# Supplementary material for: A DFT investigation of the blue bottle experiment: E∘half-cell analysis of autoxidation catalysed by redox indicators
Source: R Soc Open Sci. 2017 Nov 8;4(11):170708. doi: 10.1098/rsos.170708 (PMC5717635; doi:10.1098/rsos.170708)
Supplement: output.zip [file rsos170708supp2.zip › B3LYP_6-311++Gdp_reducing_agents/C4H9NO2.out]

TWL01 127.0.1
Q-Chem Developer Version! Running on 127.0.1.*
                  Welcome to Q-Chem
     A Quantum Leap Into The Future Of Chemistry


 Q-Chem 4.4, Q-Chem, Inc., Pleasanton, CA (2016)

 Y. Shao,  Z. Gan,  E. Epifanovsky,  A. T. B. Gilbert,  M. Wormit,  
 J. Kussmann,  A. W. Lange,  A. Behn,  J. Deng,  X. Feng,  D. Ghosh,  
 M. Goldey,  P. R. Horn,  L. D. Jacobson,  I. Kaliman,  F. Rob,  
 R. Z. Khaliullin,  T. Kus,  A. Landau,  J. Liu,  E. I. Proynov,  Y. M. Rhee,  
 R. M. Richard,  M. A. Rohrdanz,  R. P. Steele,  E. J. Sundstrom,  
 H. L. Woodcock III,  P. M. Zimmerman,  D. Zuev,  B. Albrecht,  E. Alguire,  
 B. Austin,  S. A. Baeppler,  G. J. O. Beran,  Y. A. Bernard,  E. Berquist,  
 K. Brandhorst,  K. B. Bravaya,  S. T. Brown,  D. Casanova,  C.-M. Chang,  
 Y. Chen,  S. H. Chien,  K. D. Closser,  M. P. Coons,  D. L. Crittenden,  
 S. Dasgupta,  M. Diedenhofen,  R. A. DiStasio Jr.,  H. Do,  A. D. Dutoi,  
 R. G. Edgar,  P.-T. Fang,  S. Fatehi,  Q. Feng,  L. Fusti-Molnar,  
 A. Ghysels,  A. Golubeva-Zadorozhnaya,  J. Gomes,  A. Gunina,  
 M. W. D. Hanson-Heine,  P. H. P. Harbach,  A. W. Hauser,  J. E. Herr,  
 E. G. Hohenstein,  Z. C. Holden,  K. Hui,  T.-C. Jagau,  H. Ji,  B. Kaduk,  
 K. Khistyaev,  Jaehoon Kim,  Jihan Kim,  R. A. King,  P. Klunzinger,  
 K. Koh,  D. Kosenkov,  T. Kowalczyk,  C. M. Krauter,  A. Kunitsa,  
 K. U. Lao,  A. Laurent,  K. V. Lawler,  J. Lee,  D. Lefrancois,  S. Lehtola,  
 S. V. Levchenko,  C. Y. Lin,  Y.-S. Lin,  F. Liu,  E. Livshits,  
 R. C. Lochan,  A. Luenser,  P. Manohar,  S. F. Manzer,  S.-P. Mao,  Y. Mao,  
 N. Mardirossian,  A. V. Marenich,  L. A. Martinez-Martinez,  S. A. Maurer,  
 N. J. Mayhall,  J.-M. Mewes,  A. F. Morrison,  K. Nanda,  T. S. Nguyen-Beck,  
 C. M. Oana,  R. Olivares-Amaya,  D. P. O'Neill,  J. A. Parkhill,  
 T. M. Perrine,  R. Peverati,  P. A. Pieniazek,  F. Plasser,  A. Prociuk,  
 D. R. Rehn,  E. Rosta,  N. J. Russ,  N. Sergueev,  S. M. Sharada,  
 S. Sharma,  D. W. Small,  A. Sodt,  T. Stauch,  T. Stein,  D. Stuck,  
 Y.-C. Su,  A. J. W. Thom,  T. Tsuchimochi,  L. Vogt,  O. Vydrov,  T. Wang,  
 M. A. Watson,  J. Wenzel,  A. White,  C. F. Williams,  V. Vanovschi,  
 K. Yao,  S. Yeganeh,  S. R. Yost,  Z.-Q. You,  I. Y. Zhang,  X. Zhang,  
 Y. Zhao,  B. R. Brooks,  G. K. L. Chan,  D. M. Chipman,  C. J. Cramer,  
 W. A. Goddard III,  M. S. Gordon,  W. J. Hehre,  A. Klamt,  
 H. F. Schaefer III,  M. W. Schmidt,  C. D. Sherrill,  D. G. Truhlar,  
 A. Warshel,  X. Xu,  A. Aspuru-Guzik,  R. Baer,  A. T. Bell,  N. A. Besley,  
 J.-D. Chai,  A. Dreuw,  B. D. Dunietz,  T. R. Furlani,  S. R. Gwaltney,  
 C.-P. Hsu,  Y. Jung,  J. Kong,  D. S. Lambrecht,  W. Liang,  C. Ochsenfeld,  
 V. A. Rassolov,  L. V. Slipchenko,  J. E. Subotnik,  T. Van Voorhis,  
 J. M. Herbert,  A. I. Krylov,  P. M. W. Gill,  M. Head-Gordon

 Contributors to earlier versions of Q-Chem not listed above: 
 R. D. Adamson,  J. Baker,  E. F. C. Byrd,  A. K. Chakraborty,  C.-L. Cheng,  
 H. Dachsel,  R. J. Doerksen,  G. Hawkins,  A. Heyden,  S. Hirata,  
 G. Kedziora,  F. J. Keil,  C. Kelley,  P. P. Korambath,  W. Kurlancheek,  
 A. M. Lee,  M. S. Lee,  D. Liotard,  I. Lotan,  P. E. Maslen,  N. Nair,  
 D. Neuhauser,  R. Olson,  B. Peters,  J. Ritchie,  N. E. Schultz,  
 N. Shenvi,  A. C. Simmonett,  K. S. Thanthiriwatte,  Q. Wu,  W. Zhang

 Please cite Q-Chem as follows:
 Y. Shao et al., Mol. Phys. 113, 184-215 (2015)
 DOI: 10.1080/00268976.2014.952696

 Q-Chem 4.4.2 for Intel X86 EM64T Linux

 Parts of Q-Chem use Armadillo 5.200.1 (Boston Tea Smuggler).
 http://arma.sourceforge.net/

 Q-Chem begins on Mon Dec 12 16:45:59 2016  


Host: 0

     Scratch files written to /scratch/taweetham/qchem2651//
FILE_GEOM_ORG=        593

Checking the input file for inconsistencies... 	...done.

--------------------------------------------------------------
User input:
--------------------------------------------------------------
$molecule
0 1
  C    1.7274753   -0.1593272   -0.0101522
  C    0.4274733    0.6368682   -0.0531579
  C   -0.8152636   -0.2415132    0.0942997
  C   -2.1167078    0.5394373   -0.0950499
  O    1.8004871   -1.3608541   -0.0464472
  O    2.8662072    0.5885024    0.0538940
  N   -3.2690440   -0.3327898    0.1489800
  H    0.4062580    1.1839893   -1.0086652
  H    0.4534999    1.4053696    0.7336803
  H   -0.8235674   -0.7141405    1.0821297
  H   -0.7576153   -1.0588332   -0.6353389
  H   -2.1126464    1.0139215   -1.0955777
  H   -2.1628166    1.3590765    0.6350399
  H    2.6429445    1.5335173    0.0850176
  H   -3.3010598   -1.0640929   -0.5608830
  H   -4.1331069    0.1967431    0.0465246
$end

$rem
   BASIS  =  6-311++G**
   JOB_TYPE  =  optimization
   METHOD  =  B3LYP
$end

--------------------------------------------------------------
 ----------------------------------------------------------------
             Standard Nuclear Orientation (Angstroms)
    I     Atom           X                Y                Z
 ----------------------------------------------------------------
    1      C       1.7274753070    -0.1593271861    -0.0101521884
    2      C       0.4274733081     0.6368682149    -0.0531579037
    3      C      -0.8152635936    -0.2415131819     0.0942997009
    4      C      -2.1167077918     0.5394373174    -0.0950499143
    5      O       1.8004871058    -1.3608540866    -0.0464471740
    6      O       2.8662072076     0.5885024133     0.0538940081
    7      N      -3.2690439939    -0.3327897783     0.1489799906
    8      H       0.4062580132     1.1839893038    -1.0086652102
    9      H       0.4534999054     1.4053696241     0.7336802874
   10      H      -0.8235673987    -0.7141404703     1.0821297064
   11      H      -0.7576152912    -1.0588331905    -0.6353388893
   12      H      -2.1126463866     1.0139215057    -1.0955777198
   13      H      -2.1628165942     1.3590765260     0.6350398759
   14      H       2.6429445086     1.5335173140     0.0850175960
   15      H      -3.3010597915    -1.0640928866    -0.5608830010
   16      H      -4.1331068928     0.1967431215     0.0465245804
 ----------------------------------------------------------------
 Molecular Point Group                 C1    NOp =  1
 Largest Abelian Subgroup              C1    NOp =  1
 Nuclear Repulsion Energy =   302.7060565534 hartrees
 There are       28 alpha and       28 beta electrons
 Requested basis set is 6-311++G(d,p)
 There are 87 shells and 217 basis functions

 Total QAlloc Memory Limit   2000 MB
 Mega-Array Size        61 MB
 MEM_STATIC part        62 MB
 A cutoff of  1.0D-11 yielded   3467 shell pairs
 There are     21424 function pairs (     22781 Cartesian)

 -------------------------------------------------------
 OpenMP Integral Computing Module                       
 Release: version 1.0, May 2013, Q-Chem Inc. Pittsburgh 
 -------------------------------------------------------
 Integral Job Info:
 Integral job number is                      11
 Integral operator is                         1
 short-range coefficients                     0
 long-range coefficients              100000000
 Omega coefficients                           0
 if combine SR and LR in K                    0
 Integral screening is                        0
 Integral computing path is                   2
 max size of driver memory is            800000
 size of driver memory is                593474
 size of scratch memory is              2260544
 max col of scratch BK array               1296
 max len of scratch array in speh3          155
 max len of scratch index in speh4           18
 max int batch size is                      520
 min int batch size is                       52
 fixed nKL is                                52
 max L of basis functions is                  2
 order of int derivative is                   0
 number of shells is                         87
 number of basis is                         224
 number of cartesian basis is               224
 number of contracted shell pairs          3467
 number of primitive shell pairs           8133
 maxK2 (contraction) of shell pair           36
 max number of K2 of shell pair               1
 max number of CS2 of shell pair            584
 max number of PS2 of shell pair           1074
 mem total for path MDJ                   35976
 -------------------------------------------------------
 Smallest overlap matrix eigenvalue = 1.27E-05

 Scale SEOQF with 1.000000e-01/1.000000e-01/1.000000e-01

 Standard Electronic Orientation quadrupole field applied
 Nucleus-field energy     =     0.0000000112 hartrees
 Guess from superposition of atomic densities
 Warning:  Energy on first SCF cycle will be non-variational
 A restricted hybrid HF-DFT SCF calculation will be
 performed using Pulay DIIS extrapolation
 Exchange:     0.2000 Hartree-Fock + 0.0800 Slater + 0.7200 B88
 Correlation:  0.1900 VWN1RPA + 0.8100 LYP
 Using SG-1 standard quadrature grid
 SCF converges when DIIS error is below 1.0E-08
 ---------------------------------------
  Cycle       Energy         DIIS Error
 ---------------------------------------
    1    -364.3125357921      4.17E-02
    2    -362.9476477237      6.64E-03
    3    -362.5819484099      1.12E-02
    4    -363.1430155646      2.36E-03
    5    -363.1676432766      5.25E-04
    6    -363.1684936592      2.36E-04
    7    -363.1687587552      4.58E-05
    8    -363.1687679554      1.46E-05
    9    -363.1687689995      3.03E-06
   10    -363.1687689407      1.42E-06
   11    -363.1687689721      1.85E-07
   12    -363.1687689668      6.14E-08
   13    -363.1687689604      2.32E-08
   14    -363.1687689638      5.79E-09 Convergence criterion met
 ---------------------------------------
 SCF time:  CPU 69.46 s  wall 70.27 s
 SCF   energy in the final basis set = -363.1687689638
 Total energy in the final basis set = -363.1687689638

 --------------------------------------------------------------

                    Orbital Energies (a.u.)
 --------------------------------------------------------------

 Alpha MOs
 -- Occupied --
-19.181 -19.119 -14.305 -10.316 -10.208 -10.207 -10.181  -1.114
 -1.034  -0.896  -0.806  -0.707  -0.631  -0.607  -0.531  -0.510
 -0.494  -0.470  -0.458  -0.436  -0.418  -0.404  -0.374  -0.362
 -0.352  -0.334  -0.290  -0.256
 -- Virtual --
 -0.028  -0.016  -0.012   0.009   0.013   0.015   0.040   0.047
  0.050   0.059   0.064   0.075   0.083   0.095   0.099   0.101
  0.106   0.119   0.129   0.133   0.136   0.150   0.151   0.159
  0.161   0.167   0.168   0.179   0.190   0.193   0.197   0.198
  0.210   0.225   0.231   0.236   0.249   0.258   0.261   0.276
  0.291   0.295   0.297   0.307   0.313   0.321   0.323   0.336
  0.351   0.364   0.388   0.403   0.439   0.442   0.469   0.481
  0.519   0.530   0.546   0.572   0.585   0.609   0.621   0.629
  0.650   0.653   0.664   0.670   0.696   0.710   0.715   0.733
  0.761   0.771   0.829   0.858   0.872   0.890   0.924   0.952
  1.006   1.023   1.045   1.078   1.097   1.143   1.191   1.208
  1.216   1.241   1.254   1.256   1.285   1.288   1.369   1.399
  1.417   1.438   1.452   1.486   1.541   1.556   1.568   1.577
  1.602   1.635   1.642   1.646   1.666   1.688   1.700   1.723
  1.749   1.774   1.785   1.839   1.853   1.901   1.910   1.982
  2.022   2.040   2.059   2.100   2.136   2.162   2.184   2.224
  2.288   2.348   2.358   2.437   2.449   2.495   2.533   2.547
  2.567   2.580   2.612   2.621   2.656   2.665   2.700   2.727
  2.757   2.776   2.810   2.831   2.869   2.880   2.899   2.920
  2.964   2.982   3.041   3.058   3.139   3.157   3.166   3.240
  3.364   3.408   3.540   3.547   3.647   3.745   3.799   3.815
  3.861   4.026   4.040   4.089   4.184   4.335   4.709   4.835
  4.950   5.051   5.179   5.357   5.562   5.857  23.801  23.836
 23.862  23.894  35.589  49.850  49.998
 --------------------------------------------------------------

          Ground-State Mulliken Net Atomic Charges

     Atom                 Charge (a.u.)
  ----------------------------------------
      1 C                    -0.052002
      2 C                    -0.047132
      3 C                    -0.312456
      4 C                    -0.445833
      5 O                    -0.259820
      6 O                    -0.161316
      7 N                    -0.342453
      8 H                     0.171917
      9 H                     0.141642
     10 H                     0.187835
     11 H                     0.159580
     12 H                     0.116417
     13 H                     0.152349
     14 H                     0.250602
     15 H                     0.208997
     16 H                     0.231675
  ----------------------------------------
  Sum of atomic charges =     0.000000

 -----------------------------------------------------------------
                    Cartesian Multipole Moments
 -----------------------------------------------------------------
    Charge (ESU x 10^10)
                 0.0000
    Dipole Moment (Debye)
         X      -2.2946      Y       4.3737      Z      -1.1841
       Tot       5.0791
    Quadrupole Moments (Debye-Ang)
        XX     -48.4055     XY       6.1578     YY     -43.3189
        XZ       4.5510     YZ       1.8371     ZZ     -43.6301
    Octopole Moments (Debye-Ang^2)
       XXX     -35.0300    XXY      22.2700    XYY       4.3770
       YYY      10.5586    XXZ     -14.7276    XYZ      -5.5712
       YYZ      -0.5891    XZZ       7.4462    YZZ       0.1853
       ZZZ      -1.3682
    Hexadecapole Moments (Debye-Ang^3)
      XXXX   -1210.6096   XXXY       9.0556   XXYY    -221.3698
      XYYY      35.3573   YYYY    -194.6571   XXXZ      50.9123
      XXYZ      20.1905   XYYZ       6.3050   YYYZ       5.5156
      XXZZ    -230.9987   XYZZ      -0.8919   YYZZ     -42.7148
      XZZZ       5.3572   YZZZ       1.9394   ZZZZ     -70.1890
 -----------------------------------------------------------------
 Calculating analytic gradient of the SCF energy
 Gradient of SCF Energy
            1           2           3           4           5           6
    1   0.0006100  -0.0005452  -0.0001574  -0.0028676  -0.0001527   0.0026185
    2   0.0087536  -0.0005510   0.0013229  -0.0033757  -0.0104345  -0.0057100
    3   0.0006320   0.0000024   0.0000176  -0.0010337  -0.0004309  -0.0000912
            7           8           9          10          11          12
    1   0.0034121  -0.0002924   0.0000102  -0.0001256   0.0005541   0.0008025
    2  -0.0009169   0.0013485   0.0012399  -0.0006898  -0.0013777   0.0017578
    3   0.0062451  -0.0012239   0.0009679   0.0012513  -0.0010225  -0.0018459
           13          14          15          16
    1  -0.0003828  -0.0021683   0.0001429  -0.0014586
    2   0.0013513   0.0059291  -0.0005271   0.0018796
    3   0.0008573   0.0000804  -0.0028058  -0.0016001
 Max gradient component =       1.043E-02
 RMS gradient           =       2.805E-03
 Gradient time:  CPU 19.60 s  wall 21.53 s
 Geometry Optimization Parameters
   NAtoms,    NIC,     NZ,  NCons,   NDum,   NFix, NCnnct, MaxDiis
       16     104       0       0       0       0       0       0


** GEOMETRY OPTIMIZATION IN DELOCALIZED INTERNAL COORDINATES **
   Searching for a Minimum

   Optimization Cycle:   1

                       Coordinates (Angstroms)
     ATOM                X               Y               Z
      1  C         1.7274753070   -0.1593271861   -0.0101521884
      2  C         0.4274733081    0.6368682149   -0.0531579037
      3  C        -0.8152635936   -0.2415131819    0.0942997009
      4  C        -2.1167077918    0.5394373174   -0.0950499143
      5  O         1.8004871058   -1.3608540866   -0.0464471740
      6  O         2.8662072076    0.5885024133    0.0538940081
      7  N        -3.2690439939   -0.3327897783    0.1489799906
      8  H         0.4062580132    1.1839893038   -1.0086652102
      9  H         0.4534999054    1.4053696241    0.7336802874
     10  H        -0.8235673987   -0.7141404703    1.0821297064
     11  H        -0.7576152912   -1.0588331905   -0.6353388893
     12  H        -2.1126463866    1.0139215057   -1.0955777198
     13  H        -2.1628165942    1.3590765260    0.6350398759
     14  H         2.6429445086    1.5335173140    0.0850175960
     15  H        -3.3010597915   -1.0640928866   -0.5608830010
     16  H        -4.1331068928    0.1967431215    0.0465245804
   Point Group: c1    Number of degrees of freedom:    42


   Energy is   -363.168768964


 Attempting to Generate Delocalized Internal Coordinates

 42 Hessian modes will be used to form the next step
  Hessian Eigenvalues:
     0.005271    0.005349    0.005865    0.006958    0.009221    0.020429
     0.036415    0.040832    0.043466    0.043606    0.049420    0.053752
     0.056304    0.084441    0.090024    0.095532    0.122647    0.126235
     0.129141    0.160000    0.160000    0.160000    0.218641    0.218935
     0.219119    0.249979    0.250000    0.294659    0.295205    0.298852
     0.328830    0.335426    0.336627    0.338352    0.340008    0.342294
     0.362626    0.443901    0.445653    0.521787    0.530658    1.026966

 Minimum Search - Taking Simple RFO Step
 Searching for Lamda that Minimizes Along All modes
 Value Taken    Lamda =  -0.00054912
 Step Taken.  Stepsize is  0.086971

                             Maximum     Tolerance    Cnvgd?
         Gradient           0.009385      0.000300      NO
         Displacement       0.037508      0.001200      NO
         Energy change     *********      0.000001      NO


 New Cartesian Coordinates Obtained by Inverse Iteration

 Displacement from previous Coordinates is:  0.106653
 ----------------------------------------------------------------
             Standard Nuclear Orientation (Angstroms)
    I     Atom           X                Y                Z
 ----------------------------------------------------------------
    1      C       1.7313864639    -0.1560064009    -0.0070830265
    2      C       0.4277791088     0.6283128683    -0.0606585010
    3      C      -0.8159587870    -0.2470831820     0.0887546985
    4      C      -2.1123859805     0.5429916571    -0.0908930510
    5      O       1.8172684770    -1.3515850889    -0.0322927835
    6      O       2.8638900770     0.5998622988     0.0622253499
    7      N      -3.2747692963    -0.3240388713     0.1375261004
    8      H       0.4101583201     1.1644794481    -1.0192871549
    9      H       0.4489160050     1.4011657868     0.7186223836
   10      H      -0.8216656214    -0.7217439982     1.0731797215
   11      H      -0.7688515440    -1.0591932426    -0.6434079698
   12      H      -2.1100805889     1.0202727251    -1.0857850815
   13      H      -2.1514423130     1.3543004975     0.6451332773
   14      H       2.6431671861     1.5391555112     0.0904669531
   15      H      -3.3133911783    -1.0643825562    -0.5585508905
   16      H      -4.1415027072     0.1993671078     0.0563437194
 ----------------------------------------------------------------
 Molecular Point Group                 C1    NOp =  1
 Largest Abelian Subgroup              C1    NOp =  1
 Nuclear Repulsion Energy =   302.8899839158 hartrees
 There are       28 alpha and       28 beta electrons
 Applying Cartesian multipole field
    Component          Value
    ---------          -----
     (2,0,0)        1.00000E-11
     (0,2,0)        2.00000E-11
     (0,0,2)       -3.00000E-11
 Nucleus-field energy     =     0.0000000113 hartrees
 Requested basis set is 6-311++G(d,p)
 There are 87 shells and 217 basis functions
 A cutoff of  1.0D-11 yielded   3466 shell pairs
 There are     21415 function pairs (     22772 Cartesian)
 Smallest overlap matrix eigenvalue = 1.26E-05
 Guess MOs from SCF MO coefficient file
 Reading MOs from coefficient file
 Reading MOs from coefficient file
 A restricted hybrid HF-DFT SCF calculation will be
 performed using Pulay DIIS extrapolation
 Exchange:     0.2000 Hartree-Fock + 0.0800 Slater + 0.7200 B88
 Correlation:  0.1900 VWN1RPA + 0.8100 LYP
 Using SG-1 standard quadrature grid
 SCF converges when DIIS error is below 1.0E-08
 Geometry optimization detected.  Setting ReadMinima to 0
 Setting SaveMinima to 0
 ---------------------------------------
  Cycle       Energy         DIIS Error
 ---------------------------------------
    1    -363.1857942124      4.34E-04
    2    -363.1690429600      6.93E-05
    3    -363.1690404064      7.87E-05
    4    -363.1690730297      1.45E-05
    5    -363.1690735700      6.40E-06
    6    -363.1690735000      1.65E-06
    7    -363.1690735301      9.40E-07
    8    -363.1690735518      2.78E-07
    9    -363.1690735703      7.63E-08
   10    -363.1690735613      1.89E-08
   11    -363.1690735604      8.42E-09 Convergence criterion met
 ---------------------------------------
 SCF time:  CPU 54.28 s  wall 54.35 s
 SCF   energy in the final basis set = -363.1690735604
 Total energy in the final basis set = -363.1690735604

 --------------------------------------------------------------

                    Orbital Energies (a.u.)
 --------------------------------------------------------------

 Alpha MOs
 -- Occupied --
-19.179 -19.119 -14.303 -10.315 -10.207 -10.207 -10.180  -1.115
 -1.036  -0.894  -0.807  -0.708  -0.633  -0.608  -0.531  -0.510
 -0.494  -0.471  -0.458  -0.437  -0.418  -0.405  -0.374  -0.363
 -0.353  -0.334  -0.290  -0.253
 -- Virtual --
 -0.027  -0.016  -0.011   0.009   0.013   0.015   0.040   0.048
  0.050   0.059   0.064   0.076   0.084   0.095   0.099   0.101
  0.106   0.120   0.129   0.133   0.136   0.150   0.151   0.160
  0.161   0.168   0.169   0.179   0.191   0.193   0.196   0.198
  0.211   0.225   0.232   0.237   0.250   0.259   0.261   0.278
  0.291   0.294   0.297   0.307   0.312   0.322   0.324   0.335
  0.352   0.365   0.388   0.403   0.439   0.442   0.470   0.483
  0.520   0.531   0.548   0.573   0.586   0.611   0.622   0.630
  0.650   0.654   0.666   0.670   0.695   0.711   0.716   0.734
  0.762   0.772   0.828   0.858   0.873   0.890   0.925   0.954
  1.006   1.021   1.046   1.077   1.099   1.143   1.192   1.208
  1.216   1.240   1.253   1.258   1.284   1.288   1.373   1.402
  1.418   1.439   1.454   1.487   1.542   1.558   1.570   1.577
  1.603   1.637   1.645   1.650   1.668   1.691   1.700   1.723
  1.749   1.774   1.791   1.840   1.853   1.903   1.913   1.984
  2.027   2.038   2.064   2.106   2.138   2.162   2.187   2.228
  2.292   2.352   2.362   2.439   2.453   2.494   2.534   2.547
  2.572   2.576   2.612   2.618   2.653   2.666   2.703   2.727
  2.754   2.778   2.814   2.834   2.871   2.881   2.901   2.921
  2.966   2.985   3.045   3.058   3.141   3.161   3.169   3.242
  3.370   3.413   3.544   3.550   3.654   3.754   3.808   3.822
  3.872   4.026   4.040   4.079   4.182   4.338   4.719   4.841
  4.951   5.052   5.182   5.360   5.575   5.862  23.812  23.841
 23.868  23.899  35.593  49.853  50.003
 --------------------------------------------------------------

          Ground-State Mulliken Net Atomic Charges

     Atom                 Charge (a.u.)
  ----------------------------------------
      1 C                    -0.051341
      2 C                    -0.049422
      3 C                    -0.300597
      4 C                    -0.446386
      5 O                    -0.259290
      6 O                    -0.163075
      7 N                    -0.347824
      8 H                     0.172124
      9 H                     0.140278
     10 H                     0.187125
     11 H                     0.158248
     12 H                     0.117743
     13 H                     0.151354
     14 H                     0.249801
     15 H                     0.208945
     16 H                     0.232316
  ----------------------------------------
  Sum of atomic charges =     0.000000

 -----------------------------------------------------------------
                    Cartesian Multipole Moments
 -----------------------------------------------------------------
    Charge (ESU x 10^10)
                 0.0000
    Dipole Moment (Debye)
         X      -2.3262      Y       4.3274      Z      -1.1787
       Tot       5.0525
    Quadrupole Moments (Debye-Ang)
        XX     -48.4625     XY       6.1792     YY     -43.2165
        XZ       4.3257     YZ       1.8894     ZZ     -43.5810
    Octopole Moments (Debye-Ang^2)
       XXX     -36.0406    XXY      21.8552    XYY       4.2023
       YYY      10.1472    XXZ     -14.4169    XYZ      -5.5056
       YYZ      -0.6238    XZZ       7.4035    YZZ       0.0558
       ZZZ      -1.4476
    Hexadecapole Moments (Debye-Ang^3)
      XXXX   -1211.3173   XXXY       9.6677   XXYY    -221.1486
      XYYY      35.4302   YYYY    -193.1494   XXXZ      47.1151
      XXYZ      20.4828   XYYZ       5.8193   YYYZ       5.8598
      XXZZ    -231.3976   XYZZ      -0.9372   YYZZ     -42.4564
      XZZZ       3.9347   YZZZ       2.0741   ZZZZ     -69.8039
 -----------------------------------------------------------------
 Calculating analytic gradient of the SCF energy
 Gradient of SCF Energy
            1           2           3           4           5           6
    1   0.0006818  -0.0002599  -0.0000652   0.0003729   0.0001296  -0.0000756
    2   0.0025604  -0.0004520   0.0005227  -0.0001222  -0.0013774  -0.0012825
    3  -0.0008304   0.0002349  -0.0002633   0.0002865   0.0003057   0.0002511
            7           8           9          10          11          12
    1   0.0005346   0.0000022   0.0001042  -0.0001235   0.0001701   0.0000364
    2  -0.0005497   0.0001302  -0.0000136   0.0000432  -0.0000727   0.0001156
    3   0.0015595   0.0000528   0.0000656   0.0000096   0.0000561  -0.0001483
           13          14          15          16
    1   0.0002316  -0.0003218  -0.0005368  -0.0008806
    2   0.0004202   0.0003063  -0.0004824   0.0002538
    3  -0.0000540   0.0000063  -0.0009018  -0.0006303
 Max gradient component =       2.560E-03
 RMS gradient           =       6.206E-04
 Gradient time:  CPU 19.44 s  wall 19.44 s
 Geometry Optimization Parameters
   NAtoms,    NIC,     NZ,  NCons,   NDum,   NFix, NCnnct, MaxDiis
       16     104       0       0       0       0       0       0

 Cartesian Hessian Update
 Hessian Updated using BFGS Update


** GEOMETRY OPTIMIZATION IN DELOCALIZED INTERNAL COORDINATES **
   Searching for a Minimum

   Optimization Cycle:   2

                       Coordinates (Angstroms)
     ATOM                X               Y               Z
      1  C         1.7313864639   -0.1560064009   -0.0070830265
      2  C         0.4277791088    0.6283128683   -0.0606585010
      3  C        -0.8159587870   -0.2470831820    0.0887546985
      4  C        -2.1123859805    0.5429916571   -0.0908930510
      5  O         1.8172684770   -1.3515850889   -0.0322927835
      6  O         2.8638900770    0.5998622988    0.0622253499
      7  N        -3.2747692963   -0.3240388713    0.1375261004
      8  H         0.4101583201    1.1644794481   -1.0192871549
      9  H         0.4489160050    1.4011657868    0.7186223836
     10  H        -0.8216656214   -0.7217439982    1.0731797215
     11  H        -0.7688515440   -1.0591932426   -0.6434079698
     12  H        -2.1100805889    1.0202727251   -1.0857850815
     13  H        -2.1514423130    1.3543004975    0.6451332773
     14  H         2.6431671861    1.5391555112    0.0904669531
     15  H        -3.3133911783   -1.0643825562   -0.5585508905
     16  H        -4.1415027072    0.1993671078    0.0563437194
   Point Group: c1    Number of degrees of freedom:    42


   Energy is   -363.169073560

 Hessian Updated using BFGS Update

 41 Hessian modes will be used to form the next step
  Hessian Eigenvalues:
     0.005113    0.005284    0.005866    0.006964    0.009377    0.020427
     0.036423    0.039064    0.040833    0.044340    0.049356    0.053749
     0.056171    0.084413    0.089827    0.095609    0.122446    0.127014
     0.129140    0.157738    0.164822    0.215074    0.218775    0.222454
     0.248724    0.253680    0.294647    0.294976    0.297834    0.327349
     0.335056    0.336224    0.337577    0.340086    0.342353    0.375899
     0.431037    0.444851    0.517900    0.542496    0.999640

 Minimum Search - Taking Simple RFO Step
 Searching for Lamda that Minimizes Along All modes
 Value Taken    Lamda =  -0.00007759
 Step Taken.  Stepsize is  0.077778

                             Maximum     Tolerance    Cnvgd?
         Gradient           0.001516      0.000300      NO
         Displacement       0.044716      0.001200      NO
         Energy change     -0.000305      0.000001      NO


 New Cartesian Coordinates Obtained by Inverse Iteration

 Displacement from previous Coordinates is:  0.076620
 ----------------------------------------------------------------
             Standard Nuclear Orientation (Angstroms)
    I     Atom           X                Y                Z
 ----------------------------------------------------------------
    1      C       1.7309820639    -0.1565831659     0.0096024096
    2      C       0.4268219058     0.6238976811    -0.0604770718
    3      C      -0.8167083428    -0.2515018568     0.0871039467
    4      C      -2.1100013221     0.5442575803    -0.0890893903
    5      O       1.8225371889    -1.3500855569    -0.0231362453
    6      O       2.8607006905     0.6067514673     0.0573646483
    7      N      -3.2735818988    -0.3206149151     0.1308037326
    8      H       0.4152444224     1.1509786698    -1.0237927087
    9      H       0.4403263569     1.4031130726     0.7120961582
   10      H      -0.8221209295    -0.7294521726     1.0696486564
   11      H      -0.7732460961    -1.0601708476    -0.6485284612
   12      H      -2.1060729382     1.0291931212    -1.0793663794
   13      H      -2.1497948092     1.3470261632     0.6550445771
   14      H       2.6391838394     1.5447967721     0.0797094684
   15      H      -3.3122513738    -1.0586246227    -0.5653306511
   16      H      -4.1395011360     0.2028931705     0.0626410555
 ----------------------------------------------------------------
 Molecular Point Group                 C1    NOp =  1
 Largest Abelian Subgroup              C1    NOp =  1
 Nuclear Repulsion Energy =   303.0157856832 hartrees
 There are       28 alpha and       28 beta electrons
 Applying Cartesian multipole field
    Component          Value
    ---------          -----
     (2,0,0)        1.00000E-11
     (0,2,0)        2.00000E-11
     (0,0,2)       -3.00000E-11
 Nucleus-field energy     =     0.0000000113 hartrees
 Requested basis set is 6-311++G(d,p)
 There are 87 shells and 217 basis functions
 A cutoff of  1.0D-11 yielded   3467 shell pairs
 There are     21427 function pairs (     22784 Cartesian)
 Smallest overlap matrix eigenvalue = 1.25E-05
 Guess MOs from SCF MO coefficient file
 Reading MOs from coefficient file
 Reading MOs from coefficient file
 A restricted hybrid HF-DFT SCF calculation will be
 performed using Pulay DIIS extrapolation
 Exchange:     0.2000 Hartree-Fock + 0.0800 Slater + 0.7200 B88
 Correlation:  0.1900 VWN1RPA + 0.8100 LYP
 Using SG-1 standard quadrature grid
 SCF converges when DIIS error is below 1.0E-08
 Geometry optimization detected.  Setting ReadMinima to 0
 Setting SaveMinima to 0
 ---------------------------------------
  Cycle       Energy         DIIS Error
 ---------------------------------------
    1    -363.1744766940      2.93E-04
    2    -363.1690446203      4.55E-05
    3    -363.1690309971      7.68E-05
    4    -363.1690571003      1.34E-05
    5    -363.1690581412      7.00E-06
    6    -363.1690581127      1.29E-06
    7    -363.1690580722      5.72E-07
    8    -363.1690581074      1.39E-07
    9    -363.1690581194      4.71E-08
   10    -363.1690581127      1.60E-08
   11    -363.1690581138      5.59E-09 Convergence criterion met
 ---------------------------------------
 SCF time:  CPU 53.69 s  wall 53.76 s
 SCF   energy in the final basis set = -363.1690581138
 Total energy in the final basis set = -363.1690581138

 --------------------------------------------------------------

                    Orbital Energies (a.u.)
 --------------------------------------------------------------

 Alpha MOs
 -- Occupied --
-19.179 -19.119 -14.303 -10.314 -10.206 -10.206 -10.180  -1.115
 -1.036  -0.895  -0.807  -0.708  -0.633  -0.608  -0.531  -0.511
 -0.495  -0.471  -0.458  -0.437  -0.419  -0.405  -0.374  -0.363
 -0.354  -0.334  -0.290  -0.252
 -- Virtual --
 -0.027  -0.016  -0.011   0.009   0.013   0.015   0.040   0.048
  0.050   0.058   0.064   0.076   0.084   0.095   0.099   0.101
  0.107   0.119   0.129   0.133   0.137   0.150   0.151   0.160
  0.161   0.168   0.169   0.179   0.191   0.193   0.196   0.199
  0.211   0.226   0.232   0.237   0.249   0.259   0.261   0.278
  0.291   0.294   0.297   0.306   0.313   0.322   0.324   0.335
  0.353   0.365   0.388   0.403   0.439   0.442   0.470   0.483
  0.521   0.532   0.549   0.574   0.588   0.612   0.622   0.632
  0.650   0.654   0.666   0.671   0.695   0.712   0.716   0.735
  0.761   0.773   0.827   0.859   0.873   0.891   0.925   0.955
  1.006   1.020   1.046   1.078   1.100   1.143   1.192   1.208
  1.216   1.239   1.250   1.258   1.285   1.290   1.374   1.404
  1.416   1.442   1.455   1.487   1.543   1.558   1.570   1.578
  1.603   1.639   1.648   1.652   1.668   1.692   1.700   1.723
  1.749   1.774   1.793   1.841   1.854   1.904   1.917   1.985
  2.028   2.038   2.066   2.107   2.139   2.162   2.187   2.229
  2.294   2.353   2.363   2.440   2.454   2.495   2.534   2.547
  2.572   2.576   2.612   2.618   2.653   2.667   2.704   2.727
  2.754   2.779   2.817   2.836   2.873   2.881   2.904   2.921
  2.967   2.986   3.045   3.058   3.141   3.161   3.171   3.243
  3.372   3.415   3.546   3.549   3.657   3.756   3.810   3.823
  3.874   4.027   4.040   4.077   4.182   4.338   4.728   4.845
  4.951   5.052   5.182   5.359   5.578   5.863  23.815  23.843
 23.870  23.900  35.597  49.854  50.004
 --------------------------------------------------------------

          Ground-State Mulliken Net Atomic Charges

     Atom                 Charge (a.u.)
  ----------------------------------------
      1 C                    -0.050105
      2 C                    -0.048021
      3 C                    -0.302128
      4 C                    -0.444758
      5 O                    -0.258668
      6 O                    -0.164995
      7 N                    -0.348264
      8 H                     0.173721
      9 H                     0.138813
     10 H                     0.187333
     11 H                     0.157138
     12 H                     0.117538
     13 H                     0.150766
     14 H                     0.250349
     15 H                     0.208538
     16 H                     0.232743
  ----------------------------------------
  Sum of atomic charges =     0.000000

 -----------------------------------------------------------------
                    Cartesian Multipole Moments
 -----------------------------------------------------------------
    Charge (ESU x 10^10)
                 0.0000
    Dipole Moment (Debye)
         X      -2.3488      Y       4.3116      Z      -1.1617
       Tot       5.0454
    Quadrupole Moments (Debye-Ang)
        XX     -48.5231     XY       6.1245     YY     -43.1979
        XZ       4.2343     YZ       1.8883     ZZ     -43.5339
    Octopole Moments (Debye-Ang^2)
       XXX     -36.4199    XXY      21.7961    XYY       4.2286
       YYY      10.1254    XXZ     -14.1306    XYZ      -5.5683
       YYZ      -0.7996    XZZ       7.2689    YZZ      -0.0047
       ZZZ      -1.6187
    Hexadecapole Moments (Debye-Ang^3)
      XXXX   -1210.8252   XXXY       9.0107   XXYY    -221.0747
      XYYY      35.5126   YYYY    -192.9283   XXXZ      44.8892
      XXYZ      20.4502   XYYZ       5.3429   YYYZ       6.0764
      XXZZ    -230.8745   XYZZ      -0.9218   YYZZ     -42.3970
      XZZZ       3.1748   YZZZ       2.2913   ZZZZ     -69.5837
 -----------------------------------------------------------------
 Calculating analytic gradient of the SCF energy
 Gradient of SCF Energy
            1           2           3           4           5           6
    1   0.0002378   0.0000454  -0.0000765   0.0006596  -0.0000352  -0.0007640
    2  -0.0003986  -0.0000693  -0.0002094   0.0005552   0.0007821   0.0004385
    3   0.0041941  -0.0012883  -0.0001760  -0.0002048  -0.0016129  -0.0009589
            7           8           9          10          11          12
    1  -0.0002141  -0.0002638   0.0002488   0.0000068   0.0000298  -0.0001773
    2  -0.0001231   0.0001261  -0.0003039   0.0000778   0.0001420  -0.0002042
    3   0.0000687   0.0001603  -0.0000681  -0.0001012   0.0001875   0.0002298
           13          14          15          16
    1  -0.0000635   0.0003263  -0.0000036   0.0000436
    2  -0.0002166  -0.0006129   0.0001006  -0.0000844
    3  -0.0001290  -0.0002388   0.0000191  -0.0000814
 Max gradient component =       4.194E-03
 RMS gradient           =       7.418E-04
 Gradient time:  CPU 19.38 s  wall 19.38 s
 Geometry Optimization Parameters
   NAtoms,    NIC,     NZ,  NCons,   NDum,   NFix, NCnnct, MaxDiis
       16     104       0       0       0       0       0       0

 Cartesian Hessian Update
 Hessian Updated using BFGS Update


** GEOMETRY OPTIMIZATION IN DELOCALIZED INTERNAL COORDINATES **
   Searching for a Minimum

   Optimization Cycle:   3

                       Coordinates (Angstroms)
     ATOM                X               Y               Z
      1  C         1.7309820639   -0.1565831659    0.0096024096
      2  C         0.4268219058    0.6238976811   -0.0604770718
      3  C        -0.8167083428   -0.2515018568    0.0871039467
      4  C        -2.1100013221    0.5442575803   -0.0890893903
      5  O         1.8225371889   -1.3500855569   -0.0231362453
      6  O         2.8607006905    0.6067514673    0.0573646483
      7  N        -3.2735818988   -0.3206149151    0.1308037326
      8  H         0.4152444224    1.1509786698   -1.0237927087
      9  H         0.4403263569    1.4031130726    0.7120961582
     10  H        -0.8221209295   -0.7294521726    1.0696486564
     11  H        -0.7732460961   -1.0601708476   -0.6485284612
     12  H        -2.1060729382    1.0291931212   -1.0793663794
     13  H        -2.1497948092    1.3470261632    0.6550445771
     14  H         2.6391838394    1.5447967721    0.0797094684
     15  H        -3.3122513738   -1.0586246227   -0.5653306511
     16  H        -4.1395011360    0.2028931705    0.0626410555
   Point Group: c1    Number of degrees of freedom:    42


   Energy is   -363.169058114

 Hessian Updated using BFGS Update

 42 Hessian modes will be used to form the next step
  Hessian Eigenvalues:
     0.004032    0.005281    0.005866    0.006957    0.020047    0.029864
     0.036387    0.038330    0.043218    0.044978    0.049470    0.053742
     0.057036    0.084377    0.090461    0.095584    0.122318    0.126874
     0.130192    0.158846    0.160010    0.164297    0.211943    0.218792
     0.222636    0.244575    0.252318    0.294720    0.295607    0.298277
     0.327723    0.334629    0.336891    0.337408    0.340277    0.342316
     0.361852    0.422320    0.444838    0.513692    0.542438    1.001539

 Minimum Search - Taking Simple RFO Step
 Searching for Lamda that Minimizes Along All modes
 Value Taken    Lamda =  -0.00011993
 Step Taken.  Stepsize is  0.069030

                             Maximum     Tolerance    Cnvgd?
         Gradient           0.001117      0.000300      NO
         Displacement       0.031861      0.001200      NO
         Energy change      0.000015      0.000001      NO


 New Cartesian Coordinates Obtained by Inverse Iteration

 Displacement from previous Coordinates is:  0.092268
 ----------------------------------------------------------------
             Standard Nuclear Orientation (Angstroms)
    I     Atom           X                Y                Z
 ----------------------------------------------------------------
    1      C       1.7311815177    -0.1570467913     0.0039079984
    2      C       0.4264671664     0.6215918976    -0.0720021644
    3      C      -0.8162462294    -0.2541193951     0.0802037218
    4      C      -2.1088735161     0.5448325610    -0.0872153140
    5      O       1.8244472857    -1.3503970594    -0.0035592852
    6      O       2.8579574645     0.6106645803     0.0726088247
    7      N      -3.2712676655    -0.3193825482     0.1316320297
    8      H       0.4156580544     1.1412666770    -1.0393510993
    9      H       0.4373164470     1.4065183779     0.6949779991
   10      H      -0.8166812230    -0.7349256884     1.0614550209
   11      H      -0.7782982037    -1.0603938963    -0.6585191830
   12      H      -2.1075668383     1.0368953889    -1.0739165983
   13      H      -2.1463380116     1.3411148917     0.6636849590
   14      H       2.6342469701     1.5482345905     0.0907215462
   15      H      -3.3127779802    -1.0537435241    -0.5668714196
   16      H      -4.1367076167     0.2047644984     0.0765367089
 ----------------------------------------------------------------
 Molecular Point Group                 C1    NOp =  1
 Largest Abelian Subgroup              C1    NOp =  1
 Nuclear Repulsion Energy =   303.0709624078 hartrees
 There are       28 alpha and       28 beta electrons
 Applying Cartesian multipole field
    Component          Value
    ---------          -----
     (2,0,0)        1.00000E-11
     (0,2,0)        2.00000E-11
     (0,0,2)       -3.00000E-11
 Nucleus-field energy     =     0.0000000112 hartrees
 Requested basis set is 6-311++G(d,p)
 There are 87 shells and 217 basis functions
 A cutoff of  1.0D-11 yielded   3467 shell pairs
 There are     21427 function pairs (     22784 Cartesian)
 Smallest overlap matrix eigenvalue = 1.26E-05
 Guess MOs from SCF MO coefficient file
 Reading MOs from coefficient file
 Reading MOs from coefficient file
 A restricted hybrid HF-DFT SCF calculation will be
 performed using Pulay DIIS extrapolation
 Exchange:     0.2000 Hartree-Fock + 0.0800 Slater + 0.7200 B88
 Correlation:  0.1900 VWN1RPA + 0.8100 LYP
 Using SG-1 standard quadrature grid
 SCF converges when DIIS error is below 1.0E-08
 Geometry optimization detected.  Setting ReadMinima to 0
 Setting SaveMinima to 0
 ---------------------------------------
  Cycle       Energy         DIIS Error
 ---------------------------------------
    1    -363.1699608962      4.04E-04
    2    -363.1690849652      3.41E-05
    3    -363.1690914264      2.99E-05
    4    -363.1690945237      1.88E-05
    5    -363.1690957254      4.45E-06
    6    -363.1690957498      2.02E-06
    7    -363.1690958317      4.77E-07
    8    -363.1690957756      1.42E-07
    9    -363.1690957871      5.21E-08
   10    -363.1690957933      2.14E-08
   11    -363.1690957935      5.13E-09 Convergence criterion met
 ---------------------------------------
 SCF time:  CPU 53.63 s  wall 53.75 s
 SCF   energy in the final basis set = -363.1690957935
 Total energy in the final basis set = -363.1690957935

 --------------------------------------------------------------

                    Orbital Energies (a.u.)
 --------------------------------------------------------------

 Alpha MOs
 -- Occupied --
-19.179 -19.119 -14.302 -10.314 -10.206 -10.206 -10.180  -1.115
 -1.037  -0.895  -0.807  -0.708  -0.633  -0.608  -0.531  -0.511
 -0.495  -0.471  -0.458  -0.437  -0.419  -0.404  -0.374  -0.363
 -0.354  -0.335  -0.290  -0.252
 -- Virtual --
 -0.027  -0.016  -0.010   0.009   0.013   0.015   0.040   0.048
  0.050   0.058   0.064   0.076   0.084   0.095   0.099   0.101
  0.107   0.120   0.129   0.133   0.136   0.150   0.151   0.160
  0.161   0.168   0.169   0.179   0.190   0.193   0.196   0.199
  0.211   0.226   0.232   0.237   0.250   0.258   0.261   0.278
  0.290   0.295   0.297   0.306   0.313   0.322   0.324   0.335
  0.353   0.365   0.388   0.403   0.439   0.442   0.471   0.484
  0.522   0.531   0.550   0.574   0.588   0.612   0.622   0.631
  0.649   0.654   0.667   0.670   0.696   0.712   0.717   0.735
  0.761   0.773   0.827   0.858   0.873   0.891   0.925   0.955
  1.006   1.023   1.046   1.077   1.100   1.143   1.193   1.208
  1.215   1.239   1.252   1.258   1.284   1.288   1.377   1.404
  1.419   1.439   1.456   1.487   1.543   1.559   1.570   1.576
  1.604   1.638   1.648   1.653   1.668   1.691   1.700   1.723
  1.749   1.774   1.793   1.843   1.854   1.905   1.916   1.987
  2.028   2.038   2.067   2.107   2.140   2.162   2.186   2.229
  2.294   2.353   2.363   2.440   2.455   2.495   2.535   2.546
  2.572   2.576   2.612   2.618   2.654   2.667   2.705   2.728
  2.754   2.780   2.818   2.837   2.874   2.881   2.903   2.921
  2.968   2.987   3.045   3.059   3.142   3.162   3.170   3.243
  3.371   3.415   3.547   3.549   3.658   3.757   3.811   3.824
  3.874   4.026   4.040   4.076   4.182   4.338   4.733   4.847
  4.951   5.052   5.183   5.359   5.578   5.862  23.815  23.843
 23.870  23.900  35.599  49.854  50.005
 --------------------------------------------------------------

          Ground-State Mulliken Net Atomic Charges

     Atom                 Charge (a.u.)
  ----------------------------------------
      1 C                    -0.049724
      2 C                    -0.048740
      3 C                    -0.299973
      4 C                    -0.444690
      5 O                    -0.258055
      6 O                    -0.166052
      7 N                    -0.348017
      8 H                     0.172948
      9 H                     0.139030
     10 H                     0.187313
     11 H                     0.156955
     12 H                     0.117048
     13 H                     0.150618
     14 H                     0.250025
     15 H                     0.208305
     16 H                     0.233009
  ----------------------------------------
  Sum of atomic charges =     0.000000

 -----------------------------------------------------------------
                    Cartesian Multipole Moments
 -----------------------------------------------------------------
    Charge (ESU x 10^10)
                 0.0000
    Dipole Moment (Debye)
         X      -2.3706      Y       4.3057      Z      -1.2078
       Tot       5.0614
    Quadrupole Moments (Debye-Ang)
        XX     -48.5181     XY       6.0817     YY     -43.2048
        XZ       4.0084     YZ       1.9738     ZZ     -43.5172
    Octopole Moments (Debye-Ang^2)
       XXX     -36.8746    XXY      21.7120    XYY       4.2476
       YYY      10.1618    XXZ     -14.2121    XYZ      -5.4631
       YYZ      -0.8749    XZZ       7.1821    YZZ      -0.0175
       ZZZ      -1.8623
    Hexadecapole Moments (Debye-Ang^3)
      XXXX   -1209.1655   XXXY       8.5790   XXYY    -221.1125
      XYYY      35.5425   YYYY    -192.9980   XXXZ      41.4063
      XXYZ      21.0012   XYYZ       5.0014   YYYZ       6.6371
      XXZZ    -230.4721   XYZZ      -0.9271   YYZZ     -42.4231
      XZZZ       2.0960   YZZZ       2.6352   ZZZZ     -69.6379
 -----------------------------------------------------------------
 Calculating analytic gradient of the SCF energy
 Gradient of SCF Energy
            1           2           3           4           5           6
    1   0.0002719   0.0000048  -0.0001075   0.0003972  -0.0003214  -0.0008652
    2  -0.0016586   0.0001955  -0.0005294   0.0006112   0.0010839   0.0011233
    3  -0.0011352   0.0004079  -0.0000018  -0.0005458   0.0004001   0.0002633
            7           8           9          10          11          12
    1  -0.0004878   0.0000681  -0.0000487   0.0000309  -0.0000067  -0.0002004
    2   0.0001744  -0.0001205  -0.0000494   0.0000151   0.0001527  -0.0002281
    3  -0.0005898   0.0001074  -0.0000274  -0.0000014   0.0001183   0.0002632
           13          14          15          16
    1  -0.0002940   0.0004949   0.0004338   0.0006301
    2  -0.0005301  -0.0005301   0.0004537  -0.0001636
    3  -0.0000611   0.0000761   0.0004948   0.0002314
 Max gradient component =       1.659E-03
 RMS gradient           =       4.964E-04
 Gradient time:  CPU 19.42 s  wall 19.42 s
 Geometry Optimization Parameters
   NAtoms,    NIC,     NZ,  NCons,   NDum,   NFix, NCnnct, MaxDiis
       16     104       0       0       0       0       0       0

 Cartesian Hessian Update
 Hessian Updated using BFGS Update


** GEOMETRY OPTIMIZATION IN DELOCALIZED INTERNAL COORDINATES **
   Searching for a Minimum

   Optimization Cycle:   4

                       Coordinates (Angstroms)
     ATOM                X               Y               Z
      1  C         1.7311815177   -0.1570467913    0.0039079984
      2  C         0.4264671664    0.6215918976   -0.0720021644
      3  C        -0.8162462294   -0.2541193951    0.0802037218
      4  C        -2.1088735161    0.5448325610   -0.0872153140
      5  O         1.8244472857   -1.3503970594   -0.0035592852
      6  O         2.8579574645    0.6106645803    0.0726088247
      7  N        -3.2712676655   -0.3193825482    0.1316320297
      8  H         0.4156580544    1.1412666770   -1.0393510993
      9  H         0.4373164470    1.4065183779    0.6949779991
     10  H        -0.8166812230   -0.7349256884    1.0614550209
     11  H        -0.7782982037   -1.0603938963   -0.6585191830
     12  H        -2.1075668383    1.0368953889   -1.0739165983
     13  H        -2.1463380116    1.3411148917    0.6636849590
     14  H         2.6342469701    1.5482345905    0.0907215462
     15  H        -3.3127779802   -1.0537435241   -0.5668714196
     16  H        -4.1367076167    0.2047644984    0.0765367089
   Point Group: c1    Number of degrees of freedom:    42


   Energy is   -363.169095793

 Hessian Updated using BFGS Update

 42 Hessian modes will be used to form the next step
  Hessian Eigenvalues:
     0.004167    0.005282    0.005867    0.006951    0.020025    0.034359
     0.036459    0.039081    0.044299    0.048051    0.049670    0.053823
     0.056892    0.084375    0.090147    0.095585    0.122310    0.126934
     0.131375    0.158236    0.160000    0.165413    0.213525    0.218964
     0.222476    0.246288    0.254088    0.294620    0.295102    0.297895
     0.327268    0.334976    0.336292    0.337718    0.340102    0.342299
     0.366668    0.424003    0.444836    0.513750    0.537660    0.997013

 Minimum Search - Taking Simple RFO Step
 Searching for Lamda that Minimizes Along All modes
 Value Taken    Lamda =  -0.00003161
 Step Taken.  Stepsize is  0.021916

                             Maximum     Tolerance    Cnvgd?
         Gradient           0.001303      0.000300      NO
         Displacement       0.008786      0.001200      NO
         Energy change     -0.000038      0.000001      NO


 New Cartesian Coordinates Obtained by Inverse Iteration

 Displacement from previous Coordinates is:  0.033190
 ----------------------------------------------------------------
             Standard Nuclear Orientation (Angstroms)
    I     Atom           X                Y                Z
 ----------------------------------------------------------------
    1      C       1.7322412905    -0.1564478698     0.0042069296
    2      C       0.4275665047     0.6240423396    -0.0697982136
    3      C      -0.8160177803    -0.2513877299     0.0824247514
    4      C      -2.1111937350     0.5438820497    -0.0859539960
    5      O       1.8236184703    -1.3508740338    -0.0073001553
    6      O       2.8619108129     0.6067500095     0.0691918180
    7      N      -3.2738160778    -0.3224942882     0.1318956173
    8      H       0.4161555267     1.1459697026    -1.0362792697
    9      H       0.4400911417     1.4078408541     0.6986313797
   10      H      -0.8167687540    -0.7316721426     1.0640524322
   11      H      -0.7761645703    -1.0588969650    -0.6554108848
   12      H      -2.1081263371     1.0349976614    -1.0739231078
   13      H      -2.1482638005     1.3436929536     0.6623468379
   14      H       2.6373170508     1.5450508316     0.0877615460
   15      H      -3.3158181456    -1.0562230055    -0.5689829427
   16      H      -4.1402139757     0.2016441935     0.0714310030
 ----------------------------------------------------------------
 Molecular Point Group                 C1    NOp =  1
 Largest Abelian Subgroup              C1    NOp =  1
 Nuclear Repulsion Energy =   302.9084238478 hartrees
 There are       28 alpha and       28 beta electrons
 Applying Cartesian multipole field
    Component          Value
    ---------          -----
     (2,0,0)        1.00000E-11
     (0,2,0)        2.00000E-11
     (0,0,2)       -3.00000E-11
 Nucleus-field energy     =     0.0000000113 hartrees
 Requested basis set is 6-311++G(d,p)
 There are 87 shells and 217 basis functions
 A cutoff of  1.0D-11 yielded   3467 shell pairs
 There are     21427 function pairs (     22784 Cartesian)
 Smallest overlap matrix eigenvalue = 1.26E-05
 Guess MOs from SCF MO coefficient file
 Reading MOs from coefficient file
 Reading MOs from coefficient file
 A restricted hybrid HF-DFT SCF calculation will be
 performed using Pulay DIIS extrapolation
 Exchange:     0.2000 Hartree-Fock + 0.0800 Slater + 0.7200 B88
 Correlation:  0.1900 VWN1RPA + 0.8100 LYP
 Using SG-1 standard quadrature grid
 SCF converges when DIIS error is below 1.0E-08
 Geometry optimization detected.  Setting ReadMinima to 0
 Setting SaveMinima to 0
 ---------------------------------------
  Cycle       Energy         DIIS Error
 ---------------------------------------
    1    -363.1651379909      1.08E-04
    2    -363.1691052537      2.08E-05
    3    -363.1691021199      3.64E-05
    4    -363.1691073413      5.95E-06
    5    -363.1691074449      2.46E-06
    6    -363.1691075712      6.31E-07
    7    -363.1691076109      2.13E-07
    8    -363.1691075963      5.90E-08
    9    -363.1691075909      1.97E-08
   10    -363.1691075933      5.41E-09 Convergence criterion met
 ---------------------------------------
 SCF time:  CPU 48.34 s  wall 48.41 s
 SCF   energy in the final basis set = -363.1691075933
 Total energy in the final basis set = -363.1691075933

 --------------------------------------------------------------

                    Orbital Energies (a.u.)
 --------------------------------------------------------------

 Alpha MOs
 -- Occupied --
-19.179 -19.119 -14.303 -10.315 -10.207 -10.207 -10.181  -1.115
 -1.036  -0.895  -0.807  -0.708  -0.632  -0.608  -0.531  -0.511
 -0.495  -0.471  -0.458  -0.438  -0.419  -0.404  -0.374  -0.363
 -0.354  -0.334  -0.290  -0.253
 -- Virtual --
 -0.027  -0.016  -0.011   0.009   0.013   0.015   0.040   0.048
  0.050   0.058   0.064   0.076   0.084   0.095   0.099   0.101
  0.106   0.119   0.129   0.133   0.136   0.150   0.151   0.160
  0.161   0.168   0.169   0.179   0.190   0.193   0.196   0.199
  0.211   0.226   0.231   0.237   0.250   0.258   0.261   0.278
  0.290   0.294   0.297   0.306   0.312   0.322   0.324   0.335
  0.353   0.365   0.388   0.403   0.439   0.442   0.470   0.484
  0.521   0.531   0.549   0.573   0.587   0.611   0.622   0.631
  0.649   0.654   0.667   0.670   0.695   0.712   0.716   0.735
  0.761   0.773   0.827   0.858   0.873   0.891   0.925   0.955
  1.006   1.021   1.046   1.077   1.099   1.143   1.193   1.208
  1.216   1.239   1.252   1.258   1.285   1.288   1.374   1.403
  1.419   1.439   1.455   1.487   1.543   1.558   1.570   1.577
  1.603   1.638   1.647   1.652   1.668   1.691   1.699   1.723
  1.749   1.774   1.792   1.841   1.854   1.904   1.915   1.986
  2.027   2.037   2.065   2.106   2.139   2.161   2.186   2.228
  2.294   2.352   2.362   2.439   2.453   2.494   2.534   2.546
  2.571   2.575   2.612   2.617   2.653   2.667   2.704   2.727
  2.753   2.780   2.817   2.836   2.873   2.881   2.902   2.920
  2.967   2.986   3.045   3.058   3.141   3.161   3.169   3.242
  3.370   3.414   3.546   3.550   3.656   3.755   3.809   3.823
  3.872   4.026   4.039   4.076   4.181   4.337   4.727   4.845
  4.951   5.052   5.183   5.359   5.576   5.861  23.813  23.841
 23.868  23.899  35.596  49.854  50.004
 --------------------------------------------------------------

          Ground-State Mulliken Net Atomic Charges

     Atom                 Charge (a.u.)
  ----------------------------------------
      1 C                    -0.051782
      2 C                    -0.046856
      3 C                    -0.300094
      4 C                    -0.446171
      5 O                    -0.258376
      6 O                    -0.164543
      7 N                    -0.348031
      8 H                     0.172968
      9 H                     0.139157
     10 H                     0.187436
     11 H                     0.157104
     12 H                     0.117157
     13 H                     0.150803
     14 H                     0.249716
     15 H                     0.208619
     16 H                     0.232894
  ----------------------------------------
  Sum of atomic charges =     0.000000

 -----------------------------------------------------------------
                    Cartesian Multipole Moments
 -----------------------------------------------------------------
    Charge (ESU x 10^10)
                 0.0000
    Dipole Moment (Debye)
         X      -2.3638      Y       4.3176      Z      -1.2055
       Tot       5.0678
    Quadrupole Moments (Debye-Ang)
        XX     -48.4991     XY       6.1045     YY     -43.2317
        XZ       4.0766     YZ       1.9631     ZZ     -43.5300
    Octopole Moments (Debye-Ang^2)
       XXX     -36.8582    XXY      21.7756    XYY       4.2486
       YYY      10.1883    XXZ     -14.3327    XYZ      -5.5130
       YYZ      -0.8825    XZZ       7.1978    YZZ       0.0006
       ZZZ      -1.8383
    Hexadecapole Moments (Debye-Ang^3)
      XXXX   -1210.7783   XXXY       8.8049   XXYY    -221.5621
      XYYY      35.3774   YYYY    -193.1556   XXXZ      42.7388
      XXYZ      20.9933   XYYZ       5.1285   YYYZ       6.5372
      XXZZ    -230.8677   XYZZ      -0.9331   YYZZ     -42.4347
      XZZZ       2.4154   YZZZ       2.5757   ZZZZ     -69.6518
 -----------------------------------------------------------------
 Calculating analytic gradient of the SCF energy
 Gradient of SCF Energy
            1           2           3           4           5           6
    1   0.0000793  -0.0000114  -0.0000124   0.0000717   0.0001219   0.0001244
    2   0.0004436  -0.0000525   0.0001432   0.0000125  -0.0002364  -0.0003506
    3  -0.0002787   0.0000953  -0.0000724   0.0001085   0.0000988   0.0000894
            7           8           9          10          11          12
    1  -0.0001183  -0.0000024  -0.0000027  -0.0000753   0.0000396   0.0000505
    2  -0.0001629   0.0000623   0.0000111   0.0000153  -0.0000351   0.0000123
    3   0.0001597  -0.0000240   0.0000419   0.0000243  -0.0000338  -0.0000452
           13          14          15          16
    1   0.0000946  -0.0001188  -0.0000799  -0.0001608
    2   0.0001127   0.0001233  -0.0001321   0.0000334
    3   0.0000367   0.0000207  -0.0001411  -0.0000803
 Max gradient component =       4.436E-04
 RMS gradient           =       1.275E-04
 Gradient time:  CPU 19.37 s  wall 19.37 s
 Geometry Optimization Parameters
   NAtoms,    NIC,     NZ,  NCons,   NDum,   NFix, NCnnct, MaxDiis
       16     104       0       0       0       0       0       0

 Cartesian Hessian Update
 Hessian Updated using BFGS Update


** GEOMETRY OPTIMIZATION IN DELOCALIZED INTERNAL COORDINATES **
   Searching for a Minimum

   Optimization Cycle:   5

                       Coordinates (Angstroms)
     ATOM                X               Y               Z
      1  C         1.7322412905   -0.1564478698    0.0042069296
      2  C         0.4275665047    0.6240423396   -0.0697982136
      3  C        -0.8160177803   -0.2513877299    0.0824247514
      4  C        -2.1111937350    0.5438820497   -0.0859539960
      5  O         1.8236184703   -1.3508740338   -0.0073001553
      6  O         2.8619108129    0.6067500095    0.0691918180
      7  N        -3.2738160778   -0.3224942882    0.1318956173
      8  H         0.4161555267    1.1459697026   -1.0362792697
      9  H         0.4400911417    1.4078408541    0.6986313797
     10  H        -0.8167687540   -0.7316721426    1.0640524322
     11  H        -0.7761645703   -1.0588969650   -0.6554108848
     12  H        -2.1081263371    1.0349976614   -1.0739231078
     13  H        -2.1482638005    1.3436929536    0.6623468379
     14  H         2.6373170508    1.5450508316    0.0877615460
     15  H        -3.3158181456   -1.0562230055   -0.5689829427
     16  H        -4.1402139757    0.2016441935    0.0714310030
   Point Group: c1    Number of degrees of freedom:    42


   Energy is   -363.169107593

 Hessian Updated using BFGS Update

 42 Hessian modes will be used to form the next step
  Hessian Eigenvalues:
     0.004340    0.005288    0.005867    0.006934    0.020046    0.035674
     0.036487    0.038092    0.044537    0.045450    0.049400    0.053832
     0.056951    0.084376    0.091384    0.095580    0.122694    0.126952
     0.130978    0.159820    0.160405    0.166356    0.215029    0.218805
     0.225725    0.246459    0.262203    0.294581    0.296165    0.303180
     0.328538    0.336030    0.337059    0.338884    0.340913    0.342916
     0.390600    0.432523    0.444863    0.514626    0.537350    1.002332

 Minimum Search - Taking Simple RFO Step
 Searching for Lamda that Minimizes Along All modes
 Value Taken    Lamda =  -0.00000342
 Step Taken.  Stepsize is  0.015078

                             Maximum     Tolerance    Cnvgd?
         Gradient           0.000382      0.000300      NO
         Displacement       0.006948      0.001200      NO
         Energy change     -0.000012      0.000001      NO


 New Cartesian Coordinates Obtained by Inverse Iteration

 Displacement from previous Coordinates is:  0.020672
 ----------------------------------------------------------------
             Standard Nuclear Orientation (Angstroms)
    I     Atom           X                Y                Z
 ----------------------------------------------------------------
    1      C       1.7318381421    -0.1564558469     0.0067217063
    2      C       0.4272878183     0.6232802925    -0.0711620002
    3      C      -0.8159176201    -0.2523125865     0.0812077137
    4      C      -2.1106182667     0.5439830481    -0.0854577099
    5      O       1.8237221749    -1.3506408734    -0.0032538466
    6      O       2.8609155181     0.6080636714     0.0703066653
    7      N      -3.2729033850    -0.3221598865     0.1313341136
    8      H       0.4172085317     1.1426904142    -1.0388863427
    9      H       0.4382597119     1.4088259396     0.6954135534
   10      H      -0.8156515631    -0.7336676839     1.0622492738
   11      H      -0.7771357609    -1.0589044759    -0.6575710003
   12      H      -2.1081181847     1.0372110381    -1.0722595516
   13      H      -2.1476758709     1.3417983941     0.6647322508
   14      H       2.6362557589     1.5461749345     0.0871969940
   15      H      -3.3158402047    -1.0542267873    -0.5708257604
   16      H      -4.1391091786     0.2022149685     0.0745476857
 ----------------------------------------------------------------
 Molecular Point Group                 C1    NOp =  1
 Largest Abelian Subgroup              C1    NOp =  1
 Nuclear Repulsion Energy =   302.9557070010 hartrees
 There are       28 alpha and       28 beta electrons
 Applying Cartesian multipole field
    Component          Value
    ---------          -----
     (2,0,0)        1.00000E-11
     (0,2,0)        2.00000E-11
     (0,0,2)       -3.00000E-11
 Nucleus-field energy     =     0.0000000113 hartrees
 Requested basis set is 6-311++G(d,p)
 There are 87 shells and 217 basis functions
 A cutoff of  1.0D-11 yielded   3467 shell pairs
 There are     21427 function pairs (     22784 Cartesian)
 Smallest overlap matrix eigenvalue = 1.26E-05
 Guess MOs from SCF MO coefficient file
 Reading MOs from coefficient file
 Reading MOs from coefficient file
 A restricted hybrid HF-DFT SCF calculation will be
 performed using Pulay DIIS extrapolation
 Exchange:     0.2000 Hartree-Fock + 0.0800 Slater + 0.7200 B88
 Correlation:  0.1900 VWN1RPA + 0.8100 LYP
 Using SG-1 standard quadrature grid
 SCF converges when DIIS error is below 1.0E-08
 Geometry optimization detected.  Setting ReadMinima to 0
 Setting SaveMinima to 0
 ---------------------------------------
  Cycle       Energy         DIIS Error
 ---------------------------------------
    1    -363.1701601895      4.97E-05
    2    -363.1691093581      6.95E-06
    3    -363.1691088287      1.10E-05
    4    -363.1691096782      2.27E-06
    5    -363.1691097882      1.15E-06
    6    -363.1691097178      2.34E-07
    7    -363.1691097382      9.07E-08
    8    -363.1691097454      1.98E-08
    9    -363.1691097484      7.57E-09 Convergence criterion met
 ---------------------------------------
 SCF time:  CPU 43.30 s  wall 43.38 s
 SCF   energy in the final basis set = -363.1691097484
 Total energy in the final basis set = -363.1691097484

 --------------------------------------------------------------

                    Orbital Energies (a.u.)
 --------------------------------------------------------------

 Alpha MOs
 -- Occupied --
-19.179 -19.119 -14.303 -10.314 -10.206 -10.206 -10.180  -1.115
 -1.036  -0.895  -0.807  -0.708  -0.632  -0.608  -0.531  -0.511
 -0.495  -0.471  -0.458  -0.438  -0.419  -0.404  -0.374  -0.363
 -0.354  -0.334  -0.290  -0.252
 -- Virtual --
 -0.027  -0.016  -0.011   0.009   0.013   0.015   0.040   0.048
  0.050   0.059   0.064   0.076   0.084   0.096   0.099   0.101
  0.107   0.119   0.129   0.133   0.136   0.150   0.151   0.160
  0.161   0.168   0.169   0.179   0.190   0.193   0.196   0.199
  0.211   0.226   0.231   0.237   0.250   0.258   0.261   0.278
  0.290   0.294   0.297   0.306   0.313   0.322   0.324   0.335
  0.353   0.365   0.388   0.403   0.438   0.442   0.470   0.484
  0.522   0.531   0.549   0.573   0.588   0.611   0.622   0.631
  0.649   0.654   0.667   0.670   0.695   0.712   0.716   0.735
  0.761   0.773   0.827   0.858   0.873   0.891   0.925   0.955
  1.006   1.022   1.046   1.077   1.099   1.143   1.193   1.208
  1.216   1.239   1.252   1.258   1.286   1.287   1.375   1.404
  1.419   1.440   1.455   1.487   1.543   1.559   1.570   1.577
  1.603   1.638   1.647   1.652   1.668   1.691   1.699   1.723
  1.749   1.774   1.792   1.841   1.854   1.904   1.915   1.987
  2.028   2.037   2.066   2.107   2.140   2.161   2.186   2.228
  2.294   2.352   2.363   2.440   2.453   2.495   2.535   2.546
  2.572   2.575   2.612   2.617   2.654   2.667   2.704   2.728
  2.753   2.780   2.817   2.836   2.873   2.881   2.903   2.920
  2.967   2.986   3.045   3.058   3.141   3.161   3.169   3.242
  3.371   3.415   3.547   3.549   3.657   3.755   3.809   3.823
  3.873   4.026   4.040   4.076   4.181   4.338   4.728   4.846
  4.951   5.052   5.183   5.359   5.576   5.862  23.814  23.842
 23.869  23.900  35.597  49.854  50.004
 --------------------------------------------------------------

          Ground-State Mulliken Net Atomic Charges

     Atom                 Charge (a.u.)
  ----------------------------------------
      1 C                    -0.051397
      2 C                    -0.046738
      3 C                    -0.300361
      4 C                    -0.445963
      5 O                    -0.258214
      6 O                    -0.164965
      7 N                    -0.347985
      8 H                     0.173172
      9 H                     0.138922
     10 H                     0.187510
     11 H                     0.156953
     12 H                     0.117074
     13 H                     0.150716
     14 H                     0.249790
     15 H                     0.208523
     16 H                     0.232964
  ----------------------------------------
  Sum of atomic charges =    -0.000000

 -----------------------------------------------------------------
                    Cartesian Multipole Moments
 -----------------------------------------------------------------
    Charge (ESU x 10^10)
                -0.0000
    Dipole Moment (Debye)
         X      -2.3684      Y       4.3167      Z      -1.2096
       Tot       5.0701
    Quadrupole Moments (Debye-Ang)
        XX     -48.4960     XY       6.0879     YY     -43.2330
        XZ       4.0388     YZ       1.9739     ZZ     -43.5190
    Octopole Moments (Debye-Ang^2)
       XXX     -36.9364    XXY      21.7715    XYY       4.2754
       YYY      10.1992    XXZ     -14.3156    XYZ      -5.5153
       YYZ      -0.9289    XZZ       7.1636    YZZ      -0.0087
       ZZZ      -1.9127
    Hexadecapole Moments (Debye-Ang^3)
      XXXX   -1210.0907   XXXY       8.6252   XXYY    -221.5221
      XYYY      35.3406   YYYY    -193.1316   XXXZ      41.9819
      XXYZ      21.0657   XYYZ       5.0061   YYYZ       6.6464
      XXZZ    -230.6586   XYZZ      -0.9389   YYZZ     -42.4301
      XZZZ       2.1657   YZZZ       2.6622   ZZZZ     -69.6289
 -----------------------------------------------------------------
 Calculating analytic gradient of the SCF energy
 Gradient of SCF Energy
            1           2           3           4           5           6
    1   0.0000160  -0.0000005  -0.0000005   0.0000474  -0.0000019  -0.0000307
    2  -0.0000386   0.0000035  -0.0000299   0.0000706   0.0000464   0.0000214
    3   0.0000588  -0.0000037  -0.0000281  -0.0000220  -0.0000327   0.0000035
            7           8           9          10          11          12
    1  -0.0000666  -0.0000106   0.0000106  -0.0000147   0.0000179  -0.0000131
    2  -0.0000220   0.0000182  -0.0000237   0.0000057   0.0000102  -0.0000135
    3  -0.0000272   0.0000137   0.0000175  -0.0000001  -0.0000018   0.0000151
           13          14          15          16
    1   0.0000015   0.0000098   0.0000200   0.0000155
    2  -0.0000238  -0.0000163   0.0000029  -0.0000110
    3   0.0000069   0.0000119  -0.0000014  -0.0000103
 Max gradient component =       7.058E-05
 RMS gradient           =       2.492E-05
 Gradient time:  CPU 19.36 s  wall 19.37 s
 Geometry Optimization Parameters
   NAtoms,    NIC,     NZ,  NCons,   NDum,   NFix, NCnnct, MaxDiis
       16     104       0       0       0       0       0       0

 Cartesian Hessian Update
 Hessian Updated using BFGS Update


** GEOMETRY OPTIMIZATION IN DELOCALIZED INTERNAL COORDINATES **
   Searching for a Minimum

   Optimization Cycle:   6

                       Coordinates (Angstroms)
     ATOM                X               Y               Z
      1  C         1.7318381421   -0.1564558469    0.0067217063
      2  C         0.4272878183    0.6232802925   -0.0711620002
      3  C        -0.8159176201   -0.2523125865    0.0812077137
      4  C        -2.1106182667    0.5439830481   -0.0854577099
      5  O         1.8237221749   -1.3506408734   -0.0032538466
      6  O         2.8609155181    0.6080636714    0.0703066653
      7  N        -3.2729033850   -0.3221598865    0.1313341136
      8  H         0.4172085317    1.1426904142   -1.0388863427
      9  H         0.4382597119    1.4088259396    0.6954135534
     10  H        -0.8156515631   -0.7336676839    1.0622492738
     11  H        -0.7771357609   -1.0589044759   -0.6575710003
     12  H        -2.1081181847    1.0372110381   -1.0722595516
     13  H        -2.1476758709    1.3417983941    0.6647322508
     14  H         2.6362557589    1.5461749345    0.0871969940
     15  H        -3.3158402047   -1.0542267873   -0.5708257604
     16  H        -4.1391091786    0.2022149685    0.0745476857
   Point Group: c1    Number of degrees of freedom:    42


   Energy is   -363.169109748

 Hessian Updated using BFGS Update

 42 Hessian modes will be used to form the next step
  Hessian Eigenvalues:
     0.003520    0.005272    0.005867    0.006861    0.020010    0.036039
     0.036570    0.038972    0.044346    0.047863    0.049534    0.053825
     0.057598    0.084404    0.091842    0.095587    0.122310    0.126901
     0.131391    0.159917    0.160775    0.167384    0.215488    0.218742
     0.226328    0.246546    0.265122    0.294587    0.296296    0.305520
     0.329295    0.335905    0.337204    0.339334    0.341593    0.343870
     0.385136    0.440247    0.444835    0.514223    0.538733    1.010143

 Minimum Search - Taking Simple RFO Step
 Searching for Lamda that Minimizes Along All modes
 Value Taken    Lamda =   0.00000000
 Step Taken.  Stepsize is  0.007834

                             Maximum     Tolerance    Cnvgd?
         Gradient           0.000036      0.000300     YES
         Displacement       0.004109      0.001200      NO
         Energy change     -0.000002      0.000001      NO


 New Cartesian Coordinates Obtained by Inverse Iteration

 Displacement from previous Coordinates is:  0.011617
 ----------------------------------------------------------------
             Standard Nuclear Orientation (Angstroms)
    I     Atom           X                Y                Z
 ----------------------------------------------------------------
    1      C       1.7319131033    -0.1563656773     0.0076105588
    2      C       0.4273136684     0.6230756670    -0.0722110953
    3      C      -0.8158286083    -0.2525604411     0.0804700107
    4      C      -2.1105897456     0.5438811392    -0.0849796438
    5      O       1.8239918849    -1.3505454924    -0.0006844522
    6      O       2.8608476323     0.6084362417     0.0713579662
    7      N      -3.2727573653    -0.3223654883     0.1312516380
    8      H       0.4178505727     1.1412113856    -1.0406122417
    9      H       0.4375553433     1.4096405189     0.6933410912
   10      H      -0.8149006629    -0.7345415300     1.0611932563
   11      H      -0.7776457902    -1.0587448799    -0.6588023056
   12      H      -2.1082940245     1.0382978665    -1.0712174405
   13      H      -2.1474278927     1.3409019424     0.6660751713
   14      H       2.6359762740     1.5465172484     0.0872647991
   15      H      -3.3165479066    -1.0531975604    -0.5721213170
   16      H      -4.1389388615     0.2022336201     0.0763577495
 ----------------------------------------------------------------
 Molecular Point Group                 C1    NOp =  1
 Largest Abelian Subgroup              C1    NOp =  1
 Nuclear Repulsion Energy =   302.9561716191 hartrees
 There are       28 alpha and       28 beta electrons
 Applying Cartesian multipole field
    Component          Value
    ---------          -----
     (2,0,0)        1.00000E-11
     (0,2,0)        2.00000E-11
     (0,0,2)       -3.00000E-11
 Nucleus-field energy     =     0.0000000113 hartrees
 Requested basis set is 6-311++G(d,p)
 There are 87 shells and 217 basis functions
 A cutoff of  1.0D-11 yielded   3467 shell pairs
 There are     21427 function pairs (     22784 Cartesian)
 Smallest overlap matrix eigenvalue = 1.26E-05
 Guess MOs from SCF MO coefficient file
 Reading MOs from coefficient file
 Reading MOs from coefficient file
 A restricted hybrid HF-DFT SCF calculation will be
 performed using Pulay DIIS extrapolation
 Exchange:     0.2000 Hartree-Fock + 0.0800 Slater + 0.7200 B88
 Correlation:  0.1900 VWN1RPA + 0.8100 LYP
 Using SG-1 standard quadrature grid
 SCF converges when DIIS error is below 1.0E-08
 Geometry optimization detected.  Setting ReadMinima to 0
 Setting SaveMinima to 0
 ---------------------------------------
  Cycle       Energy         DIIS Error
 ---------------------------------------
    1    -363.1691669255      3.14E-05
    2    -363.1691095371      2.71E-06
    3    -363.1691096307      1.38E-06
    4    -363.1691097314      9.17E-07
    5    -363.1691096982      3.30E-07
    6    -363.1691096940      1.61E-07
    7    -363.1691096985      2.40E-08
    8    -363.1691097001      1.02E-08
    9    -363.1691096996      2.05E-09 Convergence criterion met
 ---------------------------------------
 SCF time:  CPU 41.55 s  wall 41.61 s
 SCF   energy in the final basis set = -363.1691096996
 Total energy in the final basis set = -363.1691096996

 --------------------------------------------------------------

                    Orbital Energies (a.u.)
 --------------------------------------------------------------

 Alpha MOs
 -- Occupied --
-19.179 -19.119 -14.303 -10.314 -10.206 -10.206 -10.180  -1.115
 -1.036  -0.895  -0.807  -0.708  -0.632  -0.608  -0.531  -0.511
 -0.495  -0.471  -0.458  -0.438  -0.419  -0.404  -0.374  -0.363
 -0.354  -0.334  -0.290  -0.252
 -- Virtual --
 -0.027  -0.016  -0.011   0.009   0.013   0.015   0.040   0.048
  0.050   0.059   0.064   0.076   0.084   0.096   0.099   0.101
  0.107   0.119   0.129   0.133   0.136   0.150   0.151   0.160
  0.161   0.168   0.169   0.179   0.190   0.193   0.196   0.199
  0.211   0.226   0.231   0.237   0.250   0.258   0.261   0.278
  0.290   0.295   0.297   0.306   0.313   0.322   0.324   0.335
  0.353   0.365   0.388   0.403   0.438   0.442   0.470   0.484
  0.522   0.531   0.549   0.573   0.588   0.611   0.622   0.632
  0.649   0.654   0.667   0.670   0.695   0.712   0.716   0.735
  0.761   0.774   0.827   0.858   0.873   0.891   0.925   0.955
  1.006   1.022   1.046   1.077   1.099   1.143   1.194   1.207
  1.216   1.239   1.252   1.258   1.286   1.287   1.375   1.404
  1.419   1.439   1.455   1.487   1.543   1.559   1.570   1.577
  1.603   1.638   1.647   1.652   1.668   1.691   1.699   1.722
  1.749   1.774   1.792   1.841   1.854   1.904   1.915   1.987
  2.028   2.037   2.066   2.107   2.140   2.161   2.186   2.228
  2.294   2.352   2.363   2.440   2.453   2.495   2.535   2.546
  2.572   2.575   2.612   2.616   2.654   2.667   2.704   2.728
  2.753   2.780   2.817   2.837   2.873   2.881   2.903   2.920
  2.968   2.986   3.045   3.058   3.141   3.161   3.169   3.242
  3.371   3.415   3.547   3.549   3.657   3.755   3.809   3.823
  3.873   4.026   4.040   4.076   4.181   4.338   4.728   4.846
  4.951   5.052   5.183   5.359   5.576   5.862  23.814  23.842
 23.869  23.900  35.597  49.854  50.004
 --------------------------------------------------------------

          Ground-State Mulliken Net Atomic Charges

     Atom                 Charge (a.u.)
  ----------------------------------------
      1 C                    -0.051519
      2 C                    -0.046474
      3 C                    -0.300360
      4 C                    -0.446059
      5 O                    -0.258157
      6 O                    -0.164987
      7 N                    -0.347959
      8 H                     0.173218
      9 H                     0.138846
     10 H                     0.187557
     11 H                     0.156898
     12 H                     0.117036
     13 H                     0.150693
     14 H                     0.249765
     15 H                     0.208507
     16 H                     0.232996
  ----------------------------------------
  Sum of atomic charges =    -0.000000

 -----------------------------------------------------------------
                    Cartesian Multipole Moments
 -----------------------------------------------------------------
    Charge (ESU x 10^10)
                 0.0000
    Dipole Moment (Debye)
         X      -2.3710      Y       4.3179      Z      -1.2142
       Tot       5.0734
    Quadrupole Moments (Debye-Ang)
        XX     -48.4905     XY       6.0809     YY     -43.2379
        XZ       4.0169     YZ       1.9828     ZZ     -43.5146
    Octopole Moments (Debye-Ang^2)
       XXX     -37.0046    XXY      21.7782    XYY       4.2902
       YYY      10.2113    XXZ     -14.3303    XYZ      -5.5177
       YYZ      -0.9563    XZZ       7.1424    YZZ      -0.0113
       ZZZ      -1.9610
    Hexadecapole Moments (Debye-Ang^3)
      XXXX   -1209.9323   XXXY       8.5491   XXYY    -221.5799
      XYYY      35.2969   YYYY    -193.1357   XXXZ      41.5958
      XXYZ      21.1368   XYYZ       4.9461   YYYZ       6.7177
      XXZZ    -230.5984   XYZZ      -0.9439   YYZZ     -42.4306
      XZZZ       2.0287   YZZZ       2.7155   ZZZZ     -69.6266
 -----------------------------------------------------------------
 Calculating analytic gradient of the SCF energy
 Gradient of SCF Energy
            1           2           3           4           5           6
    1  -0.0000063   0.0000027  -0.0000002   0.0000054  -0.0000025  -0.0000093
    2  -0.0000520   0.0000092  -0.0000236   0.0000199   0.0000408   0.0000325
    3   0.0000091   0.0000067  -0.0000146  -0.0000173  -0.0000118   0.0000137
            7           8           9          10          11          12
    1  -0.0000267  -0.0000025   0.0000015  -0.0000071   0.0000082  -0.0000041
    2   0.0000062   0.0000110  -0.0000140  -0.0000027   0.0000105  -0.0000002
    3  -0.0000345   0.0000141   0.0000149  -0.0000057  -0.0000059   0.0000111
           13          14          15          16
    1  -0.0000049   0.0000081   0.0000201   0.0000176
    2  -0.0000236  -0.0000123   0.0000113  -0.0000130
    3   0.0000062   0.0000184   0.0000009  -0.0000053
 Max gradient component =       5.202E-05
 RMS gradient           =       1.642E-05
 Gradient time:  CPU 19.38 s  wall 19.39 s
 Geometry Optimization Parameters
   NAtoms,    NIC,     NZ,  NCons,   NDum,   NFix, NCnnct, MaxDiis
       16     104       0       0       0       0       0       0

 Cartesian Hessian Update
 Hessian Updated using BFGS Update


** GEOMETRY OPTIMIZATION IN DELOCALIZED INTERNAL COORDINATES **
   Searching for a Minimum

   Optimization Cycle:   7

                       Coordinates (Angstroms)
     ATOM                X               Y               Z
      1  C         1.7319131033   -0.1563656773    0.0076105588
      2  C         0.4273136684    0.6230756670   -0.0722110953
      3  C        -0.8158286083   -0.2525604411    0.0804700107
      4  C        -2.1105897456    0.5438811392   -0.0849796438
      5  O         1.8239918849   -1.3505454924   -0.0006844522
      6  O         2.8608476323    0.6084362417    0.0713579662
      7  N        -3.2727573653   -0.3223654883    0.1312516380
      8  H         0.4178505727    1.1412113856   -1.0406122417
      9  H         0.4375553433    1.4096405189    0.6933410912
     10  H        -0.8149006629   -0.7345415300    1.0611932563
     11  H        -0.7776457902   -1.0587448799   -0.6588023056
     12  H        -2.1082940245    1.0382978665   -1.0712174405
     13  H        -2.1474278927    1.3409019424    0.6660751713
     14  H         2.6359762740    1.5465172484    0.0872647991
     15  H        -3.3165479066   -1.0531975604   -0.5721213170
     16  H        -4.1389388615    0.2022336201    0.0763577495
   Point Group: c1    Number of degrees of freedom:    42


   Energy is   -363.169109700

 Hessian Updated using BFGS Update

 42 Hessian modes will be used to form the next step
  Hessian Eigenvalues:
     0.002295    0.005259    0.005867    0.006650    0.019992    0.035729
     0.036360    0.039041    0.044523    0.048273    0.049334    0.053837
     0.056964    0.084422    0.091750    0.095584    0.122089    0.127036
     0.131308    0.159946    0.160717    0.166507    0.214947    0.218517
     0.226311    0.246468    0.264347    0.294546    0.296384    0.305264
     0.328431    0.335917    0.337165    0.339127    0.340942    0.343407
     0.393507    0.442050    0.445078    0.516781    0.537657    1.003350

 Minimum Search - Taking Simple RFO Step
 Searching for Lamda that Minimizes Along All modes
 Value Taken    Lamda =   0.00000000
 Step Taken.  Stepsize is  0.005639

                             Maximum     Tolerance    Cnvgd?
         Gradient           0.000038      0.000300     YES
         Displacement       0.002971      0.001200      NO
         Energy change      0.000000      0.000001     YES

 Final energy is   -363.16910969956655     


 ******************************
 **  OPTIMIZATION CONVERGED  **
 ******************************

                       Coordinates (Angstroms)
     ATOM                X               Y               Z
      1  C         1.7319131033   -0.1563656773    0.0076105588
      2  C         0.4273136684    0.6230756670   -0.0722110953
      3  C        -0.8158286083   -0.2525604411    0.0804700107
      4  C        -2.1105897456    0.5438811392   -0.0849796438
      5  O         1.8239918849   -1.3505454924   -0.0006844522
      6  O         2.8608476323    0.6084362417    0.0713579662
      7  N        -3.2727573653   -0.3223654883    0.1312516380
      8  H         0.4178505727    1.1412113856   -1.0406122417
      9  H         0.4375553433    1.4096405189    0.6933410912
     10  H        -0.8149006629   -0.7345415300    1.0611932563
     11  H        -0.7776457902   -1.0587448799   -0.6588023056
     12  H        -2.1082940245    1.0382978665   -1.0712174405
     13  H        -2.1474278927    1.3409019424    0.6660751713
     14  H         2.6359762740    1.5465172484    0.0872647991
     15  H        -3.3165479066   -1.0531975604   -0.5721213170
     16  H        -4.1389388615    0.2022336201    0.0763577495

Z-matrix Print:
$molecule
0 1
C 
O  1 1.197753
O  1 1.365093 2 119.691606
H  3 0.964788 1 110.656279 2 -178.929058 0
C  1 1.521802 2 125.183427 3 178.894977 0
H  5 1.097661 1 108.810600 2 133.522174 0
H  5 1.098342 1 107.172645 2 -112.178036 0
C  5 1.528219 1 113.493535 2 10.189216 0
H  8 1.092760 5 109.980239 1 61.601321 0
H  8 1.094493 5 109.037365 1 -54.634778 0
C  8 1.529084 5 112.305681 1 -176.670636 0
H  11 1.095757 8 109.460844 5 -59.144277 0
H  11 1.103231 8 109.171170 5 57.274137 0
N  11 1.465528 8 110.343229 5 -177.359237 0
H  14 1.014144 11 111.319101 8 176.813696 0
H  14 1.015267 11 110.944950 8 -63.718883 0
$end


 --------------------------------------------------------------

                    Orbital Energies (a.u.)
 --------------------------------------------------------------

 Alpha MOs
 -- Occupied --
-19.179 -19.119 -14.303 -10.314 -10.206 -10.206 -10.180  -1.115
 -1.036  -0.895  -0.807  -0.708  -0.632  -0.608  -0.531  -0.511
 -0.495  -0.471  -0.458  -0.438  -0.419  -0.404  -0.374  -0.363
 -0.354  -0.334  -0.290  -0.252
 -- Virtual --
 -0.027  -0.016  -0.011   0.009   0.013   0.015   0.040   0.048
  0.050   0.059   0.064   0.076   0.084   0.096   0.099   0.101
  0.107   0.119   0.129   0.133   0.136   0.150   0.151   0.160
  0.161   0.168   0.169   0.179   0.190   0.193   0.196   0.199
  0.211   0.226   0.231   0.237   0.250   0.258   0.261   0.278
  0.290   0.295   0.297   0.306   0.313   0.322   0.324   0.335
  0.353   0.365   0.388   0.403   0.438   0.442   0.470   0.484
  0.522   0.531   0.549   0.573   0.588   0.611   0.622   0.632
  0.649   0.654   0.667   0.670   0.695   0.712   0.716   0.735
  0.761   0.774   0.827   0.858   0.873   0.891   0.925   0.955
  1.006   1.022   1.046   1.077   1.099   1.143   1.194   1.207
  1.216   1.239   1.252   1.258   1.286   1.287   1.375   1.404
  1.419   1.439   1.455   1.487   1.543   1.559   1.570   1.577
  1.603   1.638   1.647   1.652   1.668   1.691   1.699   1.722
  1.749   1.774   1.792   1.841   1.854   1.904   1.915   1.987
  2.028   2.037   2.066   2.107   2.140   2.161   2.186   2.228
  2.294   2.352   2.363   2.440   2.453   2.495   2.535   2.546
  2.572   2.575   2.612   2.616   2.654   2.667   2.704   2.728
  2.753   2.780   2.817   2.837   2.873   2.881   2.903   2.920
  2.968   2.986   3.045   3.058   3.141   3.161   3.169   3.242
  3.371   3.415   3.547   3.549   3.657   3.755   3.809   3.823
  3.873   4.026   4.040   4.076   4.181   4.338   4.728   4.846
  4.951   5.052   5.183   5.359   5.576   5.862  23.814  23.842
 23.869  23.900  35.597  49.854  50.004
 --------------------------------------------------------------

          Ground-State Mulliken Net Atomic Charges

     Atom                 Charge (a.u.)
  ----------------------------------------
      1 C                    -0.051519
      2 C                    -0.046474
      3 C                    -0.300360
      4 C                    -0.446059
      5 O                    -0.258157
      6 O                    -0.164987
      7 N                    -0.347959
      8 H                     0.173218
      9 H                     0.138846
     10 H                     0.187557
     11 H                     0.156898
     12 H                     0.117036
     13 H                     0.150693
     14 H                     0.249765
     15 H                     0.208507
     16 H                     0.232996
  ----------------------------------------
  Sum of atomic charges =    -0.000000

 -----------------------------------------------------------------
                    Cartesian Multipole Moments
 -----------------------------------------------------------------
    Charge (ESU x 10^10)
                 0.0000
    Dipole Moment (Debye)
         X      -2.3710      Y       4.3179      Z      -1.2142
       Tot       5.0734
    Quadrupole Moments (Debye-Ang)
        XX     -48.4905     XY       6.0809     YY     -43.2379
        XZ       4.0169     YZ       1.9828     ZZ     -43.5146
    Octopole Moments (Debye-Ang^2)
       XXX     -37.0046    XXY      21.7782    XYY       4.2902
       YYY      10.2113    XXZ     -14.3303    XYZ      -5.5177
       YYZ      -0.9563    XZZ       7.1424    YZZ      -0.0113
       ZZZ      -1.9610
    Hexadecapole Moments (Debye-Ang^3)
      XXXX   -1209.9323   XXXY       8.5491   XXYY    -221.5799
      XYYY      35.2969   YYYY    -193.1357   XXXZ      41.5958
      XXYZ      21.1368   XYYZ       4.9461   YYYZ       6.7177
      XXZZ    -230.5984   XYZZ      -0.9439   YYZZ     -42.4306
      XZZZ       2.0287   YZZZ       2.7155   ZZZZ     -69.6266
 -----------------------------------------------------------------
Archival summary:
1\1\TWL01\OPT\ProcedureUnspecified\BasisUnspecified\2149\taweetha\MonDec1216:54:252016MonDec1216:54:252016\0\\#,OPT,ProcedureUnspecified,BasisUnspecified,\\0,1\C\O,1,1.19775\O,1,1.36509,2,119.692\H,3,0.964788,1,110.656,2,-178.929,0\C,1,1.5218,2,125.183,3,178.895,0\H,5,1.09766,1,108.811,2,133.522,0\H,5,1.09834,1,107.173,2,-112.178,0\C,5,1.52822,1,113.494,2,10.1892,0\H,8,1.09276,5,109.98,1,61.6013,0\H,8,1.09449,5,109.037,1,-54.6348,0\C,8,1.52908,5,112.306,1,-176.671,0\H,11,1.09576,8,109.461,5,-59.1443,0\H,11,1.10323,8,109.171,5,57.2741,0\N,11,1.46553,8,110.343,5,-177.359,0\H,14,1.01414,11,111.319,8,176.814,0\H,14,1.01527,11,110.945,8,-63.7189,0\\\@

 Total job time:  505.21s(wall), 501.13s(cpu) 
 Mon Dec 12 16:54:25 2016

        *************************************************************
        *                                                           *
        *  Thank you very much for using Q-Chem.  Have a nice day.  *
        *                                                           *
        *************************************************************


 
User input: 2 of 3 
 
TWL01 127.0.1
Q-Chem Developer Version! Running on 127.0.1.*
                  Welcome to Q-Chem
     A Quantum Leap Into The Future Of Chemistry


 Q-Chem 4.4, Q-Chem, Inc., Pleasanton, CA (2016)

 Y. Shao,  Z. Gan,  E. Epifanovsky,  A. T. B. Gilbert,  M. Wormit,  
 J. Kussmann,  A. W. Lange,  A. Behn,  J. Deng,  X. Feng,  D. Ghosh,  
 M. Goldey,  P. R. Horn,  L. D. Jacobson,  I. Kaliman,  F. Rob,  
 R. Z. Khaliullin,  T. Kus,  A. Landau,  J. Liu,  E. I. Proynov,  Y. M. Rhee,  
 R. M. Richard,  M. A. Rohrdanz,  R. P. Steele,  E. J. Sundstrom,  
 H. L. Woodcock III,  P. M. Zimmerman,  D. Zuev,  B. Albrecht,  E. Alguire,  
 B. Austin,  S. A. Baeppler,  G. J. O. Beran,  Y. A. Bernard,  E. Berquist,  
 K. Brandhorst,  K. B. Bravaya,  S. T. Brown,  D. Casanova,  C.-M. Chang,  
 Y. Chen,  S. H. Chien,  K. D. Closser,  M. P. Coons,  D. L. Crittenden,  
 S. Dasgupta,  M. Diedenhofen,  R. A. DiStasio Jr.,  H. Do,  A. D. Dutoi,  
 R. G. Edgar,  P.-T. Fang,  S. Fatehi,  Q. Feng,  L. Fusti-Molnar,  
 A. Ghysels,  A. Golubeva-Zadorozhnaya,  J. Gomes,  A. Gunina,  
 M. W. D. Hanson-Heine,  P. H. P. Harbach,  A. W. Hauser,  J. E. Herr,  
 E. G. Hohenstein,  Z. C. Holden,  K. Hui,  T.-C. Jagau,  H. Ji,  B. Kaduk,  
 K. Khistyaev,  Jaehoon Kim,  Jihan Kim,  R. A. King,  P. Klunzinger,  
 K. Koh,  D. Kosenkov,  T. Kowalczyk,  C. M. Krauter,  A. Kunitsa,  
 K. U. Lao,  A. Laurent,  K. V. Lawler,  J. Lee,  D. Lefrancois,  S. Lehtola,  
 S. V. Levchenko,  C. Y. Lin,  Y.-S. Lin,  F. Liu,  E. Livshits,  
 R. C. Lochan,  A. Luenser,  P. Manohar,  S. F. Manzer,  S.-P. Mao,  Y. Mao,  
 N. Mardirossian,  A. V. Marenich,  L. A. Martinez-Martinez,  S. A. Maurer,  
 N. J. Mayhall,  J.-M. Mewes,  A. F. Morrison,  K. Nanda,  T. S. Nguyen-Beck,  
 C. M. Oana,  R. Olivares-Amaya,  D. P. O'Neill,  J. A. Parkhill,  
 T. M. Perrine,  R. Peverati,  P. A. Pieniazek,  F. Plasser,  A. Prociuk,  
 D. R. Rehn,  E. Rosta,  N. J. Russ,  N. Sergueev,  S. M. Sharada,  
 S. Sharma,  D. W. Small,  A. Sodt,  T. Stauch,  T. Stein,  D. Stuck,  
 Y.-C. Su,  A. J. W. Thom,  T. Tsuchimochi,  L. Vogt,  O. Vydrov,  T. Wang,  
 M. A. Watson,  J. Wenzel,  A. White,  C. F. Williams,  V. Vanovschi,  
 K. Yao,  S. Yeganeh,  S. R. Yost,  Z.-Q. You,  I. Y. Zhang,  X. Zhang,  
 Y. Zhao,  B. R. Brooks,  G. K. L. Chan,  D. M. Chipman,  C. J. Cramer,  
 W. A. Goddard III,  M. S. Gordon,  W. J. Hehre,  A. Klamt,  
 H. F. Schaefer III,  M. W. Schmidt,  C. D. Sherrill,  D. G. Truhlar,  
 A. Warshel,  X. Xu,  A. Aspuru-Guzik,  R. Baer,  A. T. Bell,  N. A. Besley,  
 J.-D. Chai,  A. Dreuw,  B. D. Dunietz,  T. R. Furlani,  S. R. Gwaltney,  
 C.-P. Hsu,  Y. Jung,  J. Kong,  D. S. Lambrecht,  W. Liang,  C. Ochsenfeld,  
 V. A. Rassolov,  L. V. Slipchenko,  J. E. Subotnik,  T. Van Voorhis,  
 J. M. Herbert,  A. I. Krylov,  P. M. W. Gill,  M. Head-Gordon

 Contributors to earlier versions of Q-Chem not listed above: 
 R. D. Adamson,  J. Baker,  E. F. C. Byrd,  A. K. Chakraborty,  C.-L. Cheng,  
 H. Dachsel,  R. J. Doerksen,  G. Hawkins,  A. Heyden,  S. Hirata,  
 G. Kedziora,  F. J. Keil,  C. Kelley,  P. P. Korambath,  W. Kurlancheek,  
 A. M. Lee,  M. S. Lee,  D. Liotard,  I. Lotan,  P. E. Maslen,  N. Nair,  
 D. Neuhauser,  R. Olson,  B. Peters,  J. Ritchie,  N. E. Schultz,  
 N. Shenvi,  A. C. Simmonett,  K. S. Thanthiriwatte,  Q. Wu,  W. Zhang

 Please cite Q-Chem as follows:
 Y. Shao et al., Mol. Phys. 113, 184-215 (2015)
 DOI: 10.1080/00268976.2014.952696

 Q-Chem 4.4.2 for Intel X86 EM64T Linux

 Parts of Q-Chem use Armadillo 5.200.1 (Boston Tea Smuggler).
 http://arma.sourceforge.net/

 Q-Chem begins on Mon Dec 12 16:54:25 2016  


Host: 0

     Scratch files written to /scratch/taweetham/qchem2651//
The previous job contains 0 fragments, simply inherited here
FILE_GEOM_ORG=        593

Checking the input file for inconsistencies... 	...done.

--------------------------------------------------------------
User input:
--------------------------------------------------------------

$molecule
   read
$end

$rem
   BASIS 6-311++G**
   JOB_TYPE FREQUENCY
   METHOD B3LYP
$end

--------------------------------------------------------------
 ----------------------------------------------------------------
             Standard Nuclear Orientation (Angstroms)
    I     Atom           X                Y                Z
 ----------------------------------------------------------------
    1      C       1.7290807789    -0.1603717805    -0.0090862993
    2      C       0.4244287730     0.6205363632    -0.0719003564
    3      C      -0.8182872208    -0.2565474183     0.0758624026
    4      C      -2.1135417415     0.5424725107    -0.0724010845
    5      O       1.8205828006    -1.3543765125    -0.0334341905
    6      O       2.8586741930     0.6031078023     0.0587113660
    7      N      -3.2749473358    -0.3260819191     0.1386036809
    8      H       0.4101272145     1.1512608434    -1.0334001978
    9      H       0.4390283215     1.3970465434     0.7037787666
   10      H      -0.8124400816    -0.7512778234     1.0501992811
   11      H      -0.7843341146    -1.0530365093    -0.6740490249
   12      H      -2.1161885859     1.0497081971    -1.0521067111
   13      H      -2.1460925984     1.3296445787     0.6891651452
   14      H       2.6343071695     1.5409863504     0.0880268597
   15      H      -3.3227449561    -1.0476623102    -0.5739998342
   16      H      -4.1411705051     0.1995151950     0.0950945709
 ----------------------------------------------------------------
 Molecular Point Group                 C1    NOp =  1
 Largest Abelian Subgroup              C1    NOp =  1
 Nuclear Repulsion Energy =   302.9561716191 hartrees
 There are       28 alpha and       28 beta electrons
 Requested basis set is 6-311++G(d,p)
 There are 87 shells and 217 basis functions

 Total QAlloc Memory Limit   2000 MB
 Mega-Array Size        61 MB
 MEM_STATIC part        62 MB
 A cutoff of  1.0D-11 yielded   3467 shell pairs
 There are     21427 function pairs (     22784 Cartesian)

 -------------------------------------------------------
 OpenMP Integral Computing Module                       
 Release: version 1.0, May 2013, Q-Chem Inc. Pittsburgh 
 -------------------------------------------------------
 Integral Job Info:
 Integral job number is                      11
 Integral operator is                         1
 short-range coefficients                     0
 long-range coefficients              100000000
 Omega coefficients                           0
 if combine SR and LR in K                    0
 Integral screening is                        0
 Integral computing path is                   2
 max size of driver memory is            800000
 size of driver memory is                593474
 size of scratch memory is              2260544
 max col of scratch BK array               1296
 max len of scratch array in speh3          155
 max len of scratch index in speh4           18
 max int batch size is                      520
 min int batch size is                       52
 fixed nKL is                                52
 max L of basis functions is                  2
 order of int derivative is                   0
 number of shells is                         87
 number of basis is                         224
 number of cartesian basis is               224
 number of contracted shell pairs          3467
 number of primitive shell pairs           8131
 maxK2 (contraction) of shell pair           36
 max number of K2 of shell pair               1
 max number of CS2 of shell pair            585
 max number of PS2 of shell pair           1074
 mem total for path MDJ                   35976
 -------------------------------------------------------
 Smallest overlap matrix eigenvalue = 1.26E-05
 Guess from superposition of atomic densities
 Warning:  Energy on first SCF cycle will be non-variational
 A restricted hybrid HF-DFT SCF calculation will be
 performed using Pulay DIIS extrapolation
 Exchange:     0.2000 Hartree-Fock + 0.0800 Slater + 0.7200 B88
 Correlation:  0.1900 VWN1RPA + 0.8100 LYP
 Using SG-1 standard quadrature grid
 SCF converges when DIIS error is below 1.0E-08
 ---------------------------------------
  Cycle       Energy         DIIS Error
 ---------------------------------------
    1    -364.3392766828      4.19E-02
    2    -362.9475123867      6.66E-03
    3    -362.5955143373      1.11E-02
    4    -363.1447231851      2.30E-03
    5    -363.1679964029      5.21E-04
    6    -363.1688433390      2.30E-04
    7    -363.1690964454      4.45E-05
    8    -363.1691051417      1.41E-05
    9    -363.1691061273      2.91E-06
   10    -363.1691060717      1.38E-06
   11    -363.1691061016      1.77E-07
   12    -363.1691060962      5.97E-08
   13    -363.1691060905      2.24E-08
   14    -363.1691060934      5.39E-09 Convergence criterion met
 ---------------------------------------
 SCF time:  CPU 69.31 s  wall 69.41 s
 SCF   energy in the final basis set = -363.1691060934
 Total energy in the final basis set = -363.1691060934

 --------------------------------------------------------------

                    Orbital Energies (a.u.)
 --------------------------------------------------------------

 Alpha MOs
 -- Occupied --
-19.179 -19.119 -14.303 -10.314 -10.206 -10.206 -10.180  -1.115
 -1.036  -0.895  -0.807  -0.708  -0.632  -0.608  -0.531  -0.511
 -0.495  -0.471  -0.458  -0.438  -0.419  -0.404  -0.374  -0.363
 -0.354  -0.334  -0.290  -0.252
 -- Virtual --
 -0.027  -0.016  -0.011   0.009   0.013   0.015   0.040   0.048
  0.050   0.059   0.064   0.076   0.084   0.096   0.099   0.101
  0.107   0.119   0.129   0.133   0.136   0.150   0.151   0.160
  0.161   0.168   0.169   0.179   0.190   0.193   0.196   0.199
  0.211   0.226   0.231   0.237   0.250   0.258   0.261   0.278
  0.290   0.295   0.297   0.306   0.313   0.322   0.324   0.335
  0.353   0.365   0.388   0.403   0.438   0.442   0.470   0.484
  0.522   0.531   0.549   0.573   0.588   0.611   0.622   0.632
  0.649   0.654   0.667   0.670   0.695   0.712   0.716   0.735
  0.761   0.774   0.827   0.858   0.873   0.891   0.925   0.955
  1.006   1.022   1.046   1.077   1.099   1.143   1.194   1.207
  1.216   1.239   1.252   1.258   1.286   1.287   1.375   1.404
  1.419   1.439   1.455   1.487   1.543   1.559   1.570   1.577
  1.603   1.638   1.647   1.652   1.668   1.691   1.699   1.722
  1.749   1.774   1.792   1.841   1.854   1.904   1.915   1.987
  2.028   2.037   2.066   2.107   2.140   2.161   2.186   2.228
  2.294   2.352   2.363   2.440   2.453   2.495   2.535   2.546
  2.572   2.575   2.612   2.616   2.654   2.667   2.704   2.728
  2.753   2.780   2.817   2.837   2.873   2.881   2.903   2.920
  2.968   2.986   3.045   3.058   3.141   3.161   3.169   3.242
  3.371   3.415   3.547   3.549   3.657   3.755   3.809   3.823
  3.873   4.026   4.040   4.076   4.181   4.338   4.728   4.846
  4.951   5.052   5.183   5.359   5.576   5.862  23.814  23.842
 23.869  23.900  35.597  49.854  50.004
 --------------------------------------------------------------

          Ground-State Mulliken Net Atomic Charges

     Atom                 Charge (a.u.)
  ----------------------------------------
      1 C                    -0.051427
      2 C                    -0.046579
      3 C                    -0.300353
      4 C                    -0.446081
      5 O                    -0.258167
      6 O                    -0.165000
      7 N                    -0.347955
      8 H                     0.173238
      9 H                     0.138831
     10 H                     0.187562
     11 H                     0.156908
     12 H                     0.117034
     13 H                     0.150718
     14 H                     0.249770
     15 H                     0.208500
     16 H                     0.233002
  ----------------------------------------
  Sum of atomic charges =     0.000000

 -----------------------------------------------------------------
                    Cartesian Multipole Moments
 -----------------------------------------------------------------
    Charge (ESU x 10^10)
                 0.0000
    Dipole Moment (Debye)
         X      -2.3753      Y       4.3342      Z      -1.1453
       Tot       5.0734
    Quadrupole Moments (Debye-Ang)
        XX     -48.4297     XY       6.0361     YY     -43.3225
        XZ       4.1391     YZ       1.9321     ZZ     -43.4931
    Octopole Moments (Debye-Ang^2)
       XXX     -36.7952    XXY      22.0462    XYY       4.4982
       YYY      10.6655    XXZ     -13.5335    XYZ      -5.7155
       YYZ      -0.6127    XZZ       7.2081    YZZ       0.1675
       ZZZ      -1.3441
    Hexadecapole Moments (Debye-Ang^3)
      XXXX   -1208.6038   XXXY       8.4830   XXYY    -222.2185
      XYYY      35.2300   YYYY    -193.6530   XXXZ      44.7655
      XXYZ      21.1356   XYYZ       6.3702   YYYZ       5.6126
      XXZZ    -230.3470   XYZZ      -0.9362   YYZZ     -42.3811
      XZZZ       5.1347   YZZZ       1.9813   ZZZZ     -69.5422
 -----------------------------------------------------------------
 Calculating MO derivatives via CPSCF
   1         3          48      0.199743    0.036954
   2         3          48      0.021795    0.004502
   3         3          48      0.001505    0.000305
   4        31          20      0.000068    0.000018
   5        51           0      0.000000    0.000000    Roots Converged
 Calculating analytic Hessian of the SCF energy
 Polarizability Matrix (a.u.)
            1           2           3
    1 -76.2426192  -2.4089727  -0.1018218
    2  -2.4089727 -67.9106028   0.6802845
    3  -0.1018218   0.6802845 -52.1247227

 Direct stationary perturbation theory relativistic correction:

 rels  =       0.112084232491
 relv  =      -0.511163554970
 rel2e =       0.211750984291
 E_rel =      -0.187328338188

 Hessian of the SCF Energy
            1           2           3           4           5           6
    1   0.5111408  -0.0673066   0.0118994  -0.1512182   0.0368266  -0.0012160
    2  -0.0673066   1.0117658   0.0150487   0.0286894  -0.0955890   0.0003700
    3   0.0118994   0.0150487   0.2231312  -0.0025554   0.0008962  -0.0903295
    4  -0.1512182   0.0286894  -0.0025554   0.4599054   0.0178547  -0.0002259
    5   0.0368266  -0.0955890   0.0008962   0.0178547   0.5249825   0.0145145
    6  -0.0012160   0.0003700  -0.0903295  -0.0002259   0.0145145   0.5380195
    7  -0.0310815  -0.0108841   0.0030570  -0.1413100  -0.0502364   0.0077745
    8   0.0064581   0.0187208  -0.0028571  -0.0499852  -0.1229969   0.0059634
    9  -0.0017427  -0.0015756  -0.0014784   0.0081524   0.0067867  -0.0790644
   10  -0.0025043  -0.0020363  -0.0001900  -0.0275199   0.0092331  -0.0013469
   11  -0.0024068  -0.0066312   0.0005731  -0.0179295   0.0128442  -0.0021798
   12   0.0007275   0.0005817  -0.0006181   0.0027239  -0.0025073  -0.0018236
   13  -0.1144403   0.0738508   0.0000981   0.0028741   0.0331974   0.0005539
   14   0.0890511  -0.7506463  -0.0123478   0.0141147  -0.0390586  -0.0004667
   15   0.0007505  -0.0128929  -0.0761599  -0.0004069   0.0019447   0.0254779
   16  -0.2340083  -0.0094838  -0.0075112  -0.0383295  -0.0242824  -0.0023705
   17  -0.0745196  -0.1186791  -0.0052013   0.0060552   0.0082754  -0.0010135
   18  -0.0098927  -0.0025835  -0.0487823  -0.0036667  -0.0033107   0.0136869
   19   0.0015553  -0.0031713   0.0003594  -0.0053436   0.0049546   0.0000363
   20   0.0010859   0.0004637   0.0000900   0.0029026  -0.0019820   0.0001600
   21  -0.0004673   0.0005036   0.0003873   0.0002035  -0.0004448   0.0002647
   22   0.0016807   0.0131126  -0.0292245  -0.0465652   0.0041413  -0.0084106
   23   0.0002606  -0.0121022   0.0181476   0.0030505  -0.0991814   0.1060354
   24   0.0007470   0.0021709  -0.0010947  -0.0049841   0.1035197  -0.2379356
   25   0.0033007   0.0180489   0.0239852  -0.0501169  -0.0020228   0.0007455
   26  -0.0025469  -0.0165212  -0.0139051  -0.0015321  -0.1673236  -0.1269792
   27  -0.0026549   0.0010965   0.0015507   0.0003639  -0.1263564  -0.1732206
   28   0.0010510  -0.0023466   0.0011491  -0.0020869  -0.0126743   0.0253697
   29   0.0008407  -0.0003153  -0.0002954  -0.0015962  -0.0095961   0.0166915
   30  -0.0003195   0.0020799   0.0000505   0.0007617  -0.0001331  -0.0008532
   31   0.0002802  -0.0031166  -0.0010496  -0.0014272  -0.0205232  -0.0196653
   32   0.0011271  -0.0013756  -0.0000045  -0.0020494  -0.0148934  -0.0132189
   33   0.0004810  -0.0025562   0.0002209  -0.0006302   0.0036044   0.0023501
   34   0.0003110   0.0005738   0.0003062   0.0016420   0.0008097  -0.0009654
   35   0.0001492  -0.0004155  -0.0003750  -0.0009193   0.0001505  -0.0000095
   36  -0.0003755   0.0002874   0.0004223   0.0005743  -0.0000578   0.0002206
   37   0.0000918   0.0008477  -0.0002842   0.0018038   0.0009620   0.0007040
   38   0.0001211  -0.0005539   0.0003989  -0.0012050   0.0004573   0.0001324
   39   0.0001575   0.0000228   0.0001336  -0.0000476  -0.0000147   0.0002766
   40   0.0140770  -0.0358320  -0.0002101  -0.0009253  -0.0000758  -0.0012029
   41   0.0110296  -0.0280765  -0.0002309   0.0033063   0.0030339  -0.0001037
   42   0.0016174  -0.0021612  -0.0076026   0.0001965   0.0010876   0.0020311
   43  -0.0002530  -0.0001852   0.0000780  -0.0002972   0.0001978   0.0004318
   44  -0.0000050   0.0003225   0.0000613   0.0002698  -0.0000691   0.0001995
   45  -0.0000476  -0.0002426   0.0000175  -0.0002137   0.0002307   0.0001220
   46   0.0000172  -0.0007607   0.0000926  -0.0010852   0.0016378  -0.0002122
   47  -0.0001651  -0.0003672   0.0000014  -0.0010265   0.0009463  -0.0000955
   48   0.0003359  -0.0001494   0.0001514  -0.0002457   0.0002403   0.0007774
            7           8           9          10          11          12
    1  -0.0310815   0.0064581  -0.0017427  -0.0025043  -0.0024068   0.0007275
    2  -0.0108841   0.0187208  -0.0015756  -0.0020363  -0.0066312   0.0005817
    3   0.0030570  -0.0028571  -0.0014784  -0.0001900   0.0005731  -0.0006181
    4  -0.1413100  -0.0499852   0.0081524  -0.0275199  -0.0179295   0.0027239
    5  -0.0502364  -0.1229969   0.0067867   0.0092331   0.0128442  -0.0025073
    6   0.0077745   0.0059634  -0.0790644  -0.0013469  -0.0021798  -0.0018236
    7   0.4588641  -0.0023844  -0.0033117  -0.1438206   0.0489917  -0.0105009
    8  -0.0023844   0.5407594   0.0072366   0.0572490  -0.1181620   0.0056608
    9  -0.0033117   0.0072366   0.5963788  -0.0098113   0.0062337  -0.0822301
   10  -0.1438206   0.0572490  -0.0098113   0.4592807  -0.0079983  -0.0024238
   11   0.0489917  -0.1181620   0.0062337  -0.0079983   0.5441305   0.0327756
   12  -0.0105009   0.0056608  -0.0822301  -0.0024238   0.0327756   0.5735202
   13   0.0008435   0.0021251  -0.0007723   0.0012351   0.0008401   0.0003223
   14  -0.0053233  -0.0027444  -0.0001181  -0.0000625   0.0014202   0.0001031
   15  -0.0007423  -0.0000205  -0.0012296  -0.0000620  -0.0000002   0.0007176
   16  -0.0034318   0.0096293  -0.0018895   0.0002047  -0.0035592   0.0007828
   17   0.0009502  -0.0003133   0.0004012   0.0003441   0.0004728   0.0000628
   18  -0.0001289   0.0014075   0.0022854   0.0001273  -0.0002847   0.0001668
   19  -0.0367474  -0.0223120   0.0044899  -0.1625604  -0.0639095   0.0404206
   20   0.0122362   0.0121741  -0.0036254  -0.0478608  -0.1414759   0.0107074
   21   0.0011980  -0.0005713   0.0016969   0.0065167  -0.0116160  -0.0718196
   22  -0.0000190  -0.0133678   0.0255067   0.0013969  -0.0011124   0.0018248
   23  -0.0007691  -0.0100475   0.0178864   0.0010404   0.0004368  -0.0001338
   24   0.0013529   0.0017725  -0.0025119  -0.0007674   0.0000374   0.0001593
   25  -0.0009087  -0.0192036  -0.0199956   0.0015187  -0.0012800  -0.0010052
   26  -0.0011098  -0.0141747  -0.0138542   0.0009716   0.0002724   0.0000836
   27  -0.0006347   0.0026098   0.0029171   0.0001906  -0.0000693   0.0001752
   28  -0.0470132   0.0001360  -0.0019322  -0.0024060   0.0139698  -0.0271392
   29   0.0003477  -0.0980848   0.1009728   0.0018220  -0.0100278   0.0175119
   30  -0.0013564   0.1020813  -0.2604994  -0.0002816   0.0019082  -0.0031423
   31  -0.0480639   0.0057879   0.0068352  -0.0026895   0.0215937   0.0208750
   32   0.0044857  -0.1810588  -0.1271761   0.0014872  -0.0141168  -0.0124452
   33   0.0046821  -0.1274405  -0.1740430  -0.0004368   0.0034724   0.0027171
   34  -0.0026699   0.0125766  -0.0267772  -0.0490959   0.0049380  -0.0078074
   35   0.0030394  -0.0083165   0.0180640   0.0060443  -0.0926696   0.0835060
   36  -0.0000880   0.0015520  -0.0041188  -0.0101345   0.0837968  -0.2365145
   37  -0.0022185   0.0207398   0.0211958  -0.0490547   0.0115753   0.0097277
   38   0.0022111  -0.0131342  -0.0127723   0.0069900  -0.1715291  -0.1205503
   39   0.0001918   0.0030130   0.0027775   0.0066140  -0.1261190  -0.1783466
   40  -0.0003599   0.0000551   0.0005586  -0.0003486   0.0002905  -0.0000858
   41   0.0003220  -0.0013117   0.0002519  -0.0000058   0.0006235  -0.0000764
   42  -0.0000415  -0.0002805  -0.0009043  -0.0000421   0.0000424   0.0001141
   43   0.0015223  -0.0014805  -0.0014936  -0.0005709  -0.0227075  -0.0241195
   44   0.0004103   0.0015242   0.0005753  -0.0024857  -0.0178378  -0.0170804
   45  -0.0004495  -0.0000694   0.0003185   0.0036686   0.0104772   0.0009630
   46  -0.0035856  -0.0060234   0.0009875  -0.0230653   0.0187042  -0.0043228
   47  -0.0022873  -0.0028336   0.0007129  -0.0247323   0.0122496   0.0018005
   48  -0.0010023  -0.0000576  -0.0002943   0.0083793   0.0009521  -0.0040387
           13          14          15          16          17          18
    1  -0.1144403   0.0890511   0.0007505  -0.2340083  -0.0745196  -0.0098927
    2   0.0738508  -0.7506463  -0.0128929  -0.0094838  -0.1186791  -0.0025835
    3   0.0000981  -0.0123478  -0.0761599  -0.0075112  -0.0052013  -0.0487823
    4   0.0028741   0.0141147  -0.0004069  -0.0383295   0.0060552  -0.0036667
    5   0.0331974  -0.0390586   0.0019447  -0.0242824   0.0082754  -0.0033107
    6   0.0005539  -0.0004667   0.0254779  -0.0023705  -0.0010135   0.0136869
    7   0.0008435  -0.0053233  -0.0007423  -0.0034318   0.0009502  -0.0001289
    8   0.0021251  -0.0027444  -0.0000205   0.0096293  -0.0003133   0.0014075
    9  -0.0007723  -0.0001181  -0.0012296  -0.0018895   0.0004012   0.0022854
   10   0.0012351  -0.0000625  -0.0000620   0.0002047   0.0003441   0.0001273
   11   0.0008401   0.0014202  -0.0000002  -0.0035592   0.0004728  -0.0002847
   12   0.0003223   0.0001031   0.0007176   0.0007828   0.0000628   0.0001668
   13   0.1099970  -0.0518933   0.0023145   0.0137978  -0.0588716  -0.0016729
   14  -0.0518933   0.8753777   0.0173238  -0.0476473  -0.0863110  -0.0044690
   15   0.0023145   0.0173238   0.0310464  -0.0015961  -0.0051815   0.0136130
   16   0.0137978  -0.0476473  -0.0015961   0.3432808  -0.0162632   0.0109627
   17  -0.0588716  -0.0863110  -0.0051815  -0.0162632   0.6683956   0.0240830
   18  -0.0016729  -0.0044690   0.0136130   0.0109627   0.0240830   0.0243455
   19  -0.0006691   0.0011301  -0.0000199  -0.0022855  -0.0000283  -0.0002558
   20  -0.0002927   0.0004933  -0.0000272   0.0007261   0.0000372   0.0000265
   21   0.0001884  -0.0002834  -0.0000375   0.0002804  -0.0000215   0.0000572
   22  -0.0027363   0.0020883   0.0040607  -0.0013626  -0.0010867   0.0034065
   23   0.0029857  -0.0010672  -0.0029789  -0.0004907   0.0008727  -0.0019158
   24  -0.0003154  -0.0016091  -0.0004677  -0.0008542  -0.0005889   0.0013514
   25  -0.0039186   0.0038659  -0.0037866  -0.0004879  -0.0010649  -0.0018601
   26   0.0041359  -0.0010509   0.0018536  -0.0008874   0.0016637   0.0024145
   27  -0.0002709   0.0019606  -0.0004079   0.0011782   0.0011621   0.0007243
   28  -0.0000407   0.0012190  -0.0003832   0.0000363   0.0004774  -0.0004441
   29  -0.0000886   0.0006255   0.0001141  -0.0000740   0.0000492  -0.0002406
   30  -0.0003214  -0.0012035   0.0006072   0.0001587  -0.0004039  -0.0000604
   31  -0.0000570   0.0017071   0.0006110   0.0003944   0.0011614   0.0003062
   32   0.0006562   0.0013588   0.0003852  -0.0001725   0.0001879   0.0001330
   33   0.0007518   0.0014018   0.0001645  -0.0001172   0.0004366  -0.0000655
   34  -0.0002853  -0.0003288   0.0001516  -0.0001165  -0.0001419  -0.0000718
   35   0.0000517   0.0003172  -0.0000400   0.0000808   0.0000884   0.0000534
   36   0.0000551  -0.0004416  -0.0000999  -0.0001993  -0.0000954   0.0000022
   37  -0.0003352  -0.0005782  -0.0001070  -0.0000561  -0.0002074   0.0000068
   38   0.0000923   0.0004563  -0.0000191   0.0001226   0.0001118  -0.0000179
   39  -0.0001054   0.0002506  -0.0000755   0.0001867   0.0000399   0.0000356
   40  -0.0063309  -0.0077070  -0.0007927  -0.0773963   0.1430585   0.0032332
   41  -0.0067671   0.0009350  -0.0004633   0.0925401  -0.4747927  -0.0152746
   42  -0.0006946  -0.0003395   0.0068908   0.0012203  -0.0136969  -0.0072502
   43   0.0001204   0.0001857   0.0000141   0.0002439   0.0001050  -0.0000038
   44  -0.0000244  -0.0001749   0.0000006   0.0000040  -0.0000775  -0.0000111
   45   0.0000234   0.0001608  -0.0000316   0.0000436   0.0000699  -0.0000055
   46  -0.0000544   0.0001786  -0.0000057  -0.0004835   0.0000318  -0.0000458
   47   0.0000025   0.0000694   0.0000016  -0.0002425   0.0000189  -0.0000101
   48  -0.0001546   0.0000780  -0.0000080  -0.0002754  -0.0000526  -0.0001046
           19          20          21          22          23          24
    1   0.0015553   0.0010859  -0.0004673   0.0016807   0.0002606   0.0007470
    2  -0.0031713   0.0004637   0.0005036   0.0131126  -0.0121022   0.0021709
    3   0.0003594   0.0000900   0.0003873  -0.0292245   0.0181476  -0.0010947
    4  -0.0053436   0.0029026   0.0002035  -0.0465652   0.0030505  -0.0049841
    5   0.0049546  -0.0019820  -0.0004448   0.0041413  -0.0991814   0.1035197
    6   0.0000363   0.0001600   0.0002647  -0.0084106   0.1060354  -0.2379356
    7  -0.0367474   0.0122362   0.0011980  -0.0000190  -0.0007691   0.0013529
    8  -0.0223120   0.0121741  -0.0005713  -0.0133678  -0.0100475   0.0017725
    9   0.0044899  -0.0036254   0.0016969   0.0255067   0.0178864  -0.0025119
   10  -0.1625604  -0.0478608   0.0065167   0.0013969   0.0010404  -0.0007674
   11  -0.0639095  -0.1414759  -0.0116160  -0.0011124   0.0004368   0.0000374
   12   0.0404206   0.0107074  -0.0718196   0.0018248  -0.0001338   0.0001593
   13  -0.0006691  -0.0002927   0.0001884  -0.0027363   0.0029857  -0.0003154
   14   0.0011301   0.0004933  -0.0002834   0.0020883  -0.0010672  -0.0016091
   15  -0.0000199  -0.0000272  -0.0000375   0.0040607  -0.0029789  -0.0004677
   16  -0.0022855   0.0007261   0.0002804  -0.0013626  -0.0004907  -0.0008542
   17  -0.0000283   0.0000372  -0.0000215  -0.0010867   0.0008727  -0.0005889
   18  -0.0002558   0.0000265   0.0000572   0.0034065  -0.0019158   0.0013514
   19   0.5981179  -0.0672026  -0.0023274  -0.0000331   0.0001001   0.0000280
   20  -0.0672026   0.5377360   0.2038561   0.0005247   0.0000425  -0.0003057
   21  -0.0023274   0.2038561   0.3000521  -0.0005983  -0.0003084   0.0002405
   22  -0.0000331   0.0005247  -0.0005983   0.0526286  -0.0018092   0.0056126
   23   0.0001001   0.0000425  -0.0003084  -0.0018092   0.1096939  -0.1159497
   24   0.0000280  -0.0003057   0.0002405   0.0056126  -0.1159497   0.2601015
   25  -0.0001025   0.0002601   0.0002685  -0.0001907  -0.0013368  -0.0013007
   26  -0.0000356   0.0002690   0.0003447  -0.0003550   0.0116359   0.0107583
   27  -0.0002422   0.0003091   0.0001457   0.0005371  -0.0203555  -0.0212736
   28   0.0023703  -0.0006430   0.0004731  -0.0045816  -0.0030741   0.0004113
   29  -0.0013912   0.0012312  -0.0011203  -0.0029054  -0.0015240   0.0003722
   30   0.0002851  -0.0011115   0.0006500  -0.0002388  -0.0001663   0.0015565
   31   0.0023790   0.0002341  -0.0000072   0.0011510   0.0005175   0.0002028
   32  -0.0010990   0.0012722   0.0008098   0.0005123   0.0002546   0.0000160
   33   0.0005276   0.0006042   0.0003549  -0.0006117  -0.0000136   0.0008363
   34  -0.0090341  -0.0211487   0.0267952  -0.0004277  -0.0004299   0.0005637
   35  -0.0108882  -0.0132075   0.0189687   0.0003761   0.0005599  -0.0003352
   36   0.0070781   0.0057562   0.0019748  -0.0008230  -0.0003019   0.0003276
   37  -0.0028610  -0.0270862  -0.0192458  -0.0000484   0.0000133   0.0000284
   38  -0.0034036  -0.0194306  -0.0135170   0.0001429   0.0000251   0.0000796
   39  -0.0012959   0.0043228   0.0059225  -0.0000658  -0.0001537  -0.0002000
   40   0.0003923   0.0000010  -0.0000660  -0.0009577  -0.0000608  -0.0007336
   41   0.0003842  -0.0001278  -0.0000407  -0.0002483   0.0004298   0.0000221
   42   0.0000739   0.0000213  -0.0001013  -0.0010185   0.0002123  -0.0010690
   43  -0.0643898  -0.0140666  -0.0081916   0.0000720   0.0000036  -0.0000775
   44  -0.0084683  -0.2155805  -0.1801908  -0.0000946  -0.0001108   0.0000352
   45  -0.0044162  -0.2287180  -0.2209906   0.0001024   0.0000998  -0.0000324
   46  -0.3207884   0.1603299  -0.0050201  -0.0000070  -0.0000012   0.0000862
   47   0.1753406  -0.1619149  -0.0163687   0.0000812   0.0000821   0.0000049
   48  -0.0447414   0.0079340  -0.0187978  -0.0000595  -0.0001039   0.0000116
           25          26          27          28          29          30
    1   0.0033007  -0.0025469  -0.0026549   0.0010510   0.0008407  -0.0003195
    2   0.0180489  -0.0165212   0.0010965  -0.0023466  -0.0003153   0.0020799
    3   0.0239852  -0.0139051   0.0015507   0.0011491  -0.0002954   0.0000505
    4  -0.0501169  -0.0015321   0.0003639  -0.0020869  -0.0015962   0.0007617
    5  -0.0020228  -0.1673236  -0.1263564  -0.0126743  -0.0095961  -0.0001331
    6   0.0007455  -0.1269792  -0.1732206   0.0253697   0.0166915  -0.0008532
    7  -0.0009087  -0.0011098  -0.0006347  -0.0470132   0.0003477  -0.0013564
    8  -0.0192036  -0.0141747   0.0026098   0.0001360  -0.0980848   0.1020813
    9  -0.0199956  -0.0138542   0.0029171  -0.0019322   0.1009728  -0.2604994
   10   0.0015187   0.0009716   0.0001906  -0.0024060   0.0018220  -0.0002816
   11  -0.0012800   0.0002724  -0.0000693   0.0139698  -0.0100278   0.0019082
   12  -0.0010052   0.0000836   0.0001752  -0.0271392   0.0175119  -0.0031423
   13  -0.0039186   0.0041359  -0.0002709  -0.0000407  -0.0000886  -0.0003214
   14   0.0038659  -0.0010509   0.0019606   0.0012190   0.0006255  -0.0012035
   15  -0.0037866   0.0018536  -0.0004079  -0.0003832   0.0001141   0.0006072
   16  -0.0004879  -0.0008874   0.0011782   0.0000363  -0.0000740   0.0001587
   17  -0.0010649   0.0016637   0.0011621   0.0004774   0.0000492  -0.0004039
   18  -0.0018601   0.0024145   0.0007243  -0.0004441  -0.0002406  -0.0000604
   19  -0.0001025  -0.0000356  -0.0002422   0.0023703  -0.0013912   0.0002851
   20   0.0002601   0.0002690   0.0003091  -0.0006430   0.0012312  -0.0011115
   21   0.0002685   0.0003447   0.0001457   0.0004731  -0.0011203   0.0006500
   22  -0.0001907  -0.0003550   0.0005371  -0.0045816  -0.0029054  -0.0002388
   23  -0.0013368   0.0116359  -0.0203555  -0.0030741  -0.0015240  -0.0001663
   24  -0.0013007   0.0107583  -0.0212736   0.0004113   0.0003722   0.0015565
   25   0.0563568   0.0039329   0.0003738   0.0011756   0.0007532   0.0004087
   26   0.0039329   0.1847165   0.1387594   0.0005602   0.0003052   0.0002322
   27   0.0003738   0.1387594   0.1875084  -0.0003732   0.0001630   0.0008183
   28   0.0011756   0.0005602  -0.0003732   0.0548040   0.0001340   0.0020701
   29   0.0007532   0.0003052   0.0001630   0.0001340   0.1078051  -0.1132942
   30   0.0004087   0.0002322   0.0008183   0.0020701  -0.1132942   0.2790063
   31  -0.0049193  -0.0032448   0.0006848   0.0000027  -0.0000215  -0.0004573
   32  -0.0027689  -0.0014722   0.0007780  -0.0001483   0.0106705   0.0095924
   33   0.0008282   0.0008135   0.0013130   0.0004496  -0.0212088  -0.0206064
   34   0.0000105  -0.0000230  -0.0000048  -0.0048675   0.0029749  -0.0003159
   35   0.0001145   0.0000237  -0.0000688   0.0029005  -0.0013494   0.0004495
   36   0.0000742   0.0000828  -0.0001271  -0.0004581   0.0003983   0.0015958
   37  -0.0003850  -0.0005458  -0.0004230   0.0011219  -0.0007370  -0.0002700
   38   0.0006797   0.0006807   0.0000679  -0.0005999   0.0002575   0.0000797
   39   0.0005636   0.0001409   0.0002033   0.0004376   0.0001154   0.0009790
   40  -0.0015997   0.0003959   0.0012271   0.0002243   0.0001158  -0.0000766
   41  -0.0001896   0.0009243  -0.0000210   0.0000326  -0.0000028  -0.0001141
   42   0.0005340  -0.0007818  -0.0002365   0.0002681   0.0001931  -0.0000593
   43   0.0002839   0.0003093   0.0001291  -0.0001755   0.0000287  -0.0000320
   44   0.0001413  -0.0000001   0.0000152   0.0001347   0.0000427   0.0002596
   45   0.0001499   0.0000596  -0.0000379  -0.0002412  -0.0001735  -0.0003499
   46  -0.0000170  -0.0000255  -0.0000807   0.0003853  -0.0002031  -0.0000148
   47   0.0000702   0.0000514  -0.0000506  -0.0000780  -0.0000867  -0.0002562
   48   0.0000167  -0.0000227  -0.0000525   0.0003427  -0.0001995   0.0003074
           31          32          33          34          35          36
    1   0.0002802   0.0011271   0.0004810   0.0003110   0.0001492  -0.0003755
    2  -0.0031166  -0.0013756  -0.0025562   0.0005738  -0.0004155   0.0002874
    3  -0.0010496  -0.0000045   0.0002209   0.0003062  -0.0003750   0.0004223
    4  -0.0014272  -0.0020494  -0.0006302   0.0016420  -0.0009193   0.0005743
    5  -0.0205232  -0.0148934   0.0036044   0.0008097   0.0001505  -0.0000578
    6  -0.0196653  -0.0132189   0.0023501  -0.0009654  -0.0000095   0.0002206
    7  -0.0480639   0.0044857   0.0046821  -0.0026699   0.0030394  -0.0000880
    8   0.0057879  -0.1810588  -0.1274405   0.0125766  -0.0083165   0.0015520
    9   0.0068352  -0.1271761  -0.1740430  -0.0267772   0.0180640  -0.0041188
   10  -0.0026895   0.0014872  -0.0004368  -0.0490959   0.0060443  -0.0101345
   11   0.0215937  -0.0141168   0.0034724   0.0049380  -0.0926696   0.0837968
   12   0.0208750  -0.0124452   0.0027171  -0.0078074   0.0835060  -0.2365145
   13  -0.0000570   0.0006562   0.0007518  -0.0002853   0.0000517   0.0000551
   14   0.0017071   0.0013588   0.0014018  -0.0003288   0.0003172  -0.0004416
   15   0.0006110   0.0003852   0.0001645   0.0001516  -0.0000400  -0.0000999
   16   0.0003944  -0.0001725  -0.0001172  -0.0001165   0.0000808  -0.0001993
   17   0.0011614   0.0001879   0.0004366  -0.0001419   0.0000884  -0.0000954
   18   0.0003062   0.0001330  -0.0000655  -0.0000718   0.0000534   0.0000022
   19   0.0023790  -0.0010990   0.0005276  -0.0090341  -0.0108882   0.0070781
   20   0.0002341   0.0012722   0.0006042  -0.0211487  -0.0132075   0.0057562
   21  -0.0000072   0.0008098   0.0003549   0.0267952   0.0189687   0.0019748
   22   0.0011510   0.0005123  -0.0006117  -0.0004277   0.0003761  -0.0008230
   23   0.0005175   0.0002546  -0.0000136  -0.0004299   0.0005599  -0.0003019
   24   0.0002028   0.0000160   0.0008363   0.0005637  -0.0003352   0.0003276
   25  -0.0049193  -0.0027689   0.0008282   0.0000105   0.0001145   0.0000742
   26  -0.0032448  -0.0014722   0.0008135  -0.0000230   0.0000237   0.0000828
   27   0.0006848   0.0007780   0.0013130  -0.0000048  -0.0000688  -0.0001271
   28   0.0000027  -0.0001483   0.0004496  -0.0048675   0.0029005  -0.0004581
   29  -0.0000215   0.0106705  -0.0212088   0.0029749  -0.0013494   0.0003983
   30  -0.0004573   0.0095924  -0.0206064  -0.0003159   0.0004495   0.0015958
   31   0.0562329  -0.0052926  -0.0066504   0.0011639  -0.0009857  -0.0001599
   32  -0.0052926   0.1989132   0.1400217  -0.0004665   0.0003664   0.0001855
   33  -0.0066504   0.1400217   0.1841045   0.0007569  -0.0000276   0.0010096
   34   0.0011639  -0.0004665   0.0007569   0.0600539  -0.0002228   0.0049933
   35  -0.0009857   0.0003664  -0.0000276  -0.0002228   0.1029972  -0.1003920
   36  -0.0001599   0.0001855   0.0010096   0.0049933  -0.1003920   0.2557822
   37  -0.0047815   0.0026400  -0.0010555   0.0012702  -0.0006138  -0.0018702
   38   0.0028569  -0.0008480   0.0007498  -0.0002191   0.0106938   0.0090838
   39  -0.0007395   0.0008778   0.0014771   0.0019444  -0.0197341  -0.0222419
   40   0.0005413   0.0002087   0.0000178   0.0000124   0.0000083  -0.0000027
   41   0.0000163   0.0001214   0.0001918   0.0000093  -0.0000045   0.0000384
   42  -0.0002094  -0.0001149   0.0000221  -0.0000169   0.0000210  -0.0000755
   43  -0.0006016   0.0009822   0.0008689   0.0007584   0.0004127   0.0005048
   44  -0.0005461   0.0004862  -0.0003789   0.0014224   0.0004063  -0.0000113
   45  -0.0004652  -0.0000868   0.0000752   0.0000162   0.0008620   0.0016175
   46   0.0003946  -0.0001020   0.0001379   0.0012749   0.0004523   0.0008314
   47  -0.0001445   0.0001335   0.0003294  -0.0003240   0.0003595   0.0001187
   48  -0.0001111   0.0002469   0.0000695   0.0004319  -0.0009424   0.0002249
           37          38          39          40          41          42
    1   0.0000918   0.0001211   0.0001575   0.0140770   0.0110296   0.0016174
    2   0.0008477  -0.0005539   0.0000228  -0.0358320  -0.0280765  -0.0021612
    3  -0.0002842   0.0003989   0.0001336  -0.0002101  -0.0002309  -0.0076026
    4   0.0018038  -0.0012050  -0.0000476  -0.0009253   0.0033063   0.0001965
    5   0.0009620   0.0004573  -0.0000147  -0.0000758   0.0030339   0.0010876
    6   0.0007040   0.0001324   0.0002766  -0.0012029  -0.0001037   0.0020311
    7  -0.0022185   0.0022111   0.0001918  -0.0003599   0.0003220  -0.0000415
    8   0.0207398  -0.0131342   0.0030130   0.0000551  -0.0013117  -0.0002805
    9   0.0211958  -0.0127723   0.0027775   0.0005586   0.0002519  -0.0009043
   10  -0.0490547   0.0069900   0.0066140  -0.0003486  -0.0000058  -0.0000421
   11   0.0115753  -0.1715291  -0.1261190   0.0002905   0.0006235   0.0000424
   12   0.0097277  -0.1205503  -0.1783466  -0.0000858  -0.0000764   0.0001141
   13  -0.0003352   0.0000923  -0.0001054  -0.0063309  -0.0067671  -0.0006946
   14  -0.0005782   0.0004563   0.0002506  -0.0077070   0.0009350  -0.0003395
   15  -0.0001070  -0.0000191  -0.0000755  -0.0007927  -0.0004633   0.0068908
   16  -0.0000561   0.0001226   0.0001867  -0.0773963   0.0925401   0.0012203
   17  -0.0002074   0.0001118   0.0000399   0.1430585  -0.4747927  -0.0136969
   18   0.0000068  -0.0000179   0.0000356   0.0032332  -0.0152746  -0.0072502
   19  -0.0028610  -0.0034036  -0.0012959   0.0003923   0.0003842   0.0000739
   20  -0.0270862  -0.0194306   0.0043228   0.0000010  -0.0001278   0.0000213
   21  -0.0192458  -0.0135170   0.0059225  -0.0000660  -0.0000407  -0.0001013
   22  -0.0000484   0.0001429  -0.0000658  -0.0009577  -0.0002483  -0.0010185
   23   0.0000133   0.0000251  -0.0001537  -0.0000608   0.0004298   0.0002123
   24   0.0000284   0.0000796  -0.0002000  -0.0007336   0.0000221  -0.0010690
   25  -0.0003850   0.0006797   0.0005636  -0.0015997  -0.0001896   0.0005340
   26  -0.0005458   0.0006807   0.0001409   0.0003959   0.0009243  -0.0007818
   27  -0.0004230   0.0000679   0.0002033   0.0012271  -0.0000210  -0.0002365
   28   0.0011219  -0.0005999   0.0004376   0.0002243   0.0000326   0.0002681
   29  -0.0007370   0.0002575   0.0001154   0.0001158  -0.0000028   0.0001931
   30  -0.0002700   0.0000797   0.0009790  -0.0000766  -0.0001141  -0.0000593
   31  -0.0047815   0.0028569  -0.0007395   0.0005413   0.0000163  -0.0002094
   32   0.0026400  -0.0008480   0.0008778   0.0002087   0.0001214  -0.0001149
   33  -0.0010555   0.0007498   0.0014771   0.0000178   0.0001918   0.0000221
   34   0.0012702  -0.0002191   0.0019444   0.0000124   0.0000093  -0.0000169
   35  -0.0006138   0.0106938  -0.0197341   0.0000083  -0.0000045   0.0000210
   36  -0.0018702   0.0090838  -0.0222419  -0.0000027   0.0000384  -0.0000755
   37   0.0596648  -0.0038378  -0.0079300  -0.0000423  -0.0000220   0.0000293
   38  -0.0038378   0.1933015   0.1360164  -0.0000096  -0.0000053  -0.0000283
   39  -0.0079300   0.1360164   0.1875449  -0.0000082  -0.0000525  -0.0000403
   40  -0.0000423  -0.0000096  -0.0000082   0.0726970  -0.1004513  -0.0019129
   41  -0.0000220  -0.0000053  -0.0000525  -0.1004513   0.4982249   0.0158395
   42   0.0000293  -0.0000283  -0.0000403  -0.0019129   0.0158395   0.0082349
   43  -0.0049270  -0.0039230   0.0007300  -0.0000458  -0.0000414  -0.0000094
   44  -0.0035287  -0.0010447   0.0018390  -0.0000090  -0.0000052  -0.0000105
   45   0.0001382   0.0005343   0.0013580  -0.0000019  -0.0000104   0.0000085
   46   0.0007571  -0.0000187  -0.0006331   0.0000623   0.0000851   0.0000059
   47   0.0003791   0.0005618  -0.0005646   0.0000118   0.0000338  -0.0000035
   48  -0.0006444  -0.0002378   0.0001964   0.0000568   0.0000439   0.0000374
           43          44          45          46          47          48
    1  -0.0002530  -0.0000050  -0.0000476   0.0000172  -0.0001651   0.0003359
    2  -0.0001852   0.0003225  -0.0002426  -0.0007607  -0.0003672  -0.0001494
    3   0.0000780   0.0000613   0.0000175   0.0000926   0.0000014   0.0001514
    4  -0.0002972   0.0002698  -0.0002137  -0.0010852  -0.0010265  -0.0002457
    5   0.0001978  -0.0000691   0.0002307   0.0016378   0.0009463   0.0002403
    6   0.0004318   0.0001995   0.0001220  -0.0002122  -0.0000955   0.0007774
    7   0.0015223   0.0004103  -0.0004495  -0.0035856  -0.0022873  -0.0010023
    8  -0.0014805   0.0015242  -0.0000694  -0.0060234  -0.0028336  -0.0000576
    9  -0.0014936   0.0005753   0.0003185   0.0009875   0.0007129  -0.0002943
   10  -0.0005709  -0.0024857   0.0036686  -0.0230653  -0.0247323   0.0083793
   11  -0.0227075  -0.0178378   0.0104772   0.0187042   0.0122496   0.0009521
   12  -0.0241195  -0.0170804   0.0009630  -0.0043228   0.0018005  -0.0040387
   13   0.0001204  -0.0000244   0.0000234  -0.0000544   0.0000025  -0.0001546
   14   0.0001857  -0.0001749   0.0001608   0.0001786   0.0000694   0.0000780
   15   0.0000141   0.0000006  -0.0000316  -0.0000057   0.0000016  -0.0000080
   16   0.0002439   0.0000040   0.0000436  -0.0004835  -0.0002425  -0.0002754
   17   0.0001050  -0.0000775   0.0000699   0.0000318   0.0000189  -0.0000526
   18  -0.0000038  -0.0000111  -0.0000055  -0.0000458  -0.0000101  -0.0001046
   19  -0.0643898  -0.0084683  -0.0044162  -0.3207884   0.1753406  -0.0447414
   20  -0.0140666  -0.2155805  -0.2287180   0.1603299  -0.1619149   0.0079340
   21  -0.0081916  -0.1801908  -0.2209906  -0.0050201  -0.0163687  -0.0187978
   22   0.0000720  -0.0000946   0.0001024  -0.0000070   0.0000812  -0.0000595
   23   0.0000036  -0.0001108   0.0000998  -0.0000012   0.0000821  -0.0001039
   24  -0.0000775   0.0000352  -0.0000324   0.0000862   0.0000049   0.0000116
   25   0.0002839   0.0001413   0.0001499  -0.0000170   0.0000702   0.0000167
   26   0.0003093  -0.0000001   0.0000596  -0.0000255   0.0000514  -0.0000227
   27   0.0001291   0.0000152  -0.0000379  -0.0000807  -0.0000506  -0.0000525
   28  -0.0001755   0.0001347  -0.0002412   0.0003853  -0.0000780   0.0003427
   29   0.0000287   0.0000427  -0.0001735  -0.0002031  -0.0000867  -0.0001995
   30  -0.0000320   0.0002596  -0.0003499  -0.0000148  -0.0002562   0.0003074
   31  -0.0006016  -0.0005461  -0.0004652   0.0003946  -0.0001445  -0.0001111
   32   0.0009822   0.0004862  -0.0000868  -0.0001020   0.0001335   0.0002469
   33   0.0008689  -0.0003789   0.0000752   0.0001379   0.0003294   0.0000695
   34   0.0007584   0.0014224   0.0000162   0.0012749  -0.0003240   0.0004319
   35   0.0004127   0.0004063   0.0008620   0.0004523   0.0003595  -0.0009424
   36   0.0005048  -0.0000113   0.0016175   0.0008314   0.0001187   0.0002249
   37  -0.0049270  -0.0035287   0.0001382   0.0007571   0.0003791  -0.0006444
   38  -0.0039230  -0.0010447   0.0005343  -0.0000187   0.0005618  -0.0002378
   39   0.0007300   0.0018390   0.0013580  -0.0006331  -0.0005646   0.0001964
   40  -0.0000458  -0.0000090  -0.0000019   0.0000623   0.0000118   0.0000568
   41  -0.0000414  -0.0000052  -0.0000104   0.0000851   0.0000338   0.0000439
   42  -0.0000094  -0.0000105   0.0000085   0.0000059  -0.0000035   0.0000374
   43   0.0660622   0.0144672   0.0046492   0.0021979   0.0257120   0.0265215
   44   0.0144672   0.2470673   0.2107426  -0.0016880  -0.0149486  -0.0160452
   45   0.0046492   0.2107426   0.2191920  -0.0029560   0.0060638  -0.0022244
   46   0.0021979  -0.0016880  -0.0029560   0.3439970  -0.1725972   0.0111497
   47   0.0257120  -0.0149486   0.0060638  -0.1725972   0.1656446   0.0083159
   48   0.0265215  -0.0160452  -0.0022244   0.0111497   0.0083159   0.0237441
 Gradient time:  CPU 1142.28 s  wall 1143.80 s
 **********************************************************************
 **                                                                  **
 **                       VIBRATIONAL ANALYSIS                       **
 **                       --------------------                       **
 **                                                                  **
 **        VIBRATIONAL FREQUENCIES (CM**-1) AND NORMAL MODES         **
 **     FORCE CONSTANTS (mDYN/ANGSTROM) AND REDUCED MASSES (AMU)     **
 **                  INFRARED INTENSITIES (KM/MOL)                   **
 **                                                                  **
 **********************************************************************


 Mode:                 1                      2                      3
 Frequency:        63.30                 100.67                 129.91
 Force Cnst:      0.0077                 0.0133                 0.0448
 Red. Mass:       3.2706                 2.2223                 4.5039
 IR Active:          YES                    YES                    YES
 IR Intens:        1.095                  4.061                  6.111
 Raman Active:       YES                    YES                    YES
               X      Y      Z        X      Y      Z        X      Y      Z
 C         -0.000 -0.001 -0.029   -0.004  0.003 -0.012    0.047 -0.038  0.006
 C         -0.000 -0.016 -0.216    0.003  0.025  0.115   -0.048 -0.198  0.077
 C          0.004  0.007 -0.022    0.003  0.043  0.237   -0.057 -0.193  0.042
 C         -0.002 -0.015 -0.083    0.001 -0.021 -0.101    0.044 -0.027 -0.047
 O          0.016  0.002 -0.132   -0.026  0.003 -0.124    0.251 -0.020 -0.038
 O         -0.020  0.002  0.256    0.013 -0.023 -0.030   -0.079  0.160 -0.026
 N          0.010  0.029  0.174   -0.000 -0.008 -0.054   -0.138  0.233 -0.003
 H          0.014 -0.253 -0.346   -0.077 -0.012  0.095   -0.095 -0.148  0.104
 H         -0.032  0.171 -0.404    0.080  0.053  0.084   -0.086 -0.226  0.106
 H          0.048  0.169  0.061   -0.079  0.288  0.363   -0.139 -0.163  0.058
 H         -0.027 -0.114  0.107    0.090 -0.140  0.438   -0.074 -0.203  0.051
 H         -0.073 -0.203 -0.180    0.116 -0.251 -0.220    0.161 -0.105 -0.088
 H          0.060  0.130 -0.230   -0.116  0.153 -0.287    0.173  0.046 -0.118
 H         -0.037 -0.004  0.333    0.032 -0.022  0.074   -0.243  0.119  0.012
 H         -0.043 -0.102  0.311    0.136 -0.189  0.120   -0.329  0.242  0.001
 H          0.009  0.024  0.137   -0.013 -0.051 -0.318   -0.017  0.435  0.022
 TransDip  -0.016 -0.029 -0.008    0.035 -0.037  0.040   -0.075 -0.020  0.017

 Mode:                 4                      5                      6
 Frequency:       146.58                 253.99                 306.34
 Force Cnst:      0.0269                 0.0436                 0.2405
 Red. Mass:       2.1245                 1.1476                 4.3489
 IR Active:          YES                    YES                    YES
 IR Intens:        1.757                 34.396                  8.969
 Raman Active:       YES                    YES                    YES
               X      Y      Z        X      Y      Z        X      Y      Z
 C          0.004 -0.008 -0.029    0.005  0.019  0.004    0.102 -0.093  0.014
 C         -0.006 -0.034 -0.144    0.009  0.029  0.014    0.061 -0.020  0.016
 C         -0.002  0.005  0.147    0.023  0.000  0.026   -0.147  0.215 -0.016
 C          0.007  0.025  0.168   -0.004 -0.049 -0.055   -0.252  0.136 -0.032
 O          0.029 -0.007  0.002   -0.027  0.017 -0.002    0.253 -0.081 -0.003
 O         -0.015  0.016  0.018    0.032 -0.017 -0.001    0.071 -0.018 -0.008
 N         -0.016 -0.015 -0.147   -0.013 -0.029 -0.009   -0.092 -0.112  0.017
 H         -0.063 -0.299 -0.288   -0.001  0.024  0.011    0.181  0.002  0.025
 H          0.021  0.178 -0.358    0.011  0.033  0.010    0.172 -0.028  0.023
 H          0.105  0.133  0.211    0.001  0.067  0.059   -0.234  0.227 -0.009
 H         -0.107 -0.095  0.249    0.076 -0.051  0.087   -0.212  0.178  0.017
 H          0.115  0.219  0.267   -0.006 -0.094 -0.078   -0.371  0.115 -0.039
 H         -0.079 -0.122  0.317   -0.027 -0.009 -0.100   -0.380  0.129 -0.033
 H         -0.038  0.010  0.001    0.063 -0.010  0.003    0.027 -0.030  0.032
 H          0.011  0.182 -0.347   -0.443  0.352 -0.364   -0.052 -0.039 -0.060
 H         -0.006  0.009 -0.039    0.037  0.108  0.684   -0.198 -0.273  0.202
 TransDip  -0.009  0.041 -0.005   -0.109  0.125  0.089   -0.093  0.009  0.023

 Mode:                 7                      8                      9
 Frequency:       352.09                 445.07                 521.10
 Force Cnst:      0.3055                 0.1461                 0.4882
 Red. Mass:       4.1828                 1.2519                 3.0517
 IR Active:          YES                    YES                    YES
 IR Intens:       16.656                102.624                  4.214
 Raman Active:       YES                    YES                    YES
               X      Y      Z        X      Y      Z        X      Y      Z
 C         -0.096 -0.107  0.005   -0.003  0.006  0.086    0.006  0.094  0.057
 C         -0.012 -0.067  0.036   -0.003 -0.013  0.001   -0.141 -0.132  0.028
 C         -0.009  0.084  0.012   -0.007 -0.006 -0.015   -0.173 -0.115  0.009
 C          0.096  0.145 -0.060    0.002  0.006 -0.004   -0.005  0.119 -0.034
 O          0.013 -0.102 -0.004   -0.010  0.008  0.001   -0.013  0.105 -0.030
 O         -0.253  0.089 -0.012    0.012  0.003 -0.100    0.151 -0.049  0.006
 N          0.298 -0.052 -0.000    0.009 -0.001  0.002    0.149 -0.004 -0.003
 H          0.036 -0.020  0.059    0.087 -0.147 -0.072   -0.204 -0.271 -0.051
 H          0.058 -0.106  0.075   -0.084  0.105 -0.113   -0.308  0.008 -0.113
 H         -0.132  0.133  0.036   -0.025 -0.028 -0.026   -0.349 -0.104  0.013
 H         -0.070  0.039  0.055   -0.005  0.010 -0.032   -0.304 -0.108 -0.004
 H          0.058  0.111 -0.079   -0.006  0.017  0.002    0.007  0.117 -0.035
 H          0.049  0.158 -0.075    0.011 -0.003  0.006    0.034  0.103 -0.016
 H         -0.471  0.034 -0.006   -0.009 -0.034  0.954    0.370  0.015 -0.266
 H          0.209  0.145 -0.192    0.009  0.001 -0.000    0.210  0.023 -0.031
 H          0.173 -0.224  0.476    0.004 -0.008  0.011    0.017 -0.212  0.208
 TransDip  -0.120  0.004  0.051   -0.008 -0.018  0.324   -0.066  0.004 -0.002

 Mode:                10                     11                     12
 Frequency:       577.88                 648.99                 770.62
 Force Cnst:      0.3966                 1.6614                 0.4111
 Red. Mass:       2.0156                 6.6950                 1.1749
 IR Active:          YES                    YES                    YES
 IR Intens:        6.113                  7.245                  6.850
 Raman Active:       YES                    YES                    YES
               X      Y      Z        X      Y      Z        X      Y      Z
 C          0.008 -0.022  0.243   -0.217  0.040  0.089   -0.010  0.004  0.080
 C          0.057  0.001  0.066   -0.220  0.245  0.010    0.001 -0.005 -0.034
 C          0.035  0.026 -0.027    0.029  0.038 -0.006    0.003 -0.013 -0.073
 C         -0.003 -0.017 -0.004    0.067 -0.074  0.010    0.001 -0.010 -0.028
 O         -0.035 -0.021 -0.101    0.343  0.083 -0.013    0.003  0.009 -0.022
 O         -0.019  0.037 -0.035   -0.157 -0.312 -0.031   -0.003 -0.006 -0.013
 N         -0.031 -0.004  0.006    0.043  0.027 -0.004   -0.002  0.009  0.003
 H          0.290 -0.467 -0.205   -0.184  0.042 -0.101    0.180  0.211  0.084
 H         -0.094  0.364 -0.305   -0.279  0.362 -0.113   -0.124 -0.177  0.144
 H         -0.003 -0.092 -0.086    0.140 -0.043 -0.048   -0.020  0.496  0.191
 H          0.105  0.112 -0.115    0.213  0.121 -0.087    0.045 -0.399  0.351
 H         -0.029  0.004  0.007    0.111 -0.062  0.011   -0.132  0.294  0.132
 H         -0.005 -0.031  0.011    0.101 -0.063  0.003    0.152 -0.238  0.221
 H         -0.085  0.035 -0.517    0.341 -0.192 -0.096    0.020  0.001 -0.049
 H         -0.050 -0.012  0.014   -0.014  0.020  0.006   -0.023 -0.072  0.089
 H         -0.006  0.035 -0.032    0.093  0.108 -0.029   -0.008 -0.003  0.018
 TransDip   0.032 -0.006 -0.072   -0.025  0.082 -0.002    0.012 -0.019  0.081

 Mode:                13                     14                     15
 Frequency:       823.47                 874.25                 891.24
 Force Cnst:      0.4962                 2.1754                 0.6869
 Red. Mass:       1.2420                 4.8308                 1.4678
 IR Active:          YES                    YES                    YES
 IR Intens:      124.566                 18.898                 28.525
 Raman Active:       YES                    YES                    YES
               X      Y      Z        X      Y      Z        X      Y      Z
 C          0.010 -0.007 -0.038   -0.093  0.162 -0.023   -0.005 -0.012  0.122
 C          0.005  0.027  0.027    0.267 -0.257  0.011   -0.018  0.011 -0.109
 C          0.017 -0.019  0.024    0.105 -0.022  0.011    0.005 -0.014  0.018
 C         -0.032 -0.018 -0.027   -0.037  0.092  0.002   -0.019 -0.001  0.079
 O          0.000 -0.013  0.010    0.009  0.229  0.009    0.000 -0.011 -0.030
 O         -0.001  0.004  0.006   -0.182 -0.148 -0.007    0.015  0.010 -0.017
 N          0.013  0.073 -0.083   -0.069 -0.020 -0.013    0.007  0.035 -0.055
 H         -0.078 -0.092 -0.039    0.406 -0.176  0.051    0.146  0.349  0.082
 H          0.058  0.116 -0.065    0.395 -0.272  0.021   -0.140 -0.267  0.182
 H         -0.029 -0.098 -0.018    0.089 -0.077 -0.017    0.395 -0.063 -0.009
 H          0.131  0.050 -0.047   -0.070 -0.014 -0.007   -0.300  0.023 -0.036
 H          0.091  0.210  0.083   -0.025 -0.001 -0.042    0.215 -0.336 -0.103
 H         -0.039 -0.171  0.136   -0.137  0.148 -0.064   -0.171  0.268 -0.211
 H         -0.036 -0.005  0.022    0.328 -0.032  0.006   -0.007  0.006 -0.051
 H         -0.091 -0.450  0.495   -0.004 -0.090  0.060    0.060 -0.107  0.105
 H         -0.174 -0.243  0.507   -0.168 -0.179  0.125   -0.108 -0.160  0.228
 TransDip  -0.123 -0.224  0.250    0.083  0.110  0.021   -0.053 -0.081  0.141

 Mode:                16                     17                     18
 Frequency:       986.01                1054.06                1085.30
 Force Cnst:      1.2030                 2.2785                 1.9465
 Red. Mass:       2.1001                 3.4807                 2.8048
 IR Active:          YES                    YES                    YES
 IR Intens:        5.250                  0.317                 16.078
 Raman Active:       YES                    YES                    YES
               X      Y      Z        X      Y      Z        X      Y      Z
 C          0.042 -0.008 -0.009   -0.076 -0.022  0.022    0.042  0.006  0.057
 C         -0.014  0.088  0.021   -0.195 -0.192 -0.005    0.073  0.104 -0.079
 C          0.131 -0.167 -0.009    0.216  0.173  0.005   -0.128 -0.048  0.072
 C         -0.051  0.175 -0.014    0.126  0.113 -0.051    0.230  0.104 -0.076
 O          0.005 -0.028  0.004   -0.001 -0.019 -0.006    0.002  0.006 -0.011
 O         -0.013 -0.011 -0.001    0.069  0.040  0.002   -0.026 -0.019 -0.009
 N         -0.080 -0.020  0.024   -0.116 -0.093  0.014   -0.130 -0.130  0.034
 H         -0.159 -0.010 -0.031   -0.401 -0.110  0.049   -0.015  0.243  0.005
 H         -0.182  0.134 -0.024   -0.281 -0.258  0.061    0.159 -0.007  0.040
 H          0.137 -0.041  0.055    0.280  0.089 -0.044   -0.352 -0.182 -0.001
 H          0.299 -0.229  0.069    0.186  0.243 -0.067   -0.341  0.104 -0.099
 H         -0.120  0.051 -0.071    0.128  0.228  0.017    0.444  0.245  0.014
 H          0.180  0.253 -0.089   -0.104  0.015  0.041    0.218 -0.063  0.092
 H         -0.164 -0.047  0.001    0.214  0.079  0.005   -0.142 -0.048 -0.019
 H          0.318  0.182 -0.215   -0.280 -0.197  0.127   -0.254 -0.183  0.085
 H         -0.345 -0.442  0.062   -0.054  0.020  0.021   -0.106 -0.073  0.028
 TransDip   0.062  0.034 -0.020    0.002 -0.018 -0.003    0.119  0.047 -0.002

 Mode:                19                     20                     21
 Frequency:      1105.00                1115.11                1170.44
 Force Cnst:      1.3129                 1.4086                 1.1277
 Red. Mass:       1.8250                 1.9226                 1.3971
 IR Active:          YES                    YES                    YES
 IR Intens:        9.154                 31.181                  8.571
 Raman Active:       YES                    YES                    YES
               X      Y      Z        X      Y      Z        X      Y      Z
 C          0.138  0.035  0.080    0.174  0.042 -0.076    0.056  0.015  0.065
 C          0.003 -0.011 -0.080   -0.020 -0.021  0.092   -0.015 -0.054 -0.051
 C          0.062 -0.027  0.081   -0.008  0.066 -0.088   -0.026  0.091 -0.005
 C         -0.094  0.015 -0.076    0.068 -0.011  0.070    0.026 -0.073  0.044
 O         -0.012  0.034 -0.014   -0.014  0.039  0.017   -0.009  0.029 -0.011
 O         -0.041 -0.060 -0.013   -0.045 -0.070  0.005   -0.008 -0.023 -0.008
 N          0.063  0.010  0.026   -0.026 -0.017 -0.029   -0.027  0.033 -0.022
 H         -0.413  0.170  0.035    0.032 -0.168 -0.003   -0.390  0.057  0.021
 H         -0.107 -0.155  0.079   -0.560  0.141 -0.060    0.265 -0.129  0.027
 H         -0.002 -0.226 -0.023    0.062  0.275  0.020   -0.306  0.039 -0.031
 H          0.052  0.120 -0.084   -0.296 -0.095  0.080    0.319  0.119 -0.022
 H         -0.156  0.258  0.045    0.098 -0.196 -0.027   -0.145 -0.188 -0.010
 H         -0.371 -0.168  0.110   -0.026  0.135 -0.088    0.489  0.030 -0.045
 H         -0.406 -0.146 -0.029   -0.479 -0.173 -0.004   -0.165 -0.060 -0.011
 H         -0.143  0.023  0.017   -0.084 -0.119  0.088    0.257  0.077 -0.076
 H          0.209  0.252 -0.155   -0.000  0.021  0.078   -0.184 -0.234  0.115
 TransDip   0.083  0.046 -0.020    0.171  0.041  0.034    0.080 -0.022  0.044

 Mode:                22                     23                     24
 Frequency:      1246.22                1273.35                1316.05
 Force Cnst:      1.2199                 1.5483                 1.3065
 Red. Mass:       1.3332                 1.6207                 1.2803
 IR Active:          YES                    YES                    YES
 IR Intens:       42.111                305.855                 20.804
 Raman Active:       YES                    YES                    YES
               X      Y      Z        X      Y      Z        X      Y      Z
 C         -0.009  0.003 -0.033    0.149  0.024 -0.007    0.067  0.013  0.028
 C         -0.054 -0.038  0.001    0.001 -0.004 -0.003   -0.035 -0.009  0.025
 C         -0.055  0.039  0.060   -0.011  0.041  0.041   -0.077 -0.013 -0.087
 C         -0.028 -0.035 -0.083   -0.014 -0.046 -0.054   -0.021  0.025  0.018
 O          0.001  0.039  0.006   -0.022 -0.059 -0.000   -0.010 -0.002 -0.004
 O          0.039 -0.019  0.005   -0.112  0.012 -0.002   -0.028 -0.005 -0.004
 N         -0.006  0.017  0.042   -0.005  0.023  0.024    0.008 -0.015  0.024
 H          0.490 -0.009  0.003   -0.003  0.068  0.034   -0.239 -0.062 -0.004
 H         -0.045 -0.047  0.014   -0.339  0.021 -0.017    0.470  0.048 -0.040
 H          0.430 -0.114 -0.021    0.135 -0.069 -0.015    0.311  0.162 -0.004
 H          0.139  0.143 -0.046   -0.127  0.104 -0.034    0.340 -0.152  0.075
 H          0.279  0.178  0.025    0.087  0.098  0.019    0.578  0.016 -0.005
 H          0.208 -0.198  0.093    0.156 -0.151  0.062   -0.267  0.038 -0.013
 H         -0.386 -0.114 -0.022    0.763  0.209  0.029    0.105  0.024  0.012
 H          0.180  0.161 -0.129    0.159  0.121 -0.093   -0.044  0.016 -0.009
 H         -0.128 -0.178 -0.021   -0.110 -0.148  0.004    0.031  0.028 -0.033
 TransDip  -0.167 -0.116 -0.042    0.493  0.266  0.015    0.134  0.053  0.024

 Mode:                25                     26                     27
 Frequency:      1326.55                1339.79                1403.94
 Force Cnst:      1.1946                 1.3401                 1.8410
 Red. Mass:       1.1522                 1.2671                 1.5853
 IR Active:          YES                    YES                    YES
 IR Intens:       24.989                 49.182                 42.470
 Raman Active:       YES                    YES                    YES
               X      Y      Z        X      Y      Z        X      Y      Z
 C          0.046  0.009 -0.021   -0.064 -0.013 -0.003    0.083  0.007  0.006
 C         -0.054 -0.011 -0.049    0.061  0.001 -0.008   -0.167  0.025  0.009
 C         -0.008 -0.011  0.022    0.061  0.024 -0.032    0.103 -0.020 -0.008
 C          0.007  0.031  0.051   -0.014 -0.064 -0.009    0.048 -0.027 -0.016
 O         -0.006 -0.006  0.003    0.009  0.003  0.001   -0.011  0.009 -0.001
 O         -0.018 -0.003  0.002    0.024  0.006  0.001   -0.019 -0.010 -0.000
 N          0.003 -0.013 -0.009   -0.012  0.042  0.048   -0.013  0.030  0.011
 H          0.502  0.112  0.003   -0.156  0.009  0.000    0.367 -0.106 -0.072
 H         -0.201 -0.078  0.022   -0.249 -0.017  0.008    0.617 -0.037  0.055
 H         -0.447 -0.069 -0.001   -0.463  0.072 -0.007   -0.229  0.051  0.026
 H          0.614  0.049 -0.013   -0.116 -0.020  0.004   -0.425 -0.016 -0.036
 H          0.093 -0.077 -0.002    0.526  0.036  0.025   -0.177  0.016  0.013
 H         -0.181  0.115 -0.040   -0.411 -0.133  0.040   -0.289 -0.078  0.015
 H          0.086  0.021 -0.009   -0.076 -0.016 -0.005    0.009 -0.005  0.003
 H         -0.070 -0.057  0.046    0.233  0.189 -0.128    0.114  0.076 -0.048
 H          0.061  0.082  0.002   -0.173 -0.220 -0.006   -0.114 -0.136  0.012
 TransDip   0.148  0.060  0.005   -0.209 -0.082  0.001    0.205  0.037  0.007

 Mode:                28                     29                     30
 Frequency:      1436.98                1468.11                1502.36
 Force Cnst:      1.7959                 1.3840                 1.4389
 Red. Mass:       1.4762                 1.0898                 1.0820
 IR Active:          YES                    YES                    YES
 IR Intens:        9.892                  8.158                  3.986
 Raman Active:       YES                    YES                    YES
               X      Y      Z        X      Y      Z        X      Y      Z
 C          0.012 -0.002  0.000   -0.004  0.002  0.004   -0.003  0.001 -0.000
 C         -0.036  0.013 -0.002   -0.021 -0.077  0.013    0.008 -0.013  0.002
 C          0.101  0.002 -0.001    0.026  0.003 -0.003   -0.006 -0.074  0.013
 C         -0.165  0.027  0.016   -0.009  0.007 -0.001   -0.002  0.027 -0.005
 O         -0.002  0.003  0.000    0.002 -0.005 -0.001   -0.000 -0.001  0.000
 O         -0.003 -0.001 -0.000    0.004 -0.000  0.001   -0.000  0.000 -0.000
 N          0.026 -0.040 -0.010    0.001  0.000 -0.000    0.003  0.004 -0.001
 H          0.076 -0.063 -0.046    0.036  0.587  0.353   -0.013  0.049  0.035
 H          0.090 -0.048  0.057    0.086  0.475 -0.512   -0.015  0.037 -0.046
 H         -0.268  0.036  0.019   -0.045 -0.070 -0.037    0.030  0.565  0.315
 H         -0.255  0.018 -0.031   -0.072 -0.063  0.060    0.038  0.423 -0.487
 H          0.521 -0.040 -0.034    0.015 -0.038 -0.022   -0.013 -0.239 -0.126
 H          0.639  0.062  0.017    0.018 -0.027  0.032   -0.020 -0.186  0.202
 H          0.005 -0.000  0.001   -0.038 -0.011 -0.009    0.002  0.001 -0.000
 H         -0.187 -0.085  0.050   -0.009 -0.002  0.002   -0.004  0.009 -0.006
 H          0.158  0.178 -0.065    0.001  0.000 -0.006   -0.006 -0.008 -0.002
 TransDip  -0.084 -0.055  0.007   -0.058  0.069 -0.016   -0.019  0.060 -0.010

 Mode:                31                     32                     33
 Frequency:      1523.79                1664.38                1847.07
 Force Cnst:      1.4910                 1.7808                20.9694
 Red. Mass:       1.0899                 1.0911                10.4321
 IR Active:          YES                    YES                    YES
 IR Intens:        3.572                 36.364                264.524
 Raman Active:       YES                    YES                    YES
               X      Y      Z        X      Y      Z        X      Y      Z
 C         -0.001  0.000  0.000   -0.000  0.001  0.000   -0.108  0.734  0.013
 C          0.002 -0.009  0.002   -0.002  0.002  0.001    0.015 -0.045 -0.001
 C         -0.001 -0.033  0.006    0.003 -0.003  0.001    0.001  0.011 -0.001
 C         -0.003 -0.078  0.012   -0.005  0.008 -0.021   -0.001 -0.008  0.001
 O          0.000 -0.000 -0.000    0.000 -0.001  0.000    0.048 -0.467 -0.009
 O          0.000 -0.000  0.000    0.000 -0.000 -0.000    0.037 -0.036  0.000
 N         -0.003 -0.007  0.002   -0.068 -0.034 -0.013   -0.002  0.002  0.001
 H          0.006  0.058  0.037    0.003  0.000 -0.000    0.094 -0.083 -0.042
 H          0.009  0.046 -0.052    0.011  0.004 -0.002    0.149 -0.089  0.071
 H         -0.005  0.227  0.131    0.006 -0.004  0.001   -0.031  0.013 -0.015
 H         -0.010  0.172 -0.202   -0.020 -0.006 -0.005   -0.044  0.022  0.009
 H          0.005  0.568  0.309    0.043  0.017 -0.022    0.012 -0.003  0.002
 H          0.023  0.433 -0.486   -0.031 -0.038  0.027    0.017 -0.007  0.000
 H         -0.003 -0.001 -0.001   -0.001 -0.000 -0.000   -0.395 -0.101 -0.017
 H          0.024 -0.002 -0.005    0.710 -0.089  0.027   -0.006  0.007 -0.005
 H          0.015  0.018  0.003    0.274  0.510  0.373   -0.011 -0.015 -0.007
 TransDip  -0.048  0.036  0.003    0.143  0.056  0.116   -0.065  0.517  0.009

 Mode:                34                     35                     36
 Frequency:      2931.82                3005.97                3033.65
 Force Cnst:      5.4385                 5.6438                 5.8920
 Red. Mass:       1.0739                 1.0601                 1.0866
 IR Active:          YES                    YES                    YES
 IR Intens:       85.300                 18.056                 23.174
 Raman Active:       YES                    YES                    YES
               X      Y      Z        X      Y      Z        X      Y      Z
 C         -0.000 -0.000  0.000    0.001  0.002 -0.000   -0.000  0.000 -0.001
 C          0.000 -0.002  0.001   -0.001  0.065 -0.022   -0.001 -0.011 -0.037
 C          0.000 -0.000  0.004   -0.000 -0.006  0.002   -0.001  0.025  0.021
 C         -0.004  0.040 -0.066   -0.000 -0.001 -0.004    0.003 -0.044 -0.051
 O          0.000 -0.000 -0.000   -0.000 -0.001 -0.000   -0.000 -0.000 -0.000
 O         -0.000  0.000 -0.000   -0.000 -0.000 -0.000    0.000  0.000  0.000
 N          0.002  0.001 -0.000    0.000 -0.000  0.000   -0.000  0.001  0.001
 H         -0.004  0.012 -0.024    0.017 -0.369  0.706    0.007 -0.123  0.212
 H         -0.000  0.010  0.010   -0.008 -0.404 -0.432    0.005  0.249  0.245
 H          0.002  0.023 -0.045   -0.001  0.032 -0.068    0.000 -0.001  0.022
 H         -0.000 -0.018 -0.014   -0.001  0.036  0.038    0.012 -0.295 -0.282
 H          0.019 -0.432  0.888    0.003 -0.014  0.026    0.004 -0.043  0.055
 H         -0.001 -0.067 -0.098    0.000  0.026  0.024   -0.026  0.569  0.560
 H          0.000 -0.000 -0.000   -0.004 -0.001 -0.001    0.000  0.001 -0.002
 H          0.004 -0.006 -0.001   -0.000 -0.001 -0.001   -0.001 -0.009 -0.013
 H         -0.002  0.008  0.003   -0.000  0.001  0.000   -0.002 -0.005  0.001
 TransDip   0.069  0.202 -0.205    0.071  0.112 -0.033    0.004 -0.096 -0.121

 Mode:                37                     38                     39
 Frequency:      3035.75                3050.99                3093.29
 Force Cnst:      5.9590                 5.8305                 6.2225
 Red. Mass:       1.0975                 1.0631                 1.1038
 IR Active:          YES                    YES                    YES
 IR Intens:        1.257                 30.417                 27.595
 Raman Active:       YES                    YES                    YES
               X      Y      Z        X      Y      Z        X      Y      Z
 C         -0.001 -0.001 -0.001   -0.000  0.002  0.000   -0.000  0.000 -0.000
 C         -0.001 -0.020 -0.077   -0.000  0.009  0.010   -0.000 -0.003 -0.018
 C          0.000 -0.001  0.008   -0.002  0.065 -0.003    0.001 -0.003 -0.090
 C         -0.001  0.026  0.032   -0.000  0.018  0.018    0.000 -0.007 -0.015
 O          0.000  0.000 -0.000   -0.000 -0.001 -0.000    0.000  0.000  0.000
 O          0.000  0.000  0.000    0.000 -0.000 -0.000    0.000  0.000  0.000
 N          0.000 -0.001 -0.001    0.000 -0.001 -0.000   -0.000  0.000  0.001
 H          0.013 -0.261  0.455   -0.001  0.004 -0.002   -0.002 -0.066  0.114
 H          0.004  0.491  0.485   -0.003 -0.116 -0.116    0.006  0.100  0.097
 H         -0.004  0.041 -0.080    0.003 -0.252  0.538    0.005 -0.360  0.707
 H          0.005 -0.025 -0.020    0.022 -0.516 -0.506   -0.018  0.402  0.366
 H         -0.002  0.027 -0.037   -0.002  0.010 -0.009    0.006 -0.032  0.061
 H          0.015 -0.341 -0.336    0.012 -0.215 -0.211   -0.009  0.111  0.108
 H          0.002  0.000 -0.003   -0.002  0.000  0.000    0.000 -0.000 -0.001
 H         -0.000  0.006  0.008   -0.004  0.004  0.004    0.004 -0.002 -0.004
 H          0.000  0.002 -0.001   -0.001 -0.001 -0.001   -0.000 -0.000  0.002
 TransDip  -0.008  0.023 -0.027    0.022  0.167  0.052   -0.011 -0.025 -0.166

 Mode:                40                     41                     42
 Frequency:      3496.93                3577.47                3807.56
 Force Cnst:      7.5621                 8.2453                 9.1067
 Red. Mass:       1.0496                 1.0935                 1.0661
 IR Active:          YES                    YES                    YES
 IR Intens:        0.285                  1.686                 44.614
 Raman Active:       YES                    YES                    YES
               X      Y      Z        X      Y      Z        X      Y      Z
 C         -0.000 -0.000  0.000    0.000 -0.000  0.000    0.002 -0.002 -0.000
 C         -0.000  0.000 -0.000    0.000  0.000 -0.000    0.000  0.000  0.000
 C          0.000 -0.000  0.000    0.000 -0.000 -0.000    0.000 -0.000 -0.000
 C          0.001  0.001 -0.003   -0.000  0.002  0.001    0.000  0.000 -0.000
 O         -0.000  0.000  0.000   -0.000  0.000 -0.000   -0.000  0.001  0.000
 O         -0.000  0.000 -0.000   -0.000  0.000  0.000    0.013 -0.061 -0.002
 N         -0.040 -0.018 -0.036   -0.046  0.060  0.030    0.000 -0.000 -0.000
 H         -0.000 -0.000  0.000   -0.000 -0.000  0.000   -0.000  0.001  0.000
 H          0.000 -0.000 -0.000   -0.000 -0.000 -0.000    0.000  0.002 -0.001
 H          0.000 -0.000  0.000    0.000  0.000  0.000   -0.000  0.000 -0.000
 H         -0.001  0.000 -0.001    0.002 -0.000  0.000   -0.000  0.001  0.001
 H          0.004 -0.001  0.008    0.001 -0.001  0.000    0.000 -0.000  0.000
 H         -0.002  0.008  0.010    0.000 -0.010 -0.009   -0.000 -0.000 -0.000
 H          0.000 -0.000 -0.000    0.000 -0.000  0.000   -0.224  0.972  0.031
 H          0.016  0.573  0.524   -0.035 -0.441 -0.438   -0.000 -0.000 -0.000
 H          0.531 -0.333 -0.010    0.666 -0.403  0.028    0.000 -0.000  0.000
 TransDip  -0.002  0.006 -0.016    0.014 -0.034 -0.019    0.036  0.211  0.010

 STANDARD THERMODYNAMIC QUANTITIES AT   298.15 K  AND     1.00 ATM

   This Molecule has  0 Imaginary Frequencies
   Zero point vibrational energy:       85.493 kcal/mol

   Atom    1 Element C  Has Mass   12.00000
   Atom    2 Element C  Has Mass   12.00000
   Atom    3 Element C  Has Mass   12.00000
   Atom    4 Element C  Has Mass   12.00000
   Atom    5 Element O  Has Mass   15.99491
   Atom    6 Element O  Has Mass   15.99491
   Atom    7 Element N  Has Mass   14.00307
   Atom    8 Element H  Has Mass    1.00783
   Atom    9 Element H  Has Mass    1.00783
   Atom   10 Element H  Has Mass    1.00783
   Atom   11 Element H  Has Mass    1.00783
   Atom   12 Element H  Has Mass    1.00783
   Atom   13 Element H  Has Mass    1.00783
   Atom   14 Element H  Has Mass    1.00783
   Atom   15 Element H  Has Mass    1.00783
   Atom   16 Element H  Has Mass    1.00783
   Molecular Mass:   103.063360 amu
   Principal axes and moments of inertia in amu*Bohr^2:
                             1           2           3
    Eigenvalues --      224.10964  1730.30251  1914.34769
          X               0.99995     0.00890     0.00449
          Y              -0.00892     0.99995     0.00527
          Z              -0.00444    -0.00531     0.99998
   Rotational Symmetry Number is   1
   The Molecule is an Asymmetric Top
   Translational Enthalpy:        0.889 kcal/mol
   Rotational Enthalpy:           0.889 kcal/mol
   Vibrational Enthalpy:         88.901 kcal/mol
   gas constant (RT):             0.592 kcal/mol
   Translational Entropy:        39.808  cal/mol.K
   Rotational Entropy:           28.097  cal/mol.K
   Vibrational Entropy:          21.320  cal/mol.K

   Total Enthalpy:               91.271 kcal/mol
   Total Entropy:                89.226  cal/mol.K

 ======================================================================

 STANDARD THERMODYNAMIC QUANTITIES FOR ANHARMONIC VIBRATION -- TOSH

   Zero point vibrational energy: ************ kcal/mol

   Vibrational Enthalpy:       Infinity kcal/mol
   Vibrational Entropy:             NaN  cal/mol.K

   Total Enthalpy:             Infinity kcal/mol
   Total Entropy:                   NaN  cal/mol.K

 ======================================================================

 STANDARD THERMODYNAMIC QUANTITIES FOR ANHARMONIC VIBRATION -- VPT2

   Zero point vibrational energy: ************ kcal/mol

   Vibrational Enthalpy:       Infinity kcal/mol
   Vibrational Entropy:             NaN  cal/mol.K

   Total Enthalpy:             Infinity kcal/mol
   Total Entropy:                   NaN  cal/mol.K

 ======================================================================

Archival summary:
1\1\TWL01\FREQ\ProcedureUnspecified\BasisUnspecified\2149\taweetha\MonDec1217:14:382016MonDec1217:14:382016\0\\#,FREQ,ProcedureUnspecified,BasisUnspecified,\\0,1\C\O,1,1.19775\O,1,1.36509,2,119.692\H,3,0.964788,1,110.656,2,-178.929,0\C,1,1.5218,2,125.183,3,178.895,0\H,5,1.09766,1,108.811,2,133.522,0\H,5,1.09834,1,107.173,2,-112.178,0\C,5,1.52822,1,113.494,2,10.1892,0\H,8,1.09276,5,109.98,1,61.6013,0\H,8,1.09449,5,109.037,1,-54.6348,0\C,8,1.52908,5,112.306,1,-176.671,0\H,11,1.09576,8,109.461,5,-59.1443,0\H,11,1.10323,8,109.171,5,57.2741,0\N,11,1.46553,8,110.343,5,-177.359,0\H,14,1.01414,11,111.319,8,176.814,0\H,14,1.01527,11,110.945,8,-63.7189,0\\\@

 Total job time:  1213.37s(wall), 1211.76s(cpu) 
 Mon Dec 12 17:14:38 2016

        *************************************************************
        *                                                           *
        *  Thank you very much for using Q-Chem.  Have a nice day.  *
        *                                                           *
        *************************************************************


 
User input: 3 of 3 
 
TWL01 127.0.1
Q-Chem Developer Version! Running on 127.0.1.*
                  Welcome to Q-Chem
     A Quantum Leap Into The Future Of Chemistry


 Q-Chem 4.4, Q-Chem, Inc., Pleasanton, CA (2016)

 Y. Shao,  Z. Gan,  E. Epifanovsky,  A. T. B. Gilbert,  M. Wormit,  
 J. Kussmann,  A. W. Lange,  A. Behn,  J. Deng,  X. Feng,  D. Ghosh,  
 M. Goldey,  P. R. Horn,  L. D. Jacobson,  I. Kaliman,  F. Rob,  
 R. Z. Khaliullin,  T. Kus,  A. Landau,  J. Liu,  E. I. Proynov,  Y. M. Rhee,  
 R. M. Richard,  M. A. Rohrdanz,  R. P. Steele,  E. J. Sundstrom,  
 H. L. Woodcock III,  P. M. Zimmerman,  D. Zuev,  B. Albrecht,  E. Alguire,  
 B. Austin,  S. A. Baeppler,  G. J. O. Beran,  Y. A. Bernard,  E. Berquist,  
 K. Brandhorst,  K. B. Bravaya,  S. T. Brown,  D. Casanova,  C.-M. Chang,  
 Y. Chen,  S. H. Chien,  K. D. Closser,  M. P. Coons,  D. L. Crittenden,  
 S. Dasgupta,  M. Diedenhofen,  R. A. DiStasio Jr.,  H. Do,  A. D. Dutoi,  
 R. G. Edgar,  P.-T. Fang,  S. Fatehi,  Q. Feng,  L. Fusti-Molnar,  
 A. Ghysels,  A. Golubeva-Zadorozhnaya,  J. Gomes,  A. Gunina,  
 M. W. D. Hanson-Heine,  P. H. P. Harbach,  A. W. Hauser,  J. E. Herr,  
 E. G. Hohenstein,  Z. C. Holden,  K. Hui,  T.-C. Jagau,  H. Ji,  B. Kaduk,  
 K. Khistyaev,  Jaehoon Kim,  Jihan Kim,  R. A. King,  P. Klunzinger,  
 K. Koh,  D. Kosenkov,  T. Kowalczyk,  C. M. Krauter,  A. Kunitsa,  
 K. U. Lao,  A. Laurent,  K. V. Lawler,  J. Lee,  D. Lefrancois,  S. Lehtola,  
 S. V. Levchenko,  C. Y. Lin,  Y.-S. Lin,  F. Liu,  E. Livshits,  
 R. C. Lochan,  A. Luenser,  P. Manohar,  S. F. Manzer,  S.-P. Mao,  Y. Mao,  
 N. Mardirossian,  A. V. Marenich,  L. A. Martinez-Martinez,  S. A. Maurer,  
 N. J. Mayhall,  J.-M. Mewes,  A. F. Morrison,  K. Nanda,  T. S. Nguyen-Beck,  
 C. M. Oana,  R. Olivares-Amaya,  D. P. O'Neill,  J. A. Parkhill,  
 T. M. Perrine,  R. Peverati,  P. A. Pieniazek,  F. Plasser,  A. Prociuk,  
 D. R. Rehn,  E. Rosta,  N. J. Russ,  N. Sergueev,  S. M. Sharada,  
 S. Sharma,  D. W. Small,  A. Sodt,  T. Stauch,  T. Stein,  D. Stuck,  
 Y.-C. Su,  A. J. W. Thom,  T. Tsuchimochi,  L. Vogt,  O. Vydrov,  T. Wang,  
 M. A. Watson,  J. Wenzel,  A. White,  C. F. Williams,  V. Vanovschi,  
 K. Yao,  S. Yeganeh,  S. R. Yost,  Z.-Q. You,  I. Y. Zhang,  X. Zhang,  
 Y. Zhao,  B. R. Brooks,  G. K. L. Chan,  D. M. Chipman,  C. J. Cramer,  
 W. A. Goddard III,  M. S. Gordon,  W. J. Hehre,  A. Klamt,  
 H. F. Schaefer III,  M. W. Schmidt,  C. D. Sherrill,  D. G. Truhlar,  
 A. Warshel,  X. Xu,  A. Aspuru-Guzik,  R. Baer,  A. T. Bell,  N. A. Besley,  
 J.-D. Chai,  A. Dreuw,  B. D. Dunietz,  T. R. Furlani,  S. R. Gwaltney,  
 C.-P. Hsu,  Y. Jung,  J. Kong,  D. S. Lambrecht,  W. Liang,  C. Ochsenfeld,  
 V. A. Rassolov,  L. V. Slipchenko,  J. E. Subotnik,  T. Van Voorhis,  
 J. M. Herbert,  A. I. Krylov,  P. M. W. Gill,  M. Head-Gordon

 Contributors to earlier versions of Q-Chem not listed above: 
 R. D. Adamson,  J. Baker,  E. F. C. Byrd,  A. K. Chakraborty,  C.-L. Cheng,  
 H. Dachsel,  R. J. Doerksen,  G. Hawkins,  A. Heyden,  S. Hirata,  
 G. Kedziora,  F. J. Keil,  C. Kelley,  P. P. Korambath,  W. Kurlancheek,  
 A. M. Lee,  M. S. Lee,  D. Liotard,  I. Lotan,  P. E. Maslen,  N. Nair,  
 D. Neuhauser,  R. Olson,  B. Peters,  J. Ritchie,  N. E. Schultz,  
 N. Shenvi,  A. C. Simmonett,  K. S. Thanthiriwatte,  Q. Wu,  W. Zhang

 Please cite Q-Chem as follows:
 Y. Shao et al., Mol. Phys. 113, 184-215 (2015)
 DOI: 10.1080/00268976.2014.952696

 Q-Chem 4.4.2 for Intel X86 EM64T Linux

 Parts of Q-Chem use Armadillo 5.200.1 (Boston Tea Smuggler).
 http://arma.sourceforge.net/

 Q-Chem begins on Mon Dec 12 17:14:38 2016  


Host: 0

     Scratch files written to /scratch/taweetham/qchem2651//
The previous job contains 0 fragments, simply inherited here
FILE_GEOM_ORG=        593

Checking the input file for inconsistencies... 	...done.

--------------------------------------------------------------
User input:
--------------------------------------------------------------

$molecule
   read
$end

$rem
   BASIS  =  6-311++G**
   JOB_TYPE  =  SP
   METHOD  =  B3LYP
   SOLVENT_METHOD SMD
$end

--------------------------------------------------------------
 ----------------------------------------------------------------
             Standard Nuclear Orientation (Angstroms)
    I     Atom           X                Y                Z
 ----------------------------------------------------------------
    1      C       1.7319131033    -0.1563656773     0.0076105588
    2      C       0.4273136684     0.6230756670    -0.0722110953
    3      C      -0.8158286083    -0.2525604411     0.0804700107
    4      C      -2.1105897456     0.5438811392    -0.0849796438
    5      O       1.8239918849    -1.3505454924    -0.0006844522
    6      O       2.8608476323     0.6084362417     0.0713579662
    7      N      -3.2727573653    -0.3223654883     0.1312516380
    8      H       0.4178505727     1.1412113856    -1.0406122417
    9      H       0.4375553433     1.4096405189     0.6933410912
   10      H      -0.8149006629    -0.7345415300     1.0611932563
   11      H      -0.7776457902    -1.0587448799    -0.6588023056
   12      H      -2.1082940245     1.0382978665    -1.0712174405
   13      H      -2.1474278927     1.3409019424     0.6660751713
   14      H       2.6359762740     1.5465172484     0.0872647991
   15      H      -3.3165479066    -1.0531975604    -0.5721213170
   16      H      -4.1389388615     0.2022336201     0.0763577495
 ----------------------------------------------------------------
 Nuclear Repulsion Energy =   302.9561716191 hartrees
 There are       28 alpha and       28 beta electrons
 Requested basis set is 6-311++G(d,p)
 There are 87 shells and 217 basis functions

 Total QAlloc Memory Limit   2000 MB
 Mega-Array Size        61 MB
 MEM_STATIC part        62 MB
 A cutoff of  1.0D-08 yielded   3297 shell pairs
 There are     20358 function pairs (     21623 Cartesian)

 -------------------------------------------------------
 OpenMP Integral Computing Module                       
 Release: version 1.0, May 2013, Q-Chem Inc. Pittsburgh 
 -------------------------------------------------------
 Integral Job Info:
 Integral job number is                      11
 Integral operator is                         1
 short-range coefficients                     0
 long-range coefficients              100000000
 Omega coefficients                           0
 if combine SR and LR in K                    0
 Integral screening is                        0
 Integral computing path is                   2
 max size of driver memory is            800000
 size of driver memory is                593474
 size of scratch memory is              2260544
 max col of scratch BK array               1296
 max len of scratch array in speh3          155
 max len of scratch index in speh4           18
 max int batch size is                      520
 min int batch size is                       52
 fixed nKL is                                52
 max L of basis functions is                  2
 order of int derivative is                   0
 number of shells is                         87
 number of basis is                         224
 number of cartesian basis is               224
 number of contracted shell pairs          3297
 number of primitive shell pairs           7508
 maxK2 (contraction) of shell pair           36
 max number of K2 of shell pair               1
 max number of CS2 of shell pair            574
 max number of PS2 of shell pair           1032
 mem total for path MDJ                   34312
 -------------------------------------------------------
 Smallest overlap matrix eigenvalue = 1.26E-05

 Q-Chem warning in module /home/taweetham/qchem/stvman/mkSTV.C, line 257:

 Overlap eigenvalue is smaller than square root of threshold


 Scale SEOQF with 1.000000e-01/1.000000e-01/1.000000e-01

 Standard Electronic Orientation quadrupole field applied
 Nucleus-field energy     =     0.0000000113 hartrees
 Guess from superposition of atomic densities
 Warning:  Energy on first SCF cycle will be non-variational
 A restricted hybrid HF-DFT SCF calculation will be
 performed using Pulay DIIS extrapolation
 Exchange:     0.2000 Hartree-Fock + 0.0800 Slater + 0.7200 B88
 Correlation:  0.1900 VWN1RPA + 0.8100 LYP
 Using SG-1 standard quadrature grid
 SCF converges when DIIS error is below 1.0E-05
 ---------------------------------------
  Cycle       Energy         DIIS Error
 ---------------------------------------
    1    -364.3392740941      4.19E-02
    2    -362.9474247369      6.66E-03
    3    -362.5958774346      1.11E-02
    4    -363.1447742168      2.30E-03
    5    -363.1679381771      5.21E-04
    6    -363.1687264391      2.30E-04
    7    -363.1690045675      4.45E-05
    8    -363.1690138178      1.41E-05
    9    -363.1690130788      2.94E-06 Convergence criterion met
 ---------------------------------------
 SCF time:  CPU 37.46 s  wall 37.51 s

 Citation of the SMD model:
 Marenich, A.V.; Cramer, C.J.; Truhlar, D.G.
 J. Phys. Chem. B 2009, 113, 6378-6396.
 iSolventCode=           1
 Solvent: water                                                           

 vradii
            1           2           3           4           5           6
    1   1.8500000   1.8500000   1.8500000   1.8500000   1.5200000   1.5200000
            7           8           9          10          11          12
    1   1.8900000   1.2000000   1.2000000   1.2000000   1.2000000   1.2000000
           13          14          15          16
    1   1.2000000   1.2000000   1.2000000   1.2000000
Changing PCM_TESSEL_METHOD to VTN
Changing PCM_VDW_RADII to SMD_RADIUS
 Discretize the solute cavity surface with Lebedev spheres
	Using 302 Lebedev grid points for each H atom
	Using 302 Lebedev grid points for other atoms
	Atomic van der Waals radii will be scaled by 1.20
 Removing interior tesserae...
 Keep 1651 surface tesserae and discard 3181 interior tesserae
 Molecular Surface Area = 144.209 Angst**2
 A restricted hybrid HF-DFT SCF calculation will be
 performed using Pulay DIIS extrapolation
 Polarizable Continuum solvation model will be applied
 Exchange:     0.2000 Hartree-Fock + 0.0800 Slater + 0.7200 B88
 Correlation:  0.1900 VWN1RPA + 0.8100 LYP
 Using SG-1 standard quadrature grid
 SCF converges when DIIS error is below 1.0E-05

 Citation of the SMD model:
 Marenich, A.V.; Cramer, C.J.; Truhlar, D.G.
 J. Phys. Chem. B 2009, 113, 6378-6396.
 iSolventCode=           1
 Solvent: water                                                           

 vradii
            1           2           3           4           5           6
    1   1.8500000   1.8500000   1.8500000   1.8500000   1.5200000   1.5200000
            7           8           9          10          11          12
    1   1.8900000   1.2000000   1.2000000   1.2000000   1.2000000   1.2000000
           13          14          15          16
    1   1.2000000   1.2000000   1.2000000   1.2000000
 ---------------------------------------
  Cycle       Energy         DIIS Error
 ---------------------------------------
    1    -363.1691090602      1.53E-06
 Time req'd to invert C: 2.67 s (CPU) 2.68 s (wall)
    2    -363.1932941958      6.60E-04
    3    -363.1932922502      6.60E-04
    4    -363.1932960798      6.60E-04
    5    -363.1932961179      6.60E-04
    6    -363.1932975921      6.60E-04
    7    -363.1932914297      6.60E-04
    8    -363.1932947813      6.60E-04
    9    -363.1932920408      6.60E-04
   10    -363.1932919119      6.60E-04
   11    -363.1932904995      6.60E-04
   12    -363.1932887299      6.60E-04
   13    -363.1932868702      6.60E-04
   14    -363.1932858760      6.60E-04
   15    -363.1932860935      6.60E-04
   16    -363.1932916491      6.60E-04
   17    -363.1980007890      6.42E-04
   18    -363.1994162256      3.25E-04
   19    -363.1998286225      7.50E-05
   20    -363.1998435076      4.59E-05
   21    -363.1998504643      7.39E-06 Convergence criterion met
 ---------------------------------------
 SCF time:  CPU 79.39 s  wall 79.56 s
(0)  E-EN(g) gas-phase elect-nuc energy                 -363.169109060 a.u.
(3)  G-ENP(liq) elect-nuc-pol free energy of system     -363.199850464 a.u.
(4)  G-CDS(liq) cavity-dispersion-solvent structure 
     free energy                                                3.3096 kcal/mol
(6)  G-S(liq) free energy of system                     -363.194576330 a.u.
(9)  DeltaG-S(liq) free energy of  solvation
     (9) = (6) - (0)                                          -15.9810 kcal/mol
 SCF   energy in the final basis set = -363.1945763299
 Total energy in the final basis set = -363.1945763299

 --------------------------------------------------------------

                    Orbital Energies (a.u.)
 --------------------------------------------------------------

 Alpha MOs
 -- Occupied --
-19.174 -19.129 -14.289 -10.319 -10.187 -10.183 -10.164  -1.116
 -1.040  -0.879  -0.788  -0.691  -0.624  -0.591  -0.522  -0.494
 -0.485  -0.472  -0.452  -0.428  -0.413  -0.387  -0.358  -0.350
 -0.342  -0.334  -0.301  -0.244
 -- Virtual --
 -0.010  -0.003   0.005   0.021   0.025   0.032   0.049   0.058
  0.060   0.068   0.071   0.078   0.101   0.104   0.108   0.113
  0.120   0.126   0.139   0.141   0.145   0.159   0.166   0.171
  0.179   0.180   0.184   0.186   0.200   0.205   0.209   0.214
  0.222   0.237   0.243   0.247   0.256   0.261   0.273   0.280
  0.284   0.291   0.302   0.310   0.318   0.328   0.332   0.343
  0.364   0.366   0.381   0.397   0.455   0.456   0.485   0.496
  0.538   0.550   0.566   0.597   0.599   0.626   0.638   0.652
  0.665   0.667   0.682   0.684   0.708   0.728   0.736   0.751
  0.775   0.783   0.840   0.867   0.875   0.901   0.936   0.972
  1.021   1.033   1.050   1.079   1.109   1.130   1.177   1.202
  1.224   1.242   1.256   1.269   1.296   1.302   1.393   1.421
  1.430   1.456   1.471   1.503   1.562   1.568   1.588   1.596
  1.625   1.653   1.662   1.666   1.683   1.710   1.716   1.740
  1.762   1.783   1.808   1.860   1.871   1.918   1.938   2.005
  2.049   2.053   2.087   2.126   2.162   2.182   2.206   2.246
  2.313   2.372   2.382   2.459   2.475   2.515   2.557   2.568
  2.590   2.592   2.631   2.637   2.670   2.685   2.714   2.743
  2.773   2.795   2.830   2.854   2.871   2.879   2.920   2.934
  2.978   2.999   3.051   3.071   3.152   3.169   3.178   3.251
  3.358   3.426   3.544   3.562   3.652   3.778   3.829   3.842
  3.878   4.018   4.054   4.088   4.195   4.354   4.744   4.861
  4.953   5.038   5.167   5.360   5.576   5.856  23.810  23.861
 23.890  23.917  35.611  49.857  49.995
 --------------------------------------------------------------

          Ground-State Mulliken Net Atomic Charges

     Atom                 Charge (a.u.)
  ----------------------------------------
      1 C                     0.044943
      2 C                    -0.034594
      3 C                    -0.260241
      4 C                    -0.492581
      5 O                    -0.403583
      6 O                    -0.262148
      7 N                    -0.497653
      8 H                     0.213311
      9 H                     0.182620
     10 H                     0.169888
     11 H                     0.157799
     12 H                     0.141966
     13 H                     0.176962
     14 H                     0.336689
     15 H                     0.251011
     16 H                     0.275612
  ----------------------------------------
  Sum of atomic charges =    -0.000000

 -----------------------------------------------------------------
                    Cartesian Multipole Moments
 -----------------------------------------------------------------
    Charge (ESU x 10^10)
                 0.0000
    Dipole Moment (Debye)
         X      -2.8126      Y       6.4316      Z      -1.7741
       Tot       7.2404
    Quadrupole Moments (Debye-Ang)
        XX     -50.0342     XY       7.9580     YY     -43.1648
        XZ       5.4199     YZ       2.2565     ZZ     -43.4148
    Octopole Moments (Debye-Ang^2)
       XXX     -44.9127    XXY      31.1771    XYY       3.9793
       YYY      17.8412    XXZ     -19.1018    XYZ      -6.1791
       YYZ      -1.5291    XZZ       7.4224    YZZ       1.6062
       ZZZ      -3.4199
    Hexadecapole Moments (Debye-Ang^3)
      XXXX   -1225.4414   XXXY      15.2017   XXYY    -222.6497
      XYYY      43.6921   YYYY    -193.3269   XXXZ      57.6566
      XXYZ      24.0276   XYYZ       6.6987   YYYZ       7.5526
      XXZZ    -232.9678   XYZZ      -0.7701   YYZZ     -42.0561
      XZZZ       5.3707   YZZZ       3.0804   ZZZZ     -69.4227
 -----------------------------------------------------------------
Archival summary:
1\1\TWL01\SP\ProcedureUnspecified\BasisUnspecified\2149\taweetha\MonDec1217:16:352016MonDec1217:16:352016\0\\#,ProcedureUnspecified,BasisUnspecified,\\0,1\C\O,1,1.19775\O,1,1.36509,2,119.692\H,3,0.964788,1,110.656,2,-178.929,0\C,1,1.5218,2,125.183,3,178.895,0\H,5,1.09766,1,108.811,2,133.522,0\H,5,1.09834,1,107.173,2,-112.178,0\C,5,1.52822,1,113.494,2,10.1892,0\H,8,1.09276,5,109.98,1,61.6013,0\H,8,1.09449,5,109.037,1,-54.6348,0\C,8,1.52908,5,112.306,1,-176.671,0\H,11,1.09576,8,109.461,5,-59.1443,0\H,11,1.10323,8,109.171,5,57.2741,0\N,11,1.46553,8,110.343,5,-177.359,0\H,14,1.01414,11,111.319,8,176.814,0\H,14,1.01527,11,110.945,8,-63.7189,0\\\@

 Total job time:  117.17s(wall), 116.95s(cpu) 
 Mon Dec 12 17:16:35 2016

        *************************************************************
        *                                                           *
        *  Thank you very much for using Q-Chem.  Have a nice day.  *
        *                                                           *
        *************************************************************
