# Supplementary material for: A DFT investigation of the blue bottle experiment: E∘half-cell analysis of autoxidation catalysed by redox indicators
Source: R Soc Open Sci. 2017 Nov 8;4(11):170708. doi: 10.1098/rsos.170708 (PMC5717635; doi:10.1098/rsos.170708)
Supplement: output.zip [file rsos170708supp2.zip › B3LYP_6-311++Gdp_reducing_agents/C5H11NO2S.out]

TWL02 127.0.1
Q-Chem Developer Version! Running on 127.0.1.*
                  Welcome to Q-Chem
     A Quantum Leap Into The Future Of Chemistry


 Q-Chem 4.4, Q-Chem, Inc., Pleasanton, CA (2016)

 Y. Shao,  Z. Gan,  E. Epifanovsky,  A. T. B. Gilbert,  M. Wormit,  
 J. Kussmann,  A. W. Lange,  A. Behn,  J. Deng,  X. Feng,  D. Ghosh,  
 M. Goldey,  P. R. Horn,  L. D. Jacobson,  I. Kaliman,  F. Rob,  
 R. Z. Khaliullin,  T. Kus,  A. Landau,  J. Liu,  E. I. Proynov,  Y. M. Rhee,  
 R. M. Richard,  M. A. Rohrdanz,  R. P. Steele,  E. J. Sundstrom,  
 H. L. Woodcock III,  P. M. Zimmerman,  D. Zuev,  B. Albrecht,  E. Alguire,  
 B. Austin,  S. A. Baeppler,  G. J. O. Beran,  Y. A. Bernard,  E. Berquist,  
 K. Brandhorst,  K. B. Bravaya,  S. T. Brown,  D. Casanova,  C.-M. Chang,  
 Y. Chen,  S. H. Chien,  K. D. Closser,  M. P. Coons,  D. L. Crittenden,  
 S. Dasgupta,  M. Diedenhofen,  R. A. DiStasio Jr.,  H. Do,  A. D. Dutoi,  
 R. G. Edgar,  P.-T. Fang,  S. Fatehi,  Q. Feng,  L. Fusti-Molnar,  
 A. Ghysels,  A. Golubeva-Zadorozhnaya,  J. Gomes,  A. Gunina,  
 M. W. D. Hanson-Heine,  P. H. P. Harbach,  A. W. Hauser,  J. E. Herr,  
 E. G. Hohenstein,  Z. C. Holden,  K. Hui,  T.-C. Jagau,  H. Ji,  B. Kaduk,  
 K. Khistyaev,  Jaehoon Kim,  Jihan Kim,  R. A. King,  P. Klunzinger,  
 K. Koh,  D. Kosenkov,  T. Kowalczyk,  C. M. Krauter,  A. Kunitsa,  
 K. U. Lao,  A. Laurent,  K. V. Lawler,  J. Lee,  D. Lefrancois,  S. Lehtola,  
 S. V. Levchenko,  C. Y. Lin,  Y.-S. Lin,  F. Liu,  E. Livshits,  
 R. C. Lochan,  A. Luenser,  P. Manohar,  S. F. Manzer,  S.-P. Mao,  Y. Mao,  
 N. Mardirossian,  A. V. Marenich,  L. A. Martinez-Martinez,  S. A. Maurer,  
 N. J. Mayhall,  J.-M. Mewes,  A. F. Morrison,  K. Nanda,  T. S. Nguyen-Beck,  
 C. M. Oana,  R. Olivares-Amaya,  D. P. O'Neill,  J. A. Parkhill,  
 T. M. Perrine,  R. Peverati,  P. A. Pieniazek,  F. Plasser,  A. Prociuk,  
 D. R. Rehn,  E. Rosta,  N. J. Russ,  N. Sergueev,  S. M. Sharada,  
 S. Sharma,  D. W. Small,  A. Sodt,  T. Stauch,  T. Stein,  D. Stuck,  
 Y.-C. Su,  A. J. W. Thom,  T. Tsuchimochi,  L. Vogt,  O. Vydrov,  T. Wang,  
 M. A. Watson,  J. Wenzel,  A. White,  C. F. Williams,  V. Vanovschi,  
 K. Yao,  S. Yeganeh,  S. R. Yost,  Z.-Q. You,  I. Y. Zhang,  X. Zhang,  
 Y. Zhao,  B. R. Brooks,  G. K. L. Chan,  D. M. Chipman,  C. J. Cramer,  
 W. A. Goddard III,  M. S. Gordon,  W. J. Hehre,  A. Klamt,  
 H. F. Schaefer III,  M. W. Schmidt,  C. D. Sherrill,  D. G. Truhlar,  
 A. Warshel,  X. Xu,  A. Aspuru-Guzik,  R. Baer,  A. T. Bell,  N. A. Besley,  
 J.-D. Chai,  A. Dreuw,  B. D. Dunietz,  T. R. Furlani,  S. R. Gwaltney,  
 C.-P. Hsu,  Y. Jung,  J. Kong,  D. S. Lambrecht,  W. Liang,  C. Ochsenfeld,  
 V. A. Rassolov,  L. V. Slipchenko,  J. E. Subotnik,  T. Van Voorhis,  
 J. M. Herbert,  A. I. Krylov,  P. M. W. Gill,  M. Head-Gordon

 Contributors to earlier versions of Q-Chem not listed above: 
 R. D. Adamson,  J. Baker,  E. F. C. Byrd,  A. K. Chakraborty,  C.-L. Cheng,  
 H. Dachsel,  R. J. Doerksen,  G. Hawkins,  A. Heyden,  S. Hirata,  
 G. Kedziora,  F. J. Keil,  C. Kelley,  P. P. Korambath,  W. Kurlancheek,  
 A. M. Lee,  M. S. Lee,  D. Liotard,  I. Lotan,  P. E. Maslen,  N. Nair,  
 D. Neuhauser,  R. Olson,  B. Peters,  J. Ritchie,  N. E. Schultz,  
 N. Shenvi,  A. C. Simmonett,  K. S. Thanthiriwatte,  Q. Wu,  W. Zhang

 Please cite Q-Chem as follows:
 Y. Shao et al., Mol. Phys. 113, 184-215 (2015)
 DOI: 10.1080/00268976.2014.952696

 Q-Chem 4.4.2 for Intel X86 EM64T Linux

 Parts of Q-Chem use Armadillo 5.200.1 (Boston Tea Smuggler).
 http://arma.sourceforge.net/

 Q-Chem begins on Mon Dec 12 18:22:03 2016  


Host: 0

     Scratch files written to /scratch/cher/qchem2227//
FILE_GEOM_ORG=        593

Checking the input file for inconsistencies... 	...done.

--------------------------------------------------------------
User input:
--------------------------------------------------------------
$molecule
0 1
  N    2.5655377   -1.5702371    0.3589368
  C    1.5303324   -0.5594352    0.5471652
  C    2.0187280    0.7159254   -0.1526083
  C    0.1377033   -0.9487865   -0.0211546
  C   -0.9711940    0.0662263    0.2758108
  S   -2.5853747   -0.5787117   -0.3172496
  C   -3.6615308    0.8294283    0.1262382
  O    2.5332852    0.7007209   -1.2430527
  O    1.7888397    1.8926000    0.4829320
  H    2.1875225   -2.4978156    0.5415572
  H    2.8626549   -1.5441365   -0.6160265
  H    1.4215698   -0.3723906    1.6269186
  H    0.2380444   -1.0924835   -1.1034328
  H   -0.1344299   -1.9192477    0.4141481
  H   -0.7680456    1.0224103   -0.2196902
  H   -1.0397538    0.2505735    1.3568288
  H   -4.6712013    0.5742679   -0.2059671
  H   -3.3449677    1.7455377   -0.3818570
  H   -3.6793183    0.9939012    1.2081296
  H    1.4339234    1.7237135    1.3710846
$end

$rem
   BASIS  =  6-311++G**
   JOB_TYPE  =  optimization
   METHOD  =  B3LYP
   SYM_IGNORE  TRUE
$end

--------------------------------------------------------------
 ----------------------------------------------------------------
             Standard Nuclear Orientation (Angstroms)
    I     Atom           X                Y                Z
 ----------------------------------------------------------------
    1      N       2.5655377000    -1.5702371000     0.3589368000
    2      C       1.5303324000    -0.5594352000     0.5471652000
    3      C       2.0187280000     0.7159254000    -0.1526083000
    4      C       0.1377033000    -0.9487865000    -0.0211546000
    5      C      -0.9711940000     0.0662263000     0.2758108000
    6      S      -2.5853747000    -0.5787117000    -0.3172496000
    7      C      -3.6615308000     0.8294283000     0.1262382000
    8      O       2.5332852000     0.7007209000    -1.2430527000
    9      O       1.7888397000     1.8926000000     0.4829320000
   10      H       2.1875225000    -2.4978156000     0.5415572000
   11      H       2.8626549000    -1.5441365000    -0.6160265000
   12      H       1.4215698000    -0.3723906000     1.6269186000
   13      H       0.2380444000    -1.0924835000    -1.1034328000
   14      H      -0.1344299000    -1.9192477000     0.4141481000
   15      H      -0.7680456000     1.0224103000    -0.2196902000
   16      H      -1.0397538000     0.2505735000     1.3568288000
   17      H      -4.6712013000     0.5742679000    -0.2059671000
   18      H      -3.3449677000     1.7455377000    -0.3818570000
   19      H      -3.6793183000     0.9939012000     1.2081296000
   20      H       1.4339234000     1.7237135000     1.3710846000
 ----------------------------------------------------------------
 Nuclear Repulsion Energy =   538.5032168178 hartrees
 There are       40 alpha and       40 beta electrons
 Requested basis set is 6-311++G(d,p)
 There are 116 shells and 283 basis functions

 Total QAlloc Memory Limit   2000 MB
 Mega-Array Size        61 MB
 MEM_STATIC part        62 MB
 A cutoff of  1.0D-11 yielded   5832 shell pairs
 There are     34809 function pairs (     36959 Cartesian)

 -------------------------------------------------------
 OpenMP Integral Computing Module                       
 Release: version 1.0, May 2013, Q-Chem Inc. Pittsburgh 
 -------------------------------------------------------
 Integral Job Info:
 Integral job number is                      11
 Integral operator is                         1
 short-range coefficients                     0
 long-range coefficients              100000000
 Omega coefficients                           0
 if combine SR and LR in K                    0
 Integral screening is                        0
 Integral computing path is                   2
 max size of driver memory is            800000
 size of driver memory is                593474
 size of scratch memory is              4103008
 max col of scratch BK array               1296
 max len of scratch array in speh3          155
 max len of scratch index in speh4           18
 max int batch size is                      520
 min int batch size is                       52
 fixed nKL is                                52
 max L of basis functions is                  2
 order of int derivative is                   0
 number of shells is                        116
 number of basis is                         292
 number of cartesian basis is               292
 number of contracted shell pairs          5832
 number of primitive shell pairs          13125
 maxK2 (contraction) of shell pair           36
 max number of K2 of shell pair               1
 max number of CS2 of shell pair            948
 max number of PS2 of shell pair           1794
 mem total for path MDJ                   50328
 -------------------------------------------------------
 Smallest overlap matrix eigenvalue = 7.05E-06

 Scale SEOQF with 1.000000e-01/1.000000e-01/1.000000e-01

 Standard Electronic Orientation quadrupole field applied
 Nucleus-field energy     =     0.0000000184 hartrees
 Guess from superposition of atomic densities
 Warning:  Energy on first SCF cycle will be non-variational
 A restricted hybrid HF-DFT SCF calculation will be
 performed using Pulay DIIS extrapolation
 Exchange:     0.2000 Hartree-Fock + 0.0800 Slater + 0.7200 B88
 Correlation:  0.1900 VWN1RPA + 0.8100 LYP
 Using SG-1 standard quadrature grid
 SCF converges when DIIS error is below 1.0E-08
 Inaccurate integrated density:
   Number of electrons =    80
   Numerical integral  =    75.718389100259
   Relative error      =    -5.3520136247 %
 ---------------------------------------
  Cycle       Energy         DIIS Error
 ---------------------------------------
    1    -786.6160123246      3.70E-01
    2    -683.6142024632      7.43E-02
    3    -421.6669291037      1.09E-01
    4    -762.9865658698      3.89E-02
    5    -577.5951721986      9.31E-02
    6    -685.6170511102      6.65E-02
    7    -751.0460939455      4.65E-02
    8    -792.7516699214      2.12E-02
    9    -789.0537234048      2.45E-02
   10    -800.2767625501      6.91E-03
   11    -800.4471150949      5.66E-03
   12    -800.6638015647      2.18E-03
   13    -800.6977559663      7.78E-04
   14    -800.7019161104      2.99E-04
   15    -800.7026798448      4.90E-05
   16    -800.7026973171      2.09E-05
   17    -800.7027002510      7.54E-06
   18    -800.7027009944      2.80E-06
   19    -800.7027010734      1.20E-06
   20    -800.7027011250      2.96E-07
   21    -800.7027011205      1.13E-07
   22    -800.7027011187      3.69E-08
   23    -800.7027011212      7.83E-09 Convergence criterion met
 ---------------------------------------
 SCF time:  CPU 287.44 s  wall 287.89 s
 SCF   energy in the final basis set = -800.7027011212
 Total energy in the final basis set = -800.7027011212

 --------------------------------------------------------------

                    Orbital Energies (a.u.)
 --------------------------------------------------------------

 Alpha MOs
 -- Occupied --
-88.850 -19.192 -19.129 -14.314 -10.322 -10.242 -10.218 -10.206
-10.201  -7.936  -5.900  -5.897  -5.890  -1.125  -1.044  -0.915
 -0.828  -0.775  -0.714  -0.658  -0.632  -0.607  -0.559  -0.500
 -0.492  -0.474  -0.473  -0.450  -0.439  -0.436  -0.429  -0.409
 -0.383  -0.381  -0.376  -0.342  -0.326  -0.299  -0.265  -0.236
 -- Virtual --
 -0.032  -0.021  -0.013  -0.009   0.010   0.012   0.024   0.029
  0.031   0.038   0.047   0.052   0.057   0.064   0.072   0.076
  0.083   0.090   0.091   0.097   0.101   0.105   0.112   0.117
  0.117   0.122   0.129   0.132   0.138   0.143   0.145   0.147
  0.155   0.160   0.161   0.164   0.170   0.179   0.182   0.188
  0.197   0.200   0.210   0.216   0.223   0.231   0.235   0.237
  0.243   0.246   0.256   0.271   0.281   0.293   0.299   0.304
  0.308   0.313   0.324   0.327   0.339   0.348   0.352   0.361
  0.364   0.376   0.382   0.388   0.419   0.428   0.437   0.450
  0.464   0.492   0.501   0.526   0.544   0.551   0.567   0.573
  0.583   0.611   0.625   0.630   0.638   0.652   0.657   0.660
  0.689   0.694   0.713   0.724   0.728   0.746   0.753   0.762
  0.785   0.806   0.819   0.830   0.859   0.868   0.883   0.907
  0.926   0.943   0.958   0.992   1.035   1.047   1.058   1.086
  1.101   1.119   1.122   1.134   1.166   1.168   1.187   1.222
  1.232   1.268   1.281   1.296   1.333   1.400   1.428   1.457
  1.480   1.519   1.522   1.551   1.560   1.569   1.584   1.589
  1.594   1.604   1.623   1.641   1.644   1.668   1.677   1.684
  1.703   1.742   1.753   1.758   1.762   1.806   1.811   1.825
  1.848   1.857   1.880   1.914   1.944   1.978   1.998   2.022
  2.031   2.067   2.082   2.104   2.148   2.174   2.199   2.206
  2.262   2.286   2.302   2.347   2.436   2.456   2.491   2.492
  2.500   2.524   2.543   2.558   2.561   2.569   2.595   2.628
  2.636   2.661   2.695   2.706   2.748   2.765   2.791   2.852
  2.862   2.871   2.892   2.918   2.958   2.994   3.003   3.035
  3.054   3.110   3.141   3.168   3.175   3.221   3.313   3.360
  3.370   3.529   3.555   3.646   3.721   3.723   3.728   3.801
  3.862   4.014   4.035   4.121   4.148   4.207   4.728   4.831
  4.994   5.078   5.168   5.357   5.555   5.858   7.903  17.348
 17.438  17.476  23.765  23.800  23.824  23.880  23.897  35.592
 49.860  50.006 189.064
 --------------------------------------------------------------

          Ground-State Mulliken Net Atomic Charges

     Atom                 Charge (a.u.)
  ----------------------------------------
      1 N                    -0.239395
      2 C                    -0.318476
      3 C                    -0.104876
      4 C                    -0.310926
      5 C                    -0.150052
      6 S                    -0.037662
      7 C                    -0.570070
      8 O                    -0.249993
      9 O                    -0.095340
     10 H                     0.222280
     11 H                     0.260627
     12 H                     0.187119
     13 H                     0.178192
     14 H                     0.118486
     15 H                     0.189923
     16 H                     0.181040
     17 H                     0.166450
     18 H                     0.167624
     19 H                     0.162753
     20 H                     0.242299
  ----------------------------------------
  Sum of atomic charges =     0.000000

 -----------------------------------------------------------------
                    Cartesian Multipole Moments
 -----------------------------------------------------------------
    Charge (ESU x 10^10)
                -0.0000
    Dipole Moment (Debye)
         X      -2.7628      Y      -0.4346      Z       3.1920
       Tot       4.2439
    Quadrupole Moments (Debye-Ang)
        XX     -72.8875     XY      -8.5634     YY     -63.3411
        XZ       2.3748     YZ       4.6672     ZZ     -64.0088
    Octopole Moments (Debye-Ang^2)
       XXX     -49.7174    XXY      10.3296    XYY       4.5095
       YYY     -10.4831    XXZ       3.4654    XYZ      11.5469
       YYZ       2.8516    XZZ       3.0840    YZZ       6.0131
       ZZZ      11.4037
    Hexadecapole Moments (Debye-Ang^3)
      XXXX   -2070.7306   XXXY     -27.6171   XXYY    -451.0203
      XYYY     -34.9124   YYYY    -470.9135   XXXZ      -7.2982
      XXYZ      36.2970   XYYZ       2.3813   YYYZ       2.8002
      XXZZ    -405.8917   XYZZ       1.1721   YYZZ    -106.4237
      XZZZ       2.0660   YZZZ      15.9292   ZZZZ    -198.6342
 -----------------------------------------------------------------
 Calculating analytic gradient of the SCF energy
 Gradient of SCF Energy
            1           2           3           4           5           6
    1   0.0025632   0.0005128  -0.0027752   0.0007066  -0.0013060  -0.0001351
    2   0.0029689  -0.0018945  -0.0001793   0.0005393  -0.0011716  -0.0012678
    3   0.0028498  -0.0016243   0.0086315   0.0007915  -0.0008142  -0.0006236
            7           8           9          10          11          12
    1   0.0009946   0.0041835   0.0013155  -0.0019064  -0.0009296  -0.0003424
    2  -0.0016001  -0.0009885   0.0027723  -0.0018309   0.0008305  -0.0000217
    3  -0.0005075  -0.0097634  -0.0049106  -0.0001590  -0.0020782   0.0016378
           13          14          15          16          17          18
    1   0.0002489  -0.0006018   0.0010065   0.0003761  -0.0017119   0.0003205
    2   0.0000912  -0.0014905   0.0017887   0.0007882  -0.0001246   0.0017534
    3  -0.0014841   0.0004554  -0.0000101   0.0015373  -0.0003844  -0.0004875
           19          20
    1  -0.0001586  -0.0023612
    2   0.0007162  -0.0016792
    3   0.0017188   0.0052251
 Max gradient component =       9.763E-03
 RMS gradient           =       2.396E-03
 Gradient time:  CPU 47.61 s  wall 47.63 s
 Geometry Optimization Parameters
   NAtoms,    NIC,     NZ,  NCons,   NDum,   NFix, NCnnct, MaxDiis
       20     129       0       0       0       0       0       0


** GEOMETRY OPTIMIZATION IN DELOCALIZED INTERNAL COORDINATES **
   Searching for a Minimum

   Optimization Cycle:   1

                       Coordinates (Angstroms)
     ATOM                X               Y               Z
      1  N         2.5655377000   -1.5702371000    0.3589368000
      2  C         1.5303324000   -0.5594352000    0.5471652000
      3  C         2.0187280000    0.7159254000   -0.1526083000
      4  C         0.1377033000   -0.9487865000   -0.0211546000
      5  C        -0.9711940000    0.0662263000    0.2758108000
      6  S        -2.5853747000   -0.5787117000   -0.3172496000
      7  C        -3.6615308000    0.8294283000    0.1262382000
      8  O         2.5332852000    0.7007209000   -1.2430527000
      9  O         1.7888397000    1.8926000000    0.4829320000
     10  H         2.1875225000   -2.4978156000    0.5415572000
     11  H         2.8626549000   -1.5441365000   -0.6160265000
     12  H         1.4215698000   -0.3723906000    1.6269186000
     13  H         0.2380444000   -1.0924835000   -1.1034328000
     14  H        -0.1344299000   -1.9192477000    0.4141481000
     15  H        -0.7680456000    1.0224103000   -0.2196902000
     16  H        -1.0397538000    0.2505735000    1.3568288000
     17  H        -4.6712013000    0.5742679000   -0.2059671000
     18  H        -3.3449677000    1.7455377000   -0.3818570000
     19  H        -3.6793183000    0.9939012000    1.2081296000
     20  H         1.4339234000    1.7237135000    1.3710846000
   Point Group: c1    Number of degrees of freedom:    54


   Energy is   -800.702701121


 Attempting to Generate Delocalized Internal Coordinates

 54 Hessian modes will be used to form the next step
  Hessian Eigenvalues:
     0.002000    0.002000    0.002075    0.004612    0.004900    0.007835
     0.008749    0.021340    0.034029    0.044433    0.044623    0.048143
     0.049762    0.049869    0.057558    0.066335    0.085668    0.095338
     0.101241    0.111095    0.123728    0.136479    0.160000    0.160000
     0.160000    0.160000    0.160000    0.160000    0.173218    0.181792
     0.219775    0.220012    0.234306    0.241055    0.249810    0.250000
     0.250000    0.273386    0.290097    0.292076    0.335477    0.338191
     0.339177    0.340859    0.341354    0.343015    0.343133    0.344551
     0.370846    0.444075    0.446331    0.531248    0.535681    1.019387

 Minimum Search - Taking Simple RFO Step
 Searching for Lamda that Minimizes Along All modes
 Value Taken    Lamda =  -0.00070306
 Step Taken.  Stepsize is  0.181087

                             Maximum     Tolerance    Cnvgd?
         Gradient           0.006914      0.000300      NO
         Displacement       0.085161      0.001200      NO
         Energy change     *********      0.000001      NO


 New Cartesian Coordinates Obtained by Inverse Iteration

 Displacement from previous Coordinates is:  0.393294
 ----------------------------------------------------------------
             Standard Nuclear Orientation (Angstroms)
    I     Atom           X                Y                Z
 ----------------------------------------------------------------
    1      N       2.5500080236    -1.5703516388     0.3563634418
    2      C       1.5197228012    -0.5500268841     0.5382391108
    3      C       2.0146752589     0.7266858745    -0.1527099093
    4      C       0.1266514185    -0.9389016014    -0.0283849006
    5      C      -0.9821687023     0.0780130782     0.2515653961
    6      S      -2.5959502781    -0.5881606378    -0.3121116565
    7      C      -3.6793745958     0.8126027429     0.1282449601
    8      O       2.5128034668     0.7224750368    -1.2447968033
    9      O       1.8792608370     1.8897237604     0.5306175461
   10      H       2.1837474115    -2.4960533636     0.5561260269
   11      H       2.8696070893    -1.5607210587    -0.6096230993
   12      H       1.4129511892    -0.3620114608     1.6153768507
   13      H       0.2262971000    -1.1031102812    -1.1054997294
   14      H      -0.1459160649    -1.8989746409     0.4228995247
   15      H      -0.7931298707     1.0191753707    -0.2715120262
   16      H      -1.0475430417     0.2850099968     1.3260973434
   17      H      -4.6863316406     0.5433402444    -0.1921355820
   18      H      -3.3757133987     1.7230936018    -0.3917173613
   19      H      -3.6875641232     0.9834299224     1.2064799910
   20      H       1.5602923200     1.7168225386     1.4251919763
 ----------------------------------------------------------------
 Nuclear Repulsion Energy =   537.9245788938 hartrees
 There are       40 alpha and       40 beta electrons
 Applying Cartesian multipole field
    Component          Value
    ---------          -----
     (2,0,0)        1.00000E-11
     (0,2,0)        2.00000E-11
     (0,0,2)       -3.00000E-11
 Nucleus-field energy     =     0.0000000185 hartrees
 Requested basis set is 6-311++G(d,p)
 There are 116 shells and 283 basis functions
 A cutoff of  1.0D-11 yielded   5822 shell pairs
 There are     34769 function pairs (     36918 Cartesian)
 Smallest overlap matrix eigenvalue = 7.02E-06
 Guess MOs from SCF MO coefficient file
 Reading MOs from coefficient file
 Reading MOs from coefficient file
 A restricted hybrid HF-DFT SCF calculation will be
 performed using Pulay DIIS extrapolation
 Exchange:     0.2000 Hartree-Fock + 0.0800 Slater + 0.7200 B88
 Correlation:  0.1900 VWN1RPA + 0.8100 LYP
 Using SG-1 standard quadrature grid
 SCF converges when DIIS error is below 1.0E-08
 Geometry optimization detected.  Setting ReadMinima to 0
 Setting SaveMinima to 0
 ---------------------------------------
  Cycle       Energy         DIIS Error
 ---------------------------------------
    1    -800.7143518510      9.25E-04
    2    -800.7027548088      1.09E-04
    3    -800.7026338404      1.87E-04
    4    -800.7028842518      2.68E-05
    5    -800.7028872418      2.00E-05
    6    -800.7028895946      4.38E-06
    7    -800.7028897031      1.37E-06
    8    -800.7028897726      3.46E-07
    9    -800.7028898077      1.11E-07
   10    -800.7028897880      4.32E-08
   11    -800.7028898002      7.14E-09 Convergence criterion met
 ---------------------------------------
 SCF time:  CPU 127.63 s  wall 127.81 s
 SCF   energy in the final basis set = -800.7028898002
 Total energy in the final basis set = -800.7028898002

 --------------------------------------------------------------

                    Orbital Energies (a.u.)
 --------------------------------------------------------------

 Alpha MOs
 -- Occupied --
-88.849 -19.190 -19.128 -14.314 -10.321 -10.242 -10.217 -10.205
-10.199  -7.935  -5.899  -5.896  -5.889  -1.126  -1.046  -0.915
 -0.828  -0.775  -0.715  -0.659  -0.633  -0.606  -0.559  -0.500
 -0.492  -0.475  -0.473  -0.450  -0.439  -0.437  -0.429  -0.409
 -0.383  -0.380  -0.375  -0.342  -0.326  -0.299  -0.264  -0.235
 -- Virtual --
 -0.032  -0.020  -0.012  -0.008   0.010   0.012   0.023   0.029
  0.032   0.038   0.047   0.052   0.058   0.064   0.072   0.076
  0.083   0.090   0.091   0.097   0.101   0.105   0.113   0.117
  0.118   0.121   0.130   0.133   0.138   0.144   0.146   0.147
  0.156   0.160   0.161   0.165   0.171   0.179   0.182   0.189
  0.197   0.200   0.210   0.215   0.224   0.231   0.235   0.240
  0.244   0.246   0.256   0.273   0.280   0.294   0.300   0.304
  0.308   0.314   0.325   0.329   0.340   0.349   0.353   0.362
  0.365   0.375   0.382   0.389   0.419   0.428   0.439   0.451
  0.467   0.494   0.501   0.527   0.544   0.551   0.569   0.574
  0.585   0.613   0.626   0.631   0.639   0.650   0.658   0.661
  0.688   0.695   0.712   0.727   0.732   0.746   0.755   0.765
  0.786   0.805   0.816   0.824   0.859   0.868   0.880   0.909
  0.927   0.946   0.961   0.992   1.035   1.046   1.060   1.093
  1.101   1.118   1.119   1.137   1.166   1.174   1.192   1.226
  1.231   1.268   1.282   1.294   1.336   1.406   1.429   1.456
  1.474   1.516   1.524   1.553   1.558   1.568   1.585   1.587
  1.595   1.607   1.629   1.642   1.646   1.668   1.681   1.689
  1.708   1.747   1.748   1.758   1.766   1.807   1.812   1.827
  1.849   1.859   1.879   1.916   1.946   1.980   2.000   2.024
  2.033   2.077   2.083   2.109   2.149   2.179   2.202   2.206
  2.259   2.290   2.304   2.352   2.443   2.459   2.490   2.497
  2.505   2.527   2.546   2.555   2.562   2.571   2.597   2.629
  2.636   2.659   2.698   2.713   2.745   2.764   2.792   2.852
  2.863   2.871   2.895   2.920   2.961   2.994   3.002   3.040
  3.051   3.113   3.144   3.171   3.175   3.224   3.314   3.363
  3.375   3.535   3.562   3.652   3.728   3.729   3.736   3.808
  3.872   4.016   4.040   4.113   4.146   4.211   4.733   4.836
  4.993   5.080   5.171   5.362   5.568   5.863   7.905  17.348
 17.439  17.477  23.769  23.810  23.829  23.886  23.905  35.595
 49.863  50.014 189.065
 --------------------------------------------------------------

          Ground-State Mulliken Net Atomic Charges

     Atom                 Charge (a.u.)
  ----------------------------------------
      1 N                    -0.241545
      2 C                    -0.316793
      3 C                    -0.114739
      4 C                    -0.292631
      5 C                    -0.169029
      6 S                    -0.028722
      7 C                    -0.573307
      8 O                    -0.245297
      9 O                    -0.090882
     10 H                     0.224242
     11 H                     0.262669
     12 H                     0.184769
     13 H                     0.177803
     14 H                     0.115745
     15 H                     0.194474
     16 H                     0.176946
     17 H                     0.165953
     18 H                     0.166997
     19 H                     0.162973
     20 H                     0.240375
  ----------------------------------------
  Sum of atomic charges =     0.000000

 -----------------------------------------------------------------
                    Cartesian Multipole Moments
 -----------------------------------------------------------------
    Charge (ESU x 10^10)
                 0.0000
    Dipole Moment (Debye)
         X      -2.6512      Y      -0.4747      Z       3.2027
       Tot       4.1847
    Quadrupole Moments (Debye-Ang)
        XX     -72.4376     XY      -8.8268     YY     -63.4009
        XZ       2.5267     YZ       4.5970     ZZ     -63.8267
    Octopole Moments (Debye-Ang^2)
       XXX     -47.9172    XXY       8.9631    XYY       4.9175
       YYY     -11.0479    XXZ       3.8025    XYZ      11.8330
       YYZ       2.7284    XZZ       4.0025    YZZ       6.2434
       ZZZ      11.8039
    Hexadecapole Moments (Debye-Ang^3)
      XXXX   -2078.0817   XXXY     -38.5229   XXYY    -453.4014
      XYYY     -43.6060   YYYY    -470.6956   XXXZ     -11.0991
      XXYZ      36.1991   XYYZ       2.3367   YYYZ       0.6321
      XXZZ    -407.0171   XYZZ      -0.5248   YYZZ    -105.8368
      XZZZ       1.2129   YZZZ      15.5965   ZZZZ    -198.3336
 -----------------------------------------------------------------
 Calculating analytic gradient of the SCF energy
 Gradient of SCF Energy
            1           2           3           4           5           6
    1   0.0005658   0.0022728  -0.0074968  -0.0001333  -0.0008422   0.0002171
    2  -0.0004260  -0.0001738   0.0013669   0.0006653  -0.0001477   0.0002053
    3   0.0013746   0.0005108  -0.0003837  -0.0002849  -0.0005872   0.0001103
            7           8           9          10          11          12
    1   0.0001139   0.0031839   0.0018149  -0.0001149   0.0001508   0.0001659
    2  -0.0003291  -0.0001564  -0.0000824  -0.0007281  -0.0001723   0.0003005
    3  -0.0001257  -0.0001239  -0.0005688  -0.0004030  -0.0008241   0.0002230
           13          14          15          16          17          18
    1  -0.0002321   0.0000455  -0.0000488  -0.0000142  -0.0000198   0.0000254
    2  -0.0001085   0.0001104  -0.0001105  -0.0000252   0.0000288   0.0000943
    3  -0.0001021   0.0000614   0.0000621   0.0002913   0.0000580   0.0000522
           19          20
    1  -0.0000215   0.0003677
    2   0.0000565  -0.0003679
    3   0.0000947   0.0005649
 Max gradient component =       7.497E-03
 RMS gradient           =       1.184E-03
 Gradient time:  CPU 47.78 s  wall 47.79 s
 Geometry Optimization Parameters
   NAtoms,    NIC,     NZ,  NCons,   NDum,   NFix, NCnnct, MaxDiis
       20     129       0       0       0       0       0       0

 Cartesian Hessian Update
 Hessian Updated using BFGS Update


** GEOMETRY OPTIMIZATION IN DELOCALIZED INTERNAL COORDINATES **
   Searching for a Minimum

   Optimization Cycle:   2

                       Coordinates (Angstroms)
     ATOM                X               Y               Z
      1  N         2.5500080236   -1.5703516388    0.3563634418
      2  C         1.5197228012   -0.5500268841    0.5382391108
      3  C         2.0146752589    0.7266858745   -0.1527099093
      4  C         0.1266514185   -0.9389016014   -0.0283849006
      5  C        -0.9821687023    0.0780130782    0.2515653961
      6  S        -2.5959502781   -0.5881606378   -0.3121116565
      7  C        -3.6793745958    0.8126027429    0.1282449601
      8  O         2.5128034668    0.7224750368   -1.2447968033
      9  O         1.8792608370    1.8897237604    0.5306175461
     10  H         2.1837474115   -2.4960533636    0.5561260269
     11  H         2.8696070893   -1.5607210587   -0.6096230993
     12  H         1.4129511892   -0.3620114608    1.6153768507
     13  H         0.2262971000   -1.1031102812   -1.1054997294
     14  H        -0.1459160649   -1.8989746409    0.4228995247
     15  H        -0.7931298707    1.0191753707   -0.2715120262
     16  H        -1.0475430417    0.2850099968    1.3260973434
     17  H        -4.6863316406    0.5433402444   -0.1921355820
     18  H        -3.3757133987    1.7230936018   -0.3917173613
     19  H        -3.6875641232    0.9834299224    1.2064799910
     20  H         1.5602923200    1.7168225386    1.4251919763
   Point Group: c1    Number of degrees of freedom:    54


   Energy is   -800.702889800

 Hessian Updated using BFGS Update

 50 Hessian modes will be used to form the next step
  Hessian Eigenvalues:
     0.002000    0.002005    0.002045    0.003993    0.004878    0.007785
     0.017267    0.022759    0.034805    0.042826    0.044987    0.048403
     0.049853    0.050057    0.057609    0.066232    0.085618    0.095270
     0.101243    0.110967    0.123833    0.136516    0.152494    0.160989
     0.174475    0.181646    0.219851    0.224060    0.234780    0.240859
     0.248703    0.249995    0.253104    0.273426    0.289298    0.290931
     0.325103    0.336542    0.339015    0.340030    0.341232    0.342147
     0.343077    0.344295    0.376493    0.434604    0.445249    0.511972
     0.536997    0.945806

 Minimum Search - Taking Simple RFO Step
 Searching for Lamda that Minimizes Along All modes
 Value Taken    Lamda =  -0.00069732
 Step Taken.  Stepsize is  0.227547

                             Maximum     Tolerance    Cnvgd?
         Gradient           0.002091      0.000300      NO
         Displacement       0.104138      0.001200      NO
         Energy change     -0.000189      0.000001      NO


 New Cartesian Coordinates Obtained by Inverse Iteration

 Displacement from previous Coordinates is:  0.254729
 ----------------------------------------------------------------
             Standard Nuclear Orientation (Angstroms)
    I     Atom           X                Y                Z
 ----------------------------------------------------------------
    1      N       2.5491797081    -1.5764700929     0.3473268725
    2      C       1.5211975816    -0.5543079689     0.5375116807
    3      C       2.0193217763     0.7299841716    -0.1349006774
    4      C       0.1282057071    -0.9404369264    -0.0272226362
    5      C      -0.9753503817     0.0815118782     0.2439215218
    6      S      -2.5930302485    -0.5914404615    -0.2960174692
    7      C      -3.6709832636     0.8177714079     0.1237753758
    8      O       2.4179793542     0.7587935964    -1.2611391423
    9      O       1.8599540018     1.8847930775     0.5558446450
   10      H       2.1980112615    -2.5019682055     0.5598992768
   11      H       2.8821965373    -1.5728084684    -0.6115961834
   12      H       1.4182496414    -0.3773138483     1.6143177725
   13      H       0.2271548816    -1.1159595448    -1.1005248900
   14      H      -0.1462782802    -1.8933302221     0.4328468507
   15      H      -0.7941396631     1.0106204703    -0.2985133905
   16      H      -1.0359743500     0.3038072157     1.3131373470
   17      H      -4.6772257836     0.5416736879    -0.1850412323
   18      H      -3.3695671194     1.7141782549    -0.4163950720
   19      H      -3.6711399334     1.0063391744     1.1965779313
   20      H       1.5745637728     1.7066234041     1.4549025190
 ----------------------------------------------------------------
 Nuclear Repulsion Energy =   538.9189575198 hartrees
 There are       40 alpha and       40 beta electrons
 Applying Cartesian multipole field
    Component          Value
    ---------          -----
     (2,0,0)        1.00000E-11
     (0,2,0)        2.00000E-11
     (0,0,2)       -3.00000E-11
 Nucleus-field energy     =     0.0000000183 hartrees
 Requested basis set is 6-311++G(d,p)
 There are 116 shells and 283 basis functions
 A cutoff of  1.0D-11 yielded   5830 shell pairs
 There are     34836 function pairs (     36990 Cartesian)
 Smallest overlap matrix eigenvalue = 6.88E-06
 Guess MOs from SCF MO coefficient file
 Reading MOs from coefficient file
 Reading MOs from coefficient file
 A restricted hybrid HF-DFT SCF calculation will be
 performed using Pulay DIIS extrapolation
 Exchange:     0.2000 Hartree-Fock + 0.0800 Slater + 0.7200 B88
 Correlation:  0.1900 VWN1RPA + 0.8100 LYP
 Using SG-1 standard quadrature grid
 SCF converges when DIIS error is below 1.0E-08
 Geometry optimization detected.  Setting ReadMinima to 0
 Setting SaveMinima to 0
 ---------------------------------------
  Cycle       Energy         DIIS Error
 ---------------------------------------
    1    -800.7070603847      1.25E-03
    2    -800.7023436910      1.34E-04
    3    -800.7022077701      2.17E-04
    4    -800.7025374460      4.97E-05
    5    -800.7025536660      1.46E-05
    6    -800.7025553735      3.76E-06
    7    -800.7025555572      1.97E-06
    8    -800.7025554505      3.13E-07
    9    -800.7025554859      1.61E-07
   10    -800.7025554724      4.21E-08
   11    -800.7025554741      1.14E-08
   12    -800.7025554719      3.52E-09 Convergence criterion met
 ---------------------------------------
 SCF time:  CPU 135.33 s  wall 135.88 s
 SCF   energy in the final basis set = -800.7025554719
 Total energy in the final basis set = -800.7025554719

 --------------------------------------------------------------

                    Orbital Energies (a.u.)
 --------------------------------------------------------------

 Alpha MOs
 -- Occupied --
-88.848 -19.189 -19.127 -14.314 -10.320 -10.241 -10.215 -10.203
-10.198  -7.934  -5.898  -5.895  -5.887  -1.127  -1.047  -0.914
 -0.828  -0.775  -0.715  -0.659  -0.634  -0.605  -0.559  -0.500
 -0.492  -0.475  -0.474  -0.450  -0.440  -0.437  -0.429  -0.409
 -0.383  -0.380  -0.374  -0.342  -0.324  -0.298  -0.263  -0.234
 -- Virtual --
 -0.030  -0.021  -0.012  -0.007   0.011   0.013   0.024   0.029
  0.033   0.039   0.048   0.052   0.058   0.064   0.073   0.077
  0.083   0.091   0.091   0.097   0.102   0.106   0.114   0.118
  0.118   0.122   0.130   0.134   0.139   0.145   0.147   0.148
  0.157   0.161   0.162   0.166   0.172   0.180   0.183   0.189
  0.198   0.201   0.209   0.215   0.225   0.230   0.235   0.240
  0.245   0.247   0.256   0.274   0.282   0.294   0.302   0.305
  0.307   0.317   0.326   0.331   0.341   0.346   0.352   0.364
  0.367   0.377   0.383   0.390   0.418   0.428   0.439   0.452
  0.465   0.496   0.502   0.530   0.545   0.553   0.569   0.574
  0.586   0.615   0.628   0.634   0.641   0.650   0.660   0.663
  0.689   0.696   0.713   0.728   0.734   0.746   0.752   0.767
  0.789   0.805   0.819   0.833   0.862   0.866   0.882   0.910
  0.928   0.947   0.965   0.993   1.028   1.047   1.060   1.094
  1.105   1.114   1.126   1.138   1.165   1.175   1.188   1.224
  1.240   1.262   1.283   1.294   1.333   1.402   1.431   1.459
  1.482   1.520   1.527   1.554   1.559   1.569   1.587   1.591
  1.599   1.605   1.630   1.640   1.653   1.669   1.683   1.692
  1.710   1.747   1.749   1.760   1.771   1.808   1.813   1.827
  1.850   1.862   1.881   1.911   1.947   1.983   2.003   2.026
  2.039   2.077   2.082   2.119   2.151   2.183   2.208   2.209
  2.254   2.296   2.308   2.355   2.449   2.462   2.491   2.502
  2.510   2.531   2.548   2.553   2.564   2.574   2.598   2.628
  2.634   2.661   2.701   2.722   2.747   2.765   2.794   2.854
  2.863   2.875   2.894   2.919   2.963   2.997   3.005   3.045
  3.053   3.114   3.145   3.168   3.183   3.224   3.320   3.362
  3.385   3.536   3.563   3.662   3.733   3.736   3.743   3.814
  3.882   4.022   4.037   4.106   4.147   4.218   4.742   4.842
  5.000   5.081   5.170   5.363   5.581   5.869   7.907  17.350
 17.441  17.479  23.772  23.819  23.834  23.891  23.912  35.600
 49.867  50.018 189.068
 --------------------------------------------------------------

          Ground-State Mulliken Net Atomic Charges

     Atom                 Charge (a.u.)
  ----------------------------------------
      1 N                    -0.248461
      2 C                    -0.285728
      3 C                    -0.118474
      4 C                    -0.314904
      5 C                    -0.175586
      6 S                    -0.034315
      7 C                    -0.571152
      8 O                    -0.237847
      9 O                    -0.087527
     10 H                     0.226016
     11 H                     0.262398
     12 H                     0.180634
     13 H                     0.181637
     14 H                     0.113251
     15 H                     0.199754
     16 H                     0.176597
     17 H                     0.165288
     18 H                     0.166819
     19 H                     0.162495
     20 H                     0.239103
  ----------------------------------------
  Sum of atomic charges =    -0.000000

 -----------------------------------------------------------------
                    Cartesian Multipole Moments
 -----------------------------------------------------------------
    Charge (ESU x 10^10)
                 0.0000
    Dipole Moment (Debye)
         X      -2.3639      Y      -0.5378      Z       3.2399
       Tot       4.0465
    Quadrupole Moments (Debye-Ang)
        XX     -71.2514     XY      -8.8714     YY     -63.4873
        XZ       2.5583     YZ       4.6423     ZZ     -63.7910
    Octopole Moments (Debye-Ang^2)
       XXX     -41.4488    XXY       9.3248    XYY       5.6372
       YYY     -11.8251    XXZ       2.7129    XYZ      11.9077
       YYZ       2.6250    XZZ       4.7980    YZZ       6.1052
       ZZZ      11.5165
    Hexadecapole Moments (Debye-Ang^3)
      XXXX   -2043.4734   XXXY     -35.6473   XXYY    -448.6435
      XYYY     -43.3545   YYYY    -473.6198   XXXZ     -16.0588
      XXYZ      36.0212   XYYZ       2.2437   YYYZ       0.4543
      XXZZ    -402.1441   XYZZ      -0.8002   YYZZ    -106.4528
      XZZZ       0.7508   YZZZ      16.5983   ZZZZ    -198.8303
 -----------------------------------------------------------------
 Calculating analytic gradient of the SCF energy
 Gradient of SCF Energy
            1           2           3           4           5           6
    1  -0.0011140  -0.0032341   0.0115122  -0.0008703   0.0002697   0.0004982
    2  -0.0024248   0.0020998  -0.0002049  -0.0010547   0.0006436   0.0014952
    3  -0.0008467  -0.0007767  -0.0002427  -0.0000804   0.0002123   0.0006152
            7           8           9          10          11          12
    1  -0.0006999  -0.0067046  -0.0032627   0.0010220   0.0009750   0.0004355
    2   0.0008828   0.0014448  -0.0022696   0.0008850  -0.0006521   0.0006206
    3   0.0002655   0.0059342   0.0014711  -0.0005042   0.0008962  -0.0014723
           13          14          15          16          17          18
    1  -0.0004543   0.0002186  -0.0007953  -0.0002773   0.0014764  -0.0002762
    2  -0.0002448   0.0013249  -0.0012852  -0.0006848   0.0002018  -0.0013784
    3   0.0011021  -0.0006798   0.0002152  -0.0011025   0.0003829   0.0005645
           19          20
    1   0.0001020   0.0011793
    2  -0.0005734   0.0011742
    3  -0.0013623  -0.0045916
 Max gradient component =       1.151E-02
 RMS gradient           =       2.267E-03
 Gradient time:  CPU 47.37 s  wall 47.38 s
 Geometry Optimization Parameters
   NAtoms,    NIC,     NZ,  NCons,   NDum,   NFix, NCnnct, MaxDiis
       20     129       0       0       0       0       0       0

 Cartesian Hessian Update
 Hessian Updated using BFGS Update


** GEOMETRY OPTIMIZATION IN DELOCALIZED INTERNAL COORDINATES **
   Searching for a Minimum

   Optimization Cycle:   3

                       Coordinates (Angstroms)
     ATOM                X               Y               Z
      1  N         2.5491797081   -1.5764700929    0.3473268725
      2  C         1.5211975816   -0.5543079689    0.5375116807
      3  C         2.0193217763    0.7299841716   -0.1349006774
      4  C         0.1282057071   -0.9404369264   -0.0272226362
      5  C        -0.9753503817    0.0815118782    0.2439215218
      6  S        -2.5930302485   -0.5914404615   -0.2960174692
      7  C        -3.6709832636    0.8177714079    0.1237753758
      8  O         2.4179793542    0.7587935964   -1.2611391423
      9  O         1.8599540018    1.8847930775    0.5558446450
     10  H         2.1980112615   -2.5019682055    0.5598992768
     11  H         2.8821965373   -1.5728084684   -0.6115961834
     12  H         1.4182496414   -0.3773138483    1.6143177725
     13  H         0.2271548816   -1.1159595448   -1.1005248900
     14  H        -0.1462782802   -1.8933302221    0.4328468507
     15  H        -0.7941396631    1.0106204703   -0.2985133905
     16  H        -1.0359743500    0.3038072157    1.3131373470
     17  H        -4.6772257836    0.5416736879   -0.1850412323
     18  H        -3.3695671194    1.7141782549   -0.4163950720
     19  H        -3.6711399334    1.0063391744    1.1965779313
     20  H         1.5745637728    1.7066234041    1.4549025190
   Point Group: c1    Number of degrees of freedom:    54


   Energy is   -800.702555472

 Hessian Updated using BFGS Update

 51 Hessian modes will be used to form the next step
  Hessian Eigenvalues:
     0.001999    0.002000    0.002063    0.004633    0.004878    0.007690
     0.021087    0.034134    0.042133    0.044398    0.047888    0.048258
     0.049864    0.050900    0.057444    0.066421    0.085619    0.095290
     0.101241    0.111060    0.123789    0.136534    0.155983    0.160130
     0.160620    0.174305    0.182366    0.219872    0.221578    0.234829
     0.241203    0.248706    0.249997    0.251663    0.272029    0.289735
     0.291466    0.332922    0.336899    0.339200    0.340207    0.341254
     0.342393    0.343081    0.344435    0.373607    0.436639    0.445384
     0.522822    0.538668    0.977564

 Minimum Search - Taking Simple RFO Step
 Searching for Lamda that Minimizes Along All modes
 Value Taken    Lamda =  -0.00097854
 Step Taken.  Stepsize is  0.149157

                             Maximum     Tolerance    Cnvgd?
         Gradient           0.005387      0.000300      NO
         Displacement       0.061879      0.001200      NO
         Energy change      0.000334      0.000001      NO


 New Cartesian Coordinates Obtained by Inverse Iteration

 Displacement from previous Coordinates is:  0.193689
 ----------------------------------------------------------------
             Standard Nuclear Orientation (Angstroms)
    I     Atom           X                Y                Z
 ----------------------------------------------------------------
    1      N       2.5579531028    -1.5639199283     0.3376218300
    2      C       1.5214931922    -0.5563643783     0.5396679131
    3      C       2.0027830625     0.7288813164    -0.1441266980
    4      C       0.1289433127    -0.9503783483    -0.0190706406
    5      C      -0.9754971036     0.0701354030     0.2620684350
    6      S      -2.5960030267    -0.5965791647    -0.2845996991
    7      C      -3.6672676546     0.8256411287     0.1167662931
    8      O       2.4591732893     0.7427841591    -1.2531763670
    9      O       1.8440471296     1.8858607494     0.5461259564
   10      H       2.2084880798    -2.4925653174     0.5485266127
   11      H       2.8620477486    -1.5506058515    -0.6320489416
   12      H       1.4221525993    -0.3820230284     1.6193894987
   13      H       0.2263454646    -1.1162612712    -1.0958691308
   14      H      -0.1406085340    -1.9094733954     0.4362607246
   15      H      -0.7884106996     1.0064362363    -0.2703450304
   16      H      -1.0325753861     0.2859981480     1.3348049957
   17      H      -4.6769140288     0.5544483469    -0.1931901339
   18      H      -3.3579409729     1.7172787360    -0.4313644746
   19      H      -3.6710106172     1.0280833138     1.1893174155
   20      H       1.5351262420     1.7046837460     1.4419525411
 ----------------------------------------------------------------
 Nuclear Repulsion Energy =   538.6891270003 hartrees
 There are       40 alpha and       40 beta electrons
 Applying Cartesian multipole field
    Component          Value
    ---------          -----
     (2,0,0)        1.00000E-11
     (0,2,0)        2.00000E-11
     (0,0,2)       -3.00000E-11
 Nucleus-field energy     =     0.0000000184 hartrees
 Requested basis set is 6-311++G(d,p)
 There are 116 shells and 283 basis functions
 A cutoff of  1.0D-11 yielded   5829 shell pairs
 There are     34805 function pairs (     36956 Cartesian)
 Smallest overlap matrix eigenvalue = 6.93E-06
 Guess MOs from SCF MO coefficient file
 Reading MOs from coefficient file
 Reading MOs from coefficient file
 A restricted hybrid HF-DFT SCF calculation will be
 performed using Pulay DIIS extrapolation
 Exchange:     0.2000 Hartree-Fock + 0.0800 Slater + 0.7200 B88
 Correlation:  0.1900 VWN1RPA + 0.8100 LYP
 Using SG-1 standard quadrature grid
 SCF converges when DIIS error is below 1.0E-08
 Geometry optimization detected.  Setting ReadMinima to 0
 Setting SaveMinima to 0
 ---------------------------------------
  Cycle       Energy         DIIS Error
 ---------------------------------------
    1    -800.6876573175      7.40E-04
    2    -800.7029705304      8.17E-05
    3    -800.7029809632      9.16E-05
    4    -800.7030460284      2.88E-05
    5    -800.7030507319      1.30E-05
    6    -800.7030522801      3.72E-06
    7    -800.7030522591      1.69E-06
    8    -800.7030523074      3.19E-07
    9    -800.7030522750      1.06E-07
   10    -800.7030522576      2.54E-08
   11    -800.7030522705      7.20E-09 Convergence criterion met
 ---------------------------------------
 SCF time:  CPU 126.39 s  wall 126.56 s
 SCF   energy in the final basis set = -800.7030522705
 Total energy in the final basis set = -800.7030522705

 --------------------------------------------------------------

                    Orbital Energies (a.u.)
 --------------------------------------------------------------

 Alpha MOs
 -- Occupied --
-88.849 -19.190 -19.128 -14.314 -10.321 -10.241 -10.216 -10.204
-10.199  -7.935  -5.899  -5.895  -5.888  -1.126  -1.046  -0.915
 -0.828  -0.775  -0.714  -0.659  -0.633  -0.606  -0.559  -0.500
 -0.492  -0.475  -0.473  -0.450  -0.439  -0.437  -0.429  -0.409
 -0.383  -0.380  -0.375  -0.342  -0.325  -0.299  -0.264  -0.235
 -- Virtual --
 -0.031  -0.020  -0.012  -0.008   0.010   0.012   0.024   0.029
  0.032   0.038   0.048   0.052   0.058   0.064   0.072   0.076
  0.083   0.090   0.091   0.097   0.101   0.105   0.113   0.117
  0.118   0.122   0.130   0.133   0.138   0.144   0.146   0.147
  0.156   0.161   0.161   0.165   0.171   0.179   0.183   0.188
  0.197   0.201   0.209   0.215   0.225   0.231   0.235   0.240
  0.244   0.246   0.256   0.274   0.281   0.294   0.301   0.304
  0.307   0.315   0.325   0.329   0.340   0.348   0.352   0.363
  0.366   0.376   0.382   0.389   0.418   0.429   0.438   0.451
  0.465   0.496   0.501   0.528   0.544   0.551   0.568   0.574
  0.584   0.613   0.627   0.632   0.640   0.650   0.659   0.662
  0.689   0.696   0.712   0.728   0.732   0.746   0.754   0.765
  0.787   0.806   0.818   0.828   0.859   0.868   0.881   0.909
  0.928   0.946   0.961   0.993   1.032   1.046   1.060   1.093
  1.102   1.116   1.122   1.137   1.166   1.172   1.191   1.226
  1.234   1.265   1.282   1.295   1.334   1.405   1.429   1.458
  1.478   1.520   1.524   1.554   1.559   1.568   1.586   1.589
  1.596   1.605   1.629   1.641   1.648   1.669   1.681   1.689
  1.708   1.747   1.750   1.759   1.768   1.806   1.814   1.826
  1.850   1.860   1.881   1.914   1.947   1.982   2.001   2.025
  2.035   2.076   2.082   2.113   2.150   2.179   2.204   2.207
  2.257   2.292   2.306   2.352   2.444   2.460   2.491   2.498
  2.506   2.528   2.547   2.555   2.563   2.571   2.597   2.629
  2.634   2.661   2.699   2.714   2.747   2.768   2.795   2.853
  2.863   2.873   2.894   2.923   2.961   2.996   3.005   3.042
  3.052   3.112   3.144   3.170   3.177   3.224   3.316   3.362
  3.378   3.533   3.562   3.656   3.728   3.730   3.737   3.809
  3.873   4.021   4.038   4.112   4.148   4.214   4.738   4.840
  4.996   5.080   5.170   5.361   5.570   5.864   7.905  17.349
 17.439  17.477  23.771  23.811  23.830  23.886  23.905  35.598
 49.864  50.015 189.066
 --------------------------------------------------------------

          Ground-State Mulliken Net Atomic Charges

     Atom                 Charge (a.u.)
  ----------------------------------------
      1 N                    -0.242508
      2 C                    -0.311558
      3 C                    -0.115235
      4 C                    -0.302414
      5 C                    -0.166860
      6 S                    -0.036176
      7 C                    -0.570995
      8 O                    -0.242959
      9 O                    -0.089761
     10 H                     0.224896
     11 H                     0.261910
     12 H                     0.184152
     13 H                     0.179477
     14 H                     0.117017
     15 H                     0.196574
     16 H                     0.178515
     17 H                     0.165597
     18 H                     0.167221
     19 H                     0.162630
     20 H                     0.240475
  ----------------------------------------
  Sum of atomic charges =     0.000000

 -----------------------------------------------------------------
                    Cartesian Multipole Moments
 -----------------------------------------------------------------
    Charge (ESU x 10^10)
                 0.0000
    Dipole Moment (Debye)
         X      -2.5282      Y      -0.5180      Z       3.2023
       Tot       4.1127
    Quadrupole Moments (Debye-Ang)
        XX     -72.0673     XY      -8.9209     YY     -63.4685
        XZ       2.6270     YZ       4.5623     ZZ     -63.7153
    Octopole Moments (Debye-Ang^2)
       XXX     -44.7957    XXY       9.5532    XYY       5.4008
       YYY     -11.3031    XXZ       2.6475    XYZ      11.5255
       YYZ       2.4557    XZZ       4.7095    YZZ       6.1615
       ZZZ      10.8525
    Hexadecapole Moments (Debye-Ang^3)
      XXXX   -2058.3301   XXXY     -35.6817   XXYY    -449.7547
      XYYY     -42.3996   YYYY    -473.7518   XXXZ     -10.7135
      XXYZ      35.4767   XYYZ       2.9986   YYYZ       0.5161
      XXZZ    -402.7605   XYZZ      -1.3437   YYZZ    -106.1412
      XZZZ       3.2185   YZZZ      16.2415   ZZZZ    -197.5259
 -----------------------------------------------------------------
 Calculating analytic gradient of the SCF energy
 Gradient of SCF Energy
            1           2           3           4           5           6
    1  -0.0001567  -0.0001193   0.0002328   0.0000966  -0.0000021   0.0000307
    2   0.0000016   0.0001312   0.0000039  -0.0000232   0.0001080   0.0000511
    3   0.0000522  -0.0000705   0.0001615   0.0000885  -0.0000263   0.0000586
            7           8           9          10          11          12
    1   0.0000348   0.0000109  -0.0002549  -0.0000621   0.0000667  -0.0000057
    2  -0.0000720  -0.0000573  -0.0003396   0.0000407   0.0000860   0.0000528
    3  -0.0000173  -0.0003483   0.0001320  -0.0001720   0.0000059  -0.0000242
           13          14          15          16          17          18
    1   0.0000248   0.0000087   0.0000374   0.0000135   0.0000390  -0.0000370
    2  -0.0000554   0.0000216  -0.0000025  -0.0000795   0.0000250  -0.0000119
    3   0.0000236   0.0000278   0.0000481  -0.0000275   0.0000110   0.0000368
           19          20
    1   0.0000072   0.0000345
    2  -0.0000189   0.0001384
    3  -0.0000014   0.0000415
 Max gradient component =       3.483E-04
 RMS gradient           =       1.004E-04
 Gradient time:  CPU 47.48 s  wall 47.50 s
 Geometry Optimization Parameters
   NAtoms,    NIC,     NZ,  NCons,   NDum,   NFix, NCnnct, MaxDiis
       20     129       0       0       0       0       0       0

 Cartesian Hessian Update
 Hessian Updated using BFGS Update


** GEOMETRY OPTIMIZATION IN DELOCALIZED INTERNAL COORDINATES **
   Searching for a Minimum

   Optimization Cycle:   4

                       Coordinates (Angstroms)
     ATOM                X               Y               Z
      1  N         2.5579531028   -1.5639199283    0.3376218300
      2  C         1.5214931922   -0.5563643783    0.5396679131
      3  C         2.0027830625    0.7288813164   -0.1441266980
      4  C         0.1289433127   -0.9503783483   -0.0190706406
      5  C        -0.9754971036    0.0701354030    0.2620684350
      6  S        -2.5960030267   -0.5965791647   -0.2845996991
      7  C        -3.6672676546    0.8256411287    0.1167662931
      8  O         2.4591732893    0.7427841591   -1.2531763670
      9  O         1.8440471296    1.8858607494    0.5461259564
     10  H         2.2084880798   -2.4925653174    0.5485266127
     11  H         2.8620477486   -1.5506058515   -0.6320489416
     12  H         1.4221525993   -0.3820230284    1.6193894987
     13  H         0.2263454646   -1.1162612712   -1.0958691308
     14  H        -0.1406085340   -1.9094733954    0.4362607246
     15  H        -0.7884106996    1.0064362363   -0.2703450304
     16  H        -1.0325753861    0.2859981480    1.3348049957
     17  H        -4.6769140288    0.5544483469   -0.1931901339
     18  H        -3.3579409729    1.7172787360   -0.4313644746
     19  H        -3.6710106172    1.0280833138    1.1893174155
     20  H         1.5351262420    1.7046837460    1.4419525411
   Point Group: c1    Number of degrees of freedom:    54


   Energy is   -800.703052270

 Hessian Updated using BFGS Update

 52 Hessian modes will be used to form the next step
  Hessian Eigenvalues:
     0.002000    0.002005    0.002060    0.004715    0.004889    0.007653
     0.021029    0.034149    0.042284    0.044115    0.047425    0.048287
     0.049858    0.050715    0.057428    0.066588    0.085657    0.095286
     0.101241    0.111126    0.123794    0.136521    0.155085    0.159992
     0.160150    0.161165    0.174048    0.182194    0.219901    0.221742
     0.234614    0.240943    0.248697    0.249997    0.253142    0.272337
     0.289501    0.291504    0.332869    0.336823    0.339231    0.340199
     0.341251    0.342371    0.343079    0.344391    0.374592    0.436674
     0.445342    0.523201    0.538256    0.982620

 Minimum Search - Taking Simple RFO Step
 Searching for Lamda that Minimizes Along All modes
 Value Taken    Lamda =  -0.00001104
 Step Taken.  Stepsize is  0.042536

                             Maximum     Tolerance    Cnvgd?
         Gradient           0.000293      0.000300     YES
         Displacement       0.017297      0.001200      NO
         Energy change     -0.000497      0.000001      NO


 New Cartesian Coordinates Obtained by Inverse Iteration

 Displacement from previous Coordinates is:  0.084385
 ----------------------------------------------------------------
             Standard Nuclear Orientation (Angstroms)
    I     Atom           X                Y                Z
 ----------------------------------------------------------------
    1      N       2.5558305211    -1.5655392598     0.3446936417
    2      C       1.5206351938    -0.5547555918     0.5385449110
    3      C       2.0095096563     0.7282640132    -0.1448970036
    4      C       0.1293566632    -0.9458718027    -0.0268026124
    5      C      -0.9769689831     0.0717362531     0.2582129084
    6      S      -2.5967894987    -0.5947943909    -0.2913023404
    7      C      -3.6707161309     0.8224207871     0.1214113899
    8      O       2.4722249545     0.7387482334    -1.2511789602
    9      O       1.8540822394     1.8872944593     0.5427943460
   10      H       2.2061358502    -2.4919328159     0.5651519561
   11      H       2.8590380076    -1.5616761530    -0.6253305013
   12      H       1.4164775293    -0.3782960437     1.6174772411
   13      H       0.2294801582    -1.1041908952    -1.1045239531
   14      H      -0.1407472436    -1.9082931955     0.4211679360
   15      H      -0.7914155650     1.0103695795    -0.2707022590
   16      H      -1.0346877344     0.2838410115     1.3317381689
   17      H      -4.6810302739     0.5493248670    -0.1849382041
   18      H      -3.3665587122     1.7173551571    -0.4243323168
   19      H      -3.6700607329     1.0202436860     1.1948672528
   20      H       1.5385293011     1.7078127012     1.4366594988
 ----------------------------------------------------------------
 Nuclear Repulsion Energy =   538.4391467011 hartrees
 There are       40 alpha and       40 beta electrons
 Applying Cartesian multipole field
    Component          Value
    ---------          -----
     (2,0,0)        1.00000E-11
     (0,2,0)        2.00000E-11
     (0,0,2)       -3.00000E-11
 Nucleus-field energy     =     0.0000000184 hartrees
 Requested basis set is 6-311++G(d,p)
 There are 116 shells and 283 basis functions
 A cutoff of  1.0D-11 yielded   5827 shell pairs
 There are     34791 function pairs (     36942 Cartesian)
 Smallest overlap matrix eigenvalue = 6.97E-06
 Guess MOs from SCF MO coefficient file
 Reading MOs from coefficient file
 Reading MOs from coefficient file
 A restricted hybrid HF-DFT SCF calculation will be
 performed using Pulay DIIS extrapolation
 Exchange:     0.2000 Hartree-Fock + 0.0800 Slater + 0.7200 B88
 Correlation:  0.1900 VWN1RPA + 0.8100 LYP
 Using SG-1 standard quadrature grid
 SCF converges when DIIS error is below 1.0E-08
 Geometry optimization detected.  Setting ReadMinima to 0
 Setting SaveMinima to 0
 ---------------------------------------
  Cycle       Energy         DIIS Error
 ---------------------------------------
    1    -800.7017339513      1.52E-04
    2    -800.7030558500      1.26E-05
    3    -800.7030570632      1.05E-05
    4    -800.7030575421      5.80E-06
    5    -800.7030579116      2.00E-06
    6    -800.7030580358      6.62E-07
    7    -800.7030580206      1.88E-07
    8    -800.7030580079      3.35E-08
    9    -800.7030580131      1.25E-08
   10    -800.7030580131      5.11E-09 Convergence criterion met
 ---------------------------------------
 SCF time:  CPU 109.86 s  wall 110.06 s
 SCF   energy in the final basis set = -800.7030580131
 Total energy in the final basis set = -800.7030580131

 --------------------------------------------------------------

                    Orbital Energies (a.u.)
 --------------------------------------------------------------

 Alpha MOs
 -- Occupied --
-88.849 -19.190 -19.128 -14.314 -10.321 -10.241 -10.217 -10.204
-10.199  -7.935  -5.899  -5.896  -5.888  -1.126  -1.046  -0.915
 -0.828  -0.775  -0.714  -0.659  -0.633  -0.606  -0.559  -0.500
 -0.492  -0.475  -0.473  -0.450  -0.439  -0.437  -0.429  -0.409
 -0.383  -0.380  -0.375  -0.342  -0.325  -0.299  -0.264  -0.235
 -- Virtual --
 -0.031  -0.020  -0.012  -0.008   0.010   0.012   0.024   0.029
  0.032   0.038   0.047   0.052   0.058   0.064   0.072   0.076
  0.083   0.090   0.091   0.097   0.101   0.105   0.113   0.117
  0.118   0.121   0.130   0.133   0.138   0.144   0.146   0.147
  0.156   0.160   0.161   0.165   0.171   0.179   0.182   0.189
  0.197   0.201   0.209   0.215   0.225   0.230   0.235   0.240
  0.244   0.246   0.256   0.274   0.281   0.294   0.301   0.304
  0.307   0.315   0.325   0.330   0.340   0.348   0.352   0.363
  0.366   0.376   0.382   0.389   0.418   0.429   0.439   0.451
  0.466   0.496   0.501   0.528   0.544   0.551   0.568   0.574
  0.585   0.613   0.627   0.632   0.640   0.650   0.659   0.662
  0.689   0.696   0.713   0.727   0.732   0.746   0.754   0.765
  0.787   0.806   0.818   0.827   0.860   0.868   0.881   0.909
  0.928   0.945   0.962   0.993   1.032   1.046   1.061   1.093
  1.102   1.117   1.121   1.137   1.166   1.172   1.191   1.226
  1.233   1.265   1.281   1.294   1.334   1.405   1.429   1.457
  1.478   1.519   1.524   1.554   1.558   1.568   1.586   1.589
  1.596   1.605   1.629   1.641   1.647   1.669   1.681   1.690
  1.708   1.747   1.750   1.759   1.767   1.806   1.815   1.825
  1.849   1.860   1.881   1.914   1.947   1.982   2.001   2.024
  2.034   2.075   2.082   2.113   2.150   2.179   2.204   2.207
  2.256   2.292   2.306   2.351   2.443   2.460   2.490   2.498
  2.506   2.528   2.547   2.554   2.563   2.571   2.596   2.628
  2.634   2.661   2.699   2.714   2.746   2.768   2.794   2.853
  2.862   2.874   2.895   2.923   2.961   2.996   3.004   3.042
  3.052   3.112   3.144   3.170   3.177   3.224   3.316   3.362
  3.378   3.534   3.562   3.656   3.728   3.730   3.736   3.809
  3.873   4.020   4.038   4.110   4.149   4.214   4.737   4.839
  4.995   5.080   5.170   5.362   5.569   5.864   7.905  17.349
 17.439  17.477  23.770  23.812  23.830  23.886  23.905  35.598
 49.864  50.015 189.065
 --------------------------------------------------------------

          Ground-State Mulliken Net Atomic Charges

     Atom                 Charge (a.u.)
  ----------------------------------------
      1 N                    -0.243298
      2 C                    -0.315188
      3 C                    -0.113722
      4 C                    -0.299197
      5 C                    -0.165098
      6 S                    -0.035043
      7 C                    -0.570709
      8 O                    -0.243283
      9 O                    -0.090302
     10 H                     0.225387
     11 H                     0.262235
     12 H                     0.183820
     13 H                     0.178626
     14 H                     0.116407
     15 H                     0.196093
     16 H                     0.177512
     17 H                     0.165709
     18 H                     0.167213
     19 H                     0.162585
     20 H                     0.240254
  ----------------------------------------
  Sum of atomic charges =     0.000000

 -----------------------------------------------------------------
                    Cartesian Multipole Moments
 -----------------------------------------------------------------
    Charge (ESU x 10^10)
                 0.0000
    Dipole Moment (Debye)
         X      -2.5563      Y      -0.5225      Z       3.2110
       Tot       4.1374
    Quadrupole Moments (Debye-Ang)
        XX     -72.1750     XY      -8.9605     YY     -63.4317
        XZ       2.6154     YZ       4.5319     ZZ     -63.7308
    Octopole Moments (Debye-Ang^2)
       XXX     -45.6699    XXY       9.2365    XYY       5.3679
       YYY     -11.3514    XXZ       3.0356    XYZ      11.4729
       YYZ       2.6097    XZZ       4.5563    YZZ       6.0931
       ZZZ      11.0861
    Hexadecapole Moments (Debye-Ang^3)
      XXXX   -2064.3707   XXXY     -36.8297   XXYY    -450.4648
      XYYY     -43.2243   YYYY    -473.0116   XXXZ     -10.9228
      XXYZ      35.3000   XYYZ       3.0249   YYYZ       0.1989
      XXZZ    -404.0636   XYZZ      -1.4504   YYZZ    -105.9541
      XZZZ       2.6627   YZZZ      15.9367   ZZZZ    -197.7764
 -----------------------------------------------------------------
 Calculating analytic gradient of the SCF energy
 Gradient of SCF Energy
            1           2           3           4           5           6
    1  -0.0000774   0.0000910  -0.0001292   0.0000038  -0.0000761   0.0000149
    2  -0.0001655   0.0000764   0.0000481  -0.0000155  -0.0000376   0.0000325
    3   0.0001476  -0.0001349   0.0001081   0.0000102   0.0000203  -0.0000342
            7           8           9          10          11          12
    1  -0.0000003   0.0000606   0.0000040   0.0000057   0.0000196   0.0000442
    2  -0.0000433   0.0000829  -0.0000433  -0.0000490   0.0000568   0.0000732
    3   0.0000551   0.0000003  -0.0000979  -0.0001314  -0.0000058  -0.0000007
           13          14          15          16          17          18
    1   0.0000153  -0.0000033   0.0000014   0.0000004  -0.0000136  -0.0000043
    2   0.0000303  -0.0000039  -0.0000171  -0.0000046   0.0000056  -0.0000010
    3   0.0000013   0.0000147   0.0000233   0.0000065   0.0000151   0.0000053
           19          20
    1   0.0000033   0.0000400
    2   0.0000091  -0.0000342
    3   0.0000169  -0.0000198
 Max gradient component =       1.655E-04
 RMS gradient           =       5.664E-05
 Gradient time:  CPU 47.48 s  wall 47.49 s
 Geometry Optimization Parameters
   NAtoms,    NIC,     NZ,  NCons,   NDum,   NFix, NCnnct, MaxDiis
       20     129       0       0       0       0       0       0

 Cartesian Hessian Update
 Hessian Updated using BFGS Update


** GEOMETRY OPTIMIZATION IN DELOCALIZED INTERNAL COORDINATES **
   Searching for a Minimum

   Optimization Cycle:   5

                       Coordinates (Angstroms)
     ATOM                X               Y               Z
      1  N         2.5558305211   -1.5655392598    0.3446936417
      2  C         1.5206351938   -0.5547555918    0.5385449110
      3  C         2.0095096563    0.7282640132   -0.1448970036
      4  C         0.1293566632   -0.9458718027   -0.0268026124
      5  C        -0.9769689831    0.0717362531    0.2582129084
      6  S        -2.5967894987   -0.5947943909   -0.2913023404
      7  C        -3.6707161309    0.8224207871    0.1214113899
      8  O         2.4722249545    0.7387482334   -1.2511789602
      9  O         1.8540822394    1.8872944593    0.5427943460
     10  H         2.2061358502   -2.4919328159    0.5651519561
     11  H         2.8590380076   -1.5616761530   -0.6253305013
     12  H         1.4164775293   -0.3782960437    1.6174772411
     13  H         0.2294801582   -1.1041908952   -1.1045239531
     14  H        -0.1407472436   -1.9082931955    0.4211679360
     15  H        -0.7914155650    1.0103695795   -0.2707022590
     16  H        -1.0346877344    0.2838410115    1.3317381689
     17  H        -4.6810302739    0.5493248670   -0.1849382041
     18  H        -3.3665587122    1.7173551571   -0.4243323168
     19  H        -3.6700607329    1.0202436860    1.1948672528
     20  H         1.5385293011    1.7078127012    1.4366594988
   Point Group: c1    Number of degrees of freedom:    54


   Energy is   -800.703058013

 Hessian Updated using BFGS Update

 53 Hessian modes will be used to form the next step
  Hessian Eigenvalues:
     0.001990    0.002002    0.002976    0.003553    0.004849    0.005566
     0.020781    0.034144    0.042165    0.045851    0.047947    0.048298
     0.049878    0.050759    0.057440    0.066439    0.085604    0.095295
     0.101228    0.111063    0.123577    0.136508    0.156226    0.159443
     0.160007    0.160162    0.162828    0.175208    0.181967    0.219530
     0.225895    0.234740    0.241047    0.247585    0.249990    0.262046
     0.279242    0.291474    0.294852    0.332869    0.336788    0.339215
     0.340267    0.341293    0.342430    0.343086    0.344470    0.379278
     0.436679    0.445495    0.523283    0.539493    0.982857

 Minimum Search - Taking Simple RFO Step
 Searching for Lamda that Minimizes Along All modes
 Value Taken    Lamda =  -0.00000592
 Step Taken.  Stepsize is  0.039317

                             Maximum     Tolerance    Cnvgd?
         Gradient           0.000165      0.000300     YES
         Displacement       0.017644      0.001200      NO
         Energy change     -0.000006      0.000001      NO


 New Cartesian Coordinates Obtained by Inverse Iteration

 Displacement from previous Coordinates is:  0.059229
 ----------------------------------------------------------------
             Standard Nuclear Orientation (Angstroms)
    I     Atom           X                Y                Z
 ----------------------------------------------------------------
    1      N       2.5586053477    -1.5626408738     0.3390589975
    2      C       1.5207338260    -0.5555489522     0.5378535783
    3      C       2.0052968058     0.7304027743    -0.1433831667
    4      C       0.1288600366    -0.9478960866    -0.0256337709
    5      C      -0.9770367082     0.0701101347     0.2595687207
    6      S      -2.5986937861    -0.5988761312    -0.2818104812
    7      C      -3.6696093395     0.8241931009     0.1188339920
    8      O       2.4624327023     0.7448308803    -1.2517419196
    9      O       1.8538817929     1.8870702005     0.5495125925
   10      H       2.2159362940    -2.4891853519     0.5694748786
   11      H       2.8524378549    -1.5634579633    -0.6338110389
   12      H       1.4188885170    -0.3825539861     1.6175092922
   13      H       0.2274214489    -1.1070420589    -1.1033817533
   14      H      -0.1403962098    -1.9100385713     0.4233395403
   15      H      -0.7939412193     1.0068545754    -0.2735933415
   16      H      -1.0312751386     0.2863436725     1.3324482511
   17      H      -4.6798336337     0.5519150074    -0.1885063055
   18      H      -3.3612554906     1.7147265231    -0.4316964004
   19      H      -3.6713199720     1.0286755079     1.1910183730
   20      H       1.5411920716     1.7041781985     1.4436510617
 ----------------------------------------------------------------
 Nuclear Repulsion Energy =   538.4498560556 hartrees
 There are       40 alpha and       40 beta electrons
 Applying Cartesian multipole field
    Component          Value
    ---------          -----
     (2,0,0)        1.00000E-11
     (0,2,0)        2.00000E-11
     (0,0,2)       -3.00000E-11
 Nucleus-field energy     =     0.0000000184 hartrees
 Requested basis set is 6-311++G(d,p)
 There are 116 shells and 283 basis functions
 A cutoff of  1.0D-11 yielded   5828 shell pairs
 There are     34793 function pairs (     36944 Cartesian)
 Smallest overlap matrix eigenvalue = 6.95E-06
 Guess MOs from SCF MO coefficient file
 Reading MOs from coefficient file
 Reading MOs from coefficient file
 A restricted hybrid HF-DFT SCF calculation will be
 performed using Pulay DIIS extrapolation
 Exchange:     0.2000 Hartree-Fock + 0.0800 Slater + 0.7200 B88
 Correlation:  0.1900 VWN1RPA + 0.8100 LYP
 Using SG-1 standard quadrature grid
 SCF converges when DIIS error is below 1.0E-08
 Geometry optimization detected.  Setting ReadMinima to 0
 Setting SaveMinima to 0
 ---------------------------------------
  Cycle       Energy         DIIS Error
 ---------------------------------------
    1    -800.7033346120      1.43E-04
    2    -800.7030601652      1.19E-05
    3    -800.7030616059      6.96E-06
    4    -800.7030617256      4.25E-06
    5    -800.7030617640      1.10E-06
    6    -800.7030617439      6.12E-07
    7    -800.7030617861      1.58E-07
    8    -800.7030617901      3.73E-08
    9    -800.7030617897      9.44E-09 Convergence criterion met
 ---------------------------------------
 SCF time:  CPU 101.85 s  wall 102.00 s
 SCF   energy in the final basis set = -800.7030617897
 Total energy in the final basis set = -800.7030617897

 --------------------------------------------------------------

                    Orbital Energies (a.u.)
 --------------------------------------------------------------

 Alpha MOs
 -- Occupied --
-88.849 -19.190 -19.128 -14.314 -10.321 -10.242 -10.217 -10.204
-10.199  -7.935  -5.899  -5.896  -5.888  -1.126  -1.046  -0.915
 -0.828  -0.775  -0.714  -0.659  -0.632  -0.606  -0.559  -0.500
 -0.492  -0.475  -0.473  -0.450  -0.439  -0.437  -0.429  -0.409
 -0.383  -0.380  -0.375  -0.342  -0.325  -0.299  -0.264  -0.235
 -- Virtual --
 -0.031  -0.020  -0.012  -0.008   0.010   0.012   0.024   0.029
  0.032   0.038   0.048   0.052   0.057   0.064   0.072   0.076
  0.083   0.090   0.090   0.097   0.101   0.105   0.113   0.117
  0.118   0.121   0.130   0.133   0.138   0.144   0.146   0.147
  0.156   0.160   0.161   0.165   0.171   0.179   0.182   0.189
  0.197   0.201   0.209   0.215   0.225   0.230   0.235   0.240
  0.244   0.246   0.256   0.274   0.281   0.294   0.301   0.304
  0.307   0.315   0.325   0.330   0.340   0.348   0.352   0.363
  0.366   0.375   0.382   0.389   0.417   0.429   0.438   0.451
  0.465   0.496   0.501   0.528   0.544   0.551   0.568   0.574
  0.585   0.612   0.627   0.632   0.640   0.650   0.659   0.662
  0.689   0.696   0.713   0.727   0.733   0.747   0.754   0.765
  0.787   0.806   0.818   0.827   0.860   0.869   0.881   0.909
  0.929   0.945   0.962   0.993   1.032   1.046   1.061   1.093
  1.102   1.116   1.121   1.137   1.166   1.173   1.191   1.226
  1.234   1.264   1.281   1.294   1.335   1.406   1.429   1.457
  1.478   1.519   1.524   1.554   1.558   1.568   1.586   1.589
  1.596   1.605   1.629   1.640   1.647   1.669   1.680   1.690
  1.708   1.747   1.750   1.759   1.768   1.805   1.817   1.825
  1.848   1.860   1.881   1.913   1.948   1.983   2.001   2.024
  2.034   2.076   2.082   2.113   2.150   2.179   2.204   2.207
  2.256   2.292   2.306   2.351   2.444   2.460   2.490   2.498
  2.506   2.528   2.547   2.554   2.563   2.571   2.596   2.628
  2.634   2.661   2.699   2.714   2.746   2.769   2.794   2.853
  2.862   2.874   2.895   2.924   2.961   2.996   3.004   3.042
  3.052   3.111   3.144   3.170   3.177   3.224   3.317   3.362
  3.378   3.535   3.563   3.656   3.728   3.730   3.736   3.809
  3.873   4.020   4.039   4.109   4.149   4.214   4.737   4.839
  4.996   5.080   5.170   5.362   5.569   5.864   7.905  17.349
 17.439  17.477  23.770  23.812  23.830  23.886  23.905  35.598
 49.864  50.016 189.065
 --------------------------------------------------------------

          Ground-State Mulliken Net Atomic Charges

     Atom                 Charge (a.u.)
  ----------------------------------------
      1 N                    -0.243403
      2 C                    -0.319592
      3 C                    -0.114263
      4 C                    -0.296245
      5 C                    -0.164901
      6 S                    -0.035912
      7 C                    -0.570394
      8 O                    -0.242761
      9 O                    -0.089544
     10 H                     0.225961
     11 H                     0.262473
     12 H                     0.183612
     13 H                     0.178467
     14 H                     0.116968
     15 H                     0.196384
     16 H                     0.177537
     17 H                     0.165664
     18 H                     0.167174
     19 H                     0.162715
     20 H                     0.240059
  ----------------------------------------
  Sum of atomic charges =    -0.000000

 -----------------------------------------------------------------
                    Cartesian Multipole Moments
 -----------------------------------------------------------------
    Charge (ESU x 10^10)
                -0.0000
    Dipole Moment (Debye)
         X      -2.5390      Y      -0.5422      Z       3.2122
       Tot       4.1302
    Quadrupole Moments (Debye-Ang)
        XX     -72.1642     XY      -9.0418     YY     -63.4408
        XZ       2.6890     YZ       4.4968     ZZ     -63.6660
    Octopole Moments (Debye-Ang^2)
       XXX     -45.3487    XXY       9.2040    XYY       5.5454
       YYY     -11.4612    XXZ       2.8529    XYZ      11.3442
       YYZ       2.5359    XZZ       4.8380    YZZ       6.0396
       ZZZ      10.7886
    Hexadecapole Moments (Debye-Ang^3)
      XXXX   -2063.9920   XXXY     -37.5036   XXYY    -449.9886
      XYYY     -44.0336   YYYY    -473.9295   XXXZ     -10.2437
      XXYZ      34.9577   XYYZ       3.3927   YYYZ      -0.1006
      XXZZ    -403.2584   XYZZ      -2.0305   YYZZ    -105.9095
      XZZZ       3.4490   YZZZ      16.0037   ZZZZ    -197.2937
 -----------------------------------------------------------------
 Calculating analytic gradient of the SCF energy
 Gradient of SCF Energy
            1           2           3           4           5           6
    1  -0.0000258   0.0001287  -0.0001545  -0.0000613  -0.0000210  -0.0000198
    2  -0.0001453  -0.0000109   0.0000386  -0.0000149  -0.0000162  -0.0000110
    3   0.0000187   0.0000042  -0.0001342  -0.0000180  -0.0000314   0.0000376
            7           8           9          10          11          12
    1   0.0000018   0.0000114   0.0000574   0.0000418   0.0000232   0.0000431
    2   0.0000288   0.0000575   0.0000551  -0.0000142   0.0000215   0.0000872
    3  -0.0000082   0.0002604  -0.0000526  -0.0000693  -0.0000183   0.0000097
           13          14          15          16          17          18
    1  -0.0000206  -0.0000069  -0.0000004  -0.0000107  -0.0000044   0.0000004
    2   0.0000048   0.0000210   0.0000032  -0.0000167  -0.0000117   0.0000085
    3  -0.0000094  -0.0000124   0.0000151   0.0000072   0.0000187   0.0000299
           19          20
    1  -0.0000062   0.0000238
    2  -0.0000254  -0.0000599
    3   0.0000122  -0.0000600
 Max gradient component =       2.604E-04
 RMS gradient           =       5.787E-05
 Gradient time:  CPU 47.38 s  wall 47.40 s
 Geometry Optimization Parameters
   NAtoms,    NIC,     NZ,  NCons,   NDum,   NFix, NCnnct, MaxDiis
       20     129       0       0       0       0       0       0

 Cartesian Hessian Update
 Hessian Updated using BFGS Update


** GEOMETRY OPTIMIZATION IN DELOCALIZED INTERNAL COORDINATES **
   Searching for a Minimum

   Optimization Cycle:   6

                       Coordinates (Angstroms)
     ATOM                X               Y               Z
      1  N         2.5586053477   -1.5626408738    0.3390589975
      2  C         1.5207338260   -0.5555489522    0.5378535783
      3  C         2.0052968058    0.7304027743   -0.1433831667
      4  C         0.1288600366   -0.9478960866   -0.0256337709
      5  C        -0.9770367082    0.0701101347    0.2595687207
      6  S        -2.5986937861   -0.5988761312   -0.2818104812
      7  C        -3.6696093395    0.8241931009    0.1188339920
      8  O         2.4624327023    0.7448308803   -1.2517419196
      9  O         1.8538817929    1.8870702005    0.5495125925
     10  H         2.2159362940   -2.4891853519    0.5694748786
     11  H         2.8524378549   -1.5634579633   -0.6338110389
     12  H         1.4188885170   -0.3825539861    1.6175092922
     13  H         0.2274214489   -1.1070420589   -1.1033817533
     14  H        -0.1403962098   -1.9100385713    0.4233395403
     15  H        -0.7939412193    1.0068545754   -0.2735933415
     16  H        -1.0312751386    0.2863436725    1.3324482511
     17  H        -4.6798336337    0.5519150074   -0.1885063055
     18  H        -3.3612554906    1.7147265231   -0.4316964004
     19  H        -3.6713199720    1.0286755079    1.1910183730
     20  H         1.5411920716    1.7041781985    1.4436510617
   Point Group: c1    Number of degrees of freedom:    54


   Energy is   -800.703061790

 Hessian Updated using BFGS Update

 54 Hessian modes will be used to form the next step
  Hessian Eigenvalues:
     0.001561    0.002056    0.002317    0.003452    0.004965    0.005967
     0.021084    0.034125    0.042268    0.045604    0.048257    0.049613
     0.050476    0.050840    0.057448    0.066493    0.085817    0.095322
     0.101761    0.111076    0.123683    0.136561    0.156371    0.159208
     0.160001    0.160073    0.160922    0.164201    0.171225    0.181942
     0.219802    0.224587    0.234786    0.241093    0.247506    0.250030
     0.260079    0.279148    0.291499    0.293021    0.332870    0.336826
     0.339408    0.340264    0.341267    0.342495    0.343085    0.344457
     0.378714    0.436849    0.445738    0.523972    0.536490    0.999198

 Minimum Search - Taking Simple RFO Step
 Searching for Lamda that Minimizes Along All modes
 Value Taken    Lamda =  -0.00000427
 Step Taken.  Stepsize is  0.045888

                             Maximum     Tolerance    Cnvgd?
         Gradient           0.000261      0.000300     YES
         Displacement       0.016020      0.001200      NO
         Energy change     -0.000004      0.000001      NO


 New Cartesian Coordinates Obtained by Inverse Iteration

 Displacement from previous Coordinates is:  0.070154
 ----------------------------------------------------------------
             Standard Nuclear Orientation (Angstroms)
    I     Atom           X                Y                Z
 ----------------------------------------------------------------
    1      N       2.5598507629    -1.5597040827     0.3362176949
    2      C       1.5196700711    -0.5558243249     0.5376506743
    3      C       2.0019439643     0.7323364411    -0.1410618793
    4      C       0.1284963134    -0.9488242577    -0.0265428198
    5      C      -0.9770914473     0.0697511965     0.2575483103
    6      S      -2.5996753871    -0.6009447065    -0.2791170335
    7      C      -3.6692906101     0.8245017092     0.1168441032
    8      O       2.4494482494     0.7507914444    -1.2532861786
    9      O       1.8589984857     1.8860494158     0.5589733453
   10      H       2.2229945784    -2.4857710320     0.5768120854
   11      H       2.8453603375    -1.5662624294    -0.6390412602
   12      H       1.4180715779    -0.3867669106     1.6178494848
   13      H       0.2276773746    -1.1080067208    -1.1042229392
   14      H      -0.1407341987    -1.9110103056     0.4223770440
   15      H      -0.7952450440     1.0047742864    -0.2790834409
   16      H      -1.0295457613     0.2896207637     1.3297746405
   17      H      -4.6814655111     0.5483417942    -0.1804197341
   18      H      -3.3660037334     1.7102276313    -0.4441252239
   19      H      -3.6630952276     1.0387463405     1.1871019321
   20      H       1.5519604053     1.7000343469     1.4544622945
 ----------------------------------------------------------------
 Nuclear Repulsion Energy =   538.4715506406 hartrees
 There are       40 alpha and       40 beta electrons
 Applying Cartesian multipole field
    Component          Value
    ---------          -----
     (2,0,0)        1.00000E-11
     (0,2,0)        2.00000E-11
     (0,0,2)       -3.00000E-11
 Nucleus-field energy     =     0.0000000184 hartrees
 Requested basis set is 6-311++G(d,p)
 There are 116 shells and 283 basis functions
 A cutoff of  1.0D-11 yielded   5828 shell pairs
 There are     34801 function pairs (     36952 Cartesian)
 Smallest overlap matrix eigenvalue = 6.92E-06
 Guess MOs from SCF MO coefficient file
 Reading MOs from coefficient file
 Reading MOs from coefficient file
 A restricted hybrid HF-DFT SCF calculation will be
 performed using Pulay DIIS extrapolation
 Exchange:     0.2000 Hartree-Fock + 0.0800 Slater + 0.7200 B88
 Correlation:  0.1900 VWN1RPA + 0.8100 LYP
 Using SG-1 standard quadrature grid
 SCF converges when DIIS error is below 1.0E-08
 Geometry optimization detected.  Setting ReadMinima to 0
 Setting SaveMinima to 0
 ---------------------------------------
  Cycle       Energy         DIIS Error
 ---------------------------------------
    1    -800.7027582772      1.79E-04
    2    -800.7030617453      1.28E-05
    3    -800.7030639421      7.21E-06
    4    -800.7030639880      4.10E-06
    5    -800.7030640930      1.10E-06
    6    -800.7030641823      3.76E-07
    7    -800.7030641239      1.48E-07
    8    -800.7030641240      5.68E-08
    9    -800.7030641304      1.22E-08
   10    -800.7030641288      5.82E-09 Convergence criterion met
 ---------------------------------------
 SCF time:  CPU 109.21 s  wall 109.64 s
 SCF   energy in the final basis set = -800.7030641288
 Total energy in the final basis set = -800.7030641288

 --------------------------------------------------------------

                    Orbital Energies (a.u.)
 --------------------------------------------------------------

 Alpha MOs
 -- Occupied --
-88.849 -19.190 -19.128 -14.314 -10.321 -10.241 -10.216 -10.204
-10.199  -7.935  -5.899  -5.895  -5.888  -1.126  -1.046  -0.915
 -0.828  -0.775  -0.714  -0.659  -0.632  -0.606  -0.559  -0.500
 -0.491  -0.475  -0.473  -0.449  -0.439  -0.436  -0.429  -0.410
 -0.382  -0.380  -0.375  -0.342  -0.325  -0.299  -0.264  -0.235
 -- Virtual --
 -0.031  -0.020  -0.012  -0.008   0.010   0.012   0.024   0.029
  0.032   0.039   0.048   0.052   0.058   0.064   0.073   0.076
  0.083   0.090   0.090   0.097   0.101   0.105   0.113   0.117
  0.118   0.121   0.130   0.133   0.138   0.144   0.146   0.147
  0.156   0.160   0.161   0.165   0.171   0.179   0.182   0.188
  0.197   0.201   0.209   0.215   0.225   0.230   0.235   0.240
  0.244   0.247   0.256   0.274   0.281   0.295   0.301   0.304
  0.307   0.316   0.325   0.331   0.340   0.348   0.352   0.363
  0.366   0.375   0.382   0.389   0.417   0.429   0.438   0.451
  0.465   0.497   0.500   0.528   0.543   0.551   0.568   0.574
  0.585   0.612   0.627   0.632   0.640   0.650   0.659   0.662
  0.689   0.696   0.713   0.728   0.733   0.747   0.754   0.765
  0.787   0.806   0.818   0.826   0.860   0.869   0.881   0.909
  0.930   0.945   0.962   0.994   1.032   1.046   1.062   1.094
  1.102   1.115   1.122   1.137   1.166   1.174   1.191   1.226
  1.235   1.264   1.281   1.293   1.335   1.406   1.429   1.458
  1.478   1.519   1.524   1.554   1.558   1.568   1.586   1.589
  1.596   1.605   1.629   1.639   1.647   1.670   1.680   1.690
  1.708   1.747   1.749   1.759   1.769   1.805   1.818   1.825
  1.848   1.861   1.881   1.912   1.948   1.984   2.001   2.024
  2.033   2.076   2.082   2.114   2.150   2.179   2.204   2.207
  2.255   2.293   2.307   2.351   2.444   2.460   2.490   2.498
  2.506   2.528   2.548   2.554   2.564   2.571   2.596   2.627
  2.635   2.661   2.698   2.715   2.746   2.770   2.795   2.854
  2.862   2.875   2.895   2.925   2.960   2.997   3.003   3.042
  3.052   3.111   3.144   3.170   3.177   3.224   3.317   3.362
  3.378   3.534   3.563   3.657   3.728   3.730   3.736   3.809
  3.873   4.021   4.039   4.108   4.150   4.214   4.737   4.840
  4.996   5.081   5.170   5.362   5.569   5.864   7.905  17.349
 17.439  17.477  23.770  23.812  23.830  23.887  23.905  35.599
 49.864  50.016 189.066
 --------------------------------------------------------------

          Ground-State Mulliken Net Atomic Charges

     Atom                 Charge (a.u.)
  ----------------------------------------
      1 N                    -0.242886
      2 C                    -0.322079
      3 C                    -0.116186
      4 C                    -0.295323
      5 C                    -0.164077
      6 S                    -0.037072
      7 C                    -0.570156
      8 O                    -0.241793
      9 O                    -0.088620
     10 H                     0.226579
     11 H                     0.262728
     12 H                     0.183372
     13 H                     0.178653
     14 H                     0.117064
     15 H                     0.197235
     16 H                     0.177151
     17 H                     0.165566
     18 H                     0.167314
     19 H                     0.162517
     20 H                     0.240015
  ----------------------------------------
  Sum of atomic charges =     0.000000

 -----------------------------------------------------------------
                    Cartesian Multipole Moments
 -----------------------------------------------------------------
    Charge (ESU x 10^10)
                 0.0000
    Dipole Moment (Debye)
         X      -2.5125      Y      -0.5635      Z       3.2244
       Tot       4.1264
    Quadrupole Moments (Debye-Ang)
        XX     -72.1075     XY      -9.1015     YY     -63.4541
        XZ       2.7438     YZ       4.4649     ZZ     -63.6044
    Octopole Moments (Debye-Ang^2)
       XXX     -44.9441    XXY       9.1124    XYY       5.7034
       YYY     -11.6203    XXZ       2.8276    XYZ      11.2554
       YYZ       2.5389    XZZ       5.1447    YZZ       5.9824
       ZZZ      10.8006
    Hexadecapole Moments (Debye-Ang^3)
      XXXX   -2062.5911   XXXY     -38.0491   XXYY    -449.4371
      XYYY     -44.8898   YYYY    -474.4036   XXXZ     -10.9870
      XXYZ      34.5595   XYYZ       3.4664   YYYZ      -0.6043
      XXZZ    -402.5908   XYZZ      -2.4832   YYZZ    -105.7997
      XZZZ       3.3173   YZZZ      15.9713   ZZZZ    -197.3373
 -----------------------------------------------------------------
 Calculating analytic gradient of the SCF energy
 Gradient of SCF Energy
            1           2           3           4           5           6
    1  -0.0000819   0.0001119   0.0000512  -0.0000708   0.0000456  -0.0000079
    2   0.0000079  -0.0000981  -0.0000626   0.0000102  -0.0000045  -0.0000073
    3  -0.0000873   0.0000970  -0.0002724  -0.0000122   0.0000145  -0.0000608
            7           8           9          10          11          12
    1  -0.0000266  -0.0000200  -0.0000150   0.0000170   0.0000158   0.0000332
    2   0.0000301  -0.0000095   0.0000678   0.0000436   0.0000366   0.0000062
    3   0.0000710   0.0001452   0.0000768   0.0000171  -0.0000057   0.0000104
           13          14          15          16          17          18
    1  -0.0000270   0.0000190  -0.0000506   0.0000071   0.0000037   0.0000047
    2  -0.0000026   0.0000102  -0.0000009   0.0000003  -0.0000106  -0.0000201
    3  -0.0000104  -0.0000231  -0.0000167   0.0000142   0.0000137   0.0000033
           19          20
    1   0.0000063  -0.0000157
    2   0.0000036  -0.0000004
    3   0.0000082   0.0000170
 Max gradient component =       2.724E-04
 RMS gradient           =       5.608E-05
 Gradient time:  CPU 47.33 s  wall 47.34 s
 Geometry Optimization Parameters
   NAtoms,    NIC,     NZ,  NCons,   NDum,   NFix, NCnnct, MaxDiis
       20     129       0       0       0       0       0       0

 Cartesian Hessian Update
 Hessian Updated using BFGS Update


** GEOMETRY OPTIMIZATION IN DELOCALIZED INTERNAL COORDINATES **
   Searching for a Minimum

   Optimization Cycle:   7

                       Coordinates (Angstroms)
     ATOM                X               Y               Z
      1  N         2.5598507629   -1.5597040827    0.3362176949
      2  C         1.5196700711   -0.5558243249    0.5376506743
      3  C         2.0019439643    0.7323364411   -0.1410618793
      4  C         0.1284963134   -0.9488242577   -0.0265428198
      5  C        -0.9770914473    0.0697511965    0.2575483103
      6  S        -2.5996753871   -0.6009447065   -0.2791170335
      7  C        -3.6692906101    0.8245017092    0.1168441032
      8  O         2.4494482494    0.7507914444   -1.2532861786
      9  O         1.8589984857    1.8860494158    0.5589733453
     10  H         2.2229945784   -2.4857710320    0.5768120854
     11  H         2.8453603375   -1.5662624294   -0.6390412602
     12  H         1.4180715779   -0.3867669106    1.6178494848
     13  H         0.2276773746   -1.1080067208   -1.1042229392
     14  H        -0.1407341987   -1.9110103056    0.4223770440
     15  H        -0.7952450440    1.0047742864   -0.2790834409
     16  H        -1.0295457613    0.2896207637    1.3297746405
     17  H        -4.6814655111    0.5483417942   -0.1804197341
     18  H        -3.3660037334    1.7102276313   -0.4441252239
     19  H        -3.6630952276    1.0387463405    1.1871019321
     20  H         1.5519604053    1.7000343469    1.4544622945
   Point Group: c1    Number of degrees of freedom:    54


   Energy is   -800.703064129

 Hessian Updated using BFGS Update

 54 Hessian modes will be used to form the next step
  Hessian Eigenvalues:
     0.001218    0.002113    0.002512    0.003734    0.004926    0.006016
     0.021032    0.034107    0.042499    0.046097    0.048028    0.048619
     0.050236    0.050820    0.057496    0.066550    0.085756    0.095318
     0.102117    0.111310    0.124176    0.137225    0.156352    0.159596
     0.160019    0.160033    0.161114    0.165114    0.172963    0.182007
     0.219825    0.223735    0.234692    0.241071    0.247384    0.250475
     0.265823    0.274786    0.291500    0.292593    0.332878    0.336728
     0.339320    0.340263    0.341259    0.342510    0.343096    0.344472
     0.386974    0.436685    0.445699    0.523688    0.545651    0.987423

 Minimum Search - Taking Simple RFO Step
 Searching for Lamda that Minimizes Along All modes
 Value Taken    Lamda =  -0.00000132
 Step Taken.  Stepsize is  0.022374

                             Maximum     Tolerance    Cnvgd?
         Gradient           0.000114      0.000300     YES
         Displacement       0.007923      0.001200      NO
         Energy change     -0.000002      0.000001      NO


 New Cartesian Coordinates Obtained by Inverse Iteration

 Displacement from previous Coordinates is:  0.039677
 ----------------------------------------------------------------
             Standard Nuclear Orientation (Angstroms)
    I     Atom           X                Y                Z
 ----------------------------------------------------------------
    1      N       2.5602377532    -1.5581795506     0.3350974235
    2      C       1.5192710476    -0.5551431040     0.5371486789
    3      C       1.9999483371     0.7334312541    -0.1419105898
    4      C       0.1282072378    -0.9491515489    -0.0259143377
    5      C      -0.9777856821     0.0683851215     0.2601840322
    6      S      -2.6004442306    -0.6031659807    -0.2751161310
    7      C      -3.6694237291     0.8244620937     0.1145389303
    8      O       2.4400901072     0.7531034736    -1.2571436588
    9      O       1.8637848308     1.8861223627     0.5610782451
   10      H       2.2250935731    -2.4840426813     0.5790321262
   11      H       2.8425650919    -1.5670925480    -0.6410588267
   12      H       1.4182595639    -0.3867582907     1.6174585869
   13      H       0.2267165097    -1.1070902689    -1.1038362519
   14      H      -0.1397547594    -1.9120347018     0.4223719298
   15      H      -0.7968654873     1.0038746974    -0.2759617646
   16      H      -1.0292135232     0.2875642468     1.3325896842
   17      H      -4.6808294576     0.5495899128    -0.1865422314
   18      H      -3.3624518438     1.7091253349    -0.4461289928
   19      H      -3.6673330017     1.0399192669     1.1845825668
   20      H       1.5622528625     1.6991415102     1.4582416807
 ----------------------------------------------------------------
 Nuclear Repulsion Energy =   538.4635886431 hartrees
 There are       40 alpha and       40 beta electrons
 Applying Cartesian multipole field
    Component          Value
    ---------          -----
     (2,0,0)        1.00000E-11
     (0,2,0)        2.00000E-11
     (0,0,2)       -3.00000E-11
 Nucleus-field energy     =     0.0000000184 hartrees
 Requested basis set is 6-311++G(d,p)
 There are 116 shells and 283 basis functions
 A cutoff of  1.0D-11 yielded   5829 shell pairs
 There are     34817 function pairs (     36968 Cartesian)
 Smallest overlap matrix eigenvalue = 6.92E-06
 Guess MOs from SCF MO coefficient file
 Reading MOs from coefficient file
 Reading MOs from coefficient file
 A restricted hybrid HF-DFT SCF calculation will be
 performed using Pulay DIIS extrapolation
 Exchange:     0.2000 Hartree-Fock + 0.0800 Slater + 0.7200 B88
 Correlation:  0.1900 VWN1RPA + 0.8100 LYP
 Using SG-1 standard quadrature grid
 SCF converges when DIIS error is below 1.0E-08
 Geometry optimization detected.  Setting ReadMinima to 0
 Setting SaveMinima to 0
 ---------------------------------------
  Cycle       Energy         DIIS Error
 ---------------------------------------
    1    -800.7028200346      1.20E-04
    2    -800.7030636868      8.60E-06
    3    -800.7030643128      7.39E-06
    4    -800.7030646761      4.23E-06
    5    -800.7030647683      1.37E-06
    6    -800.7030647851      5.90E-07
    7    -800.7030648066      1.18E-07
    8    -800.7030647931      2.19E-08
    9    -800.7030647938      1.18E-08
   10    -800.7030647946      2.17E-09 Convergence criterion met
 ---------------------------------------
 SCF time:  CPU 109.47 s  wall 109.59 s
 SCF   energy in the final basis set = -800.7030647946
 Total energy in the final basis set = -800.7030647946

 --------------------------------------------------------------

                    Orbital Energies (a.u.)
 --------------------------------------------------------------

 Alpha MOs
 -- Occupied --
-88.849 -19.190 -19.128 -14.314 -10.321 -10.241 -10.216 -10.204
-10.198  -7.935  -5.899  -5.895  -5.888  -1.126  -1.046  -0.915
 -0.828  -0.775  -0.714  -0.658  -0.632  -0.606  -0.560  -0.500
 -0.491  -0.475  -0.473  -0.449  -0.439  -0.436  -0.429  -0.410
 -0.382  -0.380  -0.375  -0.342  -0.325  -0.299  -0.264  -0.235
 -- Virtual --
 -0.031  -0.020  -0.012  -0.008   0.010   0.012   0.024   0.029
  0.032   0.039   0.048   0.052   0.058   0.064   0.073   0.076
  0.083   0.090   0.090   0.097   0.101   0.105   0.113   0.117
  0.118   0.121   0.130   0.134   0.138   0.144   0.146   0.147
  0.156   0.160   0.161   0.165   0.171   0.179   0.182   0.188
  0.197   0.201   0.209   0.215   0.225   0.230   0.235   0.240
  0.244   0.247   0.257   0.274   0.281   0.295   0.301   0.304
  0.307   0.316   0.326   0.331   0.340   0.348   0.352   0.364
  0.366   0.375   0.382   0.389   0.417   0.429   0.438   0.451
  0.465   0.497   0.500   0.528   0.543   0.551   0.568   0.574
  0.585   0.612   0.627   0.632   0.640   0.650   0.660   0.662
  0.689   0.697   0.713   0.728   0.733   0.747   0.754   0.765
  0.788   0.806   0.817   0.826   0.860   0.869   0.881   0.909
  0.930   0.945   0.963   0.994   1.032   1.046   1.062   1.095
  1.102   1.115   1.122   1.137   1.166   1.174   1.191   1.226
  1.236   1.263   1.281   1.293   1.335   1.406   1.430   1.458
  1.478   1.519   1.524   1.554   1.558   1.568   1.585   1.589
  1.596   1.605   1.629   1.639   1.647   1.670   1.680   1.691
  1.708   1.747   1.749   1.759   1.769   1.804   1.818   1.825
  1.847   1.861   1.881   1.912   1.948   1.984   2.001   2.024
  2.033   2.076   2.082   2.115   2.150   2.180   2.205   2.207
  2.255   2.293   2.307   2.351   2.444   2.460   2.490   2.498
  2.506   2.528   2.548   2.553   2.564   2.571   2.596   2.626
  2.635   2.661   2.698   2.715   2.746   2.770   2.795   2.854
  2.862   2.875   2.895   2.924   2.961   2.997   3.003   3.042
  3.052   3.111   3.144   3.170   3.177   3.224   3.317   3.362
  3.378   3.534   3.563   3.657   3.728   3.730   3.736   3.809
  3.873   4.021   4.040   4.108   4.151   4.215   4.736   4.840
  4.996   5.081   5.170   5.362   5.569   5.864   7.905  17.349
 17.439  17.477  23.770  23.812  23.830  23.887  23.905  35.599
 49.864  50.016 189.066
 --------------------------------------------------------------

          Ground-State Mulliken Net Atomic Charges

     Atom                 Charge (a.u.)
  ----------------------------------------
      1 N                    -0.242410
      2 C                    -0.321558
      3 C                    -0.117767
      4 C                    -0.294628
      5 C                    -0.164759
      6 S                    -0.036827
      7 C                    -0.570515
      8 O                    -0.241269
      9 O                    -0.088248
     10 H                     0.226773
     11 H                     0.262859
     12 H                     0.183135
     13 H                     0.178653
     14 H                     0.116941
     15 H                     0.196799
     16 H                     0.177332
     17 H                     0.165533
     18 H                     0.167315
     19 H                     0.162621
     20 H                     0.240020
  ----------------------------------------
  Sum of atomic charges =    -0.000000

 -----------------------------------------------------------------
                    Cartesian Multipole Moments
 -----------------------------------------------------------------
    Charge (ESU x 10^10)
                 0.0000
    Dipole Moment (Debye)
         X      -2.4923      Y      -0.5682      Z       3.2317
       Tot       4.1205
    Quadrupole Moments (Debye-Ang)
        XX     -72.0465     XY      -9.1119     YY     -63.4565
        XZ       2.7939     YZ       4.4639     ZZ     -63.5973
    Octopole Moments (Debye-Ang^2)
       XXX     -44.5716    XXY       9.1683    XYY       5.8043
       YYY     -11.6282    XXZ       2.7441    XYZ      11.2593
       YYZ       2.5413    XZZ       5.2648    YZZ       5.9749
       ZZZ      10.7861
    Hexadecapole Moments (Debye-Ang^3)
      XXXX   -2061.7168   XXXY     -38.5314   XXYY    -449.2544
      XYYY     -45.4721   YYYY    -474.6631   XXXZ     -10.7076
      XXYZ      34.5803   XYYZ       3.6554   YYYZ      -0.5423
      XXZZ    -402.1933   XYZZ      -2.6983   YYZZ    -105.8320
      XZZZ       3.7219   YZZZ      16.1903   ZZZZ    -197.5472
 -----------------------------------------------------------------
 Calculating analytic gradient of the SCF energy
 Gradient of SCF Energy
            1           2           3           4           5           6
    1  -0.0001086   0.0001053   0.0000860  -0.0000444   0.0000412  -0.0000235
    2   0.0000243  -0.0000529  -0.0000881   0.0000343   0.0000128  -0.0000406
    3  -0.0000580   0.0000128  -0.0001200   0.0000098  -0.0000175   0.0000356
            7           8           9          10          11          12
    1  -0.0000015  -0.0000167  -0.0000320   0.0000070   0.0000072   0.0000043
    2   0.0000263   0.0000196   0.0000613   0.0000208   0.0000363  -0.0000257
    3  -0.0000114  -0.0000003   0.0000437   0.0000228   0.0000065  -0.0000030
           13          14          15          16          17          18
    1   0.0000135   0.0000013  -0.0000121  -0.0000132  -0.0000024  -0.0000027
    2   0.0000070  -0.0000098  -0.0000036  -0.0000082  -0.0000072   0.0000063
    3  -0.0000112  -0.0000149   0.0000035   0.0000162   0.0000137   0.0000220
           19          20
    1   0.0000023  -0.0000110
    2  -0.0000177   0.0000046
    3   0.0000187   0.0000310
 Max gradient component =       1.200E-04
 RMS gradient           =       3.729E-05
 Gradient time:  CPU 47.64 s  wall 47.65 s
 Geometry Optimization Parameters
   NAtoms,    NIC,     NZ,  NCons,   NDum,   NFix, NCnnct, MaxDiis
       20     129       0       0       0       0       0       0

 Cartesian Hessian Update
 Hessian Updated using BFGS Update


** GEOMETRY OPTIMIZATION IN DELOCALIZED INTERNAL COORDINATES **
   Searching for a Minimum

   Optimization Cycle:   8

                       Coordinates (Angstroms)
     ATOM                X               Y               Z
      1  N         2.5602377532   -1.5581795506    0.3350974235
      2  C         1.5192710476   -0.5551431040    0.5371486789
      3  C         1.9999483371    0.7334312541   -0.1419105898
      4  C         0.1282072378   -0.9491515489   -0.0259143377
      5  C        -0.9777856821    0.0683851215    0.2601840322
      6  S        -2.6004442306   -0.6031659807   -0.2751161310
      7  C        -3.6694237291    0.8244620937    0.1145389303
      8  O         2.4400901072    0.7531034736   -1.2571436588
      9  O         1.8637848308    1.8861223627    0.5610782451
     10  H         2.2250935731   -2.4840426813    0.5790321262
     11  H         2.8425650919   -1.5670925480   -0.6410588267
     12  H         1.4182595639   -0.3867582907    1.6174585869
     13  H         0.2267165097   -1.1070902689   -1.1038362519
     14  H        -0.1397547594   -1.9120347018    0.4223719298
     15  H        -0.7968654873    1.0038746974   -0.2759617646
     16  H        -1.0292135232    0.2875642468    1.3325896842
     17  H        -4.6808294576    0.5495899128   -0.1865422314
     18  H        -3.3624518438    1.7091253349   -0.4461289928
     19  H        -3.6673330017    1.0399192669    1.1845825668
     20  H         1.5622528625    1.6991415102    1.4582416807
   Point Group: c1    Number of degrees of freedom:    54


   Energy is   -800.703064795

 Hessian Updated using BFGS Update

 54 Hessian modes will be used to form the next step
  Hessian Eigenvalues:
     0.001166    0.002043    0.003006    0.004052    0.004714    0.005800
     0.020947    0.034056    0.040912    0.045907    0.047861    0.050232
     0.050812    0.051247    0.057297    0.066711    0.085921    0.095315
     0.102658    0.110636    0.124688    0.138532    0.156340    0.159588
     0.159763    0.160119    0.163055    0.164974    0.173073    0.181690
     0.219501    0.222464    0.234371    0.240748    0.246692    0.250137
     0.261358    0.273733    0.291542    0.293001    0.332853    0.336854
     0.339041    0.340271    0.341275    0.342486    0.343100    0.344466
     0.382073    0.436288    0.445898    0.523717    0.535263    0.986758

 Minimum Search - Taking Simple RFO Step
 Searching for Lamda that Minimizes Along All modes
 Value Taken    Lamda =   0.00000000
 Step Taken.  Stepsize is  0.011001

                             Maximum     Tolerance    Cnvgd?
         Gradient           0.000090      0.000300     YES
         Displacement       0.005499      0.001200      NO
         Energy change     -0.000001      0.000001     YES

 Final energy is   -800.70306479463238     


 ******************************
 **  OPTIMIZATION CONVERGED  **
 ******************************

                       Coordinates (Angstroms)
     ATOM                X               Y               Z
      1  N         2.5602377532   -1.5581795506    0.3350974235
      2  C         1.5192710476   -0.5551431040    0.5371486789
      3  C         1.9999483371    0.7334312541   -0.1419105898
      4  C         0.1282072378   -0.9491515489   -0.0259143377
      5  C        -0.9777856821    0.0683851215    0.2601840322
      6  S        -2.6004442306   -0.6031659807   -0.2751161310
      7  C        -3.6694237291    0.8244620937    0.1145389303
      8  O         2.4400901072    0.7531034736   -1.2571436588
      9  O         1.8637848308    1.8861223627    0.5610782451
     10  H         2.2250935731   -2.4840426813    0.5790321262
     11  H         2.8425650919   -1.5670925480   -0.6410588267
     12  H         1.4182595639   -0.3867582907    1.6174585869
     13  H         0.2267165097   -1.1070902689   -1.1038362519
     14  H        -0.1397547594   -1.9120347018    0.4223719298
     15  H        -0.7968654873    1.0038746974   -0.2759617646
     16  H        -1.0292135232    0.2875642468    1.3325896842
     17  H        -4.6808294576    0.5495899128   -0.1865422314
     18  H        -3.3624518438    1.7091253349   -0.4461289928
     19  H        -3.6673330017    1.0399192669    1.1845825668
     20  H         1.5622528625    1.6991415102    1.4582416807

Z-matrix Print:
$molecule
0 1
S 
C  1 1.825560
H  2 1.090480 1 106.681367
H  2 1.091425 1 111.071526 3 -118.502388 0
H  2 1.091522 1 111.253014 3 118.518915 0
C  1 1.835905 2 99.744741 3 178.766860 0
H  6 1.093309 1 108.436923 2 -56.128452 0
H  6 1.095782 1 108.483808 2 61.469283 0
C  6 1.529854 1 109.946861 2 -177.607228 0
H  9 1.093876 6 110.207456 1 64.600443 0
H  9 1.095403 6 109.346105 1 -53.188568 0
C  9 1.551561 6 114.292092 1 -173.212543 0
H  12 1.098010 9 108.271216 6 56.199958 0
N  12 1.459630 9 114.497809 6 176.594178 0
H  14 1.014420 12 110.995266 9 -46.081959 0
H  14 1.016203 12 109.702471 9 73.624151 0
C  12 1.533817 9 109.490078 6 -63.254642 0
O  17 1.199107 12 122.722544 9 -76.538842 0
O  17 1.356993 12 116.925250 9 101.159011 0
H  19 0.964772 17 110.394187 12 6.543365 0
$end


 --------------------------------------------------------------

                    Orbital Energies (a.u.)
 --------------------------------------------------------------

 Alpha MOs
 -- Occupied --
-88.849 -19.190 -19.128 -14.314 -10.321 -10.241 -10.216 -10.204
-10.198  -7.935  -5.899  -5.895  -5.888  -1.126  -1.046  -0.915
 -0.828  -0.775  -0.714  -0.658  -0.632  -0.606  -0.560  -0.500
 -0.491  -0.475  -0.473  -0.449  -0.439  -0.436  -0.429  -0.410
 -0.382  -0.380  -0.375  -0.342  -0.325  -0.299  -0.264  -0.235
 -- Virtual --
 -0.031  -0.020  -0.012  -0.008   0.010   0.012   0.024   0.029
  0.032   0.039   0.048   0.052   0.058   0.064   0.073   0.076
  0.083   0.090   0.090   0.097   0.101   0.105   0.113   0.117
  0.118   0.121   0.130   0.134   0.138   0.144   0.146   0.147
  0.156   0.160   0.161   0.165   0.171   0.179   0.182   0.188
  0.197   0.201   0.209   0.215   0.225   0.230   0.235   0.240
  0.244   0.247   0.257   0.274   0.281   0.295   0.301   0.304
  0.307   0.316   0.326   0.331   0.340   0.348   0.352   0.364
  0.366   0.375   0.382   0.389   0.417   0.429   0.438   0.451
  0.465   0.497   0.500   0.528   0.543   0.551   0.568   0.574
  0.585   0.612   0.627   0.632   0.640   0.650   0.660   0.662
  0.689   0.697   0.713   0.728   0.733   0.747   0.754   0.765
  0.788   0.806   0.817   0.826   0.860   0.869   0.881   0.909
  0.930   0.945   0.963   0.994   1.032   1.046   1.062   1.095
  1.102   1.115   1.122   1.137   1.166   1.174   1.191   1.226
  1.236   1.263   1.281   1.293   1.335   1.406   1.430   1.458
  1.478   1.519   1.524   1.554   1.558   1.568   1.585   1.589
  1.596   1.605   1.629   1.639   1.647   1.670   1.680   1.691
  1.708   1.747   1.749   1.759   1.769   1.804   1.818   1.825
  1.847   1.861   1.881   1.912   1.948   1.984   2.001   2.024
  2.033   2.076   2.082   2.115   2.150   2.180   2.205   2.207
  2.255   2.293   2.307   2.351   2.444   2.460   2.490   2.498
  2.506   2.528   2.548   2.553   2.564   2.571   2.596   2.626
  2.635   2.661   2.698   2.715   2.746   2.770   2.795   2.854
  2.862   2.875   2.895   2.924   2.961   2.997   3.003   3.042
  3.052   3.111   3.144   3.170   3.177   3.224   3.317   3.362
  3.378   3.534   3.563   3.657   3.728   3.730   3.736   3.809
  3.873   4.021   4.040   4.108   4.151   4.215   4.736   4.840
  4.996   5.081   5.170   5.362   5.569   5.864   7.905  17.349
 17.439  17.477  23.770  23.812  23.830  23.887  23.905  35.599
 49.864  50.016 189.066
 --------------------------------------------------------------

          Ground-State Mulliken Net Atomic Charges

     Atom                 Charge (a.u.)
  ----------------------------------------
      1 N                    -0.242410
      2 C                    -0.321558
      3 C                    -0.117767
      4 C                    -0.294628
      5 C                    -0.164759
      6 S                    -0.036827
      7 C                    -0.570515
      8 O                    -0.241269
      9 O                    -0.088248
     10 H                     0.226773
     11 H                     0.262859
     12 H                     0.183135
     13 H                     0.178653
     14 H                     0.116941
     15 H                     0.196799
     16 H                     0.177332
     17 H                     0.165533
     18 H                     0.167315
     19 H                     0.162621
     20 H                     0.240020
  ----------------------------------------
  Sum of atomic charges =    -0.000000

 -----------------------------------------------------------------
                    Cartesian Multipole Moments
 -----------------------------------------------------------------
    Charge (ESU x 10^10)
                 0.0000
    Dipole Moment (Debye)
         X      -2.4923      Y      -0.5682      Z       3.2317
       Tot       4.1205
    Quadrupole Moments (Debye-Ang)
        XX     -72.0465     XY      -9.1119     YY     -63.4565
        XZ       2.7939     YZ       4.4639     ZZ     -63.5973
    Octopole Moments (Debye-Ang^2)
       XXX     -44.5716    XXY       9.1683    XYY       5.8043
       YYY     -11.6282    XXZ       2.7441    XYZ      11.2593
       YYZ       2.5413    XZZ       5.2648    YZZ       5.9749
       ZZZ      10.7861
    Hexadecapole Moments (Debye-Ang^3)
      XXXX   -2061.7168   XXXY     -38.5314   XXYY    -449.2544
      XYYY     -45.4721   YYYY    -474.6631   XXXZ     -10.7076
      XXYZ      34.5803   XYYZ       3.6554   YYYZ      -0.5423
      XXZZ    -402.1933   XYZZ      -2.6983   YYZZ    -105.8320
      XZZZ       3.7219   YZZZ      16.1903   ZZZZ    -197.5472
 -----------------------------------------------------------------
Archival summary:
1\1\TWL02\OPT\ProcedureUnspecified\BasisUnspecified\121511\cher\MonDec1218:46:542016MonDec1218:46:542016\0\\#,OPT,ProcedureUnspecified,BasisUnspecified,\\0,1\S\C,1,1.82556\H,2,1.09048,1,106.681\H,2,1.09143,1,111.072,3,-118.502,0\H,2,1.09152,1,111.253,3,118.519,0\C,1,1.83591,2,99.7447,3,178.767,0\H,6,1.09331,1,108.437,2,-56.1285,0\H,6,1.09578,1,108.484,2,61.4693,0\C,6,1.52985,1,109.947,2,-177.607,0\H,9,1.09388,6,110.207,1,64.6004,0\H,9,1.0954,6,109.346,1,-53.1886,0\C,9,1.55156,6,114.292,1,-173.213,0\H,12,1.09801,9,108.271,6,56.2,0\N,12,1.45963,9,114.498,6,176.594,0\H,14,1.01442,12,110.995,9,-46.082,0\H,14,1.0162,12,109.702,9,73.6242,0\C,12,1.53382,9,109.49,6,-63.2546,0\O,17,1.19911,12,122.723,9,-76.5388,0\O,17,1.35699,12,116.925,9,101.159,0\H,19,0.964772,17,110.394,12,6.54337,0\\\@

 Total job time:  1491.66s(wall), 1489.19s(cpu) 
 Mon Dec 12 18:46:54 2016

        *************************************************************
        *                                                           *
        *  Thank you very much for using Q-Chem.  Have a nice day.  *
        *                                                           *
        *************************************************************


 
User input: 2 of 3 
 
TWL02 127.0.1
Q-Chem Developer Version! Running on 127.0.1.*
                  Welcome to Q-Chem
     A Quantum Leap Into The Future Of Chemistry


 Q-Chem 4.4, Q-Chem, Inc., Pleasanton, CA (2016)

 Y. Shao,  Z. Gan,  E. Epifanovsky,  A. T. B. Gilbert,  M. Wormit,  
 J. Kussmann,  A. W. Lange,  A. Behn,  J. Deng,  X. Feng,  D. Ghosh,  
 M. Goldey,  P. R. Horn,  L. D. Jacobson,  I. Kaliman,  F. Rob,  
 R. Z. Khaliullin,  T. Kus,  A. Landau,  J. Liu,  E. I. Proynov,  Y. M. Rhee,  
 R. M. Richard,  M. A. Rohrdanz,  R. P. Steele,  E. J. Sundstrom,  
 H. L. Woodcock III,  P. M. Zimmerman,  D. Zuev,  B. Albrecht,  E. Alguire,  
 B. Austin,  S. A. Baeppler,  G. J. O. Beran,  Y. A. Bernard,  E. Berquist,  
 K. Brandhorst,  K. B. Bravaya,  S. T. Brown,  D. Casanova,  C.-M. Chang,  
 Y. Chen,  S. H. Chien,  K. D. Closser,  M. P. Coons,  D. L. Crittenden,  
 S. Dasgupta,  M. Diedenhofen,  R. A. DiStasio Jr.,  H. Do,  A. D. Dutoi,  
 R. G. Edgar,  P.-T. Fang,  S. Fatehi,  Q. Feng,  L. Fusti-Molnar,  
 A. Ghysels,  A. Golubeva-Zadorozhnaya,  J. Gomes,  A. Gunina,  
 M. W. D. Hanson-Heine,  P. H. P. Harbach,  A. W. Hauser,  J. E. Herr,  
 E. G. Hohenstein,  Z. C. Holden,  K. Hui,  T.-C. Jagau,  H. Ji,  B. Kaduk,  
 K. Khistyaev,  Jaehoon Kim,  Jihan Kim,  R. A. King,  P. Klunzinger,  
 K. Koh,  D. Kosenkov,  T. Kowalczyk,  C. M. Krauter,  A. Kunitsa,  
 K. U. Lao,  A. Laurent,  K. V. Lawler,  J. Lee,  D. Lefrancois,  S. Lehtola,  
 S. V. Levchenko,  C. Y. Lin,  Y.-S. Lin,  F. Liu,  E. Livshits,  
 R. C. Lochan,  A. Luenser,  P. Manohar,  S. F. Manzer,  S.-P. Mao,  Y. Mao,  
 N. Mardirossian,  A. V. Marenich,  L. A. Martinez-Martinez,  S. A. Maurer,  
 N. J. Mayhall,  J.-M. Mewes,  A. F. Morrison,  K. Nanda,  T. S. Nguyen-Beck,  
 C. M. Oana,  R. Olivares-Amaya,  D. P. O'Neill,  J. A. Parkhill,  
 T. M. Perrine,  R. Peverati,  P. A. Pieniazek,  F. Plasser,  A. Prociuk,  
 D. R. Rehn,  E. Rosta,  N. J. Russ,  N. Sergueev,  S. M. Sharada,  
 S. Sharma,  D. W. Small,  A. Sodt,  T. Stauch,  T. Stein,  D. Stuck,  
 Y.-C. Su,  A. J. W. Thom,  T. Tsuchimochi,  L. Vogt,  O. Vydrov,  T. Wang,  
 M. A. Watson,  J. Wenzel,  A. White,  C. F. Williams,  V. Vanovschi,  
 K. Yao,  S. Yeganeh,  S. R. Yost,  Z.-Q. You,  I. Y. Zhang,  X. Zhang,  
 Y. Zhao,  B. R. Brooks,  G. K. L. Chan,  D. M. Chipman,  C. J. Cramer,  
 W. A. Goddard III,  M. S. Gordon,  W. J. Hehre,  A. Klamt,  
 H. F. Schaefer III,  M. W. Schmidt,  C. D. Sherrill,  D. G. Truhlar,  
 A. Warshel,  X. Xu,  A. Aspuru-Guzik,  R. Baer,  A. T. Bell,  N. A. Besley,  
 J.-D. Chai,  A. Dreuw,  B. D. Dunietz,  T. R. Furlani,  S. R. Gwaltney,  
 C.-P. Hsu,  Y. Jung,  J. Kong,  D. S. Lambrecht,  W. Liang,  C. Ochsenfeld,  
 V. A. Rassolov,  L. V. Slipchenko,  J. E. Subotnik,  T. Van Voorhis,  
 J. M. Herbert,  A. I. Krylov,  P. M. W. Gill,  M. Head-Gordon

 Contributors to earlier versions of Q-Chem not listed above: 
 R. D. Adamson,  J. Baker,  E. F. C. Byrd,  A. K. Chakraborty,  C.-L. Cheng,  
 H. Dachsel,  R. J. Doerksen,  G. Hawkins,  A. Heyden,  S. Hirata,  
 G. Kedziora,  F. J. Keil,  C. Kelley,  P. P. Korambath,  W. Kurlancheek,  
 A. M. Lee,  M. S. Lee,  D. Liotard,  I. Lotan,  P. E. Maslen,  N. Nair,  
 D. Neuhauser,  R. Olson,  B. Peters,  J. Ritchie,  N. E. Schultz,  
 N. Shenvi,  A. C. Simmonett,  K. S. Thanthiriwatte,  Q. Wu,  W. Zhang

 Please cite Q-Chem as follows:
 Y. Shao et al., Mol. Phys. 113, 184-215 (2015)
 DOI: 10.1080/00268976.2014.952696

 Q-Chem 4.4.2 for Intel X86 EM64T Linux

 Parts of Q-Chem use Armadillo 5.200.1 (Boston Tea Smuggler).
 http://arma.sourceforge.net/

 Q-Chem begins on Mon Dec 12 18:46:54 2016  


Host: 0

     Scratch files written to /scratch/cher/qchem2227//
The previous job contains 0 fragments, simply inherited here
FILE_GEOM_ORG=        593

Checking the input file for inconsistencies... 	...done.

--------------------------------------------------------------
User input:
--------------------------------------------------------------

$molecule
   read
$end

$rem
   BASIS 6-311++G**
   JOB_TYPE FREQUENCY
   METHOD B3LYP
   SYM_IGNORE  TRUE
$end

--------------------------------------------------------------
 ----------------------------------------------------------------
             Standard Nuclear Orientation (Angstroms)
    I     Atom           X                Y                Z
 ----------------------------------------------------------------
    1      N       2.5602377532    -1.5581795506     0.3350974235
    2      C       1.5192710476    -0.5551431040     0.5371486789
    3      C       1.9999483371     0.7334312541    -0.1419105898
    4      C       0.1282072378    -0.9491515489    -0.0259143377
    5      C      -0.9777856821     0.0683851215     0.2601840322
    6      S      -2.6004442306    -0.6031659807    -0.2751161310
    7      C      -3.6694237291     0.8244620937     0.1145389303
    8      O       2.4400901072     0.7531034736    -1.2571436588
    9      O       1.8637848308     1.8861223627     0.5610782451
   10      H       2.2250935731    -2.4840426813     0.5790321262
   11      H       2.8425650919    -1.5670925480    -0.6410588267
   12      H       1.4182595639    -0.3867582907     1.6174585869
   13      H       0.2267165097    -1.1070902689    -1.1038362519
   14      H      -0.1397547594    -1.9120347018     0.4223719298
   15      H      -0.7968654873     1.0038746974    -0.2759617646
   16      H      -1.0292135232     0.2875642468     1.3325896842
   17      H      -4.6808294576     0.5495899128    -0.1865422314
   18      H      -3.3624518438     1.7091253349    -0.4461289928
   19      H      -3.6673330017     1.0399192669     1.1845825668
   20      H       1.5622528625     1.6991415102     1.4582416807
 ----------------------------------------------------------------
 Nuclear Repulsion Energy =   538.4635886431 hartrees
 There are       40 alpha and       40 beta electrons
 Requested basis set is 6-311++G(d,p)
 There are 116 shells and 283 basis functions

 Total QAlloc Memory Limit   2000 MB
 Mega-Array Size        61 MB
 MEM_STATIC part        62 MB
 A cutoff of  1.0D-11 yielded   5829 shell pairs
 There are     34817 function pairs (     36968 Cartesian)

 -------------------------------------------------------
 OpenMP Integral Computing Module                       
 Release: version 1.0, May 2013, Q-Chem Inc. Pittsburgh 
 -------------------------------------------------------
 Integral Job Info:
 Integral job number is                      11
 Integral operator is                         1
 short-range coefficients                     0
 long-range coefficients              100000000
 Omega coefficients                           0
 if combine SR and LR in K                    0
 Integral screening is                        0
 Integral computing path is                   2
 max size of driver memory is            800000
 size of driver memory is                593474
 size of scratch memory is              4103008
 max col of scratch BK array               1296
 max len of scratch array in speh3          155
 max len of scratch index in speh4           18
 max int batch size is                      520
 min int batch size is                       52
 fixed nKL is                                52
 max L of basis functions is                  2
 order of int derivative is                   0
 number of shells is                        116
 number of basis is                         292
 number of cartesian basis is               292
 number of contracted shell pairs          5829
 number of primitive shell pairs          13118
 maxK2 (contraction) of shell pair           36
 max number of K2 of shell pair               1
 max number of CS2 of shell pair            945
 max number of PS2 of shell pair           1794
 mem total for path MDJ                   50328
 -------------------------------------------------------
 Smallest overlap matrix eigenvalue = 6.92E-06
 Guess from superposition of atomic densities
 Warning:  Energy on first SCF cycle will be non-variational
 A restricted hybrid HF-DFT SCF calculation will be
 performed using Pulay DIIS extrapolation
 Exchange:     0.2000 Hartree-Fock + 0.0800 Slater + 0.7200 B88
 Correlation:  0.1900 VWN1RPA + 0.8100 LYP
 Using SG-1 standard quadrature grid
 SCF converges when DIIS error is below 1.0E-08
 Inaccurate integrated density:
   Number of electrons =    80
   Numerical integral  =    75.718242471245
   Relative error      =    -5.3521969109 %
 ---------------------------------------
  Cycle       Energy         DIIS Error
 ---------------------------------------
    1    -786.6431697577      3.70E-01
    2    -683.5845798583      7.45E-02
    3    -422.2045240639      1.08E-01
    4    -763.8780024810      3.97E-02
    5    -579.1025438797      9.26E-02
    6    -687.9115640281      6.58E-02
    7    -761.7334224463      4.32E-02
    8    -790.6459851085      2.20E-02
    9    -779.3040436372      3.76E-02
   10    -800.0084485709      9.44E-03
   11    -798.1161369722      1.18E-02
   12    -800.5941715148      3.35E-03
   13    -800.6758050547      1.66E-03
   14    -800.6912662360      1.21E-03
   15    -800.7001530456      5.74E-04
   16    -800.7027530971      1.61E-04
   17    -800.7029544490      9.55E-05
   18    -800.7030560308      2.77E-05
   19    -800.7030635130      1.02E-05
   20    -800.7030647581      2.07E-06
   21    -800.7030647244      8.00E-07
   22    -800.7030647039      2.20E-07
   23    -800.7030646954      3.13E-08
   24    -800.7030646986      8.67E-09 Convergence criterion met
 ---------------------------------------
 SCF time:  CPU 312.14 s  wall 312.61 s
 SCF   energy in the final basis set = -800.7030646986
 Total energy in the final basis set = -800.7030646986

 --------------------------------------------------------------

                    Orbital Energies (a.u.)
 --------------------------------------------------------------

 Alpha MOs
 -- Occupied --
-88.849 -19.190 -19.128 -14.314 -10.321 -10.241 -10.216 -10.204
-10.198  -7.935  -5.899  -5.895  -5.888  -1.126  -1.046  -0.915
 -0.828  -0.775  -0.714  -0.658  -0.632  -0.606  -0.560  -0.500
 -0.491  -0.475  -0.473  -0.449  -0.439  -0.436  -0.429  -0.410
 -0.382  -0.380  -0.375  -0.342  -0.325  -0.299  -0.264  -0.235
 -- Virtual --
 -0.031  -0.020  -0.012  -0.008   0.010   0.012   0.024   0.029
  0.032   0.039   0.048   0.052   0.058   0.064   0.073   0.076
  0.083   0.090   0.090   0.097   0.101   0.105   0.113   0.117
  0.118   0.121   0.130   0.134   0.138   0.144   0.146   0.147
  0.156   0.160   0.161   0.165   0.171   0.179   0.182   0.188
  0.197   0.201   0.209   0.215   0.225   0.230   0.235   0.240
  0.244   0.247   0.257   0.274   0.281   0.295   0.301   0.304
  0.307   0.316   0.326   0.331   0.340   0.348   0.352   0.364
  0.366   0.375   0.382   0.389   0.417   0.429   0.438   0.451
  0.465   0.497   0.500   0.528   0.543   0.551   0.568   0.574
  0.585   0.612   0.627   0.632   0.640   0.650   0.660   0.662
  0.689   0.697   0.713   0.728   0.733   0.747   0.754   0.765
  0.788   0.806   0.817   0.826   0.860   0.869   0.881   0.909
  0.930   0.945   0.963   0.994   1.032   1.046   1.062   1.095
  1.102   1.115   1.122   1.137   1.166   1.174   1.191   1.226
  1.236   1.263   1.281   1.293   1.335   1.406   1.430   1.458
  1.478   1.519   1.524   1.554   1.558   1.568   1.585   1.589
  1.596   1.605   1.629   1.639   1.647   1.670   1.680   1.691
  1.708   1.747   1.749   1.759   1.769   1.804   1.818   1.825
  1.847   1.861   1.881   1.912   1.948   1.984   2.001   2.024
  2.033   2.076   2.082   2.115   2.150   2.180   2.205   2.207
  2.255   2.293   2.307   2.351   2.444   2.460   2.490   2.498
  2.506   2.528   2.548   2.553   2.564   2.571   2.596   2.626
  2.635   2.661   2.698   2.715   2.746   2.770   2.795   2.854
  2.862   2.875   2.895   2.924   2.961   2.997   3.003   3.042
  3.052   3.111   3.144   3.170   3.177   3.224   3.317   3.362
  3.378   3.534   3.563   3.657   3.728   3.730   3.736   3.809
  3.873   4.021   4.040   4.108   4.151   4.215   4.736   4.840
  4.996   5.081   5.170   5.362   5.569   5.864   7.905  17.349
 17.439  17.477  23.770  23.812  23.830  23.887  23.905  35.599
 49.864  50.016 189.066
 --------------------------------------------------------------

          Ground-State Mulliken Net Atomic Charges

     Atom                 Charge (a.u.)
  ----------------------------------------
      1 N                    -0.242410
      2 C                    -0.321559
      3 C                    -0.117766
      4 C                    -0.294629
      5 C                    -0.164759
      6 S                    -0.036827
      7 C                    -0.570515
      8 O                    -0.241269
      9 O                    -0.088248
     10 H                     0.226773
     11 H                     0.262859
     12 H                     0.183135
     13 H                     0.178652
     14 H                     0.116941
     15 H                     0.196799
     16 H                     0.177332
     17 H                     0.165533
     18 H                     0.167315
     19 H                     0.162621
     20 H                     0.240020
  ----------------------------------------
  Sum of atomic charges =    -0.000000

 -----------------------------------------------------------------
                    Cartesian Multipole Moments
 -----------------------------------------------------------------
    Charge (ESU x 10^10)
                 0.0000
    Dipole Moment (Debye)
         X      -2.4923      Y      -0.5682      Z       3.2317
       Tot       4.1205
    Quadrupole Moments (Debye-Ang)
        XX     -72.0465     XY      -9.1119     YY     -63.4565
        XZ       2.7939     YZ       4.4639     ZZ     -63.5973
    Octopole Moments (Debye-Ang^2)
       XXX     -44.5716    XXY       9.1683    XYY       5.8043
       YYY     -11.6282    XXZ       2.7441    XYZ      11.2593
       YYZ       2.5413    XZZ       5.2648    YZZ       5.9749
       ZZZ      10.7861
    Hexadecapole Moments (Debye-Ang^3)
      XXXX   -2061.7169   XXXY     -38.5314   XXYY    -449.2544
      XYYY     -45.4721   YYYY    -474.6631   XXXZ     -10.7076
      XXYZ      34.5803   XYYZ       3.6554   YYYZ      -0.5423
      XXZZ    -402.1933   XYZZ      -2.6983   YYZZ    -105.8320
      XZZZ       3.7219   YZZZ      16.1903   ZZZZ    -197.5472
 -----------------------------------------------------------------
 Calculating MO derivatives via CPSCF
   1         3          60      0.205946    0.027462
   2         3          60      0.024324    0.003305
   3         3          60      0.001707    0.000259
   4        35          28      0.000090    0.000017
   5        63           0      0.000000    0.000000    Roots Converged
 Calculating analytic Hessian of the SCF energy
 Polarizability Matrix (a.u.)
            1           2           3
    1-115.8393111   5.3074323   1.8426666
    2   5.3074323 -93.6658647  -3.2519422
    3   1.8426666  -3.2519422 -85.6909817

 Direct stationary perturbation theory relativistic correction:

 rels  =       0.718218784231
 relv  =      -2.790965275530
 rel2e =       0.799910346531
 E_rel =      -1.272836144767

 Hessian of the SCF Energy
            1           2           3           4           5           6
    1   0.2974434   0.0060520  -0.1995090  -0.1330018   0.0432724   0.0201969
    2   0.0060520   0.6037412  -0.0764943   0.0857977  -0.1407574   0.0114082
    3  -0.1995090  -0.0764943   0.5368944   0.0447405  -0.0105205  -0.0931870
    4  -0.1330018   0.0857977   0.0447405   0.4009563  -0.0168160  -0.0501241
    5   0.0432724  -0.1407574  -0.0105205  -0.0168160   0.4777387   0.0238612
    6   0.0201969   0.0114082  -0.0931870  -0.0501241   0.0238612   0.6007042
    7   0.0068888   0.0249535  -0.0116823  -0.0872678  -0.0224320   0.0065236
    8   0.0027554  -0.0359723   0.0066350  -0.0169633  -0.1366982   0.0344759
    9  -0.0027623   0.0013653  -0.0004114  -0.0001248   0.0287108  -0.0910206
   10  -0.0359453   0.0056507  -0.0082438  -0.1164864  -0.0161990  -0.0259486
   11   0.0308174   0.0005056   0.0074706  -0.0355626  -0.0866666  -0.0137829
   12   0.0053242   0.0017133   0.0045566  -0.0218434  -0.0088748  -0.0923301
   13  -0.0052921  -0.0005536  -0.0016067  -0.0224131   0.0190097   0.0057546
   14  -0.0047059   0.0016789  -0.0013088  -0.0000916   0.0063822   0.0050325
   15  -0.0038426   0.0003648   0.0002267  -0.0040985   0.0088089   0.0020544
   16  -0.0003429   0.0000556  -0.0000606  -0.0000615   0.0017529   0.0009004
   17   0.0023367  -0.0002931   0.0004628   0.0013859  -0.0027853  -0.0016570
   18   0.0008105  -0.0002808   0.0005648   0.0005071  -0.0005909  -0.0012847
   19  -0.0012632   0.0002323  -0.0002738   0.0001429   0.0017336   0.0011297
   20  -0.0008832   0.0001336  -0.0001617  -0.0002910   0.0007489   0.0002363
   21  -0.0004449   0.0000669  -0.0001667  -0.0004009   0.0001957   0.0012350
   22   0.0009873   0.0006124  -0.0001050   0.0057396  -0.0035875   0.0268231
   23  -0.0013785  -0.0011538   0.0028708  -0.0107540   0.0056051   0.0282181
   24   0.0013151  -0.0037501   0.0015320   0.0232068   0.0073026  -0.0326251
   25  -0.0016151  -0.0037481   0.0013882   0.0206665  -0.0067336   0.0011379
   26  -0.0039107  -0.0059817   0.0042883   0.0030834  -0.0277380  -0.0236679
   27  -0.0018459   0.0006236   0.0027983   0.0058442   0.0020265   0.0043944
   28  -0.0797327  -0.1345664   0.0663365   0.0038978   0.0311230  -0.0107705
   29  -0.1014443  -0.3605719   0.0927676  -0.0105169  -0.0240746   0.0055972
   30   0.0444977   0.0606631  -0.0601670  -0.0037894  -0.0051401   0.0015787
   31  -0.0433386   0.0093667   0.0815216  -0.0136923   0.0039165   0.0284358
   32   0.0124094  -0.0587577  -0.0019487   0.0063427  -0.0014276  -0.0292773
   33   0.1272051   0.0076814  -0.3931921  -0.0030839  -0.0033360  -0.0067403
   34  -0.0098973   0.0071799   0.0260653  -0.0445693  -0.0006216   0.0144442
   35   0.0127904  -0.0055843  -0.0262009  -0.0002309  -0.0544977  -0.0297627
   36   0.0059777  -0.0039482  -0.0018047   0.0190019  -0.0287167  -0.2861599
   37   0.0033039  -0.0004632   0.0015012  -0.0012367  -0.0054902  -0.0306621
   38   0.0003505  -0.0000564   0.0008215  -0.0006907  -0.0027582  -0.0101277
   39   0.0008573   0.0008216   0.0022918  -0.0004545  -0.0034027  -0.0135053
   40   0.0032721  -0.0006415   0.0002493  -0.0146202  -0.0277654   0.0111971
   41   0.0013827   0.0021109  -0.0006487  -0.0042514  -0.0107139   0.0040164
   42   0.0014356  -0.0010317  -0.0001310  -0.0076216  -0.0127628   0.0044316
   43  -0.0003996  -0.0001605   0.0001952   0.0015716   0.0002680  -0.0002071
   44   0.0003882   0.0002980  -0.0001700  -0.0003722  -0.0000730  -0.0000203
   45  -0.0002980   0.0000169   0.0000234   0.0001402   0.0004480  -0.0000644
   46  -0.0001233  -0.0000463  -0.0005748   0.0013511   0.0000370   0.0017931
   47  -0.0000557   0.0000016   0.0005416  -0.0007726   0.0007000  -0.0005655
   48   0.0002086  -0.0000618   0.0006687  -0.0008945   0.0002524  -0.0003298
   49  -0.0003743   0.0000695  -0.0000883   0.0000747   0.0002678   0.0002957
   50   0.0004690  -0.0000759   0.0001059   0.0000898  -0.0004687  -0.0004256
   51   0.0001276  -0.0000204   0.0000243   0.0000443  -0.0001762  -0.0001165
   52   0.0001049  -0.0000355   0.0000184  -0.0000665  -0.0001977   0.0000526
   53   0.0000537  -0.0000078   0.0000113  -0.0000039   0.0001786  -0.0000987
   54   0.0000129  -0.0000150   0.0000045  -0.0000314   0.0000784  -0.0000509
   55   0.0000693  -0.0000182  -0.0000061   0.0000287  -0.0000608  -0.0001276
   56   0.0000699  -0.0000216   0.0000128  -0.0001108   0.0000912   0.0001212
   57   0.0000807  -0.0000079   0.0000210  -0.0000165  -0.0000113  -0.0000567
   58  -0.0007436   0.0002627   0.0001343  -0.0010136  -0.0014770  -0.0008447
   59  -0.0007694   0.0007637   0.0014654   0.0007282  -0.0027852  -0.0035814
   60   0.0006528   0.0008851  -0.0005465  -0.0010016   0.0018476   0.0030729
            7           8           9          10          11          12
    1   0.0068888   0.0027554  -0.0027623  -0.0359453   0.0308174   0.0053242
    2   0.0249535  -0.0359723   0.0013653   0.0056507   0.0005056   0.0017133
    3  -0.0116823   0.0066350  -0.0004114  -0.0082438   0.0074706   0.0045566
    4  -0.0872678  -0.0169633  -0.0001248  -0.1164864  -0.0355626  -0.0218434
    5  -0.0224320  -0.1366982   0.0287108  -0.0161990  -0.0866666  -0.0088748
    6   0.0065236   0.0344759  -0.0910206  -0.0259486  -0.0137829  -0.0923301
    7   0.3386128   0.0391583  -0.2670386  -0.0162026  -0.0298945   0.0118589
    8   0.0391583   0.5199421  -0.0087172  -0.0167550  -0.0054274  -0.0034465
    9  -0.2670386  -0.0087172   0.9046993   0.0030947  -0.0112940   0.0100423
   10  -0.0162026  -0.0167550   0.0030947   0.4198620   0.0147786  -0.0348158
   11  -0.0298945  -0.0054274  -0.0112940   0.0147786   0.5332870  -0.0249964
   12   0.0118589  -0.0034465   0.0100423  -0.0348158  -0.0249964   0.5769123
   13  -0.0005128  -0.0011604   0.0002675  -0.1220606   0.0489308   0.0149843
   14  -0.0015583   0.0036180  -0.0008688   0.0508614  -0.1305342  -0.0147399
   15   0.0010512   0.0001682   0.0001207   0.0165471  -0.0146807  -0.0853564
   16   0.0008335  -0.0001309  -0.0002136  -0.0233964  -0.0037816  -0.0055263
   17   0.0003955  -0.0019067  -0.0000956   0.0157954   0.0094391   0.0064842
   18   0.0000361  -0.0005076  -0.0003084   0.0032370   0.0032016   0.0026690
   19   0.0001616   0.0003253  -0.0002732  -0.0053719  -0.0043285  -0.0028718
   20   0.0002970   0.0008265  -0.0001587  -0.0027363  -0.0024429  -0.0010963
   21   0.0001098   0.0002514  -0.0002204  -0.0016862  -0.0008981  -0.0019843
   22  -0.1695254  -0.0212243   0.2336708   0.0028855   0.0024789  -0.0006409
   23  -0.0174088  -0.1060044   0.0322014   0.0007114  -0.0014739   0.0016833
   24   0.2351713   0.0458573  -0.6579288  -0.0039086   0.0017228  -0.0044854
   25  -0.0557058   0.0035436   0.0210234  -0.0012450   0.0039505  -0.0014007
   26  -0.0153736  -0.2516532  -0.0161224   0.0021015  -0.0045476   0.0028746
   27   0.0154787  -0.0792607  -0.1164099   0.0004397   0.0012580   0.0003973
   28  -0.0050895   0.0027009   0.0028163   0.0027248   0.0014839  -0.0008293
   29   0.0039653  -0.0014206  -0.0027516  -0.0020740   0.0023626   0.0003849
   30   0.0019611   0.0008926  -0.0020003   0.0011037  -0.0004944   0.0000300
   31   0.0016029  -0.0000250   0.0006047   0.0007511   0.0001008   0.0019516
   32   0.0033048  -0.0029288  -0.0081998  -0.0003157  -0.0000967   0.0003621
   33   0.0001509   0.0012154   0.0009883  -0.0008883   0.0011709   0.0012196
   34  -0.0017815   0.0025807   0.0110752  -0.0012106  -0.0038320  -0.0298215
   35  -0.0004285   0.0062306   0.0253430  -0.0014965  -0.0002084  -0.0124223
   36   0.0005342  -0.0089143  -0.0168310  -0.0011006  -0.0016639  -0.0138558
   37   0.0018721   0.0003129  -0.0027252  -0.0484292   0.0033934   0.0241885
   38   0.0006847  -0.0004502  -0.0031549   0.0028932  -0.0533275  -0.0308013
   39   0.0011512   0.0008515  -0.0016761   0.0240832  -0.0331313  -0.3011315
   40  -0.0046781   0.0023044  -0.0040791  -0.0580547  -0.0536829   0.0280154
   41  -0.0004191   0.0011798  -0.0020793  -0.0532496  -0.2397344   0.0941114
   42  -0.0023901   0.0013034  -0.0027358   0.0280295   0.0941802  -0.0945304
   43  -0.0008900   0.0010579  -0.0003253   0.0047046   0.0221937  -0.0126083
   44   0.0009304  -0.0007148   0.0007630  -0.0029520  -0.0184451   0.0101017
   45  -0.0006962   0.0016952   0.0016017  -0.0013625  -0.0069198   0.0034941
   46  -0.0002263   0.0006247   0.0005930  -0.0022035   0.0043918   0.0247448
   47   0.0003510   0.0000136   0.0004759   0.0019835  -0.0043292  -0.0227737
   48   0.0002084  -0.0009779  -0.0012712   0.0013312  -0.0012919  -0.0058566
   49   0.0000858   0.0002303  -0.0001223  -0.0008182  -0.0009784  -0.0007219
   50  -0.0000731  -0.0003816   0.0000787   0.0018499   0.0014875   0.0008755
   51  -0.0000346  -0.0000912   0.0000283   0.0005561   0.0002692   0.0006386
   52  -0.0001170   0.0001375   0.0000051   0.0000151   0.0003363   0.0001381
   53  -0.0000386  -0.0002604   0.0001204  -0.0001169   0.0001798  -0.0001431
   54  -0.0000509   0.0001188   0.0001852  -0.0002281  -0.0002363   0.0000659
   55  -0.0000540   0.0001446   0.0001352  -0.0000453   0.0001681  -0.0000173
   56  -0.0000497  -0.0001294   0.0000631  -0.0002110  -0.0000419  -0.0000027
   57  -0.0000088  -0.0001879  -0.0000773   0.0000355   0.0001575   0.0003286
   58  -0.0080067   0.0003822   0.0043785   0.0005265  -0.0009637  -0.0001086
   59   0.0136359   0.0121374  -0.0356795  -0.0005197   0.0000143   0.0007061
   60   0.0076663   0.0086387  -0.0267743  -0.0002753  -0.0000409  -0.0008241
           13          14          15          16          17          18
    1  -0.0052921  -0.0047059  -0.0038426  -0.0003429   0.0023367   0.0008105
    2  -0.0005536   0.0016789   0.0003648   0.0000556  -0.0002931  -0.0002808
    3  -0.0016067  -0.0013088   0.0002267  -0.0000606   0.0004628   0.0005648
    4  -0.0224131  -0.0000916  -0.0040985  -0.0000615   0.0013859   0.0005071
    5   0.0190097   0.0063822   0.0088089   0.0017529  -0.0027853  -0.0005909
    6   0.0057546   0.0050325   0.0020544   0.0009004  -0.0016570  -0.0012847
    7  -0.0005128  -0.0015583   0.0010512   0.0008335   0.0003955   0.0000361
    8  -0.0011604   0.0036180   0.0001682  -0.0001309  -0.0019067  -0.0005076
    9   0.0002675  -0.0008688   0.0001207  -0.0002136  -0.0000956  -0.0003084
   10  -0.1220606   0.0508614   0.0165471  -0.0233964   0.0157954   0.0032370
   11   0.0489308  -0.1305342  -0.0146807  -0.0037816   0.0094391   0.0032016
   12   0.0149843  -0.0147399  -0.0853564  -0.0055263   0.0064842   0.0026690
   13   0.3446105  -0.0144117  -0.0356168  -0.0933279  -0.0200918  -0.0190089
   14  -0.0144117   0.5041084  -0.0320152  -0.0526876  -0.0695927  -0.0236304
   15  -0.0356168  -0.0320152   0.5365918  -0.0314549  -0.0183122  -0.0455244
   16  -0.0933279  -0.0526876  -0.0314549   0.2266744  -0.0141996   0.0244713
   17  -0.0200918  -0.0695927  -0.0183122  -0.0141996   0.2142633   0.0654434
   18  -0.0190089  -0.0236304  -0.0455244   0.0244713   0.0654434   0.0760745
   19  -0.0173357   0.0217508   0.0056437  -0.0642918   0.0192350   0.0028956
   20  -0.0057439   0.0076384   0.0016086   0.0513644  -0.1132755  -0.0240620
   21  -0.0054916   0.0060548   0.0028562   0.0155232  -0.0294690  -0.0424465
   22   0.0003341   0.0000512   0.0000871  -0.0001722   0.0000035  -0.0000125
   23   0.0002687  -0.0009911   0.0000147   0.0000481   0.0004849   0.0000869
   24  -0.0001213   0.0005485  -0.0000451   0.0002590  -0.0000730   0.0002072
   25  -0.0013515   0.0009740  -0.0011491  -0.0004084  -0.0008713  -0.0000768
   26   0.0004775  -0.0015086  -0.0003674   0.0001209   0.0009479   0.0003058
   27   0.0000636   0.0001835  -0.0005698  -0.0000736   0.0001175   0.0002449
   28  -0.0001574  -0.0000962   0.0004373  -0.0000591  -0.0001769  -0.0000895
   29  -0.0002869   0.0001944  -0.0004745   0.0000100   0.0001453   0.0000418
   30   0.0000311   0.0001022   0.0002488  -0.0000244  -0.0001538  -0.0000843
   31  -0.0002795   0.0003218  -0.0006794  -0.0000987  -0.0000711  -0.0000923
   32   0.0000755   0.0001878  -0.0000811  -0.0000084  -0.0000539   0.0000725
   33  -0.0004668  -0.0000282  -0.0001477  -0.0000279   0.0001018   0.0000397
   34   0.0017975  -0.0008640  -0.0011704   0.0001391  -0.0000139   0.0001562
   35   0.0004014  -0.0001226   0.0003448   0.0000607   0.0000757   0.0000788
   36   0.0007143  -0.0004159  -0.0001942   0.0001201   0.0002621   0.0003802
   37  -0.0034345   0.0036469   0.0250173   0.0007221   0.0000251   0.0008409
   38   0.0029633  -0.0043209  -0.0232858  -0.0004759   0.0005301   0.0003091
   39   0.0008791  -0.0011770  -0.0042135   0.0001997   0.0001520  -0.0000780
   40   0.0044618   0.0236705  -0.0115824   0.0011413   0.0008119  -0.0003753
   41  -0.0033768  -0.0211168   0.0095978  -0.0002665   0.0005574   0.0004864
   42  -0.0018405  -0.0060905   0.0026645  -0.0000234   0.0007260   0.0001738
   43  -0.0475456  -0.0366439   0.0280633  -0.0162592  -0.0232075   0.0052058
   44  -0.0312872  -0.2347678   0.1137014  -0.0053122  -0.0076613   0.0009805
   45   0.0228251   0.1111173  -0.1161054  -0.0055468  -0.0098015   0.0054328
   46  -0.0415064   0.0055876   0.0108167  -0.0116623  -0.0098411  -0.0248316
   47   0.0054955  -0.0578031  -0.0438393  -0.0040523  -0.0033479  -0.0116526
   48   0.0180065  -0.0419770  -0.2929916  -0.0043770  -0.0042422  -0.0033522
   49  -0.0014631   0.0038710   0.0014806  -0.0137851  -0.0028166  -0.0034078
   50   0.0026389  -0.0057295  -0.0015572   0.0203172   0.0057209   0.0062891
   51   0.0010225  -0.0013720  -0.0009617   0.0059674   0.0022582   0.0011305
   52   0.0028356   0.0009848  -0.0008912  -0.0008949   0.0201015  -0.0055243
   53  -0.0015158   0.0017476  -0.0006495   0.0014897  -0.0212348   0.0043674
   54  -0.0003635   0.0003317  -0.0003838  -0.0013768  -0.0087402   0.0055997
   55   0.0023090  -0.0003686   0.0019488  -0.0049063   0.0108072   0.0149662
   56  -0.0018291   0.0006889   0.0008866   0.0056382  -0.0118853  -0.0210069
   57  -0.0000520   0.0004517   0.0011434   0.0011291  -0.0036358   0.0006481
   58   0.0003315  -0.0002923  -0.0006079   0.0001565   0.0003920   0.0002922
   59  -0.0000040   0.0002425  -0.0002326   0.0000571  -0.0001279   0.0000681
   60   0.0000196  -0.0001983   0.0005872   0.0001348   0.0001722  -0.0000868
           19          20          21          22          23          24
    1  -0.0012632  -0.0008832  -0.0004449   0.0009873  -0.0013785   0.0013151
    2   0.0002323   0.0001336   0.0000669   0.0006124  -0.0011538  -0.0037501
    3  -0.0002738  -0.0001617  -0.0001667  -0.0001050   0.0028708   0.0015320
    4   0.0001429  -0.0002910  -0.0004009   0.0057396  -0.0107540   0.0232068
    5   0.0017336   0.0007489   0.0001957  -0.0035875   0.0056051   0.0073026
    6   0.0011297   0.0002363   0.0012350   0.0268231   0.0282181  -0.0326251
    7   0.0001616   0.0002970   0.0001098  -0.1695254  -0.0174088   0.2351713
    8   0.0003253   0.0008265   0.0002514  -0.0212243  -0.1060044   0.0458573
    9  -0.0002732  -0.0001587  -0.0002204   0.2336708   0.0322014  -0.6579288
   10  -0.0053719  -0.0027363  -0.0016862   0.0028855   0.0007114  -0.0039086
   11  -0.0043285  -0.0024429  -0.0008981   0.0024789  -0.0014739   0.0017228
   12  -0.0028718  -0.0010963  -0.0019843  -0.0006409   0.0016833  -0.0044854
   13  -0.0173357  -0.0057439  -0.0054916   0.0003341   0.0002687  -0.0001213
   14   0.0217508   0.0076384   0.0060548   0.0000512  -0.0009911   0.0005485
   15   0.0056437   0.0016086   0.0028562   0.0000871   0.0000147  -0.0000451
   16  -0.0642918   0.0513644   0.0155232  -0.0001722   0.0000481   0.0002590
   17   0.0192350  -0.1132755  -0.0294690   0.0000035   0.0004849  -0.0000730
   18   0.0028956  -0.0240620  -0.0424465  -0.0000125   0.0000869   0.0002072
   19   0.4737108   0.0994719   0.0275166  -0.0000571  -0.0001013   0.0002115
   20   0.0994719   0.4335064  -0.0246190  -0.0001144  -0.0002597   0.0001873
   21   0.0275166  -0.0246190   0.5344466  -0.0001050  -0.0000682   0.0001530
   22  -0.0000571  -0.0001144  -0.0001050   0.1474895   0.0104348  -0.2869233
   23  -0.0001013  -0.0002597  -0.0000682   0.0104348   0.1049729  -0.0035972
   24   0.0002115   0.0001873   0.0001530  -0.2869233  -0.0035972   0.7582083
   25   0.0000479   0.0000370  -0.0001076   0.0056570   0.0226880   0.0270312
   26  -0.0000583  -0.0004547  -0.0001777   0.0173704   0.0078989  -0.0496221
   27   0.0000657  -0.0000782  -0.0000834   0.0260686  -0.0608628  -0.0720449
   28   0.0000698   0.0000882   0.0000781   0.0013225  -0.0004303  -0.0008376
   29  -0.0000793  -0.0000657  -0.0000337  -0.0002669   0.0005079  -0.0001211
   30   0.0000797   0.0000848   0.0000418  -0.0009478   0.0007099   0.0011220
   31   0.0000165   0.0000759  -0.0000178  -0.0014626  -0.0015617  -0.0005240
   32   0.0000067   0.0000376  -0.0000207  -0.0026068   0.0018187   0.0028632
   33  -0.0000667  -0.0000303  -0.0000451  -0.0004261   0.0007303  -0.0003658
   34   0.0000444  -0.0000176   0.0002146  -0.0002748  -0.0024917   0.0014445
   35  -0.0000581  -0.0000517   0.0000434  -0.0045022  -0.0050332   0.0052522
   36  -0.0000884  -0.0000471  -0.0000296   0.0013481   0.0041751   0.0000478
   37  -0.0001572   0.0002241  -0.0003458  -0.0000093   0.0005642   0.0011745
   38  -0.0000173  -0.0000986   0.0000419   0.0003414   0.0001211   0.0010612
   39   0.0001741   0.0000285   0.0004496  -0.0001404   0.0002529   0.0016668
   40  -0.0001408   0.0000231   0.0001615   0.0003345  -0.0007731   0.0014552
   41   0.0002248   0.0002321  -0.0004417  -0.0000494   0.0000786   0.0003878
   42  -0.0002910  -0.0002380  -0.0000474   0.0004138  -0.0003346   0.0020225
   43   0.0026722  -0.0011299   0.0003363   0.0000735  -0.0003237   0.0002339
   44   0.0008803   0.0018418  -0.0006608  -0.0002542   0.0003017  -0.0004402
   45   0.0008445  -0.0001858  -0.0001376   0.0000293  -0.0003020  -0.0006674
   46   0.0026641  -0.0010198  -0.0004302  -0.0000052  -0.0001461  -0.0003587
   47   0.0005379   0.0002445   0.0016216  -0.0001300   0.0000636  -0.0000867
   48   0.0005580   0.0002979   0.0011201  -0.0000403   0.0001360   0.0007733
   49  -0.2792813  -0.0688471  -0.0718682  -0.0000586  -0.0000785   0.0000965
   50  -0.0662669  -0.0612807  -0.0188910   0.0000335   0.0001138  -0.0000799
   51  -0.0708533  -0.0194496  -0.0665669   0.0000118   0.0000260  -0.0000214
   52  -0.0667818  -0.0648910   0.0373263   0.0000374  -0.0000413   0.0000039
   53  -0.0688035  -0.2152072   0.1159587   0.0000304   0.0000972  -0.0001044
   54   0.0413549   0.1116623  -0.1220176   0.0000308  -0.0000175  -0.0001116
   55  -0.0448574  -0.0059306  -0.0003425   0.0000219  -0.0000267  -0.0000885
   56  -0.0046870  -0.0522446  -0.0490118   0.0000339   0.0000470  -0.0000407
   57  -0.0057521  -0.0440508  -0.3066730   0.0000162   0.0000481   0.0000419
   58   0.0000079   0.0000232  -0.0000260   0.0066826   0.0008006   0.0011586
   59   0.0000016   0.0001715   0.0000575   0.0013452  -0.0071953  -0.0072675
   60  -0.0000037   0.0000716   0.0001162   0.0008417  -0.0059712   0.0025210
           25          26          27          28          29          30
    1  -0.0016151  -0.0039107  -0.0018459  -0.0797327  -0.1014443   0.0444977
    2  -0.0037481  -0.0059817   0.0006236  -0.1345664  -0.3605719   0.0606631
    3   0.0013882   0.0042883   0.0027983   0.0663365   0.0927676  -0.0601670
    4   0.0206665   0.0030834   0.0058442   0.0038978  -0.0105169  -0.0037894
    5  -0.0067336  -0.0277380   0.0020265   0.0311230  -0.0240746  -0.0051401
    6   0.0011379  -0.0236679   0.0043944  -0.0107705   0.0055972   0.0015787
    7  -0.0557058  -0.0153736   0.0154787  -0.0050895   0.0039653   0.0019611
    8   0.0035436  -0.2516532  -0.0792607   0.0027009  -0.0014206   0.0008926
    9   0.0210234  -0.0161224  -0.1164099   0.0028163  -0.0027516  -0.0020003
   10  -0.0012450   0.0021015   0.0004397   0.0027248  -0.0020740   0.0011037
   11   0.0039505  -0.0045476   0.0012580   0.0014839   0.0023626  -0.0004944
   12  -0.0014007   0.0028746   0.0003973  -0.0008293   0.0003849   0.0000300
   13  -0.0013515   0.0004775   0.0000636  -0.0001574  -0.0002869   0.0000311
   14   0.0009740  -0.0015086   0.0001835  -0.0000962   0.0001944   0.0001022
   15  -0.0011491  -0.0003674  -0.0005698   0.0004373  -0.0004745   0.0002488
   16  -0.0004084   0.0001209  -0.0000736  -0.0000591   0.0000100  -0.0000244
   17  -0.0008713   0.0009479   0.0001175  -0.0001769   0.0001453  -0.0001538
   18  -0.0000768   0.0003058   0.0002449  -0.0000895   0.0000418  -0.0000843
   19   0.0000479  -0.0000583   0.0000657   0.0000698  -0.0000793   0.0000797
   20   0.0000370  -0.0004547  -0.0000782   0.0000882  -0.0000657   0.0000848
   21  -0.0001076  -0.0001777  -0.0000834   0.0000781  -0.0000337   0.0000418
   22   0.0056570   0.0173704   0.0260686   0.0013225  -0.0002669  -0.0009478
   23   0.0226880   0.0078989  -0.0608628  -0.0004303   0.0005079   0.0007099
   24   0.0270312  -0.0496221  -0.0720449  -0.0008376  -0.0001211   0.0011220
   25   0.0890481   0.0269422  -0.1900543   0.0009480  -0.0005765  -0.0006785
   26   0.0269422   0.3510279   0.0132028   0.0014448  -0.0018085  -0.0010668
   27  -0.1900543   0.0132028   0.6137884  -0.0003009   0.0001594  -0.0000410
   28   0.0009480   0.0014448  -0.0003009   0.0825555   0.1110815  -0.0544376
   29  -0.0005765  -0.0018085   0.0001594   0.1110815   0.3830330  -0.0926051
   30  -0.0006785  -0.0010668  -0.0000410  -0.0544376  -0.0926051   0.0673954
   31  -0.0000548  -0.0002896   0.0001509  -0.0061419  -0.0009213   0.0122117
   32  -0.0005614   0.0015740   0.0026924  -0.0109941   0.0011320   0.0370292
   33   0.0001886  -0.0004811  -0.0010867  -0.0027676  -0.0035723  -0.0079762
   34  -0.0002264   0.0005169  -0.0009385   0.0004331   0.0001614   0.0000135
   35  -0.0003629   0.0002750   0.0000728  -0.0004900  -0.0002403  -0.0002982
   36  -0.0005258   0.0005152   0.0037312   0.0003429  -0.0002190  -0.0003229
   37  -0.0001537   0.0000270   0.0006205  -0.0000282   0.0002051  -0.0000243
   38  -0.0003331   0.0002450   0.0004964  -0.0001742   0.0000769   0.0002985
   39  -0.0000291   0.0000416   0.0003142  -0.0001127   0.0000752  -0.0001992
   40   0.0009315  -0.0019606   0.0001119  -0.0010793   0.0010362  -0.0002971
   41   0.0000808  -0.0004845   0.0000791  -0.0004691   0.0005271   0.0002923
   42   0.0006323  -0.0005985   0.0002553   0.0004276   0.0003408   0.0002496
   43  -0.0001035  -0.0005919   0.0000049   0.0001998  -0.0001990   0.0000967
   44  -0.0011446   0.0003477  -0.0003227  -0.0002584   0.0001438  -0.0000876
   45   0.0013547  -0.0009459  -0.0003027  -0.0000110  -0.0000207  -0.0000292
   46   0.0002581  -0.0004357  -0.0001558   0.0000979  -0.0000310   0.0000962
   47   0.0000042  -0.0001256  -0.0001463  -0.0000194  -0.0000461  -0.0001187
   48  -0.0005263   0.0007421   0.0006026  -0.0000985   0.0000316  -0.0001325
   49  -0.0000146  -0.0001227  -0.0000144   0.0000497  -0.0000300   0.0000435
   50  -0.0000473   0.0002191   0.0000401  -0.0000467   0.0000299  -0.0000436
   51  -0.0000013   0.0000607   0.0000157  -0.0000120   0.0000087  -0.0000096
   52   0.0000738  -0.0000947  -0.0000205   0.0000047   0.0000066  -0.0000045
   53   0.0000105   0.0001595   0.0000229  -0.0000326   0.0000057  -0.0000151
   54   0.0000992  -0.0001088  -0.0000562  -0.0000126   0.0000028  -0.0000066
   55   0.0000607  -0.0001296  -0.0000536  -0.0000014   0.0000073   0.0000048
   56   0.0000329   0.0000789   0.0000060  -0.0000248   0.0000050  -0.0000328
   57  -0.0000191   0.0001499   0.0000705  -0.0000199   0.0000063  -0.0000165
   58  -0.0568125  -0.0291171   0.1446090  -0.0000140  -0.0000475   0.0000641
   59  -0.0438848  -0.0684716   0.1196900  -0.0001434   0.0000642  -0.0000162
   60   0.1417132   0.0709777  -0.4360182  -0.0001389   0.0003818   0.0003191
           31          32          33          34          35          36
    1  -0.0433386   0.0124094   0.1272051  -0.0098973   0.0127904   0.0059777
    2   0.0093667  -0.0587577   0.0076814   0.0071799  -0.0055843  -0.0039482
    3   0.0815216  -0.0019487  -0.3931921   0.0260653  -0.0262009  -0.0018047
    4  -0.0136923   0.0063427  -0.0030839  -0.0445693  -0.0002309   0.0190019
    5   0.0039165  -0.0014276  -0.0033360  -0.0006216  -0.0544977  -0.0287167
    6   0.0284358  -0.0292773  -0.0067403   0.0144442  -0.0297627  -0.2861599
    7   0.0016029   0.0033048   0.0001509  -0.0017815  -0.0004285   0.0005342
    8  -0.0000250  -0.0029288   0.0012154   0.0025807   0.0062306  -0.0089143
    9   0.0006047  -0.0081998   0.0009883   0.0110752   0.0253430  -0.0168310
   10   0.0007511  -0.0003157  -0.0008883  -0.0012106  -0.0014965  -0.0011006
   11   0.0001008  -0.0000967   0.0011709  -0.0038320  -0.0002084  -0.0016639
   12   0.0019516   0.0003621   0.0012196  -0.0298215  -0.0124223  -0.0138558
   13  -0.0002795   0.0000755  -0.0004668   0.0017975   0.0004014   0.0007143
   14   0.0003218   0.0001878  -0.0000282  -0.0008640  -0.0001226  -0.0004159
   15  -0.0006794  -0.0000811  -0.0001477  -0.0011704   0.0003448  -0.0001942
   16  -0.0000987  -0.0000084  -0.0000279   0.0001391   0.0000607   0.0001201
   17  -0.0000711  -0.0000539   0.0001018  -0.0000139   0.0000757   0.0002621
   18  -0.0000923   0.0000725   0.0000397   0.0001562   0.0000788   0.0003802
   19   0.0000165   0.0000067  -0.0000667   0.0000444  -0.0000581  -0.0000884
   20   0.0000759   0.0000376  -0.0000303  -0.0000176  -0.0000517  -0.0000471
   21  -0.0000178  -0.0000207  -0.0000451   0.0002146   0.0000434  -0.0000296
   22  -0.0014626  -0.0026068  -0.0004261  -0.0002748  -0.0045022   0.0013481
   23  -0.0015617   0.0018187   0.0007303  -0.0024917  -0.0050332   0.0041751
   24  -0.0005240   0.0028632  -0.0003658   0.0014445   0.0052522   0.0000478
   25  -0.0000548  -0.0005614   0.0001886  -0.0002264  -0.0003629  -0.0005258
   26  -0.0002896   0.0015740  -0.0004811   0.0005169   0.0002750   0.0005152
   27   0.0001509   0.0026924  -0.0010867  -0.0009385   0.0000728   0.0037312
   28  -0.0061419  -0.0109941  -0.0027676   0.0004331  -0.0004900   0.0003429
   29  -0.0009213   0.0011320  -0.0035723   0.0001614  -0.0002403  -0.0002190
   30   0.0122117   0.0370292  -0.0079762   0.0000135  -0.0002982  -0.0003229
   31   0.0646925  -0.0125821  -0.1214273  -0.0013999   0.0015741  -0.0007578
   32  -0.0125821   0.0624006  -0.0027020   0.0045722  -0.0049197  -0.0012771
   33  -0.1214273  -0.0027020   0.4060616   0.0015782  -0.0009425   0.0011617
   34  -0.0013999   0.0045722   0.0015782   0.0602754  -0.0057791  -0.0225479
   35   0.0015741  -0.0049197  -0.0009425  -0.0057791   0.0652447   0.0385889
   36  -0.0007578  -0.0012771   0.0011617  -0.0225479   0.0385889   0.3111795
   37  -0.0009349   0.0001881   0.0000373  -0.0049089  -0.0020253  -0.0021986
   38   0.0001877   0.0003073   0.0002171  -0.0014796  -0.0001521  -0.0008868
   39  -0.0010554   0.0002292  -0.0000335  -0.0018960  -0.0007969   0.0005113
   40  -0.0000998  -0.0001078   0.0001633   0.0012232   0.0006029  -0.0000091
   41   0.0001119   0.0000310   0.0001091   0.0000247   0.0002572  -0.0003565
   42  -0.0000753   0.0001386  -0.0000484   0.0007612  -0.0001462   0.0008106
   43   0.0000131   0.0000598  -0.0000128  -0.0000458   0.0000041  -0.0000251
   44   0.0000071  -0.0001011   0.0000438   0.0000156   0.0000519  -0.0000089
   45   0.0000513   0.0000472   0.0000005   0.0000949   0.0000513   0.0000611
   46   0.0002218  -0.0000760  -0.0000751  -0.0003082  -0.0001383  -0.0009139
   47  -0.0002398   0.0000320   0.0000105   0.0004093   0.0002359   0.0005390
   48  -0.0001882   0.0001223  -0.0000322   0.0006085   0.0002441   0.0007001
   49   0.0000309   0.0000086  -0.0000187  -0.0000020  -0.0000258  -0.0000325
   50  -0.0000208  -0.0000127   0.0000236  -0.0000203   0.0000224   0.0000409
   51   0.0000036  -0.0000018   0.0000108  -0.0000119   0.0000087   0.0000178
   52  -0.0000045   0.0000060   0.0000006   0.0000071   0.0000105  -0.0000067
   53  -0.0000226  -0.0000149   0.0000046  -0.0000030   0.0000013   0.0000061
   54  -0.0000045   0.0000023   0.0000040  -0.0000086  -0.0000012  -0.0000050
   55   0.0000085   0.0000036   0.0000065  -0.0000684  -0.0000199  -0.0000487
   56  -0.0000323  -0.0000127  -0.0000052   0.0000640   0.0000288   0.0000166
   57  -0.0000120  -0.0000050   0.0000010   0.0000027   0.0000035   0.0000129
   58   0.0001701   0.0002749  -0.0000693   0.0007734   0.0001133   0.0002160
   59   0.0001039   0.0008049  -0.0002112  -0.0004019  -0.0016136   0.0023104
   60  -0.0000971  -0.0000457   0.0001807  -0.0000643   0.0005396   0.0005889
           37          38          39          40          41          42
    1   0.0033039   0.0003505   0.0008573   0.0032721   0.0013827   0.0014356
    2  -0.0004632  -0.0000564   0.0008216  -0.0006415   0.0021109  -0.0010317
    3   0.0015012   0.0008215   0.0022918   0.0002493  -0.0006487  -0.0001310
    4  -0.0012367  -0.0006907  -0.0004545  -0.0146202  -0.0042514  -0.0076216
    5  -0.0054902  -0.0027582  -0.0034027  -0.0277654  -0.0107139  -0.0127628
    6  -0.0306621  -0.0101277  -0.0135053   0.0111971   0.0040164   0.0044316
    7   0.0018721   0.0006847   0.0011512  -0.0046781  -0.0004191  -0.0023901
    8   0.0003129  -0.0004502   0.0008515   0.0023044   0.0011798   0.0013034
    9  -0.0027252  -0.0031549  -0.0016761  -0.0040791  -0.0020793  -0.0027358
   10  -0.0484292   0.0028932   0.0240832  -0.0580547  -0.0532496   0.0280295
   11   0.0033934  -0.0533275  -0.0331313  -0.0536829  -0.2397344   0.0941802
   12   0.0241885  -0.0308013  -0.3011315   0.0280154   0.0941114  -0.0945304
   13  -0.0034345   0.0029633   0.0008791   0.0044618  -0.0033768  -0.0018405
   14   0.0036469  -0.0043209  -0.0011770   0.0236705  -0.0211168  -0.0060905
   15   0.0250173  -0.0232858  -0.0042135  -0.0115824   0.0095978   0.0026645
   16   0.0007221  -0.0004759   0.0001997   0.0011413  -0.0002665  -0.0000234
   17   0.0000251   0.0005301   0.0001520   0.0008119   0.0005574   0.0007260
   18   0.0008409   0.0003091  -0.0000780  -0.0003753   0.0004864   0.0001738
   19  -0.0001572  -0.0000173   0.0001741  -0.0001408   0.0002248  -0.0002910
   20   0.0002241  -0.0000986   0.0000285   0.0000231   0.0002321  -0.0002380
   21  -0.0003458   0.0000419   0.0004496   0.0001615  -0.0004417  -0.0000474
   22  -0.0000093   0.0003414  -0.0001404   0.0003345  -0.0000494   0.0004138
   23   0.0005642   0.0001211   0.0002529  -0.0007731   0.0000786  -0.0003346
   24   0.0011745   0.0010612   0.0016668   0.0014552   0.0003878   0.0020225
   25  -0.0001537  -0.0003331  -0.0000291   0.0009315   0.0000808   0.0006323
   26   0.0000270   0.0002450   0.0000416  -0.0019606  -0.0004845  -0.0005985
   27   0.0006205   0.0004964   0.0003142   0.0001119   0.0000791   0.0002553
   28  -0.0000282  -0.0001742  -0.0001127  -0.0010793  -0.0004691   0.0004276
   29   0.0002051   0.0000769   0.0000752   0.0010362   0.0005271   0.0003408
   30  -0.0000243   0.0002985  -0.0001992  -0.0002971   0.0002923   0.0002496
   31  -0.0009349   0.0001877  -0.0010554  -0.0000998   0.0001119  -0.0000753
   32   0.0001881   0.0003073   0.0002292  -0.0001078   0.0000310   0.0001386
   33   0.0000373   0.0002171  -0.0000335   0.0001633   0.0001091  -0.0000484
   34  -0.0049089  -0.0014796  -0.0018960   0.0012232   0.0000247   0.0007612
   35  -0.0020253  -0.0001521  -0.0007969   0.0006029   0.0002572  -0.0001462
   36  -0.0021986  -0.0008868   0.0005113  -0.0000091  -0.0003565   0.0008106
   37   0.0568447  -0.0048631  -0.0247196  -0.0010722   0.0012060   0.0077992
   38  -0.0048631   0.0570345   0.0380367  -0.0020399   0.0043784   0.0280999
   39  -0.0247196   0.0380367   0.3258591   0.0009792  -0.0014582  -0.0122577
   40  -0.0010722  -0.0020399   0.0009792   0.0715443   0.0562987  -0.0275167
   41   0.0012060   0.0043784  -0.0014582   0.0562987   0.2638703  -0.1023709
   42   0.0077992   0.0280999  -0.0122577  -0.0275167  -0.1023709   0.0976383
   43   0.0008439  -0.0008870   0.0000210  -0.0036350   0.0033295   0.0009403
   44  -0.0004888   0.0007387  -0.0002481   0.0033222  -0.0017783  -0.0010650
   45  -0.0006654  -0.0001628   0.0007474   0.0013288  -0.0016520   0.0008657
   46  -0.0032072   0.0035844   0.0002570   0.0006098  -0.0002877  -0.0006576
   47   0.0033039  -0.0024922  -0.0005129  -0.0008503   0.0003962  -0.0001058
   48   0.0003921  -0.0010463   0.0012324   0.0000492  -0.0003164   0.0005760
   49   0.0000050  -0.0000126   0.0000373   0.0000105   0.0000046  -0.0000372
   50  -0.0000161   0.0000326  -0.0000496  -0.0000783   0.0000635   0.0000761
   51  -0.0000633   0.0000687  -0.0000109   0.0000059  -0.0000199   0.0000129
   52   0.0000118   0.0000020  -0.0000139   0.0000327  -0.0003076   0.0000675
   53  -0.0000057  -0.0000297  -0.0000058  -0.0002463   0.0002105  -0.0000421
   54   0.0000493  -0.0000406  -0.0000236   0.0000504   0.0000124  -0.0000454
   55   0.0001495  -0.0001400  -0.0001795   0.0000554  -0.0000315   0.0000540
   56  -0.0001997   0.0000509   0.0001212   0.0000012  -0.0000392  -0.0000563
   57  -0.0001588   0.0000606  -0.0000349  -0.0000399   0.0000339  -0.0000015
   58  -0.0001809   0.0001062  -0.0000379  -0.0002371   0.0000450  -0.0001076
   59   0.0004556   0.0001702   0.0001722   0.0000749  -0.0000259  -0.0000227
   60  -0.0000577  -0.0000055   0.0000916   0.0001322   0.0002171   0.0000966
           43          44          45          46          47          48
    1  -0.0003996   0.0003882  -0.0002980  -0.0001233  -0.0000557   0.0002086
    2  -0.0001605   0.0002980   0.0000169  -0.0000463   0.0000016  -0.0000618
    3   0.0001952  -0.0001700   0.0000234  -0.0005748   0.0005416   0.0006687
    4   0.0015716  -0.0003722   0.0001402   0.0013511  -0.0007726  -0.0008945
    5   0.0002680  -0.0000730   0.0004480   0.0000370   0.0007000   0.0002524
    6  -0.0002071  -0.0000203  -0.0000644   0.0017931  -0.0005655  -0.0003298
    7  -0.0008900   0.0009304  -0.0006962  -0.0002263   0.0003510   0.0002084
    8   0.0010579  -0.0007148   0.0016952   0.0006247   0.0000136  -0.0009779
    9  -0.0003253   0.0007630   0.0016017   0.0005930   0.0004759  -0.0012712
   10   0.0047046  -0.0029520  -0.0013625  -0.0022035   0.0019835   0.0013312
   11   0.0221937  -0.0184451  -0.0069198   0.0043918  -0.0043292  -0.0012919
   12  -0.0126083   0.0101017   0.0034941   0.0247448  -0.0227737  -0.0058566
   13  -0.0475456  -0.0312872   0.0228251  -0.0415064   0.0054955   0.0180065
   14  -0.0366439  -0.2347678   0.1111173   0.0055876  -0.0578031  -0.0419770
   15   0.0280633   0.1137014  -0.1161054   0.0108167  -0.0438393  -0.2929916
   16  -0.0162592  -0.0053122  -0.0055468  -0.0116623  -0.0040523  -0.0043770
   17  -0.0232075  -0.0076613  -0.0098015  -0.0098411  -0.0033479  -0.0042422
   18   0.0052058   0.0009805   0.0054328  -0.0248316  -0.0116526  -0.0033522
   19   0.0026722   0.0008803   0.0008445   0.0026641   0.0005379   0.0005580
   20  -0.0011299   0.0018418  -0.0001858  -0.0010198   0.0002445   0.0002979
   21   0.0003363  -0.0006608  -0.0001376  -0.0004302   0.0016216   0.0011201
   22   0.0000735  -0.0002542   0.0000293  -0.0000052  -0.0001300  -0.0000403
   23  -0.0003237   0.0003017  -0.0003020  -0.0001461   0.0000636   0.0001360
   24   0.0002339  -0.0004402  -0.0006674  -0.0003587  -0.0000867   0.0007733
   25  -0.0001035  -0.0011446   0.0013547   0.0002581   0.0000042  -0.0005263
   26  -0.0005919   0.0003477  -0.0009459  -0.0004357  -0.0001256   0.0007421
   27   0.0000049  -0.0003227  -0.0003027  -0.0001558  -0.0001463   0.0006026
   28   0.0001998  -0.0002584  -0.0000110   0.0000979  -0.0000194  -0.0000985
   29  -0.0001990   0.0001438  -0.0000207  -0.0000310  -0.0000461   0.0000316
   30   0.0000967  -0.0000876  -0.0000292   0.0000962  -0.0001187  -0.0001325
   31   0.0000131   0.0000071   0.0000513   0.0002218  -0.0002398  -0.0001882
   32   0.0000598  -0.0001011   0.0000472  -0.0000760   0.0000320   0.0001223
   33  -0.0000128   0.0000438   0.0000005  -0.0000751   0.0000105  -0.0000322
   34  -0.0000458   0.0000156   0.0000949  -0.0003082   0.0004093   0.0006085
   35   0.0000041   0.0000519   0.0000513  -0.0001383   0.0002359   0.0002441
   36  -0.0000251  -0.0000089   0.0000611  -0.0009139   0.0005390   0.0007001
   37   0.0008439  -0.0004888  -0.0006654  -0.0032072   0.0033039   0.0003921
   38  -0.0008870   0.0007387  -0.0001628   0.0035844  -0.0024922  -0.0010463
   39   0.0000210  -0.0002481   0.0007474   0.0002570  -0.0005129   0.0012324
   40  -0.0036350   0.0033222   0.0013288   0.0006098  -0.0008503   0.0000492
   41   0.0033295  -0.0017783  -0.0016520  -0.0002877   0.0003962  -0.0003164
   42   0.0009403  -0.0010650   0.0008657  -0.0006576  -0.0001058   0.0005760
   43   0.0580020   0.0360213  -0.0225913   0.0012483  -0.0012405   0.0015176
   44   0.0360213   0.2532432  -0.1203474   0.0013786   0.0063604  -0.0029130
   45  -0.0225913  -0.1203474   0.1215989   0.0048799   0.0267412  -0.0156079
   46   0.0012483   0.0013786   0.0048799   0.0535955  -0.0041782  -0.0166296
   47  -0.0012405   0.0063604   0.0267412  -0.0041782   0.0597297   0.0500282
   48   0.0015176  -0.0029130  -0.0156079  -0.0166296   0.0500282   0.3141407
   49   0.0004613   0.0001520   0.0000570   0.0003460   0.0000596   0.0000521
   50  -0.0000943   0.0000729  -0.0003155  -0.0003025  -0.0001618   0.0000868
   51  -0.0002398  -0.0001512  -0.0000550   0.0002033  -0.0000412   0.0002929
   52  -0.0000526  -0.0010276   0.0003805  -0.0003119  -0.0001156  -0.0000196
   53   0.0015665   0.0002628   0.0004140   0.0001589  -0.0000730   0.0001870
   54  -0.0002471   0.0005332   0.0000559   0.0000991   0.0000622  -0.0002944
   55  -0.0003239  -0.0001058  -0.0000244  -0.0003607  -0.0002522  -0.0009927
   56   0.0001988  -0.0000585   0.0001146   0.0009170   0.0005239   0.0005767
   57   0.0000673   0.0001335  -0.0002996   0.0011657  -0.0001411  -0.0002816
   58  -0.0005351   0.0001074  -0.0007907  -0.0004777  -0.0002385   0.0008346
   59  -0.0002213  -0.0000631   0.0000077  -0.0001775   0.0000774   0.0001213
   60  -0.0004254   0.0001782  -0.0006124  -0.0000214  -0.0000364   0.0000430
           49          50          51          52          53          54
    1  -0.0003743   0.0004690   0.0001276   0.0001049   0.0000537   0.0000129
    2   0.0000695  -0.0000759  -0.0000204  -0.0000355  -0.0000078  -0.0000150
    3  -0.0000883   0.0001059   0.0000243   0.0000184   0.0000113   0.0000045
    4   0.0000747   0.0000898   0.0000443  -0.0000665  -0.0000039  -0.0000314
    5   0.0002678  -0.0004687  -0.0001762  -0.0001977   0.0001786   0.0000784
    6   0.0002957  -0.0004256  -0.0001165   0.0000526  -0.0000987  -0.0000509
    7   0.0000858  -0.0000731  -0.0000346  -0.0001170  -0.0000386  -0.0000509
    8   0.0002303  -0.0003816  -0.0000912   0.0001375  -0.0002604   0.0001188
    9  -0.0001223   0.0000787   0.0000283   0.0000051   0.0001204   0.0001852
   10  -0.0008182   0.0018499   0.0005561   0.0000151  -0.0001169  -0.0002281
   11  -0.0009784   0.0014875   0.0002692   0.0003363   0.0001798  -0.0002363
   12  -0.0007219   0.0008755   0.0006386   0.0001381  -0.0001431   0.0000659
   13  -0.0014631   0.0026389   0.0010225   0.0028356  -0.0015158  -0.0003635
   14   0.0038710  -0.0057295  -0.0013720   0.0009848   0.0017476   0.0003317
   15   0.0014806  -0.0015572  -0.0009617  -0.0008912  -0.0006495  -0.0003838
   16  -0.0137851   0.0203172   0.0059674  -0.0008949   0.0014897  -0.0013768
   17  -0.0028166   0.0057209   0.0022582   0.0201015  -0.0212348  -0.0087402
   18  -0.0034078   0.0062891   0.0011305  -0.0055243   0.0043674   0.0055997
   19  -0.2792813  -0.0662669  -0.0708533  -0.0667818  -0.0688035   0.0413549
   20  -0.0688471  -0.0612807  -0.0194496  -0.0648910  -0.2152072   0.1116623
   21  -0.0718682  -0.0188910  -0.0665669   0.0373263   0.1159587  -0.1220176
   22  -0.0000586   0.0000335   0.0000118   0.0000374   0.0000304   0.0000308
   23  -0.0000785   0.0001138   0.0000260  -0.0000413   0.0000972  -0.0000175
   24   0.0000965  -0.0000799  -0.0000214   0.0000039  -0.0001044  -0.0001116
   25  -0.0000146  -0.0000473  -0.0000013   0.0000738   0.0000105   0.0000992
   26  -0.0001227   0.0002191   0.0000607  -0.0000947   0.0001595  -0.0001088
   27  -0.0000144   0.0000401   0.0000157  -0.0000205   0.0000229  -0.0000562
   28   0.0000497  -0.0000467  -0.0000120   0.0000047  -0.0000326  -0.0000126
   29  -0.0000300   0.0000299   0.0000087   0.0000066   0.0000057   0.0000028
   30   0.0000435  -0.0000436  -0.0000096  -0.0000045  -0.0000151  -0.0000066
   31   0.0000309  -0.0000208   0.0000036  -0.0000045  -0.0000226  -0.0000045
   32   0.0000086  -0.0000127  -0.0000018   0.0000060  -0.0000149   0.0000023
   33  -0.0000187   0.0000236   0.0000108   0.0000006   0.0000046   0.0000040
   34  -0.0000020  -0.0000203  -0.0000119   0.0000071  -0.0000030  -0.0000086
   35  -0.0000258   0.0000224   0.0000087   0.0000105   0.0000013  -0.0000012
   36  -0.0000325   0.0000409   0.0000178  -0.0000067   0.0000061  -0.0000050
   37   0.0000050  -0.0000161  -0.0000633   0.0000118  -0.0000057   0.0000493
   38  -0.0000126   0.0000326   0.0000687   0.0000020  -0.0000297  -0.0000406
   39   0.0000373  -0.0000496  -0.0000109  -0.0000139  -0.0000058  -0.0000236
   40   0.0000105  -0.0000783   0.0000059   0.0000327  -0.0002463   0.0000504
   41   0.0000046   0.0000635  -0.0000199  -0.0003076   0.0002105   0.0000124
   42  -0.0000372   0.0000761   0.0000129   0.0000675  -0.0000421  -0.0000454
   43   0.0004613  -0.0000943  -0.0002398  -0.0000526   0.0015665  -0.0002471
   44   0.0001520   0.0000729  -0.0001512  -0.0010276   0.0002628   0.0005332
   45   0.0000570  -0.0003155  -0.0000550   0.0003805   0.0004140   0.0000559
   46   0.0003460  -0.0003025   0.0002033  -0.0003119   0.0001589   0.0000991
   47   0.0000596  -0.0001618  -0.0000412  -0.0001156  -0.0000730   0.0000622
   48   0.0000521   0.0000868   0.0002929  -0.0000196   0.0001870  -0.0002944
   49   0.3000498   0.0703750   0.0764874  -0.0068901  -0.0019707  -0.0025136
   50   0.0703750   0.0671173   0.0227682  -0.0236187  -0.0050770  -0.0083247
   51   0.0764874   0.0227682   0.0678994   0.0163774   0.0034937   0.0048658
   52  -0.0068901  -0.0236187   0.0163774   0.0715849   0.0678825  -0.0465893
   53  -0.0019707  -0.0050770   0.0034937   0.0678825   0.2324589  -0.1204598
   54  -0.0025136  -0.0083247   0.0048658  -0.0465893  -0.1204598   0.1267565
   55   0.0015589  -0.0052154  -0.0296103   0.0004592   0.0015703   0.0097895
   56  -0.0001965  -0.0016208  -0.0076137   0.0008507   0.0066562   0.0251081
   57   0.0002431  -0.0006709  -0.0071767  -0.0012778  -0.0030472  -0.0145177
   58   0.0000145   0.0000273   0.0000191  -0.0000476  -0.0000030  -0.0000594
   59   0.0000405  -0.0000711  -0.0000248   0.0000114  -0.0000536   0.0000319
   60   0.0000317  -0.0000268  -0.0000182  -0.0000226  -0.0000204  -0.0000247
           55          56          57          58          59          60
    1   0.0000693   0.0000699   0.0000807  -0.0007436  -0.0007694   0.0006528
    2  -0.0000182  -0.0000216  -0.0000079   0.0002627   0.0007637   0.0008851
    3  -0.0000061   0.0000128   0.0000210   0.0001343   0.0014654  -0.0005465
    4   0.0000287  -0.0001108  -0.0000165  -0.0010136   0.0007282  -0.0010016
    5  -0.0000608   0.0000912  -0.0000113  -0.0014770  -0.0027852   0.0018476
    6  -0.0001276   0.0001212  -0.0000567  -0.0008447  -0.0035814   0.0030729
    7  -0.0000540  -0.0000497  -0.0000088  -0.0080067   0.0136359   0.0076663
    8   0.0001446  -0.0001294  -0.0001879   0.0003822   0.0121374   0.0086387
    9   0.0001352   0.0000631  -0.0000773   0.0043785  -0.0356795  -0.0267743
   10  -0.0000453  -0.0002110   0.0000355   0.0005265  -0.0005197  -0.0002753
   11   0.0001681  -0.0000419   0.0001575  -0.0009637   0.0000143  -0.0000409
   12  -0.0000173  -0.0000027   0.0003286  -0.0001086   0.0007061  -0.0008241
   13   0.0023090  -0.0018291  -0.0000520   0.0003315  -0.0000040   0.0000196
   14  -0.0003686   0.0006889   0.0004517  -0.0002923   0.0002425  -0.0001983
   15   0.0019488   0.0008866   0.0011434  -0.0006079  -0.0002326   0.0005872
   16  -0.0049063   0.0056382   0.0011291   0.0001565   0.0000571   0.0001348
   17   0.0108072  -0.0118853  -0.0036358   0.0003920  -0.0001279   0.0001722
   18   0.0149662  -0.0210069   0.0006481   0.0002922   0.0000681  -0.0000868
   19  -0.0448574  -0.0046870  -0.0057521   0.0000079   0.0000016  -0.0000037
   20  -0.0059306  -0.0522446  -0.0440508   0.0000232   0.0001715   0.0000716
   21  -0.0003425  -0.0490118  -0.3066730  -0.0000260   0.0000575   0.0001162
   22   0.0000219   0.0000339   0.0000162   0.0066826   0.0013452   0.0008417
   23  -0.0000267   0.0000470   0.0000481   0.0008006  -0.0071953  -0.0059712
   24  -0.0000885  -0.0000407   0.0000419   0.0011586  -0.0072675   0.0025210
   25   0.0000607   0.0000329  -0.0000191  -0.0568125  -0.0438848   0.1417132
   26  -0.0001296   0.0000789   0.0001499  -0.0291171  -0.0684716   0.0709777
   27  -0.0000536   0.0000060   0.0000705   0.1446090   0.1196900  -0.4360182
   28  -0.0000014  -0.0000248  -0.0000199  -0.0000140  -0.0001434  -0.0001389
   29   0.0000073   0.0000050   0.0000063  -0.0000475   0.0000642   0.0003818
   30   0.0000048  -0.0000328  -0.0000165   0.0000641  -0.0000162   0.0003191
   31   0.0000085  -0.0000323  -0.0000120   0.0001701   0.0001039  -0.0000971
   32   0.0000036  -0.0000127  -0.0000050   0.0002749   0.0008049  -0.0000457
   33   0.0000065  -0.0000052   0.0000010  -0.0000693  -0.0002112   0.0001807
   34  -0.0000684   0.0000640   0.0000027   0.0007734  -0.0004019  -0.0000643
   35  -0.0000199   0.0000288   0.0000035   0.0001133  -0.0016136   0.0005396
   36  -0.0000487   0.0000166   0.0000129   0.0002160   0.0023104   0.0005889
   37   0.0001495  -0.0001997  -0.0001588  -0.0001809   0.0004556  -0.0000577
   38  -0.0001400   0.0000509   0.0000606   0.0001062   0.0001702  -0.0000055
   39  -0.0001795   0.0001212  -0.0000349  -0.0000379   0.0001722   0.0000916
   40   0.0000554   0.0000012  -0.0000399  -0.0002371   0.0000749   0.0001322
   41  -0.0000315  -0.0000392   0.0000339   0.0000450  -0.0000259   0.0002171
   42   0.0000540  -0.0000563  -0.0000015  -0.0001076  -0.0000227   0.0000966
   43  -0.0003239   0.0001988   0.0000673  -0.0005351  -0.0002213  -0.0004254
   44  -0.0001058  -0.0000585   0.0001335   0.0001074  -0.0000631   0.0001782
   45  -0.0000244   0.0001146  -0.0002996  -0.0007907   0.0000077  -0.0006124
   46  -0.0003607   0.0009170   0.0011657  -0.0004777  -0.0001775  -0.0000214
   47  -0.0002522   0.0005239  -0.0001411  -0.0002385   0.0000774  -0.0000364
   48  -0.0009927   0.0005767  -0.0002816   0.0008346   0.0001213   0.0000430
   49   0.0015589  -0.0001965   0.0002431   0.0000145   0.0000405   0.0000317
   50  -0.0052154  -0.0016208  -0.0006709   0.0000273  -0.0000711  -0.0000268
   51  -0.0296103  -0.0076137  -0.0071767   0.0000191  -0.0000248  -0.0000182
   52   0.0004592   0.0008507  -0.0012778  -0.0000476   0.0000114  -0.0000226
   53   0.0015703   0.0066562  -0.0030472  -0.0000030  -0.0000536  -0.0000204
   54   0.0097895   0.0251081  -0.0145177  -0.0000594   0.0000319  -0.0000247
   55   0.0459662  -0.0004270   0.0045862  -0.0000698   0.0000251   0.0000001
   56  -0.0004270   0.0579087   0.0507710  -0.0000386  -0.0000254  -0.0000278
   57   0.0045862   0.0507710   0.3269009   0.0000302  -0.0000580  -0.0000327
   58  -0.0000698  -0.0000386   0.0000302   0.0594757   0.0296427  -0.1490844
   59   0.0000251  -0.0000254  -0.0000580   0.0296427   0.0659865  -0.0775367
   60   0.0000001  -0.0000278  -0.0000327  -0.1490844  -0.0775367   0.4573206
 Gradient time:  CPU 3120.02 s  wall 3121.46 s
 **********************************************************************
 **                                                                  **
 **                       VIBRATIONAL ANALYSIS                       **
 **                       --------------------                       **
 **                                                                  **
 **        VIBRATIONAL FREQUENCIES (CM**-1) AND NORMAL MODES         **
 **     FORCE CONSTANTS (mDYN/ANGSTROM) AND REDUCED MASSES (AMU)     **
 **                  INFRARED INTENSITIES (KM/MOL)                   **
 **                                                                  **
 **********************************************************************


 Mode:                 1                      2                      3
 Frequency:        38.08                  42.06                  64.24
 Force Cnst:      0.0038                 0.0046                 0.0096
 Red. Mass:       4.4539                 4.3704                 3.9299
 IR Active:          YES                    YES                    YES
 IR Intens:        4.218                  8.634                  0.627
 Raman Active:       YES                    YES                    YES
               X      Y      Z        X      Y      Z        X      Y      Z
 N         -0.048 -0.027  0.063   -0.014 -0.043 -0.106   -0.076  0.001  0.074
 C         -0.011  0.020 -0.003    0.011 -0.031 -0.056   -0.058  0.044 -0.023
 C          0.061 -0.016 -0.017    0.028  0.001  0.023    0.073  0.017  0.017
 C         -0.009  0.052 -0.044    0.001  0.015 -0.077   -0.022  0.083 -0.128
 C         -0.018  0.036 -0.021    0.017  0.038 -0.094   -0.024  0.106 -0.211
 S         -0.001  0.047 -0.088   -0.035 -0.052  0.173   -0.046 -0.058  0.054
 C         -0.081 -0.112  0.271    0.038  0.089 -0.140   -0.121 -0.112  0.046
 O          0.277 -0.081  0.067    0.225  0.043  0.102    0.040  0.006  0.004
 O         -0.140  0.034 -0.138   -0.205 -0.011 -0.001    0.266  0.001  0.079
 H         -0.119 -0.020 -0.010   -0.062 -0.063 -0.249   -0.119  0.024  0.106
 H          0.058  0.004  0.093    0.065  0.078 -0.084   -0.038 -0.061  0.086
 H         -0.051  0.060 -0.012    0.004 -0.079 -0.048   -0.143  0.047 -0.032
 H          0.008  0.081 -0.047    0.006  0.003 -0.074    0.050  0.066 -0.119
 H         -0.021  0.039 -0.079   -0.024  0.022 -0.074   -0.076  0.094 -0.135
 H         -0.014  0.068  0.037   -0.059 -0.032 -0.241   -0.096  0.023 -0.381
 H         -0.046 -0.030 -0.008    0.123  0.183 -0.119    0.054  0.283 -0.244
 H         -0.067 -0.097  0.210   -0.002  0.018  0.059   -0.145 -0.261  0.263
 H         -0.140  0.045  0.487   -0.006 -0.088 -0.443   -0.315 -0.155 -0.128
 H         -0.086 -0.375  0.324    0.163  0.413 -0.206    0.045  0.032  0.017
 H         -0.290  0.090 -0.176   -0.334 -0.040 -0.050    0.247  0.001  0.072
 TransDip  -0.064  0.016  0.001   -0.042  0.017 -0.083   -0.012  0.009 -0.020

 Mode:                 4                      5                      6
 Frequency:        96.91                 130.77                 171.42
 Force Cnst:      0.0170                 0.0290                 0.0193
 Red. Mass:       3.0791                 2.8807                 1.1142
 IR Active:          YES                    YES                    YES
 IR Intens:        2.707                  0.723                  0.726
 Raman Active:       YES                    YES                    YES
               X      Y      Z        X      Y      Z        X      Y      Z
 N         -0.064 -0.026 -0.093   -0.029 -0.076 -0.130    0.005  0.000  0.015
 C          0.007  0.035 -0.021    0.052 -0.026  0.044   -0.000 -0.003  0.003
 C          0.079  0.013 -0.016   -0.007 -0.025  0.019   -0.005 -0.004 -0.001
 C         -0.033  0.102  0.028   -0.018  0.029  0.186    0.005  0.006 -0.014
 C         -0.082 -0.010  0.250    0.050  0.171 -0.042   -0.004 -0.024  0.061
 S         -0.008 -0.022  0.023    0.095  0.046 -0.012    0.011  0.019 -0.031
 C         -0.122 -0.062 -0.145   -0.118 -0.112 -0.034   -0.001 -0.002  0.005
 O          0.121 -0.013 -0.000   -0.049 -0.014  0.003   -0.010 -0.009 -0.003
 O          0.116  0.023 -0.025   -0.051 -0.025  0.011   -0.012 -0.000 -0.008
 H         -0.117 -0.016 -0.129   -0.074 -0.078 -0.201    0.011  0.002  0.030
 H         -0.085  0.006 -0.099   -0.104  0.006 -0.152    0.003 -0.013  0.014
 H          0.068  0.020 -0.013    0.194 -0.050  0.061   -0.010 -0.003  0.002
 H         -0.112  0.260 -0.002   -0.049 -0.199  0.216    0.000  0.076 -0.025
 H          0.035  0.023 -0.101   -0.107  0.146  0.382    0.018 -0.026 -0.074
 H         -0.131  0.120  0.460    0.119  0.054 -0.220    0.010  0.032  0.164
 H         -0.119 -0.258  0.298   -0.001  0.377 -0.087   -0.027 -0.137  0.084
 H         -0.058 -0.100 -0.324   -0.083 -0.318  0.032   -0.097 -0.233  0.538
 H         -0.058 -0.048 -0.087   -0.315 -0.084 -0.098   -0.370 -0.116 -0.375
 H         -0.319 -0.068 -0.143   -0.108 -0.056 -0.046    0.435  0.297 -0.055
 H          0.082  0.043 -0.032   -0.007 -0.033  0.024   -0.001  0.003 -0.004
 TransDip  -0.047  0.024 -0.001   -0.019  0.017  0.009    0.004 -0.010  0.025

 Mode:                 7                      8                      9
 Frequency:       200.07                 240.21                 269.70
 Force Cnst:      0.0772                 0.1184                 0.0566
 Red. Mass:       3.2734                 3.4832                 1.3205
 IR Active:          YES                    YES                    YES
 IR Intens:        1.152                  6.437                 41.656
 Raman Active:       YES                    YES                    YES
               X      Y      Z        X      Y      Z        X      Y      Z
 N          0.023  0.068 -0.120   -0.218 -0.087 -0.035   -0.036 -0.047  0.002
 C          0.018  0.040  0.022   -0.060  0.056  0.048    0.012  0.006 -0.042
 C          0.037  0.038  0.002   -0.020  0.031  0.029    0.024  0.014 -0.036
 C         -0.037 -0.103  0.211   -0.027  0.124  0.017   -0.018  0.008  0.035
 C         -0.083 -0.084 -0.037   -0.042  0.053  0.007   -0.016  0.010  0.009
 S         -0.122 -0.044 -0.067    0.079 -0.103 -0.029    0.004 -0.017 -0.009
 C          0.045  0.057  0.042    0.251 -0.010  0.039    0.034 -0.002  0.007
 O          0.114  0.013  0.032   -0.054 -0.021  0.015    0.038  0.092 -0.027
 O          0.110  0.046  0.002    0.004  0.068 -0.025   -0.023 -0.014  0.020
 H          0.046  0.032 -0.225   -0.468 -0.079 -0.344    0.105  0.072  0.647
 H         -0.002  0.199 -0.128   -0.100  0.105 -0.003   -0.435 -0.550 -0.107
 H          0.148  0.049  0.033   -0.034  0.049  0.053    0.063  0.020 -0.041
 H         -0.075 -0.392  0.250    0.014  0.165  0.014   -0.068 -0.052  0.038
 H          0.030  0.006  0.484   -0.044  0.102 -0.038   -0.001  0.030  0.092
 H         -0.023 -0.160 -0.152   -0.116  0.070  0.010   -0.018  0.004 -0.003
 H         -0.184  0.076 -0.075   -0.088  0.048  0.006   -0.037  0.026  0.005
 H         -0.034  0.137  0.235    0.176  0.179  0.126    0.019  0.030  0.029
 H          0.029  0.009 -0.042    0.361 -0.049  0.037    0.049 -0.008  0.004
 H          0.255  0.097  0.034    0.387 -0.025  0.043    0.065 -0.004  0.008
 H          0.022  0.074 -0.021    0.027  0.118 -0.006   -0.021 -0.061  0.010
 TransDip  -0.026  0.022  0.003   -0.013  0.073 -0.033   -0.042 -0.159  0.125

 Mode:                10                     11                     12
 Frequency:       305.79                 337.43                 381.46
 Force Cnst:      0.1480                 0.3484                 0.3278
 Red. Mass:       2.6870                 5.1940                 3.8234
 IR Active:          YES                    YES                    YES
 IR Intens:       12.029                 11.411                  2.631
 Raman Active:       YES                    YES                    YES
               X      Y      Z        X      Y      Z        X      Y      Z
 N         -0.070 -0.100  0.159    0.088 -0.221  0.038   -0.132 -0.143 -0.035
 C          0.000  0.016 -0.071    0.279 -0.003  0.122   -0.008 -0.014  0.034
 C          0.024  0.021 -0.112    0.153 -0.004  0.052   -0.010  0.090  0.071
 C         -0.016 -0.064  0.051    0.187  0.185  0.019    0.087 -0.179 -0.044
 C          0.013 -0.030  0.031   -0.038  0.021 -0.039    0.118 -0.180 -0.046
 S          0.011  0.014  0.003   -0.160 -0.041 -0.038    0.014  0.055  0.027
 C         -0.015 -0.003 -0.006   -0.058  0.052  0.015   -0.079  0.010 -0.010
 O          0.044  0.192 -0.105   -0.106  0.039 -0.050   -0.029  0.050  0.069
 O         -0.007 -0.070  0.029   -0.085  0.027 -0.033    0.047  0.220 -0.075
 H         -0.399 -0.125 -0.381   -0.173 -0.173 -0.132   -0.314 -0.073 -0.011
 H          0.472  0.173  0.312    0.116 -0.162  0.043   -0.265 -0.217 -0.074
 H         -0.043  0.184 -0.096    0.338 -0.035  0.129   -0.032 -0.076  0.039
 H         -0.103 -0.217  0.066    0.330  0.319  0.013    0.171 -0.189 -0.035
 H          0.019  0.002  0.216    0.194  0.103 -0.152    0.157 -0.189 -0.026
 H          0.055 -0.039  0.029   -0.178  0.049 -0.030    0.221 -0.188 -0.025
 H          0.013 -0.026  0.029   -0.122  0.022 -0.045    0.202 -0.193 -0.039
 H         -0.006 -0.039 -0.004   -0.087  0.135  0.037   -0.026 -0.132 -0.065
 H         -0.042 -0.000 -0.015    0.001  0.034  0.018   -0.164  0.034 -0.018
 H         -0.023  0.006 -0.008   -0.009  0.036  0.018   -0.172  0.026 -0.014
 H          0.006 -0.198  0.006    0.261  0.008  0.080    0.048  0.412 -0.032
 TransDip   0.018 -0.009 -0.109    0.099  0.035  0.026   -0.014  0.048  0.015

 Mode:                13                     14                     15
 Frequency:       514.47                 520.66                 650.29
 Force Cnst:      0.1792                 0.5171                 0.8688
 Red. Mass:       1.1491                 3.2377                 3.4870
 IR Active:          YES                    YES                    YES
 IR Intens:      122.227                  5.722                  7.094
 Raman Active:       YES                    YES                    YES
               X      Y      Z        X      Y      Z        X      Y      Z
 N          0.011  0.005  0.002   -0.163  0.131 -0.041   -0.046  0.066 -0.018
 C         -0.021 -0.018 -0.025    0.012  0.186  0.056   -0.077 -0.090  0.240
 C          0.016 -0.002  0.013    0.032  0.004 -0.051   -0.003 -0.119 -0.002
 C         -0.043 -0.017 -0.010    0.156  0.016  0.019   -0.000 -0.017  0.048
 C         -0.013  0.010  0.003    0.072 -0.116 -0.040   -0.012 -0.024 -0.018
 S          0.005 -0.000  0.001   -0.003  0.016  0.008    0.008  0.009  0.004
 C          0.007 -0.006 -0.001   -0.035  0.021  0.002    0.003 -0.002 -0.000
 O          0.024 -0.000  0.018    0.029 -0.098 -0.061    0.029  0.214  0.010
 O         -0.059  0.029 -0.028   -0.077 -0.126  0.088    0.041 -0.130 -0.168
 H          0.043 -0.007  0.001   -0.260  0.178 -0.001    0.236 -0.039 -0.040
 H          0.042  0.008  0.012   -0.358  0.095 -0.097   -0.271  0.262 -0.086
 H         -0.063 -0.039 -0.026    0.048  0.259  0.050    0.016 -0.023  0.236
 H         -0.084 -0.060 -0.007    0.311  0.013  0.033    0.283  0.398  0.010
 H         -0.044  0.005  0.039    0.301 -0.026  0.012   -0.099 -0.204 -0.414
 H          0.013  0.011  0.016    0.082 -0.100 -0.008    0.059 -0.096 -0.121
 H          0.003  0.008  0.002    0.092 -0.126 -0.037   -0.038  0.117 -0.048
 H          0.004  0.003  0.002   -0.007 -0.054 -0.026    0.010 -0.023 -0.006
 H          0.013 -0.007  0.001   -0.077  0.031 -0.004   -0.014  0.006  0.004
 H          0.012 -0.005 -0.001   -0.081  0.028  0.001   -0.008 -0.006  0.001
 H          0.936 -0.036  0.294    0.273 -0.398  0.146    0.154  0.085 -0.087
 TransDip   0.337 -0.011  0.107    0.066  0.036  0.015    0.005 -0.027  0.081

 Mode:                16                     17                     18
 Frequency:       703.31                 743.35                 750.26
 Force Cnst:      1.6670                 2.0329                 0.7437
 Red. Mass:       5.7201                 6.2444                 2.2425
 IR Active:          YES                    YES                    YES
 IR Intens:        1.399                  2.793                 12.512
 Raman Active:       YES                    YES                    YES
               X      Y      Z        X      Y      Z        X      Y      Z
 N         -0.017  0.007  0.001   -0.016  0.038 -0.009   -0.063  0.065 -0.007
 C         -0.035 -0.024 -0.024    0.035  0.029  0.030   -0.016 -0.000 -0.029
 C         -0.081 -0.010 -0.016    0.378 -0.036  0.136    0.129 -0.081  0.104
 C          0.034  0.006  0.007   -0.134 -0.005 -0.059    0.030  0.023 -0.061
 C          0.142  0.080  0.056   -0.330 -0.174 -0.135    0.143  0.076  0.006
 S          0.097 -0.200 -0.064    0.167  0.009  0.034   -0.058 -0.013 -0.007
 C         -0.312  0.360  0.091   -0.088  0.133  0.039    0.022 -0.040 -0.009
 O          0.014  0.014  0.027   -0.091  0.008 -0.056   -0.059  0.051  0.042
 O          0.017 -0.008 -0.017   -0.054 -0.002 -0.017   -0.002 -0.059 -0.078
 H          0.007  0.004  0.019    0.136 -0.005  0.013    0.052  0.043  0.047
 H          0.014 -0.002  0.011    0.025  0.107  0.005   -0.003  0.080  0.014
 H         -0.049 -0.011 -0.026   -0.066 -0.060  0.035   -0.163 -0.046 -0.034
 H         -0.021  0.001  0.004   -0.137 -0.274 -0.018   -0.072 -0.464  0.006
 H         -0.043  0.036  0.023    0.035  0.065  0.202   -0.033  0.264  0.429
 H          0.103  0.072  0.042   -0.329 -0.098 -0.008    0.055  0.271  0.324
 H          0.116  0.037  0.057   -0.274 -0.260 -0.108    0.181 -0.343  0.093
 H         -0.373  0.532  0.158   -0.024 -0.031 -0.018   -0.002  0.037 -0.003
 H         -0.081  0.268  0.087   -0.131  0.136  0.019    0.068 -0.063 -0.020
 H         -0.075  0.267  0.102   -0.141  0.135  0.039    0.034 -0.015 -0.014
 H          0.055  0.040  0.006   -0.218  0.006 -0.070   -0.080  0.141 -0.064
 TransDip   0.003  0.033  0.019    0.042 -0.006  0.032    0.057 -0.019  0.096

 Mode:                19                     20                     21
 Frequency:       795.42                 829.35                 852.65
 Force Cnst:      0.9967                 0.8324                 0.6226
 Red. Mass:       2.6736                 2.0539                 1.4535
 IR Active:          YES                    YES                    YES
 IR Intens:       28.810                 23.725                157.018
 Raman Active:       YES                    YES                    YES
               X      Y      Z        X      Y      Z        X      Y      Z
 N         -0.071  0.039 -0.006    0.072 -0.023  0.024   -0.120 -0.012 -0.051
 C         -0.041 -0.051  0.010   -0.041 -0.052  0.157   -0.003 -0.064  0.035
 C          0.238  0.040  0.026    0.028  0.065 -0.079   -0.031  0.023 -0.042
 C         -0.068 -0.081  0.020   -0.056 -0.048 -0.034    0.034  0.032  0.029
 C          0.125  0.040  0.118    0.027  0.066 -0.064   -0.002 -0.006 -0.051
 S         -0.039 -0.017 -0.024   -0.005 -0.011  0.007    0.002  0.002  0.007
 C          0.002 -0.019 -0.013   -0.007 -0.007  0.004    0.002  0.002  0.006
 O         -0.025 -0.034 -0.098    0.044 -0.018 -0.103    0.020 -0.012 -0.030
 O         -0.050  0.073  0.056   -0.018  0.067  0.071    0.000  0.042  0.032
 H          0.199 -0.031  0.060   -0.055 -0.058 -0.218    0.567 -0.127  0.325
 H          0.089  0.119  0.047   -0.456  0.105 -0.148    0.576  0.087  0.182
 H         -0.098 -0.079  0.016   -0.031 -0.046  0.154    0.083 -0.044  0.045
 H         -0.169  0.305 -0.047    0.126 -0.167  0.000    0.204 -0.033  0.056
 H         -0.011 -0.239 -0.289   -0.350  0.052  0.013   -0.040  0.048  0.020
 H          0.267 -0.227 -0.296    0.031  0.294  0.339   -0.037  0.112  0.144
 H          0.141  0.475  0.026    0.016 -0.410  0.034   -0.055 -0.207 -0.011
 H         -0.045  0.084  0.051   -0.023  0.069 -0.007    0.019 -0.028 -0.025
 H          0.039 -0.011  0.022    0.069 -0.050 -0.021   -0.004 -0.010 -0.016
 H          0.090 -0.066 -0.005    0.010  0.034 -0.005   -0.039  0.036  0.000
 H         -0.132 -0.112 -0.007   -0.035 -0.191  0.013    0.012 -0.048  0.019
 TransDip   0.165 -0.021 -0.045   -0.138 -0.014 -0.072    0.375 -0.113  0.089

 Mode:                22                     23                     24
 Frequency:       969.18                 975.57                1000.51
 Force Cnst:      0.7292                 0.7654                 0.9641
 Red. Mass:       1.3176                 1.3650                 1.6346
 IR Active:          YES                    YES                    YES
 IR Intens:        7.616                  9.900                  2.406
 Raman Active:       YES                    YES                    YES
               X      Y      Z        X      Y      Z        X      Y      Z
 N         -0.015  0.012 -0.008   -0.022  0.004 -0.009    0.006 -0.017  0.011
 C          0.052  0.039 -0.019    0.046  0.019  0.022   -0.079 -0.066  0.026
 C          0.004 -0.004  0.016   -0.015  0.003 -0.002   -0.011  0.008 -0.024
 C         -0.028 -0.069  0.011    0.014 -0.061 -0.037    0.143  0.035 -0.049
 C         -0.022  0.037 -0.027   -0.054  0.034  0.009   -0.067 -0.011  0.082
 S          0.011  0.018 -0.005    0.012  0.017  0.026    0.012  0.025 -0.014
 C         -0.059 -0.074  0.057   -0.055 -0.036 -0.107   -0.037 -0.045  0.028
 O         -0.009 -0.002  0.019    0.001  0.000  0.007    0.014  0.004 -0.027
 O          0.001 -0.015 -0.009    0.003 -0.009 -0.003   -0.001  0.020  0.010
 H         -0.093  0.058  0.045    0.001  0.015  0.045    0.169 -0.099 -0.061
 H          0.105 -0.059  0.031    0.059 -0.001  0.019   -0.176  0.115 -0.048
 H          0.143  0.082 -0.017    0.065  0.032  0.022   -0.314 -0.163  0.019
 H          0.058  0.098 -0.008    0.087 -0.096 -0.024    0.016 -0.259 -0.015
 H         -0.011 -0.141 -0.144    0.038 -0.051 -0.003    0.250  0.139  0.246
 H          0.201  0.068  0.094   -0.037  0.040  0.023   -0.346 -0.117 -0.200
 H         -0.117 -0.069 -0.011    0.078  0.013  0.024    0.149  0.287  0.034
 H         -0.134  0.367 -0.079   -0.284  0.402  0.285   -0.090  0.216 -0.024
 H          0.471 -0.443 -0.228    0.081  0.153  0.262    0.262 -0.240 -0.117
 H         -0.013  0.397 -0.035    0.511 -0.492 -0.019    0.021  0.205 -0.022
 H         -0.000  0.035  0.001    0.005 -0.000 -0.001    0.000 -0.061 -0.006
 TransDip   0.071  0.052  0.000    0.071  0.023  0.067   -0.033 -0.001 -0.037

 Mode:                25                     26                     27
 Frequency:      1039.08                1049.75                1119.53
 Force Cnst:      1.5561                 2.0219                 2.4022
 Red. Mass:       2.4462                 3.1142                 3.2531
 IR Active:          YES                    YES                    YES
 IR Intens:        7.791                  8.420                 26.340
 Raman Active:       YES                    YES                    YES
               X      Y      Z        X      Y      Z        X      Y      Z
 N          0.021  0.020  0.021    0.089 -0.067  0.003    0.086 -0.175 -0.062
 C         -0.151 -0.073 -0.140   -0.165  0.024 -0.046   -0.145  0.246  0.074
 C          0.065 -0.028  0.020    0.025 -0.015  0.005    0.024  0.159  0.045
 C          0.189 -0.059  0.121   -0.067  0.230  0.119   -0.016 -0.080 -0.047
 C         -0.070  0.102 -0.057    0.119 -0.196 -0.096   -0.020  0.081  0.028
 S         -0.001 -0.005  0.020    0.007  0.027  0.019   -0.006 -0.015 -0.003
 C          0.009  0.012 -0.019   -0.070 -0.053 -0.040    0.022  0.015  0.008
 O         -0.013 -0.002 -0.008   -0.004  0.001 -0.007   -0.024 -0.008  0.047
 O         -0.012  0.027  0.008   -0.007  0.005  0.005    0.008 -0.090 -0.070
 H         -0.097  0.016 -0.105    0.170 -0.128 -0.080    0.438 -0.253  0.086
 H         -0.111 -0.043 -0.029   -0.028 -0.018 -0.040    0.191 -0.007 -0.025
 H         -0.190 -0.057 -0.146   -0.119  0.039 -0.047   -0.280  0.219  0.067
 H          0.246  0.178  0.084   -0.135  0.269  0.109    0.110 -0.070 -0.033
 H          0.227 -0.196 -0.156    0.013  0.186  0.067    0.308 -0.125  0.030
 H          0.218  0.223  0.240    0.349 -0.186 -0.000    0.226  0.056  0.056
 H         -0.596 -0.101 -0.042    0.055 -0.246 -0.090   -0.057  0.053  0.032
 H          0.007 -0.035  0.029   -0.226  0.366  0.118    0.056 -0.086 -0.022
 H         -0.075  0.094  0.065    0.244 -0.104  0.057   -0.071  0.036 -0.009
 H          0.032 -0.107  0.007    0.286 -0.115 -0.030   -0.071  0.011  0.009
 H         -0.022  0.064  0.015   -0.018  0.039  0.008    0.009 -0.380 -0.133
 TransDip  -0.080 -0.010 -0.039   -0.072  0.058  0.003   -0.015  0.148  0.071

 Mode:                28                     29                     30
 Frequency:      1128.83                1144.02                1218.01
 Force Cnst:      1.1850                 0.9644                 1.2000
 Red. Mass:       1.5784                 1.2507                 1.3729
 IR Active:          YES                    YES                    YES
 IR Intens:        8.930                  7.456                  7.135
 Raman Active:       YES                    YES                    YES
               X      Y      Z        X      Y      Z        X      Y      Z
 N          0.025 -0.045 -0.013   -0.031 -0.010  0.013   -0.039 -0.021  0.046
 C         -0.050  0.071 -0.005    0.092 -0.005  0.046    0.069 -0.042 -0.082
 C          0.012 -0.165 -0.022   -0.044 -0.041 -0.026    0.004  0.070  0.021
 C         -0.010 -0.028 -0.016   -0.006  0.017 -0.059    0.018 -0.022  0.039
 C         -0.016  0.025  0.020   -0.002  0.007 -0.011    0.032 -0.011 -0.020
 S         -0.001 -0.003 -0.006   -0.002 -0.005  0.009    0.003  0.006  0.001
 C          0.007  0.005  0.006    0.003  0.003 -0.003   -0.006 -0.006 -0.002
 O          0.008  0.006 -0.032    0.014  0.003 -0.014   -0.022 -0.011  0.051
 O         -0.022  0.038  0.069    0.002  0.012  0.022    0.009 -0.009 -0.027
 H          0.201 -0.110 -0.030    0.202 -0.098 -0.022    0.361 -0.198 -0.092
 H         -0.048  0.078 -0.036   -0.176  0.202 -0.030   -0.370  0.332 -0.060
 H          0.127  0.615 -0.088   -0.220  0.064  0.002   -0.007  0.491 -0.169
 H          0.208 -0.039  0.007   -0.455 -0.014 -0.096   -0.140  0.105  0.002
 H          0.027 -0.040 -0.026    0.364  0.002  0.119   -0.212 -0.027 -0.107
 H         -0.101  0.018 -0.016    0.468 -0.036  0.057   -0.347  0.058 -0.019
 H          0.227  0.028  0.033   -0.435  0.040 -0.046   -0.029 -0.064 -0.013
 H          0.023 -0.034 -0.014    0.003 -0.009  0.005   -0.018  0.031  0.006
 H         -0.018  0.002 -0.013   -0.011  0.015  0.012    0.010 -0.003  0.007
 H         -0.028  0.016  0.003   -0.003 -0.017  0.003    0.015  0.007 -0.005
 H         -0.014  0.582  0.181   -0.008  0.144  0.046    0.014 -0.218 -0.068
 TransDip  -0.041 -0.079 -0.036    0.036 -0.070  0.037    0.066  0.050 -0.020

 Mode:                31                     32                     33
 Frequency:      1260.85                1289.54                1303.80
 Force Cnst:      1.2097                 1.5251                 1.3207
 Red. Mass:       1.2915                 1.5566                 1.3187
 IR Active:          YES                    YES                    YES
 IR Intens:       98.515                187.122                 68.951
 Raman Active:       YES                    YES                    YES
               X      Y      Z        X      Y      Z        X      Y      Z
 N         -0.012  0.013  0.033   -0.017 -0.002  0.026    0.007 -0.003 -0.017
 C          0.010 -0.053 -0.045    0.037 -0.017 -0.028    0.011  0.038  0.027
 C         -0.006 -0.036 -0.003   -0.006  0.141  0.016   -0.009 -0.095 -0.016
 C         -0.044  0.039 -0.001   -0.013 -0.003  0.061   -0.024 -0.037  0.064
 C         -0.088  0.024 -0.002   -0.051  0.025 -0.038    0.034  0.032 -0.063
 S         -0.004 -0.010 -0.005   -0.002 -0.005 -0.005    0.001  0.003 -0.003
 C          0.006  0.013  0.007    0.003  0.007  0.005   -0.000 -0.004  0.001
 O         -0.012  0.007  0.033    0.016 -0.022 -0.042    0.000  0.015  0.005
 O          0.011  0.049 -0.013   -0.010 -0.100  0.006    0.004  0.051  0.005
 H          0.075 -0.050 -0.069    0.103 -0.063 -0.038   -0.058  0.033  0.026
 H         -0.152  0.092 -0.015   -0.117  0.098 -0.006    0.077 -0.046  0.007
 H          0.236  0.055 -0.038   -0.156 -0.287 -0.000   -0.232 -0.125  0.033
 H          0.259 -0.053  0.038   -0.058  0.121  0.038   -0.376  0.243 -0.005
 H          0.346 -0.043  0.049    0.201 -0.115 -0.052    0.468 -0.218 -0.041
 H          0.467 -0.033  0.067    0.056  0.074  0.074   -0.466  0.187  0.048
 H          0.506 -0.023  0.045    0.512 -0.119  0.029    0.261 -0.189 -0.004
 H          0.041 -0.075 -0.027    0.024 -0.039 -0.022   -0.005  0.021 -0.008
 H          0.002 -0.014 -0.029   -0.002 -0.009 -0.022   -0.013  0.004  0.000
 H         -0.005 -0.028  0.011    0.002 -0.016  0.006    0.004  0.014 -0.004
 H         -0.015 -0.414 -0.112    0.004  0.644  0.156   -0.008 -0.242 -0.055
 TransDip  -0.090 -0.258 -0.163   -0.014  0.387  0.205   -0.001 -0.239 -0.117

 Mode:                34                     35                     36
 Frequency:      1337.97                1353.88                1368.86
 Force Cnst:      1.2491                 1.3880                 1.3477
 Red. Mass:       1.1842                 1.2853                 1.2207
 IR Active:          YES                    YES                    YES
 IR Intens:       19.359                  8.734                  3.396
 Raman Active:       YES                    YES                    YES
               X      Y      Z        X      Y      Z        X      Y      Z
 N         -0.006  0.004  0.040   -0.000  0.001  0.004    0.002  0.000 -0.010
 C         -0.070 -0.011 -0.010    0.067 -0.007 -0.032   -0.022 -0.002  0.019
 C          0.005  0.036  0.006   -0.011 -0.006  0.001    0.005 -0.001 -0.002
 C         -0.040  0.001 -0.040   -0.113  0.018  0.009    0.074 -0.003  0.007
 C          0.056  0.012  0.002    0.044 -0.001  0.021   -0.052 -0.002 -0.013
 S          0.003  0.002  0.002    0.004 -0.001  0.001    0.003 -0.006 -0.002
 C          0.013 -0.021 -0.006    0.038 -0.048 -0.013    0.066 -0.072 -0.016
 O          0.001 -0.005 -0.005    0.004  0.001 -0.005   -0.003  0.000  0.004
 O         -0.003 -0.018 -0.002    0.002  0.003  0.002   -0.000  0.002 -0.001
 H          0.093 -0.072 -0.086    0.009 -0.007 -0.012   -0.032  0.023  0.024
 H         -0.096  0.047  0.007   -0.066  0.033 -0.017    0.055 -0.030  0.007
 H          0.745 -0.163  0.084   -0.426 -0.078 -0.067    0.075  0.094  0.015
 H         -0.042 -0.047 -0.035    0.620 -0.041  0.086   -0.334  0.028 -0.036
 H          0.418 -0.067  0.074    0.199 -0.047  0.046   -0.198  0.044 -0.045
 H         -0.234  0.029 -0.056   -0.113 -0.029 -0.065    0.183 -0.012  0.042
 H         -0.236 -0.036 -0.014   -0.191 -0.007  0.005    0.231 -0.015  0.005
 H         -0.046  0.129  0.042   -0.101  0.298  0.103   -0.142  0.459  0.145
 H         -0.092  0.057  0.047   -0.239  0.143  0.108   -0.403  0.224  0.154
 H         -0.077  0.087 -0.020   -0.206  0.203 -0.048   -0.342  0.320 -0.074
 H          0.016  0.095  0.026   -0.007  0.016  0.002    0.000 -0.030 -0.007
 TransDip   0.036  0.117  0.070    0.081 -0.043  0.024    0.001 -0.039 -0.044

 Mode:                37                     38                     39
 Frequency:      1436.28                1468.66                1480.23
 Force Cnst:      1.9238                 1.3362                 1.3685
 Red. Mass:       1.5829                 1.0514                 1.0601
 IR Active:          YES                    YES                    YES
 IR Intens:       14.401                  9.711                 13.260
 Raman Active:       YES                    YES                    YES
               X      Y      Z        X      Y      Z        X      Y      Z
 N          0.026  0.029 -0.051    0.000  0.000 -0.000   -0.000  0.001 -0.001
 C         -0.028 -0.165  0.072   -0.000 -0.001  0.001   -0.001 -0.003  0.001
 C          0.014  0.097  0.015    0.000  0.001  0.000   -0.001  0.001  0.001
 C         -0.029  0.040 -0.011   -0.000 -0.000  0.002    0.006 -0.016 -0.007
 C          0.011  0.009 -0.006   -0.000  0.001 -0.002   -0.009  0.030  0.011
 S          0.000  0.001  0.000    0.000  0.001 -0.003   -0.002 -0.003 -0.001
 C         -0.003  0.001  0.001    0.006  0.017 -0.060   -0.040 -0.038 -0.015
 O         -0.002 -0.012 -0.001   -0.000 -0.000  0.000    0.001 -0.000 -0.001
 O         -0.001 -0.031 -0.009    0.000 -0.000 -0.000   -0.000 -0.000  0.000
 H         -0.316  0.184  0.082   -0.002  0.001  0.000   -0.001  0.001 -0.001
 H          0.209 -0.228  0.007    0.002 -0.001  0.000    0.004 -0.007  0.001
 H         -0.097  0.727 -0.057   -0.001  0.004 -0.000   -0.002  0.011 -0.001
 H         -0.068 -0.111  0.007   -0.009  0.002  0.001    0.016  0.155 -0.026
 H          0.375 -0.077 -0.003    0.007 -0.005 -0.005   -0.017  0.063  0.137
 H         -0.047  0.008 -0.025   -0.004  0.007  0.003    0.040 -0.115 -0.208
 H         -0.011 -0.051  0.003    0.017 -0.003 -0.002    0.002 -0.235  0.057
 H          0.004 -0.007 -0.011   -0.117 -0.299  0.648    0.084 -0.250 -0.175
 H          0.008 -0.007 -0.006    0.473  0.006  0.214    0.129  0.253  0.502
 H          0.016 -0.008  0.002   -0.444  0.062 -0.043    0.352  0.511 -0.113
 H          0.010  0.046  0.006   -0.000  0.000 -0.000    0.002  0.000  0.001
 TransDip   0.025  0.113  0.037    0.000 -0.042  0.091    0.116 -0.006  0.012

 Mode:                40                     41                     42
 Frequency:      1485.71                1493.46                1647.08
 Force Cnst:      1.4020                 1.4442                 1.7559
 Red. Mass:       1.0780                 1.0990                 1.0985
 IR Active:          YES                    YES                    YES
 IR Intens:        1.289                  5.055                 59.165
 Raman Active:       YES                    YES                    YES
               X      Y      Z        X      Y      Z        X      Y      Z
 N         -0.001  0.004 -0.002    0.001  0.005 -0.002    0.031 -0.062 -0.023
 C         -0.004 -0.014  0.002   -0.004 -0.020  0.003   -0.016 -0.009 -0.018
 C         -0.002  0.005  0.005    0.001  0.012  0.004   -0.007 -0.003  0.025
 C          0.010 -0.048 -0.023   -0.013 -0.050 -0.029   -0.001  0.001  0.001
 C         -0.014  0.044  0.015    0.004 -0.058 -0.027    0.001 -0.001 -0.001
 S          0.002  0.002  0.001   -0.001 -0.002 -0.001    0.000  0.000  0.000
 C          0.018  0.018  0.007   -0.004 -0.006 -0.002   -0.000 -0.000 -0.000
 O          0.002 -0.000 -0.004    0.001 -0.001 -0.001    0.006  0.002 -0.018
 O         -0.000 -0.000 -0.000    0.000 -0.003 -0.001   -0.000  0.002 -0.000
 H         -0.006  0.004 -0.004   -0.015  0.007 -0.009   -0.314  0.243  0.557
 H          0.012 -0.026  0.002    0.011 -0.033  0.001   -0.026  0.719 -0.032
 H          0.002  0.043 -0.005    0.023  0.062 -0.007    0.065 -0.035 -0.006
 H          0.063  0.485 -0.082    0.104  0.468 -0.082    0.015  0.020 -0.000
 H         -0.035  0.194  0.434    0.017  0.178  0.441    0.014  0.006  0.021
 H          0.035 -0.202 -0.365   -0.036  0.243  0.446   -0.002  0.002  0.002
 H         -0.020 -0.413  0.090    0.055  0.485 -0.114   -0.001  0.001 -0.001
 H         -0.033  0.098  0.077    0.006 -0.020 -0.018   -0.000  0.000  0.000
 H         -0.049 -0.117 -0.225    0.005  0.037  0.065    0.000 -0.000  0.000
 H         -0.153 -0.233  0.051    0.035  0.071 -0.015    0.000 -0.000 -0.000
 H          0.008 -0.002  0.002   -0.005  0.004 -0.002    0.002 -0.009  0.000
 TransDip  -0.004  0.018  0.031    0.002  0.065  0.031   -0.061  0.180  0.157

 Mode:                43                     44                     45
 Frequency:      1842.48                2999.65                3016.01
 Force Cnst:     18.3775                 5.7440                 5.6808
 Red. Mass:       9.1882                 1.0835                 1.0600
 IR Active:          YES                    YES                    YES
 IR Intens:      236.816                 26.668                 35.483
 Raman Active:       YES                    YES                    YES
               X      Y      Z        X      Y      Z        X      Y      Z
 N         -0.011  0.011  0.009    0.001 -0.001  0.002    0.000 -0.000  0.000
 C          0.014  0.023 -0.038    0.007 -0.010 -0.081    0.001 -0.001 -0.012
 C         -0.256 -0.051  0.641    0.000 -0.003 -0.002    0.000 -0.001 -0.001
 C          0.011 -0.001  0.004   -0.002 -0.003  0.008    0.001  0.012  0.009
 C         -0.001 -0.002 -0.002   -0.000  0.007  0.009    0.000 -0.044 -0.049
 S         -0.000 -0.000 -0.000    0.000  0.000  0.000   -0.000 -0.000 -0.000
 C         -0.000 -0.001 -0.000   -0.000  0.000  0.000    0.001 -0.001 -0.001
 O          0.162  0.019 -0.405   -0.000  0.000  0.001   -0.000  0.000  0.000
 O          0.015  0.029 -0.037   -0.000  0.001  0.001   -0.000  0.000  0.000
 H          0.130 -0.093 -0.168    0.002 -0.004 -0.000   -0.000 -0.001 -0.000
 H         -0.003 -0.237  0.006   -0.002  0.001 -0.018   -0.000  0.000 -0.003
 H          0.069  0.198 -0.031   -0.086  0.145  0.962   -0.011  0.023  0.149
 H         -0.051 -0.050  0.014    0.011 -0.013 -0.088    0.016 -0.021 -0.169
 H         -0.046 -0.013 -0.066    0.011  0.047 -0.021   -0.032 -0.116  0.060
 H          0.002  0.013  0.021   -0.011 -0.059  0.039    0.070  0.373 -0.244
 H          0.009  0.016  0.001    0.006 -0.025 -0.148   -0.054  0.148  0.833
 H         -0.001  0.002  0.001    0.003  0.001  0.001   -0.019 -0.004 -0.005
 H         -0.001  0.002  0.004   -0.001 -0.002  0.002    0.004  0.015 -0.010
 H          0.001  0.003 -0.001    0.000 -0.001 -0.006   -0.003  0.007  0.031
 H          0.003 -0.387 -0.089   -0.000  0.008  0.003    0.002  0.001  0.002
 TransDip  -0.248 -0.028  0.425    0.052 -0.068 -0.141   -0.067 -0.105 -0.145

 Mode:                46                     47                     48
 Frequency:      3029.47                3034.70                3065.05
 Force Cnst:      5.7470                 5.5908                 6.0869
 Red. Mass:       1.0628                 1.0304                 1.0997
 IR Active:          YES                    YES                    YES
 IR Intens:       23.708                 30.847                  3.602
 Raman Active:       YES                    YES                    YES
               X      Y      Z        X      Y      Z        X      Y      Z
 N         -0.000  0.000  0.000    0.000 -0.000  0.000    0.000  0.000  0.000
 C          0.000 -0.002 -0.002   -0.000  0.000 -0.000    0.001 -0.001 -0.005
 C          0.001  0.000 -0.001   -0.000 -0.000  0.000    0.000 -0.000 -0.000
 C         -0.013 -0.067 -0.007    0.001  0.003 -0.000    0.007  0.006 -0.045
 C          0.001 -0.004 -0.017   -0.000  0.001  0.004   -0.011 -0.050  0.060
 S          0.000 -0.000 -0.000    0.000 -0.000 -0.000    0.000 -0.000 -0.000
 C          0.001 -0.002 -0.001    0.018 -0.039 -0.014   -0.001 -0.001  0.005
 O         -0.000  0.000  0.000    0.000  0.000 -0.000   -0.000  0.000  0.000
 O         -0.000 -0.000  0.000    0.000  0.000 -0.000   -0.000  0.000  0.000
 H         -0.003  0.002  0.000    0.000 -0.000 -0.000    0.000 -0.001 -0.000
 H         -0.001  0.000 -0.002   -0.000 -0.000 -0.000   -0.002  0.000 -0.002
 H         -0.002  0.005  0.026   -0.000 -0.000 -0.000   -0.004  0.008  0.055
 H         -0.045  0.046  0.445    0.001 -0.001 -0.012   -0.040  0.068  0.480
 H          0.205  0.752 -0.369   -0.010 -0.035  0.017   -0.042 -0.145  0.062
 H          0.000  0.004 -0.008    0.002 -0.005  0.004    0.123  0.665 -0.388
 H         -0.013  0.039  0.209    0.006 -0.010 -0.050    0.017 -0.074 -0.328
 H         -0.022 -0.007 -0.007   -0.420 -0.126 -0.131    0.005  0.002  0.002
 H          0.008  0.025 -0.017    0.188  0.488 -0.331    0.005  0.023 -0.013
 H         -0.001  0.007  0.036    0.012  0.105  0.624   -0.000 -0.009 -0.046
 H          0.001  0.001  0.000   -0.000 -0.000 -0.000    0.001  0.001 -0.001
 TransDip   0.011 -0.152 -0.034    0.105 -0.137 -0.044   -0.015 -0.056  0.018

 Mode:                49                     50                     51
 Frequency:      3086.93                3111.17                3130.79
 Force Cnst:      6.2020                 6.3175                 6.3685
 Red. Mass:       1.1047                 1.1078                 1.1028
 IR Active:          YES                    YES                    YES
 IR Intens:       23.378                 10.222                  6.690
 Raman Active:       YES                    YES                    YES
               X      Y      Z        X      Y      Z        X      Y      Z
 N         -0.000 -0.000  0.001    0.000  0.000 -0.000    0.000 -0.000 -0.000
 C          0.001 -0.001 -0.009   -0.000  0.000  0.000    0.000 -0.000 -0.000
 C         -0.000 -0.000 -0.001    0.000  0.000  0.000   -0.000 -0.000 -0.000
 C          0.014  0.023 -0.075   -0.001 -0.001  0.004    0.000  0.000  0.000
 C          0.007  0.026 -0.040   -0.001 -0.004  0.007    0.000 -0.000 -0.000
 S         -0.000 -0.000  0.000   -0.000 -0.000  0.000   -0.000  0.000 -0.000
 C          0.001  0.003 -0.007    0.013  0.034 -0.088   -0.076 -0.045 -0.029
 O         -0.000 -0.000  0.001   -0.000 -0.000 -0.000   -0.000  0.000  0.000
 O          0.000  0.000  0.000   -0.000  0.000 -0.000   -0.000  0.000  0.000
 H          0.001 -0.002 -0.000   -0.000  0.000  0.000    0.000  0.000 -0.000
 H         -0.003  0.001 -0.003    0.000 -0.000  0.000    0.000 -0.000  0.000
 H         -0.004  0.015  0.102    0.000 -0.001 -0.005   -0.000  0.000  0.000
 H         -0.066  0.105  0.715    0.003 -0.005 -0.033   -0.000  0.000 -0.000
 H         -0.103 -0.388  0.174    0.006  0.022 -0.010   -0.001 -0.001  0.000
 H         -0.063 -0.363  0.210    0.008  0.061 -0.036    0.002 -0.000 -0.000
 H         -0.019  0.059  0.268    0.006 -0.010 -0.048    0.001 -0.000  0.002
 H          0.002  0.000 -0.001    0.041  0.018 -0.008    0.822  0.227  0.247
 H         -0.015 -0.045  0.027   -0.210 -0.561  0.353    0.090  0.272 -0.193
 H         -0.000  0.012  0.058    0.016  0.136  0.691   -0.011  0.042  0.287
 H         -0.000  0.001  0.001    0.000 -0.000 -0.000    0.000 -0.000  0.000
 TransDip   0.028  0.044 -0.146    0.016  0.031 -0.096   -0.055 -0.054 -0.030

 Mode:                52                     53                     54
 Frequency:      3493.45                3577.33                3810.36
 Force Cnst:      7.5410                 8.2476                 9.1191
 Red. Mass:       1.0487                 1.0939                 1.0660
 IR Active:          YES                    YES                    YES
 IR Intens:        6.638                  9.288                 42.897
 Raman Active:       YES                    YES                    YES
               X      Y      Z        X      Y      Z        X      Y      Z
 N          0.005 -0.041 -0.038   -0.030 -0.049  0.057    0.000 -0.000 -0.000
 C         -0.002 -0.001 -0.002   -0.001  0.000  0.001   -0.000  0.000  0.001
 C          0.000  0.000  0.000   -0.000  0.000 -0.000    0.001  0.001 -0.002
 C         -0.000  0.000 -0.000    0.000  0.000 -0.000   -0.000  0.000 -0.000
 C         -0.000 -0.000 -0.000    0.000  0.000 -0.000   -0.000 -0.000  0.000
 S          0.000  0.000  0.000    0.000 -0.000 -0.000    0.000  0.000 -0.000
 C         -0.000 -0.000 -0.000    0.000  0.000 -0.000   -0.000  0.000  0.000
 O          0.000  0.000 -0.000    0.000 -0.000 -0.000   -0.000 -0.000  0.001
 O         -0.000 -0.000  0.000    0.000  0.000 -0.000    0.019  0.010 -0.058
 H          0.199  0.577 -0.185    0.251  0.702 -0.190    0.000  0.002  0.000
 H         -0.240 -0.012  0.729    0.177 -0.017 -0.608   -0.001 -0.001  0.004
 H          0.000  0.002  0.013    0.001 -0.003 -0.008   -0.000  0.001 -0.001
 H          0.001  0.000  0.001   -0.000 -0.000 -0.000   -0.000 -0.000  0.000
 H          0.002  0.000  0.001    0.001 -0.001  0.001    0.000  0.001  0.000
 H         -0.000  0.000 -0.000   -0.000 -0.000  0.000   -0.000  0.001 -0.001
 H         -0.000  0.000  0.000    0.000 -0.000  0.000    0.000 -0.000 -0.001
 H         -0.000  0.000  0.000    0.000 -0.000 -0.000    0.000 -0.000 -0.000
 H          0.000  0.000 -0.000    0.000 -0.000 -0.000   -0.000 -0.000 -0.000
 H          0.000  0.000  0.000   -0.000  0.000 -0.000    0.000 -0.000 -0.000
 H          0.001  0.000 -0.004   -0.001  0.000  0.002   -0.312 -0.184  0.930
 TransDip  -0.061 -0.003  0.056    0.034  0.051 -0.076   -0.046  0.025  0.203

 STANDARD THERMODYNAMIC QUANTITIES AT   298.15 K  AND     1.00 ATM

   This Molecule has  0 Imaginary Frequencies
   Zero point vibrational energy:      103.510 kcal/mol

   Atom    1 Element N  Has Mass   14.00307
   Atom    2 Element C  Has Mass   12.00000
   Atom    3 Element C  Has Mass   12.00000
   Atom    4 Element C  Has Mass   12.00000
   Atom    5 Element C  Has Mass   12.00000
   Atom    6 Element S  Has Mass   31.97207
   Atom    7 Element C  Has Mass   12.00000
   Atom    8 Element O  Has Mass   15.99491
   Atom    9 Element O  Has Mass   15.99491
   Atom   10 Element H  Has Mass    1.00783
   Atom   11 Element H  Has Mass    1.00783
   Atom   12 Element H  Has Mass    1.00783
   Atom   13 Element H  Has Mass    1.00783
   Atom   14 Element H  Has Mass    1.00783
   Atom   15 Element H  Has Mass    1.00783
   Atom   16 Element H  Has Mass    1.00783
   Atom   17 Element H  Has Mass    1.00783
   Atom   18 Element H  Has Mass    1.00783
   Atom   19 Element H  Has Mass    1.00783
   Atom   20 Element H  Has Mass    1.00783
   Molecular Mass:   149.051090 amu
   Principal axes and moments of inertia in amu*Bohr^2:
                             1           2           3
    Eigenvalues --      753.65648  2944.98791  3345.87137
          X               0.99899    -0.04488    -0.00241
          Y               0.04490     0.99894     0.00994
          Z               0.00196    -0.01004     0.99995
   Rotational Symmetry Number is   1
   The Molecule is an Asymmetric Top
   Translational Enthalpy:        0.889 kcal/mol
   Rotational Enthalpy:           0.889 kcal/mol
   Vibrational Enthalpy:        108.912 kcal/mol
   gas constant (RT):             0.592 kcal/mol
   Translational Entropy:        40.908  cal/mol.K
   Rotational Entropy:           30.386  cal/mol.K
   Vibrational Entropy:          36.753  cal/mol.K

   Total Enthalpy:              111.282 kcal/mol
   Total Entropy:               108.046  cal/mol.K

 ======================================================================

 STANDARD THERMODYNAMIC QUANTITIES FOR ANHARMONIC VIBRATION -- TOSH

   Zero point vibrational energy: ************ kcal/mol

   Vibrational Enthalpy:       Infinity kcal/mol
   Vibrational Entropy:             NaN  cal/mol.K

   Total Enthalpy:             Infinity kcal/mol
   Total Entropy:                   NaN  cal/mol.K

 ======================================================================

 STANDARD THERMODYNAMIC QUANTITIES FOR ANHARMONIC VIBRATION -- VPT2

   Zero point vibrational energy: ************ kcal/mol

   Vibrational Enthalpy:       Infinity kcal/mol
   Vibrational Entropy:             NaN  cal/mol.K

   Total Enthalpy:             Infinity kcal/mol
   Total Entropy:                   NaN  cal/mol.K

 ======================================================================

Archival summary:
1\1\TWL02\FREQ\ProcedureUnspecified\BasisUnspecified\121511\cher\MonDec1219:44:092016MonDec1219:44:092016\0\\#,FREQ,ProcedureUnspecified,BasisUnspecified,\\0,1\S\C,1,1.82556\H,2,1.09048,1,106.681\H,2,1.09143,1,111.072,3,-118.502,0\H,2,1.09152,1,111.253,3,118.519,0\C,1,1.83591,2,99.7447,3,178.767,0\H,6,1.09331,1,108.437,2,-56.1285,0\H,6,1.09578,1,108.484,2,61.4693,0\C,6,1.52985,1,109.947,2,-177.607,0\H,9,1.09388,6,110.207,1,64.6004,0\H,9,1.0954,6,109.346,1,-53.1886,0\C,9,1.55156,6,114.292,1,-173.213,0\H,12,1.09801,9,108.271,6,56.2,0\N,12,1.45963,9,114.498,6,176.594,0\H,14,1.01442,12,110.995,9,-46.082,0\H,14,1.0162,12,109.702,9,73.6242,0\C,12,1.53382,9,109.49,6,-63.2546,0\O,17,1.19911,12,122.723,9,-76.5388,0\O,17,1.35699,12,116.925,9,101.159,0\H,19,0.964772,17,110.394,12,6.54337,0\\\@

 Total job time:  3434.39s(wall), 3432.43s(cpu) 
 Mon Dec 12 19:44:09 2016

        *************************************************************
        *                                                           *
        *  Thank you very much for using Q-Chem.  Have a nice day.  *
        *                                                           *
        *************************************************************


 
User input: 3 of 3 
 
TWL02 127.0.1
Q-Chem Developer Version! Running on 127.0.1.*
                  Welcome to Q-Chem
     A Quantum Leap Into The Future Of Chemistry


 Q-Chem 4.4, Q-Chem, Inc., Pleasanton, CA (2016)

 Y. Shao,  Z. Gan,  E. Epifanovsky,  A. T. B. Gilbert,  M. Wormit,  
 J. Kussmann,  A. W. Lange,  A. Behn,  J. Deng,  X. Feng,  D. Ghosh,  
 M. Goldey,  P. R. Horn,  L. D. Jacobson,  I. Kaliman,  F. Rob,  
 R. Z. Khaliullin,  T. Kus,  A. Landau,  J. Liu,  E. I. Proynov,  Y. M. Rhee,  
 R. M. Richard,  M. A. Rohrdanz,  R. P. Steele,  E. J. Sundstrom,  
 H. L. Woodcock III,  P. M. Zimmerman,  D. Zuev,  B. Albrecht,  E. Alguire,  
 B. Austin,  S. A. Baeppler,  G. J. O. Beran,  Y. A. Bernard,  E. Berquist,  
 K. Brandhorst,  K. B. Bravaya,  S. T. Brown,  D. Casanova,  C.-M. Chang,  
 Y. Chen,  S. H. Chien,  K. D. Closser,  M. P. Coons,  D. L. Crittenden,  
 S. Dasgupta,  M. Diedenhofen,  R. A. DiStasio Jr.,  H. Do,  A. D. Dutoi,  
 R. G. Edgar,  P.-T. Fang,  S. Fatehi,  Q. Feng,  L. Fusti-Molnar,  
 A. Ghysels,  A. Golubeva-Zadorozhnaya,  J. Gomes,  A. Gunina,  
 M. W. D. Hanson-Heine,  P. H. P. Harbach,  A. W. Hauser,  J. E. Herr,  
 E. G. Hohenstein,  Z. C. Holden,  K. Hui,  T.-C. Jagau,  H. Ji,  B. Kaduk,  
 K. Khistyaev,  Jaehoon Kim,  Jihan Kim,  R. A. King,  P. Klunzinger,  
 K. Koh,  D. Kosenkov,  T. Kowalczyk,  C. M. Krauter,  A. Kunitsa,  
 K. U. Lao,  A. Laurent,  K. V. Lawler,  J. Lee,  D. Lefrancois,  S. Lehtola,  
 S. V. Levchenko,  C. Y. Lin,  Y.-S. Lin,  F. Liu,  E. Livshits,  
 R. C. Lochan,  A. Luenser,  P. Manohar,  S. F. Manzer,  S.-P. Mao,  Y. Mao,  
 N. Mardirossian,  A. V. Marenich,  L. A. Martinez-Martinez,  S. A. Maurer,  
 N. J. Mayhall,  J.-M. Mewes,  A. F. Morrison,  K. Nanda,  T. S. Nguyen-Beck,  
 C. M. Oana,  R. Olivares-Amaya,  D. P. O'Neill,  J. A. Parkhill,  
 T. M. Perrine,  R. Peverati,  P. A. Pieniazek,  F. Plasser,  A. Prociuk,  
 D. R. Rehn,  E. Rosta,  N. J. Russ,  N. Sergueev,  S. M. Sharada,  
 S. Sharma,  D. W. Small,  A. Sodt,  T. Stauch,  T. Stein,  D. Stuck,  
 Y.-C. Su,  A. J. W. Thom,  T. Tsuchimochi,  L. Vogt,  O. Vydrov,  T. Wang,  
 M. A. Watson,  J. Wenzel,  A. White,  C. F. Williams,  V. Vanovschi,  
 K. Yao,  S. Yeganeh,  S. R. Yost,  Z.-Q. You,  I. Y. Zhang,  X. Zhang,  
 Y. Zhao,  B. R. Brooks,  G. K. L. Chan,  D. M. Chipman,  C. J. Cramer,  
 W. A. Goddard III,  M. S. Gordon,  W. J. Hehre,  A. Klamt,  
 H. F. Schaefer III,  M. W. Schmidt,  C. D. Sherrill,  D. G. Truhlar,  
 A. Warshel,  X. Xu,  A. Aspuru-Guzik,  R. Baer,  A. T. Bell,  N. A. Besley,  
 J.-D. Chai,  A. Dreuw,  B. D. Dunietz,  T. R. Furlani,  S. R. Gwaltney,  
 C.-P. Hsu,  Y. Jung,  J. Kong,  D. S. Lambrecht,  W. Liang,  C. Ochsenfeld,  
 V. A. Rassolov,  L. V. Slipchenko,  J. E. Subotnik,  T. Van Voorhis,  
 J. M. Herbert,  A. I. Krylov,  P. M. W. Gill,  M. Head-Gordon

 Contributors to earlier versions of Q-Chem not listed above: 
 R. D. Adamson,  J. Baker,  E. F. C. Byrd,  A. K. Chakraborty,  C.-L. Cheng,  
 H. Dachsel,  R. J. Doerksen,  G. Hawkins,  A. Heyden,  S. Hirata,  
 G. Kedziora,  F. J. Keil,  C. Kelley,  P. P. Korambath,  W. Kurlancheek,  
 A. M. Lee,  M. S. Lee,  D. Liotard,  I. Lotan,  P. E. Maslen,  N. Nair,  
 D. Neuhauser,  R. Olson,  B. Peters,  J. Ritchie,  N. E. Schultz,  
 N. Shenvi,  A. C. Simmonett,  K. S. Thanthiriwatte,  Q. Wu,  W. Zhang

 Please cite Q-Chem as follows:
 Y. Shao et al., Mol. Phys. 113, 184-215 (2015)
 DOI: 10.1080/00268976.2014.952696

 Q-Chem 4.4.2 for Intel X86 EM64T Linux

 Parts of Q-Chem use Armadillo 5.200.1 (Boston Tea Smuggler).
 http://arma.sourceforge.net/

 Q-Chem begins on Mon Dec 12 19:44:09 2016  


Host: 0

     Scratch files written to /scratch/cher/qchem2227//
The previous job contains 0 fragments, simply inherited here
FILE_GEOM_ORG=        593

Checking the input file for inconsistencies... 	...done.

--------------------------------------------------------------
User input:
--------------------------------------------------------------

$molecule
   read
$end
$rem
   BASIS  =  6-311++G**
   JOB_TYPE  =  SP
   METHOD  =  B3LYP
   SOLVENT_METHOD SMD
$end


--------------------------------------------------------------
 ----------------------------------------------------------------
             Standard Nuclear Orientation (Angstroms)
    I     Atom           X                Y                Z
 ----------------------------------------------------------------
    1      N       2.5602377532    -1.5581795506     0.3350974235
    2      C       1.5192710476    -0.5551431040     0.5371486789
    3      C       1.9999483371     0.7334312541    -0.1419105898
    4      C       0.1282072378    -0.9491515489    -0.0259143377
    5      C      -0.9777856821     0.0683851215     0.2601840322
    6      S      -2.6004442306    -0.6031659807    -0.2751161310
    7      C      -3.6694237291     0.8244620937     0.1145389303
    8      O       2.4400901072     0.7531034736    -1.2571436588
    9      O       1.8637848308     1.8861223627     0.5610782451
   10      H       2.2250935731    -2.4840426813     0.5790321262
   11      H       2.8425650919    -1.5670925480    -0.6410588267
   12      H       1.4182595639    -0.3867582907     1.6174585869
   13      H       0.2267165097    -1.1070902689    -1.1038362519
   14      H      -0.1397547594    -1.9120347018     0.4223719298
   15      H      -0.7968654873     1.0038746974    -0.2759617646
   16      H      -1.0292135232     0.2875642468     1.3325896842
   17      H      -4.6808294576     0.5495899128    -0.1865422314
   18      H      -3.3624518438     1.7091253349    -0.4461289928
   19      H      -3.6673330017     1.0399192669     1.1845825668
   20      H       1.5622528625     1.6991415102     1.4582416807
 ----------------------------------------------------------------
 Nuclear Repulsion Energy =   538.4635886431 hartrees
 There are       40 alpha and       40 beta electrons
 Requested basis set is 6-311++G(d,p)
 There are 116 shells and 283 basis functions

 Total QAlloc Memory Limit   2000 MB
 Mega-Array Size        61 MB
 MEM_STATIC part        62 MB
 A cutoff of  1.0D-08 yielded   5433 shell pairs
 There are     32447 function pairs (     34413 Cartesian)

 -------------------------------------------------------
 OpenMP Integral Computing Module                       
 Release: version 1.0, May 2013, Q-Chem Inc. Pittsburgh 
 -------------------------------------------------------
 Integral Job Info:
 Integral job number is                      11
 Integral operator is                         1
 short-range coefficients                     0
 long-range coefficients              100000000
 Omega coefficients                           0
 if combine SR and LR in K                    0
 Integral screening is                        0
 Integral computing path is                   2
 max size of driver memory is            800000
 size of driver memory is                593474
 size of scratch memory is              4103008
 max col of scratch BK array               1296
 max len of scratch array in speh3          155
 max len of scratch index in speh4           18
 max int batch size is                      520
 min int batch size is                       52
 fixed nKL is                                52
 max L of basis functions is                  2
 order of int derivative is                   0
 number of shells is                        116
 number of basis is                         292
 number of cartesian basis is               292
 number of contracted shell pairs          5433
 number of primitive shell pairs          11899
 maxK2 (contraction) of shell pair           36
 max number of K2 of shell pair               1
 max number of CS2 of shell pair            901
 max number of PS2 of shell pair           1638
 mem total for path MDJ                   48872
 -------------------------------------------------------
 Smallest overlap matrix eigenvalue = 6.92E-06

 Q-Chem warning in module /home/taweetham/qchem/stvman/mkSTV.C, line 257:

 Overlap eigenvalue is smaller than square root of threshold


 Scale SEOQF with 1.000000e-01/1.000000e-01/1.000000e-01

 Standard Electronic Orientation quadrupole field applied
 Nucleus-field energy     =     0.0000000184 hartrees
 Guess from superposition of atomic densities
 Warning:  Energy on first SCF cycle will be non-variational
 A restricted hybrid HF-DFT SCF calculation will be
 performed using Pulay DIIS extrapolation
 Exchange:     0.2000 Hartree-Fock + 0.0800 Slater + 0.7200 B88
 Correlation:  0.1900 VWN1RPA + 0.8100 LYP
 Using SG-1 standard quadrature grid
 SCF converges when DIIS error is below 1.0E-05
 Inaccurate integrated density:
   Number of electrons =    80
   Numerical integral  =    75.718242455699
   Relative error      =    -5.3521969304 %
 ---------------------------------------
  Cycle       Energy         DIIS Error
 ---------------------------------------
    1    -786.6431696235      3.70E-01
    2    -683.5845104918      7.45E-02
    3    -422.2045338260      1.08E-01
    4    -763.8889648439      3.98E-02
    5    -579.1764481480      9.25E-02
    6    -688.0392447182      6.58E-02
    7    -761.9630752575      4.32E-02
    8    -790.6548048678      2.20E-02
    9    -779.3371376312      3.75E-02
   10    -800.0147750001      9.39E-03
   11    -798.1368081073      1.18E-02
   12    -800.5934210524      3.35E-03
   13    -800.6755737354      1.65E-03
   14    -800.6908444785      1.22E-03
   15    -800.6998471935      5.77E-04
   16    -800.7024265843      1.64E-04
   17    -800.7026921550      9.76E-05
   18    -800.7027944698      2.81E-05
   19    -800.7027973244      1.02E-05
   20    -800.7028009418      2.10E-06 Convergence criterion met
 ---------------------------------------
 SCF time:  CPU 208.93 s  wall 209.59 s

 Citation of the SMD model:
 Marenich, A.V.; Cramer, C.J.; Truhlar, D.G.
 J. Phys. Chem. B 2009, 113, 6378-6396.
 iSolventCode=           1
 Solvent: water                                                           

 vradii
            1           2           3           4           5           6
    1   1.8900000   1.8500000   1.8500000   1.8500000   1.8500000   2.4900000
            7           8           9          10          11          12
    1   1.8500000   1.5200000   1.5200000   1.2000000   1.2000000   1.2000000
           13          14          15          16          17          18
    1   1.2000000   1.2000000   1.2000000   1.2000000   1.2000000   1.2000000
           19          20
    1   1.2000000   1.2000000
Changing PCM_TESSEL_METHOD to VTN
Changing PCM_VDW_RADII to SMD_RADIUS
 Discretize the solute cavity surface with Lebedev spheres
	Using 302 Lebedev grid points for each H atom
	Using 302 Lebedev grid points for other atoms
	Atomic van der Waals radii will be scaled by 1.20
 Removing interior tesserae...
 Keep 1909 surface tesserae and discard 4131 interior tesserae
 Molecular Surface Area = 196.142 Angst**2
 A restricted hybrid HF-DFT SCF calculation will be
 performed using Pulay DIIS extrapolation
 Polarizable Continuum solvation model will be applied
 Exchange:     0.2000 Hartree-Fock + 0.0800 Slater + 0.7200 B88
 Correlation:  0.1900 VWN1RPA + 0.8100 LYP
 Using SG-1 standard quadrature grid
 SCF converges when DIIS error is below 1.0E-05

 Citation of the SMD model:
 Marenich, A.V.; Cramer, C.J.; Truhlar, D.G.
 J. Phys. Chem. B 2009, 113, 6378-6396.
 iSolventCode=           1
 Solvent: water                                                           

 vradii
            1           2           3           4           5           6
    1   1.8900000   1.8500000   1.8500000   1.8500000   1.8500000   2.4900000
            7           8           9          10          11          12
    1   1.8500000   1.5200000   1.5200000   1.2000000   1.2000000   1.2000000
           13          14          15          16          17          18
    1   1.2000000   1.2000000   1.2000000   1.2000000   1.2000000   1.2000000
           19          20
    1   1.2000000   1.2000000
 ---------------------------------------
  Cycle       Energy         DIIS Error
 ---------------------------------------
    1    -800.7030646098      9.19E-07
 Time req'd to invert C: 5.06 s (CPU) 5.06 s (wall)
    2    -800.7289669794      4.99E-04
    3    -800.7289663099      4.99E-04
    4    -800.7289565795      4.99E-04
    5    -800.7289507459      4.99E-04
    6    -800.7289308325      4.99E-04
    7    -800.7289201069      4.99E-04
    8    -800.7289298752      4.99E-04
    9    -800.7289244855      4.99E-04
   10    -800.7289255420      4.99E-04
   11    -800.7289301189      4.99E-04
   12    -800.7289316858      4.99E-04
   13    -800.7289345030      4.99E-04
   14    -800.7289334947      4.99E-04
   15    -800.7289328855      4.99E-04
   16    -800.7289658358      4.99E-04
   17    -800.7337250229      4.59E-04
   18    -800.7349206901      2.59E-04
   19    -800.7353743933      6.07E-05
   20    -800.7353950612      3.43E-05
   21    -800.7354014241      6.73E-06 Convergence criterion met
 ---------------------------------------
 SCF time:  CPU 155.97 s  wall 156.27 s
(0)  E-EN(g) gas-phase elect-nuc energy                 -800.703064610 a.u.
(3)  G-ENP(liq) elect-nuc-pol free energy of system     -800.735401424 a.u.
(4)  G-CDS(liq) cavity-dispersion-solvent structure 
     free energy                                                3.8968 kcal/mol
(6)  G-S(liq) free energy of system                     -800.729191539 a.u.
(9)  DeltaG-S(liq) free energy of  solvation
     (9) = (6) - (0)                                          -16.3949 kcal/mol
 SCF   energy in the final basis set = -800.7291915389
 Total energy in the final basis set = -800.7291915389

 --------------------------------------------------------------

                    Orbital Energies (a.u.)
 --------------------------------------------------------------

 Alpha MOs
 -- Occupied --
-88.836 -19.180 -19.134 -14.300 -10.322 -10.222 -10.193 -10.184
-10.177  -7.923  -5.886  -5.883  -5.876  -1.122  -1.046  -0.899
 -0.809  -0.756  -0.696  -0.642  -0.619  -0.585  -0.544  -0.489
 -0.484  -0.475  -0.456  -0.432  -0.424  -0.419  -0.409  -0.399
 -0.367  -0.360  -0.354  -0.342  -0.312  -0.304  -0.254  -0.224
 -- Virtual --
 -0.019  -0.004   0.002   0.010   0.019   0.021   0.033   0.042
  0.047   0.051   0.054   0.059   0.069   0.072   0.081   0.083
  0.095   0.099   0.105   0.106   0.111   0.115   0.120   0.124
  0.130   0.131   0.141   0.148   0.149   0.156   0.159   0.161
  0.168   0.170   0.173   0.180   0.183   0.191   0.196   0.200
  0.212   0.214   0.217   0.222   0.237   0.242   0.248   0.251
  0.254   0.259   0.264   0.281   0.290   0.302   0.304   0.311
  0.318   0.323   0.330   0.339   0.342   0.346   0.359   0.364
  0.368   0.384   0.389   0.399   0.426   0.441   0.454   0.468
  0.472   0.514   0.519   0.548   0.564   0.567   0.585   0.590
  0.605   0.629   0.645   0.652   0.658   0.664   0.675   0.681
  0.704   0.716   0.731   0.741   0.749   0.763   0.770   0.783
  0.805   0.821   0.831   0.837   0.874   0.882   0.894   0.924
  0.944   0.954   0.977   1.012   1.045   1.058   1.078   1.112
  1.115   1.129   1.132   1.154   1.162   1.171   1.188   1.221
  1.246   1.273   1.296   1.304   1.346   1.424   1.452   1.476
  1.497   1.539   1.544   1.575   1.579   1.587   1.604   1.610
  1.613   1.625   1.646   1.656   1.666   1.688   1.698   1.710
  1.727   1.761   1.767   1.779   1.781   1.825   1.839   1.842
  1.868   1.877   1.900   1.928   1.967   2.005   2.022   2.045
  2.049   2.099   2.107   2.138   2.173   2.201   2.224   2.228
  2.276   2.314   2.328   2.375   2.466   2.484   2.514   2.521
  2.527   2.550   2.567   2.576   2.587   2.593   2.621   2.648
  2.658   2.678   2.718   2.729   2.762   2.792   2.812   2.854
  2.867   2.890   2.913   2.947   2.982   3.007   3.020   3.054
  3.071   3.122   3.158   3.181   3.190   3.242   3.325   3.365
  3.388   3.532   3.577   3.659   3.749   3.751   3.761   3.831
  3.883   4.029   4.051   4.120   4.162   4.233   4.752   4.856
  5.003   5.071   5.160   5.367   5.574   5.862   7.917  17.361
 17.452  17.490  23.786  23.818  23.852  23.907  23.925  35.613
 49.872  50.011 189.078
 --------------------------------------------------------------

          Ground-State Mulliken Net Atomic Charges

     Atom                 Charge (a.u.)
  ----------------------------------------
      1 N                    -0.395707
      2 C                    -0.218536
      3 C                    -0.069691
      4 C                    -0.276487
      5 C                    -0.210901
      6 S                    -0.098418
      7 C                    -0.617066
      8 O                    -0.372544
      9 O                    -0.184332
     10 H                     0.281961
     11 H                     0.278079
     12 H                     0.262151
     13 H                     0.173463
     14 H                     0.149215
     15 H                     0.201691
     16 H                     0.214626
     17 H                     0.184171
     18 H                     0.186170
     19 H                     0.188429
     20 H                     0.323724
  ----------------------------------------
  Sum of atomic charges =    -0.000000

 -----------------------------------------------------------------
                    Cartesian Multipole Moments
 -----------------------------------------------------------------
    Charge (ESU x 10^10)
                 0.0000
    Dipole Moment (Debye)
         X      -3.2300      Y      -0.4927      Z       5.0296
       Tot       5.9977
    Quadrupole Moments (Debye-Ang)
        XX     -77.1240     XY     -11.5358     YY     -63.3810
        XZ       4.1141     YZ       5.5940     ZZ     -63.4644
    Octopole Moments (Debye-Ang^2)
       XXX     -59.0915    XXY      12.4981    XYY       4.7016
       YYY     -14.1515    XXZ       9.6786    XYZ      14.1743
       YYZ       5.4461    XZZ       4.3374    YZZ       6.7399
       ZZZ      17.5339
    Hexadecapole Moments (Debye-Ang^3)
      XXXX   -2124.4734   XXXY     -57.2047   XXYY    -459.3649
      XYYY     -59.2511   YYYY    -473.1310   XXXZ      -8.7693
      XXYZ      42.1367   XYYZ       6.0997   YYYZ       1.9897
      XXZZ    -411.3519   XYZZ      -5.4345   YYZZ    -105.1098
      XZZZ       9.0598   YZZZ      20.3761   ZZZZ    -197.0939
 -----------------------------------------------------------------
Archival summary:
1\1\TWL02\SP\ProcedureUnspecified\BasisUnspecified\121511\cher\MonDec1219:50:152016MonDec1219:50:152016\0\\#,ProcedureUnspecified,BasisUnspecified,\\0,1\S\C,1,1.82556\H,2,1.09048,1,106.681\H,2,1.09143,1,111.072,3,-118.502,0\H,2,1.09152,1,111.253,3,118.519,0\C,1,1.83591,2,99.7447,3,178.767,0\H,6,1.09331,1,108.437,2,-56.1285,0\H,6,1.09578,1,108.484,2,61.4693,0\C,6,1.52985,1,109.947,2,-177.607,0\H,9,1.09388,6,110.207,1,64.6004,0\H,9,1.0954,6,109.346,1,-53.1886,0\C,9,1.55156,6,114.292,1,-173.213,0\H,12,1.09801,9,108.271,6,56.2,0\N,12,1.45963,9,114.498,6,176.594,0\H,14,1.01442,12,110.995,9,-46.082,0\H,14,1.0162,12,109.702,9,73.6242,0\C,12,1.53382,9,109.49,6,-63.2546,0\O,17,1.19911,12,122.723,9,-76.5388,0\O,17,1.35699,12,116.925,9,101.159,0\H,19,0.964772,17,110.394,12,6.54337,0\\\@

 Total job time:  366.03s(wall), 365.08s(cpu) 
 Mon Dec 12 19:50:15 2016

        *************************************************************
        *                                                           *
        *  Thank you very much for using Q-Chem.  Have a nice day.  *
        *                                                           *
        *************************************************************
