# Supplementary material for: A DFT investigation of the blue bottle experiment: E∘half-cell analysis of autoxidation catalysed by redox indicators
Source: R Soc Open Sci. 2017 Nov 8;4(11):170708. doi: 10.1098/rsos.170708 (PMC5717635; doi:10.1098/rsos.170708)
Supplement: output.zip [file rsos170708supp2.zip › B3LYP_6-311++Gdp_reducing_agents/C5H11NO3S.out]

TWL02 127.0.1
Q-Chem Developer Version! Running on 127.0.1.*
                  Welcome to Q-Chem
     A Quantum Leap Into The Future Of Chemistry


 Q-Chem 4.4, Q-Chem, Inc., Pleasanton, CA (2016)

 Y. Shao,  Z. Gan,  E. Epifanovsky,  A. T. B. Gilbert,  M. Wormit,  
 J. Kussmann,  A. W. Lange,  A. Behn,  J. Deng,  X. Feng,  D. Ghosh,  
 M. Goldey,  P. R. Horn,  L. D. Jacobson,  I. Kaliman,  F. Rob,  
 R. Z. Khaliullin,  T. Kus,  A. Landau,  J. Liu,  E. I. Proynov,  Y. M. Rhee,  
 R. M. Richard,  M. A. Rohrdanz,  R. P. Steele,  E. J. Sundstrom,  
 H. L. Woodcock III,  P. M. Zimmerman,  D. Zuev,  B. Albrecht,  E. Alguire,  
 B. Austin,  S. A. Baeppler,  G. J. O. Beran,  Y. A. Bernard,  E. Berquist,  
 K. Brandhorst,  K. B. Bravaya,  S. T. Brown,  D. Casanova,  C.-M. Chang,  
 Y. Chen,  S. H. Chien,  K. D. Closser,  M. P. Coons,  D. L. Crittenden,  
 S. Dasgupta,  M. Diedenhofen,  R. A. DiStasio Jr.,  H. Do,  A. D. Dutoi,  
 R. G. Edgar,  P.-T. Fang,  S. Fatehi,  Q. Feng,  L. Fusti-Molnar,  
 A. Ghysels,  A. Golubeva-Zadorozhnaya,  J. Gomes,  A. Gunina,  
 M. W. D. Hanson-Heine,  P. H. P. Harbach,  A. W. Hauser,  J. E. Herr,  
 E. G. Hohenstein,  Z. C. Holden,  K. Hui,  T.-C. Jagau,  H. Ji,  B. Kaduk,  
 K. Khistyaev,  Jaehoon Kim,  Jihan Kim,  R. A. King,  P. Klunzinger,  
 K. Koh,  D. Kosenkov,  T. Kowalczyk,  C. M. Krauter,  A. Kunitsa,  
 K. U. Lao,  A. Laurent,  K. V. Lawler,  J. Lee,  D. Lefrancois,  S. Lehtola,  
 S. V. Levchenko,  C. Y. Lin,  Y.-S. Lin,  F. Liu,  E. Livshits,  
 R. C. Lochan,  A. Luenser,  P. Manohar,  S. F. Manzer,  S.-P. Mao,  Y. Mao,  
 N. Mardirossian,  A. V. Marenich,  L. A. Martinez-Martinez,  S. A. Maurer,  
 N. J. Mayhall,  J.-M. Mewes,  A. F. Morrison,  K. Nanda,  T. S. Nguyen-Beck,  
 C. M. Oana,  R. Olivares-Amaya,  D. P. O'Neill,  J. A. Parkhill,  
 T. M. Perrine,  R. Peverati,  P. A. Pieniazek,  F. Plasser,  A. Prociuk,  
 D. R. Rehn,  E. Rosta,  N. J. Russ,  N. Sergueev,  S. M. Sharada,  
 S. Sharma,  D. W. Small,  A. Sodt,  T. Stauch,  T. Stein,  D. Stuck,  
 Y.-C. Su,  A. J. W. Thom,  T. Tsuchimochi,  L. Vogt,  O. Vydrov,  T. Wang,  
 M. A. Watson,  J. Wenzel,  A. White,  C. F. Williams,  V. Vanovschi,  
 K. Yao,  S. Yeganeh,  S. R. Yost,  Z.-Q. You,  I. Y. Zhang,  X. Zhang,  
 Y. Zhao,  B. R. Brooks,  G. K. L. Chan,  D. M. Chipman,  C. J. Cramer,  
 W. A. Goddard III,  M. S. Gordon,  W. J. Hehre,  A. Klamt,  
 H. F. Schaefer III,  M. W. Schmidt,  C. D. Sherrill,  D. G. Truhlar,  
 A. Warshel,  X. Xu,  A. Aspuru-Guzik,  R. Baer,  A. T. Bell,  N. A. Besley,  
 J.-D. Chai,  A. Dreuw,  B. D. Dunietz,  T. R. Furlani,  S. R. Gwaltney,  
 C.-P. Hsu,  Y. Jung,  J. Kong,  D. S. Lambrecht,  W. Liang,  C. Ochsenfeld,  
 V. A. Rassolov,  L. V. Slipchenko,  J. E. Subotnik,  T. Van Voorhis,  
 J. M. Herbert,  A. I. Krylov,  P. M. W. Gill,  M. Head-Gordon

 Contributors to earlier versions of Q-Chem not listed above: 
 R. D. Adamson,  J. Baker,  E. F. C. Byrd,  A. K. Chakraborty,  C.-L. Cheng,  
 H. Dachsel,  R. J. Doerksen,  G. Hawkins,  A. Heyden,  S. Hirata,  
 G. Kedziora,  F. J. Keil,  C. Kelley,  P. P. Korambath,  W. Kurlancheek,  
 A. M. Lee,  M. S. Lee,  D. Liotard,  I. Lotan,  P. E. Maslen,  N. Nair,  
 D. Neuhauser,  R. Olson,  B. Peters,  J. Ritchie,  N. E. Schultz,  
 N. Shenvi,  A. C. Simmonett,  K. S. Thanthiriwatte,  Q. Wu,  W. Zhang

 Please cite Q-Chem as follows:
 Y. Shao et al., Mol. Phys. 113, 184-215 (2015)
 DOI: 10.1080/00268976.2014.952696

 Q-Chem 4.4.2 for Intel X86 EM64T Linux

 Parts of Q-Chem use Armadillo 5.200.1 (Boston Tea Smuggler).
 http://arma.sourceforge.net/

 Q-Chem begins on Mon Dec 12 22:39:06 2016  


Host: 0

     Scratch files written to /scratch/cher/qchem2819//
FILE_GEOM_ORG=        593

Checking the input file for inconsistencies... 	...done.

--------------------------------------------------------------
User input:
--------------------------------------------------------------
$molecule
0 1
  N    2.5309439   -1.6839071   -0.1601744
  C    1.6368876   -0.5329777   -0.3973792
  C    2.3881321    0.7537421    0.0197305
  C    0.2503455   -0.6629825    0.2584719
  C   -0.7731085    0.3693259   -0.2150825
  S   -2.4332541   -0.0681550    0.4705343
  C   -3.3661323    1.1855672   -0.4925048
  O    1.8398176    1.8108575    0.2374085
  O    3.7168676    0.5982932    0.0828222
  H    2.4131088   -2.0318948    0.7913748
  H    2.3064219   -2.4555548   -0.7839076
  H   -0.1399698   -1.6613035    0.0260298
  H    0.3607959   -0.6034566    1.3502859
  H   -0.8600537    0.3568789   -1.3088367
  H   -0.5145343    1.3771430    0.1167969
  H   -4.4216733    1.0722310   -0.2339869
  H   -3.2273507    1.0021085   -1.5619703
  H   -3.0212890    2.1878414   -0.2199679
  H    3.8687286   -0.3656078   -0.0917540
  O   -2.7909459   -1.4367508   -0.0758133
  H    1.5086142   -0.4558041   -1.4861461
$end

$rem
   BASIS  =  6-311++G**
   JOB_TYPE  =  optimization
   METHOD  =  B3LYP
   SYM_IGNORE  TRUE
$end

--------------------------------------------------------------
 ----------------------------------------------------------------
             Standard Nuclear Orientation (Angstroms)
    I     Atom           X                Y                Z
 ----------------------------------------------------------------
    1      N       2.5309439000    -1.6839071000    -0.1601744000
    2      C       1.6368876000    -0.5329777000    -0.3973792000
    3      C       2.3881321000     0.7537421000     0.0197305000
    4      C       0.2503455000    -0.6629825000     0.2584719000
    5      C      -0.7731085000     0.3693259000    -0.2150825000
    6      S      -2.4332541000    -0.0681550000     0.4705343000
    7      C      -3.3661323000     1.1855672000    -0.4925048000
    8      O       1.8398176000     1.8108575000     0.2374085000
    9      O       3.7168676000     0.5982932000     0.0828222000
   10      H       2.4131088000    -2.0318948000     0.7913748000
   11      H       2.3064219000    -2.4555548000    -0.7839076000
   12      H      -0.1399698000    -1.6613035000     0.0260298000
   13      H       0.3607959000    -0.6034566000     1.3502859000
   14      H      -0.8600537000     0.3568789000    -1.3088367000
   15      H      -0.5145343000     1.3771430000     0.1167969000
   16      H      -4.4216733000     1.0722310000    -0.2339869000
   17      H      -3.2273507000     1.0021085000    -1.5619703000
   18      H      -3.0212890000     2.1878414000    -0.2199679000
   19      H       3.8687286000    -0.3656078000    -0.0917540000
   20      O      -2.7909459000    -1.4367508000    -0.0758133000
   21      H       1.5086142000    -0.4558041000    -1.4861461000
 ----------------------------------------------------------------
 Nuclear Repulsion Energy =   647.7055596723 hartrees
 There are       44 alpha and       44 beta electrons
 Requested basis set is 6-311++G(d,p)
 There are 122 shells and 305 basis functions

 Total QAlloc Memory Limit   2000 MB
 Mega-Array Size        61 MB
 MEM_STATIC part        62 MB
 A cutoff of  1.0D-11 yielded   6349 shell pairs
 There are     39513 function pairs (     41980 Cartesian)

 -------------------------------------------------------
 OpenMP Integral Computing Module                       
 Release: version 1.0, May 2013, Q-Chem Inc. Pittsburgh 
 -------------------------------------------------------
 Integral Job Info:
 Integral job number is                      11
 Integral operator is                         1
 short-range coefficients                     0
 long-range coefficients              100000000
 Omega coefficients                           0
 if combine SR and LR in K                    0
 Integral screening is                        0
 Integral computing path is                   2
 max size of driver memory is            800000
 size of driver memory is                593474
 size of scratch memory is              4103008
 max col of scratch BK array               1296
 max len of scratch array in speh3          155
 max len of scratch index in speh4           18
 max int batch size is                      520
 min int batch size is                       52
 fixed nKL is                                52
 max L of basis functions is                  2
 order of int derivative is                   0
 number of shells is                        122
 number of basis is                         315
 number of cartesian basis is               315
 number of contracted shell pairs          6349
 number of primitive shell pairs          14347
 maxK2 (contraction) of shell pair           36
 max number of K2 of shell pair               1
 max number of CS2 of shell pair           1061
 max number of PS2 of shell pair           1968
 mem total for path MDJ                   59272
 -------------------------------------------------------
 Smallest overlap matrix eigenvalue = 6.22E-06

 Scale SEOQF with 1.000000e-01/1.000000e-01/1.000000e-01

 Standard Electronic Orientation quadrupole field applied
 Nucleus-field energy     =     0.0000000246 hartrees
 Guess from superposition of atomic densities
 Warning:  Energy on first SCF cycle will be non-variational
 A restricted hybrid HF-DFT SCF calculation will be
 performed using Pulay DIIS extrapolation
 Exchange:     0.2000 Hartree-Fock + 0.0800 Slater + 0.7200 B88
 Correlation:  0.1900 VWN1RPA + 0.8100 LYP
 Using SG-1 standard quadrature grid
 SCF converges when DIIS error is below 1.0E-08
 Inaccurate integrated density:
   Number of electrons =    88
   Numerical integral  =    83.718146942678
   Relative error      =    -4.8657421106 %
 ---------------------------------------
  Cycle       Energy         DIIS Error
 ---------------------------------------
    1    -862.0242090977      3.42E-01
    2    -755.1769986984      6.96E-02
    3    -380.9698192073      1.22E-01
    4    -768.3298788769      5.42E-02
    5    -624.0053029252      8.48E-02
    6    -849.1241388134      3.75E-02
    7    -840.7642174647      4.51E-02
    8    -829.4791966360      4.40E-02
    9    -872.7377433600      1.39E-02
   10    -868.8375389937      1.74E-02
   11    -875.6654999506      4.99E-03
   12    -874.9855341460      9.77E-03
   13    -875.9078363842      9.06E-04
   14    -875.9129397812      6.27E-04
   15    -875.9168277063      1.26E-04
   16    -875.9169768124      5.97E-05
   17    -875.9170027429      2.68E-05
   18    -875.9170086927      6.57E-06
   19    -875.9170091269      1.67E-06
   20    -875.9170092134      5.10E-07
   21    -875.9170091602      1.84E-07
   22    -875.9170091776      6.35E-08
   23    -875.9170091740      1.71E-08
   24    -875.9170091748      6.94E-09 Convergence criterion met
 ---------------------------------------
 SCF time:  CPU 340.96 s  wall 341.18 s
 SCF   energy in the final basis set = -875.9170091748
 Total energy in the final basis set = -875.9170091748

 --------------------------------------------------------------

                    Orbital Energies (a.u.)
 --------------------------------------------------------------

 Alpha MOs
 -- Occupied --
-88.955 -19.172 -19.120 -19.087 -14.350 -10.315 -10.250 -10.212
-10.209 -10.205  -8.032  -5.995  -5.994  -5.988  -1.115  -1.034
 -1.017  -0.938  -0.824  -0.779  -0.724  -0.661  -0.612  -0.607
 -0.570  -0.516  -0.505  -0.492  -0.470  -0.466  -0.454  -0.448
 -0.441  -0.415  -0.406  -0.400  -0.384  -0.377  -0.363  -0.331
 -0.316  -0.288  -0.274  -0.240
 -- Virtual --
 -0.035  -0.014  -0.009  -0.000   0.004   0.013   0.020   0.022
  0.029   0.031   0.034   0.046   0.054   0.059   0.062   0.070
  0.082   0.086   0.092   0.097   0.098   0.105   0.109   0.114
  0.115   0.117   0.125   0.126   0.131   0.133   0.139   0.143
  0.148   0.151   0.156   0.160   0.165   0.171   0.175   0.178
  0.183   0.190   0.194   0.203   0.209   0.223   0.228   0.234
  0.243   0.247   0.256   0.267   0.271   0.274   0.280   0.290
  0.295   0.299   0.303   0.308   0.316   0.327   0.328   0.331
  0.340   0.347   0.356   0.365   0.368   0.374   0.380   0.399
  0.406   0.427   0.435   0.441   0.466   0.470   0.497   0.512
  0.521   0.534   0.554   0.565   0.585   0.593   0.607   0.620
  0.623   0.640   0.648   0.653   0.661   0.695   0.704   0.714
  0.726   0.730   0.745   0.756   0.763   0.782   0.805   0.836
  0.843   0.853   0.864   0.877   0.904   0.912   0.965   0.968
  0.994   1.013   1.047   1.054   1.066   1.089   1.102   1.106
  1.125   1.156   1.171   1.173   1.186   1.199   1.220   1.224
  1.232   1.248   1.292   1.311   1.336   1.402   1.417   1.424
  1.476   1.490   1.514   1.532   1.548   1.555   1.579   1.583
  1.588   1.603   1.615   1.622   1.643   1.652   1.671   1.677
  1.680   1.700   1.718   1.732   1.769   1.778   1.807   1.820
  1.837   1.863   1.871   1.909   1.927   1.965   1.966   1.984
  2.009   2.050   2.073   2.097   2.129   2.139   2.168   2.175
  2.204   2.253   2.298   2.314   2.345   2.440   2.448   2.482
  2.498   2.504   2.514   2.530   2.535   2.556   2.598   2.619
  2.631   2.640   2.664   2.701   2.717   2.753   2.779   2.812
  2.824   2.851   2.870   2.878   2.893   2.898   2.915   2.942
  2.958   2.964   2.976   2.995   3.058   3.070   3.116   3.137
  3.185   3.197   3.220   3.323   3.355   3.382   3.496   3.514
  3.578   3.690   3.717   3.719   3.744   3.803   3.837   3.935
  4.040   4.098   4.137   4.266   4.685   4.802   4.985   5.060
  5.067   5.101   5.168   5.182   5.406   5.543   5.872   8.030
 17.368  17.399  17.416  23.754  23.819  23.836  23.869  23.898
 35.564  49.860  49.910  50.014 189.177
 --------------------------------------------------------------

          Ground-State Mulliken Net Atomic Charges

     Atom                 Charge (a.u.)
  ----------------------------------------
      1 N                    -0.422721
      2 C                    -0.165324
      3 C                    -0.100663
      4 C                    -0.100810
      5 C                    -0.774202
      6 S                     0.713889
      7 C                    -0.699613
      8 O                    -0.291648
      9 O                    -0.165076
     10 H                     0.267134
     11 H                     0.277430
     12 H                     0.183076
     13 H                     0.181040
     14 H                     0.230580
     15 H                     0.217256
     16 H                     0.203138
     17 H                     0.199564
     18 H                     0.148520
     19 H                     0.310723
     20 O                    -0.439681
     21 H                     0.227388
  ----------------------------------------
  Sum of atomic charges =     0.000000

 -----------------------------------------------------------------
                    Cartesian Multipole Moments
 -----------------------------------------------------------------
    Charge (ESU x 10^10)
                 0.0000
    Dipole Moment (Debye)
         X       0.4305      Y      -1.1267      Z      -1.0133
       Tot       1.5753
    Quadrupole Moments (Debye-Ang)
        XX     -77.1595     XY     -24.5607     YY     -74.0755
        XZ      -1.1325     YZ      -2.0883     ZZ     -65.7019
    Octopole Moments (Debye-Ang^2)
       XXX     -18.9310    XXY       8.8350    XYY      10.4504
       YYY     -15.3528    XXZ      -3.5917    XYZ      -0.3052
       YYZ      -1.5277    XZZ       8.8892    YZZ      -3.9252
       ZZZ      -2.6391
    Hexadecapole Moments (Debye-Ang^3)
      XXXX   -2558.0440   XXXY    -186.2053   XXYY    -564.1556
      XYYY     -73.1980   YYYY    -539.6795   XXXZ     -14.0248
      XXYZ     -17.3252   XYYZ      -8.0244   YYYZ       5.1495
      XXZZ    -435.7633   XYZZ      -4.1772   YYZZ    -110.6903
      XZZZ       5.4469   YZZZ      -0.4845   ZZZZ    -145.4782
 -----------------------------------------------------------------
 Calculating analytic gradient of the SCF energy
 Gradient of SCF Energy
            1           2           3           4           5           6
    1   0.0035116  -0.0000067   0.0028959   0.0010965  -0.0029613   0.0000859
    2   0.0031988  -0.0002240  -0.0073870   0.0007671   0.0006241  -0.0041313
    3  -0.0011106   0.0007366  -0.0005527  -0.0018084   0.0022577  -0.0013074
            7           8           9          10          11          12
    1   0.0022741  -0.0047946   0.0015983  -0.0011548  -0.0014217  -0.0010974
    2  -0.0007615   0.0083126   0.0045202  -0.0002318  -0.0019685  -0.0012999
    3   0.0019865   0.0017767   0.0009154   0.0021008  -0.0011197  -0.0000411
           13          14          15          16          17          18
    1  -0.0001237   0.0007765   0.0014711  -0.0019653  -0.0001594   0.0002254
    2   0.0000890   0.0002261   0.0013893   0.0001980   0.0002996   0.0019450
    3   0.0016195  -0.0017349  -0.0003779  -0.0000700  -0.0019094  -0.0003472
           19          20          21
    1  -0.0001622   0.0000641  -0.0001523
    2  -0.0054131   0.0006627  -0.0008152
    3  -0.0011389   0.0017166  -0.0015916
 Max gradient component =       8.313E-03
 RMS gradient           =       2.288E-03
 Gradient time:  CPU 56.08 s  wall 56.09 s
 Geometry Optimization Parameters
   NAtoms,    NIC,     NZ,  NCons,   NDum,   NFix, NCnnct, MaxDiis
       21     140       0       0       0       0       0       0


** GEOMETRY OPTIMIZATION IN DELOCALIZED INTERNAL COORDINATES **
   Searching for a Minimum

   Optimization Cycle:   1

                       Coordinates (Angstroms)
     ATOM                X               Y               Z
      1  N         2.5309439000   -1.6839071000   -0.1601744000
      2  C         1.6368876000   -0.5329777000   -0.3973792000
      3  C         2.3881321000    0.7537421000    0.0197305000
      4  C         0.2503455000   -0.6629825000    0.2584719000
      5  C        -0.7731085000    0.3693259000   -0.2150825000
      6  S        -2.4332541000   -0.0681550000    0.4705343000
      7  C        -3.3661323000    1.1855672000   -0.4925048000
      8  O         1.8398176000    1.8108575000    0.2374085000
      9  O         3.7168676000    0.5982932000    0.0828222000
     10  H         2.4131088000   -2.0318948000    0.7913748000
     11  H         2.3064219000   -2.4555548000   -0.7839076000
     12  H        -0.1399698000   -1.6613035000    0.0260298000
     13  H         0.3607959000   -0.6034566000    1.3502859000
     14  H        -0.8600537000    0.3568789000   -1.3088367000
     15  H        -0.5145343000    1.3771430000    0.1167969000
     16  H        -4.4216733000    1.0722310000   -0.2339869000
     17  H        -3.2273507000    1.0021085000   -1.5619703000
     18  H        -3.0212890000    2.1878414000   -0.2199679000
     19  H         3.8687286000   -0.3656078000   -0.0917540000
     20  O        -2.7909459000   -1.4367508000   -0.0758133000
     21  H         1.5086142000   -0.4558041000   -1.4861461000
   Point Group: c1    Number of degrees of freedom:    57


   Energy is   -875.917009175


 Attempting to Generate Delocalized Internal Coordinates

 57 Hessian modes will be used to form the next step
  Hessian Eigenvalues:
     0.002000    0.002000    0.002928    0.003976    0.005363    0.005517
     0.008070    0.023677    0.034716    0.039155    0.039957    0.045034
     0.049021    0.049144    0.053990    0.065053    0.068714    0.071919
     0.075271    0.086506    0.088144    0.121283    0.123614    0.124271
     0.160000    0.160000    0.160000    0.160000    0.160000    0.160000
     0.183647    0.185735    0.219613    0.219769    0.226300    0.234998
     0.249932    0.250000    0.250000    0.278858    0.285782    0.295302
     0.337918    0.337930    0.339853    0.340359    0.343072    0.343629
     0.345103    0.345702    0.349660    0.443360    0.447721    0.492542
     0.573656    0.714896    0.996775

 Minimum Search - Taking Simple RFO Step
 Searching for Lamda that Minimizes Along All modes
 Value Taken    Lamda =  -0.00063446
 Step Taken.  Stepsize is  0.119682

                             Maximum     Tolerance    Cnvgd?
         Gradient           0.005729      0.000300      NO
         Displacement       0.034068      0.001200      NO
         Energy change     *********      0.000001      NO


 New Cartesian Coordinates Obtained by Inverse Iteration

 Displacement from previous Coordinates is:  0.169340
 ----------------------------------------------------------------
             Standard Nuclear Orientation (Angstroms)
    I     Atom           X                Y                Z
 ----------------------------------------------------------------
    1      N       2.5201161061    -1.6944348346    -0.1661886047
    2      C       1.6349251939    -0.5335741354    -0.3902639060
    3      C       2.3957865542     0.7519801672     0.0119128272
    4      C       0.2519958993    -0.6554196936     0.2733345623
    5      C      -0.7724608550     0.3702236552    -0.2106758348
    6      S      -2.4363015841    -0.0593403472     0.4707342146
    7      C      -3.3736875233     1.1843854229    -0.4962777181
    8      O       1.8560926386     1.8120066698     0.2070691545
    9      O       3.7227510826     0.5974028630     0.0841844902
   10      H       2.4095991363    -2.0625308522     0.7758891117
   11      H       2.3108278803    -2.4514713137    -0.8080617311
   12      H      -0.1337448922    -1.6547786836     0.0494962326
   13      H       0.3671372747    -0.5865061120     1.3616042712
   14      H      -0.8629731751     0.3505866950    -1.3014471864
   15      H      -0.5259526568     1.3791625019     0.1193705038
   16      H      -4.4264065958     1.0537071016    -0.2466939652
   17      H      -3.2184245881     1.0046145265    -1.5612984535
   18      H      -3.0427912380     2.1848072567    -0.2107955613
   19      H       3.8854587553    -0.3625039118    -0.0682937162
   20      O      -2.7875089221    -1.4236773830    -0.0926888744
   21      H       1.4979136093    -0.4490455927    -1.4749787165
 ----------------------------------------------------------------
 Nuclear Repulsion Energy =   647.7225343447 hartrees
 There are       44 alpha and       44 beta electrons
 Applying Cartesian multipole field
    Component          Value
    ---------          -----
     (2,0,0)        1.00000E-11
     (0,2,0)        2.00000E-11
     (0,0,2)       -3.00000E-11
 Nucleus-field energy     =     0.0000000247 hartrees
 Requested basis set is 6-311++G(d,p)
 There are 122 shells and 305 basis functions
 A cutoff of  1.0D-11 yielded   6346 shell pairs
 There are     39501 function pairs (     41969 Cartesian)
 Smallest overlap matrix eigenvalue = 6.31E-06
 Guess MOs from SCF MO coefficient file
 Reading MOs from coefficient file
 Reading MOs from coefficient file
 A restricted hybrid HF-DFT SCF calculation will be
 performed using Pulay DIIS extrapolation
 Exchange:     0.2000 Hartree-Fock + 0.0800 Slater + 0.7200 B88
 Correlation:  0.1900 VWN1RPA + 0.8100 LYP
 Using SG-1 standard quadrature grid
 SCF converges when DIIS error is below 1.0E-08
 Geometry optimization detected.  Setting ReadMinima to 0
 Setting SaveMinima to 0
 ---------------------------------------
  Cycle       Energy         DIIS Error
 ---------------------------------------
    1    -875.9297677747      4.50E-04
    2    -875.9172854015      7.26E-05
    3    -875.9171469513      1.46E-04
    4    -875.9173461240      1.83E-05
    5    -875.9173489592      8.26E-06
    6    -875.9173488717      2.72E-06
    7    -875.9173491138      1.15E-06
    8    -875.9173491123      4.65E-07
    9    -875.9173491347      9.09E-08
   10    -875.9173491362      2.86E-08
   11    -875.9173491318      7.45E-09 Convergence criterion met
 ---------------------------------------
 SCF time:  CPU 141.75 s  wall 141.91 s
 SCF   energy in the final basis set = -875.9173491318
 Total energy in the final basis set = -875.9173491318

 --------------------------------------------------------------

                    Orbital Energies (a.u.)
 --------------------------------------------------------------

 Alpha MOs
 -- Occupied --
-88.955 -19.172 -19.120 -19.086 -14.348 -10.314 -10.250 -10.212
-10.208 -10.204  -8.032  -5.995  -5.993  -5.988  -1.116  -1.035
 -1.016  -0.936  -0.824  -0.779  -0.725  -0.661  -0.614  -0.607
 -0.569  -0.517  -0.504  -0.492  -0.471  -0.467  -0.455  -0.449
 -0.441  -0.414  -0.406  -0.401  -0.384  -0.377  -0.363  -0.331
 -0.314  -0.287  -0.273  -0.240
 -- Virtual --
 -0.035  -0.013  -0.009   0.000   0.005   0.013   0.020   0.022
  0.029   0.031   0.034   0.046   0.054   0.058   0.062   0.070
  0.083   0.085   0.093   0.097   0.099   0.105   0.110   0.114
  0.116   0.117   0.125   0.126   0.131   0.133   0.139   0.143
  0.148   0.152   0.157   0.160   0.165   0.172   0.175   0.178
  0.184   0.190   0.195   0.203   0.209   0.223   0.228   0.234
  0.243   0.247   0.258   0.266   0.271   0.275   0.279   0.290
  0.296   0.300   0.304   0.308   0.316   0.327   0.328   0.333
  0.340   0.348   0.356   0.366   0.368   0.374   0.380   0.400
  0.407   0.428   0.436   0.442   0.467   0.471   0.498   0.513
  0.524   0.535   0.554   0.566   0.588   0.594   0.608   0.620
  0.624   0.641   0.650   0.654   0.661   0.695   0.706   0.715
  0.726   0.730   0.747   0.757   0.764   0.782   0.804   0.838
  0.843   0.853   0.864   0.875   0.904   0.913   0.966   0.968
  0.995   1.011   1.050   1.056   1.064   1.092   1.103   1.107
  1.126   1.156   1.170   1.173   1.186   1.200   1.220   1.224
  1.234   1.251   1.293   1.313   1.336   1.402   1.417   1.424
  1.474   1.488   1.514   1.532   1.549   1.554   1.580   1.586
  1.589   1.605   1.617   1.624   1.643   1.654   1.672   1.679
  1.686   1.703   1.722   1.733   1.771   1.780   1.809   1.821
  1.838   1.865   1.877   1.906   1.929   1.964   1.969   1.987
  2.009   2.052   2.071   2.098   2.130   2.140   2.168   2.178
  2.204   2.256   2.300   2.318   2.348   2.446   2.450   2.487
  2.502   2.508   2.515   2.532   2.539   2.558   2.598   2.621
  2.634   2.640   2.662   2.702   2.713   2.754   2.781   2.810
  2.819   2.848   2.872   2.875   2.892   2.899   2.916   2.944
  2.960   2.964   2.974   2.998   3.059   3.072   3.118   3.141
  3.187   3.199   3.225   3.326   3.355   3.387   3.501   3.514
  3.582   3.695   3.723   3.725   3.750   3.810   3.843   3.935
  4.039   4.103   4.138   4.269   4.696   4.809   4.984   5.060
  5.068   5.104   5.170   5.183   5.407   5.555   5.876   8.031
 17.370  17.400  17.413  23.756  23.828  23.840  23.875  23.905
 35.568  49.862  49.912  50.019 189.178
 --------------------------------------------------------------

          Ground-State Mulliken Net Atomic Charges

     Atom                 Charge (a.u.)
  ----------------------------------------
      1 N                    -0.429278
      2 C                    -0.160966
      3 C                    -0.102319
      4 C                    -0.091060
      5 C                    -0.780590
      6 S                     0.719818
      7 C                    -0.696218
      8 O                    -0.289241
      9 O                    -0.164976
     10 H                     0.266507
     11 H                     0.277248
     12 H                     0.183128
     13 H                     0.181852
     14 H                     0.231700
     15 H                     0.213999
     16 H                     0.204294
     17 H                     0.197359
     18 H                     0.146763
     19 H                     0.308303
     20 O                    -0.444577
     21 H                     0.228253
  ----------------------------------------
  Sum of atomic charges =     0.000000

 -----------------------------------------------------------------
                    Cartesian Multipole Moments
 -----------------------------------------------------------------
    Charge (ESU x 10^10)
                 0.0000
    Dipole Moment (Debye)
         X       0.4371      Y      -1.1019      Z      -0.9113
       Tot       1.4952
    Quadrupole Moments (Debye-Ang)
        XX     -76.8880     XY     -24.6413     YY     -74.0646
        XZ      -1.0950     YZ      -2.0143     ZZ     -65.6087
    Octopole Moments (Debye-Ang^2)
       XXX     -18.3192    XXY       8.3148    XYY      10.2862
       YYY     -15.9730    XXZ      -2.6939    XYZ       0.0224
       YYZ      -1.0069    XZZ       8.9545    YZZ      -4.0071
       ZZZ      -2.1537
    Hexadecapole Moments (Debye-Ang^3)
      XXXX   -2554.5622   XXXY    -186.5616   XXYY    -564.5911
      XYYY     -72.2720   YYYY    -538.8432   XXXZ     -12.8098
      XXYZ     -17.3316   XYYZ      -8.0401   YYYZ       5.9381
      XXZZ    -436.4796   XYZZ      -3.8458   YYZZ    -110.0657
      XZZZ       5.3309   YZZZ       0.0869   ZZZZ    -145.0843
 -----------------------------------------------------------------
 Calculating analytic gradient of the SCF energy
 Gradient of SCF Energy
            1           2           3           4           5           6
    1   0.0012127  -0.0018302   0.0012219   0.0008326  -0.0012254  -0.0000714
    2  -0.0002200   0.0008357  -0.0016089  -0.0000787  -0.0001128  -0.0011198
    3  -0.0006830   0.0002741   0.0001119  -0.0006501  -0.0001817   0.0003824
            7           8           9          10          11          12
    1   0.0000329  -0.0002199  -0.0003818  -0.0000275  -0.0003716  -0.0001226
    2  -0.0005064   0.0012864   0.0026380  -0.0002213  -0.0006063  -0.0000836
    3   0.0001812   0.0002712  -0.0001600   0.0005296   0.0000508   0.0001112
           13          14          15          16          17          18
    1   0.0000486   0.0003333  -0.0000345  -0.0001979  -0.0001225   0.0001465
    2  -0.0001075   0.0001997  -0.0000883   0.0002591   0.0002454  -0.0001017
    3   0.0001888  -0.0003181  -0.0001021  -0.0002421  -0.0002839  -0.0000485
           19          20          21
    1   0.0001836   0.0005462   0.0000469
    2  -0.0019672   0.0015509  -0.0001927
    3   0.0002329   0.0003399  -0.0000046
 Max gradient component =       2.638E-03
 RMS gradient           =       7.109E-04
 Gradient time:  CPU 55.70 s  wall 55.70 s
 Geometry Optimization Parameters
   NAtoms,    NIC,     NZ,  NCons,   NDum,   NFix, NCnnct, MaxDiis
       21     140       0       0       0       0       0       0

 Cartesian Hessian Update
 Hessian Updated using BFGS Update


** GEOMETRY OPTIMIZATION IN DELOCALIZED INTERNAL COORDINATES **
   Searching for a Minimum

   Optimization Cycle:   2

                       Coordinates (Angstroms)
     ATOM                X               Y               Z
      1  N         2.5201161061   -1.6944348346   -0.1661886047
      2  C         1.6349251939   -0.5335741354   -0.3902639060
      3  C         2.3957865542    0.7519801672    0.0119128272
      4  C         0.2519958993   -0.6554196936    0.2733345623
      5  C        -0.7724608550    0.3702236552   -0.2106758348
      6  S        -2.4363015841   -0.0593403472    0.4707342146
      7  C        -3.3736875233    1.1843854229   -0.4962777181
      8  O         1.8560926386    1.8120066698    0.2070691545
      9  O         3.7227510826    0.5974028630    0.0841844902
     10  H         2.4095991363   -2.0625308522    0.7758891117
     11  H         2.3108278803   -2.4514713137   -0.8080617311
     12  H        -0.1337448922   -1.6547786836    0.0494962326
     13  H         0.3671372747   -0.5865061120    1.3616042712
     14  H        -0.8629731751    0.3505866950   -1.3014471864
     15  H        -0.5259526568    1.3791625019    0.1193705038
     16  H        -4.4264065958    1.0537071016   -0.2466939652
     17  H        -3.2184245881    1.0046145265   -1.5612984535
     18  H        -3.0427912380    2.1848072567   -0.2107955613
     19  H         3.8854587553   -0.3625039118   -0.0682937162
     20  O        -2.7875089221   -1.4236773830   -0.0926888744
     21  H         1.4979136093   -0.4490455927   -1.4749787165
   Point Group: c1    Number of degrees of freedom:    57


   Energy is   -875.917349132

 Hessian Updated using BFGS Update

 53 Hessian modes will be used to form the next step
  Hessian Eigenvalues:
     0.001998    0.002002    0.003024    0.004024    0.005138    0.005381
     0.008104    0.023749    0.034791    0.038857    0.039939    0.045426
     0.048227    0.049058    0.053497    0.068315    0.068986    0.071882
     0.075468    0.086518    0.087546    0.121208    0.123798    0.124099
     0.153540    0.163299    0.182985    0.185873    0.217199    0.220324
     0.226310    0.234386    0.246055    0.249953    0.261983    0.280774
     0.286963    0.295263    0.332716    0.338018    0.338802    0.340240
     0.342211    0.343398    0.344633    0.345690    0.362322    0.435192
     0.445867    0.472599    0.575678    0.712854    0.973385

 Minimum Search - Taking Simple RFO Step
 Searching for Lamda that Minimizes Along All modes
 Value Taken    Lamda =  -0.00012599
 Step Taken.  Stepsize is  0.105979

                             Maximum     Tolerance    Cnvgd?
         Gradient           0.001329      0.000300      NO
         Displacement       0.040168      0.001200      NO
         Energy change     -0.000340      0.000001      NO


 New Cartesian Coordinates Obtained by Inverse Iteration

 Displacement from previous Coordinates is:  0.144548
 ----------------------------------------------------------------
             Standard Nuclear Orientation (Angstroms)
    I     Atom           X                Y                Z
 ----------------------------------------------------------------
    1      N       2.5184588066    -1.6957923270    -0.1529016326
    2      C       1.6342363026    -0.5380213402    -0.3834969310
    3      C       2.3908129262     0.7498641703     0.0123683713
    4      C       0.2511373452    -0.6566400104     0.2817729804
    5      C      -0.7684054097     0.3701541565    -0.2059919375
    6      S      -2.4374793215    -0.0554828575     0.4662574608
    7      C      -3.3720264184     1.1884358478    -0.5017024384
    8      O       1.8456208632     1.8007431062     0.2297108274
    9      O       3.7193796550     0.6018893761     0.0669544872
   10      H       2.3913953619    -2.0772065489     0.7804597806
   11      H       2.3348339749    -2.4434662483    -0.8114832370
   12      H      -0.1349628797    -1.6553958227     0.0590354760
   13      H       0.3660593776    -0.5843585376     1.3690607656
   14      H      -0.8589103443     0.3478621545    -1.2957399746
   15      H      -0.5230199819     1.3790089068     0.1243425298
   16      H      -4.4238417068     1.0497509977    -0.2559295250
   17      H      -3.2091678029     1.0086673141    -1.5646966809
   18      H      -3.0477958555     2.1892104974    -0.2113775602
   19      H       3.8893022080    -0.3480970120    -0.1154643048
   20      O      -2.7907506825    -1.4208372217    -0.0973674066
   21      H       1.4974756821    -0.4546946011    -1.4678799506
 ----------------------------------------------------------------
 Nuclear Repulsion Energy =   648.0658390186 hartrees
 There are       44 alpha and       44 beta electrons
 Applying Cartesian multipole field
    Component          Value
    ---------          -----
     (2,0,0)        1.00000E-11
     (0,2,0)        2.00000E-11
     (0,0,2)       -3.00000E-11
 Nucleus-field energy     =     0.0000000246 hartrees
 Requested basis set is 6-311++G(d,p)
 There are 122 shells and 305 basis functions
 A cutoff of  1.0D-11 yielded   6348 shell pairs
 There are     39522 function pairs (     41991 Cartesian)
 Smallest overlap matrix eigenvalue = 6.27E-06
 Guess MOs from SCF MO coefficient file
 Reading MOs from coefficient file
 Reading MOs from coefficient file
 A restricted hybrid HF-DFT SCF calculation will be
 performed using Pulay DIIS extrapolation
 Exchange:     0.2000 Hartree-Fock + 0.0800 Slater + 0.7200 B88
 Correlation:  0.1900 VWN1RPA + 0.8100 LYP
 Using SG-1 standard quadrature grid
 SCF converges when DIIS error is below 1.0E-08
 Geometry optimization detected.  Setting ReadMinima to 0
 Setting SaveMinima to 0
 ---------------------------------------
  Cycle       Energy         DIIS Error
 ---------------------------------------
    1    -875.9249062223      3.57E-04
    2    -875.9172882101      4.13E-05
    3    -875.9172857451      5.21E-05
    4    -875.9173107622      1.60E-05
    5    -875.9173122874      7.77E-06
    6    -875.9173125361      1.63E-06
    7    -875.9173125287      6.69E-07
    8    -875.9173126038      2.47E-07
    9    -875.9173126143      9.20E-08
   10    -875.9173126076      3.10E-08
   11    -875.9173126060      8.75E-09 Convergence criterion met
 ---------------------------------------
 SCF time:  CPU 140.04 s  wall 140.11 s
 SCF   energy in the final basis set = -875.9173126060
 Total energy in the final basis set = -875.9173126060

 --------------------------------------------------------------

                    Orbital Energies (a.u.)
 --------------------------------------------------------------

 Alpha MOs
 -- Occupied --
-88.954 -19.172 -19.120 -19.085 -14.347 -10.314 -10.249 -10.211
-10.208 -10.203  -8.031  -5.994  -5.993  -5.987  -1.117  -1.037
 -1.015  -0.936  -0.824  -0.779  -0.725  -0.661  -0.615  -0.607
 -0.568  -0.518  -0.505  -0.492  -0.471  -0.467  -0.455  -0.449
 -0.441  -0.414  -0.405  -0.400  -0.384  -0.377  -0.362  -0.332
 -0.314  -0.286  -0.273  -0.239
 -- Virtual --
 -0.034  -0.013  -0.008   0.000   0.005   0.013   0.020   0.022
  0.029   0.031   0.035   0.046   0.054   0.058   0.062   0.070
  0.083   0.085   0.093   0.097   0.098   0.105   0.110   0.114
  0.116   0.118   0.126   0.126   0.132   0.134   0.139   0.144
  0.148   0.152   0.157   0.160   0.165   0.172   0.175   0.178
  0.184   0.191   0.195   0.203   0.210   0.223   0.229   0.234
  0.242   0.247   0.257   0.266   0.271   0.276   0.279   0.290
  0.296   0.299   0.304   0.308   0.316   0.327   0.328   0.332
  0.341   0.348   0.357   0.366   0.369   0.374   0.381   0.399
  0.406   0.428   0.436   0.442   0.468   0.472   0.501   0.514
  0.523   0.535   0.554   0.566   0.586   0.595   0.608   0.620
  0.624   0.641   0.650   0.654   0.660   0.695   0.706   0.715
  0.726   0.730   0.748   0.757   0.765   0.782   0.804   0.836
  0.843   0.854   0.863   0.876   0.904   0.912   0.966   0.968
  0.995   1.011   1.050   1.053   1.064   1.092   1.105   1.106
  1.125   1.156   1.170   1.175   1.186   1.200   1.221   1.224
  1.234   1.251   1.293   1.314   1.337   1.403   1.416   1.427
  1.475   1.488   1.516   1.532   1.549   1.555   1.580   1.588
  1.590   1.604   1.619   1.623   1.641   1.655   1.672   1.680
  1.686   1.705   1.725   1.735   1.770   1.781   1.810   1.823
  1.837   1.867   1.879   1.907   1.930   1.964   1.970   1.988
  2.009   2.054   2.071   2.100   2.128   2.139   2.164   2.178
  2.203   2.257   2.300   2.318   2.350   2.448   2.451   2.487
  2.503   2.508   2.515   2.532   2.540   2.558   2.598   2.623
  2.635   2.639   2.662   2.701   2.712   2.744   2.779   2.811
  2.824   2.848   2.872   2.873   2.892   2.900   2.915   2.944
  2.961   2.964   2.975   2.999   3.059   3.073   3.118   3.144
  3.187   3.198   3.224   3.325   3.358   3.388   3.503   3.513
  3.582   3.696   3.724   3.726   3.752   3.813   3.846   3.936
  4.037   4.104   4.138   4.271   4.702   4.814   4.985   5.062
  5.069   5.105   5.169   5.185   5.410   5.559   5.878   8.030
 17.370  17.401  17.413  23.758  23.830  23.842  23.877  23.906
 35.570  49.863  49.912  50.020 189.178
 --------------------------------------------------------------

          Ground-State Mulliken Net Atomic Charges

     Atom                 Charge (a.u.)
  ----------------------------------------
      1 N                    -0.425023
      2 C                    -0.155542
      3 C                    -0.093558
      4 C                    -0.109711
      5 C                    -0.773343
      6 S                     0.716987
      7 C                    -0.694037
      8 O                    -0.288716
      9 O                    -0.163047
     10 H                     0.265511
     11 H                     0.274416
     12 H                     0.182110
     13 H                     0.183957
     14 H                     0.230977
     15 H                     0.214730
     16 H                     0.204302
     17 H                     0.196549
     18 H                     0.146483
     19 H                     0.305518
     20 O                    -0.446026
     21 H                     0.227462
  ----------------------------------------
  Sum of atomic charges =    -0.000000

 -----------------------------------------------------------------
                    Cartesian Multipole Moments
 -----------------------------------------------------------------
    Charge (ESU x 10^10)
                 0.0000
    Dipole Moment (Debye)
         X       0.5010      Y      -1.0618      Z      -1.0043
       Tot       1.5450
    Quadrupole Moments (Debye-Ang)
        XX     -76.7751     XY     -24.6098     YY     -73.9647
        XZ      -1.4723     YZ      -2.0258     ZZ     -65.5842
    Octopole Moments (Debye-Ang^2)
       XXX     -16.7667    XXY       8.5343    XYY      10.6011
       YYY     -15.6859    XXZ      -4.1749    XYZ       0.4067
       YYZ      -1.1426    XZZ       9.3450    YZZ      -4.1168
       ZZZ      -2.3372
    Hexadecapole Moments (Debye-Ang^3)
      XXXX   -2548.9186   XXXY    -185.3684   XXYY    -563.1359
      XYYY     -70.9812   YYYY    -537.2881   XXXZ     -18.8493
      XXYZ     -15.5376   XYYZ      -8.9529   YYYZ       5.3598
      XXZZ    -435.5990   XYZZ      -3.7907   YYZZ    -109.8114
      XZZZ       4.3989   YZZZ       0.0772   ZZZZ    -145.0878
 -----------------------------------------------------------------
 Calculating analytic gradient of the SCF energy
 Gradient of SCF Energy
            1           2           3           4           5           6
    1   0.0001898  -0.0009007   0.0003302   0.0002145   0.0002733  -0.0000020
    2  -0.0003514   0.0005281   0.0011203  -0.0002414  -0.0000266   0.0000551
    3   0.0009518   0.0001245  -0.0014262   0.0001485  -0.0002049  -0.0006738
            7           8           9          10          11          12
    1  -0.0004914   0.0001895  -0.0007187  -0.0004084   0.0003259   0.0001684
    2   0.0000870  -0.0015814  -0.0006936  -0.0002667   0.0002272   0.0002200
    3  -0.0001236   0.0001400   0.0011134  -0.0001311   0.0002238   0.0000837
           13          14          15          16          17          18
    1  -0.0001177  -0.0000541  -0.0000995   0.0003431   0.0000502  -0.0000029
    2  -0.0000694   0.0000013  -0.0001141   0.0001131  -0.0000420  -0.0002720
    3  -0.0002040   0.0003757  -0.0000262  -0.0000919   0.0003588   0.0000160
           19          20          21
    1   0.0002048   0.0001500   0.0003556
    2   0.0005779   0.0004221   0.0003064
    3  -0.0013372   0.0002819   0.0004005
 Max gradient component =       1.581E-03
 RMS gradient           =       4.924E-04
 Gradient time:  CPU 55.92 s  wall 55.93 s
 Geometry Optimization Parameters
   NAtoms,    NIC,     NZ,  NCons,   NDum,   NFix, NCnnct, MaxDiis
       21     140       0       0       0       0       0       0

 Cartesian Hessian Update
 Hessian Updated using BFGS Update


** GEOMETRY OPTIMIZATION IN DELOCALIZED INTERNAL COORDINATES **
   Searching for a Minimum

   Optimization Cycle:   3

                       Coordinates (Angstroms)
     ATOM                X               Y               Z
      1  N         2.5184588066   -1.6957923270   -0.1529016326
      2  C         1.6342363026   -0.5380213402   -0.3834969310
      3  C         2.3908129262    0.7498641703    0.0123683713
      4  C         0.2511373452   -0.6566400104    0.2817729804
      5  C        -0.7684054097    0.3701541565   -0.2059919375
      6  S        -2.4374793215   -0.0554828575    0.4662574608
      7  C        -3.3720264184    1.1884358478   -0.5017024384
      8  O         1.8456208632    1.8007431062    0.2297108274
      9  O         3.7193796550    0.6018893761    0.0669544872
     10  H         2.3913953619   -2.0772065489    0.7804597806
     11  H         2.3348339749   -2.4434662483   -0.8114832370
     12  H        -0.1349628797   -1.6553958227    0.0590354760
     13  H         0.3660593776   -0.5843585376    1.3690607656
     14  H        -0.8589103443    0.3478621545   -1.2957399746
     15  H        -0.5230199819    1.3790089068    0.1243425298
     16  H        -4.4238417068    1.0497509977   -0.2559295250
     17  H        -3.2091678029    1.0086673141   -1.5646966809
     18  H        -3.0477958555    2.1892104974   -0.2113775602
     19  H         3.8893022080   -0.3480970120   -0.1154643048
     20  O        -2.7907506825   -1.4208372217   -0.0973674066
     21  H         1.4974756821   -0.4546946011   -1.4678799506
   Point Group: c1    Number of degrees of freedom:    57


   Energy is   -875.917312606

 Hessian Updated using BFGS Update

 54 Hessian modes will be used to form the next step
  Hessian Eigenvalues:
     0.001995    0.002001    0.003413    0.004030    0.005347    0.006682
     0.009332    0.034621    0.036134    0.037164    0.041841    0.045462
     0.048749    0.053093    0.053734    0.068665    0.070537    0.071322
     0.075337    0.086498    0.087480    0.120551    0.123361    0.124331
     0.149450    0.161026    0.162397    0.183375    0.185626    0.218372
     0.221102    0.226035    0.234469    0.246152    0.252860    0.259819
     0.281749    0.286954    0.292612    0.329488    0.338189    0.338620
     0.340241    0.341810    0.343408    0.344512    0.345822    0.353063
     0.430696    0.446447    0.465505    0.575156    0.698650    0.983940

 Minimum Search - Taking Simple RFO Step
 Searching for Lamda that Minimizes Along All modes
 Value Taken    Lamda =  -0.00019002
 Step Taken.  Stepsize is  0.125183

                             Maximum     Tolerance    Cnvgd?
         Gradient           0.001283      0.000300      NO
         Displacement       0.063721      0.001200      NO
         Energy change      0.000037      0.000001      NO


 New Cartesian Coordinates Obtained by Inverse Iteration

 Displacement from previous Coordinates is:  0.218881
 ----------------------------------------------------------------
             Standard Nuclear Orientation (Angstroms)
    I     Atom           X                Y                Z
 ----------------------------------------------------------------
    1      N       2.5198982636    -1.6918978243    -0.1661690963
    2      C       1.6345014458    -0.5362664571    -0.3933196931
    3      C       2.3901765458     0.7523984983     0.0002166281
    4      C       0.2535921142    -0.6550257393     0.2780891425
    5      C      -0.7672093314     0.3709039720    -0.2066843832
    6      S      -2.4350620765    -0.0577269587     0.4678262232
    7      C      -3.3726460311     1.1880346448    -0.4947872053
    8      O       1.8509473291     1.8155682779     0.1664271725
    9      O       3.7144867231     0.5895738910     0.1033699453
   10      H       2.3985453282    -2.0729578583     0.7677003022
   11      H       2.3355626841    -2.4388919245    -0.8251022955
   12      H      -0.1331258499    -1.6541242073     0.0574343205
   13      H       0.3727659829    -0.5808912519     1.3648040403
   14      H      -0.8614066057     0.3474332296    -1.2960975995
   15      H      -0.5216713838     1.3802662794     0.1227726386
   16      H      -4.4232240187     1.0457589412    -0.2451391393
   17      H      -3.2127480382     1.0090583691    -1.5584281850
   18      H      -3.0500820047     2.1895553901    -0.2041571492
   19      H       3.8765634989    -0.3673803693    -0.0400068733
   20      O      -2.7908283073    -1.4236215202    -0.0952816514
   21      H       1.4933158316    -0.4541733827    -1.4775360420
 ----------------------------------------------------------------
 Nuclear Repulsion Energy =   648.1002417651 hartrees
 There are       44 alpha and       44 beta electrons
 Applying Cartesian multipole field
    Component          Value
    ---------          -----
     (2,0,0)        1.00000E-11
     (0,2,0)        2.00000E-11
     (0,0,2)       -3.00000E-11
 Nucleus-field energy     =     0.0000000247 hartrees
 Requested basis set is 6-311++G(d,p)
 There are 122 shells and 305 basis functions
 A cutoff of  1.0D-11 yielded   6348 shell pairs
 There are     39522 function pairs (     41991 Cartesian)
 Smallest overlap matrix eigenvalue = 6.31E-06
 Guess MOs from SCF MO coefficient file
 Reading MOs from coefficient file
 Reading MOs from coefficient file
 A restricted hybrid HF-DFT SCF calculation will be
 performed using Pulay DIIS extrapolation
 Exchange:     0.2000 Hartree-Fock + 0.0800 Slater + 0.7200 B88
 Correlation:  0.1900 VWN1RPA + 0.8100 LYP
 Using SG-1 standard quadrature grid
 SCF converges when DIIS error is below 1.0E-08
 Geometry optimization detected.  Setting ReadMinima to 0
 Setting SaveMinima to 0
 ---------------------------------------
  Cycle       Energy         DIIS Error
 ---------------------------------------
    1    -875.9127832046      7.00E-04
    2    -875.9173125036      6.44E-05
    3    -875.9173016005      9.28E-05
    4    -875.9173712539      2.37E-05
    5    -875.9173751187      9.88E-06
    6    -875.9173758422      3.63E-06
    7    -875.9173761326      1.25E-06
    8    -875.9173760463      1.73E-07
    9    -875.9173760484      1.58E-07
   10    -875.9173760554      4.50E-08
   11    -875.9173760535      1.04E-08
   12    -875.9173760509      3.30E-09 Convergence criterion met
 ---------------------------------------
 SCF time:  CPU 150.12 s  wall 150.31 s
 SCF   energy in the final basis set = -875.9173760509
 Total energy in the final basis set = -875.9173760509

 --------------------------------------------------------------

                    Orbital Energies (a.u.)
 --------------------------------------------------------------

 Alpha MOs
 -- Occupied --
-88.954 -19.171 -19.120 -19.086 -14.347 -10.313 -10.249 -10.212
-10.208 -10.204  -8.032  -5.994  -5.993  -5.987  -1.117  -1.036
 -1.014  -0.937  -0.824  -0.780  -0.725  -0.662  -0.615  -0.607
 -0.569  -0.518  -0.505  -0.493  -0.471  -0.467  -0.455  -0.449
 -0.441  -0.414  -0.405  -0.400  -0.384  -0.377  -0.362  -0.332
 -0.315  -0.286  -0.273  -0.239
 -- Virtual --
 -0.034  -0.013  -0.009   0.000   0.005   0.013   0.020   0.022
  0.029   0.031   0.034   0.046   0.054   0.058   0.062   0.070
  0.083   0.086   0.093   0.097   0.098   0.105   0.110   0.114
  0.116   0.117   0.126   0.126   0.131   0.133   0.139   0.143
  0.149   0.152   0.157   0.161   0.165   0.172   0.175   0.178
  0.184   0.191   0.195   0.204   0.210   0.223   0.229   0.234
  0.242   0.247   0.259   0.267   0.271   0.276   0.278   0.291
  0.296   0.299   0.305   0.309   0.316   0.327   0.328   0.333
  0.341   0.348   0.356   0.366   0.369   0.373   0.380   0.401
  0.407   0.428   0.436   0.443   0.468   0.472   0.500   0.513
  0.525   0.536   0.554   0.566   0.589   0.595   0.609   0.620
  0.624   0.641   0.650   0.654   0.660   0.695   0.706   0.715
  0.726   0.730   0.747   0.757   0.765   0.781   0.804   0.836
  0.842   0.852   0.862   0.873   0.904   0.912   0.967   0.968
  0.996   1.008   1.051   1.057   1.064   1.092   1.103   1.109
  1.127   1.156   1.171   1.175   1.185   1.200   1.220   1.226
  1.235   1.251   1.293   1.315   1.337   1.405   1.416   1.423
  1.475   1.488   1.516   1.532   1.549   1.554   1.580   1.587
  1.591   1.604   1.619   1.624   1.643   1.656   1.673   1.679
  1.686   1.706   1.726   1.733   1.771   1.781   1.811   1.823
  1.841   1.867   1.880   1.907   1.930   1.964   1.969   1.988
  2.008   2.052   2.071   2.100   2.132   2.141   2.170   2.178
  2.203   2.257   2.303   2.318   2.350   2.448   2.450   2.489
  2.502   2.509   2.516   2.532   2.541   2.559   2.598   2.624
  2.635   2.641   2.661   2.704   2.712   2.753   2.781   2.811
  2.819   2.847   2.872   2.874   2.892   2.899   2.917   2.944
  2.961   2.964   2.975   3.000   3.062   3.075   3.120   3.142
  3.188   3.199   3.225   3.328   3.356   3.391   3.503   3.512
  3.583   3.698   3.723   3.726   3.752   3.813   3.847   3.937
  4.038   4.102   4.138   4.268   4.704   4.816   4.985   5.060
  5.069   5.104   5.169   5.184   5.411   5.562   5.879   8.029
 17.369  17.401  17.413  23.758  23.831  23.842  23.876  23.906
 35.572  49.864  49.911  50.021 189.177
 --------------------------------------------------------------

          Ground-State Mulliken Net Atomic Charges

     Atom                 Charge (a.u.)
  ----------------------------------------
      1 N                    -0.430651
      2 C                    -0.171605
      3 C                    -0.096345
      4 C                    -0.077138
      5 C                    -0.784864
      6 S                     0.716513
      7 C                    -0.694363
      8 O                    -0.288678
      9 O                    -0.165638
     10 H                     0.267293
     11 H                     0.277199
     12 H                     0.183416
     13 H                     0.181045
     14 H                     0.232285
     15 H                     0.213995
     16 H                     0.204165
     17 H                     0.196834
     18 H                     0.146602
     19 H                     0.308697
     20 O                    -0.445634
     21 H                     0.226872
  ----------------------------------------
  Sum of atomic charges =    -0.000000

 -----------------------------------------------------------------
                    Cartesian Multipole Moments
 -----------------------------------------------------------------
    Charge (ESU x 10^10)
                -0.0000
    Dipole Moment (Debye)
         X       0.4748      Y      -1.1072      Z      -0.8838
       Tot       1.4941
    Quadrupole Moments (Debye-Ang)
        XX     -76.9220     XY     -24.7761     YY     -74.0158
        XZ      -1.1208     YZ      -1.8329     ZZ     -65.5618
    Octopole Moments (Debye-Ang^2)
       XXX     -17.6599    XXY       8.1313    XYY      10.6430
       YYY     -16.0380    XXZ      -2.7744    XYZ       0.3934
       YYZ      -0.5737    XZZ       9.2904    YZZ      -4.0451
       ZZZ      -1.7657
    Hexadecapole Moments (Debye-Ang^3)
      XXXX   -2551.9504   XXXY    -186.8543   XXYY    -562.2893
      XYYY     -72.2778   YYYY    -539.1940   XXXZ     -13.4567
      XXYZ     -16.1386   XYYZ      -8.0064   YYYZ       7.5335
      XXZZ    -435.7318   XYZZ      -3.7563   YYZZ    -109.6460
      XZZZ       5.3403   YZZZ       1.3078   ZZZZ    -144.5280
 -----------------------------------------------------------------
 Calculating analytic gradient of the SCF energy
 Gradient of SCF Energy
            1           2           3           4           5           6
    1   0.0000807  -0.0002926  -0.0009681  -0.0000164   0.0006672   0.0001184
    2   0.0002201   0.0000270   0.0012479  -0.0000265   0.0001580   0.0002754
    3  -0.0000528   0.0003501   0.0001086   0.0002996   0.0000683  -0.0012194
            7           8           9          10          11          12
    1  -0.0003218   0.0004354  -0.0001178   0.0002357  -0.0000651   0.0001378
    2   0.0003541  -0.0013949  -0.0027199   0.0003540   0.0003591   0.0001889
    3  -0.0000607  -0.0002168  -0.0008188  -0.0002936   0.0001828  -0.0000352
           13          14          15          16          17          18
    1  -0.0001197  -0.0002711   0.0001121   0.0003060   0.0001294  -0.0000616
    2   0.0001020  -0.0001897  -0.0000123  -0.0000230  -0.0001782   0.0000032
    3  -0.0002530   0.0003748   0.0001009   0.0000576   0.0003499   0.0000148
           19          20          21
    1  -0.0001026  -0.0002304   0.0003444
    2   0.0016386  -0.0004396   0.0000559
    3   0.0007307   0.0003087   0.0000037
 Max gradient component =       2.720E-03
 RMS gradient           =       5.666E-04
 Gradient time:  CPU 55.74 s  wall 55.75 s
 Geometry Optimization Parameters
   NAtoms,    NIC,     NZ,  NCons,   NDum,   NFix, NCnnct, MaxDiis
       21     140       0       0       0       0       0       0

 Cartesian Hessian Update
 Hessian Updated using BFGS Update


** GEOMETRY OPTIMIZATION IN DELOCALIZED INTERNAL COORDINATES **
   Searching for a Minimum

   Optimization Cycle:   4

                       Coordinates (Angstroms)
     ATOM                X               Y               Z
      1  N         2.5198982636   -1.6918978243   -0.1661690963
      2  C         1.6345014458   -0.5362664571   -0.3933196931
      3  C         2.3901765458    0.7523984983    0.0002166281
      4  C         0.2535921142   -0.6550257393    0.2780891425
      5  C        -0.7672093314    0.3709039720   -0.2066843832
      6  S        -2.4350620765   -0.0577269587    0.4678262232
      7  C        -3.3726460311    1.1880346448   -0.4947872053
      8  O         1.8509473291    1.8155682779    0.1664271725
      9  O         3.7144867231    0.5895738910    0.1033699453
     10  H         2.3985453282   -2.0729578583    0.7677003022
     11  H         2.3355626841   -2.4388919245   -0.8251022955
     12  H        -0.1331258499   -1.6541242073    0.0574343205
     13  H         0.3727659829   -0.5808912519    1.3648040403
     14  H        -0.8614066057    0.3474332296   -1.2960975995
     15  H        -0.5216713838    1.3802662794    0.1227726386
     16  H        -4.4232240187    1.0457589412   -0.2451391393
     17  H        -3.2127480382    1.0090583691   -1.5584281850
     18  H        -3.0500820047    2.1895553901   -0.2041571492
     19  H         3.8765634989   -0.3673803693   -0.0400068733
     20  O        -2.7908283073   -1.4236215202   -0.0952816514
     21  H         1.4933158316   -0.4541733827   -1.4775360420
   Point Group: c1    Number of degrees of freedom:    57


   Energy is   -875.917376051

 Hessian Updated using BFGS Update

 55 Hessian modes will be used to form the next step
  Hessian Eigenvalues:
     0.001998    0.001999    0.003776    0.004017    0.005349    0.007151
     0.008937    0.034645    0.036182    0.039078    0.044397    0.045388
     0.048481    0.051258    0.054692    0.068382    0.071034    0.072754
     0.075371    0.086502    0.087417    0.120845    0.123692    0.124103
     0.150463    0.159651    0.160918    0.162367    0.183639    0.193082
     0.216815    0.220424    0.225966    0.234405    0.245791    0.253763
     0.265586    0.283683    0.284977    0.294549    0.331257    0.338196
     0.338817    0.340242    0.342009    0.343409    0.344606    0.345568
     0.356489    0.432777    0.445961    0.470385    0.574430    0.699225
     0.973041

 Minimum Search - Taking Simple RFO Step
 Searching for Lamda that Minimizes Along All modes
 Value Taken    Lamda =  -0.00007180
 Step Taken.  Stepsize is  0.042828

                             Maximum     Tolerance    Cnvgd?
         Gradient           0.001362      0.000300      NO
         Displacement       0.019364      0.001200      NO
         Energy change     -0.000063      0.000001      NO


 New Cartesian Coordinates Obtained by Inverse Iteration

 Displacement from previous Coordinates is:  0.064626
 ----------------------------------------------------------------
             Standard Nuclear Orientation (Angstroms)
    I     Atom           X                Y                Z
 ----------------------------------------------------------------
    1      N       2.5165172434    -1.6966970162    -0.1643546554
    2      C       1.6362101686    -0.5354845031    -0.3902077207
    3      C       2.3938986166     0.7536980743     0.0079965199
    4      C       0.2534368823    -0.6540556276     0.2783762777
    5      C      -0.7701103544     0.3696978410    -0.2080480716
    6      S      -2.4360925490    -0.0613074463     0.4697158610
    7      C      -3.3711978253     1.1859047160    -0.4946005265
    8      O       1.8539386849     1.8173039280     0.1780846661
    9      O       3.7204392101     0.5986936403     0.0953685194
   10      H       2.3911895534    -2.0779077647     0.7697889605
   11      H       2.3260928919    -2.4437005599    -0.8227327800
   12      H      -0.1328927162    -1.6541632341     0.0590088771
   13      H       0.3716107352    -0.5795743091     1.3658037847
   14      H      -0.8616521321     0.3461606730    -1.2984868045
   15      H      -0.5260335570     1.3800378052     0.1198365881
   16      H      -4.4231350755     1.0495538475    -0.2445825950
   17      H      -3.2144577603     1.0072094953    -1.5594919391
   18      H      -3.0439867849     2.1868066765    -0.2061014048
   19      H       3.8838490416    -0.3595787702    -0.0543877480
   20      O      -2.7895327794    -1.4242310837    -0.1004738786
   21      H       1.4942606064    -0.4527723823    -1.4745808304
 ----------------------------------------------------------------
 Nuclear Repulsion Energy =   647.6983990052 hartrees
 There are       44 alpha and       44 beta electrons
 Applying Cartesian multipole field
    Component          Value
    ---------          -----
     (2,0,0)        1.00000E-11
     (0,2,0)        2.00000E-11
     (0,0,2)       -3.00000E-11
 Nucleus-field energy     =     0.0000000247 hartrees
 Requested basis set is 6-311++G(d,p)
 There are 122 shells and 305 basis functions
 A cutoff of  1.0D-11 yielded   6348 shell pairs
 There are     39510 function pairs (     41979 Cartesian)
 Smallest overlap matrix eigenvalue = 6.33E-06
 Guess MOs from SCF MO coefficient file
 Reading MOs from coefficient file
 Reading MOs from coefficient file
 A restricted hybrid HF-DFT SCF calculation will be
 performed using Pulay DIIS extrapolation
 Exchange:     0.2000 Hartree-Fock + 0.0800 Slater + 0.7200 B88
 Correlation:  0.1900 VWN1RPA + 0.8100 LYP
 Using SG-1 standard quadrature grid
 SCF converges when DIIS error is below 1.0E-08
 Geometry optimization detected.  Setting ReadMinima to 0
 Setting SaveMinima to 0
 ---------------------------------------
  Cycle       Energy         DIIS Error
 ---------------------------------------
    1    -875.9116619586      1.85E-04
    2    -875.9173743816      2.63E-05
    3    -875.9173629059      4.70E-05
    4    -875.9173824741      7.25E-06
    5    -875.9173825545      4.00E-06
    6    -875.9173828715      9.08E-07
    7    -875.9173828877      4.70E-07
    8    -875.9173828728      1.86E-07
    9    -875.9173828708      4.35E-08
   10    -875.9173828677      1.69E-08
   11    -875.9173828517      5.23E-09 Convergence criterion met
 ---------------------------------------
 SCF time:  CPU 136.42 s  wall 136.54 s
 SCF   energy in the final basis set = -875.9173828517
 Total energy in the final basis set = -875.9173828517

 --------------------------------------------------------------

                    Orbital Energies (a.u.)
 --------------------------------------------------------------

 Alpha MOs
 -- Occupied --
-88.955 -19.172 -19.120 -19.086 -14.347 -10.314 -10.250 -10.212
-10.208 -10.204  -8.032  -5.994  -5.993  -5.988  -1.117  -1.036
 -1.015  -0.936  -0.824  -0.779  -0.725  -0.661  -0.614  -0.607
 -0.569  -0.518  -0.504  -0.492  -0.470  -0.467  -0.455  -0.449
 -0.441  -0.414  -0.405  -0.401  -0.384  -0.377  -0.363  -0.332
 -0.315  -0.286  -0.273  -0.240
 -- Virtual --
 -0.035  -0.013  -0.009  -0.000   0.005   0.013   0.020   0.022
  0.029   0.031   0.034   0.046   0.054   0.058   0.062   0.070
  0.083   0.086   0.093   0.097   0.098   0.105   0.110   0.114
  0.116   0.117   0.126   0.126   0.131   0.133   0.139   0.143
  0.149   0.152   0.157   0.161   0.165   0.172   0.175   0.178
  0.184   0.191   0.195   0.203   0.210   0.223   0.228   0.234
  0.242   0.247   0.258   0.266   0.271   0.275   0.278   0.291
  0.296   0.299   0.305   0.309   0.316   0.327   0.328   0.333
  0.340   0.348   0.356   0.365   0.368   0.373   0.380   0.400
  0.406   0.428   0.436   0.443   0.467   0.471   0.499   0.513
  0.524   0.535   0.554   0.566   0.587   0.594   0.609   0.620
  0.624   0.641   0.650   0.654   0.660   0.695   0.706   0.715
  0.726   0.730   0.747   0.757   0.765   0.781   0.804   0.837
  0.842   0.852   0.862   0.873   0.904   0.912   0.966   0.968
  0.995   1.008   1.050   1.057   1.064   1.092   1.103   1.108
  1.127   1.155   1.170   1.174   1.185   1.200   1.220   1.225
  1.234   1.252   1.293   1.315   1.336   1.402   1.416   1.423
  1.473   1.487   1.515   1.532   1.548   1.554   1.579   1.586
  1.590   1.604   1.618   1.623   1.641   1.655   1.672   1.678
  1.687   1.705   1.724   1.733   1.770   1.780   1.810   1.822
  1.838   1.866   1.879   1.906   1.930   1.964   1.968   1.987
  2.007   2.052   2.071   2.098   2.130   2.140   2.166   2.178
  2.203   2.255   2.301   2.317   2.349   2.447   2.449   2.488
  2.502   2.509   2.515   2.532   2.540   2.558   2.597   2.623
  2.635   2.640   2.662   2.702   2.710   2.751   2.780   2.809
  2.819   2.847   2.872   2.873   2.892   2.899   2.916   2.944
  2.960   2.964   2.974   2.999   3.059   3.074   3.119   3.141
  3.187   3.199   3.224   3.325   3.353   3.389   3.501   3.513
  3.582   3.695   3.723   3.725   3.750   3.811   3.844   3.935
  4.038   4.102   4.138   4.266   4.701   4.813   4.983   5.060
  5.069   5.104   5.169   5.183   5.408   5.557   5.876   8.029
 17.370  17.400  17.412  23.755  23.828  23.841  23.875  23.905
 35.570  49.862  49.912  50.020 189.177
 --------------------------------------------------------------

          Ground-State Mulliken Net Atomic Charges

     Atom                 Charge (a.u.)
  ----------------------------------------
      1 N                    -0.428046
      2 C                    -0.163752
      3 C                    -0.101182
      4 C                    -0.082658
      5 C                    -0.786200
      6 S                     0.719281
      7 C                    -0.695828
      8 O                    -0.288155
      9 O                    -0.164495
     10 H                     0.266404
     11 H                     0.276767
     12 H                     0.183005
     13 H                     0.181540
     14 H                     0.232445
     15 H                     0.213536
     16 H                     0.204216
     17 H                     0.197163
     18 H                     0.146526
     19 H                     0.307224
     20 O                    -0.445418
     21 H                     0.227627
  ----------------------------------------
  Sum of atomic charges =    -0.000000

 -----------------------------------------------------------------
                    Cartesian Multipole Moments
 -----------------------------------------------------------------
    Charge (ESU x 10^10)
                -0.0000
    Dipole Moment (Debye)
         X       0.4606      Y      -1.1048      Z      -0.8772
       Tot       1.4840
    Quadrupole Moments (Debye-Ang)
        XX     -76.9144     XY     -24.6927     YY     -74.0878
        XZ      -1.2018     YZ      -1.8844     ZZ     -65.5625
    Octopole Moments (Debye-Ang^2)
       XXX     -17.7544    XXY       8.3035    XYY      10.3587
       YYY     -16.0698    XXZ      -2.7808    XYZ       0.4672
       YYZ      -0.6809    XZZ       9.1429    YZZ      -4.0236
       ZZZ      -1.9283
    Hexadecapole Moments (Debye-Ang^3)
      XXXX   -2553.1329   XXXY    -187.0518   XXYY    -564.2443
      XYYY     -73.2904   YYYY    -540.4518   XXXZ     -14.6683
      XXYZ     -16.3020   XYYZ      -8.2168   YYYZ       6.8749
      XXZZ    -435.9622   XYZZ      -4.1815   YYZZ    -109.8911
      XZZZ       5.0886   YZZZ       0.9022   ZZZZ    -144.6912
 -----------------------------------------------------------------
 Calculating analytic gradient of the SCF energy
 Gradient of SCF Energy
            1           2           3           4           5           6
    1  -0.0000126  -0.0001331   0.0002145   0.0001831  -0.0003717  -0.0000764
    2  -0.0003968   0.0002435  -0.0008839  -0.0000734   0.0000008  -0.0002210
    3  -0.0003369  -0.0002143   0.0017622  -0.0002070  -0.0001626   0.0006609
            7           8           9          10          11          12
    1   0.0002568   0.0001027   0.0002581  -0.0000800  -0.0001439  -0.0001178
    2  -0.0001586   0.0008135   0.0013013  -0.0000325  -0.0002664  -0.0000851
    3  -0.0001095  -0.0005230  -0.0004433   0.0002121  -0.0000223   0.0000515
           13          14          15          16          17          18
    1   0.0000261   0.0001364   0.0000028  -0.0001021  -0.0000585   0.0000812
    2   0.0000258   0.0000187   0.0000299  -0.0000087   0.0000898   0.0000774
    3   0.0001006  -0.0002096  -0.0000183   0.0000308  -0.0002255  -0.0000203
           19          20          21
    1  -0.0001364   0.0000792  -0.0001085
    2  -0.0004489   0.0002752  -0.0003006
    3  -0.0000081  -0.0001194  -0.0001979
 Max gradient component =       1.762E-03
 RMS gradient           =       3.750E-04
 Gradient time:  CPU 55.64 s  wall 55.65 s
 Geometry Optimization Parameters
   NAtoms,    NIC,     NZ,  NCons,   NDum,   NFix, NCnnct, MaxDiis
       21     140       0       0       0       0       0       0

 Cartesian Hessian Update
 Hessian Updated using BFGS Update


** GEOMETRY OPTIMIZATION IN DELOCALIZED INTERNAL COORDINATES **
   Searching for a Minimum

   Optimization Cycle:   5

                       Coordinates (Angstroms)
     ATOM                X               Y               Z
      1  N         2.5165172434   -1.6966970162   -0.1643546554
      2  C         1.6362101686   -0.5354845031   -0.3902077207
      3  C         2.3938986166    0.7536980743    0.0079965199
      4  C         0.2534368823   -0.6540556276    0.2783762777
      5  C        -0.7701103544    0.3696978410   -0.2080480716
      6  S        -2.4360925490   -0.0613074463    0.4697158610
      7  C        -3.3711978253    1.1859047160   -0.4946005265
      8  O         1.8539386849    1.8173039280    0.1780846661
      9  O         3.7204392101    0.5986936403    0.0953685194
     10  H         2.3911895534   -2.0779077647    0.7697889605
     11  H         2.3260928919   -2.4437005599   -0.8227327800
     12  H        -0.1328927162   -1.6541632341    0.0590088771
     13  H         0.3716107352   -0.5795743091    1.3658037847
     14  H        -0.8616521321    0.3461606730   -1.2984868045
     15  H        -0.5260335570    1.3800378052    0.1198365881
     16  H        -4.4231350755    1.0495538475   -0.2445825950
     17  H        -3.2144577603    1.0072094953   -1.5594919391
     18  H        -3.0439867849    2.1868066765   -0.2061014048
     19  H         3.8838490416   -0.3595787702   -0.0543877480
     20  O        -2.7895327794   -1.4242310837   -0.1004738786
     21  H         1.4942606064   -0.4527723823   -1.4745808304
   Point Group: c1    Number of degrees of freedom:    57


   Energy is   -875.917382852

 Hessian Updated using BFGS Update

 56 Hessian modes will be used to form the next step
  Hessian Eigenvalues:
     0.001998    0.002011    0.003903    0.004010    0.005350    0.007704
     0.010820    0.034667    0.036594    0.039878    0.043745    0.045433
     0.048674    0.052832    0.054033    0.069617    0.071259    0.072960
     0.075765    0.086541    0.087617    0.120697    0.123699    0.124251
     0.150239    0.159674    0.160667    0.161127    0.162676    0.184928
     0.194773    0.218157    0.220325    0.225918    0.234489    0.251883
     0.253560    0.266003    0.283085    0.292004    0.321080    0.337021
     0.338542    0.340218    0.340760    0.343267    0.344198    0.344815
     0.345630    0.368606    0.432540    0.446084    0.464746    0.574440
     0.699884    0.975667

 Minimum Search - Taking Simple RFO Step
 Searching for Lamda that Minimizes Along All modes
 Value Taken    Lamda =  -0.00005839
 Step Taken.  Stepsize is  0.059669

                             Maximum     Tolerance    Cnvgd?
         Gradient           0.000930      0.000300      NO
         Displacement       0.026742      0.001200      NO
         Energy change     -0.000007      0.000001      NO


 New Cartesian Coordinates Obtained by Inverse Iteration

 Displacement from previous Coordinates is:  0.059987
 ----------------------------------------------------------------
             Standard Nuclear Orientation (Angstroms)
    I     Atom           X                Y                Z
 ----------------------------------------------------------------
    1      N       2.5171826169    -1.6956892495    -0.1683801524
    2      C       1.6364548136    -0.5350060962    -0.3958785978
    3      C       2.3954665153     0.7547054357    -0.0021712180
    4      C       0.2548264417    -0.6515004297     0.2761525044
    5      C      -0.7701421916     0.3716018618    -0.2093478842
    6      S      -2.4345718305    -0.0578952449     0.4734353801
    7      C      -3.3728387028     1.1844888342    -0.4942827515
    8      O       1.8542959692     1.8153886366     0.1824918438
    9      O       3.7192518825     0.5930409489     0.1115492327
   10      H       2.3909673554    -2.0773180940     0.7655466646
   11      H       2.3290613858    -2.4429897994    -0.8271184158
   12      H      -0.1322610756    -1.6519428427     0.0595613475
   13      H       0.3759376191    -0.5754787313     1.3632204175
   14      H      -0.8641821820     0.3466320159    -1.2996009293
   15      H      -0.5254591171     1.3825088360     0.1161109614
   16      H      -4.4246046869     1.0475932208    -0.2436182089
   17      H      -3.2164797802     1.0028718297    -1.5587662096
   18      H      -3.0470414956     2.1867970818    -0.2093425473
   19      H       3.8818961039    -0.3652585845    -0.0419498879
   20      O      -2.7873199527    -1.4230168405    -0.0917813647
   21      H       1.4919124119    -0.4539387887    -1.4798990846
 ----------------------------------------------------------------
 Nuclear Repulsion Energy =   647.7508994425 hartrees
 There are       44 alpha and       44 beta electrons
 Applying Cartesian multipole field
    Component          Value
    ---------          -----
     (2,0,0)        1.00000E-11
     (0,2,0)        2.00000E-11
     (0,0,2)       -3.00000E-11
 Nucleus-field energy     =     0.0000000247 hartrees
 Requested basis set is 6-311++G(d,p)
 There are 122 shells and 305 basis functions
 A cutoff of  1.0D-11 yielded   6345 shell pairs
 There are     39486 function pairs (     41955 Cartesian)
 Smallest overlap matrix eigenvalue = 6.31E-06
 Guess MOs from SCF MO coefficient file
 Reading MOs from coefficient file
 Reading MOs from coefficient file
 A restricted hybrid HF-DFT SCF calculation will be
 performed using Pulay DIIS extrapolation
 Exchange:     0.2000 Hartree-Fock + 0.0800 Slater + 0.7200 B88
 Correlation:  0.1900 VWN1RPA + 0.8100 LYP
 Using SG-1 standard quadrature grid
 SCF converges when DIIS error is below 1.0E-08
 Geometry optimization detected.  Setting ReadMinima to 0
 Setting SaveMinima to 0
 ---------------------------------------
  Cycle       Energy         DIIS Error
 ---------------------------------------
    1    -875.9162485993      2.43E-04
    2    -875.9173501051      2.51E-05
    3    -875.9173478812      3.62E-05
    4    -875.9173584767      1.16E-05
    5    -875.9173595179      3.48E-06
    6    -875.9173597005      1.28E-06
    7    -875.9173597690      4.83E-07
    8    -875.9173596830      8.81E-08
    9    -875.9173597005      3.98E-08
   10    -875.9173597133      2.78E-08
   11    -875.9173597127      7.56E-09 Convergence criterion met
 ---------------------------------------
 SCF time:  CPU 136.92 s  wall 137.32 s
 SCF   energy in the final basis set = -875.9173597127
 Total energy in the final basis set = -875.9173597127

 --------------------------------------------------------------

                    Orbital Energies (a.u.)
 --------------------------------------------------------------

 Alpha MOs
 -- Occupied --
-88.955 -19.172 -19.119 -19.086 -14.347 -10.314 -10.250 -10.212
-10.208 -10.204  -8.032  -5.994  -5.993  -5.988  -1.116  -1.036
 -1.015  -0.936  -0.824  -0.779  -0.725  -0.661  -0.614  -0.607
 -0.569  -0.518  -0.505  -0.492  -0.470  -0.467  -0.454  -0.449
 -0.442  -0.414  -0.405  -0.400  -0.384  -0.377  -0.363  -0.331
 -0.315  -0.286  -0.273  -0.240
 -- Virtual --
 -0.034  -0.013  -0.009  -0.000   0.004   0.013   0.020   0.022
  0.029   0.031   0.034   0.046   0.054   0.058   0.062   0.070
  0.083   0.086   0.093   0.097   0.098   0.105   0.110   0.114
  0.116   0.117   0.125   0.126   0.131   0.133   0.139   0.143
  0.149   0.152   0.157   0.161   0.165   0.172   0.175   0.178
  0.184   0.190   0.195   0.204   0.210   0.223   0.228   0.233
  0.242   0.247   0.258   0.267   0.271   0.275   0.279   0.290
  0.296   0.299   0.305   0.309   0.316   0.327   0.328   0.333
  0.341   0.348   0.356   0.366   0.368   0.374   0.380   0.401
  0.407   0.428   0.436   0.443   0.467   0.471   0.500   0.513
  0.523   0.535   0.554   0.566   0.587   0.594   0.608   0.620
  0.624   0.641   0.650   0.654   0.660   0.695   0.706   0.715
  0.725   0.730   0.747   0.757   0.765   0.780   0.804   0.834
  0.841   0.853   0.862   0.873   0.904   0.912   0.966   0.968
  0.996   1.009   1.050   1.055   1.064   1.091   1.103   1.109
  1.126   1.156   1.170   1.175   1.186   1.200   1.220   1.225
  1.235   1.250   1.290   1.313   1.338   1.406   1.416   1.424
  1.475   1.488   1.515   1.532   1.549   1.554   1.580   1.586
  1.590   1.604   1.619   1.623   1.641   1.655   1.672   1.678
  1.686   1.704   1.724   1.733   1.768   1.781   1.810   1.822
  1.839   1.866   1.879   1.906   1.930   1.964   1.969   1.987
  2.007   2.052   2.070   2.099   2.130   2.140   2.167   2.178
  2.204   2.255   2.302   2.318   2.348   2.446   2.449   2.488
  2.502   2.509   2.515   2.531   2.540   2.558   2.597   2.623
  2.634   2.640   2.662   2.702   2.711   2.751   2.779   2.809
  2.819   2.847   2.872   2.873   2.892   2.899   2.916   2.943
  2.959   2.964   2.974   3.000   3.060   3.074   3.119   3.141
  3.188   3.199   3.224   3.323   3.356   3.387   3.503   3.513
  3.581   3.694   3.723   3.725   3.750   3.811   3.843   3.935
  4.038   4.102   4.138   4.266   4.701   4.813   4.985   5.061
  5.069   5.104   5.169   5.184   5.408   5.556   5.876   8.029
 17.370  17.400  17.412  23.756  23.828  23.841  23.874  23.905
 35.570  49.862  49.912  50.018 189.177
 --------------------------------------------------------------

          Ground-State Mulliken Net Atomic Charges

     Atom                 Charge (a.u.)
  ----------------------------------------
      1 N                    -0.429791
      2 C                    -0.170353
      3 C                    -0.099301
      4 C                    -0.075581
      5 C                    -0.787790
      6 S                     0.720294
      7 C                    -0.696013
      8 O                    -0.288156
      9 O                    -0.164233
     10 H                     0.267340
     11 H                     0.277162
     12 H                     0.182810
     13 H                     0.182557
     14 H                     0.232625
     15 H                     0.213881
     16 H                     0.204280
     17 H                     0.197108
     18 H                     0.146597
     19 H                     0.307675
     20 O                    -0.445566
     21 H                     0.224456
  ----------------------------------------
  Sum of atomic charges =    -0.000000

 -----------------------------------------------------------------
                    Cartesian Multipole Moments
 -----------------------------------------------------------------
    Charge (ESU x 10^10)
                -0.0000
    Dipole Moment (Debye)
         X       0.4531      Y      -1.1064      Z      -0.9296
       Tot       1.5145
    Quadrupole Moments (Debye-Ang)
        XX     -76.8731     XY     -24.6917     YY     -74.0419
        XZ      -1.2694     YZ      -1.9102     ZZ     -65.5745
    Octopole Moments (Debye-Ang^2)
       XXX     -18.0520    XXY       8.2041    XYY      10.4671
       YYY     -16.1744    XXZ      -3.3050    XYZ       0.1969
       YYZ      -0.8907    XZZ       9.0118    YZZ      -4.1014
       ZZZ      -2.2110
    Hexadecapole Moments (Debye-Ang^3)
      XXXX   -2552.4471   XXXY    -186.1896   XXYY    -563.3314
      XYYY     -72.5358   YYYY    -539.3038   XXXZ     -14.8960
      XXYZ     -16.7311   XYYZ      -8.1936   YYYZ       6.7051
      XXZZ    -436.0990   XYZZ      -3.9096   YYZZ    -109.8466
      XZZZ       5.1686   YZZZ       0.7205   ZZZZ    -145.2608
 -----------------------------------------------------------------
 Calculating analytic gradient of the SCF energy
 Gradient of SCF Energy
            1           2           3           4           5           6
    1   0.0001034  -0.0003506   0.0007383   0.0001185  -0.0004906  -0.0000734
    2  -0.0002435  -0.0002158   0.0002670  -0.0001765  -0.0000485  -0.0001523
    3  -0.0002729   0.0013192  -0.0037390  -0.0003284  -0.0001249   0.0008404
            7           8           9          10          11          12
    1   0.0002274  -0.0002637   0.0001186   0.0000045  -0.0001489  -0.0001488
    2  -0.0002148   0.0004100   0.0009366  -0.0001088  -0.0003199  -0.0001051
    3  -0.0000711   0.0015566   0.0010538   0.0002550  -0.0000243   0.0000886
           13          14          15          16          17          18
    1   0.0000454   0.0001614  -0.0000745  -0.0001616  -0.0000746   0.0000758
    2  -0.0000256   0.0000764   0.0000085   0.0000375   0.0001197   0.0000207
    3   0.0001475  -0.0002465  -0.0000699  -0.0000284  -0.0002522  -0.0000370
           19          20          21
    1  -0.0000046   0.0001418   0.0000561
    2  -0.0007611   0.0003747   0.0001208
    3   0.0001313  -0.0001754  -0.0000224
 Max gradient component =       3.739E-03
 RMS gradient           =       6.154E-04
 Gradient time:  CPU 55.70 s  wall 55.71 s
 Geometry Optimization Parameters
   NAtoms,    NIC,     NZ,  NCons,   NDum,   NFix, NCnnct, MaxDiis
       21     140       0       0       0       0       0       0

 Cartesian Hessian Update
 Hessian Updated using BFGS Update


** GEOMETRY OPTIMIZATION IN DELOCALIZED INTERNAL COORDINATES **
   Searching for a Minimum

   Optimization Cycle:   6

                       Coordinates (Angstroms)
     ATOM                X               Y               Z
      1  N         2.5171826169   -1.6956892495   -0.1683801524
      2  C         1.6364548136   -0.5350060962   -0.3958785978
      3  C         2.3954665153    0.7547054357   -0.0021712180
      4  C         0.2548264417   -0.6515004297    0.2761525044
      5  C        -0.7701421916    0.3716018618   -0.2093478842
      6  S        -2.4345718305   -0.0578952449    0.4734353801
      7  C        -3.3728387028    1.1844888342   -0.4942827515
      8  O         1.8542959692    1.8153886366    0.1824918438
      9  O         3.7192518825    0.5930409489    0.1115492327
     10  H         2.3909673554   -2.0773180940    0.7655466646
     11  H         2.3290613858   -2.4429897994   -0.8271184158
     12  H        -0.1322610756   -1.6519428427    0.0595613475
     13  H         0.3759376191   -0.5754787313    1.3632204175
     14  H        -0.8641821820    0.3466320159   -1.2996009293
     15  H        -0.5254591171    1.3825088360    0.1161109614
     16  H        -4.4246046869    1.0475932208   -0.2436182089
     17  H        -3.2164797802    1.0028718297   -1.5587662096
     18  H        -3.0470414956    2.1867970818   -0.2093425473
     19  H         3.8818961039   -0.3652585845   -0.0419498879
     20  O        -2.7873199527   -1.4230168405   -0.0917813647
     21  H         1.4919124119   -0.4539387887   -1.4798990846
   Point Group: c1    Number of degrees of freedom:    57


   Energy is   -875.917359713

 Hessian Updated using BFGS Update

 57 Hessian modes will be used to form the next step
  Hessian Eigenvalues:
     0.001997    0.001998    0.003674    0.004018    0.005349    0.007766
     0.034561    0.036035    0.038797    0.040420    0.045139    0.048483
     0.048927    0.052394    0.053852    0.068677    0.071335    0.072761
     0.075367    0.086489    0.087474    0.120702    0.123483    0.124104
     0.149581    0.159694    0.159703    0.160037    0.160848    0.162672
     0.186045    0.192585    0.216432    0.220306    0.225899    0.234266
     0.246058    0.253603    0.265182    0.282810    0.286793    0.292934
     0.330197    0.338011    0.338717    0.340240    0.341984    0.343365
     0.344554    0.345562    0.355982    0.429511    0.445957    0.464177
     0.574649    0.699239    0.971157

 Minimum Search - Taking Simple RFO Step
 Searching for Lamda that Minimizes Along All modes
 Value Taken    Lamda =  -0.00010175
 Step Taken.  Stepsize is  0.055294

                             Maximum     Tolerance    Cnvgd?
         Gradient           0.000826      0.000300      NO
         Displacement       0.018697      0.001200      NO
         Energy change      0.000023      0.000001      NO


 New Cartesian Coordinates Obtained by Inverse Iteration

 Displacement from previous Coordinates is:  0.058301
 ----------------------------------------------------------------
             Standard Nuclear Orientation (Angstroms)
    I     Atom           X                Y                Z
 ----------------------------------------------------------------
    1      N       2.5191944684    -1.6932689414    -0.1637866119
    2      C       1.6354584188    -0.5366611158    -0.3938897731
    3      C       2.3918218931     0.7519428588     0.0007322163
    4      C       0.2538516974    -0.6535385688     0.2780307668
    5      C      -0.7679071689     0.3727544628    -0.2054501767
    6      S      -2.4352018034    -0.0557291463     0.4712005459
    7      C      -3.3739679677     1.1865528106    -0.4954587362
    8      O       1.8521281650     1.8155178162     0.1664929945
    9      O       3.7161196223     0.5898943221     0.1064466632
   10      H       2.3881522886    -2.0803401291     0.7665931820
   11      H       2.3433578047    -2.4371141843    -0.8288633774
   12      H      -0.1336395916    -1.6526153536     0.0578223401
   13      H       0.3744257319    -0.5802015924     1.3649198970
   14      H      -0.8621911626     0.3504704753    -1.2951650324
   15      H      -0.5223042718     1.3821420614     0.1236868172
   16      H      -4.4253414371     1.0443033752    -0.2480557030
   17      H      -3.2125570699     1.0064301982    -1.5589018829
   18      H      -3.0530478556     2.1891423974    -0.2068052237
   19      H       3.8794773903    -0.3670790631    -0.0446824677
   20      O      -2.7884037902    -1.4224856885    -0.0911236016
   21      H       1.4929267382    -0.4545229949    -1.4778117365
 ----------------------------------------------------------------
 Nuclear Repulsion Energy =   647.9710625030 hartrees
 There are       44 alpha and       44 beta electrons
 Applying Cartesian multipole field
    Component          Value
    ---------          -----
     (2,0,0)        1.00000E-11
     (0,2,0)        2.00000E-11
     (0,0,2)       -3.00000E-11
 Nucleus-field energy     =     0.0000000247 hartrees
 Requested basis set is 6-311++G(d,p)
 There are 122 shells and 305 basis functions
 A cutoff of  1.0D-11 yielded   6347 shell pairs
 There are     39506 function pairs (     41975 Cartesian)
 Smallest overlap matrix eigenvalue = 6.30E-06
 Guess MOs from SCF MO coefficient file
 Reading MOs from coefficient file
 Reading MOs from coefficient file
 A restricted hybrid HF-DFT SCF calculation will be
 performed using Pulay DIIS extrapolation
 Exchange:     0.2000 Hartree-Fock + 0.0800 Slater + 0.7200 B88
 Correlation:  0.1900 VWN1RPA + 0.8100 LYP
 Using SG-1 standard quadrature grid
 SCF converges when DIIS error is below 1.0E-08
 Geometry optimization detected.  Setting ReadMinima to 0
 Setting SaveMinima to 0
 ---------------------------------------
  Cycle       Energy         DIIS Error
 ---------------------------------------
    1    -875.9215898432      2.11E-04
    2    -875.9173899947      2.05E-05
    3    -875.9173916396      2.25E-05
    4    -875.9173959175      8.42E-06
    5    -875.9173962176      3.28E-06
    6    -875.9173961268      1.10E-06
    7    -875.9173961901      4.82E-07
    8    -875.9173961740      8.86E-08
    9    -875.9173961738      4.45E-08
   10    -875.9173961743      2.34E-08
   11    -875.9173961744      5.02E-09 Convergence criterion met
 ---------------------------------------
 SCF time:  CPU 136.32 s  wall 136.70 s
 SCF   energy in the final basis set = -875.9173961744
 Total energy in the final basis set = -875.9173961744

 --------------------------------------------------------------

                    Orbital Energies (a.u.)
 --------------------------------------------------------------

 Alpha MOs
 -- Occupied --
-88.955 -19.171 -19.119 -19.086 -14.347 -10.313 -10.249 -10.212
-10.208 -10.204  -8.032  -5.994  -5.993  -5.988  -1.116  -1.036
 -1.015  -0.937  -0.824  -0.779  -0.725  -0.661  -0.614  -0.607
 -0.569  -0.518  -0.505  -0.492  -0.470  -0.467  -0.455  -0.449
 -0.441  -0.414  -0.405  -0.400  -0.384  -0.377  -0.363  -0.331
 -0.315  -0.286  -0.273  -0.239
 -- Virtual --
 -0.034  -0.013  -0.009   0.000   0.005   0.013   0.020   0.022
  0.029   0.031   0.034   0.046   0.054   0.058   0.062   0.070
  0.083   0.086   0.093   0.097   0.098   0.105   0.110   0.114
  0.116   0.117   0.126   0.126   0.131   0.133   0.139   0.143
  0.149   0.152   0.157   0.161   0.165   0.172   0.175   0.178
  0.184   0.191   0.195   0.204   0.210   0.223   0.229   0.234
  0.242   0.248   0.258   0.267   0.271   0.276   0.278   0.291
  0.296   0.299   0.305   0.309   0.316   0.327   0.328   0.333
  0.341   0.348   0.356   0.366   0.369   0.373   0.380   0.401
  0.407   0.428   0.436   0.443   0.468   0.472   0.501   0.513
  0.524   0.536   0.554   0.566   0.587   0.595   0.609   0.620
  0.624   0.641   0.650   0.654   0.660   0.695   0.706   0.715
  0.726   0.730   0.747   0.757   0.765   0.781   0.804   0.835
  0.842   0.852   0.862   0.873   0.904   0.912   0.967   0.968
  0.996   1.008   1.050   1.056   1.064   1.092   1.103   1.109
  1.127   1.156   1.171   1.175   1.185   1.201   1.220   1.226
  1.235   1.251   1.292   1.316   1.337   1.405   1.416   1.423
  1.474   1.487   1.516   1.532   1.549   1.554   1.580   1.586
  1.591   1.604   1.619   1.623   1.642   1.657   1.672   1.679
  1.686   1.705   1.725   1.733   1.770   1.781   1.812   1.824
  1.841   1.867   1.880   1.907   1.931   1.964   1.969   1.988
  2.007   2.053   2.070   2.099   2.131   2.140   2.168   2.178
  2.204   2.256   2.302   2.318   2.349   2.447   2.450   2.488
  2.502   2.509   2.515   2.532   2.541   2.558   2.598   2.624
  2.635   2.640   2.661   2.704   2.710   2.750   2.779   2.811
  2.820   2.847   2.872   2.873   2.891   2.900   2.917   2.944
  2.960   2.964   2.975   3.000   3.061   3.075   3.120   3.142
  3.188   3.199   3.224   3.326   3.355   3.390   3.503   3.512
  3.582   3.697   3.723   3.725   3.751   3.812   3.846   3.937
  4.038   4.101   4.138   4.267   4.704   4.816   4.985   5.060
  5.069   5.105   5.169   5.184   5.409   5.560   5.878   8.029
 17.370  17.401  17.412  23.758  23.830  23.842  23.876  23.905
 35.571  49.864  49.912  50.020 189.177
 --------------------------------------------------------------

          Ground-State Mulliken Net Atomic Charges

     Atom                 Charge (a.u.)
  ----------------------------------------
      1 N                    -0.429508
      2 C                    -0.170407
      3 C                    -0.096061
      4 C                    -0.076978
      5 C                    -0.787260
      6 S                     0.717699
      7 C                    -0.695270
      8 O                    -0.288529
      9 O                    -0.164937
     10 H                     0.267082
     11 H                     0.276578
     12 H                     0.183738
     13 H                     0.181375
     14 H                     0.232079
     15 H                     0.214149
     16 H                     0.204340
     17 H                     0.196973
     18 H                     0.146681
     19 H                     0.307884
     20 O                    -0.445864
     21 H                     0.226236
  ----------------------------------------
  Sum of atomic charges =    -0.000000

 -----------------------------------------------------------------
                    Cartesian Multipole Moments
 -----------------------------------------------------------------
    Charge (ESU x 10^10)
                -0.0000
    Dipole Moment (Debye)
         X       0.4684      Y      -1.1138      Z      -0.9131
       Tot       1.5145
    Quadrupole Moments (Debye-Ang)
        XX     -76.8593     XY     -24.7839     YY     -74.0183
        XZ      -1.2204     YZ      -1.8040     ZZ     -65.5452
    Octopole Moments (Debye-Ang^2)
       XXX     -17.8139    XXY       7.9930    XYY      10.6137
       YYY     -16.1839    XXZ      -3.4033    XYZ       0.4841
       YYZ      -0.6976    XZZ       9.2556    YZZ      -4.1176
       ZZZ      -2.0509
    Hexadecapole Moments (Debye-Ang^3)
      XXXX   -2551.3780   XXXY    -186.5453   XXYY    -562.3172
      XYYY     -72.1542   YYYY    -539.1273   XXXZ     -14.6989
      XXYZ     -15.5294   XYYZ      -8.0014   YYYZ       7.5926
      XXZZ    -435.7906   XYZZ      -3.7161   YYZZ    -109.6063
      XZZZ       5.4431   YZZZ       1.4354   ZZZZ    -144.7555
 -----------------------------------------------------------------
 Calculating analytic gradient of the SCF energy
 Gradient of SCF Energy
            1           2           3           4           5           6
    1   0.0001093  -0.0000619  -0.0006322  -0.0000406   0.0003076   0.0000772
    2   0.0003780  -0.0001675   0.0005521   0.0000819   0.0000448   0.0002888
    3   0.0002478  -0.0000656   0.0000697   0.0001605   0.0000786  -0.0005539
            7           8           9          10          11          12
    1  -0.0002227   0.0001523  -0.0000767   0.0000487   0.0000454   0.0001121
    2   0.0001777  -0.0007169  -0.0013548   0.0000690   0.0001925   0.0000840
    3   0.0000097  -0.0001681  -0.0001817  -0.0000861   0.0000987  -0.0000063
           13          14          15          16          17          18
    1  -0.0000430  -0.0001487   0.0000150   0.0001048   0.0000648  -0.0000502
    2   0.0000388  -0.0000728  -0.0000351   0.0000496  -0.0000812  -0.0000441
    3  -0.0000944   0.0001686   0.0000213  -0.0000390   0.0001811  -0.0000230
           19          20          21
    1   0.0001894  -0.0000822   0.0001315
    2   0.0005937  -0.0002066   0.0001281
    3   0.0000023   0.0001229   0.0000571
 Max gradient component =       1.355E-03
 RMS gradient           =       2.738E-04
 Gradient time:  CPU 55.72 s  wall 55.73 s
 Geometry Optimization Parameters
   NAtoms,    NIC,     NZ,  NCons,   NDum,   NFix, NCnnct, MaxDiis
       21     140       0       0       0       0       0       0

 Cartesian Hessian Update
 Hessian Updated using BFGS Update


** GEOMETRY OPTIMIZATION IN DELOCALIZED INTERNAL COORDINATES **
   Searching for a Minimum

   Optimization Cycle:   7

                       Coordinates (Angstroms)
     ATOM                X               Y               Z
      1  N         2.5191944684   -1.6932689414   -0.1637866119
      2  C         1.6354584188   -0.5366611158   -0.3938897731
      3  C         2.3918218931    0.7519428588    0.0007322163
      4  C         0.2538516974   -0.6535385688    0.2780307668
      5  C        -0.7679071689    0.3727544628   -0.2054501767
      6  S        -2.4352018034   -0.0557291463    0.4712005459
      7  C        -3.3739679677    1.1865528106   -0.4954587362
      8  O         1.8521281650    1.8155178162    0.1664929945
      9  O         3.7161196223    0.5898943221    0.1064466632
     10  H         2.3881522886   -2.0803401291    0.7665931820
     11  H         2.3433578047   -2.4371141843   -0.8288633774
     12  H        -0.1336395916   -1.6526153536    0.0578223401
     13  H         0.3744257319   -0.5802015924    1.3649198970
     14  H        -0.8621911626    0.3504704753   -1.2951650324
     15  H        -0.5223042718    1.3821420614    0.1236868172
     16  H        -4.4253414371    1.0443033752   -0.2480557030
     17  H        -3.2125570699    1.0064301982   -1.5589018829
     18  H        -3.0530478556    2.1891423974   -0.2068052237
     19  H         3.8794773903   -0.3670790631   -0.0446824677
     20  O        -2.7884037902   -1.4224856885   -0.0911236016
     21  H         1.4929267382   -0.4545229949   -1.4778117365
   Point Group: c1    Number of degrees of freedom:    57


   Energy is   -875.917396174

 Hessian Updated using BFGS Update

 57 Hessian modes will be used to form the next step
  Hessian Eigenvalues:
     0.001998    0.002021    0.003651    0.004020    0.005349    0.007808
     0.034021    0.035326    0.037078    0.040042    0.045034    0.048110
     0.049624    0.053344    0.054364    0.071044    0.071339    0.071944
     0.075553    0.086556    0.087551    0.120726    0.123851    0.124462
     0.150602    0.159702    0.159921    0.160774    0.161671    0.162624
     0.184963    0.196246    0.219087    0.220410    0.225906    0.234502
     0.251000    0.253764    0.265994    0.283469    0.292045    0.316389
     0.337451    0.338012    0.339856    0.340412    0.343224    0.343863
     0.344788    0.345654    0.368146    0.434585    0.446335    0.468320
     0.574574    0.699995    0.978963

 Minimum Search - Taking Simple RFO Step
 Searching for Lamda that Minimizes Along All modes
 Value Taken    Lamda =  -0.00001925
 Step Taken.  Stepsize is  0.022726

                             Maximum     Tolerance    Cnvgd?
         Gradient           0.000930      0.000300      NO
         Displacement       0.010570      0.001200      NO
         Energy change     -0.000036      0.000001      NO


 New Cartesian Coordinates Obtained by Inverse Iteration

 Displacement from previous Coordinates is:  0.041708
 ----------------------------------------------------------------
             Standard Nuclear Orientation (Angstroms)
    I     Atom           X                Y                Z
 ----------------------------------------------------------------
    1      N       2.5182417436    -1.6952374840    -0.1638677657
    2      C       1.6362967340    -0.5367480530    -0.3940770387
    3      C       2.3914117016     0.7542827541    -0.0000583557
    4      C       0.2542861078    -0.6543345147     0.2769611469
    5      C      -0.7684364011     0.3704868101    -0.2077169814
    6      S      -2.4347052453    -0.0595892124     0.4703501081
    7      C      -3.3716951668     1.1870383505    -0.4925787718
    8      O       1.8502083364     1.8184496097     0.1599886951
    9      O       3.7157475133     0.5958690542     0.1091754912
   10      H       2.3859230640    -2.0812997997     0.7669743857
   11      H       2.3396295644    -2.4396747682    -0.8279491042
   12      H      -0.1327966693    -1.6539889980     0.0577211207
   13      H       0.3743293679    -0.5800466367     1.3640338648
   14      H      -0.8617053636     0.3474384127    -1.2977448707
   15      H      -0.5235602307     1.3804983145     0.1203814854
   16      H      -4.4229706147     1.0491651563    -0.2414838482
   17      H      -3.2153286843     1.0076451071    -1.5571610197
   18      H      -3.0454676229     2.1882538583    -0.2044971638
   19      H       3.8790877363    -0.3625400728    -0.0369799227
   20      O      -2.7893557323    -1.4235666916    -0.0973519170
   21      H       1.4932119615    -0.4565071964    -1.4781884384
 ----------------------------------------------------------------
 Nuclear Repulsion Energy =   647.8732404109 hartrees
 There are       44 alpha and       44 beta electrons
 Applying Cartesian multipole field
    Component          Value
    ---------          -----
     (2,0,0)        1.00000E-11
     (0,2,0)        2.00000E-11
     (0,0,2)       -3.00000E-11
 Nucleus-field energy     =     0.0000000247 hartrees
 Requested basis set is 6-311++G(d,p)
 There are 122 shells and 305 basis functions
 A cutoff of  1.0D-11 yielded   6347 shell pairs
 There are     39506 function pairs (     41975 Cartesian)
 Smallest overlap matrix eigenvalue = 6.31E-06
 Guess MOs from SCF MO coefficient file
 Reading MOs from coefficient file
 Reading MOs from coefficient file
 A restricted hybrid HF-DFT SCF calculation will be
 performed using Pulay DIIS extrapolation
 Exchange:     0.2000 Hartree-Fock + 0.0800 Slater + 0.7200 B88
 Correlation:  0.1900 VWN1RPA + 0.8100 LYP
 Using SG-1 standard quadrature grid
 SCF converges when DIIS error is below 1.0E-08
 Geometry optimization detected.  Setting ReadMinima to 0
 Setting SaveMinima to 0
 ---------------------------------------
  Cycle       Energy         DIIS Error
 ---------------------------------------
    1    -875.9151369407      1.03E-04
    2    -875.9174009501      1.31E-05
    3    -875.9173980545      2.39E-05
    4    -875.9174027284      4.23E-06
    5    -875.9174028190      1.79E-06
    6    -875.9174029488      5.21E-07
    7    -875.9174029499      2.03E-07
    8    -875.9174029382      6.92E-08
    9    -875.9174029318      2.26E-08
   10    -875.9174029315      7.63E-09 Convergence criterion met
 ---------------------------------------
 SCF time:  CPU 124.56 s  wall 124.83 s
 SCF   energy in the final basis set = -875.9174029315
 Total energy in the final basis set = -875.9174029315

 --------------------------------------------------------------

                    Orbital Energies (a.u.)
 --------------------------------------------------------------

 Alpha MOs
 -- Occupied --
-88.955 -19.172 -19.119 -19.086 -14.347 -10.314 -10.250 -10.211
-10.208 -10.204  -8.032  -5.994  -5.993  -5.988  -1.116  -1.036
 -1.015  -0.937  -0.824  -0.779  -0.725  -0.661  -0.614  -0.607
 -0.569  -0.518  -0.505  -0.492  -0.470  -0.467  -0.455  -0.449
 -0.441  -0.414  -0.405  -0.400  -0.384  -0.377  -0.363  -0.331
 -0.315  -0.286  -0.273  -0.239
 -- Virtual --
 -0.034  -0.013  -0.009   0.000   0.005   0.013   0.020   0.022
  0.029   0.031   0.034   0.046   0.054   0.058   0.062   0.070
  0.083   0.086   0.093   0.097   0.098   0.105   0.110   0.114
  0.116   0.117   0.126   0.126   0.131   0.133   0.139   0.143
  0.149   0.152   0.157   0.161   0.165   0.172   0.175   0.178
  0.184   0.190   0.195   0.204   0.210   0.223   0.229   0.234
  0.242   0.247   0.258   0.267   0.271   0.275   0.278   0.291
  0.296   0.299   0.305   0.309   0.316   0.327   0.328   0.333
  0.341   0.348   0.356   0.366   0.369   0.373   0.380   0.401
  0.407   0.428   0.436   0.443   0.467   0.472   0.500   0.513
  0.524   0.536   0.554   0.566   0.587   0.594   0.609   0.620
  0.624   0.641   0.650   0.654   0.660   0.695   0.706   0.715
  0.726   0.730   0.747   0.757   0.765   0.780   0.804   0.836
  0.841   0.852   0.862   0.873   0.904   0.912   0.967   0.968
  0.996   1.007   1.050   1.057   1.064   1.092   1.103   1.109
  1.127   1.156   1.170   1.175   1.185   1.200   1.220   1.226
  1.234   1.252   1.292   1.315   1.337   1.404   1.416   1.422
  1.474   1.487   1.516   1.532   1.549   1.554   1.580   1.586
  1.590   1.604   1.619   1.623   1.642   1.656   1.672   1.678
  1.686   1.705   1.725   1.733   1.769   1.780   1.811   1.823
  1.839   1.867   1.880   1.907   1.931   1.964   1.969   1.988
  2.007   2.053   2.070   2.099   2.131   2.140   2.167   2.178
  2.204   2.256   2.302   2.318   2.349   2.447   2.449   2.488
  2.502   2.509   2.515   2.532   2.540   2.558   2.597   2.624
  2.635   2.640   2.661   2.703   2.709   2.751   2.779   2.810
  2.819   2.847   2.872   2.873   2.892   2.899   2.917   2.944
  2.960   2.964   2.975   3.000   3.060   3.074   3.120   3.142
  3.188   3.199   3.224   3.325   3.354   3.389   3.502   3.512
  3.582   3.695   3.723   3.725   3.751   3.811   3.844   3.936
  4.038   4.101   4.138   4.266   4.703   4.814   4.984   5.060
  5.069   5.104   5.169   5.184   5.409   5.558   5.877   8.029
 17.370  17.400  17.412  23.756  23.829  23.841  23.875  23.905
 35.571  49.863  49.912  50.020 189.177
 --------------------------------------------------------------

          Ground-State Mulliken Net Atomic Charges

     Atom                 Charge (a.u.)
  ----------------------------------------
      1 N                    -0.428667
      2 C                    -0.171778
      3 C                    -0.098238
      4 C                    -0.073176
      5 C                    -0.789539
      6 S                     0.718573
      7 C                    -0.695684
      8 O                    -0.288184
      9 O                    -0.164468
     10 H                     0.266869
     11 H                     0.276903
     12 H                     0.183422
     13 H                     0.181112
     14 H                     0.232848
     15 H                     0.213740
     16 H                     0.204201
     17 H                     0.197235
     18 H                     0.146536
     19 H                     0.307609
     20 O                    -0.445551
     21 H                     0.226238
  ----------------------------------------
  Sum of atomic charges =    -0.000000

 -----------------------------------------------------------------
                    Cartesian Multipole Moments
 -----------------------------------------------------------------
    Charge (ESU x 10^10)
                -0.0000
    Dipole Moment (Debye)
         X       0.4729      Y      -1.1160      Z      -0.8804
       Tot       1.4980
    Quadrupole Moments (Debye-Ang)
        XX     -76.8844     XY     -24.7462     YY     -74.0598
        XZ      -1.2207     YZ      -1.8082     ZZ     -65.5473
    Octopole Moments (Debye-Ang^2)
       XXX     -17.6064    XXY       8.1864    XYY      10.5221
       YYY     -16.2188    XXZ      -2.9858    XYZ       0.5471
       YYZ      -0.5583    XZZ       9.2223    YZZ      -4.0709
       ZZZ      -1.8605
    Hexadecapole Moments (Debye-Ang^3)
      XXXX   -2550.8155   XXXY    -186.7270   XXYY    -562.9931
      XYYY     -73.0080   YYYY    -540.4758   XXXZ     -14.7541
      XXYZ     -15.8246   XYYZ      -8.0769   YYYZ       7.6372
      XXZZ    -435.5610   XYZZ      -4.0209   YYZZ    -109.7468
      XZZZ       5.3081   YZZZ       1.4322   ZZZZ    -144.5725
 -----------------------------------------------------------------
 Calculating analytic gradient of the SCF energy
 Gradient of SCF Energy
            1           2           3           4           5           6
    1  -0.0000880   0.0000303  -0.0001033   0.0000007   0.0000556  -0.0000204
    2  -0.0001671   0.0000041  -0.0000757  -0.0000264   0.0000112   0.0000191
    3  -0.0001538   0.0000410   0.0003535  -0.0000090  -0.0000570   0.0000797
            7           8           9          10          11          12
    1   0.0000503   0.0000938   0.0001634  -0.0000047  -0.0000641  -0.0000302
    2   0.0000234   0.0000391   0.0001952   0.0000275  -0.0000714   0.0000024
    3  -0.0000464  -0.0001302  -0.0001552   0.0000438   0.0000506   0.0000290
           13          14          15          16          17          18
    1  -0.0000043   0.0000106   0.0000383   0.0000154  -0.0000031   0.0000221
    2   0.0000382  -0.0000290   0.0000294   0.0000012   0.0000020   0.0000393
    3  -0.0000042  -0.0000143   0.0000001   0.0000160  -0.0000312  -0.0000311
           19          20          21
    1  -0.0001449  -0.0000273   0.0000099
    2   0.0000488  -0.0000200  -0.0000913
    3   0.0000726  -0.0000149  -0.0000391
 Max gradient component =       3.535E-04
 RMS gradient           =       8.015E-05
 Gradient time:  CPU 55.76 s  wall 55.90 s
 Geometry Optimization Parameters
   NAtoms,    NIC,     NZ,  NCons,   NDum,   NFix, NCnnct, MaxDiis
       21     140       0       0       0       0       0       0

 Cartesian Hessian Update
 Hessian Updated using BFGS Update


** GEOMETRY OPTIMIZATION IN DELOCALIZED INTERNAL COORDINATES **
   Searching for a Minimum

   Optimization Cycle:   8

                       Coordinates (Angstroms)
     ATOM                X               Y               Z
      1  N         2.5182417436   -1.6952374840   -0.1638677657
      2  C         1.6362967340   -0.5367480530   -0.3940770387
      3  C         2.3914117016    0.7542827541   -0.0000583557
      4  C         0.2542861078   -0.6543345147    0.2769611469
      5  C        -0.7684364011    0.3704868101   -0.2077169814
      6  S        -2.4347052453   -0.0595892124    0.4703501081
      7  C        -3.3716951668    1.1870383505   -0.4925787718
      8  O         1.8502083364    1.8184496097    0.1599886951
      9  O         3.7157475133    0.5958690542    0.1091754912
     10  H         2.3859230640   -2.0812997997    0.7669743857
     11  H         2.3396295644   -2.4396747682   -0.8279491042
     12  H        -0.1327966693   -1.6539889980    0.0577211207
     13  H         0.3743293679   -0.5800466367    1.3640338648
     14  H        -0.8617053636    0.3474384127   -1.2977448707
     15  H        -0.5235602307    1.3804983145    0.1203814854
     16  H        -4.4229706147    1.0491651563   -0.2414838482
     17  H        -3.2153286843    1.0076451071   -1.5571610197
     18  H        -3.0454676229    2.1882538583   -0.2044971638
     19  H         3.8790877363   -0.3625400728   -0.0369799227
     20  O        -2.7893557323   -1.4235666916   -0.0973519170
     21  H         1.4932119615   -0.4565071964   -1.4781884384
   Point Group: c1    Number of degrees of freedom:    57


   Energy is   -875.917402932

 Hessian Updated using BFGS Update

 57 Hessian modes will be used to form the next step
  Hessian Eigenvalues:
     0.001998    0.002059    0.003620    0.004014    0.005349    0.007869
     0.034769    0.036300    0.038817    0.040022    0.045047    0.048002
     0.049945    0.053056    0.055904    0.070471    0.071312    0.071805
     0.075461    0.086579    0.087601    0.120667    0.123494    0.124258
     0.149456    0.159699    0.159947    0.160789    0.161760    0.164377
     0.188425    0.201148    0.215903    0.221890    0.225905    0.234562
     0.251831    0.254296    0.266874    0.283053    0.292727    0.326789
     0.337785    0.338502    0.340199    0.341224    0.343359    0.344488
     0.345149    0.349333    0.397756    0.432508    0.446366    0.463126
     0.574774    0.699153    0.974196

 Minimum Search - Taking Simple RFO Step
 Searching for Lamda that Minimizes Along All modes
 Value Taken    Lamda =  -0.00000344
 Step Taken.  Stepsize is  0.014410

                             Maximum     Tolerance    Cnvgd?
         Gradient           0.000356      0.000300      NO
         Displacement       0.004883      0.001200      NO
         Energy change     -0.000007      0.000001      NO


 New Cartesian Coordinates Obtained by Inverse Iteration

 Displacement from previous Coordinates is:  0.026407
 ----------------------------------------------------------------
             Standard Nuclear Orientation (Angstroms)
    I     Atom           X                Y                Z
 ----------------------------------------------------------------
    1      N       2.5176863716    -1.6946914901    -0.1646957490
    2      C       1.6363318262    -0.5357654114    -0.3949268713
    3      C       2.3934583836     0.7538041894    -0.0005681353
    4      C       0.2544967583    -0.6524646177     0.2769822639
    5      C      -0.7688374166     0.3721868265    -0.2071352356
    6      S      -2.4345854405    -0.0581507722     0.4720434451
    7      C      -3.3730415564     1.1854952711    -0.4933593060
    8      O       1.8540548902     1.8189006060     0.1596662961
    9      O       3.7170563434     0.5919208041     0.1124528063
   10      H       2.3830045778    -2.0828667930     0.7649366231
   11      H       2.3413173912    -2.4376858842    -0.8309719722
   12      H      -0.1328329387    -1.6521216648     0.0581692598
   13      H       0.3753121546    -0.5782063349     1.3639992997
   14      H      -0.8627532492     0.3491138845    -1.2971234661
   15      H      -0.5241672808     1.3823122728     0.1206226048
   16      H      -4.4244031457     1.0461100738    -0.2434029747
   17      H      -3.2151446635     1.0051990914    -1.5575689064
   18      H      -3.0489524595     2.1876247141    -0.2061259394
   19      H       3.8792487205    -0.3666433775    -0.0350132912
   20      O      -2.7877155945    -1.4235300096    -0.0931459363
   21      H       1.4928184280    -0.4549473783    -1.4789037152
 ----------------------------------------------------------------
 Nuclear Repulsion Energy =   647.8461174762 hartrees
 There are       44 alpha and       44 beta electrons
 Applying Cartesian multipole field
    Component          Value
    ---------          -----
     (2,0,0)        1.00000E-11
     (0,2,0)        2.00000E-11
     (0,0,2)       -3.00000E-11
 Nucleus-field energy     =     0.0000000247 hartrees
 Requested basis set is 6-311++G(d,p)
 There are 122 shells and 305 basis functions
 A cutoff of  1.0D-11 yielded   6347 shell pairs
 There are     39506 function pairs (     41975 Cartesian)
 Smallest overlap matrix eigenvalue = 6.30E-06
 Guess MOs from SCF MO coefficient file
 Reading MOs from coefficient file
 Reading MOs from coefficient file
 A restricted hybrid HF-DFT SCF calculation will be
 performed using Pulay DIIS extrapolation
 Exchange:     0.2000 Hartree-Fock + 0.0800 Slater + 0.7200 B88
 Correlation:  0.1900 VWN1RPA + 0.8100 LYP
 Using SG-1 standard quadrature grid
 SCF converges when DIIS error is below 1.0E-08
 Geometry optimization detected.  Setting ReadMinima to 0
 Setting SaveMinima to 0
 ---------------------------------------
  Cycle       Energy         DIIS Error
 ---------------------------------------
    1    -875.9174712372      5.94E-05
    2    -875.9174042543      6.83E-06
    3    -875.9174038076      1.11E-05
    4    -875.9174048982      2.61E-06
    5    -875.9174049286      9.80E-07
    6    -875.9174049497      2.58E-07
    7    -875.9174049668      1.10E-07
    8    -875.9174049571      3.51E-08
    9    -875.9174049598      1.42E-08
   10    -875.9174049595      5.43E-09 Convergence criterion met
 ---------------------------------------
 SCF time:  CPU 121.67 s  wall 121.74 s
 SCF   energy in the final basis set = -875.9174049595
 Total energy in the final basis set = -875.9174049595

 --------------------------------------------------------------

                    Orbital Energies (a.u.)
 --------------------------------------------------------------

 Alpha MOs
 -- Occupied --
-88.955 -19.171 -19.119 -19.086 -14.347 -10.313 -10.250 -10.212
-10.208 -10.204  -8.032  -5.994  -5.993  -5.988  -1.116  -1.036
 -1.015  -0.937  -0.824  -0.779  -0.725  -0.661  -0.614  -0.607
 -0.569  -0.518  -0.505  -0.492  -0.470  -0.467  -0.454  -0.449
 -0.441  -0.414  -0.405  -0.400  -0.384  -0.377  -0.363  -0.331
 -0.315  -0.286  -0.273  -0.239
 -- Virtual --
 -0.034  -0.013  -0.009   0.000   0.005   0.013   0.020   0.022
  0.029   0.031   0.034   0.046   0.054   0.058   0.062   0.070
  0.083   0.086   0.093   0.097   0.098   0.105   0.110   0.114
  0.116   0.117   0.126   0.126   0.131   0.133   0.139   0.143
  0.149   0.152   0.157   0.161   0.165   0.172   0.175   0.178
  0.184   0.190   0.195   0.204   0.210   0.223   0.229   0.234
  0.242   0.248   0.258   0.267   0.271   0.275   0.278   0.291
  0.296   0.299   0.305   0.309   0.316   0.327   0.328   0.333
  0.341   0.348   0.356   0.366   0.369   0.373   0.380   0.401
  0.407   0.428   0.436   0.443   0.467   0.472   0.500   0.513
  0.524   0.536   0.554   0.566   0.587   0.594   0.609   0.620
  0.624   0.641   0.650   0.654   0.660   0.695   0.706   0.715
  0.726   0.730   0.747   0.757   0.765   0.780   0.804   0.835
  0.841   0.852   0.862   0.872   0.904   0.912   0.967   0.968
  0.996   1.007   1.050   1.057   1.064   1.091   1.103   1.109
  1.127   1.156   1.171   1.175   1.185   1.200   1.220   1.226
  1.235   1.251   1.292   1.315   1.337   1.404   1.416   1.423
  1.474   1.487   1.516   1.532   1.549   1.554   1.580   1.586
  1.590   1.604   1.619   1.623   1.642   1.656   1.672   1.678
  1.687   1.705   1.725   1.733   1.769   1.781   1.811   1.823
  1.840   1.866   1.880   1.907   1.931   1.964   1.969   1.988
  2.007   2.053   2.070   2.099   2.131   2.140   2.167   2.178
  2.204   2.256   2.302   2.317   2.349   2.447   2.449   2.488
  2.502   2.509   2.515   2.532   2.540   2.558   2.597   2.624
  2.635   2.641   2.661   2.703   2.709   2.751   2.779   2.810
  2.819   2.847   2.872   2.873   2.892   2.899   2.917   2.944
  2.960   2.964   2.975   3.000   3.060   3.074   3.120   3.142
  3.188   3.199   3.224   3.325   3.354   3.389   3.502   3.512
  3.582   3.695   3.723   3.725   3.751   3.811   3.844   3.936
  4.038   4.101   4.138   4.266   4.703   4.815   4.985   5.060
  5.069   5.104   5.169   5.184   5.409   5.558   5.877   8.029
 17.370  17.400  17.412  23.756  23.829  23.841  23.875  23.905
 35.571  49.863  49.912  50.020 189.177
 --------------------------------------------------------------

          Ground-State Mulliken Net Atomic Charges

     Atom                 Charge (a.u.)
  ----------------------------------------
      1 N                    -0.429225
      2 C                    -0.171799
      3 C                    -0.097961
      4 C                    -0.071909
      5 C                    -0.790558
      6 S                     0.718820
      7 C                    -0.695811
      8 O                    -0.288321
      9 O                    -0.164484
     10 H                     0.267039
     11 H                     0.276859
     12 H                     0.183631
     13 H                     0.181245
     14 H                     0.232681
     15 H                     0.213798
     16 H                     0.204258
     17 H                     0.197187
     18 H                     0.146618
     19 H                     0.307727
     20 O                    -0.445605
     21 H                     0.225809
  ----------------------------------------
  Sum of atomic charges =     0.000000

 -----------------------------------------------------------------
                    Cartesian Multipole Moments
 -----------------------------------------------------------------
    Charge (ESU x 10^10)
                 0.0000
    Dipole Moment (Debye)
         X       0.4578      Y      -1.1198      Z      -0.8965
       Tot       1.5058
    Quadrupole Moments (Debye-Ang)
        XX     -76.8810     XY     -24.7658     YY     -74.0585
        XZ      -1.2304     YZ      -1.7923     ZZ     -65.5411
    Octopole Moments (Debye-Ang^2)
       XXX     -18.0059    XXY       8.0382    XYY      10.5046
       YYY     -16.2614    XXZ      -3.2484    XYZ       0.5173
       YYZ      -0.6344    XZZ       9.1751    YZZ      -4.1062
       ZZZ      -2.0117
    Hexadecapole Moments (Debye-Ang^3)
      XXXX   -2551.8290   XXXY    -186.7600   XXYY    -562.9073
      XYYY     -72.9390   YYYY    -540.0924   XXXZ     -14.7766
      XXYZ     -15.6627   XYYZ      -8.0106   YYYZ       7.7036
      XXZZ    -435.7586   XYZZ      -3.9607   YYZZ    -109.6838
      XZZZ       5.4044   YZZZ       1.5011   ZZZZ    -144.7392
 -----------------------------------------------------------------
 Calculating analytic gradient of the SCF energy
 Gradient of SCF Energy
            1           2           3           4           5           6
    1   0.0000008  -0.0000204  -0.0000829  -0.0000102  -0.0000569   0.0000074
    2   0.0000649  -0.0000661  -0.0000164   0.0000072   0.0000142   0.0000405
    3  -0.0000416   0.0000832  -0.0000432  -0.0000079  -0.0000242   0.0000876
            7           8           9          10          11          12
    1   0.0000325   0.0000718   0.0000734  -0.0000074  -0.0000355  -0.0000179
    2   0.0000053   0.0000338  -0.0000252   0.0000068  -0.0000453  -0.0000026
    3  -0.0000287   0.0000086  -0.0000238   0.0000582   0.0000292   0.0000288
           13          14          15          16          17          18
    1   0.0000019   0.0000011  -0.0000054  -0.0000054   0.0000009   0.0000165
    2   0.0000168  -0.0000113  -0.0000115   0.0000197   0.0000068   0.0000194
    3   0.0000158  -0.0000275  -0.0000209  -0.0000099  -0.0000338  -0.0000306
           19          20          21
    1   0.0000275  -0.0000104   0.0000186
    2  -0.0000308   0.0000099  -0.0000361
    3   0.0000196  -0.0000149  -0.0000240
 Max gradient component =       8.763E-05
 RMS gradient           =       3.428E-05
 Gradient time:  CPU 56.70 s  wall 56.71 s
 Geometry Optimization Parameters
   NAtoms,    NIC,     NZ,  NCons,   NDum,   NFix, NCnnct, MaxDiis
       21     140       0       0       0       0       0       0

 Cartesian Hessian Update
 Hessian Updated using BFGS Update


** GEOMETRY OPTIMIZATION IN DELOCALIZED INTERNAL COORDINATES **
   Searching for a Minimum

   Optimization Cycle:   9

                       Coordinates (Angstroms)
     ATOM                X               Y               Z
      1  N         2.5176863716   -1.6946914901   -0.1646957490
      2  C         1.6363318262   -0.5357654114   -0.3949268713
      3  C         2.3934583836    0.7538041894   -0.0005681353
      4  C         0.2544967583   -0.6524646177    0.2769822639
      5  C        -0.7688374166    0.3721868265   -0.2071352356
      6  S        -2.4345854405   -0.0581507722    0.4720434451
      7  C        -3.3730415564    1.1854952711   -0.4933593060
      8  O         1.8540548902    1.8189006060    0.1596662961
      9  O         3.7170563434    0.5919208041    0.1124528063
     10  H         2.3830045778   -2.0828667930    0.7649366231
     11  H         2.3413173912   -2.4376858842   -0.8309719722
     12  H        -0.1328329387   -1.6521216648    0.0581692598
     13  H         0.3753121546   -0.5782063349    1.3639992997
     14  H        -0.8627532492    0.3491138845   -1.2971234661
     15  H        -0.5241672808    1.3823122728    0.1206226048
     16  H        -4.4244031457    1.0461100738   -0.2434029747
     17  H        -3.2151446635    1.0051990914   -1.5575689064
     18  H        -3.0489524595    2.1876247141   -0.2061259394
     19  H         3.8792487205   -0.3666433775   -0.0350132912
     20  O        -2.7877155945   -1.4235300096   -0.0931459363
     21  H         1.4928184280   -0.4549473783   -1.4789037152
   Point Group: c1    Number of degrees of freedom:    57


   Energy is   -875.917404959

 Hessian Updated using BFGS Update

 57 Hessian modes will be used to form the next step
  Hessian Eigenvalues:
     0.001999    0.002050    0.002828    0.004270    0.005357    0.007835
     0.034724    0.036003    0.038089    0.040229    0.045031    0.048361
     0.049337    0.053038    0.054602    0.070850    0.071501    0.072827
     0.075512    0.086565    0.087607    0.120672    0.123763    0.124495
     0.150293    0.159616    0.160169    0.160821    0.161770    0.164041
     0.192485    0.210748    0.218407    0.225902    0.231564    0.235140
     0.249776    0.258720    0.270660    0.285259    0.296099    0.323695
     0.337825    0.338036    0.339766    0.340581    0.343414    0.343947
     0.344807    0.349913    0.424712    0.432504    0.446554    0.462607
     0.585809    0.698935    0.974151

 Minimum Search - Taking Simple RFO Step
 Searching for Lamda that Minimizes Along All modes
 Value Taken    Lamda =  -0.00000113
 Step Taken.  Stepsize is  0.015467

                             Maximum     Tolerance    Cnvgd?
         Gradient           0.000149      0.000300     YES
         Displacement       0.006370      0.001200      NO
         Energy change     -0.000002      0.000001      NO


 New Cartesian Coordinates Obtained by Inverse Iteration

 Displacement from previous Coordinates is:  0.026098
 ----------------------------------------------------------------
             Standard Nuclear Orientation (Angstroms)
    I     Atom           X                Y                Z
 ----------------------------------------------------------------
    1      N       2.5188230614    -1.6945781569    -0.1634213314
    2      C       1.6363558055    -0.5369100513    -0.3959729022
    3      C       2.3913611408     0.7541742422    -0.0030530130
    4      C       0.2545652426    -0.6538313365     0.2759601360
    5      C      -0.7682122493     0.3717705485    -0.2071432160
    6      S      -2.4341483297    -0.0578262329     0.4721361864
    7      C      -3.3725229851     1.1866679577    -0.4922152318
    8      O       1.8503013062     1.8190501003     0.1527429882
    9      O       3.7145374358     0.5934152996     0.1153062715
   10      H       2.3818306192    -2.0837520719     0.7653918814
   11      H       2.3464420936    -2.4373068905    -0.8309475225
   12      H      -0.1330285569    -1.6531996787     0.0564279296
   13      H       0.3755730993    -0.5803328956     1.3629850717
   14      H      -0.8624955800     0.3495151977    -1.2970687901
   15      H      -0.5228415749     1.3815441840     0.1211955090
   16      H      -4.4238388979     1.0473746637    -0.2421545743
   17      H      -3.2147984334     1.0068872044    -1.5564926855
   18      H      -3.0481442100     2.1885179140    -0.2044218388
   19      H       3.8779247086    -0.3652230265    -0.0301295791
   20      O      -2.7882173198    -1.4229171456    -0.0932025546
   21      H       1.4928857240    -0.4574458258    -1.4799916347
 ----------------------------------------------------------------
 Nuclear Repulsion Energy =   647.9162235419 hartrees
 There are       44 alpha and       44 beta electrons
 Applying Cartesian multipole field
    Component          Value
    ---------          -----
     (2,0,0)        1.00000E-11
     (0,2,0)        2.00000E-11
     (0,0,2)       -3.00000E-11
 Nucleus-field energy     =     0.0000000247 hartrees
 Requested basis set is 6-311++G(d,p)
 There are 122 shells and 305 basis functions
 A cutoff of  1.0D-11 yielded   6347 shell pairs
 There are     39506 function pairs (     41975 Cartesian)
 Smallest overlap matrix eigenvalue = 6.29E-06
 Guess MOs from SCF MO coefficient file
 Reading MOs from coefficient file
 Reading MOs from coefficient file
 A restricted hybrid HF-DFT SCF calculation will be
 performed using Pulay DIIS extrapolation
 Exchange:     0.2000 Hartree-Fock + 0.0800 Slater + 0.7200 B88
 Correlation:  0.1900 VWN1RPA + 0.8100 LYP
 Using SG-1 standard quadrature grid
 SCF converges when DIIS error is below 1.0E-08
 Geometry optimization detected.  Setting ReadMinima to 0
 Setting SaveMinima to 0
 ---------------------------------------
  Cycle       Energy         DIIS Error
 ---------------------------------------
    1    -875.9176366420      7.03E-05
    2    -875.9174046508      5.74E-06
    3    -875.9174047515      5.86E-06
    4    -875.9174052007      2.50E-06
    5    -875.9174052419      9.58E-07
    6    -875.9174052274      3.19E-07
    7    -875.9174052313      9.84E-08
    8    -875.9174052168      2.45E-08
    9    -875.9174052174      1.04E-08
   10    -875.9174052190      5.40E-09 Convergence criterion met
 ---------------------------------------
 SCF time:  CPU 120.65 s  wall 120.90 s
 SCF   energy in the final basis set = -875.9174052190
 Total energy in the final basis set = -875.9174052190

 --------------------------------------------------------------

                    Orbital Energies (a.u.)
 --------------------------------------------------------------

 Alpha MOs
 -- Occupied --
-88.955 -19.171 -19.119 -19.086 -14.347 -10.313 -10.250 -10.212
-10.208 -10.204  -8.032  -5.994  -5.993  -5.988  -1.116  -1.036
 -1.015  -0.937  -0.824  -0.779  -0.725  -0.661  -0.614  -0.607
 -0.569  -0.518  -0.505  -0.492  -0.470  -0.467  -0.454  -0.449
 -0.441  -0.414  -0.405  -0.400  -0.384  -0.377  -0.363  -0.331
 -0.315  -0.286  -0.273  -0.239
 -- Virtual --
 -0.034  -0.013  -0.009   0.000   0.005   0.013   0.020   0.022
  0.029   0.031   0.034   0.046   0.053   0.058   0.062   0.070
  0.083   0.086   0.093   0.097   0.098   0.105   0.110   0.114
  0.116   0.117   0.126   0.126   0.131   0.133   0.139   0.144
  0.149   0.152   0.157   0.161   0.165   0.172   0.175   0.178
  0.184   0.190   0.195   0.204   0.210   0.223   0.229   0.234
  0.242   0.248   0.258   0.267   0.271   0.275   0.278   0.291
  0.296   0.299   0.305   0.309   0.316   0.327   0.328   0.333
  0.341   0.348   0.356   0.366   0.369   0.373   0.380   0.401
  0.407   0.428   0.436   0.443   0.467   0.472   0.501   0.513
  0.524   0.536   0.554   0.566   0.587   0.594   0.609   0.620
  0.624   0.641   0.650   0.654   0.660   0.695   0.706   0.715
  0.726   0.730   0.747   0.757   0.766   0.780   0.804   0.834
  0.841   0.852   0.861   0.872   0.904   0.912   0.967   0.968
  0.996   1.007   1.050   1.057   1.064   1.092   1.103   1.110
  1.127   1.156   1.171   1.175   1.185   1.201   1.220   1.226
  1.235   1.252   1.292   1.316   1.338   1.405   1.417   1.422
  1.474   1.487   1.516   1.532   1.549   1.554   1.580   1.586
  1.590   1.604   1.619   1.623   1.642   1.656   1.672   1.678
  1.686   1.705   1.725   1.733   1.769   1.781   1.811   1.824
  1.840   1.867   1.880   1.907   1.931   1.964   1.969   1.988
  2.007   2.053   2.070   2.099   2.131   2.140   2.167   2.178
  2.204   2.256   2.302   2.317   2.349   2.447   2.449   2.488
  2.502   2.509   2.515   2.532   2.541   2.558   2.597   2.625
  2.635   2.641   2.661   2.704   2.709   2.751   2.778   2.810
  2.819   2.847   2.872   2.873   2.892   2.900   2.917   2.944
  2.960   2.964   2.975   3.000   3.060   3.075   3.120   3.142
  3.188   3.199   3.225   3.325   3.354   3.389   3.502   3.512
  3.582   3.695   3.723   3.725   3.751   3.811   3.844   3.936
  4.038   4.100   4.138   4.266   4.703   4.815   4.985   5.060
  5.069   5.104   5.169   5.184   5.409   5.558   5.877   8.029
 17.370  17.400  17.412  23.757  23.829  23.841  23.875  23.905
 35.571  49.863  49.912  50.020 189.177
 --------------------------------------------------------------

          Ground-State Mulliken Net Atomic Charges

     Atom                 Charge (a.u.)
  ----------------------------------------
      1 N                    -0.428930
      2 C                    -0.174920
      3 C                    -0.096904
      4 C                    -0.069251
      5 C                    -0.791575
      6 S                     0.718907
      7 C                    -0.695820
      8 O                    -0.288244
      9 O                    -0.164415
     10 H                     0.267034
     11 H                     0.276857
     12 H                     0.183828
     13 H                     0.180921
     14 H                     0.232820
     15 H                     0.213887
     16 H                     0.204268
     17 H                     0.197235
     18 H                     0.146597
     19 H                     0.307758
     20 O                    -0.445649
     21 H                     0.225596
  ----------------------------------------
  Sum of atomic charges =    -0.000000

 -----------------------------------------------------------------
                    Cartesian Multipole Moments
 -----------------------------------------------------------------
    Charge (ESU x 10^10)
                -0.0000
    Dipole Moment (Debye)
         X       0.4709      Y      -1.1234      Z      -0.8901
       Tot       1.5087
    Quadrupole Moments (Debye-Ang)
        XX     -76.8566     XY     -24.7738     YY     -74.0508
        XZ      -1.2316     YZ      -1.7657     ZZ     -65.5362
    Octopole Moments (Debye-Ang^2)
       XXX     -17.6987    XXY       8.0501    XYY      10.5651
       YYY     -16.3256    XXZ      -3.2286    XYZ       0.5718
       YYZ      -0.5627    XZZ       9.2285    YZZ      -4.1164
       ZZZ      -1.9420
    Hexadecapole Moments (Debye-Ang^3)
      XXXX   -2549.9957   XXXY    -186.5245   XXYY    -562.4850
      XYYY     -72.7842   YYYY    -540.3297   XXXZ     -14.6813
      XXYZ     -15.4628   XYYZ      -7.9322   YYYZ       8.0117
      XXZZ    -435.4748   XYZZ      -3.9072   YYZZ    -109.6687
      XZZZ       5.5611   YZZZ       1.7035   ZZZZ    -144.6382
 -----------------------------------------------------------------
 Calculating analytic gradient of the SCF energy
 Gradient of SCF Energy
            1           2           3           4           5           6
    1   0.0000039  -0.0000051  -0.0001166  -0.0000135   0.0000617  -0.0000024
    2   0.0000202  -0.0000729   0.0001102   0.0000083   0.0000018   0.0000773
    3   0.0000132   0.0000645  -0.0001504   0.0000121  -0.0000106  -0.0000103
            7           8           9          10          11          12
    1  -0.0000149  -0.0000082   0.0000437   0.0000091  -0.0000223   0.0000070
    2   0.0000285  -0.0001042  -0.0001534   0.0000027  -0.0000169   0.0000034
    3  -0.0000139   0.0000220  -0.0000017   0.0000311   0.0000448   0.0000219
           13          14          15          16          17          18
    1  -0.0000053  -0.0000122   0.0000145   0.0000101   0.0000109   0.0000054
    2   0.0000296  -0.0000178   0.0000153   0.0000299  -0.0000075   0.0000084
    3  -0.0000082   0.0000052  -0.0000061  -0.0000188   0.0000016  -0.0000302
           19          20          21
    1   0.0000222  -0.0000076   0.0000198
    2   0.0000282  -0.0000025   0.0000113
    3   0.0000178   0.0000108   0.0000051
 Max gradient component =       1.534E-04
 RMS gradient           =       4.331E-05
 Gradient time:  CPU 55.80 s  wall 55.81 s
 Geometry Optimization Parameters
   NAtoms,    NIC,     NZ,  NCons,   NDum,   NFix, NCnnct, MaxDiis
       21     140       0       0       0       0       0       0

 Cartesian Hessian Update
 Hessian Updated using BFGS Update


** GEOMETRY OPTIMIZATION IN DELOCALIZED INTERNAL COORDINATES **
   Searching for a Minimum

   Optimization Cycle:  10

                       Coordinates (Angstroms)
     ATOM                X               Y               Z
      1  N         2.5188230614   -1.6945781569   -0.1634213314
      2  C         1.6363558055   -0.5369100513   -0.3959729022
      3  C         2.3913611408    0.7541742422   -0.0030530130
      4  C         0.2545652426   -0.6538313365    0.2759601360
      5  C        -0.7682122493    0.3717705485   -0.2071432160
      6  S        -2.4341483297   -0.0578262329    0.4721361864
      7  C        -3.3725229851    1.1866679577   -0.4922152318
      8  O         1.8503013062    1.8190501003    0.1527429882
      9  O         3.7145374358    0.5934152996    0.1153062715
     10  H         2.3818306192   -2.0837520719    0.7653918814
     11  H         2.3464420936   -2.4373068905   -0.8309475225
     12  H        -0.1330285569   -1.6531996787    0.0564279296
     13  H         0.3755730993   -0.5803328956    1.3629850717
     14  H        -0.8624955800    0.3495151977   -1.2970687901
     15  H        -0.5228415749    1.3815441840    0.1211955090
     16  H        -4.4238388979    1.0473746637   -0.2421545743
     17  H        -3.2147984334    1.0068872044   -1.5564926855
     18  H        -3.0481442100    2.1885179140   -0.2044218388
     19  H         3.8779247086   -0.3652230265   -0.0301295791
     20  O        -2.7882173198   -1.4229171456   -0.0932025546
     21  H         1.4928857240   -0.4574458258   -1.4799916347
   Point Group: c1    Number of degrees of freedom:    57


   Energy is   -875.917405219

 Hessian Updated using BFGS Update

 57 Hessian modes will be used to form the next step
  Hessian Eigenvalues:
     0.001601    0.001999    0.002080    0.004835    0.005405    0.007850
     0.035572    0.036965    0.039289    0.040094    0.045111    0.049145
     0.052949    0.053611    0.058764    0.069464    0.071428    0.071901
     0.075510    0.086645    0.087664    0.120679    0.123766    0.125303
     0.151008    0.159721    0.159986    0.160930    0.161760    0.165931
     0.195299    0.209367    0.220725    0.225909    0.233825    0.237132
     0.254304    0.265047    0.276710    0.292264    0.323068    0.333937
     0.337802    0.338836    0.340452    0.342007    0.343397    0.344690
     0.349030    0.372332    0.415934    0.435662    0.447010    0.464344
     0.573834    0.698390    0.978901

 Minimum Search - Taking Simple RFO Step
 Searching for Lamda that Minimizes Along All modes
 Value Taken    Lamda =   0.00000000
 Step Taken.  Stepsize is  0.014331

                             Maximum     Tolerance    Cnvgd?
         Gradient           0.000100      0.000300     YES
         Displacement       0.005857      0.001200      NO
         Energy change     -0.000000      0.000001     YES

 Final energy is   -875.91740521901136     


 ******************************
 **  OPTIMIZATION CONVERGED  **
 ******************************

                       Coordinates (Angstroms)
     ATOM                X               Y               Z
      1  N         2.5188230614   -1.6945781569   -0.1634213314
      2  C         1.6363558055   -0.5369100513   -0.3959729022
      3  C         2.3913611408    0.7541742422   -0.0030530130
      4  C         0.2545652426   -0.6538313365    0.2759601360
      5  C        -0.7682122493    0.3717705485   -0.2071432160
      6  S        -2.4341483297   -0.0578262329    0.4721361864
      7  C        -3.3725229851    1.1866679577   -0.4922152318
      8  O         1.8503013062    1.8190501003    0.1527429882
      9  O         3.7145374358    0.5934152996    0.1153062715
     10  H         2.3818306192   -2.0837520719    0.7653918814
     11  H         2.3464420936   -2.4373068905   -0.8309475225
     12  H        -0.1330285569   -1.6531996787    0.0564279296
     13  H         0.3755730993   -0.5803328956    1.3629850717
     14  H        -0.8624955800    0.3495151977   -1.2970687901
     15  H        -0.5228415749    1.3815441840    0.1211955090
     16  H        -4.4238388979    1.0473746637   -0.2421545743
     17  H        -3.2147984334    1.0068872044   -1.5564926855
     18  H        -3.0481442100    2.1885179140   -0.2044218388
     19  H         3.8779247086   -0.3652230265   -0.0301295791
     20  O        -2.7882173198   -1.4229171456   -0.0932025546
     21  H         1.4928857240   -0.4574458258   -1.4799916347

Z-matrix Print:
$molecule
0 1
S 
O  1 1.519357
C  1 1.832836 2 107.155755
H  3 1.089586 1 106.645009 2 68.278516 0
H  3 1.090818 1 109.111917 2 -50.522930 0
H  3 1.091673 1 109.408096 2 -172.677665 0
C  1 1.849680 2 106.374516 3 -102.175638 0
H  7 1.089796 1 107.899163 2 175.692646 0
H  7 1.094222 1 106.467440 2 57.902476 0
C  7 1.526867 1 109.336132 2 -62.143710 0
H  10 1.094148 7 108.224645 1 51.244531 0
H  10 1.096206 7 110.038964 1 -65.853433 0
C  10 1.540944 7 114.313858 1 170.896631 0
H  13 1.096355 10 108.620627 7 -47.750395 0
N  13 1.474118 10 114.106445 7 -166.923979 0
H  15 1.013387 13 111.705440 10 85.132010 0
H  15 1.016325 13 111.358415 10 -34.903212 0
C  13 1.546389 10 112.977168 7 68.014999 0
O  18 1.204566 13 123.479676 10 -37.717243 0
O  18 1.338151 13 113.887811 10 143.987599 0
H  20 0.983277 18 105.566031 13 -3.561834 0
$end


 --------------------------------------------------------------

                    Orbital Energies (a.u.)
 --------------------------------------------------------------

 Alpha MOs
 -- Occupied --
-88.955 -19.171 -19.119 -19.086 -14.347 -10.313 -10.250 -10.212
-10.208 -10.204  -8.032  -5.994  -5.993  -5.988  -1.116  -1.036
 -1.015  -0.937  -0.824  -0.779  -0.725  -0.661  -0.614  -0.607
 -0.569  -0.518  -0.505  -0.492  -0.470  -0.467  -0.454  -0.449
 -0.441  -0.414  -0.405  -0.400  -0.384  -0.377  -0.363  -0.331
 -0.315  -0.286  -0.273  -0.239
 -- Virtual --
 -0.034  -0.013  -0.009   0.000   0.005   0.013   0.020   0.022
  0.029   0.031   0.034   0.046   0.053   0.058   0.062   0.070
  0.083   0.086   0.093   0.097   0.098   0.105   0.110   0.114
  0.116   0.117   0.126   0.126   0.131   0.133   0.139   0.144
  0.149   0.152   0.157   0.161   0.165   0.172   0.175   0.178
  0.184   0.190   0.195   0.204   0.210   0.223   0.229   0.234
  0.242   0.248   0.258   0.267   0.271   0.275   0.278   0.291
  0.296   0.299   0.305   0.309   0.316   0.327   0.328   0.333
  0.341   0.348   0.356   0.366   0.369   0.373   0.380   0.401
  0.407   0.428   0.436   0.443   0.467   0.472   0.501   0.513
  0.524   0.536   0.554   0.566   0.587   0.594   0.609   0.620
  0.624   0.641   0.650   0.654   0.660   0.695   0.706   0.715
  0.726   0.730   0.747   0.757   0.766   0.780   0.804   0.834
  0.841   0.852   0.861   0.872   0.904   0.912   0.967   0.968
  0.996   1.007   1.050   1.057   1.064   1.092   1.103   1.110
  1.127   1.156   1.171   1.175   1.185   1.201   1.220   1.226
  1.235   1.252   1.292   1.316   1.338   1.405   1.417   1.422
  1.474   1.487   1.516   1.532   1.549   1.554   1.580   1.586
  1.590   1.604   1.619   1.623   1.642   1.656   1.672   1.678
  1.686   1.705   1.725   1.733   1.769   1.781   1.811   1.824
  1.840   1.867   1.880   1.907   1.931   1.964   1.969   1.988
  2.007   2.053   2.070   2.099   2.131   2.140   2.167   2.178
  2.204   2.256   2.302   2.317   2.349   2.447   2.449   2.488
  2.502   2.509   2.515   2.532   2.541   2.558   2.597   2.625
  2.635   2.641   2.661   2.704   2.709   2.751   2.778   2.810
  2.819   2.847   2.872   2.873   2.892   2.900   2.917   2.944
  2.960   2.964   2.975   3.000   3.060   3.075   3.120   3.142
  3.188   3.199   3.225   3.325   3.354   3.389   3.502   3.512
  3.582   3.695   3.723   3.725   3.751   3.811   3.844   3.936
  4.038   4.100   4.138   4.266   4.703   4.815   4.985   5.060
  5.069   5.104   5.169   5.184   5.409   5.558   5.877   8.029
 17.370  17.400  17.412  23.757  23.829  23.841  23.875  23.905
 35.571  49.863  49.912  50.020 189.177
 --------------------------------------------------------------

          Ground-State Mulliken Net Atomic Charges

     Atom                 Charge (a.u.)
  ----------------------------------------
      1 N                    -0.428930
      2 C                    -0.174920
      3 C                    -0.096904
      4 C                    -0.069251
      5 C                    -0.791575
      6 S                     0.718907
      7 C                    -0.695820
      8 O                    -0.288244
      9 O                    -0.164415
     10 H                     0.267034
     11 H                     0.276857
     12 H                     0.183828
     13 H                     0.180921
     14 H                     0.232820
     15 H                     0.213887
     16 H                     0.204268
     17 H                     0.197235
     18 H                     0.146597
     19 H                     0.307758
     20 O                    -0.445649
     21 H                     0.225596
  ----------------------------------------
  Sum of atomic charges =    -0.000000

 -----------------------------------------------------------------
                    Cartesian Multipole Moments
 -----------------------------------------------------------------
    Charge (ESU x 10^10)
                -0.0000
    Dipole Moment (Debye)
         X       0.4709      Y      -1.1234      Z      -0.8901
       Tot       1.5087
    Quadrupole Moments (Debye-Ang)
        XX     -76.8566     XY     -24.7738     YY     -74.0508
        XZ      -1.2316     YZ      -1.7657     ZZ     -65.5362
    Octopole Moments (Debye-Ang^2)
       XXX     -17.6987    XXY       8.0501    XYY      10.5651
       YYY     -16.3256    XXZ      -3.2286    XYZ       0.5718
       YYZ      -0.5627    XZZ       9.2285    YZZ      -4.1164
       ZZZ      -1.9420
    Hexadecapole Moments (Debye-Ang^3)
      XXXX   -2549.9957   XXXY    -186.5245   XXYY    -562.4850
      XYYY     -72.7842   YYYY    -540.3297   XXXZ     -14.6813
      XXYZ     -15.4628   XYYZ      -7.9322   YYYZ       8.0117
      XXZZ    -435.4748   XYZZ      -3.9072   YYZZ    -109.6687
      XZZZ       5.5611   YZZZ       1.7035   ZZZZ    -144.6382
 -----------------------------------------------------------------
Archival summary:
1\1\TWL02\OPT\ProcedureUnspecified\BasisUnspecified\131511\cher\MonDec1223:14:202016MonDec1223:14:202016\0\\#,OPT,ProcedureUnspecified,BasisUnspecified,\\0,1\S\O,1,1.51936\C,1,1.83284,2,107.156\H,3,1.08959,1,106.645,2,68.2785,0\H,3,1.09082,1,109.112,2,-50.5229,0\H,3,1.09167,1,109.408,2,-172.678,0\C,1,1.84968,2,106.375,3,-102.176,0\H,7,1.0898,1,107.899,2,175.693,0\H,7,1.09422,1,106.467,2,57.9025,0\C,7,1.52687,1,109.336,2,-62.1437,0\H,10,1.09415,7,108.225,1,51.2445,0\H,10,1.09621,7,110.039,1,-65.8534,0\C,10,1.54094,7,114.314,1,170.897,0\H,13,1.09636,10,108.621,7,-47.7504,0\N,13,1.47412,10,114.106,7,-166.924,0\H,15,1.01339,13,111.705,10,85.132,0\H,15,1.01633,13,111.358,10,-34.9032,0\C,13,1.54639,10,112.977,7,68.015,0\O,18,1.20457,13,123.48,10,-37.7172,0\O,18,1.33815,13,113.888,10,143.988,0\H,20,0.983277,18,105.566,13,-3.56183,0\\\@

 Total job time:  2113.45s(wall), 2110.93s(cpu) 
 Mon Dec 12 23:14:20 2016

        *************************************************************
        *                                                           *
        *  Thank you very much for using Q-Chem.  Have a nice day.  *
        *                                                           *
        *************************************************************


 
User input: 2 of 3 
 
TWL02 127.0.1
Q-Chem Developer Version! Running on 127.0.1.*
                  Welcome to Q-Chem
     A Quantum Leap Into The Future Of Chemistry


 Q-Chem 4.4, Q-Chem, Inc., Pleasanton, CA (2016)

 Y. Shao,  Z. Gan,  E. Epifanovsky,  A. T. B. Gilbert,  M. Wormit,  
 J. Kussmann,  A. W. Lange,  A. Behn,  J. Deng,  X. Feng,  D. Ghosh,  
 M. Goldey,  P. R. Horn,  L. D. Jacobson,  I. Kaliman,  F. Rob,  
 R. Z. Khaliullin,  T. Kus,  A. Landau,  J. Liu,  E. I. Proynov,  Y. M. Rhee,  
 R. M. Richard,  M. A. Rohrdanz,  R. P. Steele,  E. J. Sundstrom,  
 H. L. Woodcock III,  P. M. Zimmerman,  D. Zuev,  B. Albrecht,  E. Alguire,  
 B. Austin,  S. A. Baeppler,  G. J. O. Beran,  Y. A. Bernard,  E. Berquist,  
 K. Brandhorst,  K. B. Bravaya,  S. T. Brown,  D. Casanova,  C.-M. Chang,  
 Y. Chen,  S. H. Chien,  K. D. Closser,  M. P. Coons,  D. L. Crittenden,  
 S. Dasgupta,  M. Diedenhofen,  R. A. DiStasio Jr.,  H. Do,  A. D. Dutoi,  
 R. G. Edgar,  P.-T. Fang,  S. Fatehi,  Q. Feng,  L. Fusti-Molnar,  
 A. Ghysels,  A. Golubeva-Zadorozhnaya,  J. Gomes,  A. Gunina,  
 M. W. D. Hanson-Heine,  P. H. P. Harbach,  A. W. Hauser,  J. E. Herr,  
 E. G. Hohenstein,  Z. C. Holden,  K. Hui,  T.-C. Jagau,  H. Ji,  B. Kaduk,  
 K. Khistyaev,  Jaehoon Kim,  Jihan Kim,  R. A. King,  P. Klunzinger,  
 K. Koh,  D. Kosenkov,  T. Kowalczyk,  C. M. Krauter,  A. Kunitsa,  
 K. U. Lao,  A. Laurent,  K. V. Lawler,  J. Lee,  D. Lefrancois,  S. Lehtola,  
 S. V. Levchenko,  C. Y. Lin,  Y.-S. Lin,  F. Liu,  E. Livshits,  
 R. C. Lochan,  A. Luenser,  P. Manohar,  S. F. Manzer,  S.-P. Mao,  Y. Mao,  
 N. Mardirossian,  A. V. Marenich,  L. A. Martinez-Martinez,  S. A. Maurer,  
 N. J. Mayhall,  J.-M. Mewes,  A. F. Morrison,  K. Nanda,  T. S. Nguyen-Beck,  
 C. M. Oana,  R. Olivares-Amaya,  D. P. O'Neill,  J. A. Parkhill,  
 T. M. Perrine,  R. Peverati,  P. A. Pieniazek,  F. Plasser,  A. Prociuk,  
 D. R. Rehn,  E. Rosta,  N. J. Russ,  N. Sergueev,  S. M. Sharada,  
 S. Sharma,  D. W. Small,  A. Sodt,  T. Stauch,  T. Stein,  D. Stuck,  
 Y.-C. Su,  A. J. W. Thom,  T. Tsuchimochi,  L. Vogt,  O. Vydrov,  T. Wang,  
 M. A. Watson,  J. Wenzel,  A. White,  C. F. Williams,  V. Vanovschi,  
 K. Yao,  S. Yeganeh,  S. R. Yost,  Z.-Q. You,  I. Y. Zhang,  X. Zhang,  
 Y. Zhao,  B. R. Brooks,  G. K. L. Chan,  D. M. Chipman,  C. J. Cramer,  
 W. A. Goddard III,  M. S. Gordon,  W. J. Hehre,  A. Klamt,  
 H. F. Schaefer III,  M. W. Schmidt,  C. D. Sherrill,  D. G. Truhlar,  
 A. Warshel,  X. Xu,  A. Aspuru-Guzik,  R. Baer,  A. T. Bell,  N. A. Besley,  
 J.-D. Chai,  A. Dreuw,  B. D. Dunietz,  T. R. Furlani,  S. R. Gwaltney,  
 C.-P. Hsu,  Y. Jung,  J. Kong,  D. S. Lambrecht,  W. Liang,  C. Ochsenfeld,  
 V. A. Rassolov,  L. V. Slipchenko,  J. E. Subotnik,  T. Van Voorhis,  
 J. M. Herbert,  A. I. Krylov,  P. M. W. Gill,  M. Head-Gordon

 Contributors to earlier versions of Q-Chem not listed above: 
 R. D. Adamson,  J. Baker,  E. F. C. Byrd,  A. K. Chakraborty,  C.-L. Cheng,  
 H. Dachsel,  R. J. Doerksen,  G. Hawkins,  A. Heyden,  S. Hirata,  
 G. Kedziora,  F. J. Keil,  C. Kelley,  P. P. Korambath,  W. Kurlancheek,  
 A. M. Lee,  M. S. Lee,  D. Liotard,  I. Lotan,  P. E. Maslen,  N. Nair,  
 D. Neuhauser,  R. Olson,  B. Peters,  J. Ritchie,  N. E. Schultz,  
 N. Shenvi,  A. C. Simmonett,  K. S. Thanthiriwatte,  Q. Wu,  W. Zhang

 Please cite Q-Chem as follows:
 Y. Shao et al., Mol. Phys. 113, 184-215 (2015)
 DOI: 10.1080/00268976.2014.952696

 Q-Chem 4.4.2 for Intel X86 EM64T Linux

 Parts of Q-Chem use Armadillo 5.200.1 (Boston Tea Smuggler).
 http://arma.sourceforge.net/

 Q-Chem begins on Mon Dec 12 23:14:20 2016  


Host: 0

     Scratch files written to /scratch/cher/qchem2819//
The previous job contains 0 fragments, simply inherited here
FILE_GEOM_ORG=        593

Checking the input file for inconsistencies... 	...done.

--------------------------------------------------------------
User input:
--------------------------------------------------------------

$molecule
   read
$end

$rem
   BASIS 6-311++G**
   JOB_TYPE FREQUENCY
   METHOD B3LYP
   SYM_IGNORE  TRUE
$end

--------------------------------------------------------------
 ----------------------------------------------------------------
             Standard Nuclear Orientation (Angstroms)
    I     Atom           X                Y                Z
 ----------------------------------------------------------------
    1      N       2.5188230614    -1.6945781569    -0.1634213314
    2      C       1.6363558055    -0.5369100513    -0.3959729022
    3      C       2.3913611408     0.7541742422    -0.0030530130
    4      C       0.2545652426    -0.6538313365     0.2759601360
    5      C      -0.7682122493     0.3717705485    -0.2071432160
    6      S      -2.4341483297    -0.0578262329     0.4721361864
    7      C      -3.3725229851     1.1866679577    -0.4922152318
    8      O       1.8503013062     1.8190501003     0.1527429882
    9      O       3.7145374358     0.5934152996     0.1153062715
   10      H       2.3818306192    -2.0837520719     0.7653918814
   11      H       2.3464420936    -2.4373068905    -0.8309475225
   12      H      -0.1330285569    -1.6531996787     0.0564279296
   13      H       0.3755730993    -0.5803328956     1.3629850717
   14      H      -0.8624955800     0.3495151977    -1.2970687901
   15      H      -0.5228415749     1.3815441840     0.1211955090
   16      H      -4.4238388979     1.0473746637    -0.2421545743
   17      H      -3.2147984334     1.0068872044    -1.5564926855
   18      H      -3.0481442100     2.1885179140    -0.2044218388
   19      H       3.8779247086    -0.3652230265    -0.0301295791
   20      O      -2.7882173198    -1.4229171456    -0.0932025546
   21      H       1.4928857240    -0.4574458258    -1.4799916347
 ----------------------------------------------------------------
 Nuclear Repulsion Energy =   647.9162235419 hartrees
 There are       44 alpha and       44 beta electrons
 Requested basis set is 6-311++G(d,p)
 There are 122 shells and 305 basis functions

 Total QAlloc Memory Limit   2000 MB
 Mega-Array Size        61 MB
 MEM_STATIC part        62 MB
 A cutoff of  1.0D-11 yielded   6347 shell pairs
 There are     39506 function pairs (     41975 Cartesian)

 -------------------------------------------------------
 OpenMP Integral Computing Module                       
 Release: version 1.0, May 2013, Q-Chem Inc. Pittsburgh 
 -------------------------------------------------------
 Integral Job Info:
 Integral job number is                      11
 Integral operator is                         1
 short-range coefficients                     0
 long-range coefficients              100000000
 Omega coefficients                           0
 if combine SR and LR in K                    0
 Integral screening is                        0
 Integral computing path is                   2
 max size of driver memory is            800000
 size of driver memory is                593474
 size of scratch memory is              4103008
 max col of scratch BK array               1296
 max len of scratch array in speh3          155
 max len of scratch index in speh4           18
 max int batch size is                      520
 min int batch size is                       52
 fixed nKL is                                52
 max L of basis functions is                  2
 order of int derivative is                   0
 number of shells is                        122
 number of basis is                         315
 number of cartesian basis is               315
 number of contracted shell pairs          6347
 number of primitive shell pairs          14348
 maxK2 (contraction) of shell pair           36
 max number of K2 of shell pair               1
 max number of CS2 of shell pair           1061
 max number of PS2 of shell pair           1962
 mem total for path MDJ                   59688
 -------------------------------------------------------
 Smallest overlap matrix eigenvalue = 6.29E-06
 Guess from superposition of atomic densities
 Warning:  Energy on first SCF cycle will be non-variational
 A restricted hybrid HF-DFT SCF calculation will be
 performed using Pulay DIIS extrapolation
 Exchange:     0.2000 Hartree-Fock + 0.0800 Slater + 0.7200 B88
 Correlation:  0.1900 VWN1RPA + 0.8100 LYP
 Using SG-1 standard quadrature grid
 SCF converges when DIIS error is below 1.0E-08
 Inaccurate integrated density:
   Number of electrons =    88
   Numerical integral  =    83.718128234812
   Relative error      =    -4.8657633695 %
 ---------------------------------------
  Cycle       Energy         DIIS Error
 ---------------------------------------
    1    -862.0507612283      3.42E-01
    2    -755.2961183039      6.95E-02
    3    -382.7883602408      1.21E-01
    4    -771.6229207624      5.33E-02
    5    -619.8478268451      8.57E-02
    6    -848.8891993257      3.75E-02
    7    -841.0941325526      4.33E-02
    8    -839.1147248103      3.75E-02
    9    -873.1128681747      1.24E-02
   10    -866.0257654192      1.96E-02
   11    -875.8002597099      3.35E-03
   12    -875.7112540328      4.64E-03
   13    -875.9073447788      9.75E-04
   14    -875.9143999187      4.95E-04
   15    -875.9166076258      2.63E-04
   16    -875.9170562341      1.63E-04
   17    -875.9173732166      5.64E-05
   18    -875.9174020931      1.74E-05
   19    -875.9174049780      4.55E-06
   20    -875.9174053319      1.80E-06
   21    -875.9174051728      5.84E-07
   22    -875.9174051467      1.94E-07
   23    -875.9174051582      4.56E-08
   24    -875.9174051555      1.81E-08
   25    -875.9174051554      3.27E-09 Convergence criterion met
 ---------------------------------------
 SCF time:  CPU 353.44 s  wall 353.62 s
 SCF   energy in the final basis set = -875.9174051554
 Total energy in the final basis set = -875.9174051554

 --------------------------------------------------------------

                    Orbital Energies (a.u.)
 --------------------------------------------------------------

 Alpha MOs
 -- Occupied --
-88.955 -19.171 -19.119 -19.086 -14.347 -10.313 -10.250 -10.212
-10.208 -10.204  -8.032  -5.994  -5.993  -5.988  -1.116  -1.036
 -1.015  -0.937  -0.824  -0.779  -0.725  -0.661  -0.614  -0.607
 -0.569  -0.518  -0.505  -0.492  -0.470  -0.467  -0.454  -0.449
 -0.441  -0.414  -0.405  -0.400  -0.384  -0.377  -0.363  -0.331
 -0.315  -0.286  -0.273  -0.239
 -- Virtual --
 -0.034  -0.013  -0.009   0.000   0.005   0.013   0.020   0.022
  0.029   0.031   0.034   0.046   0.053   0.058   0.062   0.070
  0.083   0.086   0.093   0.097   0.098   0.105   0.110   0.114
  0.116   0.117   0.126   0.126   0.131   0.133   0.139   0.144
  0.149   0.152   0.157   0.161   0.165   0.172   0.175   0.178
  0.184   0.190   0.195   0.204   0.210   0.223   0.229   0.234
  0.242   0.248   0.258   0.267   0.271   0.275   0.278   0.291
  0.296   0.299   0.305   0.309   0.316   0.327   0.328   0.333
  0.341   0.348   0.356   0.366   0.369   0.373   0.380   0.401
  0.407   0.428   0.436   0.443   0.467   0.472   0.501   0.513
  0.524   0.536   0.554   0.566   0.587   0.594   0.609   0.620
  0.624   0.641   0.650   0.654   0.660   0.695   0.706   0.715
  0.726   0.730   0.747   0.757   0.766   0.780   0.804   0.834
  0.841   0.852   0.861   0.872   0.904   0.912   0.967   0.968
  0.996   1.007   1.050   1.057   1.064   1.092   1.103   1.110
  1.127   1.156   1.171   1.175   1.185   1.201   1.220   1.226
  1.235   1.252   1.292   1.316   1.338   1.405   1.417   1.422
  1.474   1.487   1.516   1.532   1.549   1.554   1.580   1.586
  1.590   1.604   1.619   1.623   1.642   1.656   1.672   1.678
  1.686   1.705   1.725   1.733   1.769   1.781   1.811   1.824
  1.840   1.867   1.880   1.907   1.931   1.964   1.969   1.988
  2.007   2.053   2.070   2.099   2.131   2.140   2.167   2.178
  2.204   2.256   2.302   2.317   2.349   2.447   2.449   2.488
  2.502   2.509   2.515   2.532   2.541   2.558   2.597   2.625
  2.635   2.641   2.661   2.704   2.709   2.751   2.778   2.810
  2.819   2.847   2.872   2.873   2.892   2.900   2.917   2.944
  2.960   2.964   2.975   3.000   3.060   3.075   3.120   3.142
  3.188   3.199   3.225   3.325   3.354   3.389   3.502   3.512
  3.582   3.695   3.723   3.725   3.751   3.811   3.844   3.936
  4.038   4.100   4.138   4.266   4.703   4.815   4.985   5.060
  5.069   5.104   5.169   5.184   5.409   5.558   5.877   8.029
 17.370  17.400  17.412  23.757  23.829  23.841  23.875  23.905
 35.571  49.863  49.912  50.020 189.177
 --------------------------------------------------------------

          Ground-State Mulliken Net Atomic Charges

     Atom                 Charge (a.u.)
  ----------------------------------------
      1 N                    -0.428930
      2 C                    -0.174922
      3 C                    -0.096903
      4 C                    -0.069251
      5 C                    -0.791575
      6 S                     0.718907
      7 C                    -0.695820
      8 O                    -0.288244
      9 O                    -0.164415
     10 H                     0.267034
     11 H                     0.276857
     12 H                     0.183828
     13 H                     0.180921
     14 H                     0.232820
     15 H                     0.213887
     16 H                     0.204268
     17 H                     0.197235
     18 H                     0.146597
     19 H                     0.307758
     20 O                    -0.445649
     21 H                     0.225596
  ----------------------------------------
  Sum of atomic charges =    -0.000000

 -----------------------------------------------------------------
                    Cartesian Multipole Moments
 -----------------------------------------------------------------
    Charge (ESU x 10^10)
                -0.0000
    Dipole Moment (Debye)
         X       0.4709      Y      -1.1234      Z      -0.8901
       Tot       1.5087
    Quadrupole Moments (Debye-Ang)
        XX     -76.8566     XY     -24.7738     YY     -74.0508
        XZ      -1.2316     YZ      -1.7657     ZZ     -65.5362
    Octopole Moments (Debye-Ang^2)
       XXX     -17.6987    XXY       8.0501    XYY      10.5651
       YYY     -16.3256    XXZ      -3.2286    XYZ       0.5718
       YYZ      -0.5627    XZZ       9.2285    YZZ      -4.1164
       ZZZ      -1.9420
    Hexadecapole Moments (Debye-Ang^3)
      XXXX   -2549.9958   XXXY    -186.5245   XXYY    -562.4850
      XYYY     -72.7842   YYYY    -540.3297   XXXZ     -14.6813
      XXYZ     -15.4628   XYYZ      -7.9322   YYYZ       8.0117
      XXZZ    -435.4748   XYZZ      -3.9072   YYZZ    -109.6687
      XZZZ       5.5611   YZZZ       1.7035   ZZZZ    -144.6382
 -----------------------------------------------------------------
 Calculating MO derivatives via CPSCF
   1         3          63      0.208607    0.035366
   2         3          63      0.024010    0.003595
   3         3          63      0.001728    0.000266
   4        39          27      0.000093    0.000017
   5        66           0      0.000000    0.000000    Roots Converged
 Calculating analytic Hessian of the SCF energy
 Polarizability Matrix (a.u.)
            1           2           3
    1-124.3520438   7.2023721  -1.5714921
    2   7.2023721-104.2788743   0.6527072
    3  -1.5714921   0.6527072 -78.4805628

 Direct stationary perturbation theory relativistic correction:

 rels  =       0.749172032150
 relv  =      -2.966846852635
 rel2e =       0.893985789276
 E_rel =      -1.323689031209

 Hessian of the SCF Energy
            1           2           3           4           5           6
    1   0.1944484  -0.0238050   0.0157360  -0.1032938   0.0326026  -0.0071596
    2  -0.0238050   0.5788450   0.0452674   0.0790050  -0.1458169   0.0125893
    3   0.0157360   0.0452674   0.6829955  -0.0174657   0.0076247  -0.1006270
    4  -0.1032938   0.0790050  -0.0174657   0.4615957  -0.0096388   0.0141999
    5   0.0326026  -0.1458169   0.0076247  -0.0096388   0.4508043  -0.0150108
    6  -0.0071596   0.0125893  -0.1006270   0.0141999  -0.0150108   0.5623631
    7  -0.0045724   0.0113865   0.0059482  -0.0992721  -0.0467372  -0.0106368
    8   0.0008693  -0.0312831  -0.0088634  -0.0241044  -0.1123918  -0.0064029
    9   0.0018843   0.0042444   0.0026972  -0.0049760  -0.0147650  -0.0958047
   10  -0.0274469   0.0071841   0.0062436  -0.1363737  -0.0091708   0.0382819
   11   0.0310068  -0.0063183  -0.0107231  -0.0198907  -0.0781472   0.0103931
   12  -0.0078887   0.0009517   0.0043203   0.0404419   0.0045791  -0.0993021
   13  -0.0048860   0.0010151   0.0013423  -0.0213251   0.0216869  -0.0073963
   14  -0.0013890   0.0019451   0.0005792   0.0037191   0.0003917  -0.0043751
   15   0.0063711  -0.0009593  -0.0008732   0.0043678  -0.0102943   0.0046422
   16   0.0011343  -0.0004938  -0.0002374  -0.0007535   0.0006949  -0.0010382
   17   0.0029117  -0.0012653  -0.0004423   0.0007738  -0.0047797   0.0023089
   18  -0.0010231   0.0002808   0.0006318  -0.0004225   0.0011199  -0.0014083
   19  -0.0012750   0.0003361   0.0003046   0.0002946   0.0012782  -0.0014072
   20  -0.0003817   0.0001446   0.0000573  -0.0001033   0.0003754  -0.0002026
   21   0.0005179  -0.0001548  -0.0001477   0.0002598  -0.0005994   0.0007869
   22   0.0040746   0.0001577  -0.0009995   0.0124912  -0.0019300   0.0006397
   23  -0.0031489  -0.0101028  -0.0045229   0.0177216  -0.0347249  -0.0102883
   24  -0.0012791  -0.0031115  -0.0000084   0.0046250  -0.0120621   0.0171985
   25   0.0053262   0.0001981  -0.0000360  -0.0363245   0.0031819  -0.0072667
   26  -0.0155264  -0.0184702  -0.0056343  -0.0201907  -0.0014996  -0.0044279
   27  -0.0011968  -0.0025644   0.0047597  -0.0147314  -0.0029129   0.0198649
   28  -0.0291167  -0.0218603   0.0828702  -0.0021739   0.0124701  -0.0258997
   29  -0.0067478  -0.1112463   0.1309890  -0.0062629  -0.0105546   0.0269960
   30   0.0404769   0.1151141  -0.3608127   0.0012286   0.0028867  -0.0040493
   31  -0.0318488  -0.0613990  -0.0749457  -0.0017432   0.0205516   0.0172446
   32  -0.0328668  -0.2535933  -0.1883945  -0.0096369  -0.0204107  -0.0165799
   33  -0.0442369  -0.1750415  -0.2221108   0.0009856   0.0077302   0.0059660
   34   0.0041703  -0.0000660  -0.0003924  -0.0168863  -0.0282481  -0.0043010
   35   0.0021509   0.0021003  -0.0000456  -0.0008260  -0.0038592  -0.0005573
   36  -0.0013188   0.0006802   0.0002490   0.0078582   0.0152718   0.0023428
   37   0.0014071  -0.0014393  -0.0003401  -0.0004592   0.0017307   0.0319539
   38  -0.0001258  -0.0000187  -0.0004021  -0.0004749  -0.0006262   0.0047760
   39   0.0003675  -0.0000287   0.0014221   0.0004052   0.0002582  -0.0154026
   40  -0.0000918   0.0000611   0.0004398   0.0013855  -0.0002239  -0.0018885
   41  -0.0003652  -0.0000531  -0.0001741  -0.0008190   0.0008219   0.0003808
   42  -0.0001174  -0.0000800   0.0004286   0.0007565  -0.0002537   0.0007058
   43  -0.0008010  -0.0006241  -0.0001499   0.0007560  -0.0000199   0.0002293
   44   0.0004981   0.0002228  -0.0000354  -0.0002108   0.0000331   0.0002805
   45  -0.0000299  -0.0001613  -0.0000065  -0.0000637  -0.0003824   0.0002025
   46  -0.0002712   0.0000612   0.0000585   0.0001021   0.0002236  -0.0002465
   47   0.0003209  -0.0000810  -0.0000697   0.0000080  -0.0002846   0.0003687
   48  -0.0003199   0.0000648   0.0000655  -0.0000093   0.0002927  -0.0003396
   49   0.0000912  -0.0000533  -0.0000084  -0.0000327  -0.0000570   0.0001052
   50  -0.0000255   0.0000015   0.0000182  -0.0000405   0.0001022  -0.0001273
   51  -0.0000167  -0.0000081  -0.0000097  -0.0000163  -0.0000250   0.0000247
   52   0.0000700  -0.0000492  -0.0000113  -0.0000373  -0.0000277   0.0000458
   53  -0.0000347   0.0000363   0.0000135   0.0000344   0.0000674  -0.0000176
   54   0.0000145   0.0000036  -0.0000123   0.0000065  -0.0000950   0.0000312
   55  -0.0018189   0.0046096   0.0022995  -0.0093690   0.0006305  -0.0012053
   56   0.0066205   0.0030769   0.0031055  -0.0085750   0.0067413  -0.0022301
   57   0.0010535   0.0009478  -0.0087769  -0.0022669   0.0003104  -0.0009206
   58  -0.0005964   0.0001601   0.0000653   0.0009333  -0.0011915  -0.0003113
   59  -0.0009560   0.0008504   0.0000910   0.0003991   0.0014246  -0.0003159
   60  -0.0004142   0.0002807   0.0000148   0.0001866   0.0003321  -0.0001097
   61  -0.0047031   0.0056152  -0.0207214  -0.0495140   0.0021937  -0.0339430
   62   0.0083919  -0.0089740   0.0315617  -0.0008872  -0.0476666   0.0024426
   63  -0.0014207   0.0016848  -0.0041994  -0.0353699   0.0159947  -0.2961647
            7           8           9          10          11          12
    1  -0.0045724   0.0008693   0.0018843  -0.0274469   0.0310068  -0.0078887
    2   0.0113865  -0.0312831   0.0042444   0.0071841  -0.0063183   0.0009517
    3   0.0059482  -0.0088634   0.0026972   0.0062436  -0.0107231   0.0043203
    4  -0.0992721  -0.0241044  -0.0049760  -0.1363737  -0.0198907   0.0404419
    5  -0.0467372  -0.1123918  -0.0147650  -0.0091708  -0.0781472   0.0045791
    6  -0.0106368  -0.0064029  -0.0958047   0.0382819   0.0103931  -0.0993021
    7   0.6312154  -0.2143439   0.0024364  -0.0200827  -0.0231431  -0.0075636
    8  -0.2143439   0.8844389   0.1107226  -0.0108282   0.0024004   0.0030473
    9   0.0024364   0.1107226   0.2505833   0.0059348   0.0152258   0.0065311
   10  -0.0200827  -0.0108282   0.0059348   0.4502354   0.0348806   0.0280932
   11  -0.0231431   0.0024004   0.0152258   0.0348806   0.5407940   0.0295802
   12  -0.0075636   0.0030473   0.0065311   0.0280932   0.0295802   0.5586614
   13   0.0004963  -0.0025470  -0.0007703  -0.1137326   0.0415151  -0.0228700
   14  -0.0007106   0.0024762   0.0007633   0.0485548  -0.1311491   0.0250776
   15  -0.0011214   0.0005047  -0.0002269  -0.0294371   0.0268820  -0.0930464
   16  -0.0026302   0.0010384  -0.0000655  -0.0269465   0.0039926   0.0052752
   17  -0.0020089   0.0002578   0.0000116   0.0151417   0.0094674  -0.0102493
   18   0.0004210  -0.0000902   0.0002513  -0.0046756  -0.0048345   0.0046348
   19   0.0004055   0.0005837   0.0002778  -0.0053516  -0.0035285   0.0034255
   20   0.0000480   0.0003711   0.0000795  -0.0020251  -0.0005903   0.0008129
   21  -0.0001767  -0.0000433  -0.0001070   0.0023763   0.0012772  -0.0022366
   22  -0.2048692   0.2338725   0.0336995   0.0001818   0.0022955   0.0003682
   23   0.2240128  -0.6152872  -0.0836275   0.0033705   0.0005296  -0.0013506
   24   0.0317934  -0.0834945  -0.0888993  -0.0006187  -0.0013118  -0.0011314
   25  -0.2821330  -0.0451428  -0.0343050   0.0011934  -0.0058866  -0.0031233
   26   0.0079104  -0.1140496  -0.0097671  -0.0017981  -0.0022753  -0.0023414
   27  -0.0234362  -0.0158301  -0.0614726   0.0000439  -0.0039662  -0.0022896
   28   0.0012737  -0.0011892   0.0006403   0.0018784  -0.0006323  -0.0019290
   29   0.0024659  -0.0007327   0.0023101  -0.0010875   0.0013336   0.0006450
   30  -0.0002775   0.0002665   0.0000004   0.0014661  -0.0012965   0.0027337
   31  -0.0052199   0.0006540  -0.0008467   0.0001085   0.0027135  -0.0001430
   32   0.0050056  -0.0017194   0.0017412  -0.0004185   0.0001674   0.0003676
   33  -0.0015307   0.0019052   0.0004570  -0.0000463   0.0001011  -0.0007298
   34  -0.0027496   0.0029021   0.0041739  -0.0776495  -0.0839111  -0.0204755
   35   0.0009555   0.0000710   0.0003512  -0.0840131  -0.2614993  -0.0498100
   36   0.0027014  -0.0020027  -0.0015454  -0.0197196  -0.0504135  -0.0636704
   37   0.0017538   0.0018414   0.0007746  -0.0512957  -0.0026101  -0.0293144
   38  -0.0004584   0.0007406   0.0010939  -0.0029396  -0.0516049  -0.0230323
   39  -0.0004024  -0.0021687   0.0000979  -0.0296515  -0.0204159  -0.2946012
   40   0.0000021   0.0000009  -0.0000979  -0.0034247  -0.0004356  -0.0224585
   41   0.0000633  -0.0001009  -0.0000898   0.0029243   0.0001044   0.0229153
   42  -0.0001034  -0.0000153   0.0000082  -0.0013362   0.0003457  -0.0098193
   43  -0.0030923   0.0041609   0.0008291   0.0064966   0.0231915   0.0065413
   44   0.0011995  -0.0009908  -0.0003977  -0.0046422  -0.0186376  -0.0054836
   45  -0.0000978  -0.0000405   0.0002327   0.0027247   0.0106295   0.0031190
   46   0.0001359   0.0001075   0.0000581  -0.0005456  -0.0007578   0.0006597
   47  -0.0000569  -0.0002521  -0.0000820   0.0014981   0.0010326  -0.0008025
   48   0.0000634   0.0001838   0.0000791  -0.0012705  -0.0005530   0.0013591
   49  -0.0001496   0.0000635  -0.0000260  -0.0000002   0.0002151   0.0000074
   50  -0.0000461   0.0000090   0.0000028  -0.0002051  -0.0002243   0.0002358
   51   0.0000006   0.0000454  -0.0000029   0.0001937   0.0001782   0.0004038
   52  -0.0001551   0.0001045   0.0000004   0.0002826  -0.0001216  -0.0000643
   53   0.0001071  -0.0001456  -0.0000321   0.0001435   0.0001676   0.0002085
   54   0.0000756  -0.0000610   0.0000116   0.0002579   0.0000591  -0.0001275
   55  -0.0091308   0.0521578   0.0092791   0.0002384   0.0004642   0.0001324
   56   0.0342220  -0.0141370   0.0021654   0.0015473  -0.0031860   0.0002147
   57   0.0035053   0.0044073  -0.0017678   0.0001488   0.0002241   0.0002799
   58   0.0012843  -0.0003042   0.0002994   0.0016067   0.0005700  -0.0001542
   59   0.0026217  -0.0020812  -0.0003475   0.0015350  -0.0030255   0.0009197
   60   0.0006533  -0.0003966  -0.0000804  -0.0002961  -0.0011398   0.0010603
   61  -0.0025102   0.0001032  -0.0192002   0.0006279   0.0000725   0.0310397
   62  -0.0024932   0.0024064  -0.0296032   0.0003481   0.0006608   0.0035144
   63  -0.0022521  -0.0016738  -0.0110429   0.0012868  -0.0002414  -0.0161491
           13          14          15          16          17          18
    1  -0.0048860  -0.0013890   0.0063711   0.0011343   0.0029117  -0.0010231
    2   0.0010151   0.0019451  -0.0009593  -0.0004938  -0.0012653   0.0002808
    3   0.0013423   0.0005792  -0.0008732  -0.0002374  -0.0004423   0.0006318
    4  -0.0213251   0.0037191   0.0043678  -0.0007535   0.0007738  -0.0004225
    5   0.0216869   0.0003917  -0.0102943   0.0006949  -0.0047797   0.0011199
    6  -0.0073963  -0.0043751   0.0046422  -0.0010382   0.0023089  -0.0014083
    7   0.0004963  -0.0007106  -0.0011214  -0.0026302  -0.0020089   0.0004210
    8  -0.0025470   0.0024762   0.0005047   0.0010384   0.0002578  -0.0000902
    9  -0.0007703   0.0007633  -0.0002269  -0.0000655   0.0000116   0.0002513
   10  -0.1137326   0.0485548  -0.0294371  -0.0269465   0.0151417  -0.0046756
   11   0.0415151  -0.1311491   0.0268820   0.0039926   0.0094674  -0.0048345
   12  -0.0228700   0.0250776  -0.0930464   0.0052752  -0.0102493   0.0046348
   13   0.3347800   0.0003648   0.0544791  -0.0779080  -0.0083440   0.0078170
   14   0.0003648   0.5420633   0.0526916   0.0002780  -0.0499022  -0.0011987
   15   0.0544791   0.0526916   0.5367679   0.0587166   0.0072298  -0.0759210
   16  -0.0779080   0.0002780   0.0587166   0.2656167   0.0432442   0.0268821
   17  -0.0083440  -0.0499022   0.0072298   0.0432442   0.4438145   0.0810240
   18   0.0078170  -0.0011987  -0.0759210   0.0268821   0.0810240   0.3000201
   19  -0.0167976   0.0180357  -0.0155271  -0.0666351   0.0172877  -0.0117436
   20   0.0019874   0.0068223  -0.0005051   0.0122857  -0.0641683   0.0096652
   21   0.0077497  -0.0065902   0.0055173  -0.0450817   0.0438518  -0.0931144
   22  -0.0049760   0.0002419   0.0015376   0.0020771   0.0004187  -0.0008970
   23  -0.0002385  -0.0012905   0.0003225  -0.0005192  -0.0001829  -0.0001690
   24  -0.0003513  -0.0003960   0.0008145  -0.0001691   0.0000934   0.0000847
   25   0.0000512  -0.0000160   0.0007624   0.0016063   0.0007967  -0.0003223
   26   0.0005774  -0.0006196   0.0001909  -0.0002667  -0.0001758  -0.0000123
   27   0.0000912  -0.0000787   0.0002157   0.0002164   0.0000603  -0.0002489
   28  -0.0002161  -0.0000130  -0.0001592  -0.0003990  -0.0000220   0.0002448
   29  -0.0001567  -0.0001442  -0.0002050   0.0001654   0.0001766  -0.0000252
   30   0.0004895  -0.0001444  -0.0004175  -0.0000677  -0.0001313   0.0001731
   31  -0.0006309  -0.0005568  -0.0001414  -0.0000985   0.0003197  -0.0000560
   32  -0.0000886   0.0000870   0.0000282   0.0000762   0.0000841   0.0000172
   33  -0.0000113   0.0001472   0.0003972   0.0001013   0.0000285  -0.0000465
   34   0.0081332   0.0226416   0.0054758  -0.0004823   0.0039772   0.0013468
   35  -0.0032798  -0.0226700  -0.0050017  -0.0015486  -0.0030209  -0.0003762
   36   0.0043295   0.0104489   0.0025529  -0.0001930  -0.0005888   0.0010532
   37  -0.0038355  -0.0015272  -0.0232812   0.0009486  -0.0000203  -0.0017553
   38   0.0032966   0.0012140   0.0242999  -0.0002344   0.0002167  -0.0001162
   39  -0.0022984  -0.0000583  -0.0097571  -0.0000803   0.0003823  -0.0004596
   40  -0.0426760  -0.0010342  -0.0213923  -0.0130019   0.0014072   0.0318390
   41   0.0002702  -0.0495084  -0.0094833  -0.0032898   0.0014295   0.0087000
   42  -0.0267187  -0.0093123  -0.3071001   0.0043770  -0.0011805  -0.0133207
   43  -0.0561850  -0.0622258  -0.0209048  -0.0032464  -0.0193360  -0.0090982
   44  -0.0537153  -0.2808781  -0.0809347  -0.0023749  -0.0036091  -0.0002318
   45  -0.0185558  -0.0785658  -0.0759264   0.0001790   0.0092049   0.0022167
   46  -0.0012119   0.0024042  -0.0025247  -0.0138925  -0.0024462   0.0020614
   47   0.0019628  -0.0038139   0.0029776   0.0199074   0.0016604  -0.0036439
   48  -0.0013145   0.0031134  -0.0027538  -0.0157945  -0.0024223   0.0028174
   49   0.0016070  -0.0007555  -0.0013895  -0.0032307   0.0021632  -0.0201496
   50  -0.0022734  -0.0000316  -0.0001994   0.0048439  -0.0009897   0.0253493
   51   0.0016347  -0.0006645   0.0012340  -0.0034355   0.0007057  -0.0181582
   52  -0.0005672  -0.0008720   0.0001544   0.0047850   0.0108136   0.0067401
   53  -0.0006565   0.0004933  -0.0004747  -0.0061677  -0.0123399  -0.0067575
   54   0.0001285  -0.0006669   0.0000868   0.0071416   0.0094203   0.0045119
   55  -0.0000667   0.0001902  -0.0001327  -0.0002116  -0.0000912   0.0000643
   56   0.0005348  -0.0000210  -0.0004971   0.0000313  -0.0000451   0.0001268
   57   0.0000011   0.0000431  -0.0001017  -0.0000133  -0.0000217   0.0000421
   58  -0.0018324  -0.0268385  -0.0171121  -0.0669102  -0.0666626  -0.0273336
   59  -0.0023762  -0.0156420  -0.0056214  -0.0718245  -0.3166891  -0.1089409
   60   0.0034239   0.0088169   0.0130502  -0.0364550  -0.1394934  -0.1141002
   61   0.0017793  -0.0004919   0.0012588   0.0001782  -0.0003241   0.0000604
   62   0.0004649   0.0001776  -0.0009513   0.0001617   0.0000609   0.0001132
   63  -0.0012000   0.0003696   0.0008455  -0.0002578   0.0002079   0.0003409
           19          20          21          22          23          24
    1  -0.0012750  -0.0003817   0.0005179   0.0040746  -0.0031489  -0.0012791
    2   0.0003361   0.0001446  -0.0001548   0.0001577  -0.0101028  -0.0031115
    3   0.0003046   0.0000573  -0.0001477  -0.0009995  -0.0045229  -0.0000084
    4   0.0002946  -0.0001033   0.0002598   0.0124912   0.0177216   0.0046250
    5   0.0012782   0.0003754  -0.0005994  -0.0019300  -0.0347249  -0.0120621
    6  -0.0014072  -0.0002026   0.0007869   0.0006397  -0.0102883   0.0171985
    7   0.0004055   0.0000480  -0.0001767  -0.2048692   0.2240128   0.0317934
    8   0.0005837   0.0003711  -0.0000433   0.2338725  -0.6152872  -0.0834945
    9   0.0002778   0.0000795  -0.0001070   0.0336995  -0.0836275  -0.0888993
   10  -0.0053516  -0.0020251   0.0023763   0.0001818   0.0033705  -0.0006187
   11  -0.0035285  -0.0005903   0.0012772   0.0022955   0.0005296  -0.0013118
   12   0.0034255   0.0008129  -0.0022366   0.0003682  -0.0013506  -0.0011314
   13  -0.0167976   0.0019874   0.0077497  -0.0049760  -0.0002385  -0.0003513
   14   0.0180357   0.0068223  -0.0065902   0.0002419  -0.0012905  -0.0003960
   15  -0.0155271  -0.0005051   0.0055173   0.0015376   0.0003225   0.0008145
   16  -0.0666351   0.0122857  -0.0450817   0.0020771  -0.0005192  -0.0001691
   17   0.0172877  -0.0641683   0.0438518   0.0004187  -0.0001829   0.0000934
   18  -0.0117436   0.0096652  -0.0931144  -0.0008970  -0.0001690   0.0000847
   19   0.5005257   0.0858728  -0.0622465  -0.0001024  -0.0003918  -0.0000661
   20   0.0858728   0.4588999   0.0840637   0.0001422  -0.0002059  -0.0000626
   21  -0.0622465   0.0840637   0.5024707   0.0001422   0.0000286   0.0000612
   22  -0.0001024   0.0001422   0.0001422   0.2607833  -0.3006131  -0.0371054
   23  -0.0003918  -0.0002059   0.0000286  -0.3006131   0.6756627   0.0970920
   24  -0.0000661  -0.0000626   0.0000612  -0.0371054   0.0970920   0.0470140
   25  -0.0003304  -0.0000323   0.0001460  -0.0574869   0.0626794   0.0041835
   26  -0.0002203  -0.0000982   0.0000078   0.0820220  -0.0172117   0.0025415
   27  -0.0001334  -0.0000413   0.0000541   0.0078148   0.0002807   0.0156437
   28   0.0001798   0.0000324  -0.0000340  -0.0005870   0.0004141   0.0001424
   29  -0.0000555  -0.0000253   0.0000114  -0.0003943  -0.0005836  -0.0009126
   30   0.0001080   0.0000099  -0.0000507   0.0000518  -0.0003026  -0.0001429
   31  -0.0000590  -0.0000509   0.0000323   0.0013724   0.0000792   0.0000800
   32  -0.0000448  -0.0000218  -0.0000002  -0.0004188  -0.0029301  -0.0009251
   33  -0.0000546  -0.0000013   0.0000212   0.0002830   0.0015512   0.0002143
   34   0.0000803  -0.0003915  -0.0000955   0.0004439  -0.0005881  -0.0005121
   35   0.0000593  -0.0001536  -0.0001352  -0.0002783   0.0005347   0.0000390
   36   0.0001821  -0.0000214  -0.0001293  -0.0006169   0.0004804   0.0004823
   37  -0.0001402   0.0001702   0.0001983   0.0002921  -0.0007024  -0.0003977
   38  -0.0000891  -0.0000405   0.0000723   0.0002827  -0.0001276  -0.0006706
   39  -0.0002192   0.0001155   0.0004341  -0.0003338   0.0009069   0.0006032
   40   0.0021498  -0.0007566   0.0013250  -0.0000787  -0.0000225   0.0003976
   41   0.0007591  -0.0007272  -0.0005965  -0.0001987  -0.0000280   0.0004548
   42  -0.0014165   0.0000615   0.0013051  -0.0001826  -0.0001374   0.0003520
   43   0.0008537   0.0008315  -0.0004959  -0.0007316  -0.0025834  -0.0010101
   44   0.0003846  -0.0006025  -0.0000570  -0.0031415  -0.0008081   0.0001459
   45  -0.0005462  -0.0004676  -0.0001621  -0.0004716   0.0000777  -0.0008124
   46  -0.3029212  -0.0375344   0.0655739  -0.0000672  -0.0000730  -0.0000161
   47  -0.0360158  -0.0484267   0.0060165   0.0000007   0.0001907   0.0000133
   48   0.0632228   0.0072263  -0.0605935  -0.0000302  -0.0001277  -0.0000130
   49  -0.0500704   0.0041270   0.0408572   0.0000777  -0.0000518   0.0000370
   50   0.0036043  -0.0519697  -0.0459589   0.0000099  -0.0000180   0.0000176
   51   0.0448005  -0.0494524  -0.3054141  -0.0000115  -0.0000438   0.0000185
   52  -0.0686323  -0.0742781  -0.0209237   0.0000722  -0.0001130   0.0000020
   53  -0.0774688  -0.2743934  -0.0688631  -0.0000586   0.0001082   0.0000190
   54  -0.0214456  -0.0650537  -0.0654182  -0.0000620   0.0000436  -0.0000452
   55   0.0001310   0.0000337  -0.0000206  -0.0114908   0.0012420  -0.0018807
   56   0.0001513   0.0000345  -0.0000219  -0.0098424   0.0074206  -0.0010158
   57   0.0000313   0.0000127  -0.0000125  -0.0030398   0.0000160   0.0067122
   58   0.0076157   0.0100229   0.0100534  -0.0014103   0.0000077  -0.0000060
   59  -0.0105300  -0.0252062  -0.0123012  -0.0020987   0.0009655  -0.0000386
   60   0.0023519   0.0136703   0.0167176  -0.0002682   0.0002446   0.0000473
   61   0.0000791   0.0000000  -0.0001576  -0.0000661  -0.0004815   0.0021515
   62  -0.0000081  -0.0000184  -0.0000073  -0.0004695  -0.0019107   0.0035847
   63   0.0001016   0.0000331   0.0000180  -0.0005184  -0.0004741   0.0018063
           25          26          27          28          29          30
    1   0.0053262  -0.0155264  -0.0011968  -0.0291167  -0.0067478   0.0404769
    2   0.0001981  -0.0184702  -0.0025644  -0.0218603  -0.1112463   0.1151141
    3  -0.0000360  -0.0056343   0.0047597   0.0828702   0.1309890  -0.3608127
    4  -0.0363245  -0.0201907  -0.0147314  -0.0021739  -0.0062629   0.0012286
    5   0.0031819  -0.0014996  -0.0029129   0.0124701  -0.0105546   0.0028867
    6  -0.0072667  -0.0044279   0.0198649  -0.0258997   0.0269960  -0.0040493
    7  -0.2821330   0.0079104  -0.0234362   0.0012737   0.0024659  -0.0002775
    8  -0.0451428  -0.1140496  -0.0158301  -0.0011892  -0.0007327   0.0002665
    9  -0.0343050  -0.0097671  -0.0614726   0.0006403   0.0023101   0.0000004
   10   0.0011934  -0.0017981   0.0000439   0.0018784  -0.0010875   0.0014661
   11  -0.0058866  -0.0022753  -0.0039662  -0.0006323   0.0013336  -0.0012965
   12  -0.0031233  -0.0023414  -0.0022896  -0.0019290   0.0006450   0.0027337
   13   0.0000512   0.0005774   0.0000912  -0.0002161  -0.0001567   0.0004895
   14  -0.0000160  -0.0006196  -0.0000787  -0.0000130  -0.0001442  -0.0001444
   15   0.0007624   0.0001909   0.0002157  -0.0001592  -0.0002050  -0.0004175
   16   0.0016063  -0.0002667   0.0002164  -0.0003990   0.0001654  -0.0000677
   17   0.0007967  -0.0001758   0.0000603  -0.0000220   0.0001766  -0.0001313
   18  -0.0003223  -0.0000123  -0.0002489   0.0002448  -0.0000252   0.0001731
   19  -0.0003304  -0.0002203  -0.0001334   0.0001798  -0.0000555   0.0001080
   20  -0.0000323  -0.0000982  -0.0000413   0.0000324  -0.0000253   0.0000099
   21   0.0001460   0.0000078   0.0000541  -0.0000340   0.0000114  -0.0000507
   22  -0.0574869   0.0820220   0.0078148  -0.0005870  -0.0003943   0.0000518
   23   0.0626794  -0.0172117   0.0002807   0.0004141  -0.0005836  -0.0003026
   24   0.0041835   0.0025415   0.0156437   0.0001424  -0.0009126  -0.0001429
   25   0.4296791  -0.0742881   0.0312844  -0.0010065  -0.0010684   0.0002132
   26  -0.0742881   0.5524766   0.0812730  -0.0010577  -0.0003198  -0.0007160
   27   0.0312844   0.0812730   0.0531726  -0.0023887  -0.0012468  -0.0004340
   28  -0.0010065  -0.0010577  -0.0023887   0.0342181   0.0070429  -0.0496336
   29  -0.0010684  -0.0003198  -0.0012468   0.0070429   0.1142468  -0.1306085
   30   0.0002132  -0.0007160  -0.0004340  -0.0496336  -0.1306085   0.3849647
   31   0.0006104  -0.0046329   0.0009814  -0.0017014   0.0036441   0.0068922
   32  -0.0006897   0.0002616   0.0000104   0.0007791   0.0119192   0.0130152
   33   0.0003649   0.0017087   0.0002779  -0.0080525  -0.0291739  -0.0236928
   34  -0.0022566  -0.0004898  -0.0012158  -0.0010600   0.0001596  -0.0007142
   35  -0.0001056   0.0004382   0.0001349  -0.0003464   0.0002763  -0.0001941
   36   0.0011146   0.0006879   0.0006656  -0.0004074  -0.0003054  -0.0000254
   37  -0.0000428   0.0000102  -0.0001007   0.0001048   0.0006026  -0.0007607
   38   0.0006023  -0.0001776  -0.0000069   0.0004781  -0.0001004  -0.0001801
   39   0.0004198   0.0003297   0.0000912   0.0005687  -0.0007926  -0.0002962
   40  -0.0000776  -0.0000310  -0.0000509   0.0002188  -0.0001935   0.0000645
   41  -0.0000801   0.0000218  -0.0000364  -0.0001221   0.0001140   0.0000094
   42   0.0000709  -0.0000114  -0.0000775   0.0002530  -0.0001056  -0.0000552
   43   0.0014260  -0.0013653  -0.0001614   0.0002722  -0.0000136   0.0000942
   44  -0.0002130   0.0003678  -0.0000076  -0.0001512   0.0000140  -0.0000659
   45  -0.0001148   0.0000201   0.0000245   0.0000305   0.0000279   0.0000336
   46  -0.0001115  -0.0000428  -0.0000319   0.0000472  -0.0000135   0.0000241
   47   0.0000585   0.0000840   0.0000416  -0.0000446   0.0000119  -0.0000243
   48  -0.0000767  -0.0000662  -0.0000371   0.0000417  -0.0000087   0.0000238
   49   0.0000947  -0.0000212   0.0000101  -0.0000068   0.0000047  -0.0000107
   50   0.0000336  -0.0000090  -0.0000006  -0.0000071   0.0000004   0.0000091
   51  -0.0000120  -0.0000172   0.0000028   0.0000047   0.0000026  -0.0000039
   52   0.0001130  -0.0000397   0.0000047  -0.0000100   0.0000073  -0.0000079
   53  -0.0000502   0.0000511   0.0000071  -0.0000027  -0.0000099   0.0000018
   54  -0.0000588   0.0000199  -0.0000063   0.0000044   0.0000030   0.0000016
   55  -0.0574369   0.0311569   0.0004537   0.0002255  -0.0002384   0.0004032
   56   0.0641643  -0.3982595  -0.0581572  -0.0004846  -0.0006097   0.0011177
   57   0.0075195  -0.0629248  -0.0309888   0.0045134   0.0023043   0.0005844
   58  -0.0011821   0.0000440  -0.0002091   0.0002428  -0.0000473   0.0000725
   59  -0.0012955   0.0008036   0.0000086  -0.0000616  -0.0001296   0.0000049
   60  -0.0003369   0.0001592   0.0000393   0.0000097  -0.0000413  -0.0000331
   61  -0.0017115  -0.0017502   0.0027557  -0.0023838   0.0021869  -0.0001126
   62  -0.0028465  -0.0013389   0.0030325   0.0047781  -0.0036370   0.0012283
   63  -0.0004265  -0.0010200   0.0007428  -0.0008197   0.0001363   0.0014984
           31          32          33          34          35          36
    1  -0.0318488  -0.0328668  -0.0442369   0.0041703   0.0021509  -0.0013188
    2  -0.0613990  -0.2535933  -0.1750415  -0.0000660   0.0021003   0.0006802
    3  -0.0749457  -0.1883945  -0.2221108  -0.0003924  -0.0000456   0.0002490
    4  -0.0017432  -0.0096369   0.0009856  -0.0168863  -0.0008260   0.0078582
    5   0.0205516  -0.0204107   0.0077302  -0.0282481  -0.0038592   0.0152718
    6   0.0172446  -0.0165799   0.0059660  -0.0043010  -0.0005573   0.0023428
    7  -0.0052199   0.0050056  -0.0015307  -0.0027496   0.0009555   0.0027014
    8   0.0006540  -0.0017194   0.0019052   0.0029021   0.0000710  -0.0020027
    9  -0.0008467   0.0017412   0.0004570   0.0041739   0.0003512  -0.0015454
   10   0.0001085  -0.0004185  -0.0000463  -0.0776495  -0.0840131  -0.0197196
   11   0.0027135   0.0001674   0.0001011  -0.0839111  -0.2614993  -0.0504135
   12  -0.0001430   0.0003676  -0.0007298  -0.0204755  -0.0498100  -0.0636704
   13  -0.0006309  -0.0000886  -0.0000113   0.0081332  -0.0032798   0.0043295
   14  -0.0005568   0.0000870   0.0001472   0.0226416  -0.0226700   0.0104489
   15  -0.0001414   0.0000282   0.0003972   0.0054758  -0.0050017   0.0025529
   16  -0.0000985   0.0000762   0.0001013  -0.0004823  -0.0015486  -0.0001930
   17   0.0003197   0.0000841   0.0000285   0.0039772  -0.0030209  -0.0005888
   18  -0.0000560   0.0000172  -0.0000465   0.0013468  -0.0003762   0.0010532
   19  -0.0000590  -0.0000448  -0.0000546   0.0000803   0.0000593   0.0001821
   20  -0.0000509  -0.0000218  -0.0000013  -0.0003915  -0.0001536  -0.0000214
   21   0.0000323  -0.0000002   0.0000212  -0.0000955  -0.0001352  -0.0001293
   22   0.0013724  -0.0004188   0.0002830   0.0004439  -0.0002783  -0.0006169
   23   0.0000792  -0.0029301   0.0015512  -0.0005881   0.0005347   0.0004804
   24   0.0000800  -0.0009251   0.0002143  -0.0005121   0.0000390   0.0004823
   25   0.0006104  -0.0006897   0.0003649  -0.0022566  -0.0001056   0.0011146
   26  -0.0046329   0.0002616   0.0017087  -0.0004898   0.0004382   0.0006879
   27   0.0009814   0.0000104   0.0002779  -0.0012158   0.0001349   0.0006656
   28  -0.0017014   0.0007791  -0.0080525  -0.0010600  -0.0003464  -0.0004074
   29   0.0036441   0.0119192  -0.0291739   0.0001596   0.0002763  -0.0003054
   30   0.0068922   0.0130152  -0.0236928  -0.0007142  -0.0001941  -0.0000254
   31   0.0349804   0.0380940   0.0533941  -0.0005132  -0.0006504   0.0000069
   32   0.0380940   0.2652549   0.1909745   0.0003032   0.0003915  -0.0001950
   33   0.0533941   0.1909745   0.2380548   0.0003151   0.0000353   0.0001151
   34  -0.0005132   0.0003032   0.0003151   0.0918006   0.0862671   0.0193679
   35  -0.0006504   0.0003915   0.0000353   0.0862671   0.2870001   0.0529987
   36   0.0000069  -0.0001950   0.0001151   0.0193679   0.0529987   0.0637212
   37   0.0001227  -0.0000860  -0.0000517  -0.0014432  -0.0003856  -0.0114348
   38  -0.0001945   0.0000126   0.0000533  -0.0020285  -0.0007190  -0.0293581
   39  -0.0001685  -0.0000354   0.0001201  -0.0005406  -0.0006105  -0.0059930
   40  -0.0000266   0.0000151  -0.0000140   0.0006082   0.0001445   0.0005787
   41   0.0000855  -0.0000286  -0.0000259  -0.0006787   0.0006317   0.0000432
   42  -0.0000401   0.0000246  -0.0000339  -0.0000044   0.0001305   0.0003342
   43   0.0001730  -0.0001464  -0.0000282  -0.0038336   0.0031056  -0.0019017
   44  -0.0001247   0.0000460   0.0000589   0.0030160  -0.0015270   0.0013682
   45   0.0000579   0.0000198  -0.0000290  -0.0015584   0.0020845   0.0003284
   46  -0.0000035  -0.0000124  -0.0000139  -0.0000047   0.0000589   0.0000116
   47   0.0000169   0.0000112   0.0000150  -0.0000606   0.0000540  -0.0000617
   48  -0.0000057  -0.0000101  -0.0000144   0.0000356  -0.0000045   0.0000114
   49   0.0000025   0.0000065   0.0000006   0.0000728  -0.0000617  -0.0000495
   50  -0.0000033   0.0000027   0.0000047   0.0000294   0.0000150   0.0000553
   51   0.0000087   0.0000001  -0.0000077   0.0000141  -0.0000144  -0.0000554
   52   0.0000030   0.0000030   0.0000031   0.0001718   0.0000286   0.0000118
   53  -0.0000110  -0.0000018   0.0000009  -0.0002156   0.0001446  -0.0000190
   54   0.0000106   0.0000007  -0.0000043   0.0000728   0.0000257  -0.0000094
   55   0.0029117   0.0006048  -0.0010150   0.0000095  -0.0001364  -0.0001368
   56   0.0025063  -0.0010210  -0.0014346  -0.0012844  -0.0001688   0.0003498
   57  -0.0024626  -0.0006431  -0.0000121   0.0000089  -0.0000390  -0.0000727
   58   0.0001784  -0.0000586  -0.0000960   0.0003591  -0.0009191   0.0002062
   59  -0.0001706  -0.0000465   0.0000029  -0.0017126   0.0018412   0.0002086
   60  -0.0000905  -0.0000133  -0.0000643  -0.0007572   0.0007332  -0.0009561
   61   0.0013819  -0.0004199  -0.0002967   0.0010292  -0.0002193  -0.0005904
   62  -0.0008706   0.0015348   0.0013593   0.0003789   0.0001191   0.0003727
   63   0.0001916   0.0005972   0.0011218  -0.0002439   0.0002555   0.0006010
           37          38          39          40          41          42
    1   0.0014071  -0.0001258   0.0003675  -0.0000918  -0.0003652  -0.0001174
    2  -0.0014393  -0.0000187  -0.0000287   0.0000611  -0.0000531  -0.0000800
    3  -0.0003401  -0.0004021   0.0014221   0.0004398  -0.0001741   0.0004286
    4  -0.0004592  -0.0004749   0.0004052   0.0013855  -0.0008190   0.0007565
    5   0.0017307  -0.0006262   0.0002582  -0.0002239   0.0008219  -0.0002537
    6   0.0319539   0.0047760  -0.0154026  -0.0018885   0.0003808   0.0007058
    7   0.0017538  -0.0004584  -0.0004024   0.0000021   0.0000633  -0.0001034
    8   0.0018414   0.0007406  -0.0021687   0.0000009  -0.0001009  -0.0000153
    9   0.0007746   0.0010939   0.0000979  -0.0000979  -0.0000898   0.0000082
   10  -0.0512957  -0.0029396  -0.0296515  -0.0034247   0.0029243  -0.0013362
   11  -0.0026101  -0.0516049  -0.0204159  -0.0004356   0.0001044   0.0003457
   12  -0.0293144  -0.0230323  -0.2946012  -0.0224585   0.0229153  -0.0098193
   13  -0.0038355   0.0032966  -0.0022984  -0.0426760   0.0002702  -0.0267187
   14  -0.0015272   0.0012140  -0.0000583  -0.0010342  -0.0495084  -0.0093123
   15  -0.0232812   0.0242999  -0.0097571  -0.0213923  -0.0094833  -0.3071001
   16   0.0009486  -0.0002344  -0.0000803  -0.0130019  -0.0032898   0.0043770
   17  -0.0000203   0.0002167   0.0003823   0.0014072   0.0014295  -0.0011805
   18  -0.0017553  -0.0001162  -0.0004596   0.0318390   0.0087000  -0.0133207
   19  -0.0001402  -0.0000891  -0.0002192   0.0021498   0.0007591  -0.0014165
   20   0.0001702  -0.0000405   0.0001155  -0.0007566  -0.0007272   0.0000615
   21   0.0001983   0.0000723   0.0004341   0.0013250  -0.0005965   0.0013051
   22   0.0002921   0.0002827  -0.0003338  -0.0000787  -0.0001987  -0.0001826
   23  -0.0007024  -0.0001276   0.0009069  -0.0000225  -0.0000280  -0.0001374
   24  -0.0003977  -0.0006706   0.0006032   0.0003976   0.0004548   0.0003520
   25  -0.0000428   0.0006023   0.0004198  -0.0000776  -0.0000801   0.0000709
   26   0.0000102  -0.0001776   0.0003297  -0.0000310   0.0000218  -0.0000114
   27  -0.0001007  -0.0000069   0.0000912  -0.0000509  -0.0000364  -0.0000775
   28   0.0001048   0.0004781   0.0005687   0.0002188  -0.0001221   0.0002530
   29   0.0006026  -0.0001004  -0.0007926  -0.0001935   0.0001140  -0.0001056
   30  -0.0007607  -0.0001801  -0.0002962   0.0000645   0.0000094  -0.0000552
   31   0.0001227  -0.0001945  -0.0001685  -0.0000266   0.0000855  -0.0000401
   32  -0.0000860   0.0000126  -0.0000354   0.0000151  -0.0000286   0.0000246
   33  -0.0000517   0.0000533   0.0001201  -0.0000140  -0.0000259  -0.0000339
   34  -0.0014432  -0.0020285  -0.0005406   0.0006082  -0.0006787  -0.0000044
   35  -0.0003856  -0.0007190  -0.0006105   0.0001445   0.0006317   0.0001305
   36  -0.0114348  -0.0293581  -0.0059930   0.0005787   0.0000432   0.0003342
   37   0.0599561   0.0000593   0.0308519  -0.0026340   0.0033755  -0.0009203
   38   0.0000593   0.0518471   0.0208512   0.0036845  -0.0024440   0.0015400
   39   0.0308519   0.0208512   0.3222976  -0.0010583   0.0013400   0.0006525
   40  -0.0026340   0.0036845  -0.0010583   0.0532980  -0.0039237   0.0268160
   41   0.0033755  -0.0024440   0.0013400  -0.0039237   0.0476340   0.0072307
   42  -0.0009203   0.0015400   0.0006525   0.0268160   0.0072307   0.3287246
   43   0.0006148  -0.0008716  -0.0000103   0.0002551  -0.0002622   0.0000078
   44  -0.0003521   0.0008731   0.0000080   0.0004997   0.0017736   0.0009261
   45   0.0008419   0.0001642   0.0006394  -0.0081725  -0.0285219  -0.0070525
   46  -0.0000235  -0.0000032  -0.0000459   0.0004285   0.0000412  -0.0002896
   47   0.0000097   0.0000222   0.0000434  -0.0003540  -0.0002300   0.0001974
   48   0.0001072  -0.0001216  -0.0000014  -0.0000853   0.0001735   0.0002987
   49   0.0001026  -0.0000760   0.0002260  -0.0001364   0.0003680   0.0006312
   50  -0.0000669   0.0000021  -0.0001413   0.0002321   0.0004602  -0.0007065
   51   0.0002314  -0.0001390   0.0000664  -0.0016236  -0.0001791   0.0009606
   52   0.0000223   0.0000036   0.0000053  -0.0000600   0.0000844   0.0001500
   53  -0.0000093  -0.0000168  -0.0000021   0.0001289  -0.0001071  -0.0000611
   54  -0.0000372   0.0000187  -0.0000224  -0.0000876  -0.0001158   0.0000405
   55   0.0000488   0.0000457  -0.0000587   0.0000280  -0.0000069   0.0000114
   56   0.0000003   0.0002537   0.0000601   0.0000470   0.0000385   0.0000438
   57   0.0001434   0.0000630  -0.0001136  -0.0000462  -0.0000149  -0.0000209
   58  -0.0004228  -0.0002893  -0.0003353   0.0040016   0.0015824  -0.0012104
   59  -0.0002685   0.0002489  -0.0003452   0.0007028  -0.0000656   0.0013370
   60   0.0006086   0.0003152   0.0000598  -0.0053067  -0.0015375   0.0032298
   61  -0.0050768  -0.0006675   0.0023590  -0.0001679   0.0001926  -0.0007343
   62  -0.0003323   0.0004447   0.0003033   0.0000513   0.0002633   0.0000265
   63   0.0026829   0.0007792   0.0001628   0.0008219  -0.0004725   0.0004393
           43          44          45          46          47          48
    1  -0.0008010   0.0004981  -0.0000299  -0.0002712   0.0003209  -0.0003199
    2  -0.0006241   0.0002228  -0.0001613   0.0000612  -0.0000810   0.0000648
    3  -0.0001499  -0.0000354  -0.0000065   0.0000585  -0.0000697   0.0000655
    4   0.0007560  -0.0002108  -0.0000637   0.0001021   0.0000080  -0.0000093
    5  -0.0000199   0.0000331  -0.0003824   0.0002236  -0.0002846   0.0002927
    6   0.0002293   0.0002805   0.0002025  -0.0002465   0.0003687  -0.0003396
    7  -0.0030923   0.0011995  -0.0000978   0.0001359  -0.0000569   0.0000634
    8   0.0041609  -0.0009908  -0.0000405   0.0001075  -0.0002521   0.0001838
    9   0.0008291  -0.0003977   0.0002327   0.0000581  -0.0000820   0.0000791
   10   0.0064966  -0.0046422   0.0027247  -0.0005456   0.0014981  -0.0012705
   11   0.0231915  -0.0186376   0.0106295  -0.0007578   0.0010326  -0.0005530
   12   0.0065413  -0.0054836   0.0031190   0.0006597  -0.0008025   0.0013591
   13  -0.0561850  -0.0537153  -0.0185558  -0.0012119   0.0019628  -0.0013145
   14  -0.0622258  -0.2808781  -0.0785658   0.0024042  -0.0038139   0.0031134
   15  -0.0209048  -0.0809347  -0.0759264  -0.0025247   0.0029776  -0.0027538
   16  -0.0032464  -0.0023749   0.0001790  -0.0138925   0.0199074  -0.0157945
   17  -0.0193360  -0.0036091   0.0092049  -0.0024462   0.0016604  -0.0024223
   18  -0.0090982  -0.0002318   0.0022167   0.0020614  -0.0036439   0.0028174
   19   0.0008537   0.0003846  -0.0005462  -0.3029212  -0.0360158   0.0632228
   20   0.0008315  -0.0006025  -0.0004676  -0.0375344  -0.0484267   0.0072263
   21  -0.0004959  -0.0000570  -0.0001621   0.0655739   0.0060165  -0.0605935
   22  -0.0007316  -0.0031415  -0.0004716  -0.0000672   0.0000007  -0.0000302
   23  -0.0025834  -0.0008081   0.0000777  -0.0000730   0.0001907  -0.0001277
   24  -0.0010101   0.0001459  -0.0008124  -0.0000161   0.0000133  -0.0000130
   25   0.0014260  -0.0002130  -0.0001148  -0.0001115   0.0000585  -0.0000767
   26  -0.0013653   0.0003678   0.0000201  -0.0000428   0.0000840  -0.0000662
   27  -0.0001614  -0.0000076   0.0000245  -0.0000319   0.0000416  -0.0000371
   28   0.0002722  -0.0001512   0.0000305   0.0000472  -0.0000446   0.0000417
   29  -0.0000136   0.0000140   0.0000279  -0.0000135   0.0000119  -0.0000087
   30   0.0000942  -0.0000659   0.0000336   0.0000241  -0.0000243   0.0000238
   31   0.0001730  -0.0001247   0.0000579  -0.0000035   0.0000169  -0.0000057
   32  -0.0001464   0.0000460   0.0000198  -0.0000124   0.0000112  -0.0000101
   33  -0.0000282   0.0000589  -0.0000290  -0.0000139   0.0000150  -0.0000144
   34  -0.0038336   0.0030160  -0.0015584  -0.0000047  -0.0000606   0.0000356
   35   0.0031056  -0.0015270   0.0020845   0.0000589   0.0000540  -0.0000045
   36  -0.0019017   0.0013682   0.0003284   0.0000116  -0.0000617   0.0000114
   37   0.0006148  -0.0003521   0.0008419  -0.0000235   0.0000097   0.0001072
   38  -0.0008716   0.0008731   0.0001642  -0.0000032   0.0000222  -0.0001216
   39  -0.0000103   0.0000080   0.0006394  -0.0000459   0.0000434  -0.0000014
   40   0.0002551   0.0004997  -0.0081725   0.0004285  -0.0003540  -0.0000853
   41  -0.0002622   0.0017736  -0.0285219   0.0000412  -0.0002300   0.0001735
   42   0.0000078   0.0009261  -0.0070525  -0.0002896   0.0001974   0.0002987
   43   0.0637255   0.0589528   0.0226659   0.0002813   0.0001367   0.0002900
   44   0.0589528   0.3026404   0.0836091  -0.0000437   0.0002426   0.0001113
   45   0.0226659   0.0836091   0.0768275  -0.0000408   0.0002056  -0.0001335
   46   0.0002813  -0.0000437  -0.0000408   0.3238708   0.0381414  -0.0675809
   47   0.0001367   0.0002426   0.0002056   0.0381414   0.0500248  -0.0104328
   48   0.0002900   0.0001113  -0.0001335  -0.0675809  -0.0104328   0.0629933
   49  -0.0001864  -0.0000042   0.0000462  -0.0020879   0.0052059   0.0297669
   50  -0.0000178   0.0000560  -0.0001257  -0.0006526   0.0003734   0.0042310
   51  -0.0000528   0.0000476   0.0000821  -0.0000926  -0.0011016  -0.0047324
   52  -0.0007680   0.0005378  -0.0000262  -0.0059136  -0.0285783  -0.0081115
   53   0.0006507   0.0005486   0.0001134  -0.0001063  -0.0013191  -0.0006056
   54  -0.0001791   0.0001895   0.0004233   0.0017411   0.0070492   0.0011798
   55   0.0002219  -0.0000853  -0.0000282   0.0000352  -0.0000373   0.0000338
   56   0.0005327  -0.0000980   0.0000154   0.0000323  -0.0000435   0.0000435
   57   0.0001028  -0.0000550   0.0000672   0.0000053  -0.0000062   0.0000061
   58  -0.0062815  -0.0000939   0.0032890   0.0021386  -0.0020884   0.0010182
   59  -0.0039610   0.0002905   0.0021610   0.0006213   0.0007519  -0.0010931
   60   0.0032604   0.0004737  -0.0000541   0.0006715  -0.0006849  -0.0002310
   61   0.0000498   0.0000644  -0.0001289   0.0000149  -0.0000312   0.0000193
   62  -0.0001352   0.0000428  -0.0000677  -0.0000060  -0.0000087   0.0000053
   63  -0.0000284   0.0000498  -0.0000207   0.0000178  -0.0000188   0.0000156
           49          50          51          52          53          54
    1   0.0000912  -0.0000255  -0.0000167   0.0000700  -0.0000347   0.0000145
    2  -0.0000533   0.0000015  -0.0000081  -0.0000492   0.0000363   0.0000036
    3  -0.0000084   0.0000182  -0.0000097  -0.0000113   0.0000135  -0.0000123
    4  -0.0000327  -0.0000405  -0.0000163  -0.0000373   0.0000344   0.0000065
    5  -0.0000570   0.0001022  -0.0000250  -0.0000277   0.0000674  -0.0000950
    6   0.0001052  -0.0001273   0.0000247   0.0000458  -0.0000176   0.0000312
    7  -0.0001496  -0.0000461   0.0000006  -0.0001551   0.0001071   0.0000756
    8   0.0000635   0.0000090   0.0000454   0.0001045  -0.0001456  -0.0000610
    9  -0.0000260   0.0000028  -0.0000029   0.0000004  -0.0000321   0.0000116
   10  -0.0000002  -0.0002051   0.0001937   0.0002826   0.0001435   0.0002579
   11   0.0002151  -0.0002243   0.0001782  -0.0001216   0.0001676   0.0000591
   12   0.0000074   0.0002358   0.0004038  -0.0000643   0.0002085  -0.0001275
   13   0.0016070  -0.0022734   0.0016347  -0.0005672  -0.0006565   0.0001285
   14  -0.0007555  -0.0000316  -0.0006645  -0.0008720   0.0004933  -0.0006669
   15  -0.0013895  -0.0001994   0.0012340   0.0001544  -0.0004747   0.0000868
   16  -0.0032307   0.0048439  -0.0034355   0.0047850  -0.0061677   0.0071416
   17   0.0021632  -0.0009897   0.0007057   0.0108136  -0.0123399   0.0094203
   18  -0.0201496   0.0253493  -0.0181582   0.0067401  -0.0067575   0.0045119
   19  -0.0500704   0.0036043   0.0448005  -0.0686323  -0.0774688  -0.0214456
   20   0.0041270  -0.0519697  -0.0494524  -0.0742781  -0.2743934  -0.0650537
   21   0.0408572  -0.0459589  -0.3054141  -0.0209237  -0.0688631  -0.0654182
   22   0.0000777   0.0000099  -0.0000115   0.0000722  -0.0000586  -0.0000620
   23  -0.0000518  -0.0000180  -0.0000438  -0.0001130   0.0001082   0.0000436
   24   0.0000370   0.0000176   0.0000185   0.0000020   0.0000190  -0.0000452
   25   0.0000947   0.0000336  -0.0000120   0.0001130  -0.0000502  -0.0000588
   26  -0.0000212  -0.0000090  -0.0000172  -0.0000397   0.0000511   0.0000199
   27   0.0000101  -0.0000006   0.0000028   0.0000047   0.0000071  -0.0000063
   28  -0.0000068  -0.0000071   0.0000047  -0.0000100  -0.0000027   0.0000044
   29   0.0000047   0.0000004   0.0000026   0.0000073  -0.0000099   0.0000030
   30  -0.0000107   0.0000091  -0.0000039  -0.0000079   0.0000018   0.0000016
   31   0.0000025  -0.0000033   0.0000087   0.0000030  -0.0000110   0.0000106
   32   0.0000065   0.0000027   0.0000001   0.0000030  -0.0000018   0.0000007
   33   0.0000006   0.0000047  -0.0000077   0.0000031   0.0000009  -0.0000043
   34   0.0000728   0.0000294   0.0000141   0.0001718  -0.0002156   0.0000728
   35  -0.0000617   0.0000150  -0.0000144   0.0000286   0.0001446   0.0000257
   36  -0.0000495   0.0000553  -0.0000554   0.0000118  -0.0000190  -0.0000094
   37   0.0001026  -0.0000669   0.0002314   0.0000223  -0.0000093  -0.0000372
   38  -0.0000760   0.0000021  -0.0001390   0.0000036  -0.0000168   0.0000187
   39   0.0002260  -0.0001413   0.0000664   0.0000053  -0.0000021  -0.0000224
   40  -0.0001364   0.0002321  -0.0016236  -0.0000600   0.0001289  -0.0000876
   41   0.0003680   0.0004602  -0.0001791   0.0000844  -0.0001071  -0.0001158
   42   0.0006312  -0.0007065   0.0009606   0.0001500  -0.0000611   0.0000405
   43  -0.0001864  -0.0000178  -0.0000528  -0.0007680   0.0006507  -0.0001791
   44  -0.0000042   0.0000560   0.0000476   0.0005378   0.0005486   0.0001895
   45   0.0000462  -0.0001257   0.0000821  -0.0000262   0.0001134   0.0004233
   46  -0.0020879  -0.0006526  -0.0000926  -0.0059136  -0.0001063   0.0017411
   47   0.0052059   0.0003734  -0.0011016  -0.0285783  -0.0013191   0.0070492
   48   0.0297669   0.0042310  -0.0047324  -0.0081115  -0.0006056   0.0011798
   49   0.0522414  -0.0083004  -0.0443883   0.0008314  -0.0008360  -0.0090200
   50  -0.0083004   0.0516313   0.0500784   0.0050087  -0.0015758  -0.0278949
   51  -0.0443883   0.0500784   0.3248891   0.0010940   0.0003945  -0.0037230
   52   0.0008314   0.0050087   0.0010940   0.0713245   0.0824020   0.0237095
   53  -0.0008360  -0.0015758   0.0003945   0.0824020   0.2926785   0.0726912
   54  -0.0090200  -0.0278949  -0.0037230   0.0237095   0.0726912   0.0645073
   55  -0.0000100  -0.0000051   0.0000077  -0.0000059  -0.0000084   0.0000039
   56   0.0000106   0.0000111   0.0000079   0.0000146  -0.0000180  -0.0000106
   57  -0.0000037   0.0000007  -0.0000045  -0.0000006  -0.0000036   0.0000026
   58   0.0008479  -0.0021621   0.0016839  -0.0015279   0.0021658  -0.0022844
   59  -0.0019579   0.0021443   0.0001787   0.0050646  -0.0043609   0.0043811
   60   0.0033290  -0.0048396   0.0044294  -0.0027678   0.0033781  -0.0014165
   61  -0.0000579   0.0000441  -0.0000247   0.0000015  -0.0000069   0.0000080
   62   0.0000107   0.0000090   0.0000062   0.0000067  -0.0000073  -0.0000077
   63   0.0000289  -0.0000086   0.0000003  -0.0000077   0.0000084  -0.0000116
           55          56          57          58          59          60
    1  -0.0018189   0.0066205   0.0010535  -0.0005964  -0.0009560  -0.0004142
    2   0.0046096   0.0030769   0.0009478   0.0001601   0.0008504   0.0002807
    3   0.0022995   0.0031055  -0.0087769   0.0000653   0.0000910   0.0000148
    4  -0.0093690  -0.0085750  -0.0022669   0.0009333   0.0003991   0.0001866
    5   0.0006305   0.0067413   0.0003104  -0.0011915   0.0014246   0.0003321
    6  -0.0012053  -0.0022301  -0.0009206  -0.0003113  -0.0003159  -0.0001097
    7  -0.0091308   0.0342220   0.0035053   0.0012843   0.0026217   0.0006533
    8   0.0521578  -0.0141370   0.0044073  -0.0003042  -0.0020812  -0.0003966
    9   0.0092791   0.0021654  -0.0017678   0.0002994  -0.0003475  -0.0000804
   10   0.0002384   0.0015473   0.0001488   0.0016067   0.0015350  -0.0002961
   11   0.0004642  -0.0031860   0.0002241   0.0005700  -0.0030255  -0.0011398
   12   0.0001324   0.0002147   0.0002799  -0.0001542   0.0009197   0.0010603
   13  -0.0000667   0.0005348   0.0000011  -0.0018324  -0.0023762   0.0034239
   14   0.0001902  -0.0000210   0.0000431  -0.0268385  -0.0156420   0.0088169
   15  -0.0001327  -0.0004971  -0.0001017  -0.0171121  -0.0056214   0.0130502
   16  -0.0002116   0.0000313  -0.0000133  -0.0669102  -0.0718245  -0.0364550
   17  -0.0000912  -0.0000451  -0.0000217  -0.0666626  -0.3166891  -0.1394934
   18   0.0000643   0.0001268   0.0000421  -0.0273336  -0.1089409  -0.1141002
   19   0.0001310   0.0001513   0.0000313   0.0076157  -0.0105300   0.0023519
   20   0.0000337   0.0000345   0.0000127   0.0100229  -0.0252062   0.0136703
   21  -0.0000206  -0.0000219  -0.0000125   0.0100534  -0.0123012   0.0167176
   22  -0.0114908  -0.0098424  -0.0030398  -0.0014103  -0.0020987  -0.0002682
   23   0.0012420   0.0074206   0.0000160   0.0000077   0.0009655   0.0002446
   24  -0.0018807  -0.0010158   0.0067122  -0.0000060  -0.0000386   0.0000473
   25  -0.0574369   0.0641643   0.0075195  -0.0011821  -0.0012955  -0.0003369
   26   0.0311569  -0.3982595  -0.0629248   0.0000440   0.0008036   0.0001592
   27   0.0004537  -0.0581572  -0.0309888  -0.0002091   0.0000086   0.0000393
   28   0.0002255  -0.0004846   0.0045134   0.0002428  -0.0000616   0.0000097
   29  -0.0002384  -0.0006097   0.0023043  -0.0000473  -0.0001296  -0.0000413
   30   0.0004032   0.0011177   0.0005844   0.0000725   0.0000049  -0.0000331
   31   0.0029117   0.0025063  -0.0024626   0.0001784  -0.0001706  -0.0000905
   32   0.0006048  -0.0010210  -0.0006431  -0.0000586  -0.0000465  -0.0000133
   33  -0.0010150  -0.0014346  -0.0000121  -0.0000960   0.0000029  -0.0000643
   34   0.0000095  -0.0012844   0.0000089   0.0003591  -0.0017126  -0.0007572
   35  -0.0001364  -0.0001688  -0.0000390  -0.0009191   0.0018412   0.0007332
   36  -0.0001368   0.0003498  -0.0000727   0.0002062   0.0002086  -0.0009561
   37   0.0000488   0.0000003   0.0001434  -0.0004228  -0.0002685   0.0006086
   38   0.0000457   0.0002537   0.0000630  -0.0002893   0.0002489   0.0003152
   39  -0.0000587   0.0000601  -0.0001136  -0.0003353  -0.0003452   0.0000598
   40   0.0000280   0.0000470  -0.0000462   0.0040016   0.0007028  -0.0053067
   41  -0.0000069   0.0000385  -0.0000149   0.0015824  -0.0000656  -0.0015375
   42   0.0000114   0.0000438  -0.0000209  -0.0012104   0.0013370   0.0032298
   43   0.0002219   0.0005327   0.0001028  -0.0062815  -0.0039610   0.0032604
   44  -0.0000853  -0.0000980  -0.0000550  -0.0000939   0.0002905   0.0004737
   45  -0.0000282   0.0000154   0.0000672   0.0032890   0.0021610  -0.0000541
   46   0.0000352   0.0000323   0.0000053   0.0021386   0.0006213   0.0006715
   47  -0.0000373  -0.0000435  -0.0000062  -0.0020884   0.0007519  -0.0006849
   48   0.0000338   0.0000435   0.0000061   0.0010182  -0.0010931  -0.0002310
   49  -0.0000100   0.0000106  -0.0000037   0.0008479  -0.0019579   0.0033290
   50  -0.0000051   0.0000111   0.0000007  -0.0021621   0.0021443  -0.0048396
   51   0.0000077   0.0000079  -0.0000045   0.0016839   0.0001787   0.0044294
   52  -0.0000059   0.0000146  -0.0000006  -0.0015279   0.0050646  -0.0027678
   53  -0.0000084  -0.0000180  -0.0000036   0.0021658  -0.0043609   0.0033781
   54   0.0000039  -0.0000106   0.0000026  -0.0022844   0.0043811  -0.0014165
   55   0.0853004  -0.0904220  -0.0084253   0.0001867  -0.0000443   0.0000103
   56  -0.0904220   0.4012226   0.0559888  -0.0000255  -0.0003103  -0.0000807
   57  -0.0084253   0.0559888   0.0355660   0.0000083  -0.0000330  -0.0000478
   58   0.0001867  -0.0000255   0.0000083   0.0607279   0.0861420   0.0322658
   59  -0.0000443  -0.0003103  -0.0000330   0.0861420   0.3582834   0.1199346
   60   0.0000103  -0.0000807  -0.0000478   0.0322658   0.1199346   0.0784665
   61   0.0002034   0.0002187  -0.0007834   0.0000406   0.0001709  -0.0000782
   62  -0.0000602  -0.0008811  -0.0005770  -0.0000141  -0.0000475  -0.0001115
   63   0.0002043   0.0002089  -0.0004205   0.0000903  -0.0001916  -0.0000219
           61          62          63
    1  -0.0047031   0.0083919  -0.0014207
    2   0.0056152  -0.0089740   0.0016848
    3  -0.0207214   0.0315617  -0.0041994
    4  -0.0495140  -0.0008872  -0.0353699
    5   0.0021937  -0.0476666   0.0159947
    6  -0.0339430   0.0024426  -0.2961647
    7  -0.0025102  -0.0024932  -0.0022521
    8   0.0001032   0.0024064  -0.0016738
    9  -0.0192002  -0.0296032  -0.0110429
   10   0.0006279   0.0003481   0.0012868
   11   0.0000725   0.0006608  -0.0002414
   12   0.0310397   0.0035144  -0.0161491
   13   0.0017793   0.0004649  -0.0012000
   14  -0.0004919   0.0001776   0.0003696
   15   0.0012588  -0.0009513   0.0008455
   16   0.0001782   0.0001617  -0.0002578
   17  -0.0003241   0.0000609   0.0002079
   18   0.0000604   0.0001132   0.0003409
   19   0.0000791  -0.0000081   0.0001016
   20   0.0000000  -0.0000184   0.0000331
   21  -0.0001576  -0.0000073   0.0000180
   22  -0.0000661  -0.0004695  -0.0005184
   23  -0.0004815  -0.0019107  -0.0004741
   24   0.0021515   0.0035847   0.0018063
   25  -0.0017115  -0.0028465  -0.0004265
   26  -0.0017502  -0.0013389  -0.0010200
   27   0.0027557   0.0030325   0.0007428
   28  -0.0023838   0.0047781  -0.0008197
   29   0.0021869  -0.0036370   0.0001363
   30  -0.0001126   0.0012283   0.0014984
   31   0.0013819  -0.0008706   0.0001916
   32  -0.0004199   0.0015348   0.0005972
   33  -0.0002967   0.0013593   0.0011218
   34   0.0010292   0.0003789  -0.0002439
   35  -0.0002193   0.0001191   0.0002555
   36  -0.0005904   0.0003727   0.0006010
   37  -0.0050768  -0.0003323   0.0026829
   38  -0.0006675   0.0004447   0.0007792
   39   0.0023590   0.0003033   0.0001628
   40  -0.0001679   0.0000513   0.0008219
   41   0.0001926   0.0002633  -0.0004725
   42  -0.0007343   0.0000265   0.0004393
   43   0.0000498  -0.0001352  -0.0000284
   44   0.0000644   0.0000428   0.0000498
   45  -0.0001289  -0.0000677  -0.0000207
   46   0.0000149  -0.0000060   0.0000178
   47  -0.0000312  -0.0000087  -0.0000188
   48   0.0000193   0.0000053   0.0000156
   49  -0.0000579   0.0000107   0.0000289
   50   0.0000441   0.0000090  -0.0000086
   51  -0.0000247   0.0000062   0.0000003
   52   0.0000015   0.0000067  -0.0000077
   53  -0.0000069  -0.0000073   0.0000084
   54   0.0000080  -0.0000077  -0.0000116
   55   0.0002034  -0.0000602   0.0002043
   56   0.0002187  -0.0008811   0.0002089
   57  -0.0007834  -0.0005770  -0.0004205
   58   0.0000406  -0.0000141   0.0000903
   59   0.0001709  -0.0000475  -0.0001916
   60  -0.0000782  -0.0001115  -0.0000219
   61   0.0608055  -0.0064697   0.0371189
   62  -0.0064697   0.0587708  -0.0162249
   63   0.0371189  -0.0162249   0.3204382
 Gradient time:  CPU 3565.74 s  wall 3566.62 s
 **********************************************************************
 **                                                                  **
 **                       VIBRATIONAL ANALYSIS                       **
 **                       --------------------                       **
 **                                                                  **
 **        VIBRATIONAL FREQUENCIES (CM**-1) AND NORMAL MODES         **
 **     FORCE CONSTANTS (mDYN/ANGSTROM) AND REDUCED MASSES (AMU)     **
 **                  INFRARED INTENSITIES (KM/MOL)                   **
 **                                                                  **
 **********************************************************************


 Mode:                 1                      2                      3
 Frequency:        37.40                  43.17                  64.50
 Force Cnst:      0.0047                 0.0059                 0.0107
 Red. Mass:       5.6918                 5.4041                 4.3470
 IR Active:          YES                    YES                    YES
 IR Intens:       11.937                  7.075                 10.955
 Raman Active:       YES                    YES                    YES
               X      Y      Z        X      Y      Z        X      Y      Z
 N         -0.045  0.006 -0.140    0.007  0.004 -0.148   -0.123 -0.018 -0.077
 C         -0.024  0.045 -0.013    0.024  0.026 -0.122   -0.061  0.045 -0.001
 C          0.024 -0.014  0.081   -0.010  0.003  0.027    0.035 -0.003 -0.032
 C         -0.019  0.041 -0.008   -0.001 -0.030 -0.177   -0.018  0.105  0.099
 C         -0.015  0.027 -0.047   -0.006 -0.020 -0.142    0.000  0.181  0.225
 S         -0.014  0.079 -0.005    0.046  0.054  0.037   -0.042 -0.021  0.014
 C         -0.050 -0.145 -0.261   -0.038 -0.055 -0.023   -0.067 -0.114 -0.079
 O          0.046 -0.041  0.336   -0.013  0.026 -0.129    0.115  0.053 -0.137
 O          0.045 -0.029 -0.151   -0.050 -0.047  0.369    0.011 -0.118  0.070
 H          0.062  0.007 -0.123   -0.177 -0.174 -0.251   -0.172 -0.101 -0.120
 H         -0.177  0.018 -0.120    0.179  0.124 -0.324   -0.130  0.053 -0.154
 H         -0.018  0.036  0.015    0.015 -0.023 -0.236   -0.092  0.140  0.066
 H         -0.024  0.070 -0.010   -0.031 -0.088 -0.169    0.064  0.033  0.095
 H         -0.020 -0.030 -0.046   -0.091 -0.064 -0.134    0.089  0.387  0.214
 H         -0.001  0.040 -0.096    0.048 -0.014 -0.200   -0.059  0.130  0.426
 H         -0.048 -0.137 -0.249   -0.015 -0.026  0.087   -0.078 -0.197 -0.168
 H         -0.025 -0.353 -0.222   -0.132 -0.178 -0.016    0.042 -0.123 -0.061
 H         -0.093 -0.075 -0.455   -0.012 -0.022 -0.166   -0.176 -0.081 -0.071
 H          0.022 -0.012 -0.277   -0.049 -0.047  0.354   -0.067 -0.134  0.076
 O          0.059 -0.039  0.233   -0.001 -0.008  0.218    0.194 -0.048 -0.072
 H         -0.033  0.138 -0.007    0.070  0.110 -0.120   -0.142  0.074  0.012
 TransDip  -0.031  0.018 -0.105   -0.000 -0.015 -0.084   -0.101  0.003  0.033

 Mode:                 4                      5                      6
 Frequency:       109.48                 136.22                 185.61
 Force Cnst:      0.0249                 0.0360                 0.0482
 Red. Mass:       3.5278                 3.2898                 2.3765
 IR Active:          YES                    YES                    YES
 IR Intens:        7.186                  0.437                  0.398
 Raman Active:       YES                    YES                    YES
               X      Y      Z        X      Y      Z        X      Y      Z
 N          0.074  0.006 -0.119   -0.007 -0.031  0.134   -0.050 -0.036 -0.053
 C         -0.018 -0.043 -0.004   -0.006 -0.063 -0.035   -0.052 -0.031  0.011
 C         -0.083  0.001 -0.014   -0.075 -0.035 -0.008   -0.074 -0.026 -0.003
 C          0.027 -0.128  0.079   -0.064 -0.081 -0.188    0.005  0.065  0.116
 C          0.058 -0.045  0.197    0.043  0.131  0.033    0.021 -0.019 -0.086
 S         -0.020  0.022  0.029    0.066  0.049  0.008    0.081  0.028 -0.019
 C          0.213  0.056 -0.163   -0.042 -0.023  0.026    0.016  0.019  0.037
 O         -0.140 -0.023 -0.040   -0.123 -0.065  0.035   -0.112 -0.047  0.014
 O         -0.080  0.074  0.010   -0.064  0.036 -0.044   -0.076  0.005  0.017
 H          0.115 -0.104 -0.160   -0.053  0.083  0.175   -0.024 -0.078 -0.067
 H          0.145  0.062 -0.199    0.017 -0.114  0.219   -0.061 -0.005 -0.084
 H         -0.001 -0.099 -0.005   -0.150  0.010 -0.451   -0.016  0.025  0.341
 H          0.084 -0.235  0.079   -0.126 -0.365 -0.160    0.052  0.307  0.094
 H          0.118  0.101  0.189    0.040  0.392  0.028    0.002 -0.261 -0.080
 H          0.082 -0.092  0.320    0.116  0.034  0.269    0.032  0.045 -0.297
 H          0.163  0.172 -0.310   -0.018 -0.019  0.131   -0.003 -0.275 -0.202
 H          0.357 -0.022 -0.130   -0.137 -0.092  0.024    0.262  0.318  0.023
 H          0.268  0.042 -0.178   -0.028 -0.000 -0.068   -0.262  0.020  0.345
 H         -0.022  0.086 -0.011   -0.016  0.039  0.001   -0.047  0.015 -0.009
 O         -0.029  0.025  0.030    0.184  0.021 -0.003    0.145  0.006 -0.008
 H         -0.105 -0.007  0.011    0.124 -0.117 -0.057   -0.130 -0.030  0.022
 TransDip   0.083 -0.019 -0.008   -0.009  0.019  0.004    0.004  0.019 -0.005

 Mode:                 7                      8                      9
 Frequency:       199.68                 245.93                 292.89
 Force Cnst:      0.0283                 0.1276                 0.0947
 Red. Mass:       1.2039                 3.5813                 1.8740
 IR Active:          YES                    YES                    YES
 IR Intens:        0.181                  5.114                 17.264
 Raman Active:       YES                    YES                    YES
               X      Y      Z        X      Y      Z        X      Y      Z
 N         -0.024 -0.009 -0.026   -0.165  0.043  0.072    0.004  0.015  0.032
 C         -0.023 -0.003  0.014   -0.079  0.082 -0.033   -0.039  0.008  0.105
 C         -0.023 -0.004  0.002   -0.030  0.053 -0.001   -0.017  0.041  0.054
 C          0.004  0.033  0.064   -0.067  0.032 -0.099   -0.055 -0.120  0.023
 C          0.009 -0.003 -0.014   -0.067 -0.013 -0.061    0.010 -0.071 -0.015
 S          0.028 -0.005 -0.012    0.024 -0.085  0.019    0.017  0.026 -0.014
 C          0.011  0.003  0.020    0.265  0.079 -0.009   -0.037  0.004  0.010
 O         -0.031 -0.008  0.005    0.056  0.094  0.029    0.059  0.093 -0.012
 O         -0.025  0.000  0.005   -0.045 -0.062 -0.022   -0.021 -0.028 -0.084
 H         -0.009 -0.035 -0.035   -0.252  0.123  0.092   -0.330 -0.405 -0.198
 H         -0.032  0.010 -0.045   -0.205  0.008  0.121    0.441  0.285 -0.377
 H         -0.001  0.014  0.157   -0.031  0.029 -0.150   -0.029 -0.101 -0.107
 H          0.025  0.132  0.055   -0.099 -0.018 -0.090   -0.156 -0.211  0.041
 H          0.025 -0.063 -0.015   -0.124 -0.024 -0.056    0.017 -0.121 -0.015
 H         -0.003  0.014 -0.062   -0.089 -0.002 -0.075    0.089 -0.074 -0.061
 H          0.057  0.381  0.425    0.202  0.313 -0.153   -0.022 -0.039  0.049
 H         -0.408 -0.352  0.018    0.369  0.149 -0.007   -0.070  0.015  0.003
 H          0.397 -0.007 -0.379    0.465 -0.019  0.111   -0.066  0.014  0.007
 H         -0.020  0.003 -0.006   -0.138 -0.084  0.001   -0.144 -0.090  0.125
 O          0.039  0.000 -0.036    0.064 -0.109  0.061    0.047  0.015 -0.010
 H         -0.065  0.002  0.020   -0.009  0.068 -0.044   -0.042  0.063  0.109
 TransDip   0.006  0.010  0.007   -0.071  0.006 -0.015   -0.071 -0.101 -0.050

 Mode:                10                     11                     12
 Frequency:       315.26                 330.43                 358.34
 Force Cnst:      0.1102                 0.2915                 0.2344
 Red. Mass:       1.8813                 4.5316                 3.0984
 IR Active:          YES                    YES                    YES
 IR Intens:       11.164                  6.298                 14.646
 Raman Active:       YES                    YES                    YES
               X      Y      Z        X      Y      Z        X      Y      Z
 N          0.059  0.083 -0.061   -0.082  0.039  0.036   -0.175 -0.149 -0.092
 C         -0.052  0.010  0.026   -0.053  0.037 -0.039    0.004  0.001  0.146
 C         -0.031  0.015  0.009   -0.052  0.036 -0.018    0.034  0.017  0.094
 C         -0.041 -0.114  0.024    0.018  0.003 -0.009   -0.052 -0.067  0.005
 C         -0.005 -0.083  0.002    0.062 -0.003 -0.001    0.028 -0.017 -0.011
 S         -0.002  0.030 -0.003    0.154 -0.005  0.081    0.053 -0.002 -0.033
 C         -0.037  0.018  0.003    0.081 -0.242 -0.015    0.007 -0.021  0.015
 O          0.058  0.065 -0.019    0.009  0.063  0.030    0.017  0.030 -0.075
 O         -0.045 -0.081  0.030   -0.076 -0.068 -0.009    0.084  0.179  0.008
 H          0.551  0.429  0.161   -0.110  0.117  0.065    0.069 -0.056 -0.016
 H         -0.364 -0.164  0.319   -0.108 -0.008  0.094   -0.670 -0.149  0.032
 H         -0.008 -0.110 -0.047    0.013  0.002  0.001   -0.015 -0.036 -0.200
 H         -0.077 -0.170  0.032    0.048  0.007 -0.012   -0.208 -0.244  0.034
 H         -0.017 -0.150  0.004    0.026 -0.021  0.003    0.096  0.047 -0.018
 H          0.080 -0.080 -0.068    0.079 -0.001 -0.016    0.033 -0.040  0.060
 H         -0.027  0.000  0.038    0.093 -0.485 -0.098    0.020 -0.073  0.041
 H         -0.067  0.017 -0.001    0.210 -0.506  0.049   -0.020  0.013  0.005
 H         -0.046  0.023 -0.006   -0.218 -0.079 -0.259   -0.030 -0.013  0.031
 H         -0.079 -0.055 -0.202   -0.157 -0.086 -0.021    0.279  0.248 -0.070
 O          0.073  0.015 -0.017   -0.200  0.174 -0.140   -0.041 -0.001  0.022
 H         -0.086  0.013  0.030   -0.053  0.004 -0.040    0.009  0.154  0.152
 TransDip  -0.066 -0.005  0.084    0.059 -0.039  0.039    0.052  0.090  0.065

 Mode:                13                     14                     15
 Frequency:       366.31                 445.57                 540.28
 Force Cnst:      0.3007                 0.4031                 0.9334
 Red. Mass:       3.8034                 3.4458                 5.4270
 IR Active:          YES                    YES                    YES
 IR Intens:        7.311                  5.910                  3.988
 Raman Active:       YES                    YES                    YES
               X      Y      Z        X      Y      Z        X      Y      Z
 N         -0.029 -0.052  0.007    0.161  0.042 -0.069   -0.130  0.268  0.025
 C          0.040 -0.006 -0.026   -0.009 -0.017  0.201    0.009  0.240  0.052
 C          0.051 -0.011  0.000    0.001 -0.066  0.116    0.113 -0.076  0.074
 C         -0.015 -0.018 -0.058   -0.155  0.106 -0.025    0.047 -0.018  0.013
 C         -0.126 -0.104 -0.032   -0.083  0.167 -0.111   -0.023 -0.114  0.068
 S         -0.097  0.030  0.165    0.010 -0.029  0.040    0.035  0.016 -0.026
 C          0.028 -0.024 -0.048    0.087 -0.056  0.015   -0.019  0.017 -0.009
 O          0.006 -0.037 -0.009   -0.039 -0.061 -0.082   -0.196 -0.226 -0.096
 O          0.078  0.092  0.014    0.018 -0.052 -0.035    0.156 -0.105 -0.032
 H         -0.120 -0.065 -0.012    0.478 -0.094 -0.078   -0.276  0.250 -0.004
 H         -0.034 -0.030 -0.018    0.144  0.098 -0.126   -0.108  0.287  0.002
 H          0.047 -0.043 -0.045   -0.221  0.153 -0.133    0.245 -0.040 -0.231
 H          0.001 -0.004 -0.060   -0.398  0.050  0.006   -0.013 -0.239  0.035
 H         -0.431 -0.455  0.001   -0.134  0.169 -0.106    0.029 -0.139  0.063
 H          0.013 -0.019 -0.403   -0.131  0.169 -0.084   -0.026 -0.103  0.033
 H         -0.017  0.055 -0.191    0.051  0.017 -0.104    0.007 -0.054  0.062
 H          0.195 -0.271  0.019    0.198 -0.115  0.041   -0.081  0.032 -0.021
 H          0.021  0.026 -0.219    0.115 -0.057 -0.012   -0.067  0.034 -0.014
 H          0.173  0.112  0.055   -0.021 -0.056 -0.088   -0.016 -0.163  0.054
 O          0.157  0.095 -0.161   -0.027  0.007 -0.019    0.006  0.009  0.007
 H          0.090  0.014 -0.032    0.027  0.089  0.200    0.009  0.413  0.061
 TransDip  -0.055  0.014  0.066    0.006 -0.047  0.062    0.042  0.046  0.013

 Mode:                16                     17                     18
 Frequency:       576.90                 654.29                 683.78
 Force Cnst:      0.8449                 1.2597                 0.9924
 Red. Mass:       4.3086                 4.9946                 3.6023
 IR Active:          YES                    YES                    YES
 IR Intens:        4.715                 17.061                  1.288
 Raman Active:       YES                    YES                    YES
               X      Y      Z        X      Y      Z        X      Y      Z
 N          0.015 -0.144 -0.014   -0.004  0.021 -0.001   -0.071  0.106 -0.001
 C          0.187  0.077  0.095   -0.039 -0.020  0.009   -0.072 -0.010  0.019
 C         -0.050  0.085  0.163   -0.006 -0.023 -0.012   -0.009 -0.053 -0.049
 C          0.214  0.066 -0.080   -0.036  0.010  0.001    0.015 -0.039  0.042
 C          0.124  0.013 -0.026   -0.028 -0.000 -0.010    0.348  0.128 -0.128
 S         -0.054 -0.021  0.049    0.154 -0.130  0.116   -0.088 -0.034  0.063
 C         -0.056  0.057 -0.038   -0.222  0.323 -0.212   -0.032 -0.001 -0.002
 O         -0.128  0.101 -0.046    0.030 -0.012  0.003    0.037 -0.051  0.006
 O         -0.102 -0.146 -0.080   -0.000  0.022  0.008   -0.004  0.038  0.017
 H          0.011 -0.125 -0.001    0.052  0.002 -0.002   -0.044  0.097 -0.004
 H         -0.421 -0.074  0.012    0.075  0.017 -0.016    0.047  0.091 -0.009
 H          0.253  0.064 -0.134   -0.038  0.005  0.027   -0.109  0.053 -0.177
 H          0.184 -0.005 -0.069   -0.067  0.047  0.002   -0.087 -0.209  0.063
 H          0.026 -0.068 -0.015   -0.031  0.097 -0.007    0.293 -0.189 -0.117
 H          0.083  0.048 -0.112   -0.106 -0.014  0.096    0.497  0.160 -0.362
 H         -0.067  0.081 -0.066   -0.214  0.157 -0.279   -0.084  0.163 -0.128
 H         -0.019  0.023 -0.025   -0.078  0.051 -0.144    0.083 -0.006  0.019
 H         -0.037  0.055 -0.053   -0.363  0.428 -0.431    0.103 -0.051  0.028
 H         -0.340 -0.198 -0.113    0.052  0.036  0.002    0.094  0.060  0.025
 O          0.008 -0.013 -0.015   -0.036 -0.036 -0.026   -0.019 -0.040 -0.020
 H          0.379  0.216  0.076   -0.065 -0.037  0.012   -0.212 -0.023  0.036
 TransDip  -0.036  0.018  0.057    0.094 -0.086  0.037   -0.015 -0.033  0.005

 Mode:                19                     20                     21
 Frequency:       732.89                 780.51                 827.71
 Force Cnst:      1.0609                 0.6761                 0.9343
 Red. Mass:       3.3524                 1.8836                 2.3147
 IR Active:          YES                    YES                    YES
 IR Intens:        8.094                  5.761                  5.403
 Raman Active:       YES                    YES                    YES
               X      Y      Z        X      Y      Z        X      Y      Z
 N         -0.020  0.085 -0.003   -0.024 -0.004 -0.006   -0.023 -0.029 -0.012
 C         -0.031 -0.026 -0.073   -0.027 -0.030 -0.021   -0.060 -0.082 -0.137
 C         -0.102 -0.184  0.289    0.056  0.098  0.021    0.024  0.059  0.174
 C          0.035 -0.019 -0.067   -0.065 -0.086 -0.015   -0.046 -0.005  0.023
 C          0.017 -0.031 -0.006    0.045 -0.023 -0.099    0.018  0.073  0.090
 S         -0.013  0.006  0.002   -0.022 -0.001  0.025    0.021 -0.007 -0.013
 C          0.003 -0.007  0.005   -0.008 -0.003  0.013   -0.003  0.003 -0.017
 O          0.133 -0.034 -0.084   -0.093  0.045 -0.001   -0.069  0.066 -0.030
 O         -0.090  0.082 -0.066    0.118 -0.039  0.005    0.115 -0.017 -0.025
 H         -0.106  0.169  0.020    0.040  0.031  0.016    0.124  0.163  0.084
 H          0.082 -0.000  0.065    0.052 -0.039  0.014    0.369 -0.216  0.103
 H          0.018 -0.115  0.418   -0.022 -0.201  0.446   -0.305  0.105 -0.032
 H          0.288  0.423 -0.121   -0.020  0.433 -0.052    0.175 -0.173  0.010
 H          0.014  0.211 -0.009    0.132  0.462 -0.112   -0.100 -0.447  0.107
 H          0.086 -0.109  0.191    0.181 -0.202  0.353    0.007  0.227 -0.386
 H          0.003 -0.011  0.002   -0.041  0.057 -0.095    0.016 -0.005  0.054
 H          0.006 -0.008  0.006    0.099 -0.064  0.040   -0.073  0.073 -0.040
 H         -0.001 -0.006  0.007    0.027 -0.005 -0.018    0.008 -0.013  0.029
 H          0.155  0.115  0.108   -0.107 -0.091 -0.014   -0.116 -0.086  0.058
 O          0.009  0.006 -0.001    0.017  0.010 -0.008   -0.027 -0.025  0.002
 H          0.239  0.272 -0.088    0.005 -0.029 -0.024    0.034  0.031 -0.137
 TransDip   0.021 -0.033  0.082   -0.002  0.047  0.060    0.068 -0.006  0.031

 Mode:                22                     23                     24
 Frequency:       857.02                 894.33                 941.06
 Force Cnst:      0.5566                 0.6024                 0.7792
 Red. Mass:       1.2863                 1.2782                 1.4934
 IR Active:          YES                    YES                    YES
 IR Intens:      124.182                103.248                 13.276
 Raman Active:       YES                    YES                    YES
               X      Y      Z        X      Y      Z        X      Y      Z
 N          0.111 -0.019 -0.025   -0.101  0.011 -0.032   -0.003  0.005  0.001
 C         -0.009  0.038 -0.032    0.010 -0.033  0.045    0.005  0.002  0.016
 C          0.002 -0.001 -0.005    0.005  0.004 -0.029    0.001  0.001 -0.015
 C         -0.046 -0.024  0.036    0.049  0.028 -0.027   -0.009 -0.008 -0.019
 C          0.000  0.023 -0.006   -0.003 -0.025 -0.006   -0.005  0.003  0.015
 S          0.005 -0.003  0.001   -0.007  0.002  0.000    0.022 -0.034  0.024
 C         -0.006  0.001  0.001    0.007  0.001  0.001   -0.055 -0.085 -0.109
 O         -0.003 -0.005  0.010    0.007 -0.004  0.018    0.000 -0.003  0.003
 O          0.005  0.006 -0.038   -0.011  0.014 -0.030   -0.002 -0.000  0.001
 H         -0.364  0.074 -0.037    0.552  0.069  0.074    0.025 -0.023 -0.007
 H         -0.439 -0.075  0.150    0.281 -0.058 -0.027   -0.035  0.029 -0.018
 H         -0.092 -0.009  0.035    0.108  0.015 -0.059    0.012 -0.033  0.061
 H         -0.050 -0.009  0.036    0.001 -0.012 -0.019    0.011  0.073 -0.024
 H          0.022 -0.020 -0.007   -0.002  0.052 -0.008   -0.102 -0.008  0.026
 H          0.038  0.022 -0.033   -0.063 -0.030  0.056    0.079 -0.011 -0.007
 H         -0.016  0.027 -0.029    0.016 -0.032  0.023   -0.056  0.283  0.091
 H          0.025 -0.010  0.008   -0.017 -0.003 -0.002   -0.229  0.520 -0.237
 H          0.016 -0.005 -0.004   -0.024  0.013 -0.007    0.359 -0.368  0.442
 H         -0.052 -0.126  0.754   -0.130 -0.126  0.716    0.001 -0.002  0.020
 O         -0.005 -0.005 -0.001    0.008  0.008  0.001    0.002  0.103  0.009
 H         -0.035  0.089 -0.023    0.018 -0.055  0.043    0.031 -0.005  0.012
 TransDip  -0.286  0.029  0.212    0.220 -0.132  0.200    0.024 -0.108  0.038

 Mode:                25                     26                     27
 Frequency:       951.45                 988.36                1033.23
 Force Cnst:      0.7273                 1.1266                 2.3075
 Red. Mass:       1.3636                 1.9574                 3.6686
 IR Active:          YES                    YES                    YES
 IR Intens:        9.660                 62.572                107.073
 Raman Active:       YES                    YES                    YES
               X      Y      Z        X      Y      Z        X      Y      Z
 N         -0.013 -0.011 -0.001    0.035 -0.042 -0.005   -0.019  0.087  0.002
 C          0.016  0.005 -0.032   -0.066  0.003 -0.063    0.009 -0.093  0.059
 C         -0.001 -0.005  0.024   -0.012 -0.007  0.066   -0.029  0.007 -0.030
 C          0.042 -0.017  0.057    0.040  0.080  0.066    0.027 -0.075 -0.059
 C         -0.054  0.010 -0.028    0.017 -0.073 -0.096   -0.009  0.085  0.047
 S          0.021 -0.002 -0.024   -0.040 -0.052  0.012   -0.040 -0.143 -0.085
 C         -0.103 -0.030  0.063    0.046  0.008 -0.026    0.024  0.046  0.055
 O          0.004  0.001 -0.005   -0.004  0.012 -0.012   -0.010  0.016  0.009
 O         -0.010  0.002 -0.005    0.020  0.004 -0.006    0.037 -0.013  0.006
 H          0.006  0.055  0.027   -0.148  0.110  0.034   -0.008 -0.130 -0.082
 H          0.118 -0.062  0.025    0.171 -0.180  0.109   -0.360  0.258 -0.103
 H          0.079  0.003 -0.100    0.089  0.135 -0.307   -0.131 -0.075  0.206
 H          0.035 -0.187  0.067   -0.180 -0.253  0.108    0.290  0.073 -0.094
 H          0.154  0.030 -0.049    0.358  0.177 -0.130   -0.123 -0.177  0.054
 H         -0.145  0.015  0.028   -0.360 -0.083  0.213   -0.012  0.172 -0.226
 H         -0.277  0.435 -0.442    0.110 -0.172  0.165    0.014 -0.133 -0.070
 H          0.444 -0.200  0.172   -0.180  0.073 -0.069    0.080 -0.243  0.105
 H          0.302 -0.138 -0.011   -0.134  0.056  0.005   -0.190  0.197 -0.252
 H         -0.008  0.004 -0.018    0.001  0.006 -0.047    0.047 -0.009  0.047
 O          0.007  0.039  0.015    0.051  0.124  0.034    0.066  0.245  0.124
 H         -0.039  0.027 -0.021   -0.315  0.015 -0.024    0.201 -0.189  0.023
 TransDip   0.088 -0.023 -0.041   -0.203 -0.149  0.022   -0.171 -0.281 -0.042

 Mode:                28                     29                     30
 Frequency:      1047.01                1058.98                1095.66
 Force Cnst:      2.0211                 1.9727                 1.3764
 Red. Mass:       3.1293                 2.9856                 1.9460
 IR Active:          YES                    YES                    YES
 IR Intens:       11.184                 50.087                  3.224
 Raman Active:       YES                    YES                    YES
               X      Y      Z        X      Y      Z        X      Y      Z
 N         -0.025  0.094 -0.011   -0.065 -0.045 -0.017   -0.050  0.097 -0.020
 C         -0.014 -0.141  0.030    0.198  0.103 -0.055    0.176 -0.123 -0.031
 C         -0.044  0.000  0.029    0.073  0.010 -0.029   -0.008  0.008 -0.004
 C          0.219 -0.146  0.062   -0.070 -0.161  0.151   -0.098  0.037  0.050
 C         -0.138  0.151 -0.123   -0.074  0.146 -0.069    0.030 -0.069 -0.016
 S          0.007  0.041  0.037   -0.011 -0.038  0.002   -0.000  0.018  0.023
 C          0.034 -0.011 -0.038    0.051  0.016 -0.018   -0.002 -0.008 -0.011
 O         -0.012  0.034  0.001    0.020 -0.040 -0.001   -0.001  0.018  0.005
 O          0.053 -0.013 -0.001   -0.105  0.011 -0.004   -0.015 -0.014 -0.005
 H         -0.210  0.022 -0.062   -0.015  0.266  0.104   -0.090  0.033 -0.056
 H         -0.249  0.136 -0.006    0.416 -0.222  0.076   -0.193  0.174 -0.064
 H          0.143 -0.107  0.004    0.063 -0.207  0.154   -0.422  0.167 -0.016
 H          0.259 -0.259  0.067   -0.109 -0.078  0.154   -0.048 -0.100  0.053
 H         -0.179  0.263 -0.122   -0.065  0.092 -0.070    0.417 -0.073 -0.048
 H         -0.375  0.184 -0.029    0.132  0.110 -0.101   -0.413 -0.007  0.109
 H          0.080 -0.059  0.134    0.106 -0.160  0.129    0.003  0.018  0.025
 H         -0.151  0.140 -0.089   -0.152  0.041 -0.054   -0.017  0.040 -0.018
 H         -0.023 -0.028  0.090   -0.138  0.081 -0.034    0.020 -0.031  0.047
 H          0.054 -0.009  0.027   -0.103  0.012 -0.077    0.013 -0.004  0.012
 O         -0.020 -0.075 -0.041    0.008  0.036  0.018    0.004 -0.014 -0.018
 H         -0.244 -0.273  0.056    0.225  0.417 -0.037    0.467 -0.143 -0.074
 TransDip  -0.087  0.050  0.037    0.213 -0.077 -0.014    0.045 -0.036  0.004

 Mode:                31                     32                     33
 Frequency:      1151.28                1192.98                1206.58
 Force Cnst:      1.1446                 1.2451                 2.1389
 Red. Mass:       1.4656                 1.4848                 2.4936
 IR Active:          YES                    YES                    YES
 IR Intens:       11.828                  1.139                 32.703
 Raman Active:       YES                    YES                    YES
               X      Y      Z        X      Y      Z        X      Y      Z
 N          0.020 -0.050  0.054   -0.011  0.008  0.037    0.003  0.021  0.016
 C         -0.098  0.125 -0.024    0.056  0.035 -0.111   -0.047 -0.021 -0.046
 C         -0.014 -0.009 -0.022   -0.072 -0.036  0.055    0.266  0.080  0.101
 C         -0.021 -0.052  0.006   -0.043  0.038  0.080    0.012 -0.001 -0.002
 C         -0.017  0.028 -0.037   -0.041  0.012 -0.014   -0.009 -0.004 -0.006
 S         -0.003  0.006  0.019    0.001 -0.008 -0.002   -0.001 -0.002 -0.001
 C          0.011 -0.002 -0.011    0.007  0.005 -0.002    0.001  0.001 -0.000
 O          0.006 -0.019 -0.000   -0.007  0.027 -0.007    0.026 -0.088 -0.023
 O          0.015  0.005  0.005    0.034 -0.015 -0.012   -0.130  0.070 -0.009
 H          0.383 -0.296  0.002    0.276 -0.227 -0.025    0.089 -0.182 -0.049
 H         -0.111  0.140 -0.121   -0.200  0.227 -0.148   -0.279  0.139 -0.051
 H         -0.093 -0.040  0.087    0.337 -0.056 -0.133   -0.078  0.030 -0.012
 H          0.481 -0.122 -0.049   -0.172 -0.124  0.104    0.026 -0.042 -0.002
 H          0.447 -0.072 -0.079   -0.045  0.088 -0.014   -0.011  0.026 -0.007
 H         -0.274  0.083 -0.018    0.500 -0.115 -0.008    0.046 -0.020  0.002
 H          0.024 -0.014  0.042    0.014 -0.030  0.009    0.003 -0.006  0.002
 H         -0.039  0.029 -0.021   -0.022  0.000 -0.006   -0.003  0.000 -0.001
 H         -0.019 -0.003  0.027   -0.014  0.012 -0.008   -0.003  0.003 -0.002
 H          0.028  0.004  0.023    0.142  0.006  0.067   -0.657 -0.076 -0.095
 O          0.002 -0.007 -0.011   -0.003 -0.000  0.003    0.001  0.004  0.001
 H          0.312  0.080 -0.089    0.037 -0.452 -0.140   -0.154 -0.497 -0.057
 TransDip  -0.070  0.081  0.025    0.025 -0.020  0.012    0.175 -0.031  0.045

 Mode:                34                     35                     36
 Frequency:      1254.02                1299.40                1331.23
 Force Cnst:      1.2700                 1.2711                 1.2408
 Red. Mass:       1.3708                 1.2777                 1.1883
 IR Active:          YES                    YES                    YES
 IR Intens:        3.560                  1.398                  3.802
 Raman Active:       YES                    YES                    YES
               X      Y      Z        X      Y      Z        X      Y      Z
 N          0.006  0.017 -0.031   -0.008 -0.007 -0.006    0.001  0.002 -0.006
 C         -0.025 -0.079  0.059    0.076  0.049  0.006    0.001 -0.006  0.008
 C          0.022  0.010 -0.019   -0.009 -0.009  0.032    0.002  0.001  0.001
 C         -0.005  0.059 -0.025   -0.030 -0.047 -0.081   -0.017  0.008 -0.007
 C         -0.123  0.012  0.007   -0.014  0.038  0.054   -0.001  0.003  0.004
 S         -0.000 -0.004  0.009   -0.001  0.003  0.008    0.003  0.002  0.003
 C          0.003  0.009 -0.013   -0.002  0.004 -0.009    0.059 -0.088  0.067
 O         -0.003  0.005  0.005   -0.002  0.005 -0.004   -0.000  0.001  0.000
 O         -0.004  0.004  0.005   -0.006 -0.009 -0.008   -0.001  0.000 -0.000
 H         -0.189  0.118 -0.012   -0.016  0.060  0.018   -0.032  0.020 -0.003
 H          0.064 -0.102  0.078    0.044 -0.010 -0.010    0.012 -0.018  0.012
 H          0.163 -0.004 -0.033    0.192 -0.172  0.106    0.104 -0.039 -0.004
 H          0.271 -0.129 -0.040   -0.170  0.272 -0.089    0.046 -0.002 -0.013
 H          0.602 -0.054 -0.063    0.510 -0.230  0.007    0.055 -0.043  0.003
 H          0.585 -0.120 -0.091   -0.229  0.153 -0.134   -0.005 -0.000  0.013
 H          0.029 -0.058  0.055    0.015 -0.016  0.050   -0.120  0.426 -0.339
 H          0.000 -0.023 -0.002    0.028 -0.024  0.005   -0.300  0.461 -0.097
 H          0.013 -0.010  0.038    0.011 -0.015  0.040   -0.363  0.202 -0.405
 H         -0.079 -0.010 -0.027    0.113  0.016  0.029   -0.004 -0.000 -0.001
 O         -0.002 -0.005 -0.003    0.000 -0.004 -0.004   -0.002 -0.005 -0.003
 H          0.120  0.103  0.050   -0.492 -0.330  0.059    0.003 -0.038  0.006
 TransDip  -0.014 -0.059  0.002    0.027  0.019  0.019    0.005  0.037 -0.050

 Mode:                37                     38                     39
 Frequency:      1350.14                1375.22                1401.42
 Force Cnst:      1.2338                 1.4858                 1.5279
 Red. Mass:       1.1488                 1.3334                 1.3204
 IR Active:          YES                    YES                    YES
 IR Intens:       19.336                  2.882                 78.088
 Raman Active:       YES                    YES                    YES
               X      Y      Z        X      Y      Z        X      Y      Z
 N          0.009  0.008 -0.017    0.003  0.001 -0.042    0.004  0.007  0.049
 C         -0.082 -0.041 -0.006    0.016  0.020  0.054    0.063 -0.086 -0.044
 C         -0.006  0.003 -0.013    0.010 -0.001  0.011   -0.045 -0.010 -0.014
 C          0.004 -0.006  0.009   -0.129  0.038  0.011   -0.070  0.027 -0.006
 C          0.026  0.033  0.026    0.064  0.001 -0.030    0.022  0.008 -0.002
 S         -0.000  0.003  0.002    0.001  0.002 -0.003    0.001  0.002  0.000
 C         -0.004  0.003 -0.005   -0.008  0.010 -0.005   -0.002  0.002 -0.001
 O          0.008 -0.009  0.001   -0.003  0.004 -0.001    0.018 -0.010  0.001
 O          0.016  0.017  0.008   -0.009 -0.005 -0.003    0.036  0.029  0.009
 H         -0.086  0.010 -0.026   -0.182  0.135 -0.009    0.145 -0.129  0.013
 H         -0.009 -0.043  0.036    0.121 -0.134  0.074   -0.190  0.170 -0.081
 H          0.547 -0.205 -0.032    0.404 -0.153 -0.035    0.306 -0.120 -0.006
 H         -0.423  0.126  0.048    0.609 -0.195 -0.056    0.166 -0.060 -0.030
 H          0.070 -0.116  0.029   -0.275 -0.022  0.006   -0.029 -0.056  0.005
 H         -0.226  0.113 -0.031   -0.175 -0.002  0.135   -0.092  0.019  0.044
 H          0.007 -0.009  0.030    0.008 -0.051  0.020    0.001 -0.005  0.005
 H          0.028 -0.024  0.006    0.028 -0.059  0.012    0.007 -0.015  0.003
 H          0.014 -0.013  0.029    0.050 -0.025  0.046    0.007 -0.005  0.014
 H         -0.218 -0.031 -0.046    0.060  0.011  0.008   -0.461 -0.075 -0.056
 O         -0.000 -0.003 -0.002    0.001 -0.001  0.001   -0.000 -0.002 -0.001
 H          0.538 -0.011 -0.093    0.032 -0.372  0.033   -0.404  0.566  0.060
 TransDip  -0.137 -0.029 -0.011    0.050 -0.022  0.003   -0.263 -0.102 -0.019

 Mode:                40                     41                     42
 Frequency:      1411.05                1445.60                1462.43
 Force Cnst:      1.9341                 1.2993                 1.3713
 Red. Mass:       1.6487                 1.0553                 1.0883
 IR Active:          YES                    YES                    YES
 IR Intens:      372.734                  7.166                  4.546
 Raman Active:       YES                    YES                    YES
               X      Y      Z        X      Y      Z        X      Y      Z
 N          0.004  0.023  0.033    0.000  0.000 -0.001   -0.001  0.000  0.001
 C         -0.039 -0.090 -0.041    0.000 -0.001  0.001   -0.002  0.001 -0.000
 C          0.146  0.042  0.014    0.000  0.001 -0.000   -0.000 -0.001  0.001
 C         -0.023  0.018 -0.003   -0.006  0.004 -0.001    0.022 -0.011  0.003
 C          0.015  0.011  0.002    0.006 -0.022  0.017   -0.014  0.063 -0.044
 S         -0.000  0.001  0.000    0.004  0.000 -0.003    0.001 -0.001 -0.004
 C         -0.001  0.001 -0.001    0.050  0.010 -0.028    0.012 -0.006 -0.021
 O         -0.043  0.034  0.004    0.000 -0.000  0.000   -0.000  0.001 -0.001
 O         -0.092 -0.056 -0.020   -0.000 -0.000 -0.000    0.000 -0.000 -0.000
 H          0.124 -0.156 -0.022   -0.004  0.001 -0.001    0.009 -0.003  0.001
 H         -0.094  0.090 -0.021    0.001 -0.002  0.001   -0.001  0.003 -0.002
 H          0.285 -0.107  0.010    0.013 -0.008  0.019   -0.064  0.046 -0.094
 H         -0.032 -0.045  0.002    0.008 -0.026  0.001   -0.019  0.110 -0.005
 H         -0.003 -0.045  0.006    0.004  0.195  0.008   -0.057 -0.617 -0.012
 H         -0.078  0.027  0.017   -0.014  0.056 -0.198    0.081 -0.190  0.622
 H          0.003 -0.005  0.010   -0.046  0.371 -0.154    0.012  0.207  0.116
 H          0.008 -0.008  0.002   -0.283 -0.477  0.012    0.058 -0.132  0.014
 H          0.004 -0.003  0.008   -0.396 -0.010  0.535   -0.220  0.021  0.159
 H          0.779  0.129  0.123    0.001  0.000 -0.000    0.004 -0.000  0.002
 O          0.001 -0.001 -0.000   -0.001 -0.000  0.001   -0.000  0.001  0.002
 H         -0.068  0.376 -0.010    0.003 -0.000  0.001   -0.007 -0.005 -0.001
 TransDip   0.614  0.030  0.067   -0.082  0.016  0.021   -0.012 -0.021  0.064

 Mode:                43                     44                     45
 Frequency:      1463.20                1499.04                1659.79
 Force Cnst:      1.3307                 1.4428                 1.7696
 Red. Mass:       1.0549                 1.0897                 1.0903
 IR Active:          YES                    YES                    YES
 IR Intens:       12.636                  6.880                 33.883
 Raman Active:       YES                    YES                    YES
               X      Y      Z        X      Y      Z        X      Y      Z
 N          0.000 -0.000 -0.000    0.001 -0.005 -0.001    0.017 -0.071  0.013
 C          0.001  0.000  0.000    0.002  0.017 -0.001   -0.025 -0.014  0.005
 C         -0.000  0.000 -0.000   -0.008  0.002  0.000    0.013  0.002  0.002
 C         -0.007  0.005  0.002    0.018  0.055 -0.059    0.001  0.002  0.002
 C          0.006 -0.017  0.009    0.006  0.010 -0.009    0.000 -0.001 -0.001
 S         -0.002 -0.003 -0.004   -0.000  0.001  0.000    0.000  0.000 -0.000
 C         -0.020 -0.043 -0.039    0.000  0.000 -0.000   -0.000 -0.000  0.000
 O          0.000 -0.000  0.000    0.003 -0.005 -0.001   -0.002  0.000 -0.000
 O         -0.000  0.000  0.000    0.003  0.001  0.000   -0.004 -0.001 -0.001
 H         -0.003  0.001 -0.000   -0.009  0.023  0.008   -0.039  0.655  0.278
 H          0.001 -0.002  0.001    0.013  0.004 -0.012   -0.043  0.461 -0.519
 H          0.011 -0.007  0.023   -0.019 -0.115  0.706    0.015  0.002 -0.025
 H          0.022 -0.042  0.003   -0.238 -0.633  0.038    0.012  0.007  0.003
 H         -0.012  0.170  0.001   -0.021 -0.096 -0.002   -0.004  0.004  0.000
 H         -0.002  0.042 -0.157   -0.004 -0.023  0.097   -0.000 -0.001  0.000
 H          0.081  0.369  0.585   -0.001  0.005 -0.004   -0.000  0.000 -0.000
 H          0.553  0.122  0.035   -0.004 -0.007  0.000    0.000 -0.000  0.000
 H         -0.344  0.089 -0.068   -0.004 -0.000  0.007    0.000 -0.000  0.000
 H         -0.001 -0.000 -0.000   -0.009 -0.001 -0.003    0.023  0.002  0.017
 O          0.000 -0.000  0.001    0.000 -0.001 -0.001   -0.000 -0.000 -0.000
 H          0.001 -0.001  0.001   -0.015 -0.033 -0.003    0.036 -0.013 -0.004
 TransDip   0.016  0.092  0.065   -0.064 -0.039  0.038    0.044  0.175 -0.049

 Mode:                46                     47                     48
 Frequency:      1824.76                3021.59                3037.31
 Force Cnst:     19.0967                 5.7207                 5.8635
 Red. Mass:       9.7341                 1.0635                 1.0788
 IR Active:          YES                    YES                    YES
 IR Intens:      301.145                  5.826                  7.935
 Raman Active:       YES                    YES                    YES
               X      Y      Z        X      Y      Z        X      Y      Z
 N          0.003 -0.007 -0.002    0.000 -0.000 -0.001   -0.000  0.000  0.002
 C          0.004 -0.045 -0.008    0.004 -0.001  0.028   -0.010  0.005 -0.073
 C         -0.303  0.647  0.097   -0.000 -0.000  0.000   -0.000 -0.001 -0.001
 C         -0.006  0.011  0.006    0.005  0.030 -0.057    0.006  0.020 -0.010
 C         -0.005  0.002  0.000    0.000 -0.005  0.011   -0.000 -0.009  0.018
 S          0.001  0.000 -0.000    0.000  0.000 -0.000    0.000  0.000  0.000
 C          0.000  0.000 -0.000   -0.000  0.000 -0.001   -0.001  0.004 -0.003
 O          0.185 -0.396 -0.060   -0.000  0.000  0.000   -0.000  0.000  0.000
 O          0.002 -0.067 -0.012    0.000  0.000  0.000    0.000  0.000 -0.000
 H         -0.011  0.012  0.000    0.001 -0.004  0.006    0.006  0.002 -0.013
 H          0.028 -0.008 -0.009    0.003  0.001  0.003   -0.004 -0.004 -0.006
 H          0.071  0.002 -0.064   -0.159 -0.418 -0.109   -0.094 -0.251 -0.059
 H          0.029  0.028  0.008    0.095  0.067  0.790    0.019  0.017  0.171
 H          0.001 -0.005  0.000   -0.016 -0.005 -0.158   -0.022 -0.010 -0.249
 H          0.069 -0.016  0.006    0.013  0.055  0.022    0.027  0.113  0.042
 H          0.002 -0.004  0.003    0.005  0.002 -0.002    0.050  0.008 -0.014
 H          0.002  0.001  0.000   -0.002  0.002  0.011   -0.012  0.014  0.070
 H          0.003  0.000 -0.001   -0.002 -0.007 -0.002   -0.022 -0.065 -0.020
 H          0.486  0.129  0.091   -0.000 -0.000  0.000    0.003 -0.004 -0.002
 O         -0.001 -0.002 -0.000   -0.000 -0.000 -0.000    0.000 -0.000 -0.000
 H         -0.010  0.026  0.004   -0.049  0.020 -0.338    0.125 -0.053  0.882
 TransDip  -0.231  0.501  0.066   -0.047  0.036 -0.049   -0.008  0.056 -0.070

 Mode:                49                     50                     51
 Frequency:      3040.42                3046.77                3073.48
 Force Cnst:      5.6141                 5.8074                 6.1364
 Red. Mass:       1.0308                 1.0618                 1.1026
 IR Active:          YES                    YES                    YES
 IR Intens:        2.407                 20.780                  8.834
 Raman Active:       YES                    YES                    YES
               X      Y      Z        X      Y      Z        X      Y      Z
 N          0.000  0.000 -0.000   -0.000 -0.000  0.000    0.000  0.001  0.000
 C          0.001 -0.001  0.011   -0.002  0.001 -0.013   -0.002  0.000 -0.015
 C          0.000  0.000  0.000   -0.000 -0.000 -0.000    0.001 -0.000 -0.000
 C         -0.002 -0.006  0.004    0.006  0.016 -0.007   -0.028 -0.064 -0.058
 C          0.000 -0.006  0.009   -0.001  0.027 -0.060    0.003  0.012  0.002
 S         -0.000 -0.000 -0.000    0.000 -0.000 -0.000   -0.000 -0.000  0.000
 C         -0.014  0.031 -0.026   -0.004  0.006 -0.005   -0.000 -0.000 -0.001
 O         -0.000 -0.000 -0.000    0.000  0.000  0.000   -0.000  0.000  0.000
 O         -0.000 -0.000 -0.000    0.000  0.000 -0.000    0.000  0.000  0.000
 H         -0.001 -0.000  0.002    0.003 -0.001 -0.002   -0.000 -0.003  0.001
 H          0.000  0.001  0.001   -0.000 -0.000 -0.001   -0.004 -0.001 -0.002
 H          0.028  0.074  0.018   -0.080 -0.209 -0.049    0.279  0.735  0.159
 H         -0.007 -0.006 -0.060    0.017  0.012  0.133    0.057  0.033  0.537
 H         -0.016 -0.004 -0.134    0.081  0.026  0.842    0.007  0.001  0.028
 H          0.017  0.071  0.026   -0.080 -0.341 -0.128   -0.041 -0.149 -0.050
 H          0.450  0.070 -0.117    0.106  0.015 -0.026    0.003 -0.000 -0.001
 H         -0.098  0.111  0.585   -0.018  0.021  0.120   -0.001  0.001  0.007
 H         -0.186 -0.548 -0.165   -0.037 -0.109 -0.033    0.000  0.000  0.000
 H         -0.000  0.001  0.000    0.001 -0.002 -0.001   -0.001  0.001 -0.000
 O          0.000  0.000  0.000    0.000  0.000  0.000   -0.000  0.000  0.000
 H         -0.017  0.008 -0.128    0.020 -0.009  0.162    0.020 -0.009  0.168
 TransDip  -0.023  0.044 -0.002   -0.043  0.061 -0.126    0.001 -0.036 -0.088

 Mode:                52                     53                     54
 Frequency:      3134.27                3141.57                3149.35
 Force Cnst:      6.3876                 6.4334                 6.4589
 Red. Mass:       1.1036                 1.1064                 1.1053
 IR Active:          YES                    YES                    YES
 IR Intens:        4.574                  5.884                  2.091
 Raman Active:       YES                    YES                    YES
               X      Y      Z        X      Y      Z        X      Y      Z
 N          0.000  0.000  0.000    0.000  0.000 -0.000    0.000  0.000  0.000
 C         -0.000 -0.000 -0.001   -0.000 -0.000 -0.000    0.000 -0.000  0.000
 C          0.000 -0.000 -0.000    0.000 -0.000 -0.000    0.000 -0.000 -0.000
 C         -0.004 -0.008 -0.008   -0.002 -0.003 -0.003   -0.000 -0.000 -0.000
 C         -0.017 -0.064 -0.051   -0.008 -0.030 -0.023   -0.001 -0.003 -0.001
 S         -0.000 -0.000  0.000   -0.000 -0.000 -0.000   -0.000 -0.000  0.000
 C          0.008  0.027  0.028   -0.011 -0.058 -0.063   -0.081 -0.026  0.041
 O         -0.000 -0.000 -0.000   -0.000 -0.000 -0.000   -0.000  0.000 -0.000
 O          0.000  0.000  0.000   -0.000  0.000 -0.000   -0.000 -0.000  0.000
 H          0.000 -0.001  0.001    0.000 -0.000  0.000    0.000 -0.000 -0.000
 H         -0.000 -0.000 -0.000   -0.000 -0.000 -0.000   -0.000 -0.000  0.000
 H          0.031  0.093  0.019    0.013  0.041  0.008    0.002  0.005  0.001
 H          0.011  0.004  0.074    0.005  0.001  0.028   -0.000  0.000  0.002
 H          0.033  0.001  0.360    0.011  0.000  0.166    0.003 -0.001  0.000
 H          0.180  0.757  0.248    0.085  0.356  0.117    0.008  0.033  0.011
 H         -0.055 -0.001  0.020    0.033 -0.006 -0.021    0.840  0.114 -0.202
 H          0.048 -0.046 -0.277   -0.099  0.098  0.599    0.045 -0.072 -0.372
 H         -0.092 -0.280 -0.078    0.202  0.603  0.169    0.076  0.266  0.086
 H          0.000 -0.001 -0.000   -0.000 -0.000 -0.000   -0.000  0.000  0.000
 O          0.000  0.000  0.000    0.000  0.001  0.000    0.000  0.000  0.000
 H         -0.000 -0.000  0.011   -0.000 -0.000  0.004   -0.000 -0.000  0.000
 TransDip   0.064  0.007 -0.023    0.014 -0.033 -0.069   -0.037 -0.012  0.026

 Mode:                55                     56                     57
 Frequency:      3466.80                3501.19                3585.51
 Force Cnst:      7.5350                 7.5999                 8.2734
 Red. Mass:       1.0641                 1.0523                 1.0923
 IR Active:          YES                    YES                    YES
 IR Intens:      269.309                  3.127                 11.968
 Raman Active:       YES                    YES                    YES
               X      Y      Z        X      Y      Z        X      Y      Z
 N         -0.001 -0.010  0.004    0.010  0.047 -0.030   -0.004 -0.031 -0.074
 C         -0.002  0.001 -0.000    0.002  0.000 -0.001   -0.001  0.000 -0.001
 C          0.007 -0.005 -0.000    0.001 -0.001 -0.000   -0.000  0.001  0.000
 C          0.000 -0.000 -0.000    0.000 -0.000  0.001    0.000  0.000  0.000
 C          0.000 -0.000 -0.000    0.000  0.000 -0.000    0.000 -0.000  0.000
 S          0.000  0.000  0.000   -0.000 -0.000  0.000    0.000  0.000  0.000
 C          0.000  0.000 -0.000    0.000  0.000 -0.000   -0.000 -0.000  0.000
 O         -0.002  0.002  0.000   -0.000  0.000  0.000    0.000 -0.000 -0.000
 O          0.011 -0.058 -0.009    0.002 -0.012 -0.002   -0.000  0.002  0.000
 H          0.018  0.056 -0.146   -0.096 -0.299  0.777   -0.075 -0.202  0.462
 H          0.022  0.089  0.089   -0.066 -0.351 -0.356    0.141  0.622  0.571
 H         -0.003 -0.002  0.000   -0.003 -0.003  0.000    0.000 -0.000 -0.000
 H          0.000  0.001  0.001   -0.002 -0.000 -0.002   -0.001 -0.000 -0.001
 H          0.000  0.000  0.001    0.000  0.000 -0.000    0.000 -0.000 -0.001
 H          0.001  0.000  0.000    0.000 -0.000 -0.000   -0.000  0.000  0.000
 H          0.000 -0.000  0.000    0.000 -0.000  0.000   -0.000  0.000 -0.000
 H          0.000  0.000  0.000   -0.000  0.000  0.000    0.000  0.000 -0.000
 H          0.000 -0.000 -0.000   -0.000 -0.000  0.000    0.000  0.000  0.000
 H         -0.238  0.938  0.138   -0.046  0.190  0.028    0.007 -0.027 -0.005
 O         -0.000 -0.000 -0.000    0.000  0.000  0.000   -0.000 -0.000 -0.000
 H          0.000 -0.002  0.002    0.002 -0.002  0.008    0.003  0.000  0.015
 TransDip   0.002  0.522  0.057    0.020  0.043  0.031   -0.014  0.029  0.106

 STANDARD THERMODYNAMIC QUANTITIES AT   298.15 K  AND     1.00 ATM

   This Molecule has  0 Imaginary Frequencies
   Zero point vibrational energy:      106.247 kcal/mol

   Atom    1 Element N  Has Mass   14.00307
   Atom    2 Element C  Has Mass   12.00000
   Atom    3 Element C  Has Mass   12.00000
   Atom    4 Element C  Has Mass   12.00000
   Atom    5 Element C  Has Mass   12.00000
   Atom    6 Element S  Has Mass   31.97207
   Atom    7 Element C  Has Mass   12.00000
   Atom    8 Element O  Has Mass   15.99491
   Atom    9 Element O  Has Mass   15.99491
   Atom   10 Element H  Has Mass    1.00783
   Atom   11 Element H  Has Mass    1.00783
   Atom   12 Element H  Has Mass    1.00783
   Atom   13 Element H  Has Mass    1.00783
   Atom   14 Element H  Has Mass    1.00783
   Atom   15 Element H  Has Mass    1.00783
   Atom   16 Element H  Has Mass    1.00783
   Atom   17 Element H  Has Mass    1.00783
   Atom   18 Element H  Has Mass    1.00783
   Atom   19 Element H  Has Mass    1.00783
   Atom   20 Element O  Has Mass   15.99491
   Atom   21 Element H  Has Mass    1.00783
   Molecular Mass:   165.046000 amu
   Principal axes and moments of inertia in amu*Bohr^2:
                             1           2           3
    Eigenvalues --      753.99327  3633.23252  4215.91282
          X               0.99944    -0.03264     0.00670
          Y               0.03268     0.99945    -0.00548
          Z              -0.00652     0.00569     0.99996
   Rotational Symmetry Number is   1
   The Molecule is an Asymmetric Top
   Translational Enthalpy:        0.889 kcal/mol
   Rotational Enthalpy:           0.889 kcal/mol
   Vibrational Enthalpy:        111.959 kcal/mol
   gas constant (RT):             0.592 kcal/mol
   Translational Entropy:        41.211  cal/mol.K
   Rotational Entropy:           30.824  cal/mol.K
   Vibrational Entropy:          37.918  cal/mol.K

   Total Enthalpy:              114.328 kcal/mol
   Total Entropy:               109.953  cal/mol.K

 ======================================================================

 STANDARD THERMODYNAMIC QUANTITIES FOR ANHARMONIC VIBRATION -- TOSH

   Zero point vibrational energy: ************ kcal/mol

   Vibrational Enthalpy:       Infinity kcal/mol
   Vibrational Entropy:             NaN  cal/mol.K

   Total Enthalpy:             Infinity kcal/mol
   Total Entropy:                   NaN  cal/mol.K

 ======================================================================

 STANDARD THERMODYNAMIC QUANTITIES FOR ANHARMONIC VIBRATION -- VPT2

   Zero point vibrational energy: ************ kcal/mol

   Vibrational Enthalpy:       Infinity kcal/mol
   Vibrational Entropy:             NaN  cal/mol.K

   Total Enthalpy:             Infinity kcal/mol
   Total Entropy:                   NaN  cal/mol.K

 ======================================================================

Archival summary:
1\1\TWL02\FREQ\ProcedureUnspecified\BasisUnspecified\131511\cher\TueDec1300:19:402016TueDec1300:19:402016\0\\#,FREQ,ProcedureUnspecified,BasisUnspecified,\\0,1\S\O,1,1.51936\C,1,1.83284,2,107.156\H,3,1.08959,1,106.645,2,68.2785,0\H,3,1.09082,1,109.112,2,-50.5229,0\H,3,1.09167,1,109.408,2,-172.678,0\C,1,1.84968,2,106.375,3,-102.176,0\H,7,1.0898,1,107.899,2,175.693,0\H,7,1.09422,1,106.467,2,57.9025,0\C,7,1.52687,1,109.336,2,-62.1437,0\H,10,1.09415,7,108.225,1,51.2445,0\H,10,1.09621,7,110.039,1,-65.8534,0\C,10,1.54094,7,114.314,1,170.897,0\H,13,1.09636,10,108.621,7,-47.7504,0\N,13,1.47412,10,114.106,7,-166.924,0\H,15,1.01339,13,111.705,10,85.132,0\H,15,1.01633,13,111.358,10,-34.9032,0\C,13,1.54639,10,112.977,7,68.015,0\O,18,1.20457,13,123.48,10,-37.7172,0\O,18,1.33815,13,113.888,10,143.988,0\H,20,0.983277,18,105.566,13,-3.56183,0\\\@

 Total job time:  3920.54s(wall), 3919.48s(cpu) 
 Tue Dec 13 00:19:40 2016

        *************************************************************
        *                                                           *
        *  Thank you very much for using Q-Chem.  Have a nice day.  *
        *                                                           *
        *************************************************************


 
User input: 3 of 3 
 
TWL02 127.0.1
Q-Chem Developer Version! Running on 127.0.1.*
                  Welcome to Q-Chem
     A Quantum Leap Into The Future Of Chemistry


 Q-Chem 4.4, Q-Chem, Inc., Pleasanton, CA (2016)

 Y. Shao,  Z. Gan,  E. Epifanovsky,  A. T. B. Gilbert,  M. Wormit,  
 J. Kussmann,  A. W. Lange,  A. Behn,  J. Deng,  X. Feng,  D. Ghosh,  
 M. Goldey,  P. R. Horn,  L. D. Jacobson,  I. Kaliman,  F. Rob,  
 R. Z. Khaliullin,  T. Kus,  A. Landau,  J. Liu,  E. I. Proynov,  Y. M. Rhee,  
 R. M. Richard,  M. A. Rohrdanz,  R. P. Steele,  E. J. Sundstrom,  
 H. L. Woodcock III,  P. M. Zimmerman,  D. Zuev,  B. Albrecht,  E. Alguire,  
 B. Austin,  S. A. Baeppler,  G. J. O. Beran,  Y. A. Bernard,  E. Berquist,  
 K. Brandhorst,  K. B. Bravaya,  S. T. Brown,  D. Casanova,  C.-M. Chang,  
 Y. Chen,  S. H. Chien,  K. D. Closser,  M. P. Coons,  D. L. Crittenden,  
 S. Dasgupta,  M. Diedenhofen,  R. A. DiStasio Jr.,  H. Do,  A. D. Dutoi,  
 R. G. Edgar,  P.-T. Fang,  S. Fatehi,  Q. Feng,  L. Fusti-Molnar,  
 A. Ghysels,  A. Golubeva-Zadorozhnaya,  J. Gomes,  A. Gunina,  
 M. W. D. Hanson-Heine,  P. H. P. Harbach,  A. W. Hauser,  J. E. Herr,  
 E. G. Hohenstein,  Z. C. Holden,  K. Hui,  T.-C. Jagau,  H. Ji,  B. Kaduk,  
 K. Khistyaev,  Jaehoon Kim,  Jihan Kim,  R. A. King,  P. Klunzinger,  
 K. Koh,  D. Kosenkov,  T. Kowalczyk,  C. M. Krauter,  A. Kunitsa,  
 K. U. Lao,  A. Laurent,  K. V. Lawler,  J. Lee,  D. Lefrancois,  S. Lehtola,  
 S. V. Levchenko,  C. Y. Lin,  Y.-S. Lin,  F. Liu,  E. Livshits,  
 R. C. Lochan,  A. Luenser,  P. Manohar,  S. F. Manzer,  S.-P. Mao,  Y. Mao,  
 N. Mardirossian,  A. V. Marenich,  L. A. Martinez-Martinez,  S. A. Maurer,  
 N. J. Mayhall,  J.-M. Mewes,  A. F. Morrison,  K. Nanda,  T. S. Nguyen-Beck,  
 C. M. Oana,  R. Olivares-Amaya,  D. P. O'Neill,  J. A. Parkhill,  
 T. M. Perrine,  R. Peverati,  P. A. Pieniazek,  F. Plasser,  A. Prociuk,  
 D. R. Rehn,  E. Rosta,  N. J. Russ,  N. Sergueev,  S. M. Sharada,  
 S. Sharma,  D. W. Small,  A. Sodt,  T. Stauch,  T. Stein,  D. Stuck,  
 Y.-C. Su,  A. J. W. Thom,  T. Tsuchimochi,  L. Vogt,  O. Vydrov,  T. Wang,  
 M. A. Watson,  J. Wenzel,  A. White,  C. F. Williams,  V. Vanovschi,  
 K. Yao,  S. Yeganeh,  S. R. Yost,  Z.-Q. You,  I. Y. Zhang,  X. Zhang,  
 Y. Zhao,  B. R. Brooks,  G. K. L. Chan,  D. M. Chipman,  C. J. Cramer,  
 W. A. Goddard III,  M. S. Gordon,  W. J. Hehre,  A. Klamt,  
 H. F. Schaefer III,  M. W. Schmidt,  C. D. Sherrill,  D. G. Truhlar,  
 A. Warshel,  X. Xu,  A. Aspuru-Guzik,  R. Baer,  A. T. Bell,  N. A. Besley,  
 J.-D. Chai,  A. Dreuw,  B. D. Dunietz,  T. R. Furlani,  S. R. Gwaltney,  
 C.-P. Hsu,  Y. Jung,  J. Kong,  D. S. Lambrecht,  W. Liang,  C. Ochsenfeld,  
 V. A. Rassolov,  L. V. Slipchenko,  J. E. Subotnik,  T. Van Voorhis,  
 J. M. Herbert,  A. I. Krylov,  P. M. W. Gill,  M. Head-Gordon

 Contributors to earlier versions of Q-Chem not listed above: 
 R. D. Adamson,  J. Baker,  E. F. C. Byrd,  A. K. Chakraborty,  C.-L. Cheng,  
 H. Dachsel,  R. J. Doerksen,  G. Hawkins,  A. Heyden,  S. Hirata,  
 G. Kedziora,  F. J. Keil,  C. Kelley,  P. P. Korambath,  W. Kurlancheek,  
 A. M. Lee,  M. S. Lee,  D. Liotard,  I. Lotan,  P. E. Maslen,  N. Nair,  
 D. Neuhauser,  R. Olson,  B. Peters,  J. Ritchie,  N. E. Schultz,  
 N. Shenvi,  A. C. Simmonett,  K. S. Thanthiriwatte,  Q. Wu,  W. Zhang

 Please cite Q-Chem as follows:
 Y. Shao et al., Mol. Phys. 113, 184-215 (2015)
 DOI: 10.1080/00268976.2014.952696

 Q-Chem 4.4.2 for Intel X86 EM64T Linux

 Parts of Q-Chem use Armadillo 5.200.1 (Boston Tea Smuggler).
 http://arma.sourceforge.net/

 Q-Chem begins on Tue Dec 13 00:19:40 2016  


Host: 0

     Scratch files written to /scratch/cher/qchem2819//
The previous job contains 0 fragments, simply inherited here
FILE_GEOM_ORG=        593

Checking the input file for inconsistencies... 	...done.

--------------------------------------------------------------
User input:
--------------------------------------------------------------

$molecule
   read
$end
$rem
   BASIS  =  6-311++G**
   JOB_TYPE  =  SP
   METHOD  =  B3LYP
   SOLVENT_METHOD SMD
$end


--------------------------------------------------------------
 ----------------------------------------------------------------
             Standard Nuclear Orientation (Angstroms)
    I     Atom           X                Y                Z
 ----------------------------------------------------------------
    1      N       2.5188230614    -1.6945781569    -0.1634213314
    2      C       1.6363558055    -0.5369100513    -0.3959729022
    3      C       2.3913611408     0.7541742422    -0.0030530130
    4      C       0.2545652426    -0.6538313365     0.2759601360
    5      C      -0.7682122493     0.3717705485    -0.2071432160
    6      S      -2.4341483297    -0.0578262329     0.4721361864
    7      C      -3.3725229851     1.1866679577    -0.4922152318
    8      O       1.8503013062     1.8190501003     0.1527429882
    9      O       3.7145374358     0.5934152996     0.1153062715
   10      H       2.3818306192    -2.0837520719     0.7653918814
   11      H       2.3464420936    -2.4373068905    -0.8309475225
   12      H      -0.1330285569    -1.6531996787     0.0564279296
   13      H       0.3755730993    -0.5803328956     1.3629850717
   14      H      -0.8624955800     0.3495151977    -1.2970687901
   15      H      -0.5228415749     1.3815441840     0.1211955090
   16      H      -4.4238388979     1.0473746637    -0.2421545743
   17      H      -3.2147984334     1.0068872044    -1.5564926855
   18      H      -3.0481442100     2.1885179140    -0.2044218388
   19      H       3.8779247086    -0.3652230265    -0.0301295791
   20      O      -2.7882173198    -1.4229171456    -0.0932025546
   21      H       1.4928857240    -0.4574458258    -1.4799916347
 ----------------------------------------------------------------
 Nuclear Repulsion Energy =   647.9162235419 hartrees
 There are       44 alpha and       44 beta electrons
 Requested basis set is 6-311++G(d,p)
 There are 122 shells and 305 basis functions

 Total QAlloc Memory Limit   2000 MB
 Mega-Array Size        61 MB
 MEM_STATIC part        62 MB
 A cutoff of  1.0D-08 yielded   5897 shell pairs
 There are     36861 function pairs (     39128 Cartesian)

 -------------------------------------------------------
 OpenMP Integral Computing Module                       
 Release: version 1.0, May 2013, Q-Chem Inc. Pittsburgh 
 -------------------------------------------------------
 Integral Job Info:
 Integral job number is                      11
 Integral operator is                         1
 short-range coefficients                     0
 long-range coefficients              100000000
 Omega coefficients                           0
 if combine SR and LR in K                    0
 Integral screening is                        0
 Integral computing path is                   2
 max size of driver memory is            800000
 size of driver memory is                593474
 size of scratch memory is              4103008
 max col of scratch BK array               1296
 max len of scratch array in speh3          155
 max len of scratch index in speh4           18
 max int batch size is                      520
 min int batch size is                       52
 fixed nKL is                                52
 max L of basis functions is                  2
 order of int derivative is                   0
 number of shells is                        122
 number of basis is                         315
 number of cartesian basis is               315
 number of contracted shell pairs          5897
 number of primitive shell pairs          12991
 maxK2 (contraction) of shell pair           36
 max number of K2 of shell pair               1
 max number of CS2 of shell pair           1013
 max number of PS2 of shell pair           1788
 mem total for path MDJ                   57816
 -------------------------------------------------------
 Smallest overlap matrix eigenvalue = 6.29E-06

 Q-Chem warning in module /home/taweetham/qchem/stvman/mkSTV.C, line 257:

 Overlap eigenvalue is smaller than square root of threshold


 Scale SEOQF with 1.000000e-01/1.000000e-01/1.000000e-01

 Standard Electronic Orientation quadrupole field applied
 Nucleus-field energy     =     0.0000000247 hartrees
 Guess from superposition of atomic densities
 Warning:  Energy on first SCF cycle will be non-variational
 A restricted hybrid HF-DFT SCF calculation will be
 performed using Pulay DIIS extrapolation
 Exchange:     0.2000 Hartree-Fock + 0.0800 Slater + 0.7200 B88
 Correlation:  0.1900 VWN1RPA + 0.8100 LYP
 Using SG-1 standard quadrature grid
 SCF converges when DIIS error is below 1.0E-05
 Inaccurate integrated density:
   Number of electrons =    88
   Numerical integral  =    83.718128219559
   Relative error      =    -4.8657633869 %
 ---------------------------------------
  Cycle       Energy         DIIS Error
 ---------------------------------------
    1    -862.0507610794      3.42E-01
    2    -755.2958621662      6.95E-02
    3    -382.7888202824      1.21E-01
    4    -771.6239619169      5.33E-02
    5    -619.8474007830      8.57E-02
    6    -848.8921639847      3.75E-02
    7    -841.0587561481      4.33E-02
    8    -838.9120655980      3.78E-02
    9    -873.1160190549      1.24E-02
   10    -865.8205644988      2.01E-02
   11    -875.8200526031      3.06E-03
   12    -875.6931796006      4.89E-03
   13    -875.9130152213      6.27E-04
   14    -875.9157418064      3.64E-04
   15    -875.9168291349      1.81E-04
   16    -875.9170360725      1.25E-04
   17    -875.9172095917      3.97E-05
   18    -875.9172241452      1.38E-05
   19    -875.9172257351      3.80E-06 Convergence criterion met
 ---------------------------------------
 SCF time:  CPU 221.27 s  wall 221.42 s

 Citation of the SMD model:
 Marenich, A.V.; Cramer, C.J.; Truhlar, D.G.
 J. Phys. Chem. B 2009, 113, 6378-6396.
 iSolventCode=           1
 Solvent: water                                                           

 vradii
            1           2           3           4           5           6
    1   1.8900000   1.8500000   1.8500000   1.8500000   1.8500000   2.4900000
            7           8           9          10          11          12
    1   1.8500000   1.5200000   1.5200000   1.2000000   1.2000000   1.2000000
           13          14          15          16          17          18
    1   1.2000000   1.2000000   1.2000000   1.2000000   1.2000000   1.2000000
           19          20          21
    1   1.2000000   1.5200000   1.2000000
Changing PCM_TESSEL_METHOD to VTN
Changing PCM_VDW_RADII to SMD_RADIUS
 Discretize the solute cavity surface with Lebedev spheres
	Using 302 Lebedev grid points for each H atom
	Using 302 Lebedev grid points for other atoms
	Atomic van der Waals radii will be scaled by 1.20
 Removing interior tesserae...
 Keep 1898 surface tesserae and discard 4444 interior tesserae
 Molecular Surface Area = 191.617 Angst**2
 A restricted hybrid HF-DFT SCF calculation will be
 performed using Pulay DIIS extrapolation
 Polarizable Continuum solvation model will be applied
 Exchange:     0.2000 Hartree-Fock + 0.0800 Slater + 0.7200 B88
 Correlation:  0.1900 VWN1RPA + 0.8100 LYP
 Using SG-1 standard quadrature grid
 SCF converges when DIIS error is below 1.0E-05

 Citation of the SMD model:
 Marenich, A.V.; Cramer, C.J.; Truhlar, D.G.
 J. Phys. Chem. B 2009, 113, 6378-6396.
 iSolventCode=           1
 Solvent: water                                                           

 vradii
            1           2           3           4           5           6
    1   1.8900000   1.8500000   1.8500000   1.8500000   1.8500000   2.4900000
            7           8           9          10          11          12
    1   1.8500000   1.5200000   1.5200000   1.2000000   1.2000000   1.2000000
           13          14          15          16          17          18
    1   1.2000000   1.2000000   1.2000000   1.2000000   1.2000000   1.2000000
           19          20          21
    1   1.2000000   1.5200000   1.2000000
 ---------------------------------------
  Cycle       Energy         DIIS Error
 ---------------------------------------
    1    -875.9174049330      1.50E-06
 Time req'd to invert C: 4.68 s (CPU) 4.68 s (wall)
    2    -875.9514041710      5.06E-04
    3    -875.9514001293      5.07E-04
    4    -875.9514094318      5.07E-04
    5    -875.9514032190      5.07E-04
    6    -875.9513839951      5.07E-04
    7    -875.9513800897      5.07E-04
    8    -875.9513843874      5.07E-04
    9    -875.9513836893      5.07E-04
   10    -875.9513823106      5.07E-04
   11    -875.9513765749      5.07E-04
   12    -875.9513781950      5.07E-04
   13    -875.9513702795      5.07E-04
   14    -875.9513718045      5.07E-04
   15    -875.9513701441      5.07E-04
   16    -875.9513991342      5.07E-04
   17    -875.9562759136      6.15E-04
   18    -875.9593601424      1.99E-04
   19    -875.9596743159      5.46E-05
   20    -875.9596934353      3.72E-05
   21    -875.9597040616      5.61E-06 Convergence criterion met
 ---------------------------------------
 SCF time:  CPU 184.88 s  wall 184.94 s
(0)  E-EN(g) gas-phase elect-nuc energy                 -875.917404933 a.u.
(3)  G-ENP(liq) elect-nuc-pol free energy of system     -875.959704062 a.u.
(4)  G-CDS(liq) cavity-dispersion-solvent structure 
     free energy                                                4.8960 kcal/mol
(6)  G-S(liq) free energy of system                     -875.951901792 a.u.
(9)  DeltaG-S(liq) free energy of  solvation
     (9) = (6) - (0)                                          -21.6471 kcal/mol
 SCF   energy in the final basis set = -875.9519017915
 Total energy in the final basis set = -875.9519017915

 --------------------------------------------------------------

                    Orbital Energies (a.u.)
 --------------------------------------------------------------

 Alpha MOs
 -- Occupied --
-88.953 -19.171 -19.126 -19.098 -14.312 -10.315 -10.225 -10.198
-10.192 -10.181  -8.030  -5.993  -5.991  -5.986  -1.118  -1.040
 -1.026  -0.904  -0.809  -0.764  -0.706  -0.646  -0.610  -0.597
 -0.543  -0.499  -0.488  -0.480  -0.466  -0.457  -0.443  -0.438
 -0.437  -0.411  -0.395  -0.385  -0.372  -0.366  -0.356  -0.338
 -0.302  -0.293  -0.268  -0.249
 -- Virtual --
 -0.016   0.002   0.004   0.009   0.015   0.019   0.028   0.037
  0.041   0.044   0.046   0.058   0.062   0.065   0.072   0.083
  0.085   0.098   0.102   0.105   0.111   0.114   0.117   0.125
  0.126   0.132   0.136   0.139   0.142   0.145   0.148   0.159
  0.162   0.166   0.172   0.176   0.177   0.184   0.189   0.194
  0.200   0.209   0.213   0.215   0.228   0.237   0.239   0.246
  0.253   0.254   0.264   0.269   0.274   0.278   0.281   0.290
  0.298   0.300   0.307   0.317   0.324   0.326   0.332   0.342
  0.345   0.352   0.356   0.362   0.376   0.381   0.389   0.406
  0.408   0.429   0.441   0.457   0.477   0.485   0.516   0.533
  0.540   0.551   0.573   0.583   0.606   0.612   0.631   0.633
  0.648   0.657   0.666   0.673   0.682   0.716   0.724   0.734
  0.742   0.748   0.760   0.770   0.782   0.795   0.821   0.856
  0.861   0.866   0.881   0.884   0.918   0.930   0.973   0.981
  1.010   1.024   1.056   1.064   1.074   1.095   1.109   1.121
  1.127   1.147   1.158   1.170   1.178   1.195   1.210   1.232
  1.233   1.257   1.303   1.333   1.354   1.428   1.437   1.440
  1.491   1.504   1.532   1.549   1.568   1.571   1.587   1.602
  1.609   1.623   1.637   1.638   1.665   1.682   1.684   1.694
  1.698   1.720   1.745   1.755   1.784   1.797   1.834   1.845
  1.856   1.882   1.907   1.918   1.947   1.981   1.993   2.010
  2.026   2.076   2.092   2.119   2.153   2.160   2.188   2.197
  2.223   2.279   2.329   2.339   2.371   2.469   2.475   2.511
  2.521   2.532   2.539   2.554   2.561   2.582   2.620   2.649
  2.657   2.663   2.683   2.726   2.734   2.770   2.801   2.823
  2.838   2.852   2.864   2.877   2.900   2.909   2.923   2.953
  2.958   2.973   2.977   3.020   3.071   3.092   3.140   3.149
  3.191   3.208   3.237   3.330   3.362   3.392   3.495   3.517
  3.580   3.703   3.742   3.744   3.767   3.833   3.849   3.953
  4.031   4.122   4.163   4.285   4.742   4.846   4.983   5.047
  5.053   5.086   5.151   5.171   5.407   5.556   5.871   8.030
 17.371  17.402  17.413  23.777  23.832  23.856  23.896  23.921
 35.606  49.862  49.898  50.014 189.179
 --------------------------------------------------------------

          Ground-State Mulliken Net Atomic Charges

     Atom                 Charge (a.u.)
  ----------------------------------------
      1 N                    -0.476384
      2 C                    -0.186763
      3 C                    -0.031575
      4 C                    -0.003850
      5 C                    -0.853592
      6 S                     0.770899
      7 C                    -0.748707
      8 O                    -0.416409
      9 O                    -0.237949
     10 H                     0.301985
     11 H                     0.314330
     12 H                     0.178455
     13 H                     0.211008
     14 H                     0.277854
     15 H                     0.235085
     16 H                     0.231255
     17 H                     0.221618
     18 H                     0.191813
     19 H                     0.337943
     20 O                    -0.602329
     21 H                     0.285313
  ----------------------------------------
  Sum of atomic charges =     0.000000

 -----------------------------------------------------------------
                    Cartesian Multipole Moments
 -----------------------------------------------------------------
    Charge (ESU x 10^10)
                 0.0000
    Dipole Moment (Debye)
         X       0.9638      Y      -1.0635      Z      -1.3495
       Tot       1.9700
    Quadrupole Moments (Debye-Ang)
        XX     -79.6197     XY     -32.7267     YY     -75.5638
        XZ      -1.3812     YZ      -2.3311     ZZ     -64.5255
    Octopole Moments (Debye-Ang^2)
       XXX     -18.1264    XXY      13.8735    XYY      10.2553
       YYY     -18.0797    XXZ      -5.7745    XYZ       1.2520
       YYZ      -1.4661    XZZ       9.5682    YZZ      -4.0067
       ZZZ      -3.7562
    Hexadecapole Moments (Debye-Ang^3)
      XXXX   -2586.7037   XXXY    -262.9952   XXYY    -576.2124
      XYYY    -112.6719   YYYY    -547.8344   XXXZ     -13.8710
      XXYZ     -21.4515   XYYZ      -8.7609   YYYZ       5.7506
      XXZZ    -433.6238   XYZZ     -10.6285   YYZZ    -108.8369
      XZZZ       6.5702   YZZZ       0.6134   ZZZZ    -139.4942
 -----------------------------------------------------------------
Archival summary:
1\1\TWL02\SP\ProcedureUnspecified\BasisUnspecified\131511\cher\TueDec1300:26:272016TueDec1300:26:272016\0\\#,ProcedureUnspecified,BasisUnspecified,\\0,1\S\O,1,1.51936\C,1,1.83284,2,107.156\H,3,1.08959,1,106.645,2,68.2785,0\H,3,1.09082,1,109.112,2,-50.5229,0\H,3,1.09167,1,109.408,2,-172.678,0\C,1,1.84968,2,106.375,3,-102.176,0\H,7,1.0898,1,107.899,2,175.693,0\H,7,1.09422,1,106.467,2,57.9025,0\C,7,1.52687,1,109.336,2,-62.1437,0\H,10,1.09415,7,108.225,1,51.2445,0\H,10,1.09621,7,110.039,1,-65.8534,0\C,10,1.54094,7,114.314,1,170.897,0\H,13,1.09636,10,108.621,7,-47.7504,0\N,13,1.47412,10,114.106,7,-166.924,0\H,15,1.01339,13,111.705,10,85.132,0\H,15,1.01633,13,111.358,10,-34.9032,0\C,13,1.54639,10,112.977,7,68.015,0\O,18,1.20457,13,123.48,10,-37.7172,0\O,18,1.33815,13,113.888,10,143.988,0\H,20,0.983277,18,105.566,13,-3.56183,0\\\@

 Total job time:  406.55s(wall), 406.33s(cpu) 
 Tue Dec 13 00:26:27 2016

        *************************************************************
        *                                                           *
        *  Thank you very much for using Q-Chem.  Have a nice day.  *
        *                                                           *
        *************************************************************
