# Supplementary material for: A DFT investigation of the blue bottle experiment: E∘half-cell analysis of autoxidation catalysed by redox indicators
Source: R Soc Open Sci. 2017 Nov 8;4(11):170708. doi: 10.1098/rsos.170708 (PMC5717635; doi:10.1098/rsos.170708)
Supplement: output.zip [file rsos170708supp2.zip › B3LYP_6-311++Gdp_reducing_agents/C5H11NO4S.out]

TWL02 127.0.1
Q-Chem Developer Version! Running on 127.0.1.*
                  Welcome to Q-Chem
     A Quantum Leap Into The Future Of Chemistry


 Q-Chem 4.4, Q-Chem, Inc., Pleasanton, CA (2016)

 Y. Shao,  Z. Gan,  E. Epifanovsky,  A. T. B. Gilbert,  M. Wormit,  
 J. Kussmann,  A. W. Lange,  A. Behn,  J. Deng,  X. Feng,  D. Ghosh,  
 M. Goldey,  P. R. Horn,  L. D. Jacobson,  I. Kaliman,  F. Rob,  
 R. Z. Khaliullin,  T. Kus,  A. Landau,  J. Liu,  E. I. Proynov,  Y. M. Rhee,  
 R. M. Richard,  M. A. Rohrdanz,  R. P. Steele,  E. J. Sundstrom,  
 H. L. Woodcock III,  P. M. Zimmerman,  D. Zuev,  B. Albrecht,  E. Alguire,  
 B. Austin,  S. A. Baeppler,  G. J. O. Beran,  Y. A. Bernard,  E. Berquist,  
 K. Brandhorst,  K. B. Bravaya,  S. T. Brown,  D. Casanova,  C.-M. Chang,  
 Y. Chen,  S. H. Chien,  K. D. Closser,  M. P. Coons,  D. L. Crittenden,  
 S. Dasgupta,  M. Diedenhofen,  R. A. DiStasio Jr.,  H. Do,  A. D. Dutoi,  
 R. G. Edgar,  P.-T. Fang,  S. Fatehi,  Q. Feng,  L. Fusti-Molnar,  
 A. Ghysels,  A. Golubeva-Zadorozhnaya,  J. Gomes,  A. Gunina,  
 M. W. D. Hanson-Heine,  P. H. P. Harbach,  A. W. Hauser,  J. E. Herr,  
 E. G. Hohenstein,  Z. C. Holden,  K. Hui,  T.-C. Jagau,  H. Ji,  B. Kaduk,  
 K. Khistyaev,  Jaehoon Kim,  Jihan Kim,  R. A. King,  P. Klunzinger,  
 K. Koh,  D. Kosenkov,  T. Kowalczyk,  C. M. Krauter,  A. Kunitsa,  
 K. U. Lao,  A. Laurent,  K. V. Lawler,  J. Lee,  D. Lefrancois,  S. Lehtola,  
 S. V. Levchenko,  C. Y. Lin,  Y.-S. Lin,  F. Liu,  E. Livshits,  
 R. C. Lochan,  A. Luenser,  P. Manohar,  S. F. Manzer,  S.-P. Mao,  Y. Mao,  
 N. Mardirossian,  A. V. Marenich,  L. A. Martinez-Martinez,  S. A. Maurer,  
 N. J. Mayhall,  J.-M. Mewes,  A. F. Morrison,  K. Nanda,  T. S. Nguyen-Beck,  
 C. M. Oana,  R. Olivares-Amaya,  D. P. O'Neill,  J. A. Parkhill,  
 T. M. Perrine,  R. Peverati,  P. A. Pieniazek,  F. Plasser,  A. Prociuk,  
 D. R. Rehn,  E. Rosta,  N. J. Russ,  N. Sergueev,  S. M. Sharada,  
 S. Sharma,  D. W. Small,  A. Sodt,  T. Stauch,  T. Stein,  D. Stuck,  
 Y.-C. Su,  A. J. W. Thom,  T. Tsuchimochi,  L. Vogt,  O. Vydrov,  T. Wang,  
 M. A. Watson,  J. Wenzel,  A. White,  C. F. Williams,  V. Vanovschi,  
 K. Yao,  S. Yeganeh,  S. R. Yost,  Z.-Q. You,  I. Y. Zhang,  X. Zhang,  
 Y. Zhao,  B. R. Brooks,  G. K. L. Chan,  D. M. Chipman,  C. J. Cramer,  
 W. A. Goddard III,  M. S. Gordon,  W. J. Hehre,  A. Klamt,  
 H. F. Schaefer III,  M. W. Schmidt,  C. D. Sherrill,  D. G. Truhlar,  
 A. Warshel,  X. Xu,  A. Aspuru-Guzik,  R. Baer,  A. T. Bell,  N. A. Besley,  
 J.-D. Chai,  A. Dreuw,  B. D. Dunietz,  T. R. Furlani,  S. R. Gwaltney,  
 C.-P. Hsu,  Y. Jung,  J. Kong,  D. S. Lambrecht,  W. Liang,  C. Ochsenfeld,  
 V. A. Rassolov,  L. V. Slipchenko,  J. E. Subotnik,  T. Van Voorhis,  
 J. M. Herbert,  A. I. Krylov,  P. M. W. Gill,  M. Head-Gordon

 Contributors to earlier versions of Q-Chem not listed above: 
 R. D. Adamson,  J. Baker,  E. F. C. Byrd,  A. K. Chakraborty,  C.-L. Cheng,  
 H. Dachsel,  R. J. Doerksen,  G. Hawkins,  A. Heyden,  S. Hirata,  
 G. Kedziora,  F. J. Keil,  C. Kelley,  P. P. Korambath,  W. Kurlancheek,  
 A. M. Lee,  M. S. Lee,  D. Liotard,  I. Lotan,  P. E. Maslen,  N. Nair,  
 D. Neuhauser,  R. Olson,  B. Peters,  J. Ritchie,  N. E. Schultz,  
 N. Shenvi,  A. C. Simmonett,  K. S. Thanthiriwatte,  Q. Wu,  W. Zhang

 Please cite Q-Chem as follows:
 Y. Shao et al., Mol. Phys. 113, 184-215 (2015)
 DOI: 10.1080/00268976.2014.952696

 Q-Chem 4.4.2 for Intel X86 EM64T Linux

 Parts of Q-Chem use Armadillo 5.200.1 (Boston Tea Smuggler).
 http://arma.sourceforge.net/

 Q-Chem begins on Mon Dec 12 19:50:15 2016  


Host: 0

     Scratch files written to /scratch/cher/qchem2602//
FILE_GEOM_ORG=        593

Checking the input file for inconsistencies... 	...done.

--------------------------------------------------------------
User input:
--------------------------------------------------------------
$molecule
0 1
  C    1.9815356   -0.7158997   -0.4271681
  C    2.1887398    0.7846409   -0.0746456
  O    3.1754248    1.1306821    0.5361443
  O    1.3031920    1.7041180   -0.4991406
  N    2.6711210   -1.5972847    0.5151491
  H    0.4678905    1.3448572   -0.8695933
  H    3.6210628   -1.2408990    0.6228828
  H    2.2579602   -1.4799639    1.4420522
  C    0.5271330   -1.1688726   -0.6302905
  H    0.5415789   -2.2470475   -0.8041567
  H    0.1391966   -0.7126366   -1.5470062
  C   -0.4123158   -0.8517680    0.5573525
  H    0.0387882   -0.1546421    1.2722256
  H   -0.7425430   -1.7442571    1.0943520
  S   -1.9070767   -0.0153759   -0.0714224
  C   -2.6836695    0.6954524    1.3946398
  H   -3.5891823    1.1973886    1.0453444
  H   -2.0037857    1.4177866    1.8504840
  H   -2.9449090   -0.1048974    2.0905460
  O   -2.8186441   -1.0055285   -0.6574411
  O   -1.4175292    1.1124520   -0.9022142
  H    2.4812362   -0.8437884   -1.3985318
$end

$rem
   BASIS  =  6-311++G**
   JOB_TYPE  =  optimization
   METHOD  =  B3LYP
   SYM_IGNORE  TRUE
$end

--------------------------------------------------------------
 ----------------------------------------------------------------
             Standard Nuclear Orientation (Angstroms)
    I     Atom           X                Y                Z
 ----------------------------------------------------------------
    1      C       1.9815356000    -0.7158997000    -0.4271681000
    2      C       2.1887398000     0.7846409000    -0.0746456000
    3      O       3.1754248000     1.1306821000     0.5361443000
    4      O       1.3031920000     1.7041180000    -0.4991406000
    5      N       2.6711210000    -1.5972847000     0.5151491000
    6      H       0.4678905000     1.3448572000    -0.8695933000
    7      H       3.6210628000    -1.2408990000     0.6228828000
    8      H       2.2579602000    -1.4799639000     1.4420522000
    9      C       0.5271330000    -1.1688726000    -0.6302905000
   10      H       0.5415789000    -2.2470475000    -0.8041567000
   11      H       0.1391966000    -0.7126366000    -1.5470062000
   12      C      -0.4123158000    -0.8517680000     0.5573525000
   13      H       0.0387882000    -0.1546421000     1.2722256000
   14      H      -0.7425430000    -1.7442571000     1.0943520000
   15      S      -1.9070767000    -0.0153759000    -0.0714224000
   16      C      -2.6836695000     0.6954524000     1.3946398000
   17      H      -3.5891823000     1.1973886000     1.0453444000
   18      H      -2.0037857000     1.4177866000     1.8504840000
   19      H      -2.9449090000    -0.1048974000     2.0905460000
   20      O      -2.8186441000    -1.0055285000    -0.6574411000
   21      O      -1.4175292000     1.1124520000    -0.9022142000
   22      H       2.4812362000    -0.8437884000    -1.3985318000
 ----------------------------------------------------------------
 Nuclear Repulsion Energy =   804.4054871187 hartrees
 There are       48 alpha and       48 beta electrons
 Requested basis set is 6-311++G(d,p)
 There are 128 shells and 327 basis functions

 Total QAlloc Memory Limit   2000 MB
 Mega-Array Size        61 MB
 MEM_STATIC part        62 MB
 A cutoff of  1.0D-11 yielded   7110 shell pairs
 There are     46545 function pairs (     49570 Cartesian)

 -------------------------------------------------------
 OpenMP Integral Computing Module                       
 Release: version 1.0, May 2013, Q-Chem Inc. Pittsburgh 
 -------------------------------------------------------
 Integral Job Info:
 Integral job number is                      11
 Integral operator is                         1
 short-range coefficients                     0
 long-range coefficients              100000000
 Omega coefficients                           0
 if combine SR and LR in K                    0
 Integral screening is                        0
 Integral computing path is                   2
 max size of driver memory is            800000
 size of driver memory is                593474
 size of scratch memory is              4103008
 max col of scratch BK array               1296
 max len of scratch array in speh3          155
 max len of scratch index in speh4           18
 max int batch size is                      520
 min int batch size is                       52
 fixed nKL is                                52
 max L of basis functions is                  2
 order of int derivative is                   0
 number of shells is                        128
 number of basis is                         338
 number of cartesian basis is               338
 number of contracted shell pairs          7110
 number of primitive shell pairs          16143
 maxK2 (contraction) of shell pair           36
 max number of K2 of shell pair               1
 max number of CS2 of shell pair           1188
 max number of PS2 of shell pair           2226
 mem total for path MDJ                   73624
 -------------------------------------------------------
 Smallest overlap matrix eigenvalue = 8.09E-06

 Scale SEOQF with 1.000000e-01/1.000000e-01/1.000000e-01

 Standard Electronic Orientation quadrupole field applied
 Nucleus-field energy     =     0.0000000176 hartrees
 Guess from superposition of atomic densities
 Warning:  Energy on first SCF cycle will be non-variational
 A restricted hybrid HF-DFT SCF calculation will be
 performed using Pulay DIIS extrapolation
 Exchange:     0.2000 Hartree-Fock + 0.0800 Slater + 0.7200 B88
 Correlation:  0.1900 VWN1RPA + 0.8100 LYP
 Using SG-1 standard quadrature grid
 SCF converges when DIIS error is below 1.0E-08
 Inaccurate integrated density:
   Number of electrons =    96
   Numerical integral  =    91.718433318059
   Relative error      =    -4.4599652937 %
 ---------------------------------------
  Cycle       Energy         DIIS Error
 ---------------------------------------
    1    -937.2893933159      3.18E-01
    2    -834.1771507998      6.85E-02
    3    -384.6771736523      1.17E-01
    4    -868.5034412902      4.43E-02
    5    -667.4117361847      9.05E-02
    6    -749.1545626683      8.08E-02
    7    -750.5649484490      8.05E-02
    8    -750.5443375772      8.05E-02
    9    -750.4057899865      8.05E-02
   10    -296.0585319000      1.31E-01
   11    -801.1821990709      6.51E-02
   12    -712.0019984934      9.01E-02
   13    -783.2844844157      7.86E-02
   14    -822.2626975010      7.15E-02
   15    -836.0865211440      6.34E-02
   16    -911.1250006745      4.21E-02
   17    -921.0240174828      2.68E-02
   18    -830.0326514264      7.28E-02
   19    -905.1314735608      4.57E-02
   20    -923.7667500240      3.49E-02
   21    -940.9252312444      2.16E-02
   22    -936.2068545520      2.22E-02
   23    -950.7333766967      5.89E-03
   24    -944.5169146962      1.77E-02
   25    -950.9725527361      3.57E-03
   26    -951.0441043654      2.71E-03
   27    -951.1047596103      1.53E-03
   28    -951.1235547249      1.07E-03
   29    -951.1389218623      3.45E-04
   30    -951.1403525759      1.12E-04
   31    -951.1404801421      3.38E-05
   32    -951.1404897251      1.93E-05
   33    -951.1404929927      3.80E-06
   34    -951.1404932511      1.84E-06
   35    -951.1404933336      2.50E-07
   36    -951.1404933205      6.86E-08
   37    -951.1404933235      2.22E-08
   38    -951.1404933222      6.78E-09 Convergence criterion met
 ---------------------------------------
 SCF time:  CPU 791.28 s  wall 793.98 s
 SCF   energy in the final basis set = -951.1404933222
 Total energy in the final basis set = -951.1404933222

 --------------------------------------------------------------

                    Orbital Energies (a.u.)
 --------------------------------------------------------------

 Alpha MOs
 -- Occupied --
-89.078 -19.174 -19.146 -19.143 -19.119 -14.317 -10.315 -10.250
-10.243 -10.242 -10.219  -8.143  -6.106  -6.105  -6.104  -1.137
 -1.112  -1.035  -1.029  -0.919  -0.844  -0.805  -0.743  -0.673
 -0.628  -0.624  -0.558  -0.547  -0.522  -0.513  -0.509  -0.489
 -0.475  -0.466  -0.460  -0.456  -0.443  -0.416  -0.405  -0.398
 -0.386  -0.360  -0.351  -0.335  -0.329  -0.326  -0.293  -0.273
 -- Virtual --
 -0.035  -0.023  -0.006  -0.004  -0.002   0.005   0.019   0.022
  0.025   0.028   0.035   0.046   0.050   0.055   0.059   0.063
  0.073   0.080   0.084   0.087   0.096   0.097   0.099   0.105
  0.109   0.116   0.118   0.119   0.122   0.127   0.134   0.138
  0.141   0.141   0.146   0.151   0.158   0.159   0.172   0.172
  0.179   0.184   0.185   0.196   0.201   0.208   0.219   0.228
  0.232   0.237   0.240   0.251   0.253   0.264   0.271   0.280
  0.285   0.291   0.301   0.302   0.308   0.314   0.319   0.322
  0.330   0.333   0.336   0.348   0.354   0.359   0.364   0.370
  0.381   0.386   0.390   0.398   0.401   0.411   0.425   0.438
  0.448   0.463   0.496   0.509   0.522   0.537   0.543   0.551
  0.573   0.576   0.594   0.602   0.605   0.625   0.638   0.647
  0.660   0.672   0.696   0.697   0.705   0.718   0.727   0.734
  0.743   0.758   0.779   0.818   0.836   0.836   0.866   0.892
  0.904   0.914   0.938   0.947   0.970   0.989   1.006   1.022
  1.043   1.078   1.090   1.103   1.111   1.115   1.135   1.152
  1.170   1.174   1.182   1.195   1.200   1.214   1.227   1.235
  1.263   1.277   1.308   1.326   1.355   1.391   1.418   1.434
  1.481   1.487   1.516   1.517   1.529   1.536   1.558   1.568
  1.582   1.585   1.619   1.624   1.653   1.661   1.671   1.683
  1.692   1.694   1.708   1.734   1.743   1.774   1.790   1.818
  1.847   1.858   1.872   1.899   1.917   1.932   1.950   1.956
  1.973   1.990   2.004   2.054   2.074   2.126   2.141   2.160
  2.180   2.208   2.245   2.255   2.338   2.373   2.425   2.442
  2.461   2.474   2.493   2.504   2.507   2.538   2.578   2.587
  2.601   2.638   2.645   2.670   2.689   2.745   2.766   2.776
  2.789   2.793   2.799   2.815   2.832   2.855   2.859   2.877
  2.882   2.904   2.923   2.956   2.958   2.980   2.991   3.024
  3.042   3.053   3.059   3.151   3.170   3.196   3.217   3.258
  3.320   3.359   3.372   3.481   3.518   3.530   3.561   3.654
  3.671   3.688   3.715   3.845   3.897   3.971   4.063   4.075
  4.165   4.325   4.692   4.821   4.993   5.016   5.035   5.071
  5.077   5.121   5.131   5.172   5.275   5.368   5.595   5.883
  8.118  17.322  17.341  17.461  23.754  23.796  23.821  23.872
 23.879  35.578  49.852  49.867  49.899  50.008 189.238
 --------------------------------------------------------------

          Ground-State Mulliken Net Atomic Charges

     Atom                 Charge (a.u.)
  ----------------------------------------
      1 C                     0.071135
      2 C                    -0.282611
      3 O                    -0.252607
      4 O                    -0.156782
      5 N                    -0.326878
      6 H                     0.340263
      7 H                     0.256039
      8 H                     0.226095
      9 C                    -0.489660
     10 H                     0.249871
     11 H                     0.224204
     12 C                    -0.567446
     13 H                     0.258702
     14 H                     0.260873
     15 S                     0.136018
     16 C                    -0.554631
     17 H                     0.232505
     18 H                     0.205995
     19 H                     0.207038
     20 O                    -0.091214
     21 O                    -0.208629
     22 H                     0.261720
  ----------------------------------------
  Sum of atomic charges =    -0.000000

 -----------------------------------------------------------------
                    Cartesian Multipole Moments
 -----------------------------------------------------------------
    Charge (ESU x 10^10)
                 0.0000
    Dipole Moment (Debye)
         X      -2.3281      Y      -1.8432      Z       3.2201
       Tot       4.3802
    Quadrupole Moments (Debye-Ang)
        XX     -85.2398     XY      -9.9957     YY     -85.1245
        XZ     -13.4572     YZ      -0.0706     ZZ     -69.0293
    Octopole Moments (Debye-Ang^2)
       XXX     -28.1684    XXY       6.3431    XYY     -22.7202
       YYY       7.5376    XXZ      15.5882    XYZ      -4.8193
       YYZ       3.9703    XZZ       1.6646    YZZ      -1.9193
       ZZZ       4.2588
    Hexadecapole Moments (Debye-Ang^3)
      XXXX   -2103.1715   XXXY    -127.7699   XXYY    -516.0879
      XYYY      29.3036   YYYY    -633.8902   XXXZ     -90.1288
      XXYZ     -19.7813   XYYZ     -15.4966   YYYZ       3.9015
      XXZZ    -374.3408   XYZZ      -6.5240   YYZZ    -142.8080
      XZZZ      -3.9713   YZZZ      -6.0274   ZZZZ    -303.0887
 -----------------------------------------------------------------
 Calculating analytic gradient of the SCF energy
 Gradient of SCF Energy
            1           2           3           4           5           6
    1   0.0007582  -0.0067866   0.0081843   0.0012133  -0.0009535  -0.0029545
    2   0.0012629  -0.0036061   0.0019239   0.0039436  -0.0049624  -0.0029577
    3   0.0017296  -0.0028953   0.0045518   0.0014637  -0.0035358  -0.0018104
            7           8           9          10          11          12
    1   0.0012382  -0.0011348   0.0002372  -0.0000480  -0.0002621  -0.0020320
    2   0.0028358   0.0023918   0.0000019  -0.0016636   0.0010144   0.0014130
    3  -0.0000237   0.0018392   0.0003634   0.0000663  -0.0010125  -0.0006570
           13          14          15          16          17          18
    1   0.0013092   0.0001566   0.0028400   0.0015717  -0.0015829   0.0006119
    2   0.0006394  -0.0014573  -0.0004932  -0.0010609   0.0009336   0.0010893
    3   0.0011886   0.0012255   0.0004024  -0.0023417   0.0001863   0.0014432
           19          20          21          22
    1  -0.0006597  -0.0031997   0.0009148   0.0005783
    2  -0.0005688  -0.0032649   0.0036712  -0.0010861
    3   0.0017775  -0.0014425  -0.0012770  -0.0012416
 Max gradient component =       8.184E-03
 RMS gradient           =       2.307E-03
 Gradient time:  CPU 79.37 s  wall 79.40 s
 Geometry Optimization Parameters
   NAtoms,    NIC,     NZ,  NCons,   NDum,   NFix, NCnnct, MaxDiis
       22     152       0       0       0       0       0       0


** GEOMETRY OPTIMIZATION IN DELOCALIZED INTERNAL COORDINATES **
   Searching for a Minimum

   Optimization Cycle:   1

                       Coordinates (Angstroms)
     ATOM                X               Y               Z
      1  C         1.9815356000   -0.7158997000   -0.4271681000
      2  C         2.1887398000    0.7846409000   -0.0746456000
      3  O         3.1754248000    1.1306821000    0.5361443000
      4  O         1.3031920000    1.7041180000   -0.4991406000
      5  N         2.6711210000   -1.5972847000    0.5151491000
      6  H         0.4678905000    1.3448572000   -0.8695933000
      7  H         3.6210628000   -1.2408990000    0.6228828000
      8  H         2.2579602000   -1.4799639000    1.4420522000
      9  C         0.5271330000   -1.1688726000   -0.6302905000
     10  H         0.5415789000   -2.2470475000   -0.8041567000
     11  H         0.1391966000   -0.7126366000   -1.5470062000
     12  C        -0.4123158000   -0.8517680000    0.5573525000
     13  H         0.0387882000   -0.1546421000    1.2722256000
     14  H        -0.7425430000   -1.7442571000    1.0943520000
     15  S        -1.9070767000   -0.0153759000   -0.0714224000
     16  C        -2.6836695000    0.6954524000    1.3946398000
     17  H        -3.5891823000    1.1973886000    1.0453444000
     18  H        -2.0037857000    1.4177866000    1.8504840000
     19  H        -2.9449090000   -0.1048974000    2.0905460000
     20  O        -2.8186441000   -1.0055285000   -0.6574411000
     21  O        -1.4175292000    1.1124520000   -0.9022142000
     22  H         2.4812362000   -0.8437884000   -1.3985318000
   Point Group: c1    Number of degrees of freedom:    60


   Energy is   -951.140493322


 Attempting to Generate Delocalized Internal Coordinates

 60 Hessian modes will be used to form the next step
  Hessian Eigenvalues:
     0.002000    0.002000    0.002000    0.002944    0.004312    0.007309
     0.007313    0.022881    0.033697    0.036064    0.038672    0.047560
     0.047904    0.048434    0.052787    0.056915    0.061160    0.066557
     0.071161    0.077272    0.079491    0.086261    0.102255    0.116414
     0.124117    0.160000    0.160000    0.160000    0.160000    0.160000
     0.160000    0.168397    0.185429    0.194479    0.219013    0.219416
     0.242697    0.249846    0.250000    0.250000    0.257334    0.272089
     0.278964    0.288050    0.337020    0.341640    0.342417    0.345045
     0.345073    0.345497    0.345597    0.346172    0.365930    0.440877
     0.442907    0.510269    0.560338    0.822767    0.883649    0.995165

 Minimum Search - Taking Simple RFO Step
 Searching for Lamda that Minimizes Along All modes
 Value Taken    Lamda =  -0.00112559
 Step Taken.  Stepsize is  0.282482

                             Maximum     Tolerance    Cnvgd?
         Gradient           0.007552      0.000300      NO
         Displacement       0.128818      0.001200      NO
         Energy change     *********      0.000001      NO


 New Cartesian Coordinates Obtained by Inverse Iteration

 Displacement from previous Coordinates is:  0.658969
 ----------------------------------------------------------------
             Standard Nuclear Orientation (Angstroms)
    I     Atom           X                Y                Z
 ----------------------------------------------------------------
    1      C       1.9795763165    -0.6999303426    -0.4182399087
    2      C       2.2216675012     0.7973689490    -0.0707851227
    3      O       3.1748153444     1.1129400985     0.5970933335
    4      O       1.4274507827     1.7514752654    -0.5844322205
    5      N       2.6464892498    -1.6044551851     0.5221852098
    6      H       0.5987491047     1.4473003716    -1.0040611197
    7      H       3.6104372868    -1.3008613802     0.6422956340
    8      H       2.2325910999    -1.5204581798     1.4492001963
    9      C       0.5208910451    -1.1318890664    -0.6346016088
   10      H       0.5322887827    -2.2028173300    -0.8357316676
   11      H       0.1344508988    -0.6565851944    -1.5396886311
   12      C      -0.4185641261    -0.8504297963     0.5606123547
   13      H       0.0127017495    -0.1474910387     1.2779680248
   14      H      -0.7264889525    -1.7534068976     1.0878183911
   15      S      -1.9425496500    -0.0528845113    -0.0469295614
   16      C      -2.7021341494     0.6837424619     1.4127524630
   17      H      -3.6216093359     1.1540479751     1.0639706015
   18      H      -2.0265286333     1.4306559802     1.8273160667
   19      H      -2.9293592082    -0.1041689557     2.1303669037
   20      O      -2.8452445288    -1.0710508999    -0.5899610913
   21      O      -1.4872398600     1.0519368976    -0.9225317441
   22      H       2.4828135823    -0.8285228213    -1.3850543031
 ----------------------------------------------------------------
 Nuclear Repulsion Energy =   800.2887828222 hartrees
 There are       48 alpha and       48 beta electrons
 Applying Cartesian multipole field
    Component          Value
    ---------          -----
     (2,0,0)        1.00000E-11
     (0,2,0)        2.00000E-11
     (0,0,2)       -3.00000E-11
 Nucleus-field energy     =     0.0000000177 hartrees
 Requested basis set is 6-311++G(d,p)
 There are 128 shells and 327 basis functions
 A cutoff of  1.0D-11 yielded   7085 shell pairs
 There are     46303 function pairs (     49289 Cartesian)
 Smallest overlap matrix eigenvalue = 8.02E-06
 Guess MOs from SCF MO coefficient file
 Reading MOs from coefficient file
 Reading MOs from coefficient file
 A restricted hybrid HF-DFT SCF calculation will be
 performed using Pulay DIIS extrapolation
 Exchange:     0.2000 Hartree-Fock + 0.0800 Slater + 0.7200 B88
 Correlation:  0.1900 VWN1RPA + 0.8100 LYP
 Using SG-1 standard quadrature grid
 SCF converges when DIIS error is below 1.0E-08
 Geometry optimization detected.  Setting ReadMinima to 0
 Setting SaveMinima to 0
 ---------------------------------------
  Cycle       Energy         DIIS Error
 ---------------------------------------
    1    -951.1427317815      1.59E-03
    2    -951.1397483097      1.57E-04
    3    -951.1396425182      2.11E-04
    4    -951.1400767187      6.20E-05
    5    -951.1401093304      1.79E-05
    6    -951.1401123860      9.02E-06
    7    -951.1401130847      4.22E-06
    8    -951.1401132729      7.88E-07
    9    -951.1401132305      1.99E-07
   10    -951.1401132562      9.34E-08
   11    -951.1401132533      4.48E-08
   12    -951.1401132283      1.29E-08
   13    -951.1401132287      5.46E-09 Convergence criterion met
 ---------------------------------------
 SCF time:  CPU 229.04 s  wall 229.38 s
 SCF   energy in the final basis set = -951.1401132287
 Total energy in the final basis set = -951.1401132287

 --------------------------------------------------------------

                    Orbital Energies (a.u.)
 --------------------------------------------------------------

 Alpha MOs
 -- Occupied --
-89.074 -19.178 -19.140 -19.139 -19.121 -14.317 -10.316 -10.246
-10.244 -10.240 -10.217  -8.139  -6.102  -6.101  -6.100  -1.134
 -1.116  -1.035  -1.028  -0.918  -0.841  -0.804  -0.744  -0.673
 -0.632  -0.621  -0.556  -0.547  -0.521  -0.511  -0.508  -0.488
 -0.476  -0.465  -0.461  -0.456  -0.445  -0.415  -0.405  -0.398
 -0.388  -0.357  -0.346  -0.335  -0.328  -0.322  -0.294  -0.272
 -- Virtual --
 -0.034  -0.023  -0.006  -0.004   0.000   0.005   0.020   0.023
  0.025   0.029   0.035   0.046   0.052   0.056   0.060   0.063
  0.072   0.079   0.084   0.087   0.096   0.099   0.099   0.105
  0.109   0.117   0.117   0.120   0.122   0.127   0.133   0.138
  0.141   0.144   0.146   0.149   0.158   0.160   0.170   0.174
  0.178   0.184   0.184   0.196   0.201   0.204   0.219   0.226
  0.232   0.235   0.239   0.250   0.254   0.263   0.272   0.278
  0.289   0.290   0.298   0.306   0.308   0.313   0.319   0.321
  0.328   0.332   0.337   0.347   0.355   0.362   0.365   0.366
  0.380   0.387   0.391   0.398   0.400   0.412   0.422   0.438
  0.448   0.464   0.494   0.510   0.525   0.539   0.543   0.554
  0.574   0.579   0.596   0.600   0.606   0.627   0.637   0.646
  0.661   0.672   0.685   0.698   0.708   0.718   0.730   0.735
  0.743   0.761   0.783   0.819   0.834   0.841   0.862   0.889
  0.902   0.913   0.934   0.953   0.967   0.994   1.007   1.025
  1.045   1.078   1.088   1.103   1.110   1.125   1.128   1.149
  1.161   1.171   1.180   1.185   1.200   1.212   1.226   1.233
  1.267   1.277   1.303   1.320   1.350   1.393   1.429   1.443
  1.482   1.491   1.515   1.528   1.529   1.532   1.556   1.570
  1.582   1.591   1.621   1.627   1.647   1.655   1.676   1.677
  1.693   1.696   1.706   1.731   1.745   1.770   1.790   1.818
  1.844   1.849   1.869   1.903   1.920   1.927   1.950   1.965
  1.978   1.988   2.013   2.056   2.068   2.101   2.145   2.161
  2.181   2.199   2.212   2.263   2.341   2.368   2.431   2.445
  2.464   2.480   2.498   2.508   2.511   2.538   2.583   2.589
  2.602   2.641   2.642   2.672   2.684   2.725   2.766   2.773
  2.782   2.789   2.792   2.817   2.837   2.847   2.862   2.876
  2.881   2.908   2.921   2.941   2.960   2.982   2.988   3.012
  3.042   3.044   3.058   3.150   3.173   3.196   3.208   3.260
  3.321   3.351   3.369   3.487   3.524   3.526   3.570   3.663
  3.672   3.694   3.722   3.850   3.900   3.967   4.067   4.078
  4.148   4.318   4.702   4.829   4.986   5.018   5.038   5.072
  5.075   5.111   5.128   5.172   5.274   5.355   5.599   5.880
  8.122  17.325  17.345  17.463  23.754  23.805  23.823  23.878
 23.884  35.583  49.859  49.866  49.895  50.009 189.241
 --------------------------------------------------------------

          Ground-State Mulliken Net Atomic Charges

     Atom                 Charge (a.u.)
  ----------------------------------------
      1 C                     0.033960
      2 C                    -0.298127
      3 O                    -0.243225
      4 O                    -0.140405
      5 N                    -0.338950
      6 H                     0.316132
      7 H                     0.256989
      8 H                     0.231501
      9 C                    -0.396012
     10 H                     0.249450
     11 H                     0.207919
     12 C                    -0.596393
     13 H                     0.256290
     14 H                     0.260418
     15 S                     0.173368
     16 C                    -0.556095
     17 H                     0.232134
     18 H                     0.203447
     19 H                     0.205856
     20 O                    -0.100129
     21 O                    -0.222969
     22 H                     0.264841
  ----------------------------------------
  Sum of atomic charges =    -0.000000

 -----------------------------------------------------------------
                    Cartesian Multipole Moments
 -----------------------------------------------------------------
    Charge (ESU x 10^10)
                -0.0000
    Dipole Moment (Debye)
         X      -1.9723      Y      -1.5837      Z       3.0756
       Tot       3.9822
    Quadrupole Moments (Debye-Ang)
        XX     -85.3816     XY     -10.5047     YY     -84.7810
        XZ     -13.7179     YZ      -0.4922     ZZ     -68.8823
    Octopole Moments (Debye-Ang^2)
       XXX     -23.0278    XXY       6.0781    XYY     -20.3607
       YYY      10.7771    XXZ      14.5827    XYZ      -5.7252
       YYZ       3.4988    XZZ       1.4742    YZZ      -1.3706
       ZZZ       2.0681
    Hexadecapole Moments (Debye-Ang^3)
      XXXX   -2131.9343   XXXY    -149.7407   XXYY    -523.3761
      XYYY      11.6552   YYYY    -637.1684   XXXZ     -88.1625
      XXYZ     -19.7124   XYYZ     -11.9137   YYYZ       5.7514
      XXZZ    -382.9677   XYZZ     -11.2342   YYZZ    -143.1496
      XZZZ      -0.3571   YZZZ      -4.2133   ZZZZ    -309.5877
 -----------------------------------------------------------------
 Calculating analytic gradient of the SCF energy
 Gradient of SCF Energy
            1           2           3           4           5           6
    1  -0.0001565  -0.0042919   0.0026218   0.0062680   0.0001603  -0.0027485
    2   0.0019473   0.0020979  -0.0003991  -0.0011413  -0.0030665   0.0021430
    3  -0.0015680  -0.0019450   0.0007430   0.0034523  -0.0000401  -0.0032827
            7           8           9          10          11          12
    1   0.0009600   0.0002054  -0.0000664  -0.0001072   0.0001295  -0.0009601
    2   0.0007320   0.0003630   0.0001380   0.0001517  -0.0006275   0.0003305
    3   0.0005753   0.0012825  -0.0006568   0.0002789  -0.0007420   0.0002499
           13          14          15          16          17          18
    1  -0.0001715  -0.0003698  -0.0019879   0.0001101  -0.0001039   0.0000602
    2  -0.0001456   0.0001637  -0.0030056   0.0000579   0.0001407   0.0000446
    3  -0.0000851  -0.0000171   0.0052788  -0.0007665   0.0002247   0.0000270
           19          20          21          22
    1   0.0000354   0.0000068   0.0004439  -0.0000378
    2   0.0000357  -0.0003418   0.0004313  -0.0000500
    3   0.0000918  -0.0011332  -0.0022063   0.0002387
 Max gradient component =       6.268E-03
 RMS gradient           =       1.652E-03
 Gradient time:  CPU 80.57 s  wall 80.60 s
 Geometry Optimization Parameters
   NAtoms,    NIC,     NZ,  NCons,   NDum,   NFix, NCnnct, MaxDiis
       22     152       0       0       0       0       0       0

 Cartesian Hessian Update
 Hessian Updated using BFGS Update


** GEOMETRY OPTIMIZATION IN DELOCALIZED INTERNAL COORDINATES **
   Searching for a Minimum

   Optimization Cycle:   2

                       Coordinates (Angstroms)
     ATOM                X               Y               Z
      1  C         1.9795763165   -0.6999303426   -0.4182399087
      2  C         2.2216675012    0.7973689490   -0.0707851227
      3  O         3.1748153444    1.1129400985    0.5970933335
      4  O         1.4274507827    1.7514752654   -0.5844322205
      5  N         2.6464892498   -1.6044551851    0.5221852098
      6  H         0.5987491047    1.4473003716   -1.0040611197
      7  H         3.6104372868   -1.3008613802    0.6422956340
      8  H         2.2325910999   -1.5204581798    1.4492001963
      9  C         0.5208910451   -1.1318890664   -0.6346016088
     10  H         0.5322887827   -2.2028173300   -0.8357316676
     11  H         0.1344508988   -0.6565851944   -1.5396886311
     12  C        -0.4185641261   -0.8504297963    0.5606123547
     13  H         0.0127017495   -0.1474910387    1.2779680248
     14  H        -0.7264889525   -1.7534068976    1.0878183911
     15  S        -1.9425496500   -0.0528845113   -0.0469295614
     16  C        -2.7021341494    0.6837424619    1.4127524630
     17  H        -3.6216093359    1.1540479751    1.0639706015
     18  H        -2.0265286333    1.4306559802    1.8273160667
     19  H        -2.9293592082   -0.1041689557    2.1303669037
     20  O        -2.8452445288   -1.0710508999   -0.5899610913
     21  O        -1.4872398600    1.0519368976   -0.9225317441
     22  H         2.4828135823   -0.8285228213   -1.3850543031
   Point Group: c1    Number of degrees of freedom:    60


   Energy is   -951.140113229

 Hessian Updated using BFGS Update

 55 Hessian modes will be used to form the next step
  Hessian Eigenvalues:
     0.001971    0.002349    0.003929    0.005093    0.007302    0.008727
     0.020978    0.033118    0.036966    0.038813    0.042021    0.047648
     0.048190    0.054269    0.056899    0.061161    0.067200    0.071470
     0.076927    0.079819    0.086269    0.101777    0.117109    0.124166
     0.138545    0.163676    0.168308    0.186916    0.211405    0.218945
     0.228344    0.242688    0.245916    0.249951    0.256797    0.270939
     0.277212    0.285993    0.322534    0.338005    0.341974    0.343023
     0.345054    0.345291    0.345530    0.346026    0.357788    0.431165
     0.441873    0.452252    0.496046    0.566938    0.802976    0.867798
     0.949280

 Minimum Search - Taking Simple RFO Step
 Searching for Lamda that Minimizes Along All modes
 Value Taken    Lamda =  -0.00208107
 Step Taken.  Stepsize is  0.294251

                             Maximum     Tolerance    Cnvgd?
         Gradient           0.014222      0.000300      NO
         Displacement       0.133557      0.001200      NO
         Energy change      0.000380      0.000001      NO


 New Cartesian Coordinates Obtained by Inverse Iteration

 Displacement from previous Coordinates is:  0.796646
 ----------------------------------------------------------------
             Standard Nuclear Orientation (Angstroms)
    I     Atom           X                Y                Z
 ----------------------------------------------------------------
    1      C       1.9765262744    -0.6995207870    -0.4131020732
    2      C       2.1597133334     0.8129010185    -0.1035647279
    3      O       3.1061559323     1.1964580066     0.5254312939
    4      O       1.2701240388     1.7045953085    -0.5665654628
    5      N       2.6640393155    -1.5737022417     0.5423879638
    6      H       0.4321433931     1.3469605250    -0.9017935163
    7      H       3.6263393161    -1.2796119694     0.6684948152
    8      H       2.2444488975    -1.5312097866     1.4653014974
    9      C       0.5331009480    -1.1687728013    -0.6320827797
   10      H       0.5651332737    -2.2368975296    -0.8309116176
   11      H       0.1412597320    -0.7055425799    -1.5379030503
   12      C      -0.4144347952    -0.8924008097     0.5534587777
   13      H       0.0224914715    -0.2239184797     1.2954201257
   14      H      -0.7678283689    -1.7947518257     1.0456773287
   15      S      -1.8913610287    -0.0109054414    -0.0540945775
   16      C      -2.6563852195     0.7108599576     1.4075360323
   17      H      -3.5440570995     1.2230434564     1.0451950544
   18      H      -1.9613909342     1.4162116074     1.8536288197
   19      H      -2.9283269967    -0.0917889581     2.0876395506
   20      O      -2.8193559600    -0.9707818746    -0.6487056891
   21      O      -1.3679498243     1.0926965112    -0.8863936255
   22      H       2.4848186009    -0.8194049064    -1.3754919396
 ----------------------------------------------------------------
 Nuclear Repulsion Energy =   807.6177673449 hartrees
 There are       48 alpha and       48 beta electrons
 Applying Cartesian multipole field
    Component          Value
    ---------          -----
     (2,0,0)        1.00000E-11
     (0,2,0)        2.00000E-11
     (0,0,2)       -3.00000E-11
 Nucleus-field energy     =     0.0000000172 hartrees
 Requested basis set is 6-311++G(d,p)
 There are 128 shells and 327 basis functions
 A cutoff of  1.0D-11 yielded   7113 shell pairs
 There are     46545 function pairs (     49570 Cartesian)
 Smallest overlap matrix eigenvalue = 8.58E-06
 Guess MOs from SCF MO coefficient file
 Reading MOs from coefficient file
 Reading MOs from coefficient file
 A restricted hybrid HF-DFT SCF calculation will be
 performed using Pulay DIIS extrapolation
 Exchange:     0.2000 Hartree-Fock + 0.0800 Slater + 0.7200 B88
 Correlation:  0.1900 VWN1RPA + 0.8100 LYP
 Using SG-1 standard quadrature grid
 SCF converges when DIIS error is below 1.0E-08
 Geometry optimization detected.  Setting ReadMinima to 0
 Setting SaveMinima to 0
 ---------------------------------------
  Cycle       Energy         DIIS Error
 ---------------------------------------
    1    -951.1539909460      1.86E-03
    2    -951.1394094549      2.50E-04
    3    -951.1387632681      3.78E-04
    4    -951.1401685343      7.47E-05
    5    -951.1402092764      3.70E-05
    6    -951.1402214936      9.24E-06
    7    -951.1402228171      3.82E-06
    8    -951.1402227893      1.37E-06
    9    -951.1402227833      3.38E-07
   10    -951.1402227945      1.67E-07
   11    -951.1402228134      3.39E-08
   12    -951.1402228129      1.71E-08
   13    -951.1402228128      6.09E-09 Convergence criterion met
 ---------------------------------------
 SCF time:  CPU 230.60 s  wall 230.85 s
 SCF   energy in the final basis set = -951.1402228128
 Total energy in the final basis set = -951.1402228128

 --------------------------------------------------------------

                    Orbital Energies (a.u.)
 --------------------------------------------------------------

 Alpha MOs
 -- Occupied --
-89.077 -19.165 -19.145 -19.141 -19.114 -14.315 -10.309 -10.247
-10.242 -10.242 -10.216  -8.142  -6.105  -6.104  -6.104  -1.140
 -1.111  -1.037  -1.028  -0.916  -0.844  -0.807  -0.745  -0.673
 -0.626  -0.624  -0.559  -0.546  -0.523  -0.514  -0.511  -0.490
 -0.477  -0.468  -0.462  -0.455  -0.443  -0.414  -0.407  -0.394
 -0.387  -0.361  -0.351  -0.335  -0.327  -0.324  -0.290  -0.267
 -- Virtual --
 -0.033  -0.019  -0.006  -0.003  -0.000   0.007   0.020   0.022
  0.025   0.028   0.037   0.046   0.052   0.056   0.060   0.062
  0.073   0.081   0.084   0.088   0.097   0.099   0.100   0.105
  0.110   0.117   0.119   0.121   0.123   0.128   0.134   0.138
  0.142   0.143   0.147   0.153   0.158   0.161   0.172   0.174
  0.182   0.184   0.185   0.197   0.203   0.214   0.222   0.229
  0.232   0.240   0.243   0.252   0.254   0.263   0.272   0.281
  0.288   0.294   0.303   0.306   0.310   0.315   0.320   0.324
  0.332   0.335   0.338   0.349   0.354   0.357   0.365   0.368
  0.381   0.388   0.397   0.402   0.405   0.414   0.428   0.437
  0.449   0.467   0.497   0.513   0.521   0.537   0.545   0.557
  0.577   0.584   0.598   0.604   0.610   0.627   0.638   0.653
  0.663   0.672   0.696   0.700   0.710   0.718   0.729   0.739
  0.744   0.765   0.783   0.820   0.834   0.839   0.866   0.891
  0.906   0.913   0.938   0.953   0.971   0.993   1.010   1.023
  1.049   1.079   1.091   1.105   1.111   1.122   1.144   1.158
  1.172   1.179   1.190   1.200   1.205   1.222   1.231   1.238
  1.264   1.280   1.312   1.328   1.365   1.391   1.428   1.440
  1.476   1.493   1.512   1.525   1.529   1.546   1.558   1.573
  1.589   1.602   1.621   1.626   1.658   1.660   1.673   1.686
  1.694   1.701   1.711   1.741   1.744   1.773   1.795   1.830
  1.849   1.861   1.873   1.908   1.913   1.928   1.952   1.967
  1.978   1.995   2.011   2.057   2.083   2.125   2.144   2.173
  2.185   2.203   2.255   2.267   2.349   2.367   2.437   2.446
  2.467   2.483   2.501   2.508   2.515   2.541   2.582   2.592
  2.605   2.643   2.660   2.665   2.697   2.740   2.768   2.775
  2.781   2.789   2.797   2.819   2.836   2.855   2.867   2.882
  2.885   2.911   2.927   2.963   2.964   2.988   3.004   3.026
  3.044   3.054   3.083   3.153   3.181   3.201   3.234   3.271
  3.327   3.366   3.387   3.489   3.532   3.541   3.573   3.668
  3.680   3.697   3.727   3.860   3.921   3.976   4.073   4.085
  4.132   4.325   4.714   4.843   4.996   5.018   5.040   5.074
  5.082   5.123   5.142   5.177   5.291   5.374   5.627   5.902
  8.128  17.328  17.342  17.468  23.761  23.819  23.835  23.886
 23.893  35.590  49.855  49.875  49.909  50.025 189.250
 --------------------------------------------------------------

          Ground-State Mulliken Net Atomic Charges

     Atom                 Charge (a.u.)
  ----------------------------------------
      1 C                     0.019237
      2 C                    -0.243578
      3 O                    -0.249417
      4 O                    -0.179332
      5 N                    -0.343451
      6 H                     0.353813
      7 H                     0.261517
      8 H                     0.227877
      9 C                    -0.434066
     10 H                     0.246671
     11 H                     0.218582
     12 C                    -0.555151
     13 H                     0.249763
     14 H                     0.262083
     15 S                     0.103107
     16 C                    -0.535868
     17 H                     0.231205
     18 H                     0.205390
     19 H                     0.207625
     20 O                    -0.092184
     21 O                    -0.211297
     22 H                     0.257473
  ----------------------------------------
  Sum of atomic charges =    -0.000000

 -----------------------------------------------------------------
                    Cartesian Multipole Moments
 -----------------------------------------------------------------
    Charge (ESU x 10^10)
                 0.0000
    Dipole Moment (Debye)
         X      -2.3447      Y      -2.1205      Z       3.3313
       Tot       4.5925
    Quadrupole Moments (Debye-Ang)
        XX     -84.3113     XY     -10.7579     YY     -84.6321
        XZ     -13.0891     YZ      -0.2005     ZZ     -68.8413
    Octopole Moments (Debye-Ang^2)
       XXX     -22.6648    XXY       3.8795    XYY     -22.8750
       YYY       3.6028    XXZ      16.3509    XYZ      -5.3515
       YYZ       4.6360    XZZ       1.6252    YZZ      -2.9844
       ZZZ       4.3489
    Hexadecapole Moments (Debye-Ang^3)
      XXXX   -2046.7479   XXXY    -134.7119   XXYY    -504.6309
      XYYY      21.8792   YYYY    -635.6630   XXXZ     -81.0920
      XXYZ     -21.3746   XYYZ     -11.8063   YYYZ       6.1890
      XXZZ    -366.7733   XYZZ      -8.6050   YYZZ    -143.2092
      XZZZ       0.9099   YZZZ      -3.6248   ZZZZ    -304.7188
 -----------------------------------------------------------------
 Calculating analytic gradient of the SCF energy
 Gradient of SCF Energy
            1           2           3           4           5           6
    1  -0.0024738   0.0076165  -0.0096495  -0.0058093   0.0016934   0.0052561
    2   0.0006160   0.0013155  -0.0009264  -0.0029648   0.0000619   0.0019308
    3  -0.0018653  -0.0032948  -0.0036791   0.0008439   0.0034335   0.0019828
            7           8           9          10          11          12
    1  -0.0004279   0.0018691  -0.0004480  -0.0000542   0.0001533   0.0009599
    2  -0.0020294  -0.0015806   0.0000545   0.0020532  -0.0004865  -0.0016390
    3   0.0014856  -0.0003397  -0.0008829  -0.0001681   0.0014120   0.0004308
           13          14          15          16          17          18
    1  -0.0017927   0.0003493  -0.0014653  -0.0015101   0.0018073  -0.0007091
    2  -0.0003779   0.0016473   0.0030407   0.0005627  -0.0010188  -0.0013068
    3  -0.0017811  -0.0009718   0.0014656   0.0019036   0.0001133  -0.0014105
           19          20          21          22
    1   0.0006248   0.0026211   0.0025631  -0.0011739
    2   0.0008603   0.0013982  -0.0029401   0.0017292
    3  -0.0015598   0.0005913   0.0010262   0.0012642
 Max gradient component =       9.650E-03
 RMS gradient           =       2.395E-03
 Gradient time:  CPU 77.54 s  wall 77.55 s
 Geometry Optimization Parameters
   NAtoms,    NIC,     NZ,  NCons,   NDum,   NFix, NCnnct, MaxDiis
       22     152       0       0       0       0       0       0

 Cartesian Hessian Update
 Hessian Updated using BFGS Update


** GEOMETRY OPTIMIZATION IN DELOCALIZED INTERNAL COORDINATES **
   Searching for a Minimum

   Optimization Cycle:   3

                       Coordinates (Angstroms)
     ATOM                X               Y               Z
      1  C         1.9765262744   -0.6995207870   -0.4131020732
      2  C         2.1597133334    0.8129010185   -0.1035647279
      3  O         3.1061559323    1.1964580066    0.5254312939
      4  O         1.2701240388    1.7045953085   -0.5665654628
      5  N         2.6640393155   -1.5737022417    0.5423879638
      6  H         0.4321433931    1.3469605250   -0.9017935163
      7  H         3.6263393161   -1.2796119694    0.6684948152
      8  H         2.2444488975   -1.5312097866    1.4653014974
      9  C         0.5331009480   -1.1687728013   -0.6320827797
     10  H         0.5651332737   -2.2368975296   -0.8309116176
     11  H         0.1412597320   -0.7055425799   -1.5379030503
     12  C        -0.4144347952   -0.8924008097    0.5534587777
     13  H         0.0224914715   -0.2239184797    1.2954201257
     14  H        -0.7678283689   -1.7947518257    1.0456773287
     15  S        -1.8913610287   -0.0109054414   -0.0540945775
     16  C        -2.6563852195    0.7108599576    1.4075360323
     17  H        -3.5440570995    1.2230434564    1.0451950544
     18  H        -1.9613909342    1.4162116074    1.8536288197
     19  H        -2.9283269967   -0.0917889581    2.0876395506
     20  O        -2.8193559600   -0.9707818746   -0.6487056891
     21  O        -1.3679498243    1.0926965112   -0.8863936255
     22  H         2.4848186009   -0.8194049064   -1.3754919396
   Point Group: c1    Number of degrees of freedom:    60


   Energy is   -951.140222813

 Hessian Updated using BFGS Update

 57 Hessian modes will be used to form the next step
  Hessian Eigenvalues:
     0.001976    0.002000    0.002321    0.004277    0.005152    0.007310
     0.011245    0.021320    0.035619    0.036626    0.040883    0.043840
     0.047828    0.048457    0.056897    0.057840    0.061161    0.067408
     0.071257    0.077067    0.079794    0.086273    0.103406    0.118296
     0.124206    0.150336    0.160098    0.162345    0.168871    0.189035
     0.211243    0.218743    0.233870    0.242383    0.249915    0.250750
     0.257177    0.270636    0.277098    0.285304    0.333559    0.338444
     0.341983    0.343276    0.345053    0.345306    0.345562    0.346026
     0.364094    0.430764    0.442053    0.454175    0.534902    0.563204
     0.807055    0.870187    0.969116

 Minimum Search - Taking Simple RFO Step
 Searching for Lamda that Minimizes Along All modes
 Value Taken    Lamda =  -0.00213768
 Step Taken.  Stepsize is  0.241233

                             Maximum     Tolerance    Cnvgd?
         Gradient           0.014043      0.000300      NO
         Displacement       0.085986      0.001200      NO
         Energy change     -0.000110      0.000001      NO


 New Cartesian Coordinates Obtained by Inverse Iteration

 Displacement from previous Coordinates is:  0.533990
 ----------------------------------------------------------------
             Standard Nuclear Orientation (Angstroms)
    I     Atom           X                Y                Z
 ----------------------------------------------------------------
    1      C       1.9886024225    -0.7060494870    -0.4175432884
    2      C       2.2025865714     0.7935232846    -0.0682132193
    3      O       3.2027464483     1.1495590580     0.5007690179
    4      O       1.3173776457     1.7054215665    -0.5051602545
    5      N       2.6609032772    -1.5980253676     0.5218737568
    6      H       0.4612834475     1.3489427491    -0.8080614780
    7      H       3.6223310863    -1.2930274923     0.6417441163
    8      H       2.2385791347    -1.5290247998     1.4441829777
    9      C       0.5349079278    -1.1483523360    -0.6358440847
   10      H       0.5491701896    -2.2214536845    -0.8258246359
   11      H       0.1516933948    -0.6821036465    -1.5463816725
   12      C      -0.4094086942    -0.8473732185     0.5482368827
   13      H       0.0277068115    -0.1495416441     1.2673957778
   14      H      -0.7327631165    -1.7448608785     1.0752648154
   15      S      -1.9232007526    -0.0294460075    -0.0695299030
   16      C      -2.6834071415     0.7029165973     1.3924720529
   17      H      -3.5998028096     1.1766786328     1.0408295586
   18      H      -2.0068192017     1.4458804856     1.8119007722
   19      H      -2.9151507070    -0.0891037480     2.1036350927
   20      O      -2.8375024597    -1.0344210971    -0.6146403642
   21      O      -1.4688161862     1.0828235366    -0.9333470415
   22      H       2.4941870120    -0.8284461032    -1.3841966791
 ----------------------------------------------------------------
 Nuclear Repulsion Energy =   803.5489796249 hartrees
 There are       48 alpha and       48 beta electrons
 Applying Cartesian multipole field
    Component          Value
    ---------          -----
     (2,0,0)        1.00000E-11
     (0,2,0)        2.00000E-11
     (0,0,2)       -3.00000E-11
 Nucleus-field energy     =     0.0000000178 hartrees
 Requested basis set is 6-311++G(d,p)
 There are 128 shells and 327 basis functions
 A cutoff of  1.0D-11 yielded   7107 shell pairs
 There are     46517 function pairs (     49539 Cartesian)
 Smallest overlap matrix eigenvalue = 8.17E-06
 Guess MOs from SCF MO coefficient file
 Reading MOs from coefficient file
 Reading MOs from coefficient file
 A restricted hybrid HF-DFT SCF calculation will be
 performed using Pulay DIIS extrapolation
 Exchange:     0.2000 Hartree-Fock + 0.0800 Slater + 0.7200 B88
 Correlation:  0.1900 VWN1RPA + 0.8100 LYP
 Using SG-1 standard quadrature grid
 SCF converges when DIIS error is below 1.0E-08
 Geometry optimization detected.  Setting ReadMinima to 0
 Setting SaveMinima to 0
 ---------------------------------------
  Cycle       Energy         DIIS Error
 ---------------------------------------
    1    -951.1035194760      1.44E-03
    2    -951.1402588833      1.58E-04
    3    -951.1402222487      1.91E-04
    4    -951.1405749305      6.85E-05
    5    -951.1406142500      1.94E-05
    6    -951.1406175818      7.81E-06
    7    -951.1406180831      3.88E-06
    8    -951.1406181424      9.75E-07
    9    -951.1406180948      2.09E-07
   10    -951.1406181247      1.13E-07
   11    -951.1406181573      3.64E-08
   12    -951.1406181538      1.43E-08
   13    -951.1406181538      2.82E-09 Convergence criterion met
 ---------------------------------------
 SCF time:  CPU 217.91 s  wall 218.09 s
 SCF   energy in the final basis set = -951.1406181538
 Total energy in the final basis set = -951.1406181538

 --------------------------------------------------------------

                    Orbital Energies (a.u.)
 --------------------------------------------------------------

 Alpha MOs
 -- Occupied --
-89.077 -19.174 -19.146 -19.141 -19.119 -14.317 -10.314 -10.249
-10.243 -10.241 -10.218  -8.142  -6.105  -6.104  -6.103  -1.138
 -1.114  -1.036  -1.031  -0.920  -0.844  -0.805  -0.744  -0.673
 -0.629  -0.624  -0.558  -0.549  -0.523  -0.513  -0.511  -0.490
 -0.477  -0.467  -0.461  -0.457  -0.445  -0.415  -0.407  -0.398
 -0.388  -0.360  -0.351  -0.335  -0.331  -0.325  -0.295  -0.270
 -- Virtual --
 -0.035  -0.023  -0.006  -0.004  -0.002   0.006   0.019   0.022
  0.025   0.029   0.035   0.046   0.051   0.056   0.060   0.062
  0.073   0.080   0.084   0.087   0.097   0.098   0.099   0.105
  0.109   0.117   0.118   0.120   0.122   0.127   0.134   0.138
  0.141   0.143   0.147   0.151   0.158   0.159   0.171   0.174
  0.179   0.183   0.185   0.197   0.202   0.205   0.219   0.228
  0.232   0.236   0.242   0.252   0.253   0.265   0.270   0.280
  0.284   0.292   0.300   0.302   0.308   0.313   0.319   0.322
  0.329   0.333   0.337   0.348   0.353   0.357   0.364   0.370
  0.379   0.387   0.390   0.400   0.401   0.411   0.427   0.434
  0.448   0.464   0.495   0.507   0.522   0.539   0.543   0.553
  0.572   0.580   0.598   0.603   0.606   0.627   0.636   0.650
  0.662   0.672   0.698   0.701   0.706   0.716   0.728   0.738
  0.743   0.763   0.782   0.818   0.835   0.836   0.866   0.892
  0.903   0.912   0.936   0.960   0.971   0.992   1.007   1.022
  1.047   1.081   1.090   1.104   1.112   1.119   1.138   1.154
  1.167   1.174   1.181   1.190   1.205   1.209   1.228   1.240
  1.264   1.277   1.303   1.323   1.347   1.390   1.417   1.437
  1.475   1.486   1.514   1.522   1.527   1.534   1.556   1.570
  1.582   1.591   1.621   1.630   1.653   1.662   1.670   1.687
  1.695   1.701   1.708   1.729   1.740   1.775   1.789   1.820
  1.848   1.859   1.872   1.903   1.918   1.932   1.954   1.965
  1.974   1.992   2.007   2.057   2.077   2.123   2.141   2.168
  2.183   2.204   2.249   2.264   2.342   2.366   2.432   2.442
  2.467   2.480   2.500   2.509   2.511   2.541   2.583   2.589
  2.602   2.643   2.656   2.664   2.696   2.748   2.769   2.780
  2.788   2.794   2.803   2.818   2.835   2.851   2.857   2.879
  2.880   2.910   2.924   2.953   2.961   2.984   2.993   3.018
  3.033   3.053   3.056   3.157   3.173   3.196   3.226   3.264
  3.319   3.369   3.377   3.487   3.525   3.539   3.568   3.662
  3.676   3.693   3.722   3.851   3.906   3.972   4.065   4.078
  4.144   4.325   4.712   4.839   4.994   5.016   5.036   5.072
  5.078   5.117   5.127   5.172   5.277   5.376   5.612   5.891
  8.123  17.324  17.344  17.467  23.758  23.807  23.828  23.880
 23.885  35.587  49.854  49.869  49.898  50.014 189.244
 --------------------------------------------------------------

          Ground-State Mulliken Net Atomic Charges

     Atom                 Charge (a.u.)
  ----------------------------------------
      1 C                     0.082993
      2 C                    -0.258832
      3 O                    -0.251546
      4 O                    -0.166157
      5 N                    -0.340414
      6 H                     0.340780
      7 H                     0.259217
      8 H                     0.225535
      9 C                    -0.493418
     10 H                     0.247086
     11 H                     0.224465
     12 C                    -0.581820
     13 H                     0.259022
     14 H                     0.263475
     15 S                     0.124880
     16 C                    -0.544897
     17 H                     0.232281
     18 H                     0.204123
     19 H                     0.206739
     20 O                    -0.093135
     21 O                    -0.204077
     22 H                     0.263700
  ----------------------------------------
  Sum of atomic charges =    -0.000000

 -----------------------------------------------------------------
                    Cartesian Multipole Moments
 -----------------------------------------------------------------
    Charge (ESU x 10^10)
                 0.0000
    Dipole Moment (Debye)
         X      -2.1758      Y      -1.8837      Z       3.3812
       Tot       4.4402
    Quadrupole Moments (Debye-Ang)
        XX     -85.5235     XY     -10.6900     YY     -84.8750
        XZ     -12.9838     YZ       0.0535     ZZ     -69.1548
    Octopole Moments (Debye-Ang^2)
       XXX     -26.0007    XXY       4.6996    XYY     -21.2188
       YYY       7.6946    XXZ      16.1164    XYZ      -5.2461
       YYZ       4.8337    XZZ       2.3636    YZZ      -2.5216
       ZZZ       4.7779
    Hexadecapole Moments (Debye-Ang^3)
      XXXX   -2126.1509   XXXY    -142.4692   XXYY    -518.4852
      XYYY      21.0390   YYYY    -633.8335   XXXZ     -84.7916
      XXYZ     -19.8110   XYYZ     -13.0507   YYYZ       4.4996
      XXZZ    -376.3822   XYZZ      -7.7930   YYZZ    -142.1575
      XZZZ      -1.9365   YZZZ      -4.6491   ZZZZ    -301.3650
 -----------------------------------------------------------------
 Calculating analytic gradient of the SCF energy
 Gradient of SCF Energy
            1           2           3           4           5           6
    1   0.0008458  -0.0033951   0.0013680   0.0019802  -0.0001755   0.0003562
    2   0.0005574  -0.0000257   0.0006620  -0.0009439   0.0003331  -0.0010382
    3  -0.0012957   0.0040409  -0.0014195  -0.0014883  -0.0005676   0.0022669
            7           8           9          10          11          12
    1  -0.0002547  -0.0000074   0.0001774   0.0002189  -0.0001158  -0.0002772
    2  -0.0000321   0.0002471   0.0002725  -0.0000128  -0.0002965   0.0003553
    3   0.0000466  -0.0001981   0.0001297   0.0000541   0.0003419   0.0002208
           13          14          15          16          17          18
    1   0.0002538   0.0003102   0.0025963  -0.0004430   0.0000319   0.0000845
    2  -0.0001298  -0.0001131  -0.0002664   0.0002881   0.0000096  -0.0000668
    3  -0.0000440  -0.0001602  -0.0007092  -0.0002982   0.0000739  -0.0002320
           19          20          21          22
    1   0.0001293  -0.0006570  -0.0029360  -0.0000909
    2  -0.0000617   0.0003701   0.0006481  -0.0007565
    3  -0.0001883   0.0002858  -0.0006581  -0.0002014
 Max gradient component =       4.041E-03
 RMS gradient           =       1.017E-03
 Gradient time:  CPU 77.64 s  wall 77.66 s
 Geometry Optimization Parameters
   NAtoms,    NIC,     NZ,  NCons,   NDum,   NFix, NCnnct, MaxDiis
       22     152       0       0       0       0       0       0

 Cartesian Hessian Update
 Hessian Updated using BFGS Update


** GEOMETRY OPTIMIZATION IN DELOCALIZED INTERNAL COORDINATES **
   Searching for a Minimum

   Optimization Cycle:   4

                       Coordinates (Angstroms)
     ATOM                X               Y               Z
      1  C         1.9886024225   -0.7060494870   -0.4175432884
      2  C         2.2025865714    0.7935232846   -0.0682132193
      3  O         3.2027464483    1.1495590580    0.5007690179
      4  O         1.3173776457    1.7054215665   -0.5051602545
      5  N         2.6609032772   -1.5980253676    0.5218737568
      6  H         0.4612834475    1.3489427491   -0.8080614780
      7  H         3.6223310863   -1.2930274923    0.6417441163
      8  H         2.2385791347   -1.5290247998    1.4441829777
      9  C         0.5349079278   -1.1483523360   -0.6358440847
     10  H         0.5491701896   -2.2214536845   -0.8258246359
     11  H         0.1516933948   -0.6821036465   -1.5463816725
     12  C        -0.4094086942   -0.8473732185    0.5482368827
     13  H         0.0277068115   -0.1495416441    1.2673957778
     14  H        -0.7327631165   -1.7448608785    1.0752648154
     15  S        -1.9232007526   -0.0294460075   -0.0695299030
     16  C        -2.6834071415    0.7029165973    1.3924720529
     17  H        -3.5998028096    1.1766786328    1.0408295586
     18  H        -2.0068192017    1.4458804856    1.8119007722
     19  H        -2.9151507070   -0.0891037480    2.1036350927
     20  O        -2.8375024597   -1.0344210971   -0.6146403642
     21  O        -1.4688161862    1.0828235366   -0.9333470415
     22  H         2.4941870120   -0.8284461032   -1.3841966791
   Point Group: c1    Number of degrees of freedom:    60


   Energy is   -951.140618154

 Hessian Updated using BFGS Update

 58 Hessian modes will be used to form the next step
  Hessian Eigenvalues:
     0.001967    0.002000    0.002887    0.004908    0.005232    0.007311
     0.012703    0.020735    0.035411    0.037044    0.040889    0.043721
     0.047666    0.048485    0.056889    0.057987    0.061156    0.067065
     0.072022    0.076950    0.080200    0.086274    0.108842    0.119024
     0.125365    0.146626    0.159836    0.160112    0.165534    0.174535
     0.193101    0.210958    0.217812    0.236936    0.244380    0.249208
     0.256627    0.260163    0.270982    0.276961    0.285469    0.329909
     0.338009    0.342027    0.343268    0.345051    0.345300    0.345563
     0.346026    0.363991    0.431120    0.433422    0.442070    0.501389
     0.572294    0.805247    0.868328    0.958553

 Minimum Search - Taking Simple RFO Step
 Searching for Lamda that Minimizes Along All modes
 Value Taken    Lamda =  -0.00191952
 Calculated Step too Large.  Step scaled by  0.613488
 Step Taken.  Stepsize is  0.300000

                             Maximum     Tolerance    Cnvgd?
         Gradient           0.005279      0.000300      NO
         Displacement       0.158715      0.001200      NO
         Energy change     -0.000395      0.000001      NO


 New Cartesian Coordinates Obtained by Inverse Iteration

 Displacement from previous Coordinates is:  0.820277
 ----------------------------------------------------------------
             Standard Nuclear Orientation (Angstroms)
    I     Atom           X                Y                Z
 ----------------------------------------------------------------
    1      C       1.9816027107    -0.7100772946    -0.4139835196
    2      C       2.2013840710     0.7961173603    -0.0952284244
    3      O       3.1436711579     1.1421351049     0.5769160818
    4      O       1.3976429951     1.7152930686    -0.6624887040
    5      N       2.6324174690    -1.5748168239     0.5605699532
    6      H       0.5810239597     1.3639268362    -1.0734298744
    7      H       3.5889434963    -1.2504564013     0.6818420078
    8      H       2.1922225687    -1.4563388934     1.4713600303
    9      C       0.5277294046    -1.1518339786    -0.6394840303
   10      H       0.5415389996    -2.2264183570    -0.8323630122
   11      H       0.1480885004    -0.6796035865    -1.5505666723
   12      C      -0.4176071163    -0.8598536056     0.5484638607
   13      H       0.0318080456    -0.1867371193     1.2865917464
   14      H      -0.7540055676    -1.7660274310     1.0563910360
   15      S      -1.9183565230    -0.0058136693    -0.0531890094
   16      C      -2.6864879955     0.6637436075     1.4369718979
   17      H      -3.5975216937     1.1642085710     1.1025462241
   18      H      -2.0091241435     1.3809587681     1.9026518422
   19      H      -2.9349546143    -0.1572069439     2.1118001215
   20      O      -2.8357501884    -0.9788895877    -0.6530017886
   21      O      -1.4443937157     1.1462937531    -0.8544867683
   22      H       2.5053324794    -0.8640869780    -1.3683207982
 ----------------------------------------------------------------
 Nuclear Repulsion Energy =   802.2239185516 hartrees
 There are       48 alpha and       48 beta electrons
 Applying Cartesian multipole field
    Component          Value
    ---------          -----
     (2,0,0)        1.00000E-11
     (0,2,0)        2.00000E-11
     (0,0,2)       -3.00000E-11
 Nucleus-field energy     =     0.0000000172 hartrees
 Requested basis set is 6-311++G(d,p)
 There are 128 shells and 327 basis functions
 A cutoff of  1.0D-11 yielded   7100 shell pairs
 There are     46452 function pairs (     49466 Cartesian)
 Smallest overlap matrix eigenvalue = 8.07E-06
 Guess MOs from SCF MO coefficient file
 Reading MOs from coefficient file
 Reading MOs from coefficient file
 A restricted hybrid HF-DFT SCF calculation will be
 performed using Pulay DIIS extrapolation
 Exchange:     0.2000 Hartree-Fock + 0.0800 Slater + 0.7200 B88
 Correlation:  0.1900 VWN1RPA + 0.8100 LYP
 Using SG-1 standard quadrature grid
 SCF converges when DIIS error is below 1.0E-08
 Geometry optimization detected.  Setting ReadMinima to 0
 Setting SaveMinima to 0
 ---------------------------------------
  Cycle       Energy         DIIS Error
 ---------------------------------------
    1    -951.1050812049      1.99E-03
    2    -951.1396385683      2.14E-04
    3    -951.1395676086      2.71E-04
    4    -951.1402263216      9.96E-05
    5    -951.1403124333      2.76E-05
    6    -951.1403203676      8.03E-06
    7    -951.1403209139      4.73E-06
    8    -951.1403211516      1.20E-06
    9    -951.1403211213      3.79E-07
   10    -951.1403211278      1.63E-07
   11    -951.1403211468      5.15E-08
   12    -951.1403211234      1.59E-08
   13    -951.1403211209      7.24E-09 Convergence criterion met
 ---------------------------------------
 SCF time:  CPU 223.04 s  wall 223.29 s
 SCF   energy in the final basis set = -951.1403211209
 Total energy in the final basis set = -951.1403211209

 --------------------------------------------------------------

                    Orbital Energies (a.u.)
 --------------------------------------------------------------

 Alpha MOs
 -- Occupied --
-89.075 -19.176 -19.142 -19.140 -19.121 -14.316 -10.315 -10.248
-10.243 -10.239 -10.219  -8.140  -6.103  -6.102  -6.101  -1.134
 -1.114  -1.034  -1.029  -0.921  -0.842  -0.803  -0.743  -0.673
 -0.629  -0.621  -0.557  -0.548  -0.522  -0.511  -0.509  -0.488
 -0.476  -0.464  -0.460  -0.456  -0.444  -0.415  -0.406  -0.400
 -0.388  -0.358  -0.349  -0.335  -0.328  -0.323  -0.295  -0.272
 -- Virtual --
 -0.035  -0.023  -0.007  -0.004  -0.001   0.006   0.019   0.023
  0.025   0.030   0.035   0.045   0.051   0.057   0.060   0.063
  0.073   0.080   0.085   0.087   0.094   0.098   0.099   0.105
  0.109   0.116   0.117   0.119   0.123   0.126   0.134   0.139
  0.141   0.143   0.147   0.149   0.158   0.158   0.171   0.174
  0.178   0.184   0.185   0.195   0.201   0.208   0.219   0.227
  0.232   0.235   0.240   0.250   0.252   0.263   0.272   0.278
  0.287   0.290   0.301   0.306   0.308   0.313   0.319   0.322
  0.331   0.333   0.336   0.347   0.355   0.361   0.363   0.364
  0.380   0.387   0.393   0.396   0.401   0.413   0.424   0.439
  0.445   0.464   0.495   0.510   0.527   0.538   0.544   0.554
  0.574   0.576   0.592   0.600   0.606   0.626   0.637   0.644
  0.661   0.674   0.687   0.695   0.706   0.719   0.726   0.732
  0.743   0.761   0.781   0.817   0.831   0.840   0.861   0.892
  0.904   0.913   0.935   0.948   0.966   0.991   1.009   1.026
  1.042   1.076   1.091   1.104   1.115   1.118   1.125   1.152
  1.170   1.172   1.182   1.184   1.196   1.208   1.227   1.232
  1.262   1.277   1.305   1.321   1.357   1.393   1.429   1.447
  1.482   1.493   1.515   1.526   1.533   1.535   1.553   1.569
  1.582   1.588   1.619   1.622   1.648   1.657   1.672   1.677
  1.692   1.696   1.712   1.740   1.742   1.771   1.791   1.820
  1.849   1.850   1.871   1.905   1.919   1.928   1.951   1.965
  1.976   1.991   2.011   2.053   2.067   2.107   2.144   2.158
  2.183   2.201   2.215   2.259   2.341   2.369   2.429   2.444
  2.462   2.477   2.495   2.506   2.509   2.537   2.582   2.586
  2.602   2.642   2.643   2.672   2.683   2.727   2.767   2.774
  2.784   2.793   2.797   2.817   2.834   2.851   2.861   2.878
  2.883   2.906   2.927   2.943   2.962   2.985   2.993   3.019
  3.043   3.054   3.058   3.149   3.177   3.197   3.207   3.262
  3.322   3.351   3.368   3.486   3.525   3.530   3.566   3.657
  3.674   3.692   3.719   3.850   3.895   3.974   4.066   4.075
  4.153   4.320   4.711   4.833   4.985   5.017   5.035   5.071
  5.075   5.118   5.133   5.170   5.277   5.356   5.590   5.876
  8.121  17.325  17.346  17.463  23.754  23.801  23.823  23.874
 23.880  35.585  49.856  49.867  49.895  50.007 189.240
 --------------------------------------------------------------

          Ground-State Mulliken Net Atomic Charges

     Atom                 Charge (a.u.)
  ----------------------------------------
      1 C                     0.013125
      2 C                    -0.292056
      3 O                    -0.245783
      4 O                    -0.130022
      5 N                    -0.329650
      6 H                     0.311703
      7 H                     0.257291
      8 H                     0.229368
      9 C                    -0.403705
     10 H                     0.249925
     11 H                     0.207855
     12 C                    -0.589495
     13 H                     0.247757
     14 H                     0.260486
     15 S                     0.184295
     16 C                    -0.566108
     17 H                     0.234129
     18 H                     0.204004
     19 H                     0.204778
     20 O                    -0.095855
     21 O                    -0.214787
     22 H                     0.262742
  ----------------------------------------
  Sum of atomic charges =     0.000000

 -----------------------------------------------------------------
                    Cartesian Multipole Moments
 -----------------------------------------------------------------
    Charge (ESU x 10^10)
                 0.0000
    Dipole Moment (Debye)
         X      -1.9919      Y      -1.9683      Z       3.0619
       Tot       4.1493
    Quadrupole Moments (Debye-Ang)
        XX     -85.0999     XY      -9.8312     YY     -85.0889
        XZ     -13.6649     YZ      -0.0122     ZZ     -68.7069
    Octopole Moments (Debye-Ang^2)
       XXX     -22.2742    XXY       3.9392    XYY     -21.6913
       YYY       4.7242    XXZ      15.5692    XYZ      -4.2689
       YYZ       3.6925    XZZ       1.1272    YZZ      -2.1385
       ZZZ       3.0870
    Hexadecapole Moments (Debye-Ang^3)
      XXXX   -2097.6935   XXXY    -133.7717   XXYY    -515.1764
      XYYY      22.3677   YYYY    -631.2938   XXXZ     -86.8388
      XXYZ     -16.3094   XYYZ     -13.2116   YYYZ      12.3106
      XXZZ    -379.3063   XYZZ      -9.3221   YYZZ    -144.6830
      XZZZ       2.7783   YZZZ      -0.9522   ZZZZ    -315.3371
 -----------------------------------------------------------------
 Calculating analytic gradient of the SCF energy
 Gradient of SCF Energy
            1           2           3           4           5           6
    1   0.0008936  -0.0048104   0.0066227   0.0024224  -0.0007656  -0.0033406
    2   0.0005277  -0.0008870  -0.0000816   0.0017390  -0.0004922  -0.0015060
    3   0.0008919   0.0017674   0.0025694   0.0013105  -0.0018422  -0.0047546
            7           8           9          10          11          12
    1   0.0004729  -0.0014643   0.0004479  -0.0000252   0.0004682  -0.0010268
    2   0.0015201   0.0011321  -0.0002335  -0.0014315   0.0006663   0.0010442
    3  -0.0012972   0.0001910   0.0004747   0.0003156  -0.0006235  -0.0001814
           13          14          15          16          17          18
    1   0.0012451  -0.0000592   0.0005589   0.0008247  -0.0011412   0.0004854
    2   0.0001033  -0.0010113  -0.0041508  -0.0002573   0.0006441   0.0008699
    3   0.0011865   0.0006465  -0.0004748  -0.0015569   0.0000173   0.0010624
           19          20          21          22
    1  -0.0002833  -0.0019603  -0.0005202   0.0009554
    2  -0.0005875  -0.0003402   0.0038192  -0.0010871
    3   0.0009070  -0.0002115   0.0000030  -0.0004011
 Max gradient component =       6.623E-03
 RMS gradient           =       1.720E-03
 Gradient time:  CPU 76.87 s  wall 76.88 s
 Geometry Optimization Parameters
   NAtoms,    NIC,     NZ,  NCons,   NDum,   NFix, NCnnct, MaxDiis
       22     152       0       0       0       0       0       0

 Cartesian Hessian Update
 Hessian Updated using BFGS Update


** GEOMETRY OPTIMIZATION IN DELOCALIZED INTERNAL COORDINATES **
   Searching for a Minimum

   Optimization Cycle:   5

                       Coordinates (Angstroms)
     ATOM                X               Y               Z
      1  C         1.9816027107   -0.7100772946   -0.4139835196
      2  C         2.2013840710    0.7961173603   -0.0952284244
      3  O         3.1436711579    1.1421351049    0.5769160818
      4  O         1.3976429951    1.7152930686   -0.6624887040
      5  N         2.6324174690   -1.5748168239    0.5605699532
      6  H         0.5810239597    1.3639268362   -1.0734298744
      7  H         3.5889434963   -1.2504564013    0.6818420078
      8  H         2.1922225687   -1.4563388934    1.4713600303
      9  C         0.5277294046   -1.1518339786   -0.6394840303
     10  H         0.5415389996   -2.2264183570   -0.8323630122
     11  H         0.1480885004   -0.6796035865   -1.5505666723
     12  C        -0.4176071163   -0.8598536056    0.5484638607
     13  H         0.0318080456   -0.1867371193    1.2865917464
     14  H        -0.7540055676   -1.7660274310    1.0563910360
     15  S        -1.9183565230   -0.0058136693   -0.0531890094
     16  C        -2.6864879955    0.6637436075    1.4369718979
     17  H        -3.5975216937    1.1642085710    1.1025462241
     18  H        -2.0091241435    1.3809587681    1.9026518422
     19  H        -2.9349546143   -0.1572069439    2.1118001215
     20  O        -2.8357501884   -0.9788895877   -0.6530017886
     21  O        -1.4443937157    1.1462937531   -0.8544867683
     22  H         2.5053324794   -0.8640869780   -1.3683207982
   Point Group: c1    Number of degrees of freedom:    60


   Energy is   -951.140321121

 Hessian Updated using BFGS Update

 59 Hessian modes will be used to form the next step
  Hessian Eigenvalues:
     0.001999    0.002115    0.003409    0.004964    0.007310    0.010811
     0.012108    0.032513    0.035994    0.038151    0.040814    0.043811
     0.048330    0.048819    0.056891    0.057807    0.061166    0.068792
     0.072033    0.077127    0.082652    0.086316    0.103679    0.118620
     0.130774    0.149610    0.159942    0.160006    0.160249    0.167267
     0.171952    0.191679    0.210757    0.223931    0.234310    0.243099
     0.250763    0.253761    0.257126    0.270598    0.279641    0.285619
     0.333831    0.338781    0.341980    0.343411    0.345053    0.345309
     0.345599    0.346049    0.365269    0.430094    0.436079    0.442082
     0.524102    0.567924    0.809636    0.868821    0.965582

 Minimum Search - Taking Simple RFO Step
 Searching for Lamda that Minimizes Along All modes
 Value Taken    Lamda =  -0.00140676
 Step Taken.  Stepsize is  0.208218

                             Maximum     Tolerance    Cnvgd?
         Gradient           0.007529      0.000300      NO
         Displacement       0.059087      0.001200      NO
         Energy change      0.000297      0.000001      NO


 New Cartesian Coordinates Obtained by Inverse Iteration

 Displacement from previous Coordinates is:  0.541081
 ----------------------------------------------------------------
             Standard Nuclear Orientation (Angstroms)
    I     Atom           X                Y                Z
 ----------------------------------------------------------------
    1      C       1.9804312890    -0.7026744406    -0.4201854407
    2      C       2.1966473528     0.8026205241    -0.0880664557
    3      O       3.1277971825     1.1443292534     0.5958979960
    4      O       1.3411335955     1.7255276111    -0.5643408882
    5      N       2.6478851888    -1.5854341621     0.5322428043
    6      H       0.5052223458     1.3837120546    -0.9342586086
    7      H       3.6084215469    -1.2773129275     0.6544413173
    8      H       2.2210998675    -1.5071341740     1.4521540553
    9      C       0.5285186042    -1.1516242618    -0.6414362325
   10      H       0.5474465944    -2.2232352108    -0.8405371416
   11      H       0.1406367461    -0.6800973492    -1.5483082196
   12      C      -0.4134642924    -0.8690246320     0.5496020828
   13      H       0.0248573125    -0.1819338213     1.2788112233
   14      H      -0.7420176744    -1.7724742302     1.0640096493
   15      S      -1.9191725692    -0.0347018823    -0.0587813486
   16      C      -2.6676247801     0.7001151633     1.4092799077
   17      H      -3.5774727096     1.1895208459     1.0609251939
   18      H      -1.9810200127     1.4313621347     1.8338819442
   19      H      -2.9119999240    -0.0911892760     2.1177372101
   20      O      -2.8386943385    -1.0311568018    -0.6117356746
   21      O      -1.4364316802     1.0678833845    -0.9193587534
   22      H       2.4930046554    -0.8325614022    -1.3824124204
 ----------------------------------------------------------------
 Nuclear Repulsion Energy =   803.9213679006 hartrees
 There are       48 alpha and       48 beta electrons
 Applying Cartesian multipole field
    Component          Value
    ---------          -----
     (2,0,0)        1.00000E-11
     (0,2,0)        2.00000E-11
     (0,0,2)       -3.00000E-11
 Nucleus-field energy     =     0.0000000174 hartrees
 Requested basis set is 6-311++G(d,p)
 There are 128 shells and 327 basis functions
 A cutoff of  1.0D-11 yielded   7104 shell pairs
 There are     46494 function pairs (     49512 Cartesian)
 Smallest overlap matrix eigenvalue = 8.21E-06
 Guess MOs from SCF MO coefficient file
 Reading MOs from coefficient file
 Reading MOs from coefficient file
 A restricted hybrid HF-DFT SCF calculation will be
 performed using Pulay DIIS extrapolation
 Exchange:     0.2000 Hartree-Fock + 0.0800 Slater + 0.7200 B88
 Correlation:  0.1900 VWN1RPA + 0.8100 LYP
 Using SG-1 standard quadrature grid
 SCF converges when DIIS error is below 1.0E-08
 Geometry optimization detected.  Setting ReadMinima to 0
 Setting SaveMinima to 0
 ---------------------------------------
  Cycle       Energy         DIIS Error
 ---------------------------------------
    1    -951.1369576193      1.27E-03
    2    -951.1402361955      1.88E-04
    3    -951.1398272060      2.96E-04
    4    -951.1406476690      6.82E-05
    5    -951.1406863791      2.54E-05
    6    -951.1406921662      7.12E-06
    7    -951.1406928410      3.38E-06
    8    -951.1406927352      1.18E-06
    9    -951.1406927375      2.77E-07
   10    -951.1406927367      1.40E-07
   11    -951.1406927508      5.03E-08
   12    -951.1406927446      2.08E-08
   13    -951.1406927375      4.47E-09 Convergence criterion met
 ---------------------------------------
 SCF time:  CPU 221.67 s  wall 222.00 s
 SCF   energy in the final basis set = -951.1406927375
 Total energy in the final basis set = -951.1406927375

 --------------------------------------------------------------

                    Orbital Energies (a.u.)
 --------------------------------------------------------------

 Alpha MOs
 -- Occupied --
-89.076 -19.173 -19.144 -19.141 -19.119 -14.316 -10.314 -10.247
-10.243 -10.241 -10.217  -8.141  -6.104  -6.103  -6.102  -1.137
 -1.113  -1.035  -1.030  -0.918  -0.842  -0.805  -0.743  -0.673
 -0.628  -0.622  -0.557  -0.547  -0.522  -0.512  -0.510  -0.489
 -0.476  -0.466  -0.461  -0.457  -0.444  -0.414  -0.406  -0.397
 -0.387  -0.359  -0.349  -0.335  -0.329  -0.324  -0.293  -0.270
 -- Virtual --
 -0.033  -0.021  -0.006  -0.004  -0.000   0.005   0.020   0.022
  0.025   0.029   0.036   0.046   0.052   0.055   0.060   0.063
  0.072   0.080   0.084   0.087   0.096   0.099   0.099   0.105
  0.109   0.117   0.118   0.121   0.122   0.127   0.134   0.138
  0.142   0.143   0.147   0.151   0.158   0.160   0.171   0.174
  0.179   0.184   0.185   0.197   0.202   0.207   0.219   0.227
  0.232   0.239   0.239   0.252   0.253   0.263   0.272   0.278
  0.287   0.291   0.300   0.305   0.308   0.313   0.320   0.322
  0.330   0.333   0.337   0.348   0.356   0.360   0.365   0.367
  0.381   0.387   0.392   0.400   0.402   0.413   0.426   0.437
  0.449   0.466   0.496   0.512   0.523   0.538   0.544   0.554
  0.576   0.580   0.597   0.601   0.608   0.628   0.638   0.650
  0.662   0.672   0.691   0.697   0.709   0.718   0.729   0.737
  0.743   0.760   0.780   0.819   0.835   0.840   0.863   0.888
  0.902   0.910   0.939   0.951   0.970   0.993   1.007   1.023
  1.046   1.078   1.091   1.105   1.112   1.118   1.133   1.155
  1.166   1.174   1.181   1.191   1.198   1.214   1.226   1.234
  1.264   1.276   1.310   1.324   1.357   1.392   1.428   1.440
  1.479   1.492   1.515   1.527   1.529   1.540   1.556   1.573
  1.581   1.592   1.620   1.626   1.653   1.659   1.675   1.679
  1.693   1.695   1.710   1.735   1.742   1.771   1.795   1.825
  1.845   1.857   1.870   1.905   1.918   1.929   1.952   1.966
  1.976   1.991   2.012   2.056   2.077   2.117   2.143   2.164
  2.182   2.205   2.233   2.262   2.343   2.367   2.431   2.444
  2.463   2.479   2.497   2.508   2.511   2.539   2.583   2.589
  2.602   2.642   2.651   2.669   2.690   2.738   2.768   2.777
  2.782   2.790   2.794   2.818   2.835   2.852   2.859   2.879
  2.882   2.908   2.926   2.949   2.962   2.987   2.992   3.021
  3.042   3.053   3.059   3.146   3.176   3.196   3.216   3.264
  3.323   3.356   3.378   3.487   3.529   3.532   3.568   3.662
  3.674   3.692   3.721   3.851   3.901   3.971   4.068   4.079
  4.145   4.320   4.712   4.838   4.993   5.017   5.037   5.073
  5.077   5.120   5.131   5.174   5.279   5.369   5.608   5.887
  8.123  17.324  17.343  17.465  23.757  23.806  23.826  23.878
 23.884  35.587  49.855  49.870  49.898  50.011 189.244
 --------------------------------------------------------------

          Ground-State Mulliken Net Atomic Charges

     Atom                 Charge (a.u.)
  ----------------------------------------
      1 C                     0.032030
      2 C                    -0.274987
      3 O                    -0.243952
      4 O                    -0.155490
      5 N                    -0.335663
      6 H                     0.331351
      7 H                     0.258924
      8 H                     0.230369
      9 C                    -0.427933
     10 H                     0.247930
     11 H                     0.214294
     12 C                    -0.581833
     13 H                     0.257190
     14 H                     0.261757
     15 S                     0.144685
     16 C                    -0.550851
     17 H                     0.231376
     18 H                     0.204616
     19 H                     0.207053
     20 O                    -0.094396
     21 O                    -0.214494
     22 H                     0.258023
  ----------------------------------------
  Sum of atomic charges =    -0.000000

 -----------------------------------------------------------------
                    Cartesian Multipole Moments
 -----------------------------------------------------------------
    Charge (ESU x 10^10)
                -0.0000
    Dipole Moment (Debye)
         X      -2.0820      Y      -1.8090      Z       3.1225
       Tot       4.1662
    Quadrupole Moments (Debye-Ang)
        XX     -84.7429     XY     -10.4618     YY     -84.7758
        XZ     -13.5660     YZ      -0.2800     ZZ     -69.0766
    Octopole Moments (Debye-Ang^2)
       XXX     -20.7400    XXY       6.1575    XYY     -21.2703
       YYY       7.7850    XXZ      14.4227    XYZ      -5.6316
       YYZ       3.8360    XZZ       1.3003    YZZ      -2.2076
       ZZZ       3.3313
    Hexadecapole Moments (Debye-Ang^3)
      XXXX   -2083.6016   XXXY    -138.9720   XXYY    -512.9563
      XYYY      17.5498   YYYY    -634.8056   XXXZ     -89.0251
      XXYZ     -20.8980   XYYZ     -13.7026   YYYZ       4.9803
      XXZZ    -375.5288   XYZZ      -9.8202   YYZZ    -143.8770
      XZZZ      -2.7544   YZZZ      -5.0707   ZZZZ    -309.2216
 -----------------------------------------------------------------
 Calculating analytic gradient of the SCF energy
 Gradient of SCF Energy
            1           2           3           4           5           6
    1  -0.0019299   0.0049523  -0.0012619  -0.0004749  -0.0001039  -0.0004403
    2   0.0000094   0.0013975  -0.0007392  -0.0003111  -0.0005026   0.0008145
    3   0.0025170  -0.0086160   0.0034900   0.0021803   0.0001466  -0.0000973
            7           8           9          10          11          12
    1   0.0002128  -0.0001694  -0.0000056  -0.0002734  -0.0001417  -0.0001598
    2   0.0002335  -0.0001021  -0.0002101  -0.0001761  -0.0000042   0.0000154
    3  -0.0002435   0.0001575   0.0001554  -0.0000447  -0.0004933  -0.0002822
           13          14          15          16          17          18
    1   0.0000125  -0.0002641  -0.0017793   0.0005809  -0.0000494   0.0000226
    2   0.0001835  -0.0001036   0.0006228  -0.0003115   0.0000298   0.0001513
    3   0.0001726   0.0001294   0.0004362   0.0001827  -0.0001218   0.0002045
           19          20          21          22
    1  -0.0001317   0.0003940   0.0007248   0.0002855
    2   0.0000248  -0.0007321  -0.0009597   0.0006697
    3   0.0003515  -0.0002553  -0.0001996   0.0002299
 Max gradient component =       8.616E-03
 RMS gradient           =       1.454E-03
 Gradient time:  CPU 78.08 s  wall 78.10 s
 Geometry Optimization Parameters
   NAtoms,    NIC,     NZ,  NCons,   NDum,   NFix, NCnnct, MaxDiis
       22     152       0       0       0       0       0       0

 Cartesian Hessian Update
 Hessian Updated using BFGS Update


** GEOMETRY OPTIMIZATION IN DELOCALIZED INTERNAL COORDINATES **
   Searching for a Minimum

   Optimization Cycle:   6

                       Coordinates (Angstroms)
     ATOM                X               Y               Z
      1  C         1.9804312890   -0.7026744406   -0.4201854407
      2  C         2.1966473528    0.8026205241   -0.0880664557
      3  O         3.1277971825    1.1443292534    0.5958979960
      4  O         1.3411335955    1.7255276111   -0.5643408882
      5  N         2.6478851888   -1.5854341621    0.5322428043
      6  H         0.5052223458    1.3837120546   -0.9342586086
      7  H         3.6084215469   -1.2773129275    0.6544413173
      8  H         2.2210998675   -1.5071341740    1.4521540553
      9  C         0.5285186042   -1.1516242618   -0.6414362325
     10  H         0.5474465944   -2.2232352108   -0.8405371416
     11  H         0.1406367461   -0.6800973492   -1.5483082196
     12  C        -0.4134642924   -0.8690246320    0.5496020828
     13  H         0.0248573125   -0.1819338213    1.2788112233
     14  H        -0.7420176744   -1.7724742302    1.0640096493
     15  S        -1.9191725692   -0.0347018823   -0.0587813486
     16  C        -2.6676247801    0.7001151633    1.4092799077
     17  H        -3.5774727096    1.1895208459    1.0609251939
     18  H        -1.9810200127    1.4313621347    1.8338819442
     19  H        -2.9119999240   -0.0911892760    2.1177372101
     20  O        -2.8386943385   -1.0311568018   -0.6117356746
     21  O        -1.4364316802    1.0678833845   -0.9193587534
     22  H         2.4930046554   -0.8325614022   -1.3824124204
   Point Group: c1    Number of degrees of freedom:    60


   Energy is   -951.140692738

 Hessian Updated using BFGS Update

 60 Hessian modes will be used to form the next step
  Hessian Eigenvalues:
     0.001999    0.002138    0.003395    0.005821    0.007310    0.010946
     0.015859    0.033328    0.037075    0.039510    0.040754    0.043649
     0.048362    0.049464    0.056879    0.057743    0.061175    0.067309
     0.071997    0.077063    0.081277    0.086342    0.113130    0.118632
     0.128578    0.145077    0.159772    0.159982    0.160004    0.160647
     0.166817    0.171959    0.192033    0.212402    0.224449    0.233336
     0.244425    0.249730    0.251499    0.256679    0.270456    0.279189
     0.285406    0.328949    0.337977    0.342003    0.343241    0.345076
     0.345293    0.345557    0.346039    0.364882    0.423170    0.434729
     0.442074    0.504035    0.569380    0.807116    0.867535    0.954320

 Minimum Search - Taking Simple RFO Step
 Searching for Lamda that Minimizes Along All modes
 Value Taken    Lamda =  -0.00146504
 Calculated Step too Large.  Step scaled by  0.913281
 Step Taken.  Stepsize is  0.300000

                             Maximum     Tolerance    Cnvgd?
         Gradient           0.004814      0.000300      NO
         Displacement       0.108197      0.001200      NO
         Energy change     -0.000372      0.000001      NO


 New Cartesian Coordinates Obtained by Inverse Iteration

 Displacement from previous Coordinates is:  0.502531
 ----------------------------------------------------------------
             Standard Nuclear Orientation (Angstroms)
    I     Atom           X                Y                Z
 ----------------------------------------------------------------
    1      C       1.9729028990    -0.6972409327    -0.4075787264
    2      C       2.1413252320     0.8110168519    -0.0611341830
    3      O       3.1309285342     1.1984398248     0.4967988770
    4      O       1.2646117480     1.7096642228    -0.5403268510
    5      N       2.6712441218    -1.5825933358     0.5261997304
    6      H       0.4099298746     1.3592764981    -0.8411971783
    7      H       3.6307297610    -1.2790886062     0.6525211066
    8      H       2.2553973298    -1.5555024999     1.4516617881
    9      C       0.5317963155    -1.1731316165    -0.6285794147
   10      H       0.5665696527    -2.2414127242    -0.8300507850
   11      H       0.1372556364    -0.7083058578    -1.5336758019
   12      C      -0.4151959441    -0.8955233884     0.5565762489
   13      H       0.0205896319    -0.2202692718     1.2943791480
   14      H      -0.7668702896    -1.7957758489     1.0558741159
   15      S      -1.8919993043    -0.0214191731    -0.0617900713
   16      C      -2.6523249870     0.7217564596     1.3934840985
   17      H      -3.5411842708     1.2313153297     1.0275743507
   18      H      -1.9560238647     1.4327399266     1.8303212718
   19      H      -2.9254902914    -0.0700303936     2.0871026550
   20      O      -2.8204080631    -0.9913673855    -0.6407326238
   21      O      -1.3643514143     1.0666230218    -0.9112465920
   22      H       2.4757719923    -0.7946547011    -1.3766189638
 ----------------------------------------------------------------
 Nuclear Repulsion Energy =   807.6235620196 hartrees
 There are       48 alpha and       48 beta electrons
 Applying Cartesian multipole field
    Component          Value
    ---------          -----
     (2,0,0)        1.00000E-11
     (0,2,0)        2.00000E-11
     (0,0,2)       -3.00000E-11
 Nucleus-field energy     =     0.0000000174 hartrees
 Requested basis set is 6-311++G(d,p)
 There are 128 shells and 327 basis functions
 A cutoff of  1.0D-11 yielded   7114 shell pairs
 There are     46541 function pairs (     49556 Cartesian)
 Smallest overlap matrix eigenvalue = 8.48E-06
 Guess MOs from SCF MO coefficient file
 Reading MOs from coefficient file
 Reading MOs from coefficient file
 A restricted hybrid HF-DFT SCF calculation will be
 performed using Pulay DIIS extrapolation
 Exchange:     0.2000 Hartree-Fock + 0.0800 Slater + 0.7200 B88
 Correlation:  0.1900 VWN1RPA + 0.8100 LYP
 Using SG-1 standard quadrature grid
 SCF converges when DIIS error is below 1.0E-08
 Geometry optimization detected.  Setting ReadMinima to 0
 Setting SaveMinima to 0
 ---------------------------------------
  Cycle       Energy         DIIS Error
 ---------------------------------------
    1    -951.1345596973      1.66E-03
    2    -951.1393163133      2.12E-04
    3    -951.1392086235      2.71E-04
    4    -951.1399351738      6.40E-05
    5    -951.1399667159      2.93E-05
    6    -951.1399747617      9.93E-06
    7    -951.1399758415      3.66E-06
    8    -951.1399757042      1.09E-06
    9    -951.1399757347      3.45E-07
   10    -951.1399757395      1.67E-07
   11    -951.1399757399      4.08E-08
   12    -951.1399757390      1.71E-08
   13    -951.1399757390      5.43E-09 Convergence criterion met
 ---------------------------------------
 SCF time:  CPU 225.10 s  wall 225.30 s
 SCF   energy in the final basis set = -951.1399757390
 Total energy in the final basis set = -951.1399757390

 --------------------------------------------------------------

                    Orbital Energies (a.u.)
 --------------------------------------------------------------

 Alpha MOs
 -- Occupied --
-89.078 -19.165 -19.147 -19.142 -19.114 -14.315 -10.309 -10.248
-10.243 -10.242 -10.215  -8.143  -6.106  -6.105  -6.105  -1.142
 -1.110  -1.038  -1.028  -0.916  -0.844  -0.808  -0.744  -0.673
 -0.625  -0.625  -0.559  -0.546  -0.523  -0.515  -0.511  -0.490
 -0.477  -0.469  -0.462  -0.455  -0.443  -0.414  -0.407  -0.394
 -0.386  -0.362  -0.352  -0.337  -0.327  -0.325  -0.291  -0.267
 -- Virtual --
 -0.035  -0.022  -0.006  -0.003  -0.001   0.009   0.021   0.021
  0.025   0.027   0.036   0.046   0.052   0.056   0.059   0.062
  0.073   0.080   0.084   0.088   0.097   0.099   0.100   0.105
  0.110   0.117   0.119   0.120   0.124   0.128   0.134   0.137
  0.141   0.144   0.147   0.154   0.158   0.160   0.172   0.174
  0.182   0.184   0.185   0.198   0.203   0.213   0.222   0.229
  0.232   0.239   0.245   0.252   0.254   0.264   0.271   0.281
  0.286   0.296   0.303   0.305   0.311   0.315   0.320   0.324
  0.330   0.334   0.338   0.349   0.352   0.356   0.365   0.370
  0.379   0.388   0.395   0.403   0.406   0.411   0.428   0.436
  0.448   0.465   0.495   0.510   0.521   0.538   0.545   0.556
  0.575   0.582   0.598   0.606   0.609   0.627   0.637   0.654
  0.664   0.672   0.697   0.705   0.709   0.717   0.728   0.739
  0.743   0.767   0.786   0.820   0.832   0.839   0.868   0.895
  0.907   0.917   0.937   0.961   0.973   0.991   1.011   1.026
  1.048   1.083   1.090   1.104   1.114   1.122   1.147   1.161
  1.170   1.179   1.190   1.197   1.207   1.223   1.232   1.247
  1.267   1.281   1.303   1.326   1.362   1.390   1.423   1.442
  1.480   1.491   1.513   1.524   1.526   1.539   1.553   1.574
  1.589   1.603   1.623   1.628   1.654   1.660   1.670   1.689
  1.698   1.705   1.711   1.737   1.747   1.776   1.790   1.821
  1.852   1.860   1.874   1.905   1.914   1.929   1.951   1.967
  1.975   1.995   2.009   2.058   2.081   2.128   2.141   2.172
  2.184   2.203   2.257   2.275   2.348   2.366   2.435   2.445
  2.467   2.482   2.501   2.508   2.514   2.541   2.582   2.592
  2.607   2.645   2.659   2.665   2.700   2.743   2.769   2.778
  2.784   2.792   2.800   2.819   2.838   2.855   2.868   2.882
  2.887   2.909   2.926   2.962   2.967   2.987   3.006   3.019
  3.044   3.054   3.077   3.162   3.178   3.200   3.237   3.268
  3.324   3.374   3.382   3.488   3.530   3.543   3.572   3.668
  3.681   3.694   3.725   3.856   3.928   3.976   4.073   4.085
  4.134   4.325   4.714   4.844   4.996   5.017   5.040   5.074
  5.083   5.123   5.140   5.176   5.289   5.374   5.629   5.905
  8.127  17.327  17.341  17.470  23.759  23.816  23.835  23.884
 23.893  35.590  49.854  49.874  49.911  50.024 189.249
 --------------------------------------------------------------

          Ground-State Mulliken Net Atomic Charges

     Atom                 Charge (a.u.)
  ----------------------------------------
      1 C                     0.031301
      2 C                    -0.237395
      3 O                    -0.252826
      4 O                    -0.195724
      5 N                    -0.342890
      6 H                     0.368520
      7 H                     0.260526
      8 H                     0.225111
      9 C                    -0.460508
     10 H                     0.245251
     11 H                     0.221205
     12 C                    -0.535322
     13 H                     0.248096
     14 H                     0.264922
     15 S                     0.084129
     16 C                    -0.530857
     17 H                     0.230108
     18 H                     0.205567
     19 H                     0.208861
     20 O                    -0.091751
     21 O                    -0.210515
     22 H                     0.264193
  ----------------------------------------
  Sum of atomic charges =     0.000000

 -----------------------------------------------------------------
                    Cartesian Multipole Moments
 -----------------------------------------------------------------
    Charge (ESU x 10^10)
                 0.0000
    Dipole Moment (Debye)
         X      -2.4860      Y      -2.0497      Z       3.4876
       Tot       4.7482
    Quadrupole Moments (Debye-Ang)
        XX     -84.7244     XY     -11.0411     YY     -84.5796
        XZ     -12.6868     YZ      -0.1015     ZZ     -68.9814
    Octopole Moments (Debye-Ang^2)
       XXX     -25.0440    XXY       4.3043    XYY     -23.2426
       YYY       4.9551    XXZ      16.8195    XYZ      -5.1953
       YYZ       5.0704    XZZ       1.7608    YZZ      -2.8524
       ZZZ       4.7140
    Hexadecapole Moments (Debye-Ang^3)
      XXXX   -2057.1144   XXXY    -138.5663   XXYY    -507.1837
      XYYY      19.5874   YYYY    -638.3538   XXXZ     -80.2815
      XXYZ     -21.4978   XYYZ     -11.4337   YYYZ       4.1954
      XXZZ    -365.9746   XYZZ      -8.8362   YYZZ    -142.7905
      XZZZ      -1.2520   YZZZ      -4.3917   ZZZZ    -301.1281
 -----------------------------------------------------------------
 Calculating analytic gradient of the SCF energy
 Gradient of SCF Energy
            1           2           3           4           5           6
    1   0.0012257  -0.0018058  -0.0057479  -0.0035173   0.0010690   0.0053840
    2   0.0008245  -0.0017533   0.0008474  -0.0013706   0.0004120   0.0019503
    3  -0.0048202   0.0114863  -0.0083505  -0.0033520   0.0023147   0.0024742
            7           8           9          10          11          12
    1  -0.0006117   0.0017420  -0.0003894   0.0000033  -0.0005487   0.0010931
    2  -0.0018542  -0.0009929   0.0003928   0.0016698  -0.0001853  -0.0011611
    3   0.0014437  -0.0003551  -0.0004305  -0.0004812   0.0008378   0.0001950
           13          14          15          16          17          18
    1  -0.0014753   0.0002088  -0.0010379  -0.0006950   0.0013195  -0.0005799
    2  -0.0000172   0.0011062   0.0051137   0.0001306  -0.0007775  -0.0009947
    3  -0.0015391  -0.0006429  -0.0000318   0.0019146  -0.0000123  -0.0009888
           19          20          21          22
    1   0.0002943   0.0023573   0.0029719  -0.0012598
    2   0.0006970   0.0001740  -0.0040858  -0.0001257
    3  -0.0009178   0.0003502   0.0008459   0.0000599
 Max gradient component =       1.149E-02
 RMS gradient           =       2.560E-03
 Gradient time:  CPU 75.57 s  wall 75.58 s
 Geometry Optimization Parameters
   NAtoms,    NIC,     NZ,  NCons,   NDum,   NFix, NCnnct, MaxDiis
       22     152       0       0       0       0       0       0

 Cartesian Hessian Update
 Hessian Updated using BFGS Update


** GEOMETRY OPTIMIZATION IN DELOCALIZED INTERNAL COORDINATES **
   Searching for a Minimum

   Optimization Cycle:   7

                       Coordinates (Angstroms)
     ATOM                X               Y               Z
      1  C         1.9729028990   -0.6972409327   -0.4075787264
      2  C         2.1413252320    0.8110168519   -0.0611341830
      3  O         3.1309285342    1.1984398248    0.4967988770
      4  O         1.2646117480    1.7096642228   -0.5403268510
      5  N         2.6712441218   -1.5825933358    0.5261997304
      6  H         0.4099298746    1.3592764981   -0.8411971783
      7  H         3.6307297610   -1.2790886062    0.6525211066
      8  H         2.2553973298   -1.5555024999    1.4516617881
      9  C         0.5317963155   -1.1731316165   -0.6285794147
     10  H         0.5665696527   -2.2414127242   -0.8300507850
     11  H         0.1372556364   -0.7083058578   -1.5336758019
     12  C        -0.4151959441   -0.8955233884    0.5565762489
     13  H         0.0205896319   -0.2202692718    1.2943791480
     14  H        -0.7668702896   -1.7957758489    1.0558741159
     15  S        -1.8919993043   -0.0214191731   -0.0617900713
     16  C        -2.6523249870    0.7217564596    1.3934840985
     17  H        -3.5411842708    1.2313153297    1.0275743507
     18  H        -1.9560238647    1.4327399266    1.8303212718
     19  H        -2.9254902914   -0.0700303936    2.0871026550
     20  O        -2.8204080631   -0.9913673855   -0.6407326238
     21  O        -1.3643514143    1.0666230218   -0.9112465920
     22  H         2.4757719923   -0.7946547011   -1.3766189638
   Point Group: c1    Number of degrees of freedom:    60


   Energy is   -951.139975739

 Hessian Updated using BFGS Update

 60 Hessian modes will be used to form the next step
  Hessian Eigenvalues:
     0.001999    0.002159    0.003434    0.007310    0.007548    0.011287
     0.028892    0.034660    0.037252    0.040713    0.042810    0.044625
     0.048598    0.049163    0.056880    0.057714    0.061170    0.069918
     0.072027    0.077102    0.081195    0.086329    0.107172    0.118831
     0.129569    0.149639    0.159837    0.159997    0.160082    0.160543
     0.166816    0.171402    0.191516    0.211492    0.224563    0.236509
     0.243211    0.251193    0.256116    0.258546    0.270860    0.280221
     0.285398    0.333387    0.338710    0.342008    0.343509    0.345062
     0.345310    0.345612    0.346047    0.366604    0.432555    0.442072
     0.475278    0.543407    0.584456    0.809629    0.869131    0.971165

 Minimum Search - Taking Simple RFO Step
 Searching for Lamda that Minimizes Along All modes
 Value Taken    Lamda =  -0.00223626
 Step Taken.  Stepsize is  0.187854

                             Maximum     Tolerance    Cnvgd?
         Gradient           0.016622      0.000300      NO
         Displacement       0.057175      0.001200      NO
         Energy change      0.000717      0.000001      NO


 New Cartesian Coordinates Obtained by Inverse Iteration

 Displacement from previous Coordinates is:  0.432181
 ----------------------------------------------------------------
             Standard Nuclear Orientation (Angstroms)
    I     Atom           X                Y                Z
 ----------------------------------------------------------------
    1      C       1.9837169790    -0.7059111476    -0.4151547362
    2      C       2.1858065791     0.8004085956    -0.0831661241
    3      O       3.1452308375     1.1608191171     0.5490061830
    4      O       1.3293116543     1.7103472941    -0.5800631152
    5      N       2.6560777621    -1.5844354589     0.5373571978
    6      H       0.4871244391     1.3558819780    -0.9224228670
    7      H       3.6157460197    -1.2755797906     0.6607124956
    8      H       2.2287803685    -1.5123049033     1.4569789231
    9      C       0.5334953297    -1.1587055739    -0.6365641124
   10      H       0.5554441488    -2.2314489262    -0.8267921758
   11      H       0.1485891373    -0.6952941757    -1.5478072126
   12      C      -0.4131250476    -0.8659832631     0.5483273650
   13      H       0.0284167321    -0.1857157995     1.2812585384
   14      H      -0.7512680106    -1.7673069130     1.0590338962
   15      S      -1.9128241895    -0.0161806935    -0.0603510016
   16      C      -2.6745116983     0.6961274215     1.4111021766
   17      H      -3.5821715706     1.1893905467     1.0636254103
   18      H      -1.9912807660     1.4208847943     1.8508067375
   19      H      -2.9217307527    -0.1076654164     2.1034267648
   20      O      -2.8357772487    -0.9967276152    -0.6342366179
   21      O      -1.4354267068     1.1062861556    -0.8976977897
   22      H       2.4955803035    -0.8323698259    -1.3778177360
 ----------------------------------------------------------------
 Nuclear Repulsion Energy =   804.1054353680 hartrees
 There are       48 alpha and       48 beta electrons
 Applying Cartesian multipole field
    Component          Value
    ---------          -----
     (2,0,0)        1.00000E-11
     (0,2,0)        2.00000E-11
     (0,0,2)       -3.00000E-11
 Nucleus-field energy     =     0.0000000174 hartrees
 Requested basis set is 6-311++G(d,p)
 There are 128 shells and 327 basis functions
 A cutoff of  1.0D-11 yielded   7108 shell pairs
 There are     46517 function pairs (     49538 Cartesian)
 Smallest overlap matrix eigenvalue = 8.29E-06
 Guess MOs from SCF MO coefficient file
 Reading MOs from coefficient file
 Reading MOs from coefficient file
 A restricted hybrid HF-DFT SCF calculation will be
 performed using Pulay DIIS extrapolation
 Exchange:     0.2000 Hartree-Fock + 0.0800 Slater + 0.7200 B88
 Correlation:  0.1900 VWN1RPA + 0.8100 LYP
 Using SG-1 standard quadrature grid
 SCF converges when DIIS error is below 1.0E-08
 Geometry optimization detected.  Setting ReadMinima to 0
 Setting SaveMinima to 0
 ---------------------------------------
  Cycle       Energy         DIIS Error
 ---------------------------------------
    1    -951.1212185687      1.16E-03
    2    -951.1406341827      1.63E-04
    3    -951.1400520671      3.06E-04
    4    -951.1409635731      4.06E-05
    5    -951.1409755386      2.23E-05
    6    -951.1409802339      4.70E-06
    7    -951.1409802930      2.87E-06
    8    -951.1409804306      8.61E-07
    9    -951.1409804177      2.77E-07
   10    -951.1409804008      7.59E-08
   11    -951.1409804150      3.17E-08
   12    -951.1409804135      1.25E-08
   13    -951.1409804121      2.51E-09 Convergence criterion met
 ---------------------------------------
 SCF time:  CPU 211.38 s  wall 211.58 s
 SCF   energy in the final basis set = -951.1409804121
 Total energy in the final basis set = -951.1409804121

 --------------------------------------------------------------

                    Orbital Energies (a.u.)
 --------------------------------------------------------------

 Alpha MOs
 -- Occupied --
-89.076 -19.172 -19.145 -19.141 -19.119 -14.316 -10.313 -10.249
-10.243 -10.241 -10.218  -8.142  -6.104  -6.103  -6.103  -1.138
 -1.113  -1.035  -1.030  -0.919  -0.843  -0.805  -0.744  -0.673
 -0.628  -0.623  -0.558  -0.548  -0.523  -0.513  -0.510  -0.489
 -0.477  -0.466  -0.461  -0.457  -0.444  -0.415  -0.407  -0.398
 -0.388  -0.360  -0.350  -0.335  -0.329  -0.324  -0.293  -0.270
 -- Virtual --
 -0.034  -0.022  -0.006  -0.004  -0.001   0.006   0.019   0.023
  0.025   0.029   0.035   0.046   0.051   0.056   0.060   0.062
  0.073   0.080   0.084   0.087   0.096   0.098   0.099   0.105
  0.109   0.117   0.118   0.120   0.122   0.127   0.134   0.138
  0.141   0.143   0.147   0.151   0.158   0.159   0.171   0.174
  0.179   0.184   0.185   0.196   0.202   0.209   0.220   0.228
  0.232   0.238   0.240   0.251   0.253   0.263   0.271   0.279
  0.286   0.292   0.301   0.304   0.308   0.313   0.319   0.323
  0.331   0.333   0.337   0.348   0.354   0.358   0.365   0.367
  0.380   0.387   0.393   0.399   0.402   0.413   0.426   0.436
  0.447   0.465   0.496   0.510   0.523   0.538   0.544   0.554
  0.575   0.580   0.596   0.602   0.607   0.627   0.637   0.650
  0.662   0.673   0.694   0.696   0.707   0.718   0.728   0.736
  0.743   0.763   0.781   0.818   0.833   0.839   0.865   0.891
  0.903   0.912   0.938   0.954   0.970   0.992   1.009   1.024
  1.046   1.079   1.091   1.107   1.112   1.119   1.135   1.155
  1.170   1.174   1.183   1.192   1.199   1.210   1.228   1.235
  1.263   1.278   1.306   1.323   1.356   1.392   1.425   1.441
  1.479   1.490   1.515   1.525   1.530   1.536   1.556   1.572
  1.582   1.593   1.621   1.625   1.652   1.660   1.671   1.683
  1.695   1.697   1.710   1.737   1.741   1.773   1.792   1.822
  1.848   1.856   1.872   1.906   1.918   1.928   1.953   1.966
  1.975   1.992   2.008   2.055   2.077   2.120   2.143   2.166
  2.184   2.205   2.240   2.261   2.343   2.367   2.432   2.444
  2.464   2.480   2.498   2.508   2.510   2.540   2.583   2.588
  2.602   2.642   2.653   2.667   2.692   2.740   2.768   2.779
  2.783   2.792   2.794   2.818   2.835   2.853   2.858   2.879
  2.883   2.908   2.927   2.953   2.961   2.988   2.993   3.019
  3.039   3.055   3.060   3.153   3.176   3.197   3.222   3.264
  3.322   3.363   3.375   3.487   3.529   3.535   3.569   3.662
  3.675   3.693   3.722   3.853   3.905   3.974   4.067   4.078
  4.143   4.321   4.712   4.840   4.992   5.017   5.036   5.073
  5.078   5.120   5.132   5.173   5.281   5.371   5.609   5.888
  8.123  17.325  17.344  17.465  23.757  23.808  23.827  23.880
 23.885  35.588  49.854  49.870  49.899  50.015 189.244
 --------------------------------------------------------------

          Ground-State Mulliken Net Atomic Charges

     Atom                 Charge (a.u.)
  ----------------------------------------
      1 C                     0.042854
      2 C                    -0.269659
      3 O                    -0.247730
      4 O                    -0.157837
      5 N                    -0.337721
      6 H                     0.334827
      7 H                     0.259379
      8 H                     0.228235
      9 C                    -0.454025
     10 H                     0.248001
     11 H                     0.218007
     12 C                    -0.569179
     13 H                     0.253453
     14 H                     0.261897
     15 S                     0.137131
     16 C                    -0.547554
     17 H                     0.232824
     18 H                     0.204395
     19 H                     0.206236
     20 O                    -0.094592
     21 O                    -0.210431
     22 H                     0.261488
  ----------------------------------------
  Sum of atomic charges =     0.000000

 -----------------------------------------------------------------
                    Cartesian Multipole Moments
 -----------------------------------------------------------------
    Charge (ESU x 10^10)
                 0.0000
    Dipole Moment (Debye)
         X      -2.1335      Y      -1.9908      Z       3.2575
       Tot       4.3734
    Quadrupole Moments (Debye-Ang)
        XX     -84.9883     XY     -10.4270     YY     -84.8459
        XZ     -13.2722     YZ      -0.0579     ZZ     -69.0018
    Octopole Moments (Debye-Ang^2)
       XXX     -22.5694    XXY       4.4613    XYY     -21.7926
       YYY       5.4652    XXZ      15.7802    XYZ      -5.1468
       YYZ       4.4624    XZZ       1.6804    YZZ      -2.7021
       ZZZ       4.0321
    Hexadecapole Moments (Debye-Ang^3)
      XXXX   -2090.0433   XXXY    -135.8544   XXYY    -513.2648
      XYYY      22.4565   YYYY    -634.3850   XXXZ     -85.8628
      XXYZ     -19.5815   XYYZ     -12.9301   YYYZ       7.0907
      XXZZ    -374.8152   XYZZ      -8.5473   YYZZ    -143.5839
      XZZZ      -0.4203   YZZZ      -3.3861   ZZZZ    -307.5688
 -----------------------------------------------------------------
 Calculating analytic gradient of the SCF energy
 Gradient of SCF Energy
            1           2           3           4           5           6
    1  -0.0000287  -0.0005305  -0.0000045   0.0002207   0.0001709   0.0003865
    2  -0.0000991  -0.0000230   0.0001090   0.0000349   0.0002235  -0.0004683
    3  -0.0005694   0.0007811  -0.0005072  -0.0000491   0.0002316   0.0000265
            7           8           9          10          11          12
    1  -0.0000413   0.0000958   0.0001494   0.0001366   0.0001707  -0.0000167
    2  -0.0002165  -0.0000897  -0.0000577   0.0001055  -0.0001459  -0.0000490
    3   0.0000888  -0.0000973  -0.0002026   0.0000584   0.0002652   0.0002056
           13          14          15          16          17          18
    1   0.0000114   0.0001780   0.0013273  -0.0004639   0.0000002   0.0000067
    2  -0.0001431   0.0000913  -0.0007463   0.0002933   0.0000442  -0.0000850
    3  -0.0000282  -0.0000966  -0.0001274  -0.0001909   0.0001623  -0.0001753
           19          20          21          22
    1   0.0001321  -0.0003480  -0.0014904  -0.0000622
    2  -0.0000142   0.0006812   0.0005733  -0.0000180
    3  -0.0002653   0.0001908   0.0002459   0.0000530
 Max gradient component =       1.490E-03
 RMS gradient           =       3.596E-04
 Gradient time:  CPU 74.98 s  wall 74.99 s
 Geometry Optimization Parameters
   NAtoms,    NIC,     NZ,  NCons,   NDum,   NFix, NCnnct, MaxDiis
       22     152       0       0       0       0       0       0

 Cartesian Hessian Update
 Hessian Updated using BFGS Update


** GEOMETRY OPTIMIZATION IN DELOCALIZED INTERNAL COORDINATES **
   Searching for a Minimum

   Optimization Cycle:   8

                       Coordinates (Angstroms)
     ATOM                X               Y               Z
      1  C         1.9837169790   -0.7059111476   -0.4151547362
      2  C         2.1858065791    0.8004085956   -0.0831661241
      3  O         3.1452308375    1.1608191171    0.5490061830
      4  O         1.3293116543    1.7103472941   -0.5800631152
      5  N         2.6560777621   -1.5844354589    0.5373571978
      6  H         0.4871244391    1.3558819780   -0.9224228670
      7  H         3.6157460197   -1.2755797906    0.6607124956
      8  H         2.2287803685   -1.5123049033    1.4569789231
      9  C         0.5334953297   -1.1587055739   -0.6365641124
     10  H         0.5554441488   -2.2314489262   -0.8267921758
     11  H         0.1485891373   -0.6952941757   -1.5478072126
     12  C        -0.4131250476   -0.8659832631    0.5483273650
     13  H         0.0284167321   -0.1857157995    1.2812585384
     14  H        -0.7512680106   -1.7673069130    1.0590338962
     15  S        -1.9128241895   -0.0161806935   -0.0603510016
     16  C        -2.6745116983    0.6961274215    1.4111021766
     17  H        -3.5821715706    1.1893905467    1.0636254103
     18  H        -1.9912807660    1.4208847943    1.8508067375
     19  H        -2.9217307527   -0.1076654164    2.1034267648
     20  O        -2.8357772487   -0.9967276152   -0.6342366179
     21  O        -1.4354267068    1.1062861556   -0.8976977897
     22  H         2.4955803035   -0.8323698259   -1.3778177360
   Point Group: c1    Number of degrees of freedom:    60


   Energy is   -951.140980412

 Hessian Updated using BFGS Update

 60 Hessian modes will be used to form the next step
  Hessian Eigenvalues:
     0.001999    0.002194    0.003432    0.007310    0.007619    0.011331
     0.028422    0.034275    0.037245    0.040670    0.042291    0.044120
     0.048549    0.049808    0.056875    0.057683    0.061171    0.069453
     0.072047    0.077048    0.081189    0.086336    0.113670    0.119182
     0.129582    0.147751    0.159776    0.159994    0.160060    0.160712
     0.166838    0.174018    0.191520    0.211625    0.226439    0.237845
     0.244085    0.251226    0.256603    0.265011    0.271185    0.283551
     0.285560    0.333206    0.338545    0.342069    0.343687    0.345073
     0.345300    0.345646    0.346050    0.366025    0.432484    0.442072
     0.475195    0.537169    0.588383    0.808520    0.868512    0.968692

 Minimum Search - Taking Simple RFO Step
 Searching for Lamda that Minimizes Along All modes
 Value Taken    Lamda =  -0.00013987
 Step Taken.  Stepsize is  0.106788

                             Maximum     Tolerance    Cnvgd?
         Gradient           0.001832      0.000300      NO
         Displacement       0.037073      0.001200      NO
         Energy change     -0.001005      0.000001      NO


 New Cartesian Coordinates Obtained by Inverse Iteration

 Displacement from previous Coordinates is:  0.252003
 ----------------------------------------------------------------
             Standard Nuclear Orientation (Angstroms)
    I     Atom           X                Y                Z
 ----------------------------------------------------------------
    1      C       1.9766709648    -0.6992765015    -0.4158912858
    2      C       2.1696671525     0.8046735338    -0.0656172370
    3      O       3.1194352259     1.1572775135     0.5874517739
    4      O       1.3127290974     1.7198542585    -0.5547042974
    5      N       2.6570285320    -1.5802051847     0.5267937938
    6      H       0.4731586596     1.3717616774    -0.9135101077
    7      H       3.6120968866    -1.2556460838     0.6502128495
    8      H       2.2289244425    -1.5131289692     1.4471664329
    9      C       0.5303455130    -1.1646037031    -0.6394535724
   10      H       0.5602342591    -2.2366029787    -0.8366298343
   11      H       0.1407704771    -0.6975988481    -1.5479697611
   12      C      -0.4178838018    -0.8871661189     0.5477065030
   13      H       0.0216456589    -0.2116826594     1.2873120696
   14      H      -0.7572443349    -1.7934645977     1.0504368666
   15      S      -1.9121800964    -0.0334766532    -0.0633981475
   16      C      -2.6511447493     0.7133460930     1.4034702080
   17      H      -3.5544744144     1.2146996513     1.0544583504
   18      H      -1.9549444328     1.4358811835     1.8280664134
   19      H      -2.9065019754    -0.0738870912     2.1129067575
   20      O      -2.8466687590    -1.0168275694    -0.6151027397
   21      O      -1.4164349491     1.0638670346    -0.9241363797
   22      H       2.4899749437    -0.8132775864    -1.3800064560
 ----------------------------------------------------------------
 Nuclear Repulsion Energy =   804.9374006542 hartrees
 There are       48 alpha and       48 beta electrons
 Applying Cartesian multipole field
    Component          Value
    ---------          -----
     (2,0,0)        1.00000E-11
     (0,2,0)        2.00000E-11
     (0,0,2)       -3.00000E-11
 Nucleus-field energy     =     0.0000000173 hartrees
 Requested basis set is 6-311++G(d,p)
 There are 128 shells and 327 basis functions
 A cutoff of  1.0D-11 yielded   7107 shell pairs
 There are     46500 function pairs (     49518 Cartesian)
 Smallest overlap matrix eigenvalue = 8.32E-06
 Guess MOs from SCF MO coefficient file
 Reading MOs from coefficient file
 Reading MOs from coefficient file
 A restricted hybrid HF-DFT SCF calculation will be
 performed using Pulay DIIS extrapolation
 Exchange:     0.2000 Hartree-Fock + 0.0800 Slater + 0.7200 B88
 Correlation:  0.1900 VWN1RPA + 0.8100 LYP
 Using SG-1 standard quadrature grid
 SCF converges when DIIS error is below 1.0E-08
 Geometry optimization detected.  Setting ReadMinima to 0
 Setting SaveMinima to 0
 ---------------------------------------
  Cycle       Energy         DIIS Error
 ---------------------------------------
    1    -951.1340646120      5.93E-04
    2    -951.1409124141      6.71E-05
    3    -951.1408926463      8.81E-05
    4    -951.1409669025      3.16E-05
    5    -951.1409753914      8.99E-06
    6    -951.1409768269      2.40E-06
    7    -951.1409768222      1.62E-06
    8    -951.1409767989      3.44E-07
    9    -951.1409767979      6.53E-08
   10    -951.1409768192      2.48E-08
   11    -951.1409768172      1.45E-08
   12    -951.1409768180      5.04E-09 Convergence criterion met
 ---------------------------------------
 SCF time:  CPU 193.10 s  wall 193.25 s
 SCF   energy in the final basis set = -951.1409768180
 Total energy in the final basis set = -951.1409768180

 --------------------------------------------------------------

                    Orbital Energies (a.u.)
 --------------------------------------------------------------

 Alpha MOs
 -- Occupied --
-89.077 -19.172 -19.145 -19.142 -19.119 -14.316 -10.313 -10.248
-10.242 -10.242 -10.217  -8.142  -6.105  -6.104  -6.103  -1.138
 -1.112  -1.035  -1.030  -0.919  -0.843  -0.805  -0.743  -0.673
 -0.627  -0.623  -0.558  -0.547  -0.523  -0.513  -0.510  -0.489
 -0.476  -0.467  -0.461  -0.456  -0.444  -0.414  -0.406  -0.397
 -0.387  -0.360  -0.350  -0.336  -0.329  -0.325  -0.293  -0.270
 -- Virtual --
 -0.034  -0.022  -0.006  -0.003  -0.001   0.006   0.020   0.022
  0.025   0.028   0.035   0.045   0.051   0.056   0.060   0.063
  0.072   0.080   0.084   0.087   0.096   0.098   0.099   0.105
  0.109   0.117   0.119   0.120   0.122   0.127   0.134   0.138
  0.142   0.143   0.147   0.152   0.158   0.160   0.171   0.174
  0.180   0.184   0.186   0.197   0.202   0.209   0.220   0.228
  0.232   0.239   0.241   0.251   0.253   0.264   0.271   0.279
  0.286   0.293   0.301   0.305   0.308   0.314   0.320   0.323
  0.330   0.333   0.337   0.348   0.355   0.358   0.365   0.368
  0.379   0.387   0.393   0.401   0.403   0.412   0.426   0.436
  0.448   0.465   0.496   0.511   0.522   0.538   0.544   0.554
  0.576   0.579   0.597   0.601   0.608   0.628   0.637   0.651
  0.662   0.672   0.694   0.696   0.709   0.718   0.728   0.736
  0.742   0.763   0.781   0.819   0.834   0.840   0.865   0.890
  0.903   0.912   0.939   0.954   0.970   0.992   1.008   1.026
  1.044   1.079   1.091   1.107   1.113   1.119   1.136   1.156
  1.170   1.173   1.183   1.194   1.200   1.213   1.229   1.236
  1.266   1.276   1.307   1.326   1.358   1.392   1.426   1.442
  1.481   1.492   1.514   1.526   1.528   1.536   1.555   1.573
  1.583   1.593   1.620   1.624   1.652   1.659   1.673   1.682
  1.694   1.696   1.711   1.736   1.743   1.772   1.793   1.822
  1.847   1.858   1.872   1.906   1.918   1.929   1.952   1.965
  1.974   1.992   2.010   2.055   2.078   2.121   2.142   2.164
  2.182   2.206   2.243   2.262   2.343   2.368   2.430   2.443
  2.463   2.479   2.497   2.507   2.510   2.539   2.584   2.587
  2.603   2.643   2.651   2.668   2.690   2.738   2.768   2.780
  2.782   2.790   2.795   2.818   2.835   2.853   2.859   2.880
  2.883   2.907   2.927   2.955   2.961   2.987   2.993   3.022
  3.040   3.053   3.062   3.152   3.175   3.196   3.221   3.264
  3.323   3.360   3.374   3.486   3.529   3.533   3.568   3.661
  3.675   3.692   3.720   3.852   3.904   3.974   4.069   4.078
  4.147   4.323   4.712   4.839   4.992   5.017   5.038   5.073
  5.078   5.121   5.133   5.174   5.280   5.369   5.608   5.890
  8.123  17.324  17.342  17.466  23.757  23.806  23.827  23.878
 23.884  35.588  49.854  49.871  49.900  50.013 189.244
 --------------------------------------------------------------

          Ground-State Mulliken Net Atomic Charges

     Atom                 Charge (a.u.)
  ----------------------------------------
      1 C                     0.030533
      2 C                    -0.270718
      3 O                    -0.246885
      4 O                    -0.162945
      5 N                    -0.333013
      6 H                     0.338745
      7 H                     0.258393
      8 H                     0.228297
      9 C                    -0.438162
     10 H                     0.247093
     11 H                     0.214839
     12 C                    -0.562697
     13 H                     0.252605
     14 H                     0.263944
     15 S                     0.124177
     16 C                    -0.544568
     17 H                     0.231405
     18 H                     0.205358
     19 H                     0.207600
     20 O                    -0.092067
     21 O                    -0.212835
     22 H                     0.260900
  ----------------------------------------
  Sum of atomic charges =    -0.000000

 -----------------------------------------------------------------
                    Cartesian Multipole Moments
 -----------------------------------------------------------------
    Charge (ESU x 10^10)
                 0.0000
    Dipole Moment (Debye)
         X      -2.1687      Y      -1.8618      Z       3.1840
       Tot       4.2787
    Quadrupole Moments (Debye-Ang)
        XX     -84.9825     XY     -10.4500     YY     -84.6912
        XZ     -13.3527     YZ      -0.2170     ZZ     -69.1373
    Octopole Moments (Debye-Ang^2)
       XXX     -20.4426    XXY       6.5682    XYY     -21.9832
       YYY       7.1764    XXZ      14.5808    XYZ      -5.5545
       YYZ       3.9456    XZZ       1.4167    YZZ      -2.3279
       ZZZ       3.4075
    Hexadecapole Moments (Debye-Ang^3)
      XXXX   -2075.8057   XXXY    -135.8841   XXYY    -511.5482
      XYYY      18.9170   YYYY    -635.4262   XXXZ     -89.3444
      XXYZ     -21.0897   XYYZ     -14.1775   YYYZ       3.7898
      XXZZ    -373.0823   XYZZ      -9.4792   YYZZ    -143.9457
      XZZZ      -4.6497   YZZZ      -5.7507   ZZZZ    -307.5979
 -----------------------------------------------------------------
 Calculating analytic gradient of the SCF energy
 Gradient of SCF Energy
            1           2           3           4           5           6
    1   0.0000113   0.0001285   0.0012496  -0.0004309  -0.0003730  -0.0005351
    2   0.0000192  -0.0003895  -0.0000994   0.0004013  -0.0000333   0.0002988
    3   0.0008372  -0.0007899   0.0010922  -0.0000037  -0.0005780  -0.0003902
            7           8           9          10          11          12
    1   0.0001138  -0.0004106  -0.0000220  -0.0002377  -0.0001680  -0.0004030
    2   0.0003998   0.0002452   0.0000487  -0.0003301   0.0002714   0.0001662
    3  -0.0004090   0.0000887   0.0004003  -0.0001035  -0.0004052  -0.0000998
           13          14          15          16          17          18
    1   0.0001908  -0.0000961  -0.0006405   0.0006517  -0.0001791   0.0001340
    2   0.0002540  -0.0003566   0.0008031  -0.0003720   0.0001085   0.0002468
    3   0.0001938   0.0002096  -0.0003766   0.0000131  -0.0001361   0.0003087
           19          20          21          22
    1  -0.0001818  -0.0001444   0.0010428   0.0002997
    2  -0.0000506  -0.0009328  -0.0005170  -0.0001816
    3   0.0004626  -0.0001691  -0.0000765  -0.0000687
 Max gradient component =       1.250E-03
 RMS gradient           =       4.257E-04
 Gradient time:  CPU 75.23 s  wall 75.24 s
 Geometry Optimization Parameters
   NAtoms,    NIC,     NZ,  NCons,   NDum,   NFix, NCnnct, MaxDiis
       22     152       0       0       0       0       0       0

 Cartesian Hessian Update
 Hessian Updated using BFGS Update


** GEOMETRY OPTIMIZATION IN DELOCALIZED INTERNAL COORDINATES **
   Searching for a Minimum

   Optimization Cycle:   9

                       Coordinates (Angstroms)
     ATOM                X               Y               Z
      1  C         1.9766709648   -0.6992765015   -0.4158912858
      2  C         2.1696671525    0.8046735338   -0.0656172370
      3  O         3.1194352259    1.1572775135    0.5874517739
      4  O         1.3127290974    1.7198542585   -0.5547042974
      5  N         2.6570285320   -1.5802051847    0.5267937938
      6  H         0.4731586596    1.3717616774   -0.9135101077
      7  H         3.6120968866   -1.2556460838    0.6502128495
      8  H         2.2289244425   -1.5131289692    1.4471664329
      9  C         0.5303455130   -1.1646037031   -0.6394535724
     10  H         0.5602342591   -2.2366029787   -0.8366298343
     11  H         0.1407704771   -0.6975988481   -1.5479697611
     12  C        -0.4178838018   -0.8871661189    0.5477065030
     13  H         0.0216456589   -0.2116826594    1.2873120696
     14  H        -0.7572443349   -1.7934645977    1.0504368666
     15  S        -1.9121800964   -0.0334766532   -0.0633981475
     16  C        -2.6511447493    0.7133460930    1.4034702080
     17  H        -3.5544744144    1.2146996513    1.0544583504
     18  H        -1.9549444328    1.4358811835    1.8280664134
     19  H        -2.9065019754   -0.0738870912    2.1129067575
     20  O        -2.8466687590   -1.0168275694   -0.6151027397
     21  O        -1.4164349491    1.0638670346   -0.9241363797
     22  H         2.4899749437   -0.8132775864   -1.3800064560
   Point Group: c1    Number of degrees of freedom:    60


   Energy is   -951.140976818

 Hessian Updated using BFGS Update

 60 Hessian modes will be used to form the next step
  Hessian Eigenvalues:
     0.002000    0.002611    0.003408    0.007312    0.007670    0.011405
     0.029354    0.034782    0.037263    0.041740    0.041815    0.044165
     0.048501    0.050238    0.056948    0.057886    0.061172    0.069987
     0.072022    0.077196    0.083289    0.086368    0.118628    0.125002
     0.129694    0.153028    0.159956    0.160044    0.160506    0.161006
     0.167236    0.180994    0.191392    0.215752    0.232049    0.238765
     0.250425    0.254151    0.257240    0.270625    0.273948    0.285331
     0.310166    0.334621    0.339504    0.342464    0.343900    0.345269
     0.345475    0.345848    0.346081    0.377150    0.432658    0.442083
     0.475495    0.544944    0.589064    0.808945    0.873296    0.974227

 Minimum Search - Taking Simple RFO Step
 Searching for Lamda that Minimizes Along All modes
 Value Taken    Lamda =  -0.00008798
 Step Taken.  Stepsize is  0.070942

                             Maximum     Tolerance    Cnvgd?
         Gradient           0.002212      0.000300      NO
         Displacement       0.029487      0.001200      NO
         Energy change      0.000004      0.000001      NO


 New Cartesian Coordinates Obtained by Inverse Iteration

 Displacement from previous Coordinates is:  0.155569
 ----------------------------------------------------------------
             Standard Nuclear Orientation (Angstroms)
    I     Atom           X                Y                Z
 ----------------------------------------------------------------
    1      C       1.9802358096    -0.7035142740    -0.4162183893
    2      C       2.1776685498     0.8022235145    -0.0769365597
    3      O       3.1326857937     1.1598185906     0.5638697221
    4      O       1.3197628738     1.7144973790    -0.5675771350
    5      N       2.6597939301    -1.5834124008     0.5297206012
    6      H       0.4759478539     1.3649005865    -0.9126285378
    7      H       3.6174673273    -1.2673632720     0.6517564782
    8      H       2.2347252059    -1.5164559342     1.4509784984
    9      C       0.5318029890    -1.1635781567    -0.6354639650
   10      H       0.5579837907    -2.2364844872    -0.8252281897
   11      H       0.1434694536    -0.7021140717    -1.5466184124
   12      C      -0.4146901983    -0.8743616606     0.5502016971
   13      H       0.0265918240    -0.1957293484     1.2850376950
   14      H      -0.7557354420    -1.7761021503     1.0586505965
   15      S      -1.9101724331    -0.0213137664    -0.0614099652
   16      C      -2.6667059166     0.7039784287     1.4066860179
   17      H      -3.5715487550     1.2003982391     1.0560219841
   18      H      -1.9796616169     1.4277204954     1.8425999392
   19      H      -2.9191402543    -0.0936111934     2.1046364324
   20      O      -2.8355537436    -1.0021112188    -0.6312793800
   21      O      -1.4195934173     1.0903315401    -0.9061232982
   22      H       2.4898706758    -0.8232004394    -1.3811136301
 ----------------------------------------------------------------
 Nuclear Repulsion Energy =   804.6727325879 hartrees
 There are       48 alpha and       48 beta electrons
 Applying Cartesian multipole field
    Component          Value
    ---------          -----
     (2,0,0)        1.00000E-11
     (0,2,0)        2.00000E-11
     (0,0,2)       -3.00000E-11
 Nucleus-field energy     =     0.0000000174 hartrees
 Requested basis set is 6-311++G(d,p)
 There are 128 shells and 327 basis functions
 A cutoff of  1.0D-11 yielded   7109 shell pairs
 There are     46525 function pairs (     49547 Cartesian)
 Smallest overlap matrix eigenvalue = 8.31E-06
 Guess MOs from SCF MO coefficient file
 Reading MOs from coefficient file
 Reading MOs from coefficient file
 A restricted hybrid HF-DFT SCF calculation will be
 performed using Pulay DIIS extrapolation
 Exchange:     0.2000 Hartree-Fock + 0.0800 Slater + 0.7200 B88
 Correlation:  0.1900 VWN1RPA + 0.8100 LYP
 Using SG-1 standard quadrature grid
 SCF converges when DIIS error is below 1.0E-08
 Geometry optimization detected.  Setting ReadMinima to 0
 Setting SaveMinima to 0
 ---------------------------------------
  Cycle       Energy         DIIS Error
 ---------------------------------------
    1    -951.1432120468      3.81E-04
    2    -951.1409963283      4.00E-05
    3    -951.1409975590      4.43E-05
    4    -951.1410160555      1.90E-05
    5    -951.1410190239      5.45E-06
    6    -951.1410190094      1.65E-06
    7    -951.1410190899      1.14E-06
    8    -951.1410191453      1.61E-07
    9    -951.1410191530      4.53E-08
   10    -951.1410191519      1.94E-08
   11    -951.1410191505      9.12E-09 Convergence criterion met
 ---------------------------------------
 SCF time:  CPU 190.71 s  wall 190.97 s
 SCF   energy in the final basis set = -951.1410191505
 Total energy in the final basis set = -951.1410191505

 --------------------------------------------------------------

                    Orbital Energies (a.u.)
 --------------------------------------------------------------

 Alpha MOs
 -- Occupied --
-89.077 -19.171 -19.145 -19.141 -19.118 -14.316 -10.312 -10.248
-10.242 -10.241 -10.217  -8.142  -6.104  -6.103  -6.103  -1.138
 -1.112  -1.035  -1.030  -0.919  -0.843  -0.805  -0.744  -0.673
 -0.627  -0.623  -0.558  -0.547  -0.523  -0.513  -0.510  -0.489
 -0.476  -0.467  -0.461  -0.456  -0.444  -0.414  -0.407  -0.397
 -0.387  -0.360  -0.351  -0.335  -0.328  -0.325  -0.293  -0.269
 -- Virtual --
 -0.034  -0.022  -0.006  -0.004  -0.001   0.006   0.020   0.022
  0.025   0.028   0.035   0.046   0.051   0.056   0.060   0.063
  0.073   0.080   0.084   0.087   0.096   0.098   0.099   0.105
  0.109   0.117   0.119   0.120   0.123   0.127   0.134   0.138
  0.142   0.143   0.147   0.151   0.158   0.160   0.171   0.174
  0.180   0.184   0.185   0.197   0.202   0.209   0.220   0.228
  0.232   0.238   0.240   0.251   0.253   0.264   0.271   0.279
  0.286   0.293   0.301   0.305   0.308   0.314   0.319   0.323
  0.331   0.333   0.337   0.348   0.355   0.358   0.365   0.368
  0.380   0.387   0.393   0.400   0.402   0.413   0.427   0.436
  0.448   0.465   0.496   0.511   0.522   0.538   0.544   0.554
  0.575   0.580   0.597   0.602   0.608   0.627   0.637   0.651
  0.662   0.672   0.695   0.697   0.708   0.718   0.728   0.736
  0.743   0.763   0.781   0.818   0.834   0.840   0.865   0.890
  0.903   0.912   0.938   0.954   0.970   0.992   1.009   1.025
  1.046   1.079   1.091   1.107   1.112   1.120   1.136   1.155
  1.170   1.174   1.184   1.194   1.200   1.212   1.229   1.236
  1.264   1.277   1.307   1.324   1.357   1.392   1.425   1.441
  1.480   1.491   1.514   1.525   1.529   1.536   1.556   1.572
  1.583   1.593   1.621   1.624   1.652   1.659   1.672   1.683
  1.695   1.697   1.711   1.737   1.743   1.773   1.792   1.822
  1.848   1.857   1.872   1.906   1.918   1.928   1.952   1.966
  1.975   1.992   2.009   2.055   2.078   2.121   2.142   2.165
  2.183   2.205   2.243   2.262   2.343   2.367   2.432   2.444
  2.463   2.479   2.497   2.508   2.510   2.540   2.583   2.588
  2.603   2.643   2.653   2.667   2.692   2.739   2.767   2.779
  2.782   2.791   2.794   2.818   2.835   2.854   2.859   2.880
  2.883   2.908   2.927   2.955   2.961   2.988   2.993   3.021
  3.040   3.054   3.061   3.153   3.175   3.197   3.223   3.264
  3.323   3.362   3.375   3.486   3.529   3.534   3.568   3.661
  3.675   3.693   3.721   3.853   3.906   3.974   4.069   4.078
  4.145   4.322   4.712   4.839   4.993   5.017   5.037   5.073
  5.078   5.121   5.133   5.174   5.281   5.370   5.610   5.890
  8.123  17.325  17.343  17.465  23.757  23.807  23.828  23.879
 23.885  35.588  49.854  49.871  49.900  50.015 189.244
 --------------------------------------------------------------

          Ground-State Mulliken Net Atomic Charges

     Atom                 Charge (a.u.)
  ----------------------------------------
      1 C                     0.037977
      2 C                    -0.269372
      3 O                    -0.247425
      4 O                    -0.163182
      5 N                    -0.335912
      6 H                     0.339569
      7 H                     0.258932
      8 H                     0.228311
      9 C                    -0.451383
     10 H                     0.247784
     11 H                     0.217868
     12 C                    -0.561961
     13 H                     0.253204
     14 H                     0.262291
     15 S                     0.129256
     16 C                    -0.545960
     17 H                     0.232072
     18 H                     0.204947
     19 H                     0.206945
     20 O                    -0.093058
     21 O                    -0.211893
     22 H                     0.260991
  ----------------------------------------
  Sum of atomic charges =    -0.000000

 -----------------------------------------------------------------
                    Cartesian Multipole Moments
 -----------------------------------------------------------------
    Charge (ESU x 10^10)
                -0.0000
    Dipole Moment (Debye)
         X      -2.1935      Y      -1.9442      Z       3.2433
       Tot       4.3716
    Quadrupole Moments (Debye-Ang)
        XX     -84.8806     XY     -10.4478     YY     -84.7730
        XZ     -13.3015     YZ      -0.1430     ZZ     -69.0634
    Octopole Moments (Debye-Ang^2)
       XXX     -22.3002    XXY       5.2948    XYY     -22.0631
       YYY       6.0178    XXZ      15.3606    XYZ      -5.3316
       YYZ       4.3277    XZZ       1.4827    YZZ      -2.5837
       ZZZ       3.8454
    Hexadecapole Moments (Debye-Ang^3)
      XXXX   -2080.5628   XXXY    -134.8573   XXYY    -512.1113
      XYYY      21.6528   YYYY    -635.1966   XXXZ     -87.1004
      XXYZ     -20.4863   XYYZ     -13.2774   YYYZ       5.4484
      XXZZ    -373.5837   XYZZ      -8.8096   YYZZ    -143.6873
      XZZZ      -2.0571   YZZZ      -4.4549   ZZZZ    -307.0925
 -----------------------------------------------------------------
 Calculating analytic gradient of the SCF energy
 Gradient of SCF Energy
            1           2           3           4           5           6
    1  -0.0000950   0.0002732  -0.0001299  -0.0002131   0.0000107   0.0001056
    2  -0.0000695  -0.0000900  -0.0000001   0.0001029   0.0000351   0.0000430
    3   0.0000656  -0.0001734  -0.0000216   0.0000605   0.0000557  -0.0000016
            7           8           9          10          11          12
    1  -0.0000070   0.0000218   0.0000725  -0.0000234  -0.0000117   0.0000695
    2  -0.0000482  -0.0000289  -0.0000697   0.0000030  -0.0000044  -0.0000018
    3  -0.0000191  -0.0000169  -0.0000006  -0.0000145   0.0000020  -0.0000379
           13          14          15          16          17          18
    1  -0.0000041  -0.0000048  -0.0001114   0.0000219   0.0000231  -0.0000054
    2   0.0000145   0.0000354   0.0002152   0.0000015   0.0000062   0.0000203
    3  -0.0000061  -0.0000157  -0.0000516   0.0000427   0.0000137   0.0000176
           19          20          21          22
    1   0.0000104   0.0000072  -0.0000058  -0.0000041
    2   0.0000161  -0.0000436  -0.0001365  -0.0000006
    3   0.0000111  -0.0000119   0.0000959   0.0000061
 Max gradient component =       2.732E-04
 RMS gradient           =       7.226E-05
 Gradient time:  CPU 81.48 s  wall 81.52 s
 Geometry Optimization Parameters
   NAtoms,    NIC,     NZ,  NCons,   NDum,   NFix, NCnnct, MaxDiis
       22     152       0       0       0       0       0       0

 Cartesian Hessian Update
 Hessian Updated using BFGS Update


** GEOMETRY OPTIMIZATION IN DELOCALIZED INTERNAL COORDINATES **
   Searching for a Minimum

   Optimization Cycle:  10

                       Coordinates (Angstroms)
     ATOM                X               Y               Z
      1  C         1.9802358096   -0.7035142740   -0.4162183893
      2  C         2.1776685498    0.8022235145   -0.0769365597
      3  O         3.1326857937    1.1598185906    0.5638697221
      4  O         1.3197628738    1.7144973790   -0.5675771350
      5  N         2.6597939301   -1.5834124008    0.5297206012
      6  H         0.4759478539    1.3649005865   -0.9126285378
      7  H         3.6174673273   -1.2673632720    0.6517564782
      8  H         2.2347252059   -1.5164559342    1.4509784984
      9  C         0.5318029890   -1.1635781567   -0.6354639650
     10  H         0.5579837907   -2.2364844872   -0.8252281897
     11  H         0.1434694536   -0.7021140717   -1.5466184124
     12  C        -0.4146901983   -0.8743616606    0.5502016971
     13  H         0.0265918240   -0.1957293484    1.2850376950
     14  H        -0.7557354420   -1.7761021503    1.0586505965
     15  S        -1.9101724331   -0.0213137664   -0.0614099652
     16  C        -2.6667059166    0.7039784287    1.4066860179
     17  H        -3.5715487550    1.2003982391    1.0560219841
     18  H        -1.9796616169    1.4277204954    1.8425999392
     19  H        -2.9191402543   -0.0936111934    2.1046364324
     20  O        -2.8355537436   -1.0021112188   -0.6312793800
     21  O        -1.4195934173    1.0903315401   -0.9061232982
     22  H         2.4898706758   -0.8232004394   -1.3811136301
   Point Group: c1    Number of degrees of freedom:    60


   Energy is   -951.141019150

 Hessian Updated using BFGS Update

 60 Hessian modes will be used to form the next step
  Hessian Eigenvalues:
     0.002001    0.002727    0.003409    0.007305    0.007712    0.011315
     0.028906    0.034714    0.037263    0.041472    0.042298    0.044145
     0.048500    0.050376    0.056935    0.057934    0.061172    0.069896
     0.072000    0.077233    0.083161    0.086361    0.118571    0.122544
     0.129648    0.153395    0.159923    0.160045    0.160520    0.161067
     0.167306    0.179772    0.191407    0.215358    0.233588    0.238763
     0.250496    0.255604    0.257355    0.270796    0.274780    0.285149
     0.310836    0.334981    0.339598    0.342549    0.343779    0.345295
     0.345454    0.345827    0.346128    0.381227    0.433043    0.442076
     0.472445    0.542498    0.587441    0.810229    0.871748    0.976822

 Minimum Search - Taking Simple RFO Step
 Searching for Lamda that Minimizes Along All modes
 Value Taken    Lamda =  -0.00000168
 Step Taken.  Stepsize is  0.012734

                             Maximum     Tolerance    Cnvgd?
         Gradient           0.000179      0.000300     YES
         Displacement       0.004170      0.001200      NO
         Energy change     -0.000042      0.000001      NO


 New Cartesian Coordinates Obtained by Inverse Iteration

 Displacement from previous Coordinates is:  0.020193
 ----------------------------------------------------------------
             Standard Nuclear Orientation (Angstroms)
    I     Atom           X                Y                Z
 ----------------------------------------------------------------
    1      C       1.9798653333    -0.7027595297    -0.4160168703
    2      C       2.1757988740     0.8025794381    -0.0747108182
    3      O       3.1298099721     1.1601515613     0.5677215221
    4      O       1.3194291690     1.7144436715    -0.5683462401
    5      N       2.6604641823    -1.5831794150     0.5286047079
    6      H       0.4760260200     1.3643007360    -0.9141307960
    7      H       3.6175198835    -1.2654775055     0.6514198957
    8      H       2.2350050942    -1.5178938325     1.4498330475
    9      C       0.5317081496    -1.1638036072    -0.6353656211
   10      H       0.5588301316    -2.2365814457    -0.8257590349
   11      H       0.1429715547    -0.7020626403    -1.5462004122
   12      C      -0.4150408291    -0.8761218443     0.5504395908
   13      H       0.0260399296    -0.1982531718     1.2861045743
   14      H      -0.7561698703    -1.7784547860     1.0578917212
   15      S      -1.9099491798    -0.0223830421    -0.0613536371
   16      C      -2.6651538887     0.7052639524     1.4061860303
   17      H      -3.5694105356     1.2027190295     1.0553960242
   18      H      -1.9767974676     1.4283159899     1.8411672835
   19      H      -2.9184980565    -0.0913507444     2.1049290803
   20      O      -2.8369584041    -1.0026543245    -0.6294387875
   21      O      -1.4195972830     1.0883618754    -0.9075589877
   22      H       2.4893115206    -0.8206439651    -1.3812500731
 ----------------------------------------------------------------
 Nuclear Repulsion Energy =   804.7206070648 hartrees
 There are       48 alpha and       48 beta electrons
 Applying Cartesian multipole field
    Component          Value
    ---------          -----
     (2,0,0)        1.00000E-11
     (0,2,0)        2.00000E-11
     (0,0,2)       -3.00000E-11
 Nucleus-field energy     =     0.0000000174 hartrees
 Requested basis set is 6-311++G(d,p)
 There are 128 shells and 327 basis functions
 A cutoff of  1.0D-11 yielded   7110 shell pairs
 There are     46526 function pairs (     49548 Cartesian)
 Smallest overlap matrix eigenvalue = 8.31E-06
 Guess MOs from SCF MO coefficient file
 Reading MOs from coefficient file
 Reading MOs from coefficient file
 A restricted hybrid HF-DFT SCF calculation will be
 performed using Pulay DIIS extrapolation
 Exchange:     0.2000 Hartree-Fock + 0.0800 Slater + 0.7200 B88
 Correlation:  0.1900 VWN1RPA + 0.8100 LYP
 Using SG-1 standard quadrature grid
 SCF converges when DIIS error is below 1.0E-08
 Geometry optimization detected.  Setting ReadMinima to 0
 Setting SaveMinima to 0
 ---------------------------------------
  Cycle       Energy         DIIS Error
 ---------------------------------------
    1    -951.1409008404      4.89E-05
    2    -951.1410198336      4.59E-06
    3    -951.1410198285      4.85E-06
    4    -951.1410197004      1.41E-06
    5    -951.1410197453      4.29E-07
    6    -951.1410197543      2.24E-07
    7    -951.1410197662      9.67E-08
    8    -951.1410197702      1.59E-08
    9    -951.1410197711      7.20E-09 Convergence criterion met
 ---------------------------------------
 SCF time:  CPU 157.52 s  wall 157.67 s
 SCF   energy in the final basis set = -951.1410197711
 Total energy in the final basis set = -951.1410197711

 --------------------------------------------------------------

                    Orbital Energies (a.u.)
 --------------------------------------------------------------

 Alpha MOs
 -- Occupied --
-89.077 -19.171 -19.145 -19.141 -19.118 -14.316 -10.313 -10.248
-10.242 -10.241 -10.217  -8.142  -6.104  -6.103  -6.103  -1.138
 -1.112  -1.035  -1.030  -0.919  -0.843  -0.805  -0.744  -0.673
 -0.627  -0.623  -0.558  -0.547  -0.523  -0.513  -0.510  -0.489
 -0.476  -0.467  -0.461  -0.456  -0.444  -0.414  -0.407  -0.397
 -0.387  -0.360  -0.351  -0.335  -0.329  -0.325  -0.293  -0.269
 -- Virtual --
 -0.034  -0.022  -0.006  -0.004  -0.001   0.006   0.019   0.022
  0.025   0.028   0.035   0.046   0.051   0.056   0.060   0.063
  0.073   0.080   0.084   0.087   0.096   0.098   0.099   0.105
  0.109   0.117   0.119   0.120   0.123   0.127   0.134   0.138
  0.142   0.143   0.147   0.151   0.158   0.160   0.171   0.174
  0.180   0.184   0.185   0.197   0.202   0.209   0.220   0.228
  0.232   0.239   0.240   0.251   0.253   0.264   0.271   0.279
  0.286   0.293   0.301   0.305   0.308   0.314   0.319   0.323
  0.331   0.333   0.337   0.348   0.355   0.358   0.365   0.368
  0.380   0.387   0.393   0.400   0.402   0.413   0.426   0.436
  0.448   0.465   0.496   0.511   0.522   0.537   0.544   0.555
  0.575   0.579   0.597   0.602   0.608   0.627   0.637   0.651
  0.662   0.672   0.694   0.697   0.708   0.718   0.728   0.736
  0.743   0.763   0.781   0.818   0.834   0.840   0.865   0.890
  0.903   0.912   0.938   0.954   0.970   0.992   1.009   1.025
  1.045   1.079   1.091   1.107   1.112   1.120   1.136   1.155
  1.170   1.174   1.184   1.194   1.199   1.211   1.229   1.236
  1.264   1.277   1.307   1.325   1.357   1.392   1.425   1.441
  1.480   1.491   1.514   1.525   1.529   1.536   1.556   1.573
  1.583   1.593   1.621   1.624   1.652   1.659   1.672   1.683
  1.695   1.697   1.711   1.737   1.743   1.773   1.792   1.822
  1.847   1.857   1.872   1.906   1.918   1.928   1.952   1.966
  1.975   1.992   2.009   2.055   2.078   2.121   2.142   2.165
  2.183   2.205   2.243   2.262   2.343   2.367   2.432   2.444
  2.463   2.479   2.498   2.508   2.510   2.540   2.583   2.588
  2.603   2.643   2.653   2.667   2.692   2.739   2.768   2.779
  2.782   2.791   2.795   2.818   2.835   2.854   2.859   2.880
  2.883   2.908   2.927   2.955   2.961   2.988   2.993   3.021
  3.040   3.054   3.061   3.153   3.175   3.197   3.223   3.264
  3.323   3.362   3.375   3.486   3.529   3.534   3.568   3.661
  3.675   3.693   3.721   3.853   3.906   3.974   4.069   4.078
  4.145   4.322   4.712   4.839   4.993   5.017   5.037   5.073
  5.078   5.121   5.133   5.174   5.281   5.370   5.610   5.890
  8.124  17.325  17.343  17.465  23.757  23.807  23.828  23.879
 23.885  35.588  49.854  49.871  49.900  50.015 189.244
 --------------------------------------------------------------

          Ground-State Mulliken Net Atomic Charges

     Atom                 Charge (a.u.)
  ----------------------------------------
      1 C                     0.036295
      2 C                    -0.269834
      3 O                    -0.247467
      4 O                    -0.162659
      5 N                    -0.335585
      6 H                     0.339288
      7 H                     0.258802
      8 H                     0.228344
      9 C                    -0.449976
     10 H                     0.247823
     11 H                     0.217476
     12 C                    -0.560935
     13 H                     0.252940
     14 H                     0.262535
     15 S                     0.128120
     16 C                    -0.545471
     17 H                     0.232105
     18 H                     0.204974
     19 H                     0.206960
     20 O                    -0.093024
     21 O                    -0.211920
     22 H                     0.261208
  ----------------------------------------
  Sum of atomic charges =     0.000000

 -----------------------------------------------------------------
                    Cartesian Multipole Moments
 -----------------------------------------------------------------
    Charge (ESU x 10^10)
                -0.0000
    Dipole Moment (Debye)
         X      -2.1866      Y      -1.9411      Z       3.2387
       Tot       4.3633
    Quadrupole Moments (Debye-Ang)
        XX     -84.9000     XY     -10.4367     YY     -84.7607
        XZ     -13.3006     YZ      -0.1566     ZZ     -69.0769
    Octopole Moments (Debye-Ang^2)
       XXX     -22.0018    XXY       5.4444    XYY     -22.0679
       YYY       6.0804    XXZ      15.2753    XYZ      -5.3739
       YYZ       4.3120    XZZ       1.4710    YZZ      -2.5870
       ZZZ       3.7556
    Hexadecapole Moments (Debye-Ang^3)
      XXXX   -2079.5988   XXXY    -134.6068   XXYY    -512.0530
      XYYY      21.5397   YYYY    -635.1855   XXXZ     -87.3103
      XXYZ     -20.5958   XYYZ     -13.3137   YYYZ       5.2605
      XXZZ    -373.5576   XYZZ      -8.8691   YYZZ    -143.7199
      XZZZ      -2.3130   YZZZ      -4.5712   ZZZZ    -307.2045
 -----------------------------------------------------------------
 Calculating analytic gradient of the SCF energy
 Gradient of SCF Energy
            1           2           3           4           5           6
    1  -0.0000322  -0.0000030   0.0000197  -0.0000523   0.0000061   0.0000429
    2  -0.0000266  -0.0000428  -0.0000216   0.0000458   0.0000299  -0.0000173
    3  -0.0000202   0.0000670  -0.0000727   0.0000168   0.0000230  -0.0000399
            7           8           9          10          11          12
    1  -0.0000068   0.0000032   0.0000042  -0.0000197  -0.0000149  -0.0000111
    2  -0.0000223  -0.0000057  -0.0000013   0.0000022   0.0000177  -0.0000149
    3  -0.0000254  -0.0000103   0.0000049  -0.0000054   0.0000039   0.0000234
           13          14          15          16          17          18
    1   0.0000020   0.0000168   0.0001446  -0.0000074  -0.0000023   0.0000172
    2   0.0000110  -0.0000095   0.0000244   0.0000078   0.0000196   0.0000030
    3  -0.0000117   0.0000174  -0.0000580   0.0000054   0.0000201  -0.0000063
           19          20          21          22
    1   0.0000068  -0.0000478  -0.0000661   0.0000000
    2   0.0000091   0.0000240  -0.0000176  -0.0000152
    3   0.0000086   0.0000269   0.0000325  -0.0000002
 Max gradient component =       1.446E-04
 RMS gradient           =       3.139E-05
 Gradient time:  CPU 75.39 s  wall 75.40 s
 Geometry Optimization Parameters
   NAtoms,    NIC,     NZ,  NCons,   NDum,   NFix, NCnnct, MaxDiis
       22     152       0       0       0       0       0       0

 Cartesian Hessian Update
 Hessian Updated using BFGS Update


** GEOMETRY OPTIMIZATION IN DELOCALIZED INTERNAL COORDINATES **
   Searching for a Minimum

   Optimization Cycle:  11

                       Coordinates (Angstroms)
     ATOM                X               Y               Z
      1  C         1.9798653333   -0.7027595297   -0.4160168703
      2  C         2.1757988740    0.8025794381   -0.0747108182
      3  O         3.1298099721    1.1601515613    0.5677215221
      4  O         1.3194291690    1.7144436715   -0.5683462401
      5  N         2.6604641823   -1.5831794150    0.5286047079
      6  H         0.4760260200    1.3643007360   -0.9141307960
      7  H         3.6175198835   -1.2654775055    0.6514198957
      8  H         2.2350050942   -1.5178938325    1.4498330475
      9  C         0.5317081496   -1.1638036072   -0.6353656211
     10  H         0.5588301316   -2.2365814457   -0.8257590349
     11  H         0.1429715547   -0.7020626403   -1.5462004122
     12  C        -0.4150408291   -0.8761218443    0.5504395908
     13  H         0.0260399296   -0.1982531718    1.2861045743
     14  H        -0.7561698703   -1.7784547860    1.0578917212
     15  S        -1.9099491798   -0.0223830421   -0.0613536371
     16  C        -2.6651538887    0.7052639524    1.4061860303
     17  H        -3.5694105356    1.2027190295    1.0553960242
     18  H        -1.9767974676    1.4283159899    1.8411672835
     19  H        -2.9184980565   -0.0913507444    2.1049290803
     20  O        -2.8369584041   -1.0026543245   -0.6294387875
     21  O        -1.4195972830    1.0883618754   -0.9075589877
     22  H         2.4893115206   -0.8206439651   -1.3812500731
   Point Group: c1    Number of degrees of freedom:    60


   Energy is   -951.141019771

 Hessian Updated using BFGS Update

 60 Hessian modes will be used to form the next step
  Hessian Eigenvalues:
     0.002005    0.002519    0.003088    0.007098    0.008017    0.010150
     0.027140    0.034971    0.037237    0.041549    0.043448    0.046869
     0.049223    0.052582    0.057064    0.057893    0.061178    0.069791
     0.071830    0.077481    0.083168    0.086348    0.118669    0.129627
     0.138640    0.153782    0.160007    0.160299    0.160896    0.164137
     0.167161    0.183350    0.194179    0.215323    0.232104    0.238963
     0.250632    0.257218    0.260646    0.271938    0.274476    0.284895
     0.310415    0.334853    0.339602    0.342680    0.343797    0.345420
     0.345687    0.345827    0.346500    0.381697    0.431916    0.442062
     0.469168    0.542078    0.584653    0.802573    0.870979    0.974940

 Minimum Search - Taking Simple RFO Step
 Searching for Lamda that Minimizes Along All modes
 Value Taken    Lamda =   0.00000000
 Step Taken.  Stepsize is  0.009562

                             Maximum     Tolerance    Cnvgd?
         Gradient           0.000066      0.000300     YES
         Displacement       0.004571      0.001200      NO
         Energy change     -0.000001      0.000001     YES

 Final energy is   -951.14101977105997     


 ******************************
 **  OPTIMIZATION CONVERGED  **
 ******************************

                       Coordinates (Angstroms)
     ATOM                X               Y               Z
      1  C         1.9798653333   -0.7027595297   -0.4160168703
      2  C         2.1757988740    0.8025794381   -0.0747108182
      3  O         3.1298099721    1.1601515613    0.5677215221
      4  O         1.3194291690    1.7144436715   -0.5683462401
      5  N         2.6604641823   -1.5831794150    0.5286047079
      6  H         0.4760260200    1.3643007360   -0.9141307960
      7  H         3.6175198835   -1.2654775055    0.6514198957
      8  H         2.2350050942   -1.5178938325    1.4498330475
      9  C         0.5317081496   -1.1638036072   -0.6353656211
     10  H         0.5588301316   -2.2365814457   -0.8257590349
     11  H         0.1429715547   -0.7020626403   -1.5462004122
     12  C        -0.4150408291   -0.8761218443    0.5504395908
     13  H         0.0260399296   -0.1982531718    1.2861045743
     14  H        -0.7561698703   -1.7784547860    1.0578917212
     15  S        -1.9099491798   -0.0223830421   -0.0613536371
     16  C        -2.6651538887    0.7052639524    1.4061860303
     17  H        -3.5694105356    1.2027190295    1.0553960242
     18  H        -1.9767974676    1.4283159899    1.8411672835
     19  H        -2.9184980565   -0.0913507444    2.1049290803
     20  O        -2.8369584041   -1.0026543245   -0.6294387875
     21  O        -1.4195972830    1.0883618754   -0.9075589877
     22  H         2.4893115206   -0.8206439651   -1.3812500731

Z-matrix Print:
$molecule
0 1
S 
O  1 1.463898
O  1 1.479954 2 119.373640
C  1 1.803740 2 108.707360 3 123.742567 0
H  4 1.088966 1 109.158775 2 179.392289 0
H  4 1.089505 1 108.916910 2 56.697386 0
H  4 1.090044 1 105.640372 2 -61.795536 0
C  1 1.826995 2 109.583439 3 -122.033239 0
H  8 1.089991 1 106.658051 2 -42.267654 0
H  8 1.093280 1 105.408955 2 -158.099880 0
C  8 1.544418 1 109.361244 2 80.571031 0
H  11 1.089880 8 109.434727 1 -110.495735 0
H  11 1.092676 8 110.073235 1 5.871874 0
C  11 1.535524 8 114.363622 1 129.136510 0
H  14 1.097774 11 106.249626 8 -171.153160 0
N  14 1.459679 11 110.553443 8 73.410702 0
H  16 1.015861 14 109.200818 11 179.449761 0
H  16 1.016828 14 110.639100 11 -65.047298 0
C  14 1.555932 11 116.141266 8 -56.345141 0
O  19 1.204456 14 120.262652 11 152.907099 0
O  19 1.344820 14 119.689610 11 -31.119807 0
H  21 0.976471 19 115.903640 14 16.375532 0
$end


 --------------------------------------------------------------

                    Orbital Energies (a.u.)
 --------------------------------------------------------------

 Alpha MOs
 -- Occupied --
-89.077 -19.171 -19.145 -19.141 -19.118 -14.316 -10.313 -10.248
-10.242 -10.241 -10.217  -8.142  -6.104  -6.103  -6.103  -1.138
 -1.112  -1.035  -1.030  -0.919  -0.843  -0.805  -0.744  -0.673
 -0.627  -0.623  -0.558  -0.547  -0.523  -0.513  -0.510  -0.489
 -0.476  -0.467  -0.461  -0.456  -0.444  -0.414  -0.407  -0.397
 -0.387  -0.360  -0.351  -0.335  -0.329  -0.325  -0.293  -0.269
 -- Virtual --
 -0.034  -0.022  -0.006  -0.004  -0.001   0.006   0.019   0.022
  0.025   0.028   0.035   0.046   0.051   0.056   0.060   0.063
  0.073   0.080   0.084   0.087   0.096   0.098   0.099   0.105
  0.109   0.117   0.119   0.120   0.123   0.127   0.134   0.138
  0.142   0.143   0.147   0.151   0.158   0.160   0.171   0.174
  0.180   0.184   0.185   0.197   0.202   0.209   0.220   0.228
  0.232   0.239   0.240   0.251   0.253   0.264   0.271   0.279
  0.286   0.293   0.301   0.305   0.308   0.314   0.319   0.323
  0.331   0.333   0.337   0.348   0.355   0.358   0.365   0.368
  0.380   0.387   0.393   0.400   0.402   0.413   0.426   0.436
  0.448   0.465   0.496   0.511   0.522   0.537   0.544   0.555
  0.575   0.579   0.597   0.602   0.608   0.627   0.637   0.651
  0.662   0.672   0.694   0.697   0.708   0.718   0.728   0.736
  0.743   0.763   0.781   0.818   0.834   0.840   0.865   0.890
  0.903   0.912   0.938   0.954   0.970   0.992   1.009   1.025
  1.045   1.079   1.091   1.107   1.112   1.120   1.136   1.155
  1.170   1.174   1.184   1.194   1.199   1.211   1.229   1.236
  1.264   1.277   1.307   1.325   1.357   1.392   1.425   1.441
  1.480   1.491   1.514   1.525   1.529   1.536   1.556   1.573
  1.583   1.593   1.621   1.624   1.652   1.659   1.672   1.683
  1.695   1.697   1.711   1.737   1.743   1.773   1.792   1.822
  1.847   1.857   1.872   1.906   1.918   1.928   1.952   1.966
  1.975   1.992   2.009   2.055   2.078   2.121   2.142   2.165
  2.183   2.205   2.243   2.262   2.343   2.367   2.432   2.444
  2.463   2.479   2.498   2.508   2.510   2.540   2.583   2.588
  2.603   2.643   2.653   2.667   2.692   2.739   2.768   2.779
  2.782   2.791   2.795   2.818   2.835   2.854   2.859   2.880
  2.883   2.908   2.927   2.955   2.961   2.988   2.993   3.021
  3.040   3.054   3.061   3.153   3.175   3.197   3.223   3.264
  3.323   3.362   3.375   3.486   3.529   3.534   3.568   3.661
  3.675   3.693   3.721   3.853   3.906   3.974   4.069   4.078
  4.145   4.322   4.712   4.839   4.993   5.017   5.037   5.073
  5.078   5.121   5.133   5.174   5.281   5.370   5.610   5.890
  8.124  17.325  17.343  17.465  23.757  23.807  23.828  23.879
 23.885  35.588  49.854  49.871  49.900  50.015 189.244
 --------------------------------------------------------------

          Ground-State Mulliken Net Atomic Charges

     Atom                 Charge (a.u.)
  ----------------------------------------
      1 C                     0.036295
      2 C                    -0.269834
      3 O                    -0.247467
      4 O                    -0.162659
      5 N                    -0.335585
      6 H                     0.339288
      7 H                     0.258802
      8 H                     0.228344
      9 C                    -0.449976
     10 H                     0.247823
     11 H                     0.217476
     12 C                    -0.560935
     13 H                     0.252940
     14 H                     0.262535
     15 S                     0.128120
     16 C                    -0.545471
     17 H                     0.232105
     18 H                     0.204974
     19 H                     0.206960
     20 O                    -0.093024
     21 O                    -0.211920
     22 H                     0.261208
  ----------------------------------------
  Sum of atomic charges =     0.000000

 -----------------------------------------------------------------
                    Cartesian Multipole Moments
 -----------------------------------------------------------------
    Charge (ESU x 10^10)
                -0.0000
    Dipole Moment (Debye)
         X      -2.1866      Y      -1.9411      Z       3.2387
       Tot       4.3633
    Quadrupole Moments (Debye-Ang)
        XX     -84.9000     XY     -10.4367     YY     -84.7607
        XZ     -13.3006     YZ      -0.1566     ZZ     -69.0769
    Octopole Moments (Debye-Ang^2)
       XXX     -22.0018    XXY       5.4444    XYY     -22.0679
       YYY       6.0804    XXZ      15.2753    XYZ      -5.3739
       YYZ       4.3120    XZZ       1.4710    YZZ      -2.5870
       ZZZ       3.7556
    Hexadecapole Moments (Debye-Ang^3)
      XXXX   -2079.5988   XXXY    -134.6068   XXYY    -512.0530
      XYYY      21.5397   YYYY    -635.1855   XXXZ     -87.3103
      XXYZ     -20.5958   XYYZ     -13.3137   YYYZ       5.2605
      XXZZ    -373.5576   XYZZ      -8.8691   YYZZ    -143.7199
      XZZZ      -2.3130   YZZZ      -4.5712   ZZZZ    -307.2045
 -----------------------------------------------------------------
Archival summary:
1\1\TWL02\OPT\ProcedureUnspecified\BasisUnspecified\141511\cher\MonDec1220:52:482016MonDec1220:52:482016\0\\#,OPT,ProcedureUnspecified,BasisUnspecified,\\0,1\S\O,1,1.4639\O,1,1.47995,2,119.374\C,1,1.80374,2,108.707,3,123.743,0\H,4,1.08897,1,109.159,2,179.392,0\H,4,1.0895,1,108.917,2,56.6974,0\H,4,1.09004,1,105.64,2,-61.7955,0\C,1,1.827,2,109.583,3,-122.033,0\H,8,1.08999,1,106.658,2,-42.2677,0\H,8,1.09328,1,105.409,2,-158.1,0\C,8,1.54442,1,109.361,2,80.571,0\H,11,1.08988,8,109.435,1,-110.496,0\H,11,1.09268,8,110.073,1,5.87187,0\C,11,1.53552,8,114.364,1,129.137,0\H,14,1.09777,11,106.25,8,-171.153,0\N,14,1.45968,11,110.553,8,73.4107,0\H,16,1.01586,14,109.201,11,179.45,0\H,16,1.01683,14,110.639,11,-65.0473,0\C,14,1.55593,11,116.141,8,-56.3451,0\O,19,1.20446,14,120.263,11,152.907,0\O,19,1.34482,14,119.69,11,-31.1198,0\H,21,0.976471,19,115.904,14,16.3755,0\\\@

 Total job time:  3753.20s(wall), 3747.85s(cpu) 
 Mon Dec 12 20:52:48 2016

        *************************************************************
        *                                                           *
        *  Thank you very much for using Q-Chem.  Have a nice day.  *
        *                                                           *
        *************************************************************


 
User input: 2 of 3 
 
TWL02 127.0.1
Q-Chem Developer Version! Running on 127.0.1.*
                  Welcome to Q-Chem
     A Quantum Leap Into The Future Of Chemistry


 Q-Chem 4.4, Q-Chem, Inc., Pleasanton, CA (2016)

 Y. Shao,  Z. Gan,  E. Epifanovsky,  A. T. B. Gilbert,  M. Wormit,  
 J. Kussmann,  A. W. Lange,  A. Behn,  J. Deng,  X. Feng,  D. Ghosh,  
 M. Goldey,  P. R. Horn,  L. D. Jacobson,  I. Kaliman,  F. Rob,  
 R. Z. Khaliullin,  T. Kus,  A. Landau,  J. Liu,  E. I. Proynov,  Y. M. Rhee,  
 R. M. Richard,  M. A. Rohrdanz,  R. P. Steele,  E. J. Sundstrom,  
 H. L. Woodcock III,  P. M. Zimmerman,  D. Zuev,  B. Albrecht,  E. Alguire,  
 B. Austin,  S. A. Baeppler,  G. J. O. Beran,  Y. A. Bernard,  E. Berquist,  
 K. Brandhorst,  K. B. Bravaya,  S. T. Brown,  D. Casanova,  C.-M. Chang,  
 Y. Chen,  S. H. Chien,  K. D. Closser,  M. P. Coons,  D. L. Crittenden,  
 S. Dasgupta,  M. Diedenhofen,  R. A. DiStasio Jr.,  H. Do,  A. D. Dutoi,  
 R. G. Edgar,  P.-T. Fang,  S. Fatehi,  Q. Feng,  L. Fusti-Molnar,  
 A. Ghysels,  A. Golubeva-Zadorozhnaya,  J. Gomes,  A. Gunina,  
 M. W. D. Hanson-Heine,  P. H. P. Harbach,  A. W. Hauser,  J. E. Herr,  
 E. G. Hohenstein,  Z. C. Holden,  K. Hui,  T.-C. Jagau,  H. Ji,  B. Kaduk,  
 K. Khistyaev,  Jaehoon Kim,  Jihan Kim,  R. A. King,  P. Klunzinger,  
 K. Koh,  D. Kosenkov,  T. Kowalczyk,  C. M. Krauter,  A. Kunitsa,  
 K. U. Lao,  A. Laurent,  K. V. Lawler,  J. Lee,  D. Lefrancois,  S. Lehtola,  
 S. V. Levchenko,  C. Y. Lin,  Y.-S. Lin,  F. Liu,  E. Livshits,  
 R. C. Lochan,  A. Luenser,  P. Manohar,  S. F. Manzer,  S.-P. Mao,  Y. Mao,  
 N. Mardirossian,  A. V. Marenich,  L. A. Martinez-Martinez,  S. A. Maurer,  
 N. J. Mayhall,  J.-M. Mewes,  A. F. Morrison,  K. Nanda,  T. S. Nguyen-Beck,  
 C. M. Oana,  R. Olivares-Amaya,  D. P. O'Neill,  J. A. Parkhill,  
 T. M. Perrine,  R. Peverati,  P. A. Pieniazek,  F. Plasser,  A. Prociuk,  
 D. R. Rehn,  E. Rosta,  N. J. Russ,  N. Sergueev,  S. M. Sharada,  
 S. Sharma,  D. W. Small,  A. Sodt,  T. Stauch,  T. Stein,  D. Stuck,  
 Y.-C. Su,  A. J. W. Thom,  T. Tsuchimochi,  L. Vogt,  O. Vydrov,  T. Wang,  
 M. A. Watson,  J. Wenzel,  A. White,  C. F. Williams,  V. Vanovschi,  
 K. Yao,  S. Yeganeh,  S. R. Yost,  Z.-Q. You,  I. Y. Zhang,  X. Zhang,  
 Y. Zhao,  B. R. Brooks,  G. K. L. Chan,  D. M. Chipman,  C. J. Cramer,  
 W. A. Goddard III,  M. S. Gordon,  W. J. Hehre,  A. Klamt,  
 H. F. Schaefer III,  M. W. Schmidt,  C. D. Sherrill,  D. G. Truhlar,  
 A. Warshel,  X. Xu,  A. Aspuru-Guzik,  R. Baer,  A. T. Bell,  N. A. Besley,  
 J.-D. Chai,  A. Dreuw,  B. D. Dunietz,  T. R. Furlani,  S. R. Gwaltney,  
 C.-P. Hsu,  Y. Jung,  J. Kong,  D. S. Lambrecht,  W. Liang,  C. Ochsenfeld,  
 V. A. Rassolov,  L. V. Slipchenko,  J. E. Subotnik,  T. Van Voorhis,  
 J. M. Herbert,  A. I. Krylov,  P. M. W. Gill,  M. Head-Gordon

 Contributors to earlier versions of Q-Chem not listed above: 
 R. D. Adamson,  J. Baker,  E. F. C. Byrd,  A. K. Chakraborty,  C.-L. Cheng,  
 H. Dachsel,  R. J. Doerksen,  G. Hawkins,  A. Heyden,  S. Hirata,  
 G. Kedziora,  F. J. Keil,  C. Kelley,  P. P. Korambath,  W. Kurlancheek,  
 A. M. Lee,  M. S. Lee,  D. Liotard,  I. Lotan,  P. E. Maslen,  N. Nair,  
 D. Neuhauser,  R. Olson,  B. Peters,  J. Ritchie,  N. E. Schultz,  
 N. Shenvi,  A. C. Simmonett,  K. S. Thanthiriwatte,  Q. Wu,  W. Zhang

 Please cite Q-Chem as follows:
 Y. Shao et al., Mol. Phys. 113, 184-215 (2015)
 DOI: 10.1080/00268976.2014.952696

 Q-Chem 4.4.2 for Intel X86 EM64T Linux

 Parts of Q-Chem use Armadillo 5.200.1 (Boston Tea Smuggler).
 http://arma.sourceforge.net/

 Q-Chem begins on Mon Dec 12 20:52:48 2016  


Host: 0

     Scratch files written to /scratch/cher/qchem2602//
The previous job contains 0 fragments, simply inherited here
FILE_GEOM_ORG=        593

Checking the input file for inconsistencies... 	...done.

--------------------------------------------------------------
User input:
--------------------------------------------------------------

$molecule
   read
$end

$rem
   BASIS 6-311++G**
   JOB_TYPE FREQUENCY
   METHOD B3LYP
   SYM_IGNORE  TRUE
$end

--------------------------------------------------------------
 ----------------------------------------------------------------
             Standard Nuclear Orientation (Angstroms)
    I     Atom           X                Y                Z
 ----------------------------------------------------------------
    1      C       1.9798653333    -0.7027595297    -0.4160168703
    2      C       2.1757988740     0.8025794381    -0.0747108182
    3      O       3.1298099721     1.1601515613     0.5677215221
    4      O       1.3194291690     1.7144436715    -0.5683462401
    5      N       2.6604641823    -1.5831794150     0.5286047079
    6      H       0.4760260200     1.3643007360    -0.9141307960
    7      H       3.6175198835    -1.2654775055     0.6514198957
    8      H       2.2350050942    -1.5178938325     1.4498330475
    9      C       0.5317081496    -1.1638036072    -0.6353656211
   10      H       0.5588301316    -2.2365814457    -0.8257590349
   11      H       0.1429715547    -0.7020626403    -1.5462004122
   12      C      -0.4150408291    -0.8761218443     0.5504395908
   13      H       0.0260399296    -0.1982531718     1.2861045743
   14      H      -0.7561698703    -1.7784547860     1.0578917212
   15      S      -1.9099491798    -0.0223830421    -0.0613536371
   16      C      -2.6651538887     0.7052639524     1.4061860303
   17      H      -3.5694105356     1.2027190295     1.0553960242
   18      H      -1.9767974676     1.4283159899     1.8411672835
   19      H      -2.9184980565    -0.0913507444     2.1049290803
   20      O      -2.8369584041    -1.0026543245    -0.6294387875
   21      O      -1.4195972830     1.0883618754    -0.9075589877
   22      H       2.4893115206    -0.8206439651    -1.3812500731
 ----------------------------------------------------------------
 Nuclear Repulsion Energy =   804.7206070648 hartrees
 There are       48 alpha and       48 beta electrons
 Requested basis set is 6-311++G(d,p)
 There are 128 shells and 327 basis functions

 Total QAlloc Memory Limit   2000 MB
 Mega-Array Size        61 MB
 MEM_STATIC part        62 MB
 A cutoff of  1.0D-11 yielded   7110 shell pairs
 There are     46526 function pairs (     49548 Cartesian)

 -------------------------------------------------------
 OpenMP Integral Computing Module                       
 Release: version 1.0, May 2013, Q-Chem Inc. Pittsburgh 
 -------------------------------------------------------
 Integral Job Info:
 Integral job number is                      11
 Integral operator is                         1
 short-range coefficients                     0
 long-range coefficients              100000000
 Omega coefficients                           0
 if combine SR and LR in K                    0
 Integral screening is                        0
 Integral computing path is                   2
 max size of driver memory is            800000
 size of driver memory is                593474
 size of scratch memory is              4103008
 max col of scratch BK array               1296
 max len of scratch array in speh3          155
 max len of scratch index in speh4           18
 max int batch size is                      520
 min int batch size is                       52
 fixed nKL is                                52
 max L of basis functions is                  2
 order of int derivative is                   0
 number of shells is                        128
 number of basis is                         338
 number of cartesian basis is               338
 number of contracted shell pairs          7110
 number of primitive shell pairs          16141
 maxK2 (contraction) of shell pair           36
 max number of K2 of shell pair               1
 max number of CS2 of shell pair           1191
 max number of PS2 of shell pair           2226
 mem total for path MDJ                   73624
 -------------------------------------------------------
 Smallest overlap matrix eigenvalue = 8.31E-06
 Guess from superposition of atomic densities
 Warning:  Energy on first SCF cycle will be non-variational
 A restricted hybrid HF-DFT SCF calculation will be
 performed using Pulay DIIS extrapolation
 Exchange:     0.2000 Hartree-Fock + 0.0800 Slater + 0.7200 B88
 Correlation:  0.1900 VWN1RPA + 0.8100 LYP
 Using SG-1 standard quadrature grid
 SCF converges when DIIS error is below 1.0E-08
 Inaccurate integrated density:
   Number of electrons =    96
   Numerical integral  =    91.718446885156
   Relative error      =    -4.4599511613 %
 ---------------------------------------
  Cycle       Energy         DIIS Error
 ---------------------------------------
    1    -937.3220071969      3.18E-01
    2    -834.2484486956      6.85E-02
    3    -385.5930711034      1.17E-01
    4    -868.1559728129      4.44E-02
    5    -667.4024924434      9.06E-02
    6    -749.5865116113      8.04E-02
    7    -750.9581003810      8.03E-02
    8    -750.9034154382      8.03E-02
    9    -750.9120029294      8.02E-02
   10    -751.3292906764      8.07E-02
   11    -751.3937225280      8.08E-02
   12    -296.6836476457      1.31E-01
   13    -801.9437984210      6.53E-02
   14    -697.2736025555      8.70E-02
   15    -810.6059362979      7.12E-02
   16    -832.5552963750      6.47E-02
   17    -902.3273934789      4.53E-02
   18    -928.6472553444      2.36E-02
   19    -844.8085048066      6.60E-02
   20    -931.0781619583      2.97E-02
   21    -941.3457692413      2.14E-02
   22    -946.7196278025      1.38E-02
   23    -950.7889419446      5.70E-03
   24    -950.9746532754      4.12E-03
   25    -951.1129865656      1.52E-03
   26    -951.1316971933      8.64E-04
   27    -951.1376143852      4.69E-04
   28    -951.1393724486      3.56E-04
   29    -951.1407451957      1.39E-04
   30    -951.1410075669      3.18E-05
   31    -951.1410188677      1.08E-05
   32    -951.1410200414      3.29E-06
   33    -951.1410201942      1.23E-06
   34    -951.1410202009      3.58E-07
   35    -951.1410202336      9.80E-08
   36    -951.1410202178      3.92E-08
   37    -951.1410202212      1.04E-08
   38    -951.1410202216      2.14E-09 Convergence criterion met
 ---------------------------------------
 SCF time:  CPU 720.51 s  wall 721.44 s
 SCF   energy in the final basis set = -951.1410202216
 Total energy in the final basis set = -951.1410202216

 --------------------------------------------------------------

                    Orbital Energies (a.u.)
 --------------------------------------------------------------

 Alpha MOs
 -- Occupied --
-89.077 -19.171 -19.145 -19.141 -19.118 -14.316 -10.313 -10.248
-10.242 -10.241 -10.217  -8.142  -6.104  -6.103  -6.103  -1.138
 -1.112  -1.035  -1.030  -0.919  -0.843  -0.805  -0.744  -0.673
 -0.627  -0.623  -0.558  -0.547  -0.523  -0.513  -0.510  -0.489
 -0.476  -0.467  -0.461  -0.456  -0.444  -0.414  -0.407  -0.397
 -0.387  -0.360  -0.351  -0.335  -0.329  -0.325  -0.293  -0.269
 -- Virtual --
 -0.034  -0.022  -0.006  -0.004  -0.001   0.006   0.019   0.022
  0.025   0.028   0.035   0.046   0.051   0.056   0.060   0.063
  0.073   0.080   0.084   0.087   0.096   0.098   0.099   0.105
  0.109   0.117   0.119   0.120   0.123   0.127   0.134   0.138
  0.142   0.143   0.147   0.151   0.158   0.160   0.171   0.174
  0.180   0.184   0.185   0.197   0.202   0.209   0.220   0.228
  0.232   0.239   0.240   0.251   0.253   0.264   0.271   0.279
  0.286   0.293   0.301   0.305   0.308   0.314   0.319   0.323
  0.331   0.333   0.337   0.348   0.355   0.358   0.365   0.368
  0.380   0.387   0.393   0.400   0.402   0.413   0.426   0.436
  0.448   0.465   0.496   0.511   0.522   0.537   0.544   0.555
  0.575   0.579   0.597   0.602   0.608   0.627   0.637   0.651
  0.662   0.672   0.694   0.697   0.708   0.718   0.728   0.736
  0.743   0.763   0.781   0.818   0.834   0.840   0.865   0.890
  0.903   0.912   0.938   0.954   0.970   0.992   1.009   1.025
  1.045   1.079   1.091   1.107   1.112   1.120   1.136   1.155
  1.170   1.174   1.184   1.194   1.199   1.211   1.229   1.236
  1.264   1.277   1.307   1.325   1.357   1.392   1.425   1.441
  1.480   1.491   1.514   1.525   1.529   1.536   1.556   1.573
  1.583   1.593   1.621   1.624   1.652   1.659   1.672   1.683
  1.695   1.697   1.711   1.737   1.743   1.773   1.792   1.822
  1.847   1.857   1.872   1.906   1.918   1.928   1.952   1.966
  1.975   1.992   2.009   2.055   2.078   2.121   2.142   2.165
  2.183   2.205   2.243   2.262   2.343   2.367   2.432   2.444
  2.463   2.479   2.498   2.508   2.510   2.540   2.583   2.588
  2.603   2.643   2.653   2.667   2.692   2.739   2.768   2.779
  2.782   2.791   2.795   2.818   2.835   2.854   2.859   2.880
  2.883   2.908   2.927   2.955   2.961   2.988   2.993   3.021
  3.040   3.054   3.061   3.153   3.175   3.197   3.223   3.264
  3.323   3.362   3.375   3.486   3.529   3.534   3.568   3.661
  3.675   3.693   3.721   3.853   3.906   3.974   4.069   4.078
  4.145   4.322   4.712   4.839   4.993   5.017   5.037   5.073
  5.078   5.121   5.133   5.174   5.281   5.370   5.610   5.890
  8.124  17.325  17.343  17.465  23.757  23.807  23.828  23.879
 23.885  35.588  49.854  49.871  49.900  50.015 189.244
 --------------------------------------------------------------

          Ground-State Mulliken Net Atomic Charges

     Atom                 Charge (a.u.)
  ----------------------------------------
      1 C                     0.036296
      2 C                    -0.269835
      3 O                    -0.247467
      4 O                    -0.162659
      5 N                    -0.335585
      6 H                     0.339287
      7 H                     0.258802
      8 H                     0.228344
      9 C                    -0.449974
     10 H                     0.247823
     11 H                     0.217476
     12 C                    -0.560935
     13 H                     0.252939
     14 H                     0.262535
     15 S                     0.128120
     16 C                    -0.545470
     17 H                     0.232105
     18 H                     0.204974
     19 H                     0.206960
     20 O                    -0.093024
     21 O                    -0.211920
     22 H                     0.261208
  ----------------------------------------
  Sum of atomic charges =     0.000000

 -----------------------------------------------------------------
                    Cartesian Multipole Moments
 -----------------------------------------------------------------
    Charge (ESU x 10^10)
                -0.0000
    Dipole Moment (Debye)
         X      -2.1866      Y      -1.9411      Z       3.2387
       Tot       4.3633
    Quadrupole Moments (Debye-Ang)
        XX     -84.8999     XY     -10.4367     YY     -84.7607
        XZ     -13.3006     YZ      -0.1566     ZZ     -69.0769
    Octopole Moments (Debye-Ang^2)
       XXX     -22.0018    XXY       5.4444    XYY     -22.0679
       YYY       6.0804    XXZ      15.2753    XYZ      -5.3739
       YYZ       4.3120    XZZ       1.4710    YZZ      -2.5870
       ZZZ       3.7556
    Hexadecapole Moments (Debye-Ang^3)
      XXXX   -2079.5986   XXXY    -134.6068   XXYY    -512.0529
      XYYY      21.5397   YYYY    -635.1855   XXXZ     -87.3103
      XXYZ     -20.5958   XYYZ     -13.3137   YYYZ       5.2605
      XXZZ    -373.5576   XYZZ      -8.8691   YYZZ    -143.7199
      XZZZ      -2.3130   YZZZ      -4.5712   ZZZZ    -307.2045
 -----------------------------------------------------------------
 Calculating MO derivatives via CPSCF
   1         3          66      0.200881    0.028266
   2         3          66      0.023899    0.003198
   3         3          66      0.001592    0.000206
   4        34          35      0.000084    0.000011
   5        69           0      0.000000    0.000000    Roots Converged
 Calculating analytic Hessian of the SCF energy
 Polarizability Matrix (a.u.)
            1           2           3
    1-118.7866930   2.0366059  -1.6467323
    2   2.0366059 -96.5548043  -1.6983423
    3  -1.6467323  -1.6983423 -89.0137709

 Direct stationary perturbation theory relativistic correction:

 rels  =       0.780565478959
 relv  =      -3.169649755205
 rel2e =       1.015373642055
 E_rel =      -1.373710634192

 Hessian of the SCF Energy
            1           2           3           4           5           6
    1   0.5125717   0.0034050  -0.0246855  -0.0805572  -0.0028492   0.0085560
    2   0.0034050   0.4055222  -0.0084224  -0.0102199  -0.1228438  -0.0093100
    3  -0.0246855  -0.0084224   0.5520165   0.0110855  -0.0090167  -0.0866983
    4  -0.0805572  -0.0102199   0.0110855   0.7245720   0.0932226   0.3285962
    5  -0.0028492  -0.1228438  -0.0090167   0.0932226   0.5452603   0.0821456
    6   0.0085560  -0.0093100  -0.0866983   0.3285962   0.0821456   0.4417868
    7  -0.0084762  -0.0108025  -0.0247587  -0.4717060  -0.1745179  -0.2684999
    8  -0.0340493  -0.0140821  -0.0222385  -0.1615726  -0.1756051  -0.1102918
    9  -0.0283092  -0.0117165   0.0015691  -0.2670343  -0.1173640  -0.2561193
   10   0.0025924   0.0030622  -0.0087666  -0.1401418   0.0920790  -0.0523868
   11   0.0232478  -0.0106736   0.0147839   0.0502047  -0.2284567   0.0292569
   12  -0.0051264  -0.0033257   0.0152470  -0.0519880   0.0527779  -0.0749001
   13  -0.1226940   0.0416855  -0.0257598  -0.0043845   0.0083688  -0.0053556
   14   0.0158285  -0.1053459   0.0391640   0.0146206  -0.0311999   0.0240216
   15  -0.0316809   0.0791606  -0.1393780  -0.0068510   0.0053914   0.0001360
   16   0.0017554   0.0023292   0.0008738  -0.0262232  -0.0026044  -0.0103352
   17   0.0020806  -0.0014250   0.0005821   0.0212447   0.0177664   0.0081156
   18   0.0006498   0.0005271  -0.0004985  -0.0097799  -0.0044694  -0.0152331
   19  -0.0175207  -0.0056287  -0.0037959  -0.0021210  -0.0007331  -0.0004862
   20   0.0274763   0.0012951   0.0037126   0.0065753   0.0001151   0.0032602
   21  -0.0255397  -0.0108362  -0.0024220  -0.0005093   0.0005462   0.0006150
   22   0.0098914  -0.0006790  -0.0188522   0.0008794  -0.0005647   0.0004091
   23  -0.0098561  -0.0055022   0.0251581   0.0007846   0.0008946   0.0040807
   24   0.0110142  -0.0048478  -0.0230654  -0.0006173  -0.0014765   0.0008415
   25  -0.1595914  -0.0247882  -0.0131689  -0.0030957  -0.0097215  -0.0015361
   26  -0.0323814  -0.0883260  -0.0030634  -0.0300659  -0.0032262  -0.0025366
   27  -0.0091657  -0.0015314  -0.0748335  -0.0070577  -0.0041473  -0.0022238
   28  -0.0032543  -0.0348530  -0.0049901  -0.0055246   0.0036197  -0.0001501
   29  -0.0019147  -0.0119173  -0.0011126  -0.0008790   0.0017564   0.0011733
   30  -0.0020297  -0.0066778  -0.0009879  -0.0014783   0.0008403   0.0002568
   31  -0.0109719   0.0160565  -0.0243221  -0.0005792   0.0004293  -0.0007956
   32  -0.0041548   0.0049297  -0.0103335  -0.0002583   0.0007291  -0.0006430
   33  -0.0016366   0.0019482  -0.0039446  -0.0013823   0.0009852  -0.0008613
   34  -0.0218201   0.0050816   0.0272278   0.0009485   0.0016127   0.0002597
   35  -0.0035369   0.0002857   0.0087165  -0.0005045  -0.0000008   0.0026155
   36   0.0053605   0.0030856   0.0017587  -0.0025646   0.0020108   0.0012976
   37   0.0006719   0.0014914   0.0009261   0.0007563  -0.0010420   0.0004086
   38  -0.0013809   0.0015543  -0.0005933   0.0000428   0.0000855   0.0000364
   39  -0.0018433  -0.0006906   0.0011178   0.0024295  -0.0000607   0.0000156
   40  -0.0004240  -0.0002454   0.0026172   0.0003211   0.0009049   0.0001187
   41   0.0001448  -0.0000183  -0.0006447   0.0005876  -0.0003784   0.0000544
   42   0.0001844  -0.0000834  -0.0020613   0.0002538  -0.0004775  -0.0003670
   43  -0.0018549   0.0007070  -0.0002142  -0.0048439  -0.0011189  -0.0022003
   44   0.0003239   0.0006478   0.0015921  -0.0093048   0.0124465  -0.0055408
   45   0.0013379  -0.0020286  -0.0060920   0.0052483  -0.0071753   0.0043435
   46   0.0002329   0.0006035   0.0011775  -0.0000042   0.0011148   0.0001123
   47  -0.0000899  -0.0004090  -0.0007653   0.0007394  -0.0013988   0.0005791
   48   0.0000434   0.0005388   0.0007353  -0.0007715   0.0012840  -0.0005120
   49   0.0000238   0.0000696   0.0001503  -0.0001120   0.0002539  -0.0001032
   50  -0.0000020  -0.0001447  -0.0002915   0.0000568  -0.0002286  -0.0000116
   51  -0.0000923  -0.0002941  -0.0004131   0.0000743  -0.0004682   0.0000018
   52   0.0000211   0.0000456  -0.0000057  -0.0001306   0.0001693   0.0000379
   53   0.0000429  -0.0000278  -0.0000210   0.0000081   0.0001089  -0.0000936
   54  -0.0000053  -0.0000543   0.0000120   0.0003761  -0.0002778   0.0001812
   55   0.0000175  -0.0000475  -0.0001005   0.0002505  -0.0003207   0.0001599
   56  -0.0000284   0.0000235   0.0000613  -0.0000808   0.0000795  -0.0000444
   57  -0.0000321   0.0000451   0.0001663  -0.0002576   0.0003270  -0.0001788
   58   0.0006588   0.0001989   0.0005338   0.0013945   0.0007669   0.0005652
   59  -0.0002821   0.0001386   0.0005212   0.0026783  -0.0029696   0.0014345
   60  -0.0003442   0.0004769   0.0013476  -0.0003556   0.0010681  -0.0006915
   61   0.0004460  -0.0007039  -0.0004820   0.0075426  -0.0085183   0.0055177
   62  -0.0009639  -0.0010702  -0.0002522   0.0054917  -0.0082300   0.0036818
   63  -0.0002416   0.0001689   0.0007974  -0.0025310   0.0034812  -0.0019680
   64  -0.1017183   0.0132319   0.1053101   0.0027590  -0.0005513  -0.0028922
   65   0.0189400  -0.0526110  -0.0375365   0.0166286  -0.0047044  -0.0319839
   66   0.1035862  -0.0261325  -0.2343730   0.0051147  -0.0059244  -0.0097226
            7           8           9          10          11          12
    1  -0.0084762  -0.0340493  -0.0283092   0.0025924   0.0232478  -0.0051264
    2  -0.0108025  -0.0140821  -0.0117165   0.0030622  -0.0106736  -0.0033257
    3  -0.0247587  -0.0222385   0.0015691  -0.0087666   0.0147839   0.0152470
    4  -0.4717060  -0.1615726  -0.2670343  -0.1401418   0.0502047  -0.0519880
    5  -0.1745179  -0.1756051  -0.1173640   0.0920790  -0.2284567   0.0527779
    6  -0.2684999  -0.1102918  -0.2561193  -0.0523868   0.0292569  -0.0749001
    7   0.5511855   0.1651485   0.3491122  -0.0777264   0.0177000  -0.0548976
    8   0.1651485   0.1747619   0.1167679   0.0332499   0.0303973   0.0198131
    9   0.3491122   0.1167679   0.2649726  -0.0566856   0.0106950  -0.0205614
   10  -0.0777264   0.0332499  -0.0566856   0.5624486   0.0322057   0.2501323
   11   0.0177000   0.0303973   0.0106950   0.0322057   0.3342476  -0.0065364
   12  -0.0548976   0.0198131  -0.0205614   0.2501323  -0.0065364   0.1428516
   13   0.0021588  -0.0028075   0.0025448   0.0024350   0.0017089   0.0004786
   14   0.0051512  -0.0022389   0.0026681   0.0038514  -0.0122431   0.0004083
   15   0.0023274  -0.0033174   0.0035921   0.0015666   0.0007462   0.0001832
   16   0.0067967   0.0017999   0.0012789  -0.3330150  -0.1271571  -0.1352903
   17   0.0077668  -0.0032017   0.0053434  -0.1579977  -0.1136706  -0.0634924
   18  -0.0035066   0.0027011   0.0058438  -0.1323862  -0.0478768  -0.0652125
   19   0.0011748  -0.0022813   0.0014836   0.0009952  -0.0009842   0.0001789
   20  -0.0027409  -0.0002275  -0.0010922  -0.0025549   0.0011003  -0.0013702
   21   0.0007331  -0.0001003  -0.0009108  -0.0001922   0.0001233   0.0000194
   22  -0.0000656   0.0000508  -0.0009587  -0.0008808   0.0006459  -0.0002202
   23  -0.0006418   0.0001196  -0.0019700  -0.0007048   0.0008868  -0.0010657
   24   0.0008579   0.0000735   0.0006066   0.0000979  -0.0002275  -0.0000498
   25   0.0019992   0.0025079   0.0025754  -0.0011168   0.0015720  -0.0006215
   26  -0.0025398  -0.0077295  -0.0051599   0.0016148  -0.0001624  -0.0004002
   27  -0.0009194  -0.0021376  -0.0000495   0.0004260  -0.0005971  -0.0013346
   28  -0.0013543  -0.0030153  -0.0019624   0.0011662  -0.0004500   0.0003097
   29  -0.0007430  -0.0005613  -0.0009500   0.0002832   0.0001004  -0.0000164
   30   0.0002071  -0.0003366  -0.0001424   0.0002618   0.0001138   0.0003364
   31   0.0005750  -0.0000469   0.0005102   0.0002421  -0.0005826   0.0005949
   32   0.0003391   0.0000269   0.0002992   0.0004154  -0.0011844   0.0002475
   33   0.0005297  -0.0002109   0.0003000   0.0006951   0.0001562   0.0007107
   34   0.0001229   0.0001326   0.0001959   0.0000208  -0.0005727  -0.0000101
   35  -0.0001354   0.0000438  -0.0008155  -0.0008455   0.0005264  -0.0005402
   36   0.0002040  -0.0008743  -0.0005460   0.0016705  -0.0007435  -0.0005599
   37  -0.0002609   0.0000113  -0.0001861  -0.0005573   0.0000636   0.0002315
   38   0.0003299   0.0001898   0.0002971  -0.0000976  -0.0004790   0.0002077
   39  -0.0002881   0.0002312  -0.0000824  -0.0008126   0.0003597   0.0004831
   40  -0.0000840  -0.0002104  -0.0001162   0.0003312  -0.0002539   0.0003222
   41  -0.0001696   0.0001038  -0.0000451  -0.0004462   0.0002489   0.0000239
   42   0.0000552   0.0001360   0.0001893  -0.0001941   0.0000954   0.0003932
   43   0.0027185   0.0016495   0.0017476   0.0026081   0.0003780  -0.0006620
   44   0.0042371  -0.0031373   0.0026758   0.0148758  -0.0062543   0.0040307
   45  -0.0028934   0.0015133  -0.0024278  -0.0104069   0.0036471  -0.0039315
   46  -0.0001791  -0.0005154  -0.0001972   0.0004035  -0.0006323   0.0000878
   47  -0.0003295   0.0004076  -0.0002520  -0.0013562   0.0007332  -0.0007367
   48   0.0003854  -0.0003400   0.0002098   0.0012029  -0.0007026   0.0005113
   49   0.0000448  -0.0000847   0.0000357   0.0002284  -0.0001525   0.0001007
   50  -0.0000087   0.0000813   0.0000264  -0.0001308   0.0000877  -0.0000087
   51   0.0000092   0.0001889   0.0000586  -0.0002432   0.0002109  -0.0000738
   52   0.0000400  -0.0000456  -0.0000477   0.0000682  -0.0000966  -0.0001479
   53  -0.0000124  -0.0000539   0.0000298   0.0000273  -0.0001012   0.0000769
   54  -0.0001458   0.0000415  -0.0000822  -0.0002685   0.0002585   0.0000516
   55  -0.0001043   0.0000851  -0.0000877  -0.0003187   0.0002133  -0.0001330
   56   0.0000571  -0.0000130   0.0000425   0.0001657  -0.0000233   0.0001351
   57   0.0001464  -0.0000687   0.0001070   0.0004301  -0.0001611   0.0002461
   58  -0.0009903  -0.0006336  -0.0005668  -0.0011169   0.0000488   0.0000685
   59  -0.0013152   0.0006970  -0.0007524  -0.0038595   0.0019284  -0.0008268
   60   0.0002676  -0.0002213   0.0004003   0.0012238  -0.0006153   0.0006741
   61  -0.0048739   0.0012732  -0.0036539  -0.0189561   0.0029169  -0.0034400
   62  -0.0029300   0.0020847  -0.0019576  -0.0126465   0.0056672  -0.0036152
   63   0.0016574  -0.0007792   0.0013050   0.0050676  -0.0017928   0.0045195
   64  -0.0009953  -0.0006464   0.0003213   0.0002900  -0.0000234   0.0000322
   65  -0.0038430  -0.0020632   0.0032300  -0.0011908  -0.0026756   0.0042134
   66  -0.0005832  -0.0005499   0.0017677  -0.0004319  -0.0011936   0.0003964
           13          14          15          16          17          18
    1  -0.1226940   0.0158285  -0.0316809   0.0017554   0.0020806   0.0006498
    2   0.0416855  -0.1053459   0.0791606   0.0023292  -0.0014250   0.0005271
    3  -0.0257598   0.0391640  -0.1393780   0.0008738   0.0005821  -0.0004985
    4  -0.0043845   0.0146206  -0.0068510  -0.0262232   0.0212447  -0.0097799
    5   0.0083688  -0.0311999   0.0053914  -0.0026044   0.0177664  -0.0044694
    6  -0.0053556   0.0240216   0.0001360  -0.0103352   0.0081156  -0.0152331
    7   0.0021588   0.0051512   0.0023274   0.0067967   0.0077668  -0.0035066
    8  -0.0028075  -0.0022389  -0.0033174   0.0017999  -0.0032017   0.0027011
    9   0.0025448   0.0026681   0.0035921   0.0012789   0.0053434   0.0058438
   10   0.0024350   0.0038514   0.0015666  -0.3330150  -0.1579977  -0.1323862
   11   0.0017089  -0.0122431   0.0007462  -0.1271571  -0.1136706  -0.0478768
   12   0.0004786   0.0004083   0.0001832  -0.1352903  -0.0634924  -0.0652125
   13   0.6434128   0.0541914  -0.0397103  -0.0001925  -0.0009128   0.0000768
   14   0.0541914   0.2287712  -0.0629176  -0.0032295  -0.0000507  -0.0006816
   15  -0.0397103  -0.0629176   0.5739909   0.0005154  -0.0003640  -0.0000040
   16  -0.0001925  -0.0032295   0.0005154   0.3430309   0.1291181   0.1430535
   17  -0.0009128  -0.0000507  -0.0003640   0.1291181   0.1083243   0.0489009
   18   0.0000768  -0.0006816  -0.0000040   0.1430535   0.0489009   0.0799254
   19  -0.3744079  -0.0996707  -0.0328876  -0.0003543  -0.0000782  -0.0000942
   20  -0.1493327  -0.0631148  -0.0004451   0.0004096   0.0003539   0.0000889
   21  -0.0514347  -0.0006758  -0.0627801  -0.0000264  -0.0000856   0.0000373
   22  -0.1266940   0.0097567   0.1319486   0.0004515   0.0001444   0.0000248
   23   0.0320811  -0.0198341  -0.0468077   0.0003375   0.0001480   0.0002193
   24   0.1441427  -0.0024516  -0.3479302   0.0001440   0.0000477  -0.0000742
   25  -0.0252158  -0.0010146  -0.0083304   0.0014526   0.0006683   0.0004890
   26   0.0229202   0.0052137   0.0035595  -0.0003154  -0.0018857   0.0006390
   27  -0.0312851  -0.0038597  -0.0044245  -0.0007488   0.0019816   0.0018124
   28   0.0025020   0.0003059   0.0007493  -0.0006555  -0.0003625  -0.0001401
   29   0.0022639   0.0013335   0.0004148  -0.0002699   0.0003235  -0.0000741
   30   0.0010211  -0.0001290   0.0000654   0.0002328  -0.0007391  -0.0004440
   31  -0.0072070  -0.0023591  -0.0003686   0.0012066  -0.0010677  -0.0006176
   32  -0.0013157  -0.0004019  -0.0001115  -0.0011898  -0.0016184  -0.0010374
   33  -0.0006224  -0.0008425   0.0012274  -0.0002308  -0.0018261  -0.0000090
   34   0.0014145  -0.0001463   0.0003496   0.0008778  -0.0002247   0.0004672
   35   0.0005862   0.0000999  -0.0008718   0.0015241  -0.0000477   0.0002860
   36  -0.0014688  -0.0006270   0.0004228  -0.0009184   0.0007680   0.0004177
   37  -0.0001252  -0.0000968   0.0000767   0.0003059  -0.0000378   0.0000096
   38  -0.0000499  -0.0001375   0.0001065   0.0001820   0.0002169   0.0000387
   39   0.0003652   0.0003454   0.0004369  -0.0002681  -0.0000993  -0.0006818
   40   0.0001025   0.0002862  -0.0003464  -0.0011093   0.0001604  -0.0003086
   41   0.0000392  -0.0000126   0.0004053   0.0004359   0.0000523  -0.0002276
   42  -0.0000205  -0.0000645   0.0002355  -0.0002537  -0.0002435  -0.0003876
   43   0.0021893  -0.0006566   0.0007893  -0.0044825  -0.0050152   0.0040249
   44  -0.0009943  -0.0018526   0.0000220  -0.0193040  -0.0021385   0.0003090
   45  -0.0005662   0.0007700  -0.0003808   0.0144138   0.0019646   0.0011021
   46  -0.0003370  -0.0000596  -0.0000905  -0.0003825   0.0004696  -0.0000722
   47   0.0001628   0.0001221   0.0000101   0.0020775   0.0000699   0.0008500
   48  -0.0000776  -0.0001763   0.0000051  -0.0017340  -0.0000757  -0.0004188
   49  -0.0000241  -0.0000287  -0.0000056  -0.0002792   0.0000391  -0.0000485
   50   0.0000479   0.0000225   0.0000121   0.0001834   0.0000099  -0.0000103
   51   0.0001287   0.0000484   0.0000324   0.0002761  -0.0000584   0.0000437
   52  -0.0000104  -0.0000550   0.0000007   0.0001689   0.0000157   0.0001590
   53  -0.0000156   0.0000061  -0.0000077   0.0000204   0.0000850  -0.0000692
   54   0.0000039   0.0000672  -0.0000146  -0.0000086  -0.0001234  -0.0001956
   55   0.0000187   0.0000375  -0.0000037   0.0004210  -0.0000228   0.0001076
   56  -0.0000012  -0.0000102   0.0000100  -0.0003615  -0.0000765  -0.0001914
   57   0.0000013  -0.0000408  -0.0000005  -0.0007297  -0.0001205  -0.0002722
   58  -0.0006834   0.0002094  -0.0001847   0.0014026   0.0002777  -0.0006434
   59   0.0001131   0.0006376  -0.0000364   0.0046751  -0.0003231  -0.0004107
   60   0.0000615  -0.0000001   0.0000960  -0.0016908   0.0002042  -0.0004169
   61  -0.0005772   0.0013358  -0.0003050   0.0094045   0.0036658  -0.0018701
   62   0.0009513   0.0013224   0.0000591   0.0114340  -0.0027224   0.0013164
   63   0.0002864  -0.0004729   0.0001590  -0.0085618  -0.0007977  -0.0052393
   64   0.0083192   0.0017423  -0.0175589  -0.0005802   0.0000683   0.0004051
   65  -0.0096905  -0.0010867   0.0249815  -0.0000950  -0.0001897  -0.0008277
   66   0.0071900   0.0054466  -0.0256701   0.0000081   0.0001179  -0.0000948
           19          20          21          22          23          24
    1  -0.0175207   0.0274763  -0.0255397   0.0098914  -0.0098561   0.0110142
    2  -0.0056287   0.0012951  -0.0108362  -0.0006790  -0.0055022  -0.0048478
    3  -0.0037959   0.0037126  -0.0024220  -0.0188522   0.0251581  -0.0230654
    4  -0.0021210   0.0065753  -0.0005093   0.0008794   0.0007846  -0.0006173
    5  -0.0007331   0.0001151   0.0005462  -0.0005647   0.0008946  -0.0014765
    6  -0.0004862   0.0032602   0.0006150   0.0004091   0.0040807   0.0008415
    7   0.0011748  -0.0027409   0.0007331  -0.0000656  -0.0006418   0.0008579
    8  -0.0022813  -0.0002275  -0.0001003   0.0000508   0.0001196   0.0000735
    9   0.0014836  -0.0010922  -0.0009108  -0.0009587  -0.0019700   0.0006066
   10   0.0009952  -0.0025549  -0.0001922  -0.0008808  -0.0007048   0.0000979
   11  -0.0009842   0.0011003   0.0001233   0.0006459   0.0008868  -0.0002275
   12   0.0001789  -0.0013702   0.0000194  -0.0002202  -0.0010657  -0.0000498
   13  -0.3744079  -0.1493327  -0.0514347  -0.1266940   0.0320811   0.1441427
   14  -0.0996707  -0.0631148  -0.0006758   0.0097567  -0.0198341  -0.0024516
   15  -0.0328876  -0.0004451  -0.0627801   0.1319486  -0.0468077  -0.3479302
   16  -0.0003543   0.0004096  -0.0000264   0.0004515   0.0003375   0.0001440
   17  -0.0000782   0.0003539  -0.0000856   0.0001444   0.0001480   0.0000477
   18  -0.0000942   0.0000889   0.0000373   0.0000248   0.0002193  -0.0000742
   19   0.4080808   0.1148506   0.0420310  -0.0166074  -0.0072836  -0.0035492
   20   0.1148506   0.0631536  -0.0032481   0.0047410  -0.0018565  -0.0031921
   21   0.0420310  -0.0032481   0.0664669   0.0387593   0.0109798   0.0027956
   22  -0.0166074   0.0047410   0.0387593   0.1336260  -0.0163634  -0.1477420
   23  -0.0072836  -0.0018565   0.0109798  -0.0163634   0.0257309   0.0087017
   24  -0.0035492  -0.0031921   0.0027956  -0.1477420   0.0087017   0.3678003
   25   0.0000486   0.0009062  -0.0023261   0.0012700   0.0000731   0.0003624
   26   0.0021437  -0.0028255   0.0034534  -0.0003971   0.0008751  -0.0002795
   27  -0.0032171   0.0018982  -0.0040221  -0.0001969  -0.0006257   0.0002664
   28   0.0002370  -0.0000337   0.0003926  -0.0002062  -0.0001053  -0.0003063
   29   0.0000474   0.0003444   0.0003236  -0.0001953  -0.0002222  -0.0000492
   30   0.0001097   0.0002378   0.0001120  -0.0003062  -0.0004666  -0.0003085
   31  -0.0007921   0.0007480  -0.0016768   0.0000776  -0.0000950   0.0000482
   32  -0.0003949   0.0008467  -0.0002031  -0.0000885  -0.0002672   0.0000188
   33   0.0001785   0.0003002  -0.0000496   0.0002728   0.0000127   0.0003062
   34   0.0004506  -0.0001171   0.0002784   0.0002618   0.0002811  -0.0001641
   35  -0.0000966  -0.0000474  -0.0000159  -0.0004322   0.0008569  -0.0003751
   36  -0.0002027   0.0001670  -0.0001590   0.0002088   0.0003061   0.0003143
   37   0.0000059  -0.0000673  -0.0001425  -0.0001604   0.0004775  -0.0004969
   38   0.0000025   0.0001068   0.0002491   0.0005750  -0.0001568   0.0003311
   39   0.0000983  -0.0001075   0.0001157  -0.0000339  -0.0002408   0.0002324
   40   0.0000155   0.0001011  -0.0001295  -0.0005677  -0.0003767  -0.0002194
   41   0.0000005  -0.0000476  -0.0000737   0.0000370  -0.0001002  -0.0001325
   42   0.0000105  -0.0000699   0.0000205   0.0000606  -0.0000480   0.0001574
   43  -0.0000958   0.0002475   0.0000281  -0.0008281   0.0001043  -0.0006663
   44  -0.0001023   0.0004866   0.0001468   0.0009146   0.0001508   0.0005420
   45  -0.0001091  -0.0000554  -0.0000771  -0.0005891  -0.0001261  -0.0001211
   46   0.0000162  -0.0000084  -0.0000604   0.0001438   0.0000365   0.0000718
   47  -0.0000179  -0.0000147   0.0000286  -0.0001073   0.0000283  -0.0000507
   48   0.0000014   0.0000263  -0.0000326   0.0000733   0.0000195   0.0000244
   49   0.0000015   0.0000018  -0.0000050   0.0000190   0.0000022   0.0000111
   50  -0.0000019  -0.0000022   0.0000098  -0.0000180  -0.0000100  -0.0000056
   51  -0.0000015  -0.0000023   0.0000274  -0.0000470  -0.0000091  -0.0000297
   52  -0.0000101   0.0000155   0.0000012   0.0000089   0.0000185   0.0000028
   53   0.0000074  -0.0000039   0.0000010   0.0000236  -0.0000157   0.0000081
   54   0.0000045  -0.0000168   0.0000021  -0.0000085  -0.0000041   0.0000002
   55  -0.0000040  -0.0000070  -0.0000023  -0.0000329  -0.0000102  -0.0000011
   56   0.0000011   0.0000032   0.0000009   0.0000003   0.0000073  -0.0000045
   57   0.0000024   0.0000091   0.0000022   0.0000106   0.0000076   0.0000041
   58   0.0000934  -0.0001194  -0.0000065   0.0004109  -0.0002250   0.0003308
   59   0.0000854  -0.0001826  -0.0000062  -0.0000270  -0.0001566   0.0000098
   60   0.0000669  -0.0000494   0.0000235   0.0002205  -0.0000735   0.0001018
   61   0.0001293  -0.0004112  -0.0001420  -0.0001232  -0.0002372   0.0000310
   62   0.0001378  -0.0002590  -0.0000179  -0.0006154  -0.0002779  -0.0003492
   63   0.0000399   0.0000746   0.0001501   0.0003296   0.0001042   0.0001762
   64   0.0006646  -0.0006803  -0.0000302  -0.0008737   0.0017026  -0.0033523
   65  -0.0000030   0.0007762  -0.0005997   0.0025986  -0.0012989   0.0037089
   66   0.0001380  -0.0001259   0.0000656  -0.0033631   0.0018477  -0.0020485
           25          26          27          28          29          30
    1  -0.1595914  -0.0323814  -0.0091657  -0.0032543  -0.0019147  -0.0020297
    2  -0.0247882  -0.0883260  -0.0015314  -0.0348530  -0.0119173  -0.0066778
    3  -0.0131689  -0.0030634  -0.0748335  -0.0049901  -0.0011126  -0.0009879
    4  -0.0030957  -0.0300659  -0.0070577  -0.0055246  -0.0008790  -0.0014783
    5  -0.0097215  -0.0032262  -0.0041473   0.0036197   0.0017564   0.0008403
    6  -0.0015361  -0.0025366  -0.0022238  -0.0001501   0.0011733   0.0002568
    7   0.0019992  -0.0025398  -0.0009194  -0.0013543  -0.0007430   0.0002071
    8   0.0025079  -0.0077295  -0.0021376  -0.0030153  -0.0005613  -0.0003366
    9   0.0025754  -0.0051599  -0.0000495  -0.0019624  -0.0009500  -0.0001424
   10  -0.0011168   0.0016148   0.0004260   0.0011662   0.0002832   0.0002618
   11   0.0015720  -0.0001624  -0.0005971  -0.0004500   0.0001004   0.0001138
   12  -0.0006215  -0.0004002  -0.0013346   0.0003097  -0.0000164   0.0003364
   13  -0.0252158   0.0229202  -0.0312851   0.0025020   0.0022639   0.0010211
   14  -0.0010146   0.0052137  -0.0038597   0.0003059   0.0013335  -0.0001290
   15  -0.0083304   0.0035595  -0.0044245   0.0007493   0.0004148   0.0000654
   16   0.0014526  -0.0003154  -0.0007488  -0.0006555  -0.0002699   0.0002328
   17   0.0006683  -0.0018857   0.0019816  -0.0003625   0.0003235  -0.0007391
   18   0.0004890   0.0006390   0.0018124  -0.0001401  -0.0000741  -0.0004440
   19   0.0000486   0.0021437  -0.0032171   0.0002370   0.0000474   0.0001097
   20   0.0009062  -0.0028255   0.0018982  -0.0000337   0.0003444   0.0002378
   21  -0.0023261   0.0034534  -0.0040221   0.0003926   0.0003236   0.0001120
   22   0.0012700  -0.0003971  -0.0001969  -0.0002062  -0.0001953  -0.0003062
   23   0.0000731   0.0008751  -0.0006257  -0.0001053  -0.0002222  -0.0004666
   24   0.0003624  -0.0002795   0.0002664  -0.0003063  -0.0000492  -0.0003085
   25   0.4480422  -0.0313968   0.0412063  -0.0450720   0.0070792   0.0019967
   26  -0.0313968   0.5841563  -0.0256206   0.0076430  -0.3107684  -0.0417439
   27   0.0412063  -0.0256206   0.5085067   0.0020575  -0.0455818  -0.0528235
   28  -0.0450720   0.0076430   0.0020575   0.0547922  -0.0058618  -0.0059054
   29   0.0070792  -0.3107684  -0.0455818  -0.0058618   0.3333082   0.0470095
   30   0.0019967  -0.0417439  -0.0528235  -0.0059054   0.0470095   0.0600275
   31  -0.0793063   0.0381040  -0.0767898   0.0001148   0.0000625   0.0004608
   32   0.0398935  -0.0948343   0.0937492   0.0120205  -0.0129957   0.0272502
   33  -0.0761970   0.0924996  -0.2271207   0.0020001  -0.0013472   0.0052834
   34  -0.1010783   0.0095899   0.0327432  -0.0026078   0.0003192   0.0040235
   35   0.0079341  -0.0781567  -0.0084005   0.0184271  -0.0025708  -0.0251321
   36   0.0444420  -0.0154479  -0.1331138   0.0050049  -0.0004212  -0.0084570
   37   0.0082094   0.0119622   0.0144010  -0.0015205   0.0005565   0.0025731
   38  -0.0000778  -0.0031354  -0.0031964   0.0004814   0.0004981  -0.0011807
   39  -0.0070350  -0.0134338  -0.0147276   0.0010658   0.0002896  -0.0025070
   40  -0.0040979  -0.0141468   0.0086482   0.0009992  -0.0002341  -0.0004816
   41   0.0030552   0.0079460  -0.0055335   0.0002093   0.0015170  -0.0001618
   42   0.0059255   0.0167163  -0.0104036  -0.0001821   0.0003247   0.0014424
   43  -0.0239347   0.0090549   0.0068852   0.0011720  -0.0012556  -0.0003083
   44   0.0097373  -0.0096370  -0.0087072   0.0019796  -0.0011442   0.0010015
   45   0.0163736  -0.0097584   0.0158300   0.0028421  -0.0000823  -0.0037259
   46  -0.0017363   0.0023784  -0.0034104  -0.0009709   0.0000716   0.0007465
   47   0.0013988  -0.0010541   0.0021138   0.0004299   0.0000739  -0.0005442
   48  -0.0023644   0.0017641  -0.0018895  -0.0006033   0.0000616   0.0005101
   49  -0.0000842   0.0004957  -0.0005449  -0.0001728  -0.0000334   0.0001730
   50   0.0004310  -0.0000784   0.0007453   0.0001041  -0.0000005  -0.0000835
   51   0.0011524  -0.0008360   0.0011068   0.0003111  -0.0000258  -0.0002273
   52   0.0000407  -0.0001847   0.0000506   0.0000534  -0.0000132  -0.0000495
   53   0.0002769   0.0002551   0.0000569  -0.0000868   0.0000200   0.0000958
   54   0.0000510   0.0002801  -0.0000186  -0.0000755   0.0000247   0.0000692
   55   0.0000185   0.0000194   0.0000755   0.0000473   0.0000016  -0.0000545
   56  -0.0003196   0.0000802  -0.0000072  -0.0000164  -0.0000085   0.0000241
   57  -0.0002019  -0.0001069  -0.0002886  -0.0000049  -0.0000176   0.0000894
   58   0.0011659  -0.0007895  -0.0010533  -0.0003484   0.0000187   0.0001956
   59  -0.0004077   0.0012714  -0.0002928  -0.0010760   0.0005696   0.0000295
   60  -0.0016785   0.0004903  -0.0019229  -0.0007070   0.0002868   0.0002897
   61   0.0009589   0.0021005   0.0025707  -0.0005441   0.0009004  -0.0014993
   62  -0.0021286   0.0005997   0.0015439   0.0003533   0.0001902   0.0000366
   63   0.0012745  -0.0015957  -0.0022265   0.0000432  -0.0004704   0.0010743
   64  -0.0188764   0.0041906   0.0253247   0.0011473  -0.0002043   0.0001110
   65  -0.0056787   0.0014222   0.0081499   0.0002870   0.0001536   0.0005562
   66  -0.0023890   0.0005803   0.0039012   0.0002508   0.0002401   0.0000666
           31          32          33          34          35          36
    1  -0.0109719  -0.0041548  -0.0016366  -0.0218201  -0.0035369   0.0053605
    2   0.0160565   0.0049297   0.0019482   0.0050816   0.0002857   0.0030856
    3  -0.0243221  -0.0103335  -0.0039446   0.0272278   0.0087165   0.0017587
    4  -0.0005792  -0.0002583  -0.0013823   0.0009485  -0.0005045  -0.0025646
    5   0.0004293   0.0007291   0.0009852   0.0016127  -0.0000008   0.0020108
    6  -0.0007956  -0.0006430  -0.0008613   0.0002597   0.0026155   0.0012976
    7   0.0005750   0.0003391   0.0005297   0.0001229  -0.0001354   0.0002040
    8  -0.0000469   0.0000269  -0.0002109   0.0001326   0.0000438  -0.0008743
    9   0.0005102   0.0002992   0.0003000   0.0001959  -0.0008155  -0.0005460
   10   0.0002421   0.0004154   0.0006951   0.0000208  -0.0008455   0.0016705
   11  -0.0005826  -0.0011844   0.0001562  -0.0005727   0.0005264  -0.0007435
   12   0.0005949   0.0002475   0.0007107  -0.0000101  -0.0005402  -0.0005599
   13  -0.0072070  -0.0013157  -0.0006224   0.0014145   0.0005862  -0.0014688
   14  -0.0023591  -0.0004019  -0.0008425  -0.0001463   0.0000999  -0.0006270
   15  -0.0003686  -0.0001115   0.0012274   0.0003496  -0.0008718   0.0004228
   16   0.0012066  -0.0011898  -0.0002308   0.0008778   0.0015241  -0.0009184
   17  -0.0010677  -0.0016184  -0.0018261  -0.0002247  -0.0000477   0.0007680
   18  -0.0006176  -0.0010374  -0.0000090   0.0004672   0.0002860   0.0004177
   19  -0.0007921  -0.0003949   0.0001785   0.0004506  -0.0000966  -0.0002027
   20   0.0007480   0.0008467   0.0003002  -0.0001171  -0.0000474   0.0001670
   21  -0.0016768  -0.0002031  -0.0000496   0.0002784  -0.0000159  -0.0001590
   22   0.0000776  -0.0000885   0.0002728   0.0002618  -0.0004322   0.0002088
   23  -0.0000950  -0.0002672   0.0000127   0.0002811   0.0008569   0.0003061
   24   0.0000482   0.0000188   0.0003062  -0.0001641  -0.0003751   0.0003143
   25  -0.0793063   0.0398935  -0.0761970  -0.1010783   0.0079341   0.0444420
   26   0.0381040  -0.0948343   0.0924996   0.0095899  -0.0781567  -0.0154479
   27  -0.0767898   0.0937492  -0.2271207   0.0327432  -0.0084005  -0.1331138
   28   0.0001148   0.0120205   0.0020001  -0.0026078   0.0184271   0.0050049
   29   0.0000625  -0.0129957  -0.0013472   0.0003192  -0.0025708  -0.0004212
   30   0.0004608   0.0272502   0.0052834   0.0040235  -0.0251321  -0.0084570
   31   0.0964683  -0.0453926   0.0781219   0.0056026  -0.0090900   0.0178952
   32  -0.0453926   0.1015336  -0.1009738  -0.0052455   0.0025520  -0.0064999
   33   0.0781219  -0.1009738   0.2479768  -0.0028782   0.0074541  -0.0199435
   34   0.0056026  -0.0052455  -0.0028782   0.3807436   0.1109454  -0.0086168
   35  -0.0090900   0.0025520   0.0074541   0.1109454   0.5437134   0.0081413
   36   0.0178952  -0.0064999  -0.0199435  -0.0086168   0.0081413   0.4905438
   37  -0.0010724   0.0009005   0.0014942  -0.0898607  -0.0693623  -0.0747969
   38   0.0000187  -0.0007418   0.0000077  -0.0701947  -0.1504632  -0.1075845
   39   0.0012950  -0.0008845  -0.0016204  -0.0740032  -0.1087942  -0.1627628
   40  -0.0019644   0.0002727   0.0011417  -0.0715345  -0.0735455   0.0386587
   41   0.0008568   0.0001344  -0.0012977  -0.0730665  -0.2390570   0.1050705
   42   0.0022868  -0.0000752  -0.0021721   0.0387841   0.1033565  -0.1024395
   43  -0.0017807   0.0034526   0.0002886  -0.0991899   0.0238287  -0.0180846
   44   0.0006381   0.0028457   0.0032555   0.0254837  -0.0748236   0.0054464
   45   0.0055642  -0.0005860  -0.0040892  -0.0174028   0.0073797  -0.0740686
   46   0.0002386  -0.0006033  -0.0000201  -0.0029244   0.0063953   0.0171508
   47   0.0000614  -0.0004000  -0.0000587   0.0046405   0.0033776  -0.0096443
   48  -0.0003005   0.0001070   0.0000242  -0.0048911   0.0025587   0.0123428
   49   0.0000077  -0.0000450   0.0000447  -0.0002643   0.0002608   0.0022945
   50  -0.0000112   0.0000498  -0.0000048   0.0002397  -0.0003378  -0.0028933
   51  -0.0000406   0.0000743   0.0001174   0.0010426  -0.0011389  -0.0056223
   52   0.0000169   0.0000384  -0.0000052  -0.0003926  -0.0005668  -0.0007786
   53  -0.0000600  -0.0000166   0.0000509   0.0000743   0.0001632   0.0002584
   54  -0.0000472  -0.0000692   0.0000001   0.0003535   0.0012521   0.0006231
   55   0.0001547  -0.0001293  -0.0000682   0.0001134   0.0007052  -0.0009774
   56  -0.0000703   0.0001279  -0.0000410  -0.0003237  -0.0003248   0.0007963
   57  -0.0001083   0.0001525   0.0000883  -0.0004721  -0.0007023   0.0012478
   58   0.0000458   0.0001148   0.0004012  -0.0036473  -0.0232082  -0.0136174
   59   0.0000078  -0.0008276  -0.0000576   0.0045815   0.0052934   0.0057811
   60  -0.0010423  -0.0003012   0.0006417  -0.0060259  -0.0099375   0.0024176
   61  -0.0019163   0.0006108  -0.0024918   0.0082048   0.0130625  -0.0095312
   62   0.0010809  -0.0012312   0.0001328  -0.0112746  -0.0111924   0.0135638
   63  -0.0007837  -0.0001904   0.0018895   0.0103613   0.0154739  -0.0047202
   64   0.0008396   0.0007595   0.0003641  -0.0054415  -0.0023457  -0.0013325
   65   0.0007113   0.0007433  -0.0001426  -0.0018165   0.0001099  -0.0006593
   66   0.0001160   0.0000099   0.0012447  -0.0016226  -0.0005104   0.0010063
           37          38          39          40          41          42
    1   0.0006719  -0.0013809  -0.0018433  -0.0004240   0.0001448   0.0001844
    2   0.0014914   0.0015543  -0.0006906  -0.0002454  -0.0000183  -0.0000834
    3   0.0009261  -0.0005933   0.0011178   0.0026172  -0.0006447  -0.0020613
    4   0.0007563   0.0000428   0.0024295   0.0003211   0.0005876   0.0002538
    5  -0.0010420   0.0000855  -0.0000607   0.0009049  -0.0003784  -0.0004775
    6   0.0004086   0.0000364   0.0000156   0.0001187   0.0000544  -0.0003670
    7  -0.0002609   0.0003299  -0.0002881  -0.0000840  -0.0001696   0.0000552
    8   0.0000113   0.0001898   0.0002312  -0.0002104   0.0001038   0.0001360
    9  -0.0001861   0.0002971  -0.0000824  -0.0001162  -0.0000451   0.0001893
   10  -0.0005573  -0.0000976  -0.0008126   0.0003312  -0.0004462  -0.0001941
   11   0.0000636  -0.0004790   0.0003597  -0.0002539   0.0002489   0.0000954
   12   0.0002315   0.0002077   0.0004831   0.0003222   0.0000239   0.0003932
   13  -0.0001252  -0.0000499   0.0003652   0.0001025   0.0000392  -0.0000205
   14  -0.0000968  -0.0001375   0.0003454   0.0002862  -0.0000126  -0.0000645
   15   0.0000767   0.0001065   0.0004369  -0.0003464   0.0004053   0.0002355
   16   0.0003059   0.0001820  -0.0002681  -0.0011093   0.0004359  -0.0002537
   17  -0.0000378   0.0002169  -0.0000993   0.0001604   0.0000523  -0.0002435
   18   0.0000096   0.0000387  -0.0006818  -0.0003086  -0.0002276  -0.0003876
   19   0.0000059   0.0000025   0.0000983   0.0000155   0.0000005   0.0000105
   20  -0.0000673   0.0001068  -0.0001075   0.0001011  -0.0000476  -0.0000699
   21  -0.0001425   0.0002491   0.0001157  -0.0001295  -0.0000737   0.0000205
   22  -0.0001604   0.0005750  -0.0000339  -0.0005677   0.0000370   0.0000606
   23   0.0004775  -0.0001568  -0.0002408  -0.0003767  -0.0001002  -0.0000480
   24  -0.0004969   0.0003311   0.0002324  -0.0002194  -0.0001325   0.0001574
   25   0.0082094  -0.0000778  -0.0070350  -0.0040979   0.0030552   0.0059255
   26   0.0119622  -0.0031354  -0.0134338  -0.0141468   0.0079460   0.0167163
   27   0.0144010  -0.0031964  -0.0147276   0.0086482  -0.0055335  -0.0104036
   28  -0.0015205   0.0004814   0.0010658   0.0009992   0.0002093  -0.0001821
   29   0.0005565   0.0004981   0.0002896  -0.0002341   0.0015170   0.0003247
   30   0.0025731  -0.0011807  -0.0025070  -0.0004816  -0.0001618   0.0014424
   31  -0.0010724   0.0000187   0.0012950  -0.0019644   0.0008568   0.0022868
   32   0.0009005  -0.0007418  -0.0008845   0.0002727   0.0001344  -0.0000752
   33   0.0014942   0.0000077  -0.0016204   0.0011417  -0.0012977  -0.0021721
   34  -0.0898607  -0.0701947  -0.0740032  -0.0715345  -0.0730665   0.0387841
   35  -0.0693623  -0.1504632  -0.1087942  -0.0735455  -0.2390570   0.1033565
   36  -0.0747969  -0.1075845  -0.1627628   0.0386587   0.1050705  -0.1024395
   37   0.1020552   0.0728580   0.0766164  -0.0031109  -0.0040799  -0.0050542
   38   0.0728580   0.1590338   0.1199664  -0.0118361  -0.0138819  -0.0188064
   39   0.0766164   0.1199664   0.1748015   0.0072262   0.0082400   0.0113785
   40  -0.0031109  -0.0118361   0.0072262   0.0776017   0.0748788  -0.0435060
   41  -0.0040799  -0.0138819   0.0082400   0.0748788   0.2546638  -0.1106355
   42  -0.0050542  -0.0188064   0.0113785  -0.0435060  -0.1106355   0.1091187
   43  -0.0111289   0.0052930  -0.0052093   0.0086080  -0.0060732   0.0033270
   44  -0.0189620   0.0083879  -0.0072357   0.0208878  -0.0127418   0.0101678
   45  -0.0166771   0.0099288  -0.0079033  -0.0107367   0.0056531  -0.0055476
   46   0.0019856  -0.0009245   0.0006282  -0.0004954   0.0004220  -0.0004764
   47   0.0001669  -0.0001896  -0.0002739  -0.0012472   0.0002065  -0.0004389
   48   0.0011798  -0.0006652   0.0004987   0.0005418  -0.0000534  -0.0001444
   49   0.0005105  -0.0002289   0.0001895  -0.0000296   0.0001506  -0.0000138
   50  -0.0001467   0.0001991   0.0001036  -0.0001972   0.0001420   0.0000476
   51  -0.0002221   0.0003476  -0.0001890   0.0000287  -0.0001879   0.0000244
   52  -0.0008674   0.0010638   0.0004340   0.0000035  -0.0000499   0.0001189
   53   0.0008831  -0.0002696  -0.0000372  -0.0000576   0.0000488  -0.0000976
   54   0.0004575  -0.0003727   0.0001642  -0.0001439   0.0001650  -0.0000124
   55  -0.0003990  -0.0001334   0.0001337  -0.0005265   0.0006416  -0.0000405
   56   0.0000456  -0.0001536   0.0000572   0.0005215  -0.0000924   0.0000315
   57   0.0001016  -0.0000677  -0.0000208   0.0006262  -0.0006459   0.0003802
   58  -0.0068860   0.0046200  -0.0016464   0.0001143  -0.0002894  -0.0000489
   59   0.0024926   0.0004036   0.0005688  -0.0017399   0.0021459  -0.0021838
   60  -0.0024838   0.0014358   0.0003676   0.0014217  -0.0014860   0.0007485
   61   0.0011459  -0.0004521   0.0011368  -0.0033810   0.0025074  -0.0017647
   62   0.0019451  -0.0010599   0.0014382   0.0060219  -0.0009944   0.0021467
   63   0.0016896  -0.0006139   0.0008263  -0.0052099   0.0015185  -0.0007909
   64   0.0003029  -0.0000912  -0.0004789  -0.0007721   0.0002080   0.0005483
   65  -0.0000597  -0.0000075   0.0002582   0.0000557   0.0001153   0.0002016
   66  -0.0001062   0.0001283   0.0000566  -0.0001530  -0.0000054   0.0002378
           43          44          45          46          47          48
    1  -0.0018549   0.0003239   0.0013379   0.0002329  -0.0000899   0.0000434
    2   0.0007070   0.0006478  -0.0020286   0.0006035  -0.0004090   0.0005388
    3  -0.0002142   0.0015921  -0.0060920   0.0011775  -0.0007653   0.0007353
    4  -0.0048439  -0.0093048   0.0052483  -0.0000042   0.0007394  -0.0007715
    5  -0.0011189   0.0124465  -0.0071753   0.0011148  -0.0013988   0.0012840
    6  -0.0022003  -0.0055408   0.0043435   0.0001123   0.0005791  -0.0005120
    7   0.0027185   0.0042371  -0.0028934  -0.0001791  -0.0003295   0.0003854
    8   0.0016495  -0.0031373   0.0015133  -0.0005154   0.0004076  -0.0003400
    9   0.0017476   0.0026758  -0.0024278  -0.0001972  -0.0002520   0.0002098
   10   0.0026081   0.0148758  -0.0104069   0.0004035  -0.0013562   0.0012029
   11   0.0003780  -0.0062543   0.0036471  -0.0006323   0.0007332  -0.0007026
   12  -0.0006620   0.0040307  -0.0039315   0.0000878  -0.0007367   0.0005113
   13   0.0021893  -0.0009943  -0.0005662  -0.0003370   0.0001628  -0.0000776
   14  -0.0006566  -0.0018526   0.0007700  -0.0000596   0.0001221  -0.0001763
   15   0.0007893   0.0000220  -0.0003808  -0.0000905   0.0000101   0.0000051
   16  -0.0044825  -0.0193040   0.0144138  -0.0003825   0.0020775  -0.0017340
   17  -0.0050152  -0.0021385   0.0019646   0.0004696   0.0000699  -0.0000757
   18   0.0040249   0.0003090   0.0011021  -0.0000722   0.0008500  -0.0004188
   19  -0.0000958  -0.0001023  -0.0001091   0.0000162  -0.0000179   0.0000014
   20   0.0002475   0.0004866  -0.0000554  -0.0000084  -0.0000147   0.0000263
   21   0.0000281   0.0001468  -0.0000771  -0.0000604   0.0000286  -0.0000326
   22  -0.0008281   0.0009146  -0.0005891   0.0001438  -0.0001073   0.0000733
   23   0.0001043   0.0001508  -0.0001261   0.0000365   0.0000283   0.0000195
   24  -0.0006663   0.0005420  -0.0001211   0.0000718  -0.0000507   0.0000244
   25  -0.0239347   0.0097373   0.0163736  -0.0017363   0.0013988  -0.0023644
   26   0.0090549  -0.0096370  -0.0097584   0.0023784  -0.0010541   0.0017641
   27   0.0068852  -0.0087072   0.0158300  -0.0034104   0.0021138  -0.0018895
   28   0.0011720   0.0019796   0.0028421  -0.0009709   0.0004299  -0.0006033
   29  -0.0012556  -0.0011442  -0.0000823   0.0000716   0.0000739   0.0000616
   30  -0.0003083   0.0010015  -0.0037259   0.0007465  -0.0005442   0.0005101
   31  -0.0017807   0.0006381   0.0055642   0.0002386   0.0000614  -0.0003005
   32   0.0034526   0.0028457  -0.0005860  -0.0006033  -0.0004000   0.0001070
   33   0.0002886   0.0032555  -0.0040892  -0.0000201  -0.0000587   0.0000242
   34  -0.0991899   0.0254837  -0.0174028  -0.0029244   0.0046405  -0.0048911
   35   0.0238287  -0.0748236   0.0073797   0.0063953   0.0033776   0.0025587
   36  -0.0180846   0.0054464  -0.0740686   0.0171508  -0.0096443   0.0123428
   37  -0.0111289  -0.0189620  -0.0166771   0.0019856   0.0001669   0.0011798
   38   0.0052930   0.0083879   0.0099288  -0.0009245  -0.0001896  -0.0006652
   39  -0.0052093  -0.0072357  -0.0079033   0.0006282  -0.0002739   0.0004987
   40   0.0086080   0.0208878  -0.0107367  -0.0004954  -0.0012472   0.0005418
   41  -0.0060732  -0.0127418   0.0056531   0.0004220   0.0002065  -0.0000534
   42   0.0033270   0.0101678  -0.0055476  -0.0004764  -0.0004389  -0.0001444
   43   0.6204525   0.2300606   0.0177483  -0.0846377   0.0182346   0.0206043
   44   0.2300606   0.7566031  -0.0265004   0.0181653  -0.0783760  -0.0227069
   45   0.0177483  -0.0265004   0.5831868   0.0262496  -0.0270152  -0.1158227
   46  -0.0846377   0.0181653   0.0262496   0.5323353   0.0522068   0.0778467
   47   0.0182346  -0.0783760  -0.0270152   0.0522068   0.5455264  -0.0714817
   48   0.0206043  -0.0227069  -0.1158227   0.0778467  -0.0714817   0.4404918
   49  -0.0138646   0.0076016  -0.0040696  -0.2370239   0.1055109  -0.0768280
   50   0.0129684  -0.0074873   0.0040710   0.1054564  -0.1026668   0.0421070
   51   0.0253205  -0.0142911   0.0085228  -0.0754947   0.0413610  -0.0726262
   52   0.0079812   0.0081406   0.0043675  -0.1592030  -0.1187862  -0.0711908
   53  -0.0078896  -0.0091598  -0.0034708  -0.1198416  -0.1692700  -0.0727554
   54  -0.0181593  -0.0145099  -0.0088915  -0.0706936  -0.0723449  -0.0902054
   55  -0.0038233  -0.0106720   0.0072711  -0.0603901  -0.0493233   0.0408641
   56   0.0009489   0.0095645  -0.0078164  -0.0478344  -0.1970924   0.1304431
   57   0.0030306   0.0199130  -0.0138530   0.0399710   0.1307858  -0.1596908
   58  -0.2690971  -0.1922918  -0.1121906   0.0081904   0.0017979   0.0061098
   59  -0.1879816  -0.2812886  -0.1186269  -0.0175841  -0.0038387  -0.0053407
   60  -0.1173594  -0.1263499  -0.1522894  -0.0201283  -0.0174638  -0.0032046
   61  -0.1267628  -0.0901777   0.0720158   0.0051517  -0.0164816   0.0102023
   62  -0.0971005  -0.3026617   0.1675787   0.0008591   0.0040671  -0.0044806
   63   0.0790449   0.1766204  -0.2139498   0.0066814   0.0253007  -0.0107893
   64   0.0005953  -0.0012368   0.0022094  -0.0004136   0.0003118  -0.0002941
   65   0.0001630  -0.0004301   0.0007357  -0.0001757   0.0000974  -0.0001316
   66   0.0000244   0.0001189   0.0001861  -0.0000800   0.0000410  -0.0000172
           49          50          51          52          53          54
    1   0.0000238  -0.0000020  -0.0000923   0.0000211   0.0000429  -0.0000053
    2   0.0000696  -0.0001447  -0.0002941   0.0000456  -0.0000278  -0.0000543
    3   0.0001503  -0.0002915  -0.0004131  -0.0000057  -0.0000210   0.0000120
    4  -0.0001120   0.0000568   0.0000743  -0.0001306   0.0000081   0.0003761
    5   0.0002539  -0.0002286  -0.0004682   0.0001693   0.0001089  -0.0002778
    6  -0.0001032  -0.0000116   0.0000018   0.0000379  -0.0000936   0.0001812
    7   0.0000448  -0.0000087   0.0000092   0.0000400  -0.0000124  -0.0001458
    8  -0.0000847   0.0000813   0.0001889  -0.0000456  -0.0000539   0.0000415
    9   0.0000357   0.0000264   0.0000586  -0.0000477   0.0000298  -0.0000822
   10   0.0002284  -0.0001308  -0.0002432   0.0000682   0.0000273  -0.0002685
   11  -0.0001525   0.0000877   0.0002109  -0.0000966  -0.0001012   0.0002585
   12   0.0001007  -0.0000087  -0.0000738  -0.0001479   0.0000769   0.0000516
   13  -0.0000241   0.0000479   0.0001287  -0.0000104  -0.0000156   0.0000039
   14  -0.0000287   0.0000225   0.0000484  -0.0000550   0.0000061   0.0000672
   15  -0.0000056   0.0000121   0.0000324   0.0000007  -0.0000077  -0.0000146
   16  -0.0002792   0.0001834   0.0002761   0.0001689   0.0000204  -0.0000086
   17   0.0000391   0.0000099  -0.0000584   0.0000157   0.0000850  -0.0001234
   18  -0.0000485  -0.0000103   0.0000437   0.0001590  -0.0000692  -0.0001956
   19   0.0000015  -0.0000019  -0.0000015  -0.0000101   0.0000074   0.0000045
   20   0.0000018  -0.0000022  -0.0000023   0.0000155  -0.0000039  -0.0000168
   21  -0.0000050   0.0000098   0.0000274   0.0000012   0.0000010   0.0000021
   22   0.0000190  -0.0000180  -0.0000470   0.0000089   0.0000236  -0.0000085
   23   0.0000022  -0.0000100  -0.0000091   0.0000185  -0.0000157  -0.0000041
   24   0.0000111  -0.0000056  -0.0000297   0.0000028   0.0000081   0.0000002
   25  -0.0000842   0.0004310   0.0011524   0.0000407   0.0002769   0.0000510
   26   0.0004957  -0.0000784  -0.0008360  -0.0001847   0.0002551   0.0002801
   27  -0.0005449   0.0007453   0.0011068   0.0000506   0.0000569  -0.0000186
   28  -0.0001728   0.0001041   0.0003111   0.0000534  -0.0000868  -0.0000755
   29  -0.0000334  -0.0000005  -0.0000258  -0.0000132   0.0000200   0.0000247
   30   0.0001730  -0.0000835  -0.0002273  -0.0000495   0.0000958   0.0000692
   31   0.0000077  -0.0000112  -0.0000406   0.0000169  -0.0000600  -0.0000472
   32  -0.0000450   0.0000498   0.0000743   0.0000384  -0.0000166  -0.0000692
   33   0.0000447  -0.0000048   0.0001174  -0.0000052   0.0000509   0.0000001
   34  -0.0002643   0.0002397   0.0010426  -0.0003926   0.0000743   0.0003535
   35   0.0002608  -0.0003378  -0.0011389  -0.0005668   0.0001632   0.0012521
   36   0.0022945  -0.0028933  -0.0056223  -0.0007786   0.0002584   0.0006231
   37   0.0005105  -0.0001467  -0.0002221  -0.0008674   0.0008831   0.0004575
   38  -0.0002289   0.0001991   0.0003476   0.0010638  -0.0002696  -0.0003727
   39   0.0001895   0.0001036  -0.0001890   0.0004340  -0.0000372   0.0001642
   40  -0.0000296  -0.0001972   0.0000287   0.0000035  -0.0000576  -0.0001439
   41   0.0001506   0.0001420  -0.0001879  -0.0000499   0.0000488   0.0001650
   42  -0.0000138   0.0000476   0.0000244   0.0001189  -0.0000976  -0.0000124
   43  -0.0138646   0.0129684   0.0253205   0.0079812  -0.0078896  -0.0181593
   44   0.0076016  -0.0074873  -0.0142911   0.0081406  -0.0091598  -0.0145099
   45  -0.0040696   0.0040710   0.0085228   0.0043675  -0.0034708  -0.0088915
   46  -0.2370239   0.1054564  -0.0754947  -0.1592030  -0.1198416  -0.0706936
   47   0.1055109  -0.1026668   0.0413610  -0.1187862  -0.1692700  -0.0723449
   48  -0.0768280   0.0421070  -0.0726262  -0.0711908  -0.0727554  -0.0902054
   49   0.2522372  -0.1152009   0.0800661  -0.0132022   0.0090597  -0.0042552
   50  -0.1152009   0.1069403  -0.0434415  -0.0184032   0.0118055  -0.0055815
   51   0.0800661  -0.0434415   0.0771045  -0.0095133   0.0070984  -0.0035694
   52  -0.0132022  -0.0184032  -0.0095133   0.1687833   0.1272416   0.0756110
   53   0.0090597   0.0118055   0.0070984   0.1272416   0.1774844   0.0801087
   54  -0.0042552  -0.0055815  -0.0035694   0.0756110   0.0801087   0.0940279
   55   0.0087726   0.0183253  -0.0179097  -0.0037147  -0.0113515   0.0133760
   56  -0.0049179  -0.0091666   0.0080486  -0.0020487  -0.0116778   0.0133159
   57   0.0024079   0.0049653  -0.0049688  -0.0028225  -0.0101189   0.0112809
   58   0.0017104  -0.0024114  -0.0022817   0.0007937   0.0009758   0.0018319
   59  -0.0009903   0.0004785   0.0020353   0.0033201  -0.0003551  -0.0045000
   60  -0.0000211  -0.0000237   0.0003558   0.0044368  -0.0026322  -0.0048853
   61   0.0015604  -0.0013741  -0.0027130  -0.0004508   0.0006860   0.0017470
   62  -0.0017434   0.0002618   0.0012756   0.0001895   0.0009706   0.0023354
   63   0.0004340   0.0002453   0.0003026  -0.0006589   0.0015130   0.0014724
   64  -0.0000593   0.0000932   0.0001494   0.0000018  -0.0000123  -0.0000009
   65  -0.0000202   0.0000446   0.0000642  -0.0000088   0.0000039   0.0000054
   66  -0.0000125   0.0000226   0.0000214  -0.0000002   0.0000056  -0.0000095
           55          56          57          58          59          60
    1   0.0000175  -0.0000284  -0.0000321   0.0006588  -0.0002821  -0.0003442
    2  -0.0000475   0.0000235   0.0000451   0.0001989   0.0001386   0.0004769
    3  -0.0001005   0.0000613   0.0001663   0.0005338   0.0005212   0.0013476
    4   0.0002505  -0.0000808  -0.0002576   0.0013945   0.0026783  -0.0003556
    5  -0.0003207   0.0000795   0.0003270   0.0007669  -0.0029696   0.0010681
    6   0.0001599  -0.0000444  -0.0001788   0.0005652   0.0014345  -0.0006915
    7  -0.0001043   0.0000571   0.0001464  -0.0009903  -0.0013152   0.0002676
    8   0.0000851  -0.0000130  -0.0000687  -0.0006336   0.0006970  -0.0002213
    9  -0.0000877   0.0000425   0.0001070  -0.0005668  -0.0007524   0.0004003
   10  -0.0003187   0.0001657   0.0004301  -0.0011169  -0.0038595   0.0012238
   11   0.0002133  -0.0000233  -0.0001611   0.0000488   0.0019284  -0.0006153
   12  -0.0001330   0.0001351   0.0002461   0.0000685  -0.0008268   0.0006741
   13   0.0000187  -0.0000012   0.0000013  -0.0006834   0.0001131   0.0000615
   14   0.0000375  -0.0000102  -0.0000408   0.0002094   0.0006376  -0.0000001
   15  -0.0000037   0.0000100  -0.0000005  -0.0001847  -0.0000364   0.0000960
   16   0.0004210  -0.0003615  -0.0007297   0.0014026   0.0046751  -0.0016908
   17  -0.0000228  -0.0000765  -0.0001205   0.0002777  -0.0003231   0.0002042
   18   0.0001076  -0.0001914  -0.0002722  -0.0006434  -0.0004107  -0.0004169
   19  -0.0000040   0.0000011   0.0000024   0.0000934   0.0000854   0.0000669
   20  -0.0000070   0.0000032   0.0000091  -0.0001194  -0.0001826  -0.0000494
   21  -0.0000023   0.0000009   0.0000022  -0.0000065  -0.0000062   0.0000235
   22  -0.0000329   0.0000003   0.0000106   0.0004109  -0.0000270   0.0002205
   23  -0.0000102   0.0000073   0.0000076  -0.0002250  -0.0001566  -0.0000735
   24  -0.0000011  -0.0000045   0.0000041   0.0003308   0.0000098   0.0001018
   25   0.0000185  -0.0003196  -0.0002019   0.0011659  -0.0004077  -0.0016785
   26   0.0000194   0.0000802  -0.0001069  -0.0007895   0.0012714   0.0004903
   27   0.0000755  -0.0000072  -0.0002886  -0.0010533  -0.0002928  -0.0019229
   28   0.0000473  -0.0000164  -0.0000049  -0.0003484  -0.0010760  -0.0007070
   29   0.0000016  -0.0000085  -0.0000176   0.0000187   0.0005696   0.0002868
   30  -0.0000545   0.0000241   0.0000894   0.0001956   0.0000295   0.0002897
   31   0.0001547  -0.0000703  -0.0001083   0.0000458   0.0000078  -0.0010423
   32  -0.0001293   0.0001279   0.0001525   0.0001148  -0.0008276  -0.0003012
   33  -0.0000682  -0.0000410   0.0000883   0.0004012  -0.0000576   0.0006417
   34   0.0001134  -0.0003237  -0.0004721  -0.0036473   0.0045815  -0.0060259
   35   0.0007052  -0.0003248  -0.0007023  -0.0232082   0.0052934  -0.0099375
   36  -0.0009774   0.0007963   0.0012478  -0.0136174   0.0057811   0.0024176
   37  -0.0003990   0.0000456   0.0001016  -0.0068860   0.0024926  -0.0024838
   38  -0.0001334  -0.0001536  -0.0000677   0.0046200   0.0004036   0.0014358
   39   0.0001337   0.0000572  -0.0000208  -0.0016464   0.0005688   0.0003676
   40  -0.0005265   0.0005215   0.0006262   0.0001143  -0.0017399   0.0014217
   41   0.0006416  -0.0000924  -0.0006459  -0.0002894   0.0021459  -0.0014860
   42  -0.0000405   0.0000315   0.0003802  -0.0000489  -0.0021838   0.0007485
   43  -0.0038233   0.0009489   0.0030306  -0.2690971  -0.1879816  -0.1173594
   44  -0.0106720   0.0095645   0.0199130  -0.1922918  -0.2812886  -0.1263499
   45   0.0072711  -0.0078164  -0.0138530  -0.1121906  -0.1186269  -0.1522894
   46  -0.0603901  -0.0478344   0.0399710   0.0081904  -0.0175841  -0.0201283
   47  -0.0493233  -0.1970924   0.1307858   0.0017979  -0.0038387  -0.0174638
   48   0.0408641   0.1304431  -0.1596908   0.0061098  -0.0053407  -0.0032046
   49   0.0087726  -0.0049179   0.0024079   0.0017104  -0.0009903  -0.0000211
   50   0.0183253  -0.0091666   0.0049653  -0.0024114   0.0004785  -0.0000237
   51  -0.0179097   0.0080486  -0.0049688  -0.0022817   0.0020353   0.0003558
   52  -0.0037147  -0.0020487  -0.0028225   0.0007937   0.0033201   0.0044368
   53  -0.0113515  -0.0116778  -0.0101189   0.0009758  -0.0003551  -0.0026322
   54   0.0133760   0.0133159   0.0112809   0.0018319  -0.0045000  -0.0048853
   55   0.0609470   0.0508048  -0.0452935  -0.0000918   0.0005607  -0.0014209
   56   0.0508048   0.2080773  -0.1406980   0.0002773  -0.0005245   0.0003767
   57  -0.0452935  -0.1406980   0.1686131  -0.0010546  -0.0024021   0.0019577
   58  -0.0000918   0.0002773  -0.0010546   0.2603157   0.2203349   0.1320208
   59   0.0005607  -0.0005245  -0.0024021   0.2203349   0.2821809   0.1361094
   60  -0.0014209   0.0003767   0.0019577   0.1320208   0.1361094   0.1374637
   61  -0.0014082   0.0032054   0.0043166   0.0069804  -0.0235018   0.0140716
   62   0.0006024   0.0012049  -0.0010364  -0.0095870  -0.0052779   0.0188361
   63   0.0041063  -0.0045364  -0.0048947  -0.0088029  -0.0109958   0.0165362
   64   0.0000524  -0.0000248  -0.0000674  -0.0004158  -0.0000843  -0.0005332
   65   0.0000208  -0.0000047  -0.0000184  -0.0000857  -0.0000006  -0.0001303
   66  -0.0000012  -0.0000038  -0.0000148   0.0000397  -0.0000573  -0.0000110
           61          62          63          64          65          66
    1   0.0004460  -0.0009639  -0.0002416  -0.1017183   0.0189400   0.1035862
    2  -0.0007039  -0.0010702   0.0001689   0.0132319  -0.0526110  -0.0261325
    3  -0.0004820  -0.0002522   0.0007974   0.1053101  -0.0375365  -0.2343730
    4   0.0075426   0.0054917  -0.0025310   0.0027590   0.0166286   0.0051147
    5  -0.0085183  -0.0082300   0.0034812  -0.0005513  -0.0047044  -0.0059244
    6   0.0055177   0.0036818  -0.0019680  -0.0028922  -0.0319839  -0.0097226
    7  -0.0048739  -0.0029300   0.0016574  -0.0009953  -0.0038430  -0.0005832
    8   0.0012732   0.0020847  -0.0007792  -0.0006464  -0.0020632  -0.0005499
    9  -0.0036539  -0.0019576   0.0013050   0.0003213   0.0032300   0.0017677
   10  -0.0189561  -0.0126465   0.0050676   0.0002900  -0.0011908  -0.0004319
   11   0.0029169   0.0056672  -0.0017928  -0.0000234  -0.0026756  -0.0011936
   12  -0.0034400  -0.0036152   0.0045195   0.0000322   0.0042134   0.0003964
   13  -0.0005772   0.0009513   0.0002864   0.0083192  -0.0096905   0.0071900
   14   0.0013358   0.0013224  -0.0004729   0.0017423  -0.0010867   0.0054466
   15  -0.0003050   0.0000591   0.0001590  -0.0175589   0.0249815  -0.0256701
   16   0.0094045   0.0114340  -0.0085618  -0.0005802  -0.0000950   0.0000081
   17   0.0036658  -0.0027224  -0.0007977   0.0000683  -0.0001897   0.0001179
   18  -0.0018701   0.0013164  -0.0052393   0.0004051  -0.0008277  -0.0000948
   19   0.0001293   0.0001378   0.0000399   0.0006646  -0.0000030   0.0001380
   20  -0.0004112  -0.0002590   0.0000746  -0.0006803   0.0007762  -0.0001259
   21  -0.0001420  -0.0000179   0.0001501  -0.0000302  -0.0005997   0.0000656
   22  -0.0001232  -0.0006154   0.0003296  -0.0008737   0.0025986  -0.0033631
   23  -0.0002372  -0.0002779   0.0001042   0.0017026  -0.0012989   0.0018477
   24   0.0000310  -0.0003492   0.0001762  -0.0033523   0.0037089  -0.0020485
   25   0.0009589  -0.0021286   0.0012745  -0.0188764  -0.0056787  -0.0023890
   26   0.0021005   0.0005997  -0.0015957   0.0041906   0.0014222   0.0005803
   27   0.0025707   0.0015439  -0.0022265   0.0253247   0.0081499   0.0039012
   28  -0.0005441   0.0003533   0.0000432   0.0011473   0.0002870   0.0002508
   29   0.0009004   0.0001902  -0.0004704  -0.0002043   0.0001536   0.0002401
   30  -0.0014993   0.0000366   0.0010743   0.0001110   0.0005562   0.0000666
   31  -0.0019163   0.0010809  -0.0007837   0.0008396   0.0007113   0.0001160
   32   0.0006108  -0.0012312  -0.0001904   0.0007595   0.0007433   0.0000099
   33  -0.0024918   0.0001328   0.0018895   0.0003641  -0.0001426   0.0012447
   34   0.0082048  -0.0112746   0.0103613  -0.0054415  -0.0018165  -0.0016226
   35   0.0130625  -0.0111924   0.0154739  -0.0023457   0.0001099  -0.0005104
   36  -0.0095312   0.0135638  -0.0047202  -0.0013325  -0.0006593   0.0010063
   37   0.0011459   0.0019451   0.0016896   0.0003029  -0.0000597  -0.0001062
   38  -0.0004521  -0.0010599  -0.0006139  -0.0000912  -0.0000075   0.0001283
   39   0.0011368   0.0014382   0.0008263  -0.0004789   0.0002582   0.0000566
   40  -0.0033810   0.0060219  -0.0052099  -0.0007721   0.0000557  -0.0001530
   41   0.0025074  -0.0009944   0.0015185   0.0002080   0.0001153  -0.0000054
   42  -0.0017647   0.0021467  -0.0007909   0.0005483   0.0002016   0.0002378
   43  -0.1267628  -0.0971005   0.0790449   0.0005953   0.0001630   0.0000244
   44  -0.0901777  -0.3026617   0.1766204  -0.0012368  -0.0004301   0.0001189
   45   0.0720158   0.1675787  -0.2139498   0.0022094   0.0007357   0.0001861
   46   0.0051517   0.0008591   0.0066814  -0.0004136  -0.0001757  -0.0000800
   47  -0.0164816   0.0040671   0.0253007   0.0003118   0.0000974   0.0000410
   48   0.0102023  -0.0044806  -0.0107893  -0.0002941  -0.0001316  -0.0000172
   49   0.0015604  -0.0017434   0.0004340  -0.0000593  -0.0000202  -0.0000125
   50  -0.0013741   0.0002618   0.0002453   0.0000932   0.0000446   0.0000226
   51  -0.0027130   0.0012756   0.0003026   0.0001494   0.0000642   0.0000214
   52  -0.0004508   0.0001895  -0.0006589   0.0000018  -0.0000088  -0.0000002
   53   0.0006860   0.0009706   0.0015130  -0.0000123   0.0000039   0.0000056
   54   0.0017470   0.0023354   0.0014724  -0.0000009   0.0000054  -0.0000095
   55  -0.0014082   0.0006024   0.0041063   0.0000524   0.0000208  -0.0000012
   56   0.0032054   0.0012049  -0.0045364  -0.0000248  -0.0000047  -0.0000038
   57   0.0043166  -0.0010364  -0.0048947  -0.0000674  -0.0000184  -0.0000148
   58   0.0069804  -0.0095870  -0.0088029  -0.0004158  -0.0000857   0.0000397
   59  -0.0235018  -0.0052779  -0.0109958  -0.0000843  -0.0000006  -0.0000573
   60   0.0140716   0.0188361   0.0165362  -0.0005332  -0.0001303  -0.0000110
   61   0.1171778   0.1094053  -0.0836774   0.0002913   0.0001876  -0.0000389
   62   0.1094053   0.3183854  -0.2021541   0.0005176   0.0002231  -0.0000819
   63  -0.0836774  -0.2021541   0.2153370  -0.0005489  -0.0001013   0.0000332
   64   0.0002913   0.0005176  -0.0005489   0.1148828  -0.0169251  -0.1076863
   65   0.0001876   0.0002231  -0.0001013  -0.0169251   0.0613829   0.0260262
   66  -0.0000389  -0.0000819   0.0000332  -0.1076863   0.0260262   0.2629779
 Gradient time:  CPU 4925.95 s  wall 4927.44 s
 **********************************************************************
 **                                                                  **
 **                       VIBRATIONAL ANALYSIS                       **
 **                       --------------------                       **
 **                                                                  **
 **        VIBRATIONAL FREQUENCIES (CM**-1) AND NORMAL MODES         **
 **     FORCE CONSTANTS (mDYN/ANGSTROM) AND REDUCED MASSES (AMU)     **
 **                  INFRARED INTENSITIES (KM/MOL)                   **
 **                                                                  **
 **********************************************************************


 Mode:                 1                      2                      3
 Frequency:        34.21                  69.04                  70.32
 Force Cnst:      0.0044                 0.0105                 0.0253
 Red. Mass:       6.3863                 3.7207                 8.6870
 IR Active:          YES                    YES                    YES
 IR Intens:        8.018                  1.303                  2.046
 Raman Active:       YES                    YES                    YES
               X      Y      Z        X      Y      Z        X      Y      Z
 C          0.016  0.024 -0.069    0.012  0.023  0.042    0.016  0.012 -0.009
 C         -0.091 -0.002  0.098    0.003  0.037  0.001    0.086 -0.009  0.047
 O         -0.212 -0.005  0.280    0.047  0.049 -0.070    0.282 -0.049 -0.224
 O         -0.059 -0.003  0.037   -0.043  0.024  0.064   -0.133  0.022  0.479
 N          0.126 -0.036 -0.208   -0.116  0.060  0.173    0.043 -0.041 -0.072
 H          0.007 -0.023 -0.105   -0.045  0.012  0.076   -0.086  0.017  0.367
 H          0.111  0.013 -0.220   -0.127  0.054  0.272    0.057 -0.068 -0.112
 H          0.173 -0.167 -0.177   -0.230  0.115  0.117    0.087 -0.071 -0.049
 C          0.023 -0.037 -0.024    0.044  0.007 -0.124   -0.005  0.062  0.031
 H          0.064 -0.044  0.019    0.093  0.030 -0.244   -0.053  0.058  0.048
 H         -0.010 -0.091 -0.036    0.087  0.105 -0.092    0.009  0.066  0.027
 C          0.028 -0.018 -0.026   -0.024 -0.171 -0.139    0.008  0.127  0.027
 H          0.042 -0.030 -0.023   -0.047 -0.307  0.000   -0.016  0.230 -0.055
 H          0.004 -0.009 -0.026   -0.067 -0.248 -0.305    0.067  0.161  0.127
 S          0.025  0.002 -0.015    0.002 -0.031 -0.021   -0.047 -0.014 -0.041
 C          0.185  0.220 -0.040    0.204  0.016  0.061   -0.068  0.129 -0.123
 H          0.181  0.221 -0.027    0.203  0.082  0.157   -0.082  0.061 -0.182
 H          0.255  0.238 -0.180    0.299 -0.035 -0.004   -0.092  0.199 -0.202
 H          0.202  0.314  0.074    0.218  0.030  0.082   -0.046  0.200 -0.033
 O         -0.079 -0.016  0.186   -0.148  0.073  0.048   -0.012 -0.119  0.084
 O          0.005 -0.126 -0.194    0.030 -0.060 -0.043   -0.096 -0.087 -0.169
 H         -0.036  0.164 -0.113    0.137 -0.022  0.114   -0.026  0.031 -0.032
 TransDip   0.068  0.038 -0.047    0.024 -0.026 -0.007   -0.013  0.043  0.009

 Mode:                 4                      5                      6
 Frequency:        97.84                 159.36                 188.60
 Force Cnst:      0.0265                 0.0775                 0.0729
 Red. Mass:       4.6932                 5.1763                 3.4800
 IR Active:          YES                    YES                    YES
 IR Intens:       15.359                  0.221                 15.805
 Raman Active:       YES                    YES                    YES
               X      Y      Z        X      Y      Z        X      Y      Z
 C         -0.049 -0.005  0.013    0.011  0.072  0.050    0.091 -0.055  0.059
 C         -0.107  0.012 -0.012    0.125  0.061  0.033    0.029 -0.044  0.015
 O         -0.042  0.046 -0.121    0.146  0.011  0.029    0.003  0.045  0.003
 O         -0.183 -0.027  0.084    0.232  0.105 -0.083   -0.041 -0.117  0.001
 N          0.138  0.057 -0.058    0.142  0.028 -0.091    0.176 -0.010  0.045
 H         -0.223 -0.034  0.165    0.210  0.108 -0.027   -0.004 -0.159 -0.038
 H          0.105  0.188 -0.134    0.188 -0.036 -0.289    0.234 -0.097 -0.191
 H          0.210 -0.004 -0.020    0.343  0.057  0.000    0.377  0.160  0.126
 C         -0.015 -0.185  0.125   -0.004  0.034  0.086    0.073 -0.054  0.060
 H          0.121 -0.210  0.280    0.084  0.049  0.011    0.061 -0.073  0.163
 H         -0.079 -0.377  0.055   -0.012  0.058  0.102    0.132 -0.140 -0.013
 C         -0.072 -0.154  0.077   -0.132 -0.154  0.036   -0.014  0.082 -0.049
 H         -0.063 -0.248  0.158   -0.229 -0.260  0.194   -0.055  0.159 -0.094
 H         -0.212 -0.149 -0.008   -0.173 -0.237 -0.141   -0.018  0.132  0.040
 S          0.049  0.017  0.001   -0.107 -0.055  0.004   -0.062  0.048 -0.058
 C         -0.000  0.047 -0.041   -0.117  0.033 -0.040    0.071 -0.119  0.098
 H          0.081  0.150 -0.104   -0.044  0.113 -0.114   -0.099 -0.278  0.313
 H          0.039 -0.036  0.036   -0.081 -0.026  0.001    0.024 -0.016 -0.000
 H         -0.139  0.053 -0.085   -0.245  0.066 -0.048    0.362 -0.202  0.111
 O          0.003  0.140 -0.129   -0.215  0.041  0.007   -0.116  0.086 -0.038
 O          0.202  0.010  0.075    0.019 -0.105  0.014   -0.133  0.078 -0.056
 H         -0.127  0.040 -0.034   -0.099  0.108 -0.015    0.068 -0.064  0.049
 TransDip  -0.108 -0.046  0.043    0.015  0.000  0.003    0.116 -0.052 -0.008

 Mode:                 7                      8                      9
 Frequency:       222.50                 231.82                 258.66
 Force Cnst:      0.0334                 0.0368                 0.1057
 Red. Mass:       1.1463                 1.1621                 2.6802
 IR Active:          YES                    YES                    YES
 IR Intens:       13.351                 30.833                  8.342
 Raman Active:       YES                    YES                    YES
               X      Y      Z        X      Y      Z        X      Y      Z
 C         -0.032  0.014 -0.005   -0.010 -0.002  0.004   -0.107  0.025 -0.008
 C         -0.006  0.011  0.003   -0.004  0.001 -0.004   -0.024  0.026 -0.010
 O          0.013 -0.025 -0.004   -0.015  0.012  0.005    0.009 -0.095  0.007
 O          0.030  0.043  0.000   -0.021 -0.008  0.004    0.066  0.136  0.027
 N         -0.009  0.015 -0.021   -0.050 -0.017  0.020   -0.074  0.066  0.004
 H          0.022  0.060  0.002   -0.024 -0.011  0.014    0.068  0.186 -0.031
 H         -0.088  0.185  0.168    0.140 -0.422 -0.438    0.019 -0.111 -0.278
 H         -0.171 -0.192 -0.081    0.347  0.470  0.170    0.166  0.361  0.096
 C         -0.021 -0.024  0.029   -0.017  0.037 -0.028   -0.087 -0.062  0.084
 H          0.009 -0.030  0.065   -0.034  0.050 -0.094   -0.016 -0.087  0.239
 H         -0.044 -0.071  0.015   -0.010  0.110  0.006   -0.143 -0.211  0.032
 C         -0.022 -0.012  0.022   -0.002 -0.028 -0.002   -0.044  0.052  0.060
 H         -0.023 -0.020  0.030   -0.002 -0.065  0.033   -0.031  0.125 -0.016
 H         -0.050 -0.006  0.016    0.003 -0.057 -0.053   -0.054  0.114  0.164
 S          0.005  0.003 -0.007    0.016 -0.005  0.011    0.009 -0.008 -0.041
 C          0.014 -0.018  0.007   -0.014  0.026 -0.021    0.152 -0.080  0.061
 H         -0.276 -0.467  0.120   -0.136 -0.194 -0.019    0.224  0.160  0.222
 H         -0.181  0.338 -0.276   -0.116  0.210 -0.164    0.315 -0.288  0.150
 H          0.493  0.008  0.214    0.186  0.069  0.101    0.059 -0.158 -0.061
 O          0.003  0.007 -0.010    0.026 -0.006 -0.003    0.041 -0.033 -0.050
 O          0.026 -0.012 -0.014    0.035 -0.006  0.019   -0.017 -0.027 -0.080
 H         -0.049  0.031 -0.017    0.006 -0.036  0.020   -0.138 -0.010 -0.018
 TransDip  -0.107  0.018  0.045    0.160 -0.017 -0.076    0.072  0.054 -0.021

 Mode:                10                     11                     12
 Frequency:       295.47                 298.78                 342.14
 Force Cnst:      0.2152                 0.1907                 0.2213
 Red. Mass:       4.1829                 3.6259                 3.2087
 IR Active:          YES                    YES                    YES
 IR Intens:       11.398                 10.475                  4.069
 Raman Active:       YES                    YES                    YES
               X      Y      Z        X      Y      Z        X      Y      Z
 C         -0.009  0.025  0.043   -0.031  0.019  0.114   -0.018  0.014  0.036
 C          0.003  0.038  0.037    0.007  0.030  0.075    0.002  0.037  0.034
 O          0.003  0.141 -0.020    0.039  0.145 -0.039    0.021  0.083 -0.020
 O         -0.043 -0.042 -0.035   -0.008 -0.041 -0.053    0.007  0.029 -0.006
 N         -0.092 -0.149 -0.068   -0.012 -0.154 -0.065   -0.063 -0.092 -0.027
 H         -0.074 -0.086  0.076   -0.018 -0.071  0.012    0.040  0.015 -0.066
 H         -0.052 -0.295 -0.009   -0.006 -0.197  0.001   -0.009 -0.244 -0.062
 H         -0.109 -0.285 -0.068   -0.022 -0.418 -0.053   -0.010 -0.107 -0.003
 C         -0.032  0.135  0.055   -0.038  0.071  0.082    0.009 -0.067  0.015
 H         -0.123  0.147 -0.023   -0.045  0.097 -0.061    0.119 -0.080  0.107
 H         -0.016  0.237  0.105   -0.011  0.171  0.119   -0.019 -0.188 -0.034
 C          0.039  0.145  0.094   -0.102 -0.076  0.051   -0.037 -0.080 -0.022
 H         -0.019  0.376 -0.084   -0.143 -0.238  0.224    0.018 -0.317  0.163
 H          0.231  0.190  0.304   -0.226 -0.147 -0.159   -0.269 -0.115 -0.240
 S          0.007 -0.039 -0.008   -0.017 -0.004 -0.020    0.069  0.104 -0.010
 C          0.031 -0.114  0.031    0.150  0.083  0.022   -0.106 -0.128  0.012
 H          0.017 -0.076  0.125    0.162  0.187  0.142   -0.122 -0.176 -0.016
 H          0.043 -0.177  0.117    0.309  0.030 -0.140   -0.269 -0.157  0.315
 H          0.049 -0.207 -0.066    0.179  0.162  0.123   -0.133 -0.338 -0.237
 O         -0.118  0.105 -0.044    0.138 -0.103 -0.104    0.051  0.013  0.178
 O          0.208 -0.161 -0.051   -0.120  0.067  0.017   -0.008  0.021 -0.162
 H         -0.039  0.064  0.021   -0.089  0.098  0.071   -0.006  0.055  0.038
 TransDip  -0.047 -0.062  0.075   -0.009 -0.059  0.085    0.057 -0.029  0.005

 Mode:                13                     14                     15
 Frequency:       376.36                 439.23                 463.48
 Force Cnst:      0.2091                 0.4436                 0.7215
 Red. Mass:       2.5050                 3.9024                 5.7004
 IR Active:          YES                    YES                    YES
 IR Intens:       21.126                  8.016                 21.067
 Raman Active:       YES                    YES                    YES
               X      Y      Z        X      Y      Z        X      Y      Z
 C         -0.022 -0.008  0.010   -0.089 -0.060  0.184    0.036 -0.112  0.066
 C         -0.016 -0.066 -0.028   -0.168 -0.001  0.095   -0.113  0.019 -0.028
 O         -0.018 -0.102 -0.005   -0.024 -0.071 -0.094   -0.075 -0.049 -0.072
 O         -0.033 -0.085 -0.005    0.016  0.125 -0.060    0.007  0.222 -0.006
 N          0.099  0.107  0.021    0.141 -0.069  0.041    0.082 -0.132  0.064
 H         -0.008 -0.088 -0.053   -0.199  0.288  0.275   -0.070  0.386  0.004
 H          0.019  0.348  0.040    0.106  0.087 -0.083    0.089 -0.147  0.039
 H          0.068  0.054  0.011    0.279 -0.290  0.120    0.108 -0.227  0.082
 C         -0.064  0.183  0.021   -0.037  0.008 -0.055    0.064 -0.030 -0.023
 H         -0.246  0.240 -0.323   -0.200  0.039 -0.249   -0.116  0.012 -0.284
 H          0.001  0.506  0.157    0.166  0.267 -0.010    0.117  0.275  0.108
 C         -0.060 -0.025  0.065   -0.027  0.061 -0.101    0.163 -0.071  0.064
 H         -0.093 -0.190  0.235   -0.001  0.163 -0.209    0.210 -0.067  0.036
 H         -0.136 -0.123 -0.161    0.035  0.116  0.037    0.190 -0.071  0.086
 S          0.014  0.041  0.002    0.018 -0.010 -0.053    0.039 -0.015  0.098
 C         -0.003 -0.044  0.039    0.045 -0.049 -0.097   -0.075  0.060  0.096
 H         -0.023 -0.023  0.123    0.043 -0.056 -0.103   -0.049  0.004 -0.055
 H         -0.007 -0.096  0.133    0.019 -0.041 -0.071   -0.136  0.113  0.108
 H          0.028 -0.146 -0.065    0.031 -0.058 -0.114   -0.124  0.108  0.134
 O          0.057  0.003  0.002   -0.039 -0.069  0.135    0.030  0.173 -0.177
 O          0.035 -0.049 -0.100    0.078  0.086  0.083   -0.189 -0.120 -0.151
 H         -0.090 -0.052 -0.023   -0.032  0.098  0.192    0.109 -0.080  0.103
 TransDip  -0.108  0.098  0.020   -0.088 -0.001  0.021    0.079 -0.012  0.123

 Mode:                16                     17                     18
 Frequency:       482.85                 517.56                 570.46
 Force Cnst:      0.6915                 0.7640                 0.6839
 Red. Mass:       5.0339                 4.8411                 3.5668
 IR Active:          YES                    YES                    YES
 IR Intens:       50.226                 16.499                  6.997
 Raman Active:       YES                    YES                    YES
               X      Y      Z        X      Y      Z        X      Y      Z
 C         -0.040  0.007  0.055   -0.141  0.190  0.120   -0.118 -0.144 -0.021
 C         -0.023  0.007  0.098   -0.080 -0.013  0.236    0.083 -0.020  0.027
 O          0.044  0.032 -0.005    0.131 -0.088 -0.018    0.012  0.207  0.031
 O          0.033 -0.025 -0.028    0.003 -0.174 -0.110    0.090 -0.036  0.079
 N          0.051  0.013  0.009   -0.063  0.121 -0.070    0.061  0.036  0.019
 H         -0.066 -0.035  0.207   -0.165 -0.214  0.319    0.250 -0.062 -0.250
 H          0.033  0.097 -0.059   -0.052  0.125 -0.182   -0.028  0.348 -0.055
 H          0.119 -0.037  0.045    0.080  0.038  0.002    0.099  0.036  0.038
 C         -0.029 -0.086 -0.165   -0.010 -0.006 -0.054   -0.225 -0.100 -0.110
 H          0.045 -0.119  0.025    0.200 -0.021  0.070   -0.384 -0.074 -0.294
 H          0.059 -0.225 -0.269   -0.074 -0.156 -0.101   -0.174  0.119 -0.023
 C         -0.081  0.067 -0.193    0.089 -0.001 -0.027   -0.043 -0.014 -0.018
 H          0.062  0.084 -0.294    0.140  0.060 -0.113    0.122  0.122 -0.245
 H          0.006  0.105 -0.067    0.149  0.037  0.080    0.023  0.097  0.222
 S         -0.103  0.059  0.046    0.081 -0.040  0.052    0.052 -0.016  0.035
 C         -0.120  0.117  0.263    0.012 -0.016 -0.047    0.033 -0.032 -0.061
 H         -0.147  0.175  0.420    0.049 -0.086 -0.248    0.050 -0.077 -0.173
 H         -0.011  0.042  0.218   -0.094  0.065 -0.014   -0.038  0.018 -0.032
 H         -0.026  0.056  0.230   -0.083  0.051 -0.006   -0.023 -0.000 -0.046
 O          0.141 -0.097 -0.081   -0.006  0.118 -0.036    0.013  0.059 -0.002
 O          0.156 -0.139 -0.065   -0.142 -0.021 -0.045   -0.053 -0.018 -0.002
 H          0.049  0.126  0.086   -0.076  0.465  0.113   -0.146 -0.186 -0.029
 TransDip  -0.187  0.076  0.104    0.021 -0.022  0.126    0.049 -0.018 -0.066

 Mode:                19                     20                     21
 Frequency:       657.05                 669.94                 729.44
 Force Cnst:      0.7047                 0.3520                 1.5545
 Red. Mass:       2.7705                 1.3313                 4.9587
 IR Active:          YES                    YES                    YES
 IR Intens:       38.276                104.911                 45.732
 Raman Active:       YES                    YES                    YES
               X      Y      Z        X      Y      Z        X      Y      Z
 C         -0.009 -0.040 -0.053    0.040 -0.036 -0.058   -0.034 -0.019  0.003
 C         -0.020 -0.020  0.076    0.032 -0.009 -0.026    0.019 -0.036 -0.035
 O          0.011  0.053 -0.001   -0.013  0.025  0.028   -0.033  0.031 -0.001
 O          0.051 -0.027 -0.017    0.028 -0.000 -0.025    0.036 -0.023  0.021
 N         -0.030  0.041 -0.017    0.006 -0.006  0.009   -0.019  0.017 -0.020
 H         -0.229  0.086  0.532   -0.410  0.160  0.832   -0.092  0.102  0.202
 H         -0.036  0.061 -0.023   -0.005  0.016  0.049   -0.034  0.065 -0.025
 H         -0.048  0.150 -0.033   -0.044  0.087 -0.019   -0.013  0.022 -0.018
 C         -0.008 -0.080 -0.011   -0.012  0.011  0.003   -0.010  0.041  0.082
 H         -0.101 -0.029 -0.315   -0.044 -0.007  0.102   -0.052  0.048  0.047
 H         -0.082  0.217  0.168    0.013 -0.046 -0.034    0.054  0.072  0.070
 C          0.190 -0.133  0.156   -0.072  0.043 -0.020   -0.059  0.020 -0.053
 H          0.259 -0.031  0.021   -0.089 -0.036  0.065   -0.260  0.137 -0.040
 H          0.195 -0.070  0.271   -0.119  0.018 -0.094   -0.125  0.067 -0.018
 S         -0.057  0.037 -0.073    0.007 -0.005  0.032    0.175 -0.132 -0.136
 C         -0.040  0.034  0.035    0.028 -0.025 -0.040   -0.121  0.123  0.301
 H         -0.095  0.090  0.262    0.037 -0.036 -0.081   -0.047  0.026 -0.034
 H          0.056 -0.058  0.037    0.003 -0.007 -0.031   -0.279  0.253  0.342
 H          0.097 -0.074 -0.037    0.001 -0.006 -0.029   -0.302  0.236  0.367
 O         -0.039 -0.064  0.011    0.021  0.024  0.002   -0.082 -0.016  0.014
 O          0.031  0.083 -0.037   -0.026 -0.024 -0.015   -0.019  0.101 -0.021
 H          0.016  0.050 -0.050    0.004 -0.087 -0.067   -0.141 -0.090 -0.045
 TransDip  -0.188  0.027  0.055   -0.214 -0.035  0.246    0.150 -0.131 -0.086

 Mode:                22                     23                     24
 Frequency:       759.29                 830.80                 844.98
 Force Cnst:      1.6546                 1.1187                 0.8530
 Red. Mass:       4.8712                 2.7508                 2.0277
 IR Active:          YES                    YES                    YES
 IR Intens:        5.250                  8.946                 10.964
 Raman Active:       YES                    YES                    YES
               X      Y      Z        X      Y      Z        X      Y      Z
 C          0.003 -0.021 -0.042    0.168 -0.061 -0.140    0.020  0.054  0.078
 C         -0.183 -0.252  0.127   -0.111  0.027  0.206    0.026 -0.051 -0.090
 O         -0.164  0.114 -0.172    0.071 -0.014 -0.028   -0.065  0.001 -0.017
 O          0.242 -0.058  0.114   -0.033  0.031 -0.053    0.049 -0.031  0.042
 N         -0.044  0.036 -0.036   -0.009  0.019 -0.011   -0.052  0.102 -0.053
 H          0.200  0.364 -0.180    0.078 -0.049 -0.232   -0.015  0.078  0.094
 H         -0.065  0.108 -0.035    0.027 -0.158  0.160    0.073 -0.332 -0.055
 H         -0.061  0.240 -0.054   -0.233  0.361 -0.138   -0.060 -0.271 -0.048
 C          0.105  0.085  0.037    0.034 -0.078  0.006    0.082 -0.060  0.065
 H          0.143  0.040  0.292   -0.246 -0.034 -0.275    0.106  0.013 -0.321
 H          0.088 -0.135 -0.061    0.048  0.233  0.154    0.192  0.278  0.188
 C          0.038  0.081 -0.016   -0.157  0.013  0.039   -0.091 -0.088 -0.054
 H         -0.090 -0.160  0.283   -0.216  0.157 -0.054   -0.063  0.270 -0.394
 H         -0.025 -0.084 -0.353   -0.216  0.129  0.212    0.037  0.120  0.404
 S         -0.021  0.003  0.018    0.019 -0.006 -0.000   -0.013  0.022  0.020
 C          0.010 -0.017 -0.025    0.013 -0.002  0.013    0.022 -0.002 -0.013
 H          0.021  0.007 -0.018    0.026 -0.035 -0.071    0.016 -0.055 -0.076
 H          0.044 -0.022 -0.070   -0.052  0.040  0.044   -0.056  0.029  0.056
 H          0.005  0.017  0.011   -0.046  0.018  0.015   -0.008 -0.035 -0.063
 O         -0.005  0.002 -0.011    0.016  0.013  0.008    0.043  0.011  0.010
 O          0.008 -0.034  0.019   -0.008 -0.012  0.009   -0.007 -0.011 -0.006
 H          0.045  0.150 -0.042    0.244  0.193 -0.127   -0.076  0.012  0.025
 TransDip  -0.061  0.007 -0.041    0.076  0.057 -0.013    0.007 -0.100  0.036

 Mode:                25                     26                     27
 Frequency:       902.31                 918.23                 976.48
 Force Cnst:      1.2840                 0.8090                 0.7842
 Red. Mass:       2.6768                 1.6285                 1.3959
 IR Active:          YES                    YES                    YES
 IR Intens:       11.662                133.089                 15.356
 Raman Active:       YES                    YES                    YES
               X      Y      Z        X      Y      Z        X      Y      Z
 C          0.061  0.175 -0.028   -0.063 -0.013 -0.007   -0.001  0.053  0.011
 C         -0.017 -0.040 -0.042    0.004  0.013  0.005    0.006  0.003 -0.028
 O         -0.056 -0.013 -0.036    0.016  0.007  0.010   -0.013 -0.004 -0.003
 O          0.043 -0.023  0.025   -0.016  0.010 -0.010    0.010 -0.011  0.009
 N          0.083 -0.130  0.079   -0.009 -0.122 -0.023    0.008 -0.035  0.004
 H         -0.008  0.095  0.026   -0.008 -0.012 -0.013    0.004  0.004  0.007
 H          0.022  0.062  0.196   -0.210  0.561  0.040   -0.022  0.062  0.041
 H          0.032  0.180  0.052   -0.005  0.584 -0.036    0.001  0.108 -0.001
 C         -0.076  0.075 -0.132    0.069  0.031  0.106    0.004 -0.032 -0.014
 H          0.291  0.043  0.105    0.133  0.057 -0.032    0.029 -0.010 -0.131
 H         -0.318 -0.243 -0.187    0.113  0.084  0.113   -0.025  0.068  0.048
 C         -0.109 -0.102  0.111    0.009 -0.064 -0.089   -0.004  0.009  0.021
 H         -0.056  0.219 -0.212   -0.054  0.126 -0.221    0.063 -0.025  0.011
 H          0.118  0.007  0.462    0.162 -0.008  0.108   -0.151  0.078  0.048
 S          0.019 -0.007 -0.010   -0.020  0.017  0.010   -0.008  0.012  0.008
 C         -0.000  0.031 -0.006    0.025  0.002  0.001   -0.040 -0.130  0.035
 H         -0.060 -0.006  0.102    0.026 -0.068 -0.108    0.193  0.132 -0.203
 H         -0.037 -0.010  0.120   -0.076  0.052  0.072    0.211 -0.033 -0.513
 H          0.076 -0.098 -0.122   -0.034 -0.023 -0.051   -0.223  0.375  0.532
 O          0.007  0.003  0.010    0.024  0.001  0.002    0.002  0.006  0.016
 O         -0.014  0.026 -0.013    0.001 -0.005 -0.003    0.032  0.035 -0.051
 H          0.185  0.240  0.030   -0.208 -0.027 -0.079    0.019  0.095  0.015
 TransDip   0.002  0.099 -0.047   -0.156  0.334 -0.017   -0.068  0.104  0.012

 Mode:                28                     29                     30
 Frequency:       983.93                1006.97                1037.88
 Force Cnst:      0.9001                 1.2742                 1.4528
 Red. Mass:       1.5781                 2.1328                 2.2890
 IR Active:          YES                    YES                    YES
 IR Intens:       22.140                 17.174                 20.153
 Raman Active:       YES                    YES                    YES
               X      Y      Z        X      Y      Z        X      Y      Z
 C         -0.019 -0.007  0.033   -0.038  0.045  0.072    0.032  0.166 -0.016
 C          0.012  0.006 -0.021    0.028  0.022 -0.076   -0.004  0.018 -0.043
 O         -0.001  0.002  0.006   -0.018 -0.003  0.007   -0.029 -0.013 -0.014
 O         -0.001 -0.003  0.003    0.015 -0.019  0.020    0.032 -0.035  0.021
 N         -0.021 -0.016 -0.029   -0.028 -0.043 -0.035    0.057 -0.059  0.041
 H         -0.004  0.008 -0.004    0.019 -0.033  0.021    0.015  0.007  0.023
 H         -0.077  0.182 -0.040   -0.125  0.314 -0.079    0.093 -0.252  0.298
 H          0.018  0.127 -0.012    0.084  0.163  0.018   -0.154  0.236 -0.067
 C          0.066 -0.031 -0.023    0.103 -0.118 -0.114   -0.122 -0.104  0.112
 H          0.037 -0.017 -0.105    0.029 -0.084 -0.310   -0.286 -0.046 -0.206
 H          0.146  0.076 -0.002    0.134  0.164  0.013   -0.145  0.204  0.271
 C         -0.046  0.029  0.015   -0.028  0.117  0.124    0.090  0.060 -0.123
 H         -0.004  0.002  0.012   -0.027 -0.101  0.324    0.215 -0.178  0.014
 H         -0.108  0.056  0.021   -0.374  0.131 -0.073   -0.191  0.092 -0.261
 S          0.043 -0.027 -0.013   -0.008 -0.004  0.005    0.006 -0.008 -0.002
 C         -0.120  0.026 -0.064    0.072  0.032  0.017   -0.009  0.035 -0.016
 H         -0.210  0.307  0.603    0.028 -0.183 -0.184   -0.073  0.003  0.110
 H          0.328 -0.294 -0.228   -0.213  0.141  0.279    0.001 -0.032  0.080
 H          0.301 -0.063 -0.006   -0.062 -0.092 -0.170    0.083 -0.083 -0.114
 O          0.023  0.059  0.035   -0.039 -0.040 -0.034   -0.010 -0.001 -0.009
 O         -0.036 -0.033  0.034    0.004 -0.004  0.012   -0.010 -0.033  0.032
 H         -0.010  0.005  0.034    0.148  0.142  0.150   -0.124  0.328 -0.115
 TransDip   0.132  0.015 -0.071   -0.042  0.123 -0.026   -0.062  0.120 -0.050

 Mode:                31                     32                     33
 Frequency:      1084.74                1147.27                1169.39
 Force Cnst:      5.6651                 1.3357                 1.5996
 Red. Mass:       8.1717                 1.7223                 1.9854
 IR Active:          YES                    YES                    YES
 IR Intens:      106.387                  0.758                 36.079
 Raman Active:       YES                    YES                    YES
               X      Y      Z        X      Y      Z        X      Y      Z
 C          0.036 -0.017  0.025    0.127 -0.024  0.143   -0.075  0.030 -0.108
 C         -0.017  0.027  0.001    0.010  0.015 -0.052   -0.074  0.166 -0.018
 O          0.013 -0.000  0.004   -0.021 -0.013 -0.006   -0.031 -0.020 -0.022
 O          0.003 -0.024  0.006    0.007  0.001  0.011    0.080 -0.053  0.037
 N         -0.010  0.009 -0.027   -0.044  0.015 -0.096    0.009 -0.028  0.059
 H         -0.043  0.197 -0.187    0.014 -0.037  0.030    0.189 -0.444  0.174
 H         -0.012 -0.010  0.046   -0.100  0.188 -0.014    0.013  0.008 -0.089
 H         -0.063  0.097 -0.055   -0.049  0.239 -0.104    0.144 -0.250  0.133
 C          0.013 -0.004  0.023   -0.085 -0.018  0.008    0.065 -0.042  0.015
 H         -0.131 -0.017  0.089   -0.488 -0.064  0.219   -0.216 -0.035 -0.069
 H          0.081  0.045  0.028    0.037 -0.060 -0.063   -0.035  0.039  0.090
 C         -0.052  0.009 -0.069    0.005 -0.024 -0.009   -0.011  0.010 -0.006
 H         -0.026  0.038 -0.112   -0.166  0.043  0.034   -0.477  0.160  0.141
 H          0.004  0.010 -0.025    0.381 -0.208 -0.089    0.382 -0.197 -0.114
 S          0.059 -0.081  0.262   -0.008 -0.004 -0.009   -0.016 -0.021  0.007
 C         -0.049  0.049 -0.080    0.000 -0.006  0.004   -0.004 -0.001 -0.005
 H         -0.154  0.073  0.276    0.014  0.006 -0.016   -0.002  0.023  0.027
 H          0.224 -0.230 -0.053   -0.008  0.011 -0.012    0.003 -0.008 -0.008
 H          0.329 -0.241 -0.264   -0.015  0.014  0.021    0.014 -0.004 -0.000
 O         -0.204 -0.194 -0.148    0.023  0.019  0.016    0.038  0.032  0.022
 O          0.122  0.328 -0.271    0.000  0.009 -0.009    0.006  0.033 -0.028
 H         -0.080 -0.034 -0.032    0.424  0.203  0.266    0.101 -0.039 -0.003
 TransDip   0.058 -0.074  0.317   -0.004  0.009  0.026   -0.181  0.055 -0.033

 Mode:                34                     35                     36
 Frequency:      1188.12                1211.69                1264.62
 Force Cnst:      1.0871                 1.2999                 3.2544
 Red. Mass:       1.3070                 1.5027                 3.4538
 IR Active:          YES                    YES                    YES
 IR Intens:       21.315                 18.982                195.688
 Raman Active:       YES                    YES                    YES
               X      Y      Z        X      Y      Z        X      Y      Z
 C          0.067 -0.003 -0.028   -0.018  0.059 -0.056   -0.062 -0.004 -0.022
 C         -0.040  0.055  0.006    0.055 -0.117  0.013    0.063 -0.099 -0.004
 O         -0.015 -0.012 -0.015    0.039  0.023  0.028   -0.017  0.012 -0.002
 O          0.027 -0.013  0.010   -0.054  0.010 -0.026   -0.025  0.067 -0.015
 N         -0.047 -0.007 -0.006   -0.021 -0.008  0.029    0.009 -0.001  0.024
 H          0.054 -0.140  0.076   -0.199  0.505 -0.196    0.100 -0.391  0.200
 H         -0.111  0.300 -0.244   -0.052  0.168 -0.167    0.019 -0.025 -0.016
 H          0.227 -0.204  0.136    0.187 -0.223  0.138    0.000 -0.037  0.020
 C         -0.019  0.041  0.057    0.002 -0.051  0.024    0.042 -0.003 -0.000
 H          0.038  0.054  0.001    0.008 -0.027 -0.105   -0.227 -0.010  0.006
 H         -0.276 -0.026  0.131   -0.285  0.082  0.216   -0.109 -0.047  0.037
 C          0.021 -0.026 -0.051    0.028  0.012 -0.033    0.021 -0.040 -0.018
 H          0.243 -0.066 -0.150   -0.400  0.144  0.103   -0.520  0.266  0.036
 H         -0.403  0.229  0.121    0.082 -0.047 -0.104    0.100 -0.053 -0.004
 S          0.012  0.012  0.004   -0.019 -0.019  0.005    0.111  0.147  0.018
 C         -0.004  0.005 -0.004   -0.002  0.003 -0.004   -0.031 -0.025 -0.006
 H         -0.014 -0.002  0.014   -0.009  0.009  0.023    0.042  0.113  0.011
 H          0.016 -0.017  0.002    0.002 -0.007  0.003    0.079 -0.039 -0.139
 H          0.015 -0.006 -0.010    0.011 -0.012 -0.015    0.062  0.027  0.076
 O         -0.023 -0.021 -0.016    0.031  0.026  0.017   -0.141 -0.153 -0.086
 O         -0.006 -0.020  0.015    0.013  0.016 -0.013   -0.049 -0.104  0.069
 H          0.429 -0.196  0.189    0.300  0.062  0.106    0.108  0.418  0.009
 TransDip   0.032  0.137  0.044   -0.122 -0.069  0.002    0.404  0.162  0.106

 Mode:                37                     38                     39
 Frequency:      1276.15                1297.75                1305.56
 Force Cnst:      1.3524                 1.5450                 1.4902
 Red. Mass:       1.4095                 1.5571                 1.4838
 IR Active:          YES                    YES                    YES
 IR Intens:       64.087                195.003                 62.230
 Raman Active:       YES                    YES                    YES
               X      Y      Z        X      Y      Z        X      Y      Z
 C         -0.017  0.051 -0.070   -0.028 -0.011  0.002   -0.082 -0.056 -0.047
 C         -0.005  0.015 -0.002   -0.040  0.120 -0.030    0.050 -0.049 -0.029
 O          0.017  0.002  0.010    0.025 -0.009  0.017   -0.006  0.010  0.007
 O         -0.000 -0.035  0.001    0.023 -0.094  0.018   -0.014  0.031 -0.003
 N         -0.016 -0.016  0.025    0.011 -0.002  0.003    0.005  0.004  0.037
 H         -0.103  0.305 -0.095   -0.183  0.592 -0.195    0.059 -0.192  0.040
 H         -0.035  0.092 -0.084    0.026 -0.067  0.035    0.022 -0.036 -0.051
 H          0.136 -0.141  0.106   -0.041  0.023 -0.023    0.008 -0.071  0.038
 C          0.023 -0.019  0.042    0.038  0.034 -0.036    0.064  0.052  0.019
 H         -0.229 -0.021  0.034   -0.413 -0.027  0.245   -0.346  0.013  0.189
 H          0.341  0.042 -0.060    0.122 -0.057 -0.117    0.104 -0.055 -0.052
 C         -0.108  0.028  0.026    0.063 -0.067 -0.002    0.001 -0.033 -0.005
 H          0.533 -0.249 -0.112   -0.258  0.143  0.001    0.219 -0.068 -0.112
 H          0.437 -0.197 -0.013   -0.342  0.160  0.138   -0.263  0.126  0.111
 S          0.025  0.028 -0.011    0.004  0.026 -0.003   -0.029 -0.041  0.002
 C         -0.004 -0.004  0.014    0.005 -0.010 -0.007    0.007  0.011 -0.001
 H          0.024 -0.010 -0.068    0.005  0.018  0.029   -0.026 -0.045  0.002
 H          0.021  0.001 -0.031   -0.021  0.010  0.004   -0.002 -0.006  0.036
 H          0.002  0.002  0.019   -0.022  0.034  0.033   -0.014 -0.013 -0.032
 O         -0.034 -0.031 -0.016   -0.009 -0.016 -0.006    0.033  0.037  0.019
 O         -0.014 -0.023  0.017   -0.010 -0.033  0.021    0.016  0.033 -0.022
 H          0.132  0.030  0.009   -0.093 -0.001 -0.032    0.183  0.733 -0.014
 TransDip   0.019  0.233 -0.105   -0.204  0.368 -0.151   -0.049 -0.247  0.021

 Mode:                40                     41                     42
 Frequency:      1356.20                1360.63                1399.29
 Force Cnst:      1.4365                 1.4923                 1.4708
 Red. Mass:       1.3256                 1.3681                 1.2750
 IR Active:          YES                    YES                    YES
 IR Intens:       25.612                 36.404                  1.394
 Raman Active:       YES                    YES                    YES
               X      Y      Z        X      Y      Z        X      Y      Z
 C          0.027  0.086 -0.014   -0.030 -0.108  0.009   -0.049  0.003 -0.056
 C          0.012 -0.062  0.030   -0.013  0.070 -0.036   -0.000  0.006 -0.002
 O         -0.006  0.005 -0.008    0.007 -0.006  0.009    0.002  0.001  0.002
 O         -0.011  0.033 -0.010    0.012 -0.037  0.011    0.002 -0.004  0.001
 N         -0.014 -0.012  0.005    0.013  0.014 -0.003    0.016 -0.002 -0.005
 H          0.051 -0.158  0.033   -0.056  0.179 -0.041    0.011 -0.022  0.001
 H         -0.033  0.079 -0.032    0.034 -0.080  0.023    0.027 -0.060  0.056
 H          0.092 -0.060  0.061   -0.096  0.054 -0.061   -0.029  0.029 -0.027
 C         -0.001 -0.014 -0.008   -0.010  0.013  0.024   -0.118 -0.010  0.041
 H         -0.281 -0.037  0.103    0.403  0.052 -0.158    0.387  0.008  0.032
 H          0.255  0.027 -0.100   -0.259 -0.024  0.117    0.682  0.181 -0.200
 C          0.015 -0.020  0.003   -0.026  0.028 -0.005    0.044 -0.018  0.015
 H         -0.011  0.005 -0.005    0.080 -0.014 -0.031   -0.152  0.151 -0.024
 H         -0.079  0.036  0.042    0.155 -0.084 -0.092   -0.150  0.008 -0.076
 S         -0.004 -0.005  0.007    0.010  0.009  0.003    0.000  0.001  0.006
 C          0.050 -0.043 -0.086    0.035 -0.037 -0.068   -0.004  0.002  0.001
 H         -0.082  0.115  0.459   -0.055  0.109  0.358    0.005  0.007 -0.012
 H         -0.335  0.098  0.310   -0.268  0.073  0.248    0.016 -0.005 -0.020
 H         -0.202  0.326  0.257   -0.143  0.270  0.226    0.019 -0.022 -0.018
 O         -0.000 -0.001 -0.003   -0.013 -0.014 -0.008   -0.001 -0.002 -0.002
 O          0.006  0.011 -0.010   -0.002 -0.004  0.002   -0.000  0.001 -0.002
 H         -0.117 -0.257 -0.046    0.171  0.363  0.054    0.407  0.006  0.186
 TransDip   0.085 -0.078  0.114   -0.119  0.152 -0.007   -0.023  0.029  0.005

 Mode:                43                     44                     45
 Frequency:      1403.67                1453.19                1459.16
 Force Cnst:      1.6049                 1.3076                 1.3175
 Red. Mass:       1.3825                 1.0509                 1.0503
 IR Active:          YES                    YES                    YES
 IR Intens:        2.840                  5.729                  8.070
 Raman Active:       YES                    YES                    YES
               X      Y      Z        X      Y      Z        X      Y      Z
 C          0.137 -0.034  0.003    0.001  0.003  0.002   -0.002  0.002  0.001
 C         -0.009  0.027 -0.012   -0.000 -0.001  0.001    0.001 -0.002  0.001
 O         -0.006 -0.009 -0.005   -0.000  0.000 -0.000   -0.000  0.000 -0.000
 O          0.005 -0.008  0.005   -0.000  0.001 -0.000    0.000  0.001 -0.000
 N         -0.061 -0.006  0.044   -0.000 -0.000 -0.000    0.001 -0.000 -0.001
 H         -0.001  0.029 -0.020    0.001 -0.003  0.001    0.001 -0.005 -0.000
 H         -0.109  0.265 -0.260   -0.001  0.003 -0.002    0.001 -0.002  0.001
 H          0.218 -0.237  0.184    0.000  0.001  0.000   -0.003  0.004 -0.002
 C         -0.071 -0.017 -0.001    0.006 -0.002 -0.003    0.009  0.000 -0.001
 H          0.193 -0.006 -0.045   -0.023 -0.005  0.017   -0.029 -0.004  0.024
 H          0.216  0.034 -0.096   -0.019  0.006  0.011   -0.030  0.008  0.019
 C          0.020 -0.000  0.012    0.001 -0.003  0.024   -0.001 -0.002  0.019
 H         -0.109  0.085  0.012    0.037  0.128 -0.126    0.074  0.102 -0.131
 H         -0.026 -0.025 -0.065   -0.065 -0.075 -0.158   -0.078 -0.062 -0.147
 S          0.001  0.003  0.001   -0.008  0.001 -0.003   -0.004 -0.008  0.002
 C         -0.002 -0.001  0.004   -0.039  0.014 -0.036   -0.022 -0.049  0.014
 H          0.013  0.012 -0.017    0.069 -0.036 -0.349    0.349  0.587 -0.048
 H          0.005  0.008 -0.022    0.055 -0.378  0.480   -0.377  0.364 -0.079
 H          0.013 -0.019 -0.013    0.499  0.190  0.369    0.352 -0.224 -0.072
 O         -0.000 -0.002 -0.001    0.003  0.000  0.001    0.002  0.004  0.000
 O         -0.001 -0.003  0.002    0.002 -0.000  0.000    0.001  0.002 -0.000
 H         -0.449  0.458 -0.380   -0.014 -0.016 -0.004   -0.001 -0.015  0.003
 TransDip   0.030  0.045 -0.005    0.068 -0.035  0.009    0.038  0.072 -0.041

 Mode:                46                     47                     48
 Frequency:      1465.12                1493.75                1675.73
 Force Cnst:      1.3679                 1.4131                 1.7978
 Red. Mass:       1.0815                 1.0749                 1.0866
 IR Active:          YES                    YES                    YES
 IR Intens:        6.741                 17.729                 33.102
 Raman Active:       YES                    YES                    YES
               X      Y      Z        X      Y      Z        X      Y      Z
 C         -0.000 -0.008 -0.004   -0.002 -0.008 -0.002   -0.005 -0.024 -0.009
 C          0.000 -0.000 -0.003   -0.000  0.007  0.000   -0.004 -0.001 -0.002
 O          0.001  0.001  0.001   -0.002 -0.001 -0.001    0.004  0.002  0.002
 O         -0.001  0.000  0.000    0.000 -0.001  0.001   -0.000  0.000  0.000
 N         -0.000  0.001  0.001    0.001 -0.000  0.002   -0.036  0.017 -0.062
 H          0.004  0.001 -0.008    0.022 -0.039  0.004    0.000 -0.002 -0.000
 H          0.001 -0.004  0.004   -0.002  0.008  0.001   -0.071 -0.097  0.710
 H          0.005 -0.008  0.003    0.002 -0.010  0.004    0.626  0.023  0.280
 C         -0.022  0.005  0.005    0.000 -0.029 -0.068    0.003  0.004 -0.001
 H          0.061  0.013 -0.035    0.157 -0.137  0.663    0.011  0.005 -0.004
 H          0.087 -0.016 -0.052   -0.083  0.623  0.322   -0.024 -0.007  0.005
 C          0.004  0.011 -0.073   -0.012 -0.005 -0.013    0.000 -0.001  0.001
 H         -0.147 -0.433  0.455    0.044 -0.052 -0.001   -0.008  0.009 -0.005
 H          0.193  0.268  0.551    0.041  0.004  0.040   -0.010  0.002 -0.004
 S         -0.002 -0.001 -0.001    0.003  0.004 -0.003   -0.000  0.000 -0.000
 C         -0.019 -0.010 -0.009    0.001 -0.001  0.000    0.000 -0.000  0.000
 H          0.116  0.162 -0.104   -0.003 -0.005  0.003    0.000 -0.000 -0.000
 H         -0.095 -0.010  0.124    0.001 -0.001 -0.000    0.000  0.000 -0.000
 H          0.249 -0.003  0.094   -0.010  0.009  0.007   -0.000 -0.000 -0.000
 O         -0.001 -0.002 -0.001   -0.002 -0.002 -0.001    0.000  0.000  0.000
 O          0.001  0.003 -0.000   -0.003 -0.003  0.003   -0.000 -0.001  0.000
 H          0.025  0.045  0.002   -0.025  0.024 -0.022   -0.011  0.044 -0.021
 TransDip   0.014  0.014  0.081    0.072  0.060  0.097    0.081  0.016  0.165

 Mode:                49                     50                     51
 Frequency:      1802.21                3019.31                3058.57
 Force Cnst:     21.0569                 5.8143                 5.8157
 Red. Mass:      11.0035                 1.0825                 1.0551
 IR Active:          YES                    YES                    YES
 IR Intens:      318.438                 10.197                  0.461
 Raman Active:       YES                    YES                    YES
               X      Y      Z        X      Y      Z        X      Y      Z
 C         -0.028 -0.030 -0.018    0.039 -0.009 -0.072   -0.002  0.001  0.004
 C          0.599  0.244  0.401    0.000 -0.001 -0.001    0.000 -0.000  0.000
 O         -0.383 -0.156 -0.258    0.000  0.000  0.000   -0.000  0.000  0.000
 O         -0.037 -0.031 -0.019    0.000 -0.000 -0.000   -0.000 -0.000 -0.000
 N         -0.003  0.007 -0.008   -0.001  0.001  0.001   -0.000  0.000 -0.000
 H         -0.121  0.372 -0.117   -0.001  0.000 -0.002    0.000  0.002 -0.000
 H         -0.023  0.053  0.045   -0.002  0.004 -0.002    0.000 -0.000  0.001
 H          0.039  0.034  0.017    0.010 -0.006 -0.015    0.000  0.000  0.001
 C         -0.002 -0.007 -0.003    0.004 -0.000  0.008    0.010 -0.001  0.028
 H          0.003 -0.015 -0.025    0.003 -0.052 -0.006    0.005 -0.154 -0.020
 H         -0.004 -0.022 -0.000   -0.039  0.053 -0.095   -0.134  0.164 -0.309
 C          0.001  0.003 -0.000   -0.001  0.000  0.000   -0.014 -0.009 -0.052
 H         -0.007 -0.016  0.015    0.001  0.002  0.003    0.284  0.428  0.448
 H          0.010  0.000  0.005   -0.001 -0.003  0.002   -0.120 -0.315  0.159
 S         -0.003 -0.003  0.001    0.000  0.000  0.000    0.000 -0.000 -0.000
 C          0.001  0.000 -0.000   -0.000  0.000  0.000   -0.009  0.008  0.017
 H          0.001 -0.001 -0.003    0.001 -0.000  0.000    0.219 -0.120  0.090
 H         -0.002 -0.001  0.005   -0.000 -0.000 -0.000   -0.175 -0.181 -0.107
 H          0.003 -0.001 -0.001   -0.000  0.000 -0.000    0.063  0.209 -0.178
 O          0.002  0.002  0.001    0.000 -0.000  0.000    0.000  0.000  0.000
 O          0.005  0.003 -0.002    0.000 -0.000  0.000    0.000 -0.000 -0.000
 H          0.012 -0.019  0.014   -0.459  0.120  0.867    0.027 -0.005 -0.047
 TransDip   0.481  0.160  0.264    0.040  0.046 -0.082    0.009 -0.018 -0.008

 Mode:                52                     53                     54
 Frequency:      3061.81                3064.50                3110.43
 Force Cnst:      5.7469                 5.8674                 6.2637
 Red. Mass:       1.0405                 1.0604                 1.0989
 IR Active:          YES                    YES                    YES
 IR Intens:        1.167                  7.729                  2.270
 Raman Active:       YES                    YES                    YES
               X      Y      Z        X      Y      Z        X      Y      Z
 C          0.003 -0.000 -0.005    0.003 -0.000 -0.007    0.000 -0.001  0.000
 C         -0.000  0.000 -0.000    0.000  0.000 -0.000    0.001  0.000  0.000
 O          0.000 -0.000  0.000    0.000 -0.000  0.000   -0.000 -0.000 -0.000
 O          0.000  0.000  0.000    0.000  0.000  0.000   -0.000 -0.000 -0.000
 N          0.000 -0.000  0.000    0.000  0.000  0.000    0.000  0.000 -0.000
 H          0.001 -0.002  0.000    0.002 -0.003 -0.001   -0.000  0.003  0.000
 H         -0.001  0.000 -0.000   -0.001 -0.000  0.000   -0.000  0.002  0.000
 H          0.001 -0.000 -0.001    0.002 -0.001 -0.001   -0.000 -0.001 -0.001
 C         -0.013  0.000 -0.035   -0.020  0.001 -0.050    0.012 -0.083  0.012
 H         -0.008  0.195  0.025   -0.012  0.276  0.036   -0.018  0.856  0.147
 H          0.166 -0.204  0.386    0.241 -0.298  0.566   -0.126  0.140 -0.293
 C          0.005  0.004  0.015   -0.009 -0.006 -0.039    0.013  0.029 -0.003
 H         -0.082 -0.124 -0.129    0.208  0.319  0.333   -0.066 -0.097 -0.106
 H          0.029  0.079 -0.040   -0.095 -0.245  0.124   -0.091 -0.252  0.139
 S         -0.000  0.000 -0.000   -0.000  0.000 -0.000   -0.000  0.000  0.000
 C         -0.018  0.013  0.028    0.007 -0.005 -0.010   -0.000 -0.001 -0.000
 H          0.397 -0.218  0.160   -0.159  0.088 -0.063   -0.003  0.001 -0.001
 H         -0.299 -0.305 -0.180    0.113  0.114  0.067    0.006  0.007  0.004
 H          0.112  0.365 -0.312   -0.042 -0.138  0.118    0.000  0.002 -0.001
 O          0.000  0.000  0.000    0.000  0.000  0.000   -0.000 -0.000  0.000
 O         -0.000 -0.000  0.000   -0.000  0.000  0.000    0.000 -0.000 -0.000
 H         -0.031  0.006  0.056   -0.043  0.010  0.079   -0.003  0.001  0.002
 TransDip   0.026 -0.017 -0.015    0.017 -0.022 -0.085   -0.003 -0.045 -0.017

 Mode:                55                     56                     57
 Frequency:      3130.89                3160.96                3171.09
 Force Cnst:      6.3746                 6.5100                 6.5675
 Red. Mass:       1.1037                 1.1058                 1.1085
 IR Active:          YES                    YES                    YES
 IR Intens:        1.730                  0.653                  0.088
 Raman Active:       YES                    YES                    YES
               X      Y      Z        X      Y      Z        X      Y      Z
 C          0.000 -0.000 -0.000   -0.000  0.000 -0.000    0.000 -0.000 -0.000
 C          0.001  0.000  0.000   -0.000  0.000 -0.000    0.000 -0.000  0.000
 O         -0.000  0.000 -0.000    0.000  0.000  0.000   -0.000  0.000 -0.000
 O         -0.000 -0.000  0.000   -0.000 -0.000 -0.000    0.000  0.000  0.000
 N          0.000  0.000 -0.000    0.000 -0.000 -0.000    0.000  0.000  0.000
 H          0.000  0.002 -0.001    0.001  0.000  0.000   -0.001 -0.000 -0.001
 H         -0.000  0.001 -0.000   -0.000 -0.000  0.000   -0.000  0.000  0.000
 H         -0.001 -0.001  0.001    0.000  0.000 -0.000   -0.000 -0.000  0.000
 C          0.004 -0.030  0.003   -0.000  0.000 -0.000    0.000 -0.000  0.000
 H         -0.009  0.320  0.055    0.000 -0.004 -0.001   -0.000  0.004  0.001
 H         -0.040  0.043 -0.096    0.001 -0.002  0.004   -0.001  0.001 -0.002
 C         -0.037 -0.080  0.007    0.001  0.001 -0.001   -0.002 -0.003 -0.000
 H          0.181  0.268  0.300    0.001  0.001  0.000    0.010  0.016  0.018
 H          0.254  0.685 -0.378   -0.007 -0.020  0.011    0.009  0.026 -0.014
 S         -0.000 -0.001  0.000   -0.000  0.000 -0.000   -0.000 -0.000  0.000
 C          0.001  0.004 -0.001   -0.053  0.053 -0.058   -0.066 -0.069 -0.002
 H          0.011 -0.005  0.003    0.657 -0.357  0.248    0.157 -0.105  0.065
 H         -0.019 -0.019 -0.012    0.124  0.146  0.074    0.508  0.526  0.321
 H         -0.007 -0.022  0.019   -0.143 -0.419  0.363    0.121  0.407 -0.362
 O          0.000  0.000  0.000    0.000 -0.000  0.000    0.000  0.000  0.000
 O          0.000  0.000 -0.000   -0.000 -0.000  0.000    0.000  0.000 -0.000
 H         -0.003  0.001  0.003    0.000 -0.000 -0.000   -0.000  0.000  0.000
 TransDip  -0.024 -0.034  0.002    0.023 -0.007 -0.008   -0.002 -0.009  0.002

 Mode:                58                     59                     60
 Frequency:      3484.63                3558.26                3581.84
 Force Cnst:      7.5218                 8.1328                 8.0842
 Red. Mass:       1.0514                 1.0902                 1.0695
 IR Active:          YES                    YES                    YES
 IR Intens:        4.640                  9.194                476.319
 Raman Active:       YES                    YES                    YES
               X      Y      Z        X      Y      Z        X      Y      Z
 C          0.001 -0.002 -0.001   -0.001 -0.000  0.001    0.000  0.000  0.000
 C         -0.000 -0.000  0.000    0.000  0.000  0.000   -0.002  0.000 -0.002
 O          0.000 -0.000  0.000   -0.000 -0.000  0.000    0.002 -0.000  0.001
 O         -0.000 -0.000 -0.000   -0.000 -0.000 -0.000   -0.055 -0.023 -0.023
 N         -0.012 -0.011 -0.055   -0.073 -0.015  0.029    0.000 -0.000  0.000
 H          0.005  0.003  0.002    0.003  0.002  0.001    0.852  0.369  0.366
 H          0.542  0.151  0.036    0.783  0.248  0.099   -0.007 -0.000 -0.001
 H         -0.370  0.025  0.736    0.229 -0.036 -0.505    0.002  0.001 -0.002
 C          0.000  0.000 -0.000    0.000 -0.000 -0.000    0.000 -0.000  0.000
 H         -0.000  0.001  0.000    0.000  0.000  0.000   -0.002 -0.001 -0.001
 H         -0.000 -0.001  0.001    0.000 -0.000  0.001    0.001 -0.005 -0.002
 C          0.000  0.000 -0.000    0.000 -0.000 -0.000    0.000  0.000 -0.000
 H         -0.001  0.000  0.001    0.001  0.000  0.000    0.000  0.000 -0.002
 H         -0.000 -0.001  0.001    0.000  0.001 -0.000   -0.002  0.001 -0.001
 S         -0.000  0.000  0.000   -0.000 -0.000 -0.000   -0.000 -0.001  0.001
 C          0.000  0.000 -0.000    0.000 -0.000  0.000   -0.000  0.000 -0.000
 H         -0.000  0.000 -0.000    0.000 -0.000  0.000   -0.001  0.001  0.000
 H         -0.000  0.000 -0.000    0.000  0.000  0.000    0.001  0.000 -0.000
 H          0.000 -0.000  0.000   -0.000 -0.000  0.000    0.001 -0.001 -0.002
 O          0.000  0.000  0.000    0.000  0.000 -0.000    0.000  0.001 -0.000
 O          0.000  0.000 -0.000   -0.000  0.000  0.000    0.001  0.001 -0.001
 H         -0.008  0.003  0.012    0.005  0.000 -0.008   -0.001 -0.001  0.001
 TransDip   0.068  0.000  0.014    0.092  0.031 -0.002    0.681  0.146  0.059

 STANDARD THERMODYNAMIC QUANTITIES AT   298.15 K  AND     1.00 ATM

   This Molecule has  0 Imaginary Frequencies
   Zero point vibrational energy:      109.580 kcal/mol

   Atom    1 Element C  Has Mass   12.00000
   Atom    2 Element C  Has Mass   12.00000
   Atom    3 Element O  Has Mass   15.99491
   Atom    4 Element O  Has Mass   15.99491
   Atom    5 Element N  Has Mass   14.00307
   Atom    6 Element H  Has Mass    1.00783
   Atom    7 Element H  Has Mass    1.00783
   Atom    8 Element H  Has Mass    1.00783
   Atom    9 Element C  Has Mass   12.00000
   Atom   10 Element H  Has Mass    1.00783
   Atom   11 Element H  Has Mass    1.00783
   Atom   12 Element C  Has Mass   12.00000
   Atom   13 Element H  Has Mass    1.00783
   Atom   14 Element H  Has Mass    1.00783
   Atom   15 Element S  Has Mass   31.97207
   Atom   16 Element C  Has Mass   12.00000
   Atom   17 Element H  Has Mass    1.00783
   Atom   18 Element H  Has Mass    1.00783
   Atom   19 Element H  Has Mass    1.00783
   Atom   20 Element O  Has Mass   15.99491
   Atom   21 Element O  Has Mass   15.99491
   Atom   22 Element H  Has Mass    1.00783
   Molecular Mass:   181.040910 amu
   Principal axes and moments of inertia in amu*Bohr^2:
                             1           2           3
    Eigenvalues --     1035.21929  3198.25514  3604.87962
          X               0.99933    -0.03200    -0.01756
          Y               0.03253     0.99900     0.03063
          Z               0.01657    -0.03118     0.99938
   Rotational Symmetry Number is   1
   The Molecule is an Asymmetric Top
   Translational Enthalpy:        0.889 kcal/mol
   Rotational Enthalpy:           0.889 kcal/mol
   Vibrational Enthalpy:        115.641 kcal/mol
   gas constant (RT):             0.592 kcal/mol
   Translational Entropy:        41.487  cal/mol.K
   Rotational Entropy:           30.857  cal/mol.K
   Vibrational Entropy:          38.917  cal/mol.K

   Total Enthalpy:              118.011 kcal/mol
   Total Entropy:               111.261  cal/mol.K

 ======================================================================

 STANDARD THERMODYNAMIC QUANTITIES FOR ANHARMONIC VIBRATION -- TOSH

   Zero point vibrational energy: ************ kcal/mol

   Vibrational Enthalpy:       Infinity kcal/mol
   Vibrational Entropy:             NaN  cal/mol.K

   Total Enthalpy:             Infinity kcal/mol
   Total Entropy:                   NaN  cal/mol.K

 ======================================================================

 STANDARD THERMODYNAMIC QUANTITIES FOR ANHARMONIC VIBRATION -- VPT2

   Zero point vibrational energy: ************ kcal/mol

   Vibrational Enthalpy:       Infinity kcal/mol
   Vibrational Entropy:             NaN  cal/mol.K

   Total Enthalpy:             Infinity kcal/mol
   Total Entropy:                   NaN  cal/mol.K

 ======================================================================

Archival summary:
1\1\TWL02\FREQ\ProcedureUnspecified\BasisUnspecified\141511\cher\MonDec1222:26:572016MonDec1222:26:572016\0\\#,FREQ,ProcedureUnspecified,BasisUnspecified,\\0,1\S\O,1,1.4639\O,1,1.47995,2,119.374\C,1,1.80374,2,108.707,3,123.743,0\H,4,1.08897,1,109.159,2,179.392,0\H,4,1.0895,1,108.917,2,56.6974,0\H,4,1.09004,1,105.64,2,-61.7955,0\C,1,1.827,2,109.583,3,-122.033,0\H,8,1.08999,1,106.658,2,-42.2677,0\H,8,1.09328,1,105.409,2,-158.1,0\C,8,1.54442,1,109.361,2,80.571,0\H,11,1.08988,8,109.435,1,-110.496,0\H,11,1.09268,8,110.073,1,5.87187,0\C,11,1.53552,8,114.364,1,129.137,0\H,14,1.09777,11,106.25,8,-171.153,0\N,14,1.45968,11,110.553,8,73.4107,0\H,16,1.01586,14,109.201,11,179.45,0\H,16,1.01683,14,110.639,11,-65.0473,0\C,14,1.55593,11,116.141,8,-56.3451,0\O,19,1.20446,14,120.263,11,152.907,0\O,19,1.34482,14,119.69,11,-31.1198,0\H,21,0.976471,19,115.904,14,16.3755,0\\\@

 Total job time:  5649.24s(wall), 5646.83s(cpu) 
 Mon Dec 12 22:26:57 2016

        *************************************************************
        *                                                           *
        *  Thank you very much for using Q-Chem.  Have a nice day.  *
        *                                                           *
        *************************************************************


 
User input: 3 of 3 
 
TWL02 127.0.1
Q-Chem Developer Version! Running on 127.0.1.*
                  Welcome to Q-Chem
     A Quantum Leap Into The Future Of Chemistry


 Q-Chem 4.4, Q-Chem, Inc., Pleasanton, CA (2016)

 Y. Shao,  Z. Gan,  E. Epifanovsky,  A. T. B. Gilbert,  M. Wormit,  
 J. Kussmann,  A. W. Lange,  A. Behn,  J. Deng,  X. Feng,  D. Ghosh,  
 M. Goldey,  P. R. Horn,  L. D. Jacobson,  I. Kaliman,  F. Rob,  
 R. Z. Khaliullin,  T. Kus,  A. Landau,  J. Liu,  E. I. Proynov,  Y. M. Rhee,  
 R. M. Richard,  M. A. Rohrdanz,  R. P. Steele,  E. J. Sundstrom,  
 H. L. Woodcock III,  P. M. Zimmerman,  D. Zuev,  B. Albrecht,  E. Alguire,  
 B. Austin,  S. A. Baeppler,  G. J. O. Beran,  Y. A. Bernard,  E. Berquist,  
 K. Brandhorst,  K. B. Bravaya,  S. T. Brown,  D. Casanova,  C.-M. Chang,  
 Y. Chen,  S. H. Chien,  K. D. Closser,  M. P. Coons,  D. L. Crittenden,  
 S. Dasgupta,  M. Diedenhofen,  R. A. DiStasio Jr.,  H. Do,  A. D. Dutoi,  
 R. G. Edgar,  P.-T. Fang,  S. Fatehi,  Q. Feng,  L. Fusti-Molnar,  
 A. Ghysels,  A. Golubeva-Zadorozhnaya,  J. Gomes,  A. Gunina,  
 M. W. D. Hanson-Heine,  P. H. P. Harbach,  A. W. Hauser,  J. E. Herr,  
 E. G. Hohenstein,  Z. C. Holden,  K. Hui,  T.-C. Jagau,  H. Ji,  B. Kaduk,  
 K. Khistyaev,  Jaehoon Kim,  Jihan Kim,  R. A. King,  P. Klunzinger,  
 K. Koh,  D. Kosenkov,  T. Kowalczyk,  C. M. Krauter,  A. Kunitsa,  
 K. U. Lao,  A. Laurent,  K. V. Lawler,  J. Lee,  D. Lefrancois,  S. Lehtola,  
 S. V. Levchenko,  C. Y. Lin,  Y.-S. Lin,  F. Liu,  E. Livshits,  
 R. C. Lochan,  A. Luenser,  P. Manohar,  S. F. Manzer,  S.-P. Mao,  Y. Mao,  
 N. Mardirossian,  A. V. Marenich,  L. A. Martinez-Martinez,  S. A. Maurer,  
 N. J. Mayhall,  J.-M. Mewes,  A. F. Morrison,  K. Nanda,  T. S. Nguyen-Beck,  
 C. M. Oana,  R. Olivares-Amaya,  D. P. O'Neill,  J. A. Parkhill,  
 T. M. Perrine,  R. Peverati,  P. A. Pieniazek,  F. Plasser,  A. Prociuk,  
 D. R. Rehn,  E. Rosta,  N. J. Russ,  N. Sergueev,  S. M. Sharada,  
 S. Sharma,  D. W. Small,  A. Sodt,  T. Stauch,  T. Stein,  D. Stuck,  
 Y.-C. Su,  A. J. W. Thom,  T. Tsuchimochi,  L. Vogt,  O. Vydrov,  T. Wang,  
 M. A. Watson,  J. Wenzel,  A. White,  C. F. Williams,  V. Vanovschi,  
 K. Yao,  S. Yeganeh,  S. R. Yost,  Z.-Q. You,  I. Y. Zhang,  X. Zhang,  
 Y. Zhao,  B. R. Brooks,  G. K. L. Chan,  D. M. Chipman,  C. J. Cramer,  
 W. A. Goddard III,  M. S. Gordon,  W. J. Hehre,  A. Klamt,  
 H. F. Schaefer III,  M. W. Schmidt,  C. D. Sherrill,  D. G. Truhlar,  
 A. Warshel,  X. Xu,  A. Aspuru-Guzik,  R. Baer,  A. T. Bell,  N. A. Besley,  
 J.-D. Chai,  A. Dreuw,  B. D. Dunietz,  T. R. Furlani,  S. R. Gwaltney,  
 C.-P. Hsu,  Y. Jung,  J. Kong,  D. S. Lambrecht,  W. Liang,  C. Ochsenfeld,  
 V. A. Rassolov,  L. V. Slipchenko,  J. E. Subotnik,  T. Van Voorhis,  
 J. M. Herbert,  A. I. Krylov,  P. M. W. Gill,  M. Head-Gordon

 Contributors to earlier versions of Q-Chem not listed above: 
 R. D. Adamson,  J. Baker,  E. F. C. Byrd,  A. K. Chakraborty,  C.-L. Cheng,  
 H. Dachsel,  R. J. Doerksen,  G. Hawkins,  A. Heyden,  S. Hirata,  
 G. Kedziora,  F. J. Keil,  C. Kelley,  P. P. Korambath,  W. Kurlancheek,  
 A. M. Lee,  M. S. Lee,  D. Liotard,  I. Lotan,  P. E. Maslen,  N. Nair,  
 D. Neuhauser,  R. Olson,  B. Peters,  J. Ritchie,  N. E. Schultz,  
 N. Shenvi,  A. C. Simmonett,  K. S. Thanthiriwatte,  Q. Wu,  W. Zhang

 Please cite Q-Chem as follows:
 Y. Shao et al., Mol. Phys. 113, 184-215 (2015)
 DOI: 10.1080/00268976.2014.952696

 Q-Chem 4.4.2 for Intel X86 EM64T Linux

 Parts of Q-Chem use Armadillo 5.200.1 (Boston Tea Smuggler).
 http://arma.sourceforge.net/

 Q-Chem begins on Mon Dec 12 22:26:57 2016  


Host: 0

     Scratch files written to /scratch/cher/qchem2602//
The previous job contains 0 fragments, simply inherited here
FILE_GEOM_ORG=        593

Checking the input file for inconsistencies... 	...done.

--------------------------------------------------------------
User input:
--------------------------------------------------------------

$molecule
   read
$end
$rem
   BASIS  =  6-311++G**
   JOB_TYPE  =  SP
   METHOD  =  B3LYP
   SOLVENT_METHOD SMD
$end


--------------------------------------------------------------
 ----------------------------------------------------------------
             Standard Nuclear Orientation (Angstroms)
    I     Atom           X                Y                Z
 ----------------------------------------------------------------
    1      C       1.9798653333    -0.7027595297    -0.4160168703
    2      C       2.1757988740     0.8025794381    -0.0747108182
    3      O       3.1298099721     1.1601515613     0.5677215221
    4      O       1.3194291690     1.7144436715    -0.5683462401
    5      N       2.6604641823    -1.5831794150     0.5286047079
    6      H       0.4760260200     1.3643007360    -0.9141307960
    7      H       3.6175198835    -1.2654775055     0.6514198957
    8      H       2.2350050942    -1.5178938325     1.4498330475
    9      C       0.5317081496    -1.1638036072    -0.6353656211
   10      H       0.5588301316    -2.2365814457    -0.8257590349
   11      H       0.1429715547    -0.7020626403    -1.5462004122
   12      C      -0.4150408291    -0.8761218443     0.5504395908
   13      H       0.0260399296    -0.1982531718     1.2861045743
   14      H      -0.7561698703    -1.7784547860     1.0578917212
   15      S      -1.9099491798    -0.0223830421    -0.0613536371
   16      C      -2.6651538887     0.7052639524     1.4061860303
   17      H      -3.5694105356     1.2027190295     1.0553960242
   18      H      -1.9767974676     1.4283159899     1.8411672835
   19      H      -2.9184980565    -0.0913507444     2.1049290803
   20      O      -2.8369584041    -1.0026543245    -0.6294387875
   21      O      -1.4195972830     1.0883618754    -0.9075589877
   22      H       2.4893115206    -0.8206439651    -1.3812500731
 ----------------------------------------------------------------
 Nuclear Repulsion Energy =   804.7206070648 hartrees
 There are       48 alpha and       48 beta electrons
 Requested basis set is 6-311++G(d,p)
 There are 128 shells and 327 basis functions

 Total QAlloc Memory Limit   2000 MB
 Mega-Array Size        61 MB
 MEM_STATIC part        62 MB
 A cutoff of  1.0D-08 yielded   6630 shell pairs
 There are     43177 function pairs (     45892 Cartesian)

 -------------------------------------------------------
 OpenMP Integral Computing Module                       
 Release: version 1.0, May 2013, Q-Chem Inc. Pittsburgh 
 -------------------------------------------------------
 Integral Job Info:
 Integral job number is                      11
 Integral operator is                         1
 short-range coefficients                     0
 long-range coefficients              100000000
 Omega coefficients                           0
 if combine SR and LR in K                    0
 Integral screening is                        0
 Integral computing path is                   2
 max size of driver memory is            800000
 size of driver memory is                593474
 size of scratch memory is              4103008
 max col of scratch BK array               1296
 max len of scratch array in speh3          155
 max len of scratch index in speh4           18
 max int batch size is                      520
 min int batch size is                       52
 fixed nKL is                                52
 max L of basis functions is                  2
 order of int derivative is                   0
 number of shells is                        128
 number of basis is                         338
 number of cartesian basis is               338
 number of contracted shell pairs          6630
 number of primitive shell pairs          14641
 maxK2 (contraction) of shell pair           36
 max number of K2 of shell pair               1
 max number of CS2 of shell pair           1148
 max number of PS2 of shell pair           2052
 mem total for path MDJ                   70504
 -------------------------------------------------------
 Smallest overlap matrix eigenvalue = 8.31E-06

 Q-Chem warning in module /home/taweetham/qchem/stvman/mkSTV.C, line 257:

 Overlap eigenvalue is smaller than square root of threshold


 Scale SEOQF with 1.000000e-01/1.000000e-01/1.000000e-01

 Standard Electronic Orientation quadrupole field applied
 Nucleus-field energy     =     0.0000000174 hartrees
 Guess from superposition of atomic densities
 Warning:  Energy on first SCF cycle will be non-variational
 A restricted hybrid HF-DFT SCF calculation will be
 performed using Pulay DIIS extrapolation
 Exchange:     0.2000 Hartree-Fock + 0.0800 Slater + 0.7200 B88
 Correlation:  0.1900 VWN1RPA + 0.8100 LYP
 Using SG-1 standard quadrature grid
 SCF converges when DIIS error is below 1.0E-05
 Inaccurate integrated density:
   Number of electrons =    96
   Numerical integral  =    91.718446870212
   Relative error      =    -4.4599511769 %
 ---------------------------------------
  Cycle       Energy         DIIS Error
 ---------------------------------------
    1    -937.3220070281      3.18E-01
    2    -834.2483357390      6.85E-02
    3    -385.5930799220      1.17E-01
    4    -868.1560778075      4.44E-02
    5    -667.4019249577      9.06E-02
    6    -749.5835922419      8.04E-02
    7    -750.9546855892      8.03E-02
    8    -750.8999061903      8.03E-02
    9    -750.9085191398      8.02E-02
   10    -751.3246084758      8.07E-02
   11    -751.3903009985      8.08E-02
   12    -296.6826135357      1.31E-01
   13    -801.9467440030      6.53E-02
   14    -697.2660057743      8.70E-02
   15    -810.5996340757      7.12E-02
   16    -832.5386939312      6.47E-02
   17    -902.2949590868      4.53E-02
   18    -928.6454177566      2.36E-02
   19    -844.8988494720      6.59E-02
   20    -931.0884620132      2.97E-02
   21    -941.3853945397      2.13E-02
   22    -946.7122711793      1.39E-02
   23    -950.7962937269      5.64E-03
   24    -950.9741714463      4.13E-03
   25    -951.1138190476      1.49E-03
   26    -951.1318574114      8.48E-04
   27    -951.1375751852      4.66E-04
   28    -951.1393546412      3.54E-04
   29    -951.1407172119      1.38E-04
   30    -951.1409581897      3.16E-05
   31    -951.1409750802      1.08E-05
   32    -951.1409772296      3.21E-06 Convergence criterion met
 ---------------------------------------
 SCF time:  CPU 494.50 s  wall 495.32 s

 Citation of the SMD model:
 Marenich, A.V.; Cramer, C.J.; Truhlar, D.G.
 J. Phys. Chem. B 2009, 113, 6378-6396.
 iSolventCode=           1
 Solvent: water                                                           

 vradii
            1           2           3           4           5           6
    1   1.8500000   1.8500000   1.5200000   1.5200000   1.8900000   1.2000000
            7           8           9          10          11          12
    1   1.2000000   1.2000000   1.8500000   1.2000000   1.2000000   1.8500000
           13          14          15          16          17          18
    1   1.2000000   1.2000000   2.4900000   1.8500000   1.2000000   1.2000000
           19          20          21          22
    1   1.2000000   1.5200000   1.5200000   1.2000000
Changing PCM_TESSEL_METHOD to VTN
Changing PCM_VDW_RADII to SMD_RADIUS
 Discretize the solute cavity surface with Lebedev spheres
	Using 302 Lebedev grid points for each H atom
	Using 302 Lebedev grid points for other atoms
	Atomic van der Waals radii will be scaled by 1.20
 Removing interior tesserae...
 Keep 1930 surface tesserae and discard 4714 interior tesserae
 Molecular Surface Area = 188.256 Angst**2
 A restricted hybrid HF-DFT SCF calculation will be
 performed using Pulay DIIS extrapolation
 Polarizable Continuum solvation model will be applied
 Exchange:     0.2000 Hartree-Fock + 0.0800 Slater + 0.7200 B88
 Correlation:  0.1900 VWN1RPA + 0.8100 LYP
 Using SG-1 standard quadrature grid
 SCF converges when DIIS error is below 1.0E-05

 Citation of the SMD model:
 Marenich, A.V.; Cramer, C.J.; Truhlar, D.G.
 J. Phys. Chem. B 2009, 113, 6378-6396.
 iSolventCode=           1
 Solvent: water                                                           

 vradii
            1           2           3           4           5           6
    1   1.8500000   1.8500000   1.5200000   1.5200000   1.8900000   1.2000000
            7           8           9          10          11          12
    1   1.2000000   1.2000000   1.8500000   1.2000000   1.2000000   1.8500000
           13          14          15          16          17          18
    1   1.2000000   1.2000000   2.4900000   1.8500000   1.2000000   1.2000000
           19          20          21          22
    1   1.2000000   1.5200000   1.5200000   1.2000000
 ---------------------------------------
  Cycle       Energy         DIIS Error
 ---------------------------------------
    1    -951.1410203795      1.25E-06
 Time req'd to invert C: 4.38 s (CPU) 4.38 s (wall)
    2    -951.1787804786      4.93E-04
    3    -951.1787869107      4.93E-04
    4    -951.1787802627      4.93E-04
    5    -951.1787727909      4.93E-04
    6    -951.1787874067      4.93E-04
    7    -951.1788056941      4.93E-04
    8    -951.1787970306      4.93E-04
    9    -951.1787859099      4.93E-04
   10    -951.1787925844      4.93E-04
   11    -951.1787931107      4.93E-04
   12    -951.1788013319      4.93E-04
   13    -951.1788090591      4.93E-04
   14    -951.1788190689      4.93E-04
   15    -951.1788222075      4.93E-04
   16    -951.1787785708      4.93E-04
   17    -951.1841093198      5.45E-04
   18    -951.1867166275      2.08E-04
   19    -951.1871022665      5.35E-05
   20    -951.1871248229      3.68E-05
   21    -951.1871372543      6.51E-06 Convergence criterion met
 ---------------------------------------
 SCF time:  CPU 233.23 s  wall 233.30 s
(0)  E-EN(g) gas-phase elect-nuc energy                 -951.141020379 a.u.
(3)  G-ENP(liq) elect-nuc-pol free energy of system     -951.187137254 a.u.
(4)  G-CDS(liq) cavity-dispersion-solvent structure 
     free energy                                                3.8790 kcal/mol
(6)  G-S(liq) free energy of system                     -951.180955652 a.u.
(9)  DeltaG-S(liq) free energy of  solvation
     (9) = (6) - (0)                                          -25.0598 kcal/mol
 SCF   energy in the final basis set = -951.1809556521
 Total energy in the final basis set = -951.1809556521

 --------------------------------------------------------------

                    Orbital Energies (a.u.)
 --------------------------------------------------------------

 Alpha MOs
 -- Occupied --
-89.063 -19.175 -19.138 -19.137 -19.128 -14.300 -10.319 -10.225
-10.217 -10.207 -10.191  -8.129  -6.092  -6.090  -6.089  -1.132
 -1.118  -1.040  -1.029  -0.901  -0.817  -0.777  -0.721  -0.659
 -0.623  -0.603  -0.539  -0.529  -0.505  -0.499  -0.495  -0.485
 -0.462  -0.454  -0.440  -0.437  -0.428  -0.409  -0.387  -0.382
 -0.367  -0.355  -0.346  -0.340  -0.331  -0.313  -0.302  -0.262
 -- Virtual --
 -0.021  -0.006   0.011   0.015   0.018   0.024   0.033   0.039
  0.043   0.046   0.048   0.055   0.060   0.069   0.071   0.077
  0.083   0.089   0.096   0.102   0.108   0.109   0.113   0.119
  0.123   0.127   0.130   0.135   0.137   0.144   0.147   0.153
  0.158   0.159   0.166   0.170   0.171   0.176   0.186   0.189
  0.193   0.198   0.200   0.206   0.216   0.219   0.233   0.237
  0.239   0.247   0.250   0.258   0.266   0.274   0.279   0.285
  0.286   0.293   0.297   0.305   0.308   0.314   0.324   0.327
  0.334   0.337   0.342   0.347   0.359   0.369   0.370   0.378
  0.387   0.395   0.403   0.407   0.415   0.423   0.441   0.447
  0.460   0.482   0.515   0.531   0.549   0.557   0.572   0.576
  0.591   0.600   0.613   0.624   0.631   0.650   0.662   0.674
  0.685   0.694   0.708   0.725   0.731   0.743   0.747   0.753
  0.767   0.778   0.800   0.837   0.846   0.861   0.878   0.902
  0.915   0.926   0.957   0.970   0.987   1.006   1.018   1.040
  1.060   1.089   1.103   1.114   1.120   1.129   1.138   1.154
  1.169   1.175   1.184   1.189   1.195   1.210   1.228   1.238
  1.283   1.288   1.328   1.338   1.364   1.431   1.442   1.463
  1.491   1.512   1.535   1.545   1.554   1.565   1.577   1.589
  1.606   1.614   1.638   1.650   1.664   1.679   1.691   1.707
  1.718   1.730   1.730   1.750   1.767   1.795   1.813   1.837
  1.870   1.878   1.894   1.920   1.941   1.948   1.979   1.988
  2.001   2.019   2.036   2.079   2.104   2.141   2.175   2.190
  2.213   2.231   2.259   2.284   2.370   2.392   2.468   2.477
  2.498   2.515   2.531   2.534   2.541   2.571   2.603   2.620
  2.623   2.660   2.676   2.690   2.715   2.759   2.781   2.794
  2.797   2.805   2.813   2.826   2.843   2.860   2.868   2.875
  2.887   2.918   2.953   2.964   2.972   3.001   3.007   3.028
  3.056   3.062   3.073   3.164   3.193   3.212   3.226   3.279
  3.338   3.358   3.380   3.491   3.525   3.539   3.569   3.677
  3.695   3.730   3.758   3.880   3.899   3.987   4.060   4.102
  4.160   4.340   4.730   4.855   4.989   5.016   5.038   5.065
  5.073   5.122   5.134   5.161   5.282   5.364   5.602   5.882
  8.137  17.339  17.357  17.479  23.773  23.812  23.852  23.908
 23.917  35.603  49.856  49.870  49.904  50.005 189.258
 --------------------------------------------------------------

          Ground-State Mulliken Net Atomic Charges

     Atom                 Charge (a.u.)
  ----------------------------------------
      1 C                     0.098736
      2 C                    -0.163650
      3 O                    -0.383464
      4 O                    -0.262995
      5 N                    -0.474013
      6 H                     0.399007
      7 H                     0.281345
      8 H                     0.287962
      9 C                    -0.450432
     10 H                     0.258811
     11 H                     0.237910
     12 C                    -0.566839
     13 H                     0.299729
     14 H                     0.306174
     15 S                     0.277866
     16 C                    -0.603546
     17 H                     0.255233
     18 H                     0.237787
     19 H                     0.245042
     20 O                    -0.244381
     21 O                    -0.339265
     22 H                     0.302981
  ----------------------------------------
  Sum of atomic charges =    -0.000000

 -----------------------------------------------------------------
                    Cartesian Multipole Moments
 -----------------------------------------------------------------
    Charge (ESU x 10^10)
                -0.0000
    Dipole Moment (Debye)
         X      -2.4476      Y      -2.5492      Z       4.5700
       Tot       5.7770
    Quadrupole Moments (Debye-Ang)
        XX     -90.5863     XY     -13.0761     YY     -87.0951
        XZ     -17.3596     YZ      -0.4542     ZZ     -67.3574
    Octopole Moments (Debye-Ang^2)
       XXX     -29.9717    XXY       4.6334    XYY     -26.8158
       YYY       3.4767    XXZ      21.1504    XYZ      -6.6824
       YYZ       6.7310    XZZ       0.4558    YZZ      -3.5711
       ZZZ       9.5176
    Hexadecapole Moments (Debye-Ang^3)
      XXXX   -2161.4531   XXXY    -167.1440   XXYY    -537.4819
      XYYY      16.0819   YYYY    -653.4150   XXXZ    -125.7580
      XXYZ     -24.4882   XYYZ     -20.6107   YYYZ       5.4265
      XXZZ    -369.5763   XYZZ     -13.8770   YYZZ    -143.0901
      XZZZ     -17.1571   YZZZ      -4.1364   ZZZZ    -296.0093
 -----------------------------------------------------------------
Archival summary:
1\1\TWL02\SP\ProcedureUnspecified\BasisUnspecified\141511\cher\MonDec1222:39:062016MonDec1222:39:062016\0\\#,ProcedureUnspecified,BasisUnspecified,\\0,1\S\O,1,1.4639\O,1,1.47995,2,119.374\C,1,1.80374,2,108.707,3,123.743,0\H,4,1.08897,1,109.159,2,179.392,0\H,4,1.0895,1,108.917,2,56.6974,0\H,4,1.09004,1,105.64,2,-61.7955,0\C,1,1.827,2,109.583,3,-122.033,0\H,8,1.08999,1,106.658,2,-42.2677,0\H,8,1.09328,1,105.409,2,-158.1,0\C,8,1.54442,1,109.361,2,80.571,0\H,11,1.08988,8,109.435,1,-110.496,0\H,11,1.09268,8,110.073,1,5.87187,0\C,11,1.53552,8,114.364,1,129.137,0\H,14,1.09777,11,106.25,8,-171.153,0\N,14,1.45968,11,110.553,8,73.4107,0\H,16,1.01586,14,109.201,11,179.45,0\H,16,1.01683,14,110.639,11,-65.0473,0\C,14,1.55593,11,116.141,8,-56.3451,0\O,19,1.20446,14,120.263,11,152.907,0\O,19,1.34482,14,119.69,11,-31.1198,0\H,21,0.976471,19,115.904,14,16.3755,0\\\@

 Total job time:  728.84s(wall), 727.95s(cpu) 
 Mon Dec 12 22:39:06 2016

        *************************************************************
        *                                                           *
        *  Thank you very much for using Q-Chem.  Have a nice day.  *
        *                                                           *
        *************************************************************
