# Supplementary material for: A DFT investigation of the blue bottle experiment: E∘half-cell analysis of autoxidation catalysed by redox indicators
Source: R Soc Open Sci. 2017 Nov 8;4(11):170708. doi: 10.1098/rsos.170708 (PMC5717635; doi:10.1098/rsos.170708)
Supplement: output.zip [file rsos170708supp2.zip › B3LYP_6-311++Gdp_reducing_agents/C5H4O3.out]

pikachu 127.0.1
Q-Chem Developer Version! Running on 127.0.1.*
                  Welcome to Q-Chem
     A Quantum Leap Into The Future Of Chemistry


 Q-Chem 4.4, Q-Chem, Inc., Pleasanton, CA (2016)

 Y. Shao,  Z. Gan,  E. Epifanovsky,  A. T. B. Gilbert,  M. Wormit,  
 J. Kussmann,  A. W. Lange,  A. Behn,  J. Deng,  X. Feng,  D. Ghosh,  
 M. Goldey,  P. R. Horn,  L. D. Jacobson,  I. Kaliman,  F. Rob,  
 R. Z. Khaliullin,  T. Kus,  A. Landau,  J. Liu,  E. I. Proynov,  Y. M. Rhee,  
 R. M. Richard,  M. A. Rohrdanz,  R. P. Steele,  E. J. Sundstrom,  
 H. L. Woodcock III,  P. M. Zimmerman,  D. Zuev,  B. Albrecht,  E. Alguire,  
 B. Austin,  S. A. Baeppler,  G. J. O. Beran,  Y. A. Bernard,  E. Berquist,  
 K. Brandhorst,  K. B. Bravaya,  S. T. Brown,  D. Casanova,  C.-M. Chang,  
 Y. Chen,  S. H. Chien,  K. D. Closser,  M. P. Coons,  D. L. Crittenden,  
 S. Dasgupta,  M. Diedenhofen,  R. A. DiStasio Jr.,  H. Do,  A. D. Dutoi,  
 R. G. Edgar,  P.-T. Fang,  S. Fatehi,  Q. Feng,  L. Fusti-Molnar,  
 A. Ghysels,  A. Golubeva-Zadorozhnaya,  J. Gomes,  A. Gunina,  
 M. W. D. Hanson-Heine,  P. H. P. Harbach,  A. W. Hauser,  J. E. Herr,  
 E. G. Hohenstein,  Z. C. Holden,  K. Hui,  T.-C. Jagau,  H. Ji,  B. Kaduk,  
 K. Khistyaev,  Jaehoon Kim,  Jihan Kim,  R. A. King,  P. Klunzinger,  
 K. Koh,  D. Kosenkov,  T. Kowalczyk,  C. M. Krauter,  A. Kunitsa,  
 K. U. Lao,  A. Laurent,  K. V. Lawler,  J. Lee,  D. Lefrancois,  S. Lehtola,  
 S. V. Levchenko,  C. Y. Lin,  Y.-S. Lin,  F. Liu,  E. Livshits,  
 R. C. Lochan,  A. Luenser,  P. Manohar,  S. F. Manzer,  S.-P. Mao,  Y. Mao,  
 N. Mardirossian,  A. V. Marenich,  L. A. Martinez-Martinez,  S. A. Maurer,  
 N. J. Mayhall,  J.-M. Mewes,  A. F. Morrison,  K. Nanda,  T. S. Nguyen-Beck,  
 C. M. Oana,  R. Olivares-Amaya,  D. P. O'Neill,  J. A. Parkhill,  
 T. M. Perrine,  R. Peverati,  P. A. Pieniazek,  F. Plasser,  A. Prociuk,  
 D. R. Rehn,  E. Rosta,  N. J. Russ,  N. Sergueev,  S. M. Sharada,  
 S. Sharma,  D. W. Small,  A. Sodt,  T. Stauch,  T. Stein,  D. Stuck,  
 Y.-C. Su,  A. J. W. Thom,  T. Tsuchimochi,  L. Vogt,  O. Vydrov,  T. Wang,  
 M. A. Watson,  J. Wenzel,  A. White,  C. F. Williams,  V. Vanovschi,  
 K. Yao,  S. Yeganeh,  S. R. Yost,  Z.-Q. You,  I. Y. Zhang,  X. Zhang,  
 Y. Zhao,  B. R. Brooks,  G. K. L. Chan,  D. M. Chipman,  C. J. Cramer,  
 W. A. Goddard III,  M. S. Gordon,  W. J. Hehre,  A. Klamt,  
 H. F. Schaefer III,  M. W. Schmidt,  C. D. Sherrill,  D. G. Truhlar,  
 A. Warshel,  X. Xu,  A. Aspuru-Guzik,  R. Baer,  A. T. Bell,  N. A. Besley,  
 J.-D. Chai,  A. Dreuw,  B. D. Dunietz,  T. R. Furlani,  S. R. Gwaltney,  
 C.-P. Hsu,  Y. Jung,  J. Kong,  D. S. Lambrecht,  W. Liang,  C. Ochsenfeld,  
 V. A. Rassolov,  L. V. Slipchenko,  J. E. Subotnik,  T. Van Voorhis,  
 J. M. Herbert,  A. I. Krylov,  P. M. W. Gill,  M. Head-Gordon

 Contributors to earlier versions of Q-Chem not listed above: 
 R. D. Adamson,  J. Baker,  E. F. C. Byrd,  A. K. Chakraborty,  C.-L. Cheng,  
 H. Dachsel,  R. J. Doerksen,  G. Hawkins,  A. Heyden,  S. Hirata,  
 G. Kedziora,  F. J. Keil,  C. Kelley,  P. P. Korambath,  W. Kurlancheek,  
 A. M. Lee,  M. S. Lee,  D. Liotard,  I. Lotan,  P. E. Maslen,  N. Nair,  
 D. Neuhauser,  R. Olson,  B. Peters,  J. Ritchie,  N. E. Schultz,  
 N. Shenvi,  A. C. Simmonett,  K. S. Thanthiriwatte,  Q. Wu,  W. Zhang

 Please cite Q-Chem as follows:
 Y. Shao et al., Mol. Phys. 113, 184-215 (2015)
 DOI: 10.1080/00268976.2014.952696

 Q-Chem 4.4.2 for Intel X86 EM64T Linux

 Parts of Q-Chem use Armadillo 5.200.1 (Boston Tea Smuggler).
 http://arma.sourceforge.net/

 Q-Chem begins on Wed Dec 14 03:21:20 2016  


Host: 0

     Scratch files written to /scratch/cher/qchem8445//
FILE_GEOM_ORG=        593

Checking the input file for inconsistencies... 	...done.

--------------------------------------------------------------
User input:
--------------------------------------------------------------
$molecule
0 1
  C    0.7699000635     0.1059188732     1.4904831704
  C   -0.7749183631    -0.0137161803     1.5549470808
  C   -1.3071584702    -0.0205585637     0.1283140811
  C   -0.1040178476    -0.0203527351    -0.8473896239
  C    1.1761015651     0.0258256407     0.0250922372
  H   -1.1040324995    -0.9333611993     2.0471320946
  O   -2.4581236826    -0.0639299088    -0.2136369778
  O    2.2944883965     0.0024836989    -0.4133175588
  H   -1.2444854528     0.8107806689     2.0973501702
  O   -0.1594514903    -0.0554087319    -2.0431597277
  H    1.2900969574    -0.6870540194     2.0310597384
  H    1.1345111237     1.0535063569     1.8937661156
$end

$rem
   BASIS  =  6-311++G**
   JOB_TYPE  =  optimization
   METHOD  =  B3LYP
   SYM_IGNORE  TRUE
$end

--------------------------------------------------------------
 ----------------------------------------------------------------
             Standard Nuclear Orientation (Angstroms)
    I     Atom           X                Y                Z
 ----------------------------------------------------------------
    1      C       0.7699000635     0.1059188732     1.4904831704
    2      C      -0.7749183631    -0.0137161803     1.5549470808
    3      C      -1.3071584702    -0.0205585637     0.1283140811
    4      C      -0.1040178476    -0.0203527351    -0.8473896239
    5      C       1.1761015651     0.0258256407     0.0250922372
    6      H      -1.1040324995    -0.9333611993     2.0471320946
    7      O      -2.4581236826    -0.0639299088    -0.2136369778
    8      O       2.2944883965     0.0024836989    -0.4133175588
    9      H      -1.2444854528     0.8107806689     2.0973501702
   10      O      -0.1594514903    -0.0554087319    -2.0431597277
   11      H       1.2900969574    -0.6870540194     2.0310597384
   12      H       1.1345111237     1.0535063569     1.8937661156
 ----------------------------------------------------------------
 Nuclear Repulsion Energy =   344.3393310482 hartrees
 There are       29 alpha and       29 beta electrons
 Requested basis set is 6-311++G(d,p)
 There are 68 shells and 204 basis functions

 Total QAlloc Memory Limit   2000 MB
 Mega-Array Size        61 MB
 MEM_STATIC part        62 MB
 A cutoff of  1.0D-11 yielded   2184 shell pairs
 There are     20014 function pairs (     21621 Cartesian)

 -------------------------------------------------------
 OpenMP Integral Computing Module                       
 Release: version 1.0, May 2013, Q-Chem Inc. Pittsburgh 
 -------------------------------------------------------
 Integral Job Info:
 Integral job number is                      11
 Integral operator is                         1
 short-range coefficients                     0
 long-range coefficients              100000000
 Omega coefficients                           0
 if combine SR and LR in K                    0
 Integral screening is                        0
 Integral computing path is                   2
 max size of driver memory is            800000
 size of driver memory is                593474
 size of scratch memory is              2260544
 max col of scratch BK array               1296
 max len of scratch array in speh3          155
 max len of scratch index in speh4           18
 max int batch size is                      520
 min int batch size is                       52
 fixed nKL is                                52
 max L of basis functions is                  2
 order of int derivative is                   0
 number of shells is                         68
 number of basis is                         212
 number of cartesian basis is               212
 number of contracted shell pairs          2184
 number of primitive shell pairs           5837
 maxK2 (contraction) of shell pair           36
 max number of K2 of shell pair               1
 max number of CS2 of shell pair            322
 max number of PS2 of shell pair           1080
 mem total for path MDJ                   47832
 -------------------------------------------------------
 Smallest overlap matrix eigenvalue = 1.49E-05

 Scale SEOQF with 1.000000e-01/1.000000e-01/1.000000e-01

 Standard Electronic Orientation quadrupole field applied
 Nucleus-field energy     =    -0.0000000044 hartrees
 Guess from superposition of atomic densities
 Warning:  Energy on first SCF cycle will be non-variational
 A restricted hybrid HF-DFT SCF calculation will be
 performed using Pulay DIIS extrapolation
 Exchange:     0.2000 Hartree-Fock + 0.0800 Slater + 0.7200 B88
 Correlation:  0.1900 VWN1RPA + 0.8100 LYP
 Using SG-1 standard quadrature grid
 SCF converges when DIIS error is below 1.0E-08
 ---------------------------------------
  Cycle       Energy         DIIS Error
 ---------------------------------------
    1    -420.2613539501      4.52E-02
    2    -418.4866962374      7.03E-03
    3    -417.7197115258      1.60E-02
    4    -418.6717489944      1.91E-03
    5    -418.6883843269      6.62E-04
    6    -418.6902825978      1.39E-04
    7    -418.6903750243      2.94E-05
    8    -418.6903780503      1.50E-05
    9    -418.6903787722      4.93E-06
   10    -418.6903787877      6.26E-07
   11    -418.6903788457      2.08E-07
   12    -418.6903788419      1.23E-07
   13    -418.6903788416      3.24E-08
   14    -418.6903788446      3.00E-09 Convergence criterion met
 ---------------------------------------
 SCF time:  CPU 122.90 s  wall 123.12 s
 SCF   energy in the final basis set = -418.6903788446
 Total energy in the final basis set = -418.6903788446

 --------------------------------------------------------------

                    Orbital Energies (a.u.)
 --------------------------------------------------------------

 Alpha MOs
 -- Occupied --
-19.180 -19.166 -19.166 -10.303 -10.302 -10.302 -10.224 -10.224
 -1.116  -1.095  -1.086  -0.868  -0.727  -0.723  -0.602  -0.546
 -0.528  -0.510  -0.494  -0.479  -0.459  -0.458  -0.453  -0.433
 -0.400  -0.385  -0.358  -0.321  -0.256
 -- Virtual --
 -0.156  -0.055  -0.026  -0.001   0.006   0.012   0.042   0.044
  0.053   0.058   0.058   0.070   0.091   0.100   0.104   0.110
  0.111   0.113   0.114   0.116   0.120   0.146   0.149   0.152
  0.155   0.171   0.173   0.174   0.181   0.214   0.221   0.229
  0.260   0.261   0.271   0.271   0.294   0.296   0.302   0.310
  0.312   0.318   0.332   0.345   0.348   0.356   0.375   0.420
  0.428   0.447   0.454   0.463   0.492   0.520   0.539   0.545
  0.573   0.574   0.585   0.615   0.635   0.639   0.651   0.685
  0.687   0.712   0.719   0.784   0.810   0.830   0.837   0.883
  0.888   0.909   0.985   1.053   1.068   1.127   1.135   1.154
  1.162   1.177   1.178   1.184   1.221   1.234   1.250   1.270
  1.276   1.379   1.398   1.430   1.443   1.455   1.531   1.575
  1.591   1.608   1.620   1.626   1.628   1.690   1.714   1.716
  1.737   1.752   1.814   1.829   1.860   1.916   1.939   1.986
  2.024   2.071   2.122   2.145   2.259   2.264   2.391   2.433
  2.449   2.540   2.561   2.573   2.602   2.626   2.640   2.731
  2.753   2.785   2.792   2.804   2.862   2.865   2.876   2.885
  2.888   2.974   2.991   3.089   3.149   3.166   3.262   3.328
  3.335   3.377   3.482   3.592   3.602   3.613   3.656   3.710
  3.908   3.959   4.082   4.084   4.163   4.388   4.961   5.017
  5.048   5.098   5.156   5.238   5.544   5.720   5.789  23.759
 23.798  23.820  23.841  23.875  49.884  50.002  50.024
 --------------------------------------------------------------

          Ground-State Mulliken Net Atomic Charges

     Atom                 Charge (a.u.)
  ----------------------------------------
      1 C                    -0.240749
      2 C                    -0.236208
      3 C                     0.099315
      4 C                     0.166944
      5 C                     0.102646
      6 H                     0.194203
      7 O                    -0.231612
      8 O                    -0.231359
      9 H                     0.196315
     10 O                    -0.209675
     11 H                     0.197634
     12 H                     0.192546
  ----------------------------------------
  Sum of atomic charges =     0.000000

 -----------------------------------------------------------------
                    Cartesian Multipole Moments
 -----------------------------------------------------------------
    Charge (ESU x 10^10)
                 0.0000
    Dipole Moment (Debye)
         X       0.2199      Y       0.2127      Z       4.8886
       Tot       4.8981
    Quadrupole Moments (Debye-Ang)
        XX     -59.2864     XY      -0.1763     YY     -41.4733
        XZ       0.1917     YZ      -0.1663     ZZ     -46.9019
    Octopole Moments (Debye-Ang^2)
       XXX      13.0666    XXY       0.8860    XYY       2.8270
       YYY       0.3822    XXZ       6.6302    XYZ       0.0145
       YYZ      -1.1970    XZZ       3.1386    YZZ       0.5386
       ZZZ      10.6583
    Hexadecapole Moments (Debye-Ang^3)
      XXXX    -697.1203   XXXY      -8.3754   XXYY     -99.7245
      XYYY      -4.9967   YYYY     -52.7514   XXXZ       6.7019
      XXYZ      -2.0138   XYYZ       1.1462   YYYZ      -4.6574
      XXZZ    -166.8202   XYZZ      -2.4142   YYZZ     -71.6490
      XZZZ       1.4059   YZZZ      -6.4156   ZZZZ    -441.8551
 -----------------------------------------------------------------
 Calculating analytic gradient of the SCF energy
 Gradient of SCF Energy
            1           2           3           4           5           6
    1   0.0014254  -0.0001904  -0.0006001   0.0011916  -0.0006209  -0.0000193
    2   0.0014173  -0.0018956   0.0033829  -0.0008363  -0.0004780   0.0001166
    3   0.0029673  -0.0010517  -0.0003770  -0.0001332   0.0008009   0.0002276
            7           8           9          10          11          12
    1   0.0000409  -0.0002171  -0.0001684  -0.0009591   0.0002371  -0.0001197
    2  -0.0012705  -0.0000069   0.0001433  -0.0000151   0.0001155  -0.0006730
    3  -0.0000456   0.0000956  -0.0005692   0.0000698  -0.0014450  -0.0005395
 Max gradient component =       3.383E-03
 RMS gradient           =       1.039E-03
 Gradient time:  CPU 40.06 s  wall 40.06 s
 Geometry Optimization Parameters
   NAtoms,    NIC,     NZ,  NCons,   NDum,   NFix, NCnnct, MaxDiis
       12      86       0       0       0       0       0       0


** GEOMETRY OPTIMIZATION IN DELOCALIZED INTERNAL COORDINATES **
   Searching for a Minimum

   Optimization Cycle:   1

                       Coordinates (Angstroms)
     ATOM                X               Y               Z
      1  C         0.7699000635    0.1059188732    1.4904831704
      2  C        -0.7749183631   -0.0137161803    1.5549470808
      3  C        -1.3071584702   -0.0205585637    0.1283140811
      4  C        -0.1040178476   -0.0203527351   -0.8473896239
      5  C         1.1761015651    0.0258256407    0.0250922372
      6  H        -1.1040324995   -0.9333611993    2.0471320946
      7  O        -2.4581236826   -0.0639299088   -0.2136369778
      8  O         2.2944883965    0.0024836989   -0.4133175588
      9  H        -1.2444854528    0.8107806689    2.0973501702
     10  O        -0.1594514903   -0.0554087319   -2.0431597277
     11  H         1.2900969574   -0.6870540194    2.0310597384
     12  H         1.1345111237    1.0535063569    1.8937661156
   Point Group: c1    Number of degrees of freedom:    30


   Energy is   -418.690378845


 Attempting to Generate Delocalized Internal Coordinates

 30 Hessian modes will be used to form the next step
  Hessian Eigenvalues:
     0.002637    0.003528    0.004304    0.004907    0.005068    0.036858
     0.038114    0.052700    0.056007    0.087543    0.089418    0.089868
     0.112447    0.225958    0.246624    0.249624    0.249994    0.249999
     0.268651    0.274392    0.276312    0.293707    0.300166    0.343818
     0.344766    0.345282    0.346261    1.040865    1.040874    1.060549

 Minimum Search - Taking Simple RFO Step
 Searching for Lamda that Minimizes Along All modes
 Value Taken    Lamda =  -0.00042596
 Step Taken.  Stepsize is  0.259797

                             Maximum     Tolerance    Cnvgd?
         Gradient           0.001553      0.000300      NO
         Displacement       0.149195      0.001200      NO
         Energy change     *********      0.000001      NO


 New Cartesian Coordinates Obtained by Inverse Iteration

 Displacement from previous Coordinates is:  0.153172
 ----------------------------------------------------------------
             Standard Nuclear Orientation (Angstroms)
    I     Atom           X                Y                Z
 ----------------------------------------------------------------
    1      C       0.7681237265     0.1004255358     1.4860760266
    2      C      -0.7747113508    -0.0181378613     1.5562814202
    3      C      -1.3051782949    -0.0759153793     0.1296121009
    4      C      -0.1040396082    -0.0147844249    -0.8484848932
    5      C       1.1772781975     0.0150187151     0.0217765347
    6      H      -1.1010100558    -0.9245162265     2.0742471998
    7      O      -2.4567755987    -0.0494581119    -0.2119012349
    8      O       2.2957592984     0.0001839216    -0.4170935717
    9      H      -1.2443591580     0.8200779231     2.0774822203
   10      O      -0.1564629546    -0.0182376146    -2.0449118618
   11      H       1.2854282746    -0.6838764385     2.0439135709
   12      H       1.1288578241     1.0533538614     1.8836432884
 ----------------------------------------------------------------
 Nuclear Repulsion Energy =   344.3351723001 hartrees
 There are       29 alpha and       29 beta electrons
 Applying Cartesian multipole field
    Component          Value
    ---------          -----
     (2,0,0)        1.00000E-11
     (0,2,0)        2.00000E-11
     (0,0,2)       -3.00000E-11
 Nucleus-field energy     =    -0.0000000044 hartrees
 Requested basis set is 6-311++G(d,p)
 There are 68 shells and 204 basis functions
 A cutoff of  1.0D-11 yielded   2184 shell pairs
 There are     20014 function pairs (     21621 Cartesian)
 Smallest overlap matrix eigenvalue = 1.46E-05
 Guess MOs from SCF MO coefficient file
 Reading MOs from coefficient file
 Reading MOs from coefficient file
 A restricted hybrid HF-DFT SCF calculation will be
 performed using Pulay DIIS extrapolation
 Exchange:     0.2000 Hartree-Fock + 0.0800 Slater + 0.7200 B88
 Correlation:  0.1900 VWN1RPA + 0.8100 LYP
 Using SG-1 standard quadrature grid
 SCF converges when DIIS error is below 1.0E-08
 Geometry optimization detected.  Setting ReadMinima to 0
 Setting SaveMinima to 0
 ---------------------------------------
  Cycle       Energy         DIIS Error
 ---------------------------------------
    1    -418.6833853244      1.21E-03
    2    -418.6897300342      1.08E-04
    3    -418.6897688880      1.39E-04
    4    -418.6898409153      5.34E-05
    5    -418.6898521812      1.52E-05
    6    -418.6898540957      7.41E-06
    7    -418.6898546977      6.24E-06
    8    -418.6898547706      1.28E-06
    9    -418.6898548391      6.69E-07
   10    -418.6898549225      3.61E-07
   11    -418.6898549017      1.22E-07
   12    -418.6898548882      1.94E-08
   13    -418.6898548872      6.43E-09 Convergence criterion met
 ---------------------------------------
 SCF time:  CPU 116.96 s  wall 117.03 s
 SCF   energy in the final basis set = -418.6898548872
 Total energy in the final basis set = -418.6898548872

 --------------------------------------------------------------

                    Orbital Energies (a.u.)
 --------------------------------------------------------------

 Alpha MOs
 -- Occupied --
-19.180 -19.166 -19.166 -10.303 -10.303 -10.302 -10.224 -10.224
 -1.116  -1.095  -1.086  -0.868  -0.727  -0.723  -0.602  -0.546
 -0.528  -0.510  -0.494  -0.480  -0.459  -0.458  -0.454  -0.433
 -0.400  -0.385  -0.358  -0.321  -0.256
 -- Virtual --
 -0.156  -0.055  -0.026  -0.001   0.006   0.012   0.042   0.045
  0.053   0.058   0.058   0.070   0.091   0.101   0.104   0.110
  0.111   0.113   0.114   0.116   0.120   0.146   0.149   0.153
  0.155   0.172   0.173   0.174   0.181   0.213   0.220   0.229
  0.259   0.261   0.271   0.271   0.294   0.297   0.301   0.310
  0.312   0.318   0.331   0.346   0.347   0.356   0.374   0.416
  0.432   0.446   0.454   0.464   0.491   0.521   0.535   0.548
  0.574   0.577   0.580   0.614   0.632   0.642   0.651   0.684
  0.687   0.711   0.720   0.783   0.810   0.830   0.836   0.869
  0.888   0.907   0.991   1.057   1.067   1.127   1.134   1.157
  1.163   1.173   1.178   1.184   1.222   1.233   1.251   1.270
  1.274   1.379   1.396   1.430   1.446   1.453   1.533   1.575
  1.589   1.609   1.621   1.625   1.629   1.688   1.712   1.714
  1.736   1.750   1.813   1.829   1.863   1.916   1.940   1.988
  2.025   2.071   2.124   2.142   2.258   2.265   2.391   2.430
  2.448   2.541   2.563   2.569   2.600   2.631   2.637   2.730
  2.754   2.786   2.790   2.804   2.859   2.865   2.874   2.884
  2.890   2.976   2.990   3.088   3.148   3.166   3.264   3.325
  3.340   3.376   3.482   3.586   3.603   3.612   3.656   3.710
  3.906   3.962   4.081   4.083   4.163   4.388   4.963   5.017
  5.048   5.098   5.155   5.236   5.544   5.719   5.788  23.759
 23.797  23.821  23.841  23.873  49.884  50.000  50.022
 --------------------------------------------------------------

          Ground-State Mulliken Net Atomic Charges

     Atom                 Charge (a.u.)
  ----------------------------------------
      1 C                    -0.240462
      2 C                    -0.243942
      3 C                     0.105532
      4 C                     0.166945
      5 C                     0.102293
      6 H                     0.188110
      7 O                    -0.229348
      8 O                    -0.231426
      9 H                     0.202258
     10 O                    -0.209192
     11 H                     0.194329
     12 H                     0.194902
  ----------------------------------------
  Sum of atomic charges =     0.000000

 -----------------------------------------------------------------
                    Cartesian Multipole Moments
 -----------------------------------------------------------------
    Charge (ESU x 10^10)
                 0.0000
    Dipole Moment (Debye)
         X       0.2096      Y       0.0896      Z       4.8924
       Tot       4.8977
    Quadrupole Moments (Debye-Ang)
        XX     -59.3015     XY      -0.0316     YY     -41.4695
        XZ       0.1944     YZ       0.0093     ZZ     -46.8876
    Octopole Moments (Debye-Ang^2)
       XXX      12.8859    XXY       0.7232    XYY       2.7631
       YYY       0.6464    XXZ       6.6246    XYZ       0.0667
       YYZ      -1.1754    XZZ       3.0732    YZZ       0.2794
       ZZZ      10.9523
    Hexadecapole Moments (Debye-Ang^3)
      XXXX    -696.7225   XXXY      -7.6113   XXYY     -99.6556
      XYYY      -5.1029   YYYY     -52.7315   XXXZ       7.2557
      XXYZ      -1.3484   XYYZ       1.2727   YYYZ      -2.8135
      XXZZ    -166.9094   XYZZ      -2.5317   YYZZ     -71.6710
      XZZZ       1.9511   YZZZ      -4.0171   ZZZZ    -441.8771
 -----------------------------------------------------------------
 Calculating analytic gradient of the SCF energy
 Gradient of SCF Energy
            1           2           3           4           5           6
    1  -0.0001826   0.0000378   0.0000488  -0.0000355  -0.0001829  -0.0004774
    2   0.0025100   0.0038626  -0.0133904   0.0085948  -0.0057167   0.0001331
    3   0.0004707  -0.0002310  -0.0002490   0.0001900  -0.0000931  -0.0008556
            7           8           9          10          11          12
    1   0.0003915   0.0002062   0.0004451  -0.0000315  -0.0000001  -0.0002195
    2   0.0042885   0.0013337   0.0002361  -0.0014690  -0.0002066  -0.0001762
    3   0.0002435  -0.0001070   0.0008571  -0.0000065  -0.0004376   0.0002184
 Max gradient component =       1.339E-02
 RMS gradient           =       3.039E-03
 Gradient time:  CPU 40.10 s  wall 40.10 s
 Geometry Optimization Parameters
   NAtoms,    NIC,     NZ,  NCons,   NDum,   NFix, NCnnct, MaxDiis
       12      86       0       0       0       0       0       0

 Cartesian Hessian Update
 Hessian Updated using BFGS Update


** GEOMETRY OPTIMIZATION IN DELOCALIZED INTERNAL COORDINATES **
   Searching for a Minimum

   Optimization Cycle:   2

                       Coordinates (Angstroms)
     ATOM                X               Y               Z
      1  C         0.7681237265    0.1004255358    1.4860760266
      2  C        -0.7747113508   -0.0181378613    1.5562814202
      3  C        -1.3051782949   -0.0759153793    0.1296121009
      4  C        -0.1040396082   -0.0147844249   -0.8484848932
      5  C         1.1772781975    0.0150187151    0.0217765347
      6  H        -1.1010100558   -0.9245162265    2.0742471998
      7  O        -2.4567755987   -0.0494581119   -0.2119012349
      8  O         2.2957592984    0.0001839216   -0.4170935717
      9  H        -1.2443591580    0.8200779231    2.0774822203
     10  O        -0.1564629546   -0.0182376146   -2.0449118618
     11  H         1.2854282746   -0.6838764385    2.0439135709
     12  H         1.1288578241    1.0533538614    1.8836432884
   Point Group: c1    Number of degrees of freedom:    30


   Energy is   -418.689854887

 Hessian Updated using BFGS Update

 30 Hessian modes will be used to form the next step
  Hessian Eigenvalues:
     0.002517    0.003475    0.004305    0.004901    0.026603    0.035929
     0.041440    0.051421    0.055313    0.087864    0.088604    0.089733
     0.113981    0.219421    0.245176    0.247076    0.249695    0.250002
     0.267997    0.274200    0.276132    0.293648    0.300082    0.343421
     0.343930    0.344895    0.345967    1.040794    1.040985    1.060548

 Minimum Search - Taking Simple RFO Step
 Searching for Lamda that Minimizes Along All modes
 Value Taken    Lamda =  -0.00126233
 Step Taken.  Stepsize is  0.208264

                             Maximum     Tolerance    Cnvgd?
         Gradient           0.005515      0.000300      NO
         Displacement       0.178927      0.001200      NO
         Energy change      0.000524      0.000001      NO


 New Cartesian Coordinates Obtained by Inverse Iteration

 Displacement from previous Coordinates is:  0.116522
 ----------------------------------------------------------------
             Standard Nuclear Orientation (Angstroms)
    I     Atom           X                Y                Z
 ----------------------------------------------------------------
    1      C       0.7674421571     0.1014809521     1.4847749510
    2      C      -0.7747095616    -0.0161107746     1.5568476504
    3      C      -1.3057004299    -0.0457933245     0.1297547858
    4      C      -0.1031383728    -0.0466313646    -0.8489434647
    5      C       1.1773894724     0.0356999709     0.0194120579
    6      H      -1.1012245330    -0.9309334082     2.0599088525
    7      O      -2.4575074562    -0.0401376792    -0.2121708211
    8      O       2.2962009645     0.0105555621    -0.4181942461
    9      H      -1.2420155917     0.8135617802     2.0933984092
   10      O      -0.1548931778    -0.0416178405    -2.0453971567
   11      H       1.2842578076    -0.6869042556     2.0381118857
   12      H       1.1268090215     1.0509642819     1.8931378962
 ----------------------------------------------------------------
 Nuclear Repulsion Energy =   344.2990162029 hartrees
 There are       29 alpha and       29 beta electrons
 Applying Cartesian multipole field
    Component          Value
    ---------          -----
     (2,0,0)        1.00000E-11
     (0,2,0)        2.00000E-11
     (0,0,2)       -3.00000E-11
 Nucleus-field energy     =    -0.0000000044 hartrees
 Requested basis set is 6-311++G(d,p)
 There are 68 shells and 204 basis functions
 A cutoff of  1.0D-11 yielded   2184 shell pairs
 There are     20014 function pairs (     21621 Cartesian)
 Smallest overlap matrix eigenvalue = 1.47E-05
 Guess MOs from SCF MO coefficient file
 Reading MOs from coefficient file
 Reading MOs from coefficient file
 A restricted hybrid HF-DFT SCF calculation will be
 performed using Pulay DIIS extrapolation
 Exchange:     0.2000 Hartree-Fock + 0.0800 Slater + 0.7200 B88
 Correlation:  0.1900 VWN1RPA + 0.8100 LYP
 Using SG-1 standard quadrature grid
 SCF converges when DIIS error is below 1.0E-08
 Geometry optimization detected.  Setting ReadMinima to 0
 Setting SaveMinima to 0
 ---------------------------------------
  Cycle       Energy         DIIS Error
 ---------------------------------------
    1    -418.6933494653      6.20E-04
    2    -418.6902468569      4.60E-05
    3    -418.6902531166      6.04E-05
    4    -418.6902670912      2.66E-05
    5    -418.6902697018      7.48E-06
    6    -418.6902700279      2.42E-06
    7    -418.6902700072      2.05E-06
    8    -418.6902701019      4.23E-07
    9    -418.6902701105      1.86E-07
   10    -418.6902700796      8.64E-08
   11    -418.6902700785      5.14E-08
   12    -418.6902700803      1.18E-08
   13    -418.6902700801      5.51E-09 Convergence criterion met
 ---------------------------------------
 SCF time:  CPU 114.02 s  wall 114.06 s
 SCF   energy in the final basis set = -418.6902700801
 Total energy in the final basis set = -418.6902700801

 --------------------------------------------------------------

                    Orbital Energies (a.u.)
 --------------------------------------------------------------

 Alpha MOs
 -- Occupied --
-19.180 -19.166 -19.166 -10.303 -10.303 -10.302 -10.224 -10.224
 -1.116  -1.095  -1.086  -0.869  -0.727  -0.723  -0.602  -0.546
 -0.528  -0.510  -0.494  -0.480  -0.459  -0.458  -0.454  -0.433
 -0.400  -0.385  -0.358  -0.321  -0.256
 -- Virtual --
 -0.156  -0.055  -0.026  -0.001   0.006   0.012   0.042   0.045
  0.053   0.058   0.058   0.070   0.091   0.101   0.104   0.110
  0.111   0.113   0.114   0.116   0.120   0.146   0.149   0.153
  0.155   0.172   0.173   0.174   0.181   0.215   0.220   0.229
  0.258   0.261   0.270   0.271   0.294   0.297   0.301   0.310
  0.312   0.318   0.332   0.346   0.347   0.356   0.374   0.418
  0.430   0.448   0.454   0.464   0.491   0.521   0.539   0.545
  0.574   0.576   0.581   0.614   0.636   0.637   0.651   0.684
  0.687   0.711   0.719   0.783   0.810   0.830   0.837   0.874
  0.886   0.908   0.985   1.060   1.069   1.128   1.136   1.156
  1.163   1.175   1.177   1.187   1.222   1.234   1.250   1.269
  1.276   1.378   1.395   1.430   1.445   1.453   1.533   1.575
  1.591   1.608   1.621   1.626   1.629   1.683   1.715   1.719
  1.734   1.748   1.813   1.827   1.862   1.917   1.939   1.986
  2.025   2.070   2.124   2.144   2.259   2.264   2.389   2.430
  2.448   2.541   2.562   2.569   2.600   2.630   2.634   2.731
  2.754   2.786   2.791   2.804   2.860   2.866   2.875   2.884
  2.887   2.975   2.991   3.087   3.149   3.167   3.263   3.330
  3.335   3.376   3.482   3.586   3.600   3.612   3.656   3.710
  3.905   3.962   4.082   4.083   4.163   4.390   4.963   5.017
  5.048   5.098   5.155   5.237   5.544   5.719   5.787  23.759
 23.797  23.821  23.841  23.873  49.884  50.001  50.022
 --------------------------------------------------------------

          Ground-State Mulliken Net Atomic Charges

     Atom                 Charge (a.u.)
  ----------------------------------------
      1 C                    -0.234300
      2 C                    -0.241084
      3 C                     0.100874
      4 C                     0.164498
      5 C                     0.101034
      6 H                     0.192407
      7 O                    -0.231354
      8 O                    -0.231203
      9 H                     0.197753
     10 O                    -0.207846
     11 H                     0.198175
     12 H                     0.191046
  ----------------------------------------
  Sum of atomic charges =    -0.000000

 -----------------------------------------------------------------
                    Cartesian Multipole Moments
 -----------------------------------------------------------------
    Charge (ESU x 10^10)
                -0.0000
    Dipole Moment (Debye)
         X       0.2041      Y       0.0929      Z       4.8966
       Tot       4.9018
    Quadrupole Moments (Debye-Ang)
        XX     -59.3213     XY      -0.0513     YY     -41.4804
        XZ       0.1895     YZ      -0.0887     ZZ     -46.8628
    Octopole Moments (Debye-Ang^2)
       XXX      12.8534    XXY       0.3809    XYY       2.7514
       YYY       0.3483    XXZ       6.6540    XYZ       0.0710
       YYZ      -1.1570    XZZ       3.0409    YZZ       0.3093
       ZZZ      11.1132
    Hexadecapole Moments (Debye-Ang^3)
      XXXX    -696.9794   XXXY      -7.5614   XXYY     -99.7147
      XYYY      -5.0000   YYYY     -52.7656   XXXZ       7.4387
      XXYZ      -1.9027   XYYZ       1.3107   YYYZ      -4.1538
      XXZZ    -166.9554   XYZZ      -2.5265   YYZZ     -71.6938
      XZZZ       2.1046   YZZZ      -5.7736   ZZZZ    -441.7863
 -----------------------------------------------------------------
 Calculating analytic gradient of the SCF energy
 Gradient of SCF Energy
            1           2           3           4           5           6
    1  -0.0006265   0.0001480   0.0005038   0.0000840  -0.0001214  -0.0001171
    2  -0.0016333  -0.0001392  -0.0000984  -0.0052717   0.0058415   0.0002165
    3  -0.0003466   0.0004962  -0.0001954  -0.0000147  -0.0008122   0.0000737
            7           8           9          10          11          12
    1  -0.0000762   0.0002355   0.0001443   0.0001831  -0.0002611  -0.0000964
    2   0.0006408  -0.0015701   0.0002249   0.0018677  -0.0001867   0.0001080
    3   0.0001647  -0.0000222   0.0002163   0.0000427   0.0006329  -0.0002355
 Max gradient component =       5.841E-03
 RMS gradient           =       1.430E-03
 Gradient time:  CPU 39.98 s  wall 39.98 s
 Geometry Optimization Parameters
   NAtoms,    NIC,     NZ,  NCons,   NDum,   NFix, NCnnct, MaxDiis
       12      86       0       0       0       0       0       0

 Cartesian Hessian Update
 Hessian Updated using BFGS Update


** GEOMETRY OPTIMIZATION IN DELOCALIZED INTERNAL COORDINATES **
   Searching for a Minimum

   Optimization Cycle:   3

                       Coordinates (Angstroms)
     ATOM                X               Y               Z
      1  C         0.7674421571    0.1014809521    1.4847749510
      2  C        -0.7747095616   -0.0161107746    1.5568476504
      3  C        -1.3057004299   -0.0457933245    0.1297547858
      4  C        -0.1031383728   -0.0466313646   -0.8489434647
      5  C         1.1773894724    0.0356999709    0.0194120579
      6  H        -1.1012245330   -0.9309334082    2.0599088525
      7  O        -2.4575074562   -0.0401376792   -0.2121708211
      8  O         2.2962009645    0.0105555621   -0.4181942461
      9  H        -1.2420155917    0.8135617802    2.0933984092
     10  O        -0.1548931778   -0.0416178405   -2.0453971567
     11  H         1.2842578076   -0.6869042556    2.0381118857
     12  H         1.1268090215    1.0509642819    1.8931378962
   Point Group: c1    Number of degrees of freedom:    30


   Energy is   -418.690270080

 Hessian Updated using BFGS Update

 30 Hessian modes will be used to form the next step
  Hessian Eigenvalues:
     0.002700    0.003433    0.004499    0.004885    0.030375    0.035881
     0.047011    0.051437    0.055333    0.086897    0.088371    0.089741
     0.113164    0.220073    0.245181    0.247170    0.249611    0.250010
     0.268019    0.274214    0.276054    0.293566    0.300113    0.343411
     0.343875    0.344760    0.346021    1.040795    1.040931    1.060550

 Minimum Search - Taking Simple RFO Step
 Searching for Lamda that Minimizes Along All modes
 Value Taken    Lamda =  -0.00112062
 Calculated Step too Large.  Step scaled by  0.632148
 Step Taken.  Stepsize is  0.300000

                             Maximum     Tolerance    Cnvgd?
         Gradient           0.002235      0.000300      NO
         Displacement       0.178731      0.001200      NO
         Energy change     -0.000415      0.000001      NO


 New Cartesian Coordinates Obtained by Inverse Iteration

 Displacement from previous Coordinates is:  0.166584
 ----------------------------------------------------------------
             Standard Nuclear Orientation (Angstroms)
    I     Atom           X                Y                Z
 ----------------------------------------------------------------
    1      C       0.7686429136     0.1046786930     1.4868937372
    2      C      -0.7747557011    -0.0129951872     1.5555158805
    3      C      -1.3076702222     0.0032840153     0.1290527875
    4      C      -0.1046342984    -0.0095422599    -0.8483495710
    5      C       1.1768993468     0.0242518671     0.0224539014
    6      H      -1.0999325015    -0.9422705112     2.0326519521
    7      O      -2.4579399168    -0.0573576377    -0.2127918246
    8      O       2.2952550322     0.0097625758    -0.4164873174
    9      H      -1.2440642227     0.8005219701     2.1140191271
   10      O      -0.1559458540    -0.0861368557    -2.0423843103
   11      H       1.2854119505    -0.6841212755     2.0386363094
   12      H       1.1316437735     1.0540585060     1.8914301282
 ----------------------------------------------------------------
 Nuclear Repulsion Energy =   344.3369262828 hartrees
 There are       29 alpha and       29 beta electrons
 Applying Cartesian multipole field
    Component          Value
    ---------          -----
     (2,0,0)        1.00000E-11
     (0,2,0)        2.00000E-11
     (0,0,2)       -3.00000E-11
 Nucleus-field energy     =    -0.0000000044 hartrees
 Requested basis set is 6-311++G(d,p)
 There are 68 shells and 204 basis functions
 A cutoff of  1.0D-11 yielded   2185 shell pairs
 There are     20015 function pairs (     21622 Cartesian)
 Smallest overlap matrix eigenvalue = 1.51E-05
 Guess MOs from SCF MO coefficient file
 Reading MOs from coefficient file
 Reading MOs from coefficient file
 A restricted hybrid HF-DFT SCF calculation will be
 performed using Pulay DIIS extrapolation
 Exchange:     0.2000 Hartree-Fock + 0.0800 Slater + 0.7200 B88
 Correlation:  0.1900 VWN1RPA + 0.8100 LYP
 Using SG-1 standard quadrature grid
 SCF converges when DIIS error is below 1.0E-08
 Geometry optimization detected.  Setting ReadMinima to 0
 Setting SaveMinima to 0
 ---------------------------------------
  Cycle       Energy         DIIS Error
 ---------------------------------------
    1    -418.6793502410      1.56E-03
    2    -418.6899814217      1.44E-04
    3    -418.6901000327      1.61E-04
    4    -418.6901931299      7.24E-05
    5    -418.6902138256      2.11E-05
    6    -418.6902176910      8.50E-06
    7    -418.6902184321      5.36E-06
    8    -418.6902185151      2.43E-06
    9    -418.6902185471      1.19E-06
   10    -418.6902186911      4.90E-07
   11    -418.6902186835      2.24E-07
   12    -418.6902186848      4.36E-08
   13    -418.6902186804      1.52E-08
   14    -418.6902186818      3.97E-09 Convergence criterion met
 ---------------------------------------
 SCF time:  CPU 124.63 s  wall 124.68 s
 SCF   energy in the final basis set = -418.6902186818
 Total energy in the final basis set = -418.6902186818

 --------------------------------------------------------------

                    Orbital Energies (a.u.)
 --------------------------------------------------------------

 Alpha MOs
 -- Occupied --
-19.180 -19.166 -19.166 -10.303 -10.303 -10.302 -10.224 -10.224
 -1.116  -1.095  -1.086  -0.869  -0.727  -0.723  -0.602  -0.546
 -0.528  -0.510  -0.494  -0.479  -0.459  -0.458  -0.454  -0.433
 -0.400  -0.385  -0.358  -0.321  -0.256
 -- Virtual --
 -0.156  -0.055  -0.026  -0.001   0.006   0.012   0.042   0.044
  0.053   0.058   0.058   0.070   0.091   0.101   0.104   0.110
  0.111   0.113   0.114   0.116   0.120   0.146   0.149   0.152
  0.155   0.171   0.173   0.174   0.181   0.213   0.221   0.228
  0.259   0.261   0.271   0.272   0.294   0.296   0.302   0.309
  0.312   0.318   0.333   0.345   0.347   0.356   0.375   0.420
  0.429   0.446   0.454   0.463   0.492   0.521   0.538   0.546
  0.572   0.574   0.587   0.615   0.634   0.639   0.650   0.685
  0.687   0.712   0.717   0.782   0.811   0.830   0.837   0.878
  0.884   0.908   0.989   1.055   1.067   1.125   1.134   1.156
  1.161   1.177   1.178   1.186   1.222   1.235   1.249   1.270
  1.275   1.377   1.397   1.430   1.442   1.456   1.532   1.575
  1.590   1.605   1.621   1.624   1.628   1.690   1.716   1.717
  1.738   1.751   1.813   1.828   1.861   1.916   1.938   1.985
  2.023   2.070   2.118   2.145   2.258   2.264   2.390   2.432
  2.449   2.540   2.563   2.576   2.602   2.622   2.643   2.731
  2.752   2.784   2.793   2.806   2.861   2.866   2.873   2.885
  2.888   2.972   2.991   3.089   3.150   3.167   3.263   3.327
  3.336   3.377   3.482   3.593   3.597   3.613   3.656   3.710
  3.905   3.961   4.082   4.083   4.163   4.387   4.963   5.017
  5.048   5.098   5.156   5.237   5.544   5.720   5.788  23.760
 23.797  23.819  23.841  23.874  49.884  50.001  50.023
 --------------------------------------------------------------

          Ground-State Mulliken Net Atomic Charges

     Atom                 Charge (a.u.)
  ----------------------------------------
      1 C                    -0.236647
      2 C                    -0.242325
      3 C                     0.102485
      4 C                     0.166468
      5 C                     0.099476
      6 H                     0.195109
      7 O                    -0.230006
      8 O                    -0.231312
      9 H                     0.195522
     10 O                    -0.208791
     11 H                     0.197234
     12 H                     0.192787
  ----------------------------------------
  Sum of atomic charges =     0.000000

 -----------------------------------------------------------------
                    Cartesian Multipole Moments
 -----------------------------------------------------------------
    Charge (ESU x 10^10)
                -0.0000
    Dipole Moment (Debye)
         X       0.2060      Y       0.2671      Z       4.8920
       Tot       4.9036
    Quadrupole Moments (Debye-Ang)
        XX     -59.2969     XY      -0.2153     YY     -41.4949
        XZ       0.1961     YZ      -0.2814     ZZ     -46.8608
    Octopole Moments (Debye-Ang^2)
       XXX      12.9595    XXY       0.7501    XYY       2.7947
       YYY       0.1808    XXZ       6.6489    XYZ      -0.0160
       YYZ      -1.1641    XZZ       3.0887    YZZ       0.7531
       ZZZ      10.8608
    Hexadecapole Moments (Debye-Ang^3)
      XXXX    -697.0841   XXXY      -8.0836   XXYY     -99.7758
      XYYY      -4.5610   YYYY     -52.8547   XXXZ       7.1161
      XXYZ      -2.1662   XYYZ       1.2569   YYYZ      -5.5037
      XXZZ    -166.8236   XYZZ      -2.3491   YYZZ     -71.7118
      XZZZ       1.8124   YZZZ      -7.7349   ZZZZ    -441.2493
 -----------------------------------------------------------------
 Calculating analytic gradient of the SCF energy
 Gradient of SCF Energy
            1           2           3           4           5           6
    1   0.0002166  -0.0001702  -0.0000449   0.0000736  -0.0001548   0.0003206
    2   0.0007986  -0.0021684   0.0060614   0.0011695  -0.0024285  -0.0000518
    3   0.0003638  -0.0002255   0.0000656  -0.0000199   0.0000720   0.0006715
            7           8           9          10          11          12
    1   0.0001301   0.0000457  -0.0003598  -0.0000684   0.0001456  -0.0001341
    2  -0.0026058   0.0006519  -0.0000417  -0.0011253  -0.0001168  -0.0001432
    3  -0.0000119   0.0000126  -0.0006578  -0.0000239  -0.0004789   0.0002324
 Max gradient component =       6.061E-03
 RMS gradient           =       1.287E-03
 Gradient time:  CPU 40.04 s  wall 40.04 s
 Geometry Optimization Parameters
   NAtoms,    NIC,     NZ,  NCons,   NDum,   NFix, NCnnct, MaxDiis
       12      86       0       0       0       0       0       0

 Cartesian Hessian Update
 Hessian Updated using BFGS Update


** GEOMETRY OPTIMIZATION IN DELOCALIZED INTERNAL COORDINATES **
   Searching for a Minimum

   Optimization Cycle:   4

                       Coordinates (Angstroms)
     ATOM                X               Y               Z
      1  C         0.7686429136    0.1046786930    1.4868937372
      2  C        -0.7747557011   -0.0129951872    1.5555158805
      3  C        -1.3076702222    0.0032840153    0.1290527875
      4  C        -0.1046342984   -0.0095422599   -0.8483495710
      5  C         1.1768993468    0.0242518671    0.0224539014
      6  H        -1.0999325015   -0.9422705112    2.0326519521
      7  O        -2.4579399168   -0.0573576377   -0.2127918246
      8  O         2.2952550322    0.0097625758   -0.4164873174
      9  H        -1.2440642227    0.8005219701    2.1140191271
     10  O        -0.1559458540   -0.0861368557   -2.0423843103
     11  H         1.2854119505   -0.6841212755    2.0386363094
     12  H         1.1316437735    1.0540585060    1.8914301282
   Point Group: c1    Number of degrees of freedom:    30


   Energy is   -418.690218682

 Hessian Updated using BFGS Update

 30 Hessian modes will be used to form the next step
  Hessian Eigenvalues:
     0.003119    0.003963    0.004878    0.014176    0.029337    0.039391
     0.044818    0.051440    0.055319    0.088058    0.089707    0.089873
     0.113675    0.219692    0.245212    0.247102    0.249562    0.250016
     0.268073    0.274206    0.276021    0.293474    0.300038    0.343411
     0.343949    0.344839    0.345990    1.040752    1.040931    1.060561

 Minimum Search - Taking Simple RFO Step
 Searching for Lamda that Minimizes Along All modes
 Value Taken    Lamda =  -0.00049210
 Step Taken.  Stepsize is  0.168764

                             Maximum     Tolerance    Cnvgd?
         Gradient           0.001846      0.000300      NO
         Displacement       0.086482      0.001200      NO
         Energy change      0.000051      0.000001      NO


 New Cartesian Coordinates Obtained by Inverse Iteration

 Displacement from previous Coordinates is:  0.104904
 ----------------------------------------------------------------
             Standard Nuclear Orientation (Angstroms)
    I     Atom           X                Y                Z
 ----------------------------------------------------------------
    1      C       0.7684140718     0.1035916887     1.4861390321
    2      C      -0.7746683439    -0.0169561159     1.5561975482
    3      C      -1.3071711712    -0.0279292468     0.1294941970
    4      C      -0.1041793054    -0.0284251757    -0.8480960240
    5      C       1.1772938902     0.0197333838     0.0222146242
    6      H      -1.0990846671    -0.9397002811     2.0461093245
    7      O      -2.4587899335    -0.0413530824    -0.2129477770
    8      O       2.2956854858     0.0076093383    -0.4166371248
    9      H      -1.2446230537     0.8039833825     2.1033183330
   10      O      -0.1555580001    -0.0547787676    -2.0442721114
   11      H       1.2874059985    -0.6788329096     2.0449956110
   12      H       1.1281853287     1.0571916859     1.8841251671
 ----------------------------------------------------------------
 Nuclear Repulsion Energy =   344.3028063250 hartrees
 There are       29 alpha and       29 beta electrons
 Applying Cartesian multipole field
    Component          Value
    ---------          -----
     (2,0,0)        1.00000E-11
     (0,2,0)        2.00000E-11
     (0,0,2)       -3.00000E-11
 Nucleus-field energy     =    -0.0000000044 hartrees
 Requested basis set is 6-311++G(d,p)
 There are 68 shells and 204 basis functions
 A cutoff of  1.0D-11 yielded   2184 shell pairs
 There are     20014 function pairs (     21621 Cartesian)
 Smallest overlap matrix eigenvalue = 1.49E-05
 Guess MOs from SCF MO coefficient file
 Reading MOs from coefficient file
 Reading MOs from coefficient file
 A restricted hybrid HF-DFT SCF calculation will be
 performed using Pulay DIIS extrapolation
 Exchange:     0.2000 Hartree-Fock + 0.0800 Slater + 0.7200 B88
 Correlation:  0.1900 VWN1RPA + 0.8100 LYP
 Using SG-1 standard quadrature grid
 SCF converges when DIIS error is below 1.0E-08
 Geometry optimization detected.  Setting ReadMinima to 0
 Setting SaveMinima to 0
 ---------------------------------------
  Cycle       Energy         DIIS Error
 ---------------------------------------
    1    -418.6871486733      1.01E-03
    2    -418.6903911029      7.44E-05
    3    -418.6904458621      6.61E-05
    4    -418.6904570431      4.15E-05
    5    -418.6904634623      1.16E-05
    6    -418.6904648107      6.69E-06
    7    -418.6904650020      3.52E-06
    8    -418.6904650918      9.67E-07
    9    -418.6904650744      4.71E-07
   10    -418.6904651377      2.08E-07
   11    -418.6904651401      1.30E-07
   12    -418.6904651354      2.41E-08
   13    -418.6904651349      6.49E-09 Convergence criterion met
 ---------------------------------------
 SCF time:  CPU 115.96 s  wall 115.99 s
 SCF   energy in the final basis set = -418.6904651349
 Total energy in the final basis set = -418.6904651349

 --------------------------------------------------------------

                    Orbital Energies (a.u.)
 --------------------------------------------------------------

 Alpha MOs
 -- Occupied --
-19.180 -19.166 -19.166 -10.303 -10.303 -10.302 -10.224 -10.224
 -1.116  -1.095  -1.086  -0.869  -0.727  -0.723  -0.602  -0.546
 -0.528  -0.510  -0.494  -0.480  -0.459  -0.458  -0.454  -0.433
 -0.400  -0.385  -0.358  -0.321  -0.256
 -- Virtual --
 -0.156  -0.055  -0.026  -0.001   0.006   0.012   0.042   0.045
  0.053   0.058   0.058   0.070   0.091   0.101   0.104   0.110
  0.111   0.113   0.114   0.116   0.120   0.146   0.149   0.152
  0.155   0.172   0.173   0.174   0.181   0.214   0.220   0.228
  0.259   0.261   0.271   0.271   0.294   0.296   0.302   0.309
  0.312   0.318   0.332   0.345   0.347   0.356   0.374   0.420
  0.429   0.447   0.454   0.463   0.491   0.520   0.539   0.545
  0.574   0.574   0.584   0.614   0.636   0.638   0.651   0.685
  0.687   0.712   0.718   0.783   0.811   0.830   0.837   0.883
  0.889   0.909   0.984   1.053   1.067   1.126   1.134   1.156
  1.162   1.178   1.178   1.185   1.221   1.234   1.250   1.270
  1.276   1.378   1.396   1.430   1.443   1.455   1.532   1.574
  1.590   1.607   1.621   1.625   1.629   1.690   1.714   1.715
  1.737   1.752   1.813   1.827   1.862   1.916   1.939   1.986
  2.025   2.071   2.122   2.145   2.259   2.263   2.388   2.431
  2.450   2.540   2.562   2.573   2.601   2.628   2.637   2.731
  2.753   2.785   2.792   2.804   2.861   2.866   2.874   2.884
  2.887   2.974   2.991   3.088   3.149   3.167   3.263   3.329
  3.335   3.377   3.482   3.590   3.599   3.612   3.657   3.711
  3.904   3.962   4.082   4.083   4.163   4.389   4.961   5.017
  5.048   5.098   5.156   5.238   5.544   5.720   5.788  23.759
 23.798  23.820  23.841  23.874  49.884  50.002  50.024
 --------------------------------------------------------------

          Ground-State Mulliken Net Atomic Charges

     Atom                 Charge (a.u.)
  ----------------------------------------
      1 C                    -0.236081
      2 C                    -0.238559
      3 C                     0.100327
      4 C                     0.166784
      5 C                     0.100167
      6 H                     0.192592
      7 O                    -0.231677
      8 O                    -0.231466
      9 H                     0.197741
     10 O                    -0.209612
     11 H                     0.196862
     12 H                     0.192920
  ----------------------------------------
  Sum of atomic charges =     0.000000

 -----------------------------------------------------------------
                    Cartesian Multipole Moments
 -----------------------------------------------------------------
    Charge (ESU x 10^10)
                 0.0000
    Dipole Moment (Debye)
         X       0.2087      Y       0.1441      Z       4.8973
       Tot       4.9038
    Quadrupole Moments (Debye-Ang)
        XX     -59.3129     XY      -0.0810     YY     -41.4818
        XZ       0.1976     YZ      -0.1395     ZZ     -46.8708
    Octopole Moments (Debye-Ang^2)
       XXX      12.9744    XXY       0.4926    XYY       2.7766
       YYY       0.3258    XXZ       6.6580    XYZ       0.0098
       YYZ      -1.1801    XZZ       3.0893    YZZ       0.4741
       ZZZ      10.9593
    Hexadecapole Moments (Debye-Ang^3)
      XXXX    -697.4052   XXXY      -7.1131   XXYY     -99.7575
      XYYY      -4.3569   YYYY     -52.6972   XXXZ       7.1886
      XXYZ      -1.8870   XYYZ       1.2507   YYYZ      -4.4281
      XXZZ    -166.9030   XYZZ      -2.2944   YYZZ     -71.6921
      XZZZ       1.9107   YZZZ      -6.1942   ZZZZ    -441.6045
 -----------------------------------------------------------------
 Calculating analytic gradient of the SCF energy
 Gradient of SCF Energy
            1           2           3           4           5           6
    1   0.0000954   0.0000035  -0.0000023   0.0001540  -0.0000529  -0.0000596
    2   0.0005446  -0.0003559   0.0001788   0.0000515  -0.0009480   0.0001191
    3   0.0001331  -0.0000036   0.0000613  -0.0000555   0.0000465   0.0000537
            7           8           9          10          11          12
    1  -0.0001158  -0.0000016   0.0000013  -0.0000572   0.0000297   0.0000056
    2  -0.0001083   0.0004118   0.0001084   0.0001086  -0.0000595  -0.0000511
    3  -0.0000899   0.0000096  -0.0001005  -0.0000216  -0.0001427   0.0001095
 Max gradient component =       9.480E-04
 RMS gradient           =       2.185E-04
 Gradient time:  CPU 39.88 s  wall 39.88 s
 Geometry Optimization Parameters
   NAtoms,    NIC,     NZ,  NCons,   NDum,   NFix, NCnnct, MaxDiis
       12      86       0       0       0       0       0       0

 Cartesian Hessian Update
 Hessian Updated using BFGS Update


** GEOMETRY OPTIMIZATION IN DELOCALIZED INTERNAL COORDINATES **
   Searching for a Minimum

   Optimization Cycle:   5

                       Coordinates (Angstroms)
     ATOM                X               Y               Z
      1  C         0.7684140718    0.1035916887    1.4861390321
      2  C        -0.7746683439   -0.0169561159    1.5561975482
      3  C        -1.3071711712   -0.0279292468    0.1294941970
      4  C        -0.1041793054   -0.0284251757   -0.8480960240
      5  C         1.1772938902    0.0197333838    0.0222146242
      6  H        -1.0990846671   -0.9397002811    2.0461093245
      7  O        -2.4587899335   -0.0413530824   -0.2129477770
      8  O         2.2956854858    0.0076093383   -0.4166371248
      9  H        -1.2446230537    0.8039833825    2.1033183330
     10  O        -0.1555580001   -0.0547787676   -2.0442721114
     11  H         1.2874059985   -0.6788329096    2.0449956110
     12  H         1.1281853287    1.0571916859    1.8841251671
   Point Group: c1    Number of degrees of freedom:    30


   Energy is   -418.690465135

 Hessian Updated using BFGS Update

 30 Hessian modes will be used to form the next step
  Hessian Eigenvalues:
     0.003204    0.003968    0.004857    0.014552    0.030009    0.037798
     0.044773    0.051440    0.055321    0.087961    0.089298    0.089738
     0.114129    0.219669    0.245164    0.247111    0.249566    0.250010
     0.268038    0.274213    0.276023    0.293476    0.300058    0.343411
     0.344004    0.344880    0.345989    1.040752    1.040965    1.060553

 Minimum Search - Taking Simple RFO Step
 Searching for Lamda that Minimizes Along All modes
 Value Taken    Lamda =  -0.00003795
 Step Taken.  Stepsize is  0.092285

                             Maximum     Tolerance    Cnvgd?
         Gradient           0.000338      0.000300      NO
         Displacement       0.046867      0.001200      NO
         Energy change     -0.000246      0.000001      NO


 New Cartesian Coordinates Obtained by Inverse Iteration

 Displacement from previous Coordinates is:  0.061713
 ----------------------------------------------------------------
             Standard Nuclear Orientation (Angstroms)
    I     Atom           X                Y                Z
 ----------------------------------------------------------------
    1      C       0.7680277868     0.1063771719     1.4857537426
    2      C      -0.7744510140    -0.0179303479     1.5559910503
    3      C      -1.3071048803    -0.0252680324     0.1294336363
    4      C      -0.1044315016    -0.0213010185    -0.8484500215
    5      C       1.1771051330     0.0351405509     0.0212610606
    6      H      -1.0953397023    -0.9449527444     2.0403075237
    7      O      -2.4588272911    -0.0311079723    -0.2126188834
    8      O       2.2954892447    -0.0005289152    -0.4163480437
    9      H      -1.2466743030     0.7978810989     2.1087220790
   10      O      -0.1548350623    -0.0743803314    -2.0437690588
   11      H       1.2882501199    -0.6781328259     2.0406525102
   12      H       1.1257017704     1.0583372663     1.8897052049
 ----------------------------------------------------------------
 Nuclear Repulsion Energy =   344.3168391751 hartrees
 There are       29 alpha and       29 beta electrons
 Applying Cartesian multipole field
    Component          Value
    ---------          -----
     (2,0,0)        1.00000E-11
     (0,2,0)        2.00000E-11
     (0,0,2)       -3.00000E-11
 Nucleus-field energy     =    -0.0000000044 hartrees
 Requested basis set is 6-311++G(d,p)
 There are 68 shells and 204 basis functions
 A cutoff of  1.0D-11 yielded   2184 shell pairs
 There are     20014 function pairs (     21621 Cartesian)
 Smallest overlap matrix eigenvalue = 1.49E-05
 Guess MOs from SCF MO coefficient file
 Reading MOs from coefficient file
 Reading MOs from coefficient file
 A restricted hybrid HF-DFT SCF calculation will be
 performed using Pulay DIIS extrapolation
 Exchange:     0.2000 Hartree-Fock + 0.0800 Slater + 0.7200 B88
 Correlation:  0.1900 VWN1RPA + 0.8100 LYP
 Using SG-1 standard quadrature grid
 SCF converges when DIIS error is below 1.0E-08
 Geometry optimization detected.  Setting ReadMinima to 0
 Setting SaveMinima to 0
 ---------------------------------------
  Cycle       Energy         DIIS Error
 ---------------------------------------
    1    -418.6893963408      5.31E-04
    2    -418.6904185583      3.64E-05
    3    -418.6904354779      2.48E-05
    4    -418.6904372186      1.61E-05
    5    -418.6904378824      7.29E-06
    6    -418.6904385018      2.82E-06
    7    -418.6904385229      1.18E-06
    8    -418.6904385235      6.87E-07
    9    -418.6904385378      2.14E-07
   10    -418.6904385485      6.71E-08
   11    -418.6904385448      5.50E-08
   12    -418.6904385442      1.57E-08
   13    -418.6904385443      2.91E-09 Convergence criterion met
 ---------------------------------------
 SCF time:  CPU 112.91 s  wall 113.03 s
 SCF   energy in the final basis set = -418.6904385443
 Total energy in the final basis set = -418.6904385443

 --------------------------------------------------------------

                    Orbital Energies (a.u.)
 --------------------------------------------------------------

 Alpha MOs
 -- Occupied --
-19.180 -19.166 -19.166 -10.303 -10.303 -10.302 -10.224 -10.224
 -1.116  -1.095  -1.086  -0.869  -0.727  -0.723  -0.602  -0.546
 -0.528  -0.510  -0.494  -0.480  -0.459  -0.458  -0.454  -0.433
 -0.400  -0.385  -0.358  -0.321  -0.256
 -- Virtual --
 -0.156  -0.055  -0.026  -0.001   0.006   0.012   0.042   0.045
  0.053   0.058   0.058   0.070   0.091   0.101   0.104   0.110
  0.111   0.113   0.114   0.116   0.120   0.146   0.149   0.152
  0.155   0.172   0.173   0.174   0.181   0.214   0.220   0.228
  0.259   0.261   0.271   0.271   0.294   0.296   0.302   0.309
  0.312   0.318   0.332   0.346   0.347   0.356   0.374   0.420
  0.429   0.448   0.454   0.464   0.491   0.520   0.539   0.545
  0.574   0.575   0.583   0.615   0.635   0.637   0.651   0.685
  0.687   0.712   0.718   0.783   0.811   0.831   0.837   0.882
  0.888   0.909   0.985   1.054   1.068   1.126   1.133   1.157
  1.162   1.178   1.178   1.186   1.221   1.234   1.250   1.269
  1.276   1.378   1.396   1.430   1.444   1.455   1.532   1.574
  1.591   1.607   1.622   1.625   1.629   1.689   1.714   1.715
  1.736   1.751   1.813   1.826   1.864   1.917   1.939   1.986
  2.025   2.071   2.123   2.144   2.260   2.263   2.387   2.431
  2.451   2.540   2.563   2.572   2.600   2.631   2.634   2.731
  2.754   2.786   2.791   2.804   2.861   2.866   2.875   2.884
  2.887   2.974   2.991   3.088   3.148   3.168   3.263   3.329
  3.335   3.376   3.482   3.588   3.601   3.612   3.657   3.711
  3.903   3.964   4.082   4.083   4.163   4.389   4.962   5.017
  5.048   5.098   5.156   5.238   5.544   5.719   5.788  23.759
 23.798  23.821  23.841  23.873  49.884  50.002  50.024
 --------------------------------------------------------------

          Ground-State Mulliken Net Atomic Charges

     Atom                 Charge (a.u.)
  ----------------------------------------
      1 C                    -0.234503
      2 C                    -0.238899
      3 C                     0.100828
      4 C                     0.166548
      5 C                     0.098921
      6 H                     0.192326
      7 O                    -0.231611
      8 O                    -0.231500
      9 H                     0.197808
     10 O                    -0.209429
     11 H                     0.198079
     12 H                     0.191432
  ----------------------------------------
  Sum of atomic charges =    -0.000000

 -----------------------------------------------------------------
                    Cartesian Multipole Moments
 -----------------------------------------------------------------
    Charge (ESU x 10^10)
                -0.0000
    Dipole Moment (Debye)
         X       0.2066      Y       0.1935      Z       4.8945
       Tot       4.9027
    Quadrupole Moments (Debye-Ang)
        XX     -59.3146     XY       0.0146     YY     -41.4858
        XZ       0.1952     YZ      -0.2238     ZZ     -46.8639
    Octopole Moments (Debye-Ang^2)
       XXX      12.9777    XXY       0.4771    XYY       2.7774
       YYY       0.2125    XXZ       6.6425    XYZ       0.0245
       YYZ      -1.1677    XZZ       3.0767    YZZ       0.6287
       ZZZ      10.9693
    Hexadecapole Moments (Debye-Ang^3)
      XXXX    -697.2783   XXXY      -6.0918   XXYY     -99.7538
      XYYY      -3.9496   YYYY     -52.7910   XXXZ       7.2058
      XXYZ      -2.0953   XYYZ       1.2640   YYYZ      -5.0784
      XXZZ    -166.8736   XYZZ      -2.2259   YYZZ     -71.7175
      XZZZ       1.9420   YZZZ      -7.1149   ZZZZ    -441.4278
 -----------------------------------------------------------------
 Calculating analytic gradient of the SCF energy
 Gradient of SCF Energy
            1           2           3           4           5           6
    1  -0.0001520   0.0000457   0.0000311  -0.0000352   0.0000590  -0.0001082
    2  -0.0004669  -0.0000897  -0.0009622   0.0006172   0.0020810   0.0000881
    3  -0.0000678   0.0000781   0.0000153   0.0000131  -0.0002676  -0.0000315
            7           8           9          10          11          12
    1   0.0000108   0.0000170   0.0000732   0.0000675  -0.0001421   0.0001332
    2   0.0002037  -0.0008609   0.0000920  -0.0004743  -0.0001241  -0.0001040
    3  -0.0000001   0.0000919   0.0000493   0.0000426   0.0001980  -0.0001213
 Max gradient component =       2.081E-03
 RMS gradient           =       4.458E-04
 Gradient time:  CPU 39.81 s  wall 39.81 s
 Geometry Optimization Parameters
   NAtoms,    NIC,     NZ,  NCons,   NDum,   NFix, NCnnct, MaxDiis
       12      86       0       0       0       0       0       0

 Cartesian Hessian Update
 Hessian Updated using BFGS Update


** GEOMETRY OPTIMIZATION IN DELOCALIZED INTERNAL COORDINATES **
   Searching for a Minimum

   Optimization Cycle:   6

                       Coordinates (Angstroms)
     ATOM                X               Y               Z
      1  C         0.7680277868    0.1063771719    1.4857537426
      2  C        -0.7744510140   -0.0179303479    1.5559910503
      3  C        -1.3071048803   -0.0252680324    0.1294336363
      4  C        -0.1044315016   -0.0213010185   -0.8484500215
      5  C         1.1771051330    0.0351405509    0.0212610606
      6  H        -1.0953397023   -0.9449527444    2.0403075237
      7  O        -2.4588272911   -0.0311079723   -0.2126188834
      8  O         2.2954892447   -0.0005289152   -0.4163480437
      9  H        -1.2466743030    0.7978810989    2.1087220790
     10  O        -0.1548350623   -0.0743803314   -2.0437690588
     11  H         1.2882501199   -0.6781328259    2.0406525102
     12  H         1.1257017704    1.0583372663    1.8897052049
   Point Group: c1    Number of degrees of freedom:    30


   Energy is   -418.690438544

 Hessian Updated using BFGS Update

 30 Hessian modes will be used to form the next step
  Hessian Eigenvalues:
     0.003411    0.003868    0.013968    0.015122    0.030677    0.039278
     0.044696    0.051440    0.055320    0.088049    0.089720    0.093132
     0.114753    0.219861    0.245096    0.247095    0.249500    0.250011
     0.268047    0.274201    0.275872    0.293513    0.299979    0.343412
     0.343935    0.344848    0.346203    1.040622    1.040754    1.060557

 Minimum Search - Taking Simple RFO Step
 Searching for Lamda that Minimizes Along All modes
 Value Taken    Lamda =  -0.00007098
 Step Taken.  Stepsize is  0.067159

                             Maximum     Tolerance    Cnvgd?
         Gradient           0.000718      0.000300      NO
         Displacement       0.037311      0.001200      NO
         Energy change      0.000027      0.000001      NO


 New Cartesian Coordinates Obtained by Inverse Iteration

 Displacement from previous Coordinates is:  0.043496
 ----------------------------------------------------------------
             Standard Nuclear Orientation (Angstroms)
    I     Atom           X                Y                Z
 ----------------------------------------------------------------
    1      C       0.7679675666     0.1063691276     1.4857346285
    2      C      -0.7744164480    -0.0191221988     1.5561261871
    3      C      -1.3070978986    -0.0237507467     0.1295730905
    4      C      -0.1042666208    -0.0277748556    -0.8480558959
    5      C       1.1772879911     0.0222618793     0.0220498363
    6      H      -1.0944848723    -0.9471910441     2.0390796245
    7      O      -2.4587932195    -0.0290965725    -0.2125387678
    8      O       2.2957393512    -0.0002277910    -0.4162612360
    9      H      -1.2472278037     0.7954690020     2.1100745889
   10      O      -0.1550758858    -0.0628375657    -2.0440241117
   11      H       1.2895113693    -0.6724243002     2.0472848675
   12      H       1.1237667706     1.0624589658     1.8815979881
 ----------------------------------------------------------------
 Nuclear Repulsion Energy =   344.3202086260 hartrees
 There are       29 alpha and       29 beta electrons
 Applying Cartesian multipole field
    Component          Value
    ---------          -----
     (2,0,0)        1.00000E-11
     (0,2,0)        2.00000E-11
     (0,0,2)       -3.00000E-11
 Nucleus-field energy     =    -0.0000000044 hartrees
 Requested basis set is 6-311++G(d,p)
 There are 68 shells and 204 basis functions
 A cutoff of  1.0D-11 yielded   2184 shell pairs
 There are     20014 function pairs (     21621 Cartesian)
 Smallest overlap matrix eigenvalue = 1.50E-05
 Guess MOs from SCF MO coefficient file
 Reading MOs from coefficient file
 Reading MOs from coefficient file
 A restricted hybrid HF-DFT SCF calculation will be
 performed using Pulay DIIS extrapolation
 Exchange:     0.2000 Hartree-Fock + 0.0800 Slater + 0.7200 B88
 Correlation:  0.1900 VWN1RPA + 0.8100 LYP
 Using SG-1 standard quadrature grid
 SCF converges when DIIS error is below 1.0E-08
 Geometry optimization detected.  Setting ReadMinima to 0
 Setting SaveMinima to 0
 ---------------------------------------
  Cycle       Energy         DIIS Error
 ---------------------------------------
    1    -418.6898997078      3.34E-04
    2    -418.6904680429      2.32E-05
    3    -418.6904756588      1.60E-05
    4    -418.6904761528      1.13E-05
    5    -418.6904767865      4.23E-06
    6    -418.6904769493      1.57E-06
    7    -418.6904769989      8.00E-07
    8    -418.6904769430      5.33E-07
    9    -418.6904769927      1.37E-07
   10    -418.6904770128      5.67E-08
   11    -418.6904770072      4.17E-08
   12    -418.6904770065      8.47E-09 Convergence criterion met
 ---------------------------------------
 SCF time:  CPU 105.13 s  wall 105.16 s
 SCF   energy in the final basis set = -418.6904770065
 Total energy in the final basis set = -418.6904770065

 --------------------------------------------------------------

                    Orbital Energies (a.u.)
 --------------------------------------------------------------

 Alpha MOs
 -- Occupied --
-19.180 -19.166 -19.166 -10.303 -10.303 -10.302 -10.224 -10.224
 -1.116  -1.095  -1.086  -0.869  -0.727  -0.723  -0.602  -0.546
 -0.528  -0.510  -0.494  -0.480  -0.459  -0.458  -0.454  -0.433
 -0.400  -0.385  -0.358  -0.321  -0.256
 -- Virtual --
 -0.156  -0.055  -0.026  -0.001   0.006   0.012   0.042   0.045
  0.053   0.058   0.058   0.070   0.091   0.101   0.104   0.110
  0.111   0.113   0.114   0.116   0.120   0.146   0.149   0.152
  0.155   0.172   0.173   0.174   0.181   0.214   0.220   0.228
  0.259   0.261   0.271   0.271   0.294   0.296   0.302   0.309
  0.312   0.318   0.332   0.346   0.347   0.356   0.374   0.420
  0.429   0.447   0.454   0.463   0.491   0.520   0.539   0.545
  0.574   0.574   0.585   0.615   0.636   0.637   0.651   0.685
  0.687   0.712   0.718   0.783   0.811   0.831   0.837   0.883
  0.889   0.909   0.984   1.053   1.068   1.125   1.131   1.157
  1.162   1.178   1.178   1.187   1.220   1.235   1.250   1.270
  1.276   1.378   1.396   1.430   1.443   1.456   1.532   1.574
  1.591   1.606   1.622   1.624   1.629   1.690   1.714   1.715
  1.737   1.752   1.813   1.825   1.864   1.917   1.939   1.986
  2.025   2.071   2.121   2.145   2.259   2.263   2.387   2.431
  2.452   2.540   2.563   2.574   2.601   2.629   2.636   2.731
  2.753   2.785   2.792   2.805   2.861   2.866   2.874   2.884
  2.887   2.973   2.992   3.089   3.148   3.168   3.263   3.329
  3.335   3.377   3.482   3.589   3.600   3.612   3.657   3.711
  3.902   3.964   4.082   4.083   4.163   4.388   4.962   5.017
  5.048   5.098   5.156   5.238   5.544   5.719   5.788  23.760
 23.798  23.820  23.841  23.874  49.885  50.002  50.024
 --------------------------------------------------------------

          Ground-State Mulliken Net Atomic Charges

     Atom                 Charge (a.u.)
  ----------------------------------------
      1 C                    -0.235083
      2 C                    -0.238674
      3 C                     0.100333
      4 C                     0.167016
      5 C                     0.099412
      6 H                     0.192343
      7 O                    -0.231666
      8 O                    -0.231580
      9 H                     0.197869
     10 O                    -0.209588
     11 H                     0.197470
     12 H                     0.192147
  ----------------------------------------
  Sum of atomic charges =     0.000000

 -----------------------------------------------------------------
                    Cartesian Multipole Moments
 -----------------------------------------------------------------
    Charge (ESU x 10^10)
                 0.0000
    Dipole Moment (Debye)
         X       0.2070      Y       0.1549      Z       4.8957
       Tot       4.9025
    Quadrupole Moments (Debye-Ang)
        XX     -59.3164     XY       0.0122     YY     -41.4825
        XZ       0.1965     YZ      -0.1727     ZZ     -46.8664
    Octopole Moments (Debye-Ang^2)
       XXX      12.9643    XXY       0.4238    XYY       2.7705
       YYY       0.2668    XXZ       6.6420    XYZ      -0.0129
       YYZ      -1.1842    XZZ       3.0828    YZZ       0.5322
       ZZZ      10.9588
    Hexadecapole Moments (Debye-Ang^3)
      XXXX    -697.3304   XXXY      -5.7992   XXYY     -99.7572
      XYYY      -3.6217   YYYY     -52.7162   XXXZ       7.2082
      XXYZ      -1.9884   XYYZ       1.2593   YYYZ      -4.7263
      XXZZ    -166.8683   XYZZ      -2.0852   YYZZ     -71.7106
      XZZZ       1.9373   YZZZ      -6.5929   ZZZZ    -441.4392
 -----------------------------------------------------------------
 Calculating analytic gradient of the SCF energy
 Gradient of SCF Energy
            1           2           3           4           5           6
    1  -0.0000790   0.0000231   0.0000254  -0.0000023  -0.0000126  -0.0000628
    2   0.0001830  -0.0003026   0.0000313  -0.0000472   0.0001473   0.0001007
    3  -0.0000633   0.0000188  -0.0000029  -0.0000016  -0.0000509   0.0000587
            7           8           9          10          11          12
    1   0.0000291   0.0000295   0.0000217   0.0000348  -0.0000511   0.0000442
    2  -0.0000610   0.0000014   0.0001051   0.0000072  -0.0000943  -0.0000709
    3   0.0000049   0.0000122  -0.0000442   0.0000048   0.0000024   0.0000612
 Max gradient component =       3.026E-04
 RMS gradient           =       7.898E-05
 Gradient time:  CPU 39.61 s  wall 39.61 s
 Geometry Optimization Parameters
   NAtoms,    NIC,     NZ,  NCons,   NDum,   NFix, NCnnct, MaxDiis
       12      86       0       0       0       0       0       0

 Cartesian Hessian Update
 Hessian Updated using BFGS Update


** GEOMETRY OPTIMIZATION IN DELOCALIZED INTERNAL COORDINATES **
   Searching for a Minimum

   Optimization Cycle:   7

                       Coordinates (Angstroms)
     ATOM                X               Y               Z
      1  C         0.7679675666    0.1063691276    1.4857346285
      2  C        -0.7744164480   -0.0191221988    1.5561261871
      3  C        -1.3070978986   -0.0237507467    0.1295730905
      4  C        -0.1042666208   -0.0277748556   -0.8480558959
      5  C         1.1772879911    0.0222618793    0.0220498363
      6  H        -1.0944848723   -0.9471910441    2.0390796245
      7  O        -2.4587932195   -0.0290965725   -0.2125387678
      8  O         2.2957393512   -0.0002277910   -0.4162612360
      9  H        -1.2472278037    0.7954690020    2.1100745889
     10  O        -0.1550758858   -0.0628375657   -2.0440241117
     11  H         1.2895113693   -0.6724243002    2.0472848675
     12  H         1.1237667706    1.0624589658    1.8815979881
   Point Group: c1    Number of degrees of freedom:    30


   Energy is   -418.690477006

 Hessian Updated using BFGS Update

 30 Hessian modes will be used to form the next step
  Hessian Eigenvalues:
     0.003122    0.003816    0.013804    0.015383    0.030622    0.040214
     0.044952    0.051455    0.055342    0.088021    0.089716    0.091416
     0.114691    0.219583    0.245094    0.247131    0.249498    0.249989
     0.268031    0.274182    0.275859    0.293469    0.299966    0.343378
     0.343916    0.344783    0.346025    1.040625    1.040757    1.060554

 Minimum Search - Taking Simple RFO Step
 Searching for Lamda that Minimizes Along All modes
 Value Taken    Lamda =  -0.00000825
 Step Taken.  Stepsize is  0.049925

                             Maximum     Tolerance    Cnvgd?
         Gradient           0.000130      0.000300     YES
         Displacement       0.039042      0.001200      NO
         Energy change     -0.000038      0.000001      NO


 New Cartesian Coordinates Obtained by Inverse Iteration

 Displacement from previous Coordinates is:  0.047233
 ----------------------------------------------------------------
             Standard Nuclear Orientation (Angstroms)
    I     Atom           X                Y                Z
 ----------------------------------------------------------------
    1      C       0.7677664210     0.1088376078     1.4856498305
    2      C      -0.7741868526    -0.0216160892     1.5561145982
    3      C      -1.3071852041    -0.0201909250     0.1296826092
    4      C      -0.1042925607    -0.0287702649    -0.8478174699
    5      C       1.1773300799     0.0178644294     0.0225192787
    6      H      -1.0903813721    -0.9542795509     2.0329397741
    7      O      -2.4589058801    -0.0191482955    -0.2123925683
    8      O       2.2957837747    -0.0082089674    -0.4155572340
    9      H      -1.2498206439     0.7873545942     2.1156731892
   10      O      -0.1550559085    -0.0627681837    -2.0438196612
   11      H       1.2924277480    -0.6640230093     2.0523485333
   12      H       1.1194306984     1.0690825545     1.8752999204
 ----------------------------------------------------------------
 Nuclear Repulsion Energy =   344.3273146527 hartrees
 There are       29 alpha and       29 beta electrons
 Applying Cartesian multipole field
    Component          Value
    ---------          -----
     (2,0,0)        1.00000E-11
     (0,2,0)        2.00000E-11
     (0,0,2)       -3.00000E-11
 Nucleus-field energy     =    -0.0000000044 hartrees
 Requested basis set is 6-311++G(d,p)
 There are 68 shells and 204 basis functions
 A cutoff of  1.0D-11 yielded   2184 shell pairs
 There are     20014 function pairs (     21621 Cartesian)
 Smallest overlap matrix eigenvalue = 1.51E-05
 Guess MOs from SCF MO coefficient file
 Reading MOs from coefficient file
 Reading MOs from coefficient file
 A restricted hybrid HF-DFT SCF calculation will be
 performed using Pulay DIIS extrapolation
 Exchange:     0.2000 Hartree-Fock + 0.0800 Slater + 0.7200 B88
 Correlation:  0.1900 VWN1RPA + 0.8100 LYP
 Using SG-1 standard quadrature grid
 SCF converges when DIIS error is below 1.0E-08
 Geometry optimization detected.  Setting ReadMinima to 0
 Setting SaveMinima to 0
 ---------------------------------------
  Cycle       Energy         DIIS Error
 ---------------------------------------
    1    -418.6902366146      1.40E-04
    2    -418.6904837869      9.02E-06
    3    -418.6904850794      5.48E-06
    4    -418.6904849468      4.74E-06
    5    -418.6904851344      1.80E-06
    6    -418.6904851911      5.78E-07
    7    -418.6904851833      2.30E-07
    8    -418.6904851594      1.26E-07
    9    -418.6904851560      4.96E-08
   10    -418.6904851626      1.14E-08
   11    -418.6904851612      4.39E-09 Convergence criterion met
 ---------------------------------------
 SCF time:  CPU 94.92 s  wall 95.27 s
 SCF   energy in the final basis set = -418.6904851612
 Total energy in the final basis set = -418.6904851612

 --------------------------------------------------------------

                    Orbital Energies (a.u.)
 --------------------------------------------------------------

 Alpha MOs
 -- Occupied --
-19.180 -19.166 -19.166 -10.303 -10.303 -10.302 -10.224 -10.224
 -1.116  -1.095  -1.086  -0.869  -0.727  -0.723  -0.602  -0.546
 -0.528  -0.510  -0.494  -0.480  -0.459  -0.458  -0.454  -0.433
 -0.400  -0.385  -0.358  -0.321  -0.256
 -- Virtual --
 -0.156  -0.055  -0.026  -0.001   0.006   0.012   0.042   0.045
  0.053   0.058   0.058   0.070   0.091   0.101   0.104   0.110
  0.112   0.113   0.114   0.116   0.120   0.146   0.149   0.152
  0.155   0.172   0.173   0.174   0.181   0.213   0.220   0.228
  0.260   0.261   0.270   0.272   0.294   0.296   0.302   0.309
  0.312   0.318   0.333   0.346   0.347   0.356   0.374   0.420
  0.429   0.447   0.454   0.463   0.491   0.521   0.538   0.545
  0.573   0.574   0.586   0.615   0.636   0.637   0.651   0.685
  0.687   0.712   0.717   0.782   0.812   0.831   0.837   0.883
  0.889   0.908   0.985   1.052   1.068   1.124   1.129   1.158
  1.162   1.178   1.179   1.188   1.220   1.235   1.250   1.270
  1.275   1.378   1.395   1.430   1.443   1.457   1.532   1.573
  1.591   1.605   1.623   1.624   1.629   1.690   1.714   1.715
  1.737   1.752   1.813   1.824   1.865   1.917   1.939   1.985
  2.024   2.071   2.120   2.145   2.259   2.263   2.385   2.431
  2.453   2.540   2.564   2.575   2.601   2.628   2.637   2.731
  2.753   2.785   2.792   2.805   2.862   2.866   2.874   2.884
  2.887   2.972   2.992   3.089   3.147   3.169   3.264   3.328
  3.335   3.377   3.482   3.589   3.601   3.612   3.657   3.711
  3.900   3.965   4.082   4.083   4.163   4.388   4.962   5.017
  5.048   5.098   5.156   5.237   5.544   5.719   5.788  23.760
 23.798  23.820  23.841  23.874  49.885  50.002  50.024
 --------------------------------------------------------------

          Ground-State Mulliken Net Atomic Charges

     Atom                 Charge (a.u.)
  ----------------------------------------
      1 C                    -0.235096
      2 C                    -0.238346
      3 C                     0.099965
      4 C                     0.167364
      5 C                     0.099238
      6 H                     0.192038
      7 O                    -0.231697
      8 O                    -0.231587
      9 H                     0.198084
     10 O                    -0.209524
     11 H                     0.197644
     12 H                     0.191917
  ----------------------------------------
  Sum of atomic charges =    -0.000000

 -----------------------------------------------------------------
                    Cartesian Multipole Moments
 -----------------------------------------------------------------
    Charge (ESU x 10^10)
                -0.0000
    Dipole Moment (Debye)
         X       0.2071      Y       0.1495      Z       4.8946
       Tot       4.9012
    Quadrupole Moments (Debye-Ang)
        XX     -59.3176     XY       0.0910     YY     -41.4824
        XZ       0.1952     YZ      -0.1734     ZZ     -46.8658
    Octopole Moments (Debye-Ang^2)
       XXX      12.9675    XXY       0.3816    XYY       2.7674
       YYY       0.2608    XXZ       6.6285    XYZ      -0.0510
       YYZ      -1.1984    XZZ       3.0876    YZZ       0.5322
       ZZZ      10.9323
    Hexadecapole Moments (Debye-Ang^3)
      XXXX    -697.3241   XXXY      -4.5541   XXYY     -99.7706
      XYYY      -2.8466   YYYY     -52.7122   XXXZ       7.1732
      XXYZ      -2.0085   XYYZ       1.2506   YYYZ      -4.7584
      XXZZ    -166.8316   XYZZ      -1.8369   YYZZ     -71.7286
      XZZZ       1.9150   YZZZ      -6.6103   ZZZZ    -441.3188
 -----------------------------------------------------------------
 Calculating analytic gradient of the SCF energy
 Gradient of SCF Energy
            1           2           3           4           5           6
    1  -0.0000591   0.0000246   0.0000300  -0.0000137  -0.0000164  -0.0000676
    2   0.0003098  -0.0003290   0.0001078  -0.0000910  -0.0000909   0.0001049
    3  -0.0000693  -0.0000087  -0.0000148   0.0000181  -0.0000015   0.0000677
            7           8           9          10          11          12
    1   0.0000153   0.0000174   0.0000160   0.0000302  -0.0000386   0.0000620
    2  -0.0000837   0.0001096   0.0001037   0.0000494  -0.0001025  -0.0000881
    3  -0.0000004   0.0000091  -0.0000603  -0.0000049  -0.0000259   0.0000909
 Max gradient component =       3.290E-04
 RMS gradient           =       9.627E-05
 Gradient time:  CPU 39.81 s  wall 39.81 s
 Geometry Optimization Parameters
   NAtoms,    NIC,     NZ,  NCons,   NDum,   NFix, NCnnct, MaxDiis
       12      86       0       0       0       0       0       0

 Cartesian Hessian Update
 Hessian Updated using BFGS Update
**WARNING** Hereditary positive definiteness endangered


** GEOMETRY OPTIMIZATION IN DELOCALIZED INTERNAL COORDINATES **
   Searching for a Minimum

   Optimization Cycle:   8

                       Coordinates (Angstroms)
     ATOM                X               Y               Z
      1  C         0.7677664210    0.1088376078    1.4856498305
      2  C        -0.7741868526   -0.0216160892    1.5561145982
      3  C        -1.3071852041   -0.0201909250    0.1296826092
      4  C        -0.1042925607   -0.0287702649   -0.8478174699
      5  C         1.1773300799    0.0178644294    0.0225192787
      6  H        -1.0903813721   -0.9542795509    2.0329397741
      7  O        -2.4589058801   -0.0191482955   -0.2123925683
      8  O         2.2957837747   -0.0082089674   -0.4155572340
      9  H        -1.2498206439    0.7873545942    2.1156731892
     10  O        -0.1550559085   -0.0627681837   -2.0438196612
     11  H         1.2924277480   -0.6640230093    2.0523485333
     12  H         1.1194306984    1.0690825545    1.8752999204
   Point Group: c1    Number of degrees of freedom:    30


   Energy is   -418.690485161

 Hessian Updated using BFGS Update
**WARNING** Hereditary positive definiteness endangered

 30 Hessian modes will be used to form the next step
  Hessian Eigenvalues:
    -0.185229    0.000005    0.003815    0.014407    0.027135    0.033474
     0.044587    0.051341    0.055227    0.080436    0.088949    0.089673
     0.112626    0.203410    0.245073    0.247030    0.249460    0.249926
     0.263727    0.273015    0.275685    0.289554    0.298692    0.343114
     0.343743    0.344289    0.345825    1.037359    1.040695    1.059986
**WARNING** Magnitude of eigenvalue   2 too small.  Replaced by     0.000100
**WARNING** Hessian does not have the Desired Local Structure

 Minimum Search - Taking Simple RFO Step
 Searching for Lamda that Minimizes Along All modes
 Value Taken    Lamda =  -0.18522903
 Calculated Step too Large.  Step scaled by  0.000139
 Step Taken.  Stepsize is  0.300000

                             Maximum     Tolerance    Cnvgd?
         Gradient           0.000169      0.000300     YES
         Displacement       0.169133      0.001200      NO
         Energy change     -0.000008      0.000001      NO


 New Cartesian Coordinates Obtained by Inverse Iteration

 Displacement from previous Coordinates is:  0.213075
 ----------------------------------------------------------------
             Standard Nuclear Orientation (Angstroms)
    I     Atom           X                Y                Z
 ----------------------------------------------------------------
    1      C       0.7499227191     0.1046894429     1.4739223555
    2      C      -0.7748638597    -0.0156077611     1.5694734992
    3      C      -1.2961380815    -0.0230050242     0.1384123116
    4      C      -0.0930728129    -0.0013614739    -0.8601284940
    5      C       1.1864049898     0.0719493351    -0.0001772076
    6      H      -1.0802048058    -0.9564035479     2.0365669769
    7      O      -2.4456435487    -0.0279979896    -0.2002427603
    8      O       2.3077329447    -0.0319703173    -0.4265767849
    9      H      -1.2406028212     0.7871109146     2.1529311713
   10      O      -0.1421365761    -0.0898635115    -2.0516794611
   11      H       1.2415070354    -0.6804182164     2.0573756000
   12      H       1.1000051170     1.0670120495     1.8607635936
 ----------------------------------------------------------------
 Nuclear Repulsion Energy =   344.1387931136 hartrees
 There are       29 alpha and       29 beta electrons
 Applying Cartesian multipole field
    Component          Value
    ---------          -----
     (2,0,0)        1.00000E-11
     (0,2,0)        2.00000E-11
     (0,0,2)       -3.00000E-11
 Nucleus-field energy     =    -0.0000000045 hartrees
 Requested basis set is 6-311++G(d,p)
 There are 68 shells and 204 basis functions
 A cutoff of  1.0D-11 yielded   2182 shell pairs
 There are     19989 function pairs (     21588 Cartesian)
 Smallest overlap matrix eigenvalue = 1.49E-05
 Guess MOs from SCF MO coefficient file
 Reading MOs from coefficient file
 Reading MOs from coefficient file
 A restricted hybrid HF-DFT SCF calculation will be
 performed using Pulay DIIS extrapolation
 Exchange:     0.2000 Hartree-Fock + 0.0800 Slater + 0.7200 B88
 Correlation:  0.1900 VWN1RPA + 0.8100 LYP
 Using SG-1 standard quadrature grid
 SCF converges when DIIS error is below 1.0E-08
 Geometry optimization detected.  Setting ReadMinima to 0
 Setting SaveMinima to 0
 ---------------------------------------
  Cycle       Energy         DIIS Error
 ---------------------------------------
    1    -418.6770767618      1.59E-03
    2    -418.6880919071      1.71E-04
    3    -418.6881350196      2.28E-04
    4    -418.6883285600      9.87E-05
    5    -418.6883668347      2.42E-05
    6    -418.6883719241      1.08E-05
    7    -418.6883736932      9.76E-06
    8    -418.6883742803      1.95E-06
    9    -418.6883744000      9.31E-07
   10    -418.6883743663      4.21E-07
   11    -418.6883743716      2.42E-07
   12    -418.6883743576      4.23E-08
   13    -418.6883743555      1.51E-08
   14    -418.6883743567      3.55E-09 Convergence criterion met
 ---------------------------------------
 SCF time:  CPU 124.32 s  wall 124.35 s
 SCF   energy in the final basis set = -418.6883743567
 Total energy in the final basis set = -418.6883743567

 --------------------------------------------------------------

                    Orbital Energies (a.u.)
 --------------------------------------------------------------

 Alpha MOs
 -- Occupied --
-19.180 -19.167 -19.165 -10.304 -10.303 -10.303 -10.223 -10.222
 -1.116  -1.096  -1.087  -0.869  -0.729  -0.718  -0.601  -0.547
 -0.529  -0.510  -0.494  -0.481  -0.460  -0.457  -0.454  -0.432
 -0.401  -0.384  -0.359  -0.321  -0.256
 -- Virtual --
 -0.155  -0.055  -0.026  -0.001   0.007   0.011   0.041   0.045
  0.053   0.057   0.059   0.069   0.091   0.102   0.104   0.109
  0.111   0.112   0.115   0.117   0.120   0.147   0.150   0.153
  0.155   0.172   0.174   0.175   0.180   0.216   0.218   0.226
  0.258   0.261   0.269   0.271   0.293   0.296   0.301   0.309
  0.313   0.318   0.331   0.344   0.348   0.356   0.374   0.417
  0.433   0.448   0.453   0.467   0.490   0.520   0.535   0.544
  0.575   0.577   0.582   0.615   0.632   0.643   0.652   0.683
  0.686   0.711   0.716   0.779   0.813   0.831   0.838   0.866
  0.878   0.908   0.990   1.057   1.073   1.119   1.134   1.161
  1.164   1.175   1.179   1.189   1.221   1.239   1.250   1.269
  1.274   1.376   1.391   1.428   1.447   1.457   1.541   1.566
  1.590   1.603   1.619   1.623   1.631   1.688   1.710   1.713
  1.733   1.744   1.808   1.822   1.874   1.920   1.939   1.985
  2.029   2.066   2.119   2.144   2.257   2.268   2.377   2.426
  2.453   2.541   2.559   2.569   2.600   2.620   2.642   2.736
  2.754   2.787   2.789   2.806   2.854   2.868   2.871   2.883
  2.888   2.967   2.988   3.087   3.140   3.171   3.267   3.326
  3.340   3.377   3.479   3.581   3.598   3.614   3.655   3.707
  3.895   3.976   4.072   4.084   4.157   4.394   4.963   5.018
  5.049   5.097   5.154   5.234   5.545   5.714   5.786  23.758
 23.793  23.818  23.847  23.865  49.885  49.995  50.021
 --------------------------------------------------------------

          Ground-State Mulliken Net Atomic Charges

     Atom                 Charge (a.u.)
  ----------------------------------------
      1 C                    -0.201324
      2 C                    -0.267968
      3 C                     0.114336
      4 C                     0.161745
      5 C                     0.084287
      6 H                     0.192432
      7 O                    -0.228123
      8 O                    -0.228092
      9 H                     0.197298
     10 O                    -0.207619
     11 H                     0.196715
     12 H                     0.186314
  ----------------------------------------
  Sum of atomic charges =    -0.000000

 -----------------------------------------------------------------
                    Cartesian Multipole Moments
 -----------------------------------------------------------------
    Charge (ESU x 10^10)
                -0.0000
    Dipole Moment (Debye)
         X       0.1502      Y       0.3174      Z       4.8411
       Tot       4.8538
    Quadrupole Moments (Debye-Ang)
        XX     -59.4327     XY       0.2255     YY     -41.4901
        XZ       0.0476     YZ      -0.3842     ZZ     -46.8101
    Octopole Moments (Debye-Ang^2)
       XXX      11.5429    XXY       0.8985    XYY       2.5309
       YYY       0.0406    XXZ       6.2653    XYZ       0.0395
       YYZ      -1.0390    XZZ       2.2744    YZZ       0.5896
       ZZZ      11.6735
    Hexadecapole Moments (Debye-Ang^3)
      XXXX    -694.4651   XXXY      -4.0141   XXYY     -99.5940
      XYYY      -3.1938   YYYY     -53.0986   XXXZ      10.1124
      XXYZ      -2.2508   XYYZ       2.1294   YYYZ      -5.6050
      XXZZ    -167.6502   XYZZ      -2.4970   YYZZ     -72.1905
      XZZZ       4.0983   YZZZ      -8.2510   ZZZZ    -443.2004
 -----------------------------------------------------------------
 Calculating analytic gradient of the SCF energy
 Gradient of SCF Energy
            1           2           3           4           5           6
    1  -0.0115603   0.0025410   0.0007980   0.0005254   0.0005101   0.0004930
    2  -0.0052611  -0.0000509  -0.0031034  -0.0010483   0.0155577   0.0001294
    3  -0.0023582   0.0062093   0.0004576  -0.0039164  -0.0074434   0.0000307
            7           8           9          10          11          12
    1   0.0046125   0.0048590   0.0002506   0.0026544  -0.0046700  -0.0010137
    2   0.0006102  -0.0053880   0.0014891  -0.0008100  -0.0027490   0.0006242
    3   0.0031223  -0.0024101   0.0034273   0.0018620   0.0041445  -0.0031256
 Max gradient component =       1.556E-02
 RMS gradient           =       4.440E-03
 Gradient time:  CPU 39.76 s  wall 39.77 s
 Geometry Optimization Parameters
   NAtoms,    NIC,     NZ,  NCons,   NDum,   NFix, NCnnct, MaxDiis
       12      86       0       0       0       0       0       0

 Cartesian Hessian Update
 Hessian Updated using BFGS Update


** GEOMETRY OPTIMIZATION IN DELOCALIZED INTERNAL COORDINATES **
   Searching for a Minimum

   Optimization Cycle:   9

                       Coordinates (Angstroms)
     ATOM                X               Y               Z
      1  C         0.7499227191    0.1046894429    1.4739223555
      2  C        -0.7748638597   -0.0156077611    1.5694734992
      3  C        -1.2961380815   -0.0230050242    0.1384123116
      4  C        -0.0930728129   -0.0013614739   -0.8601284940
      5  C         1.1864049898    0.0719493351   -0.0001772076
      6  H        -1.0802048058   -0.9564035479    2.0365669769
      7  O        -2.4456435487   -0.0279979896   -0.2002427603
      8  O         2.3077329447   -0.0319703173   -0.4265767849
      9  H        -1.2406028212    0.7871109146    2.1529311713
     10  O        -0.1421365761   -0.0898635115   -2.0516794611
     11  H         1.2415070354   -0.6804182164    2.0573756000
     12  H         1.1000051170    1.0670120495    1.8607635936
   Point Group: c1    Number of degrees of freedom:    30


   Energy is   -418.688374357

 Hessian Updated using BFGS Update

 30 Hessian modes will be used to form the next step
  Hessian Eigenvalues:
     0.000005    0.003814    0.014405    0.021013    0.031482    0.038022
     0.044639    0.051754    0.055290    0.088739    0.089596    0.093070
     0.115060    0.238999    0.245299    0.247668    0.249825    0.253290
     0.271376    0.274216    0.283878    0.297826    0.319693    0.343395
     0.343752    0.345533    0.351024    1.040596    1.051903    1.061072
**WARNING** Magnitude of eigenvalue   1 too small.  Replaced by     0.000100

 Minimum Search - Taking Simple RFO Step
 Searching for Lamda that Minimizes Along All modes
 Value Taken    Lamda =  -0.00394196
 Step Taken.  Stepsize is  0.264110

                             Maximum     Tolerance    Cnvgd?
         Gradient           0.015827      0.000300      NO
         Displacement       0.135387      0.001200      NO
         Energy change      0.002111      0.000001      NO


 New Cartesian Coordinates Obtained by Inverse Iteration

 Displacement from previous Coordinates is:  0.204878
 ----------------------------------------------------------------
             Standard Nuclear Orientation (Angstroms)
    I     Atom           X                Y                Z
 ----------------------------------------------------------------
    1      C       0.7666945396     0.1116156344     1.4853861277
    2      C      -0.7739543333    -0.0240666900     1.5568698900
    3      C      -1.3069391493    -0.0163023174     0.1303851880
    4      C      -0.1036556877    -0.0245714111    -0.8484171519
    5      C       1.1779111825     0.0198113515     0.0216379416
    6      H      -1.0842104823    -0.9632840806     2.0250034201
    7      O      -2.4583612518    -0.0086006212    -0.2119230120
    8      O       2.2966609048    -0.0238084358    -0.4145904467
    9      H      -1.2528993817     0.7770710626     2.1248081667
   10      O      -0.1549269972    -0.0662541858    -2.0439928897
   11      H       1.2943591255    -0.6547516186     2.0578249321
   12      H       1.1122318310     1.0772752120     1.8676486341
 ----------------------------------------------------------------
 Nuclear Repulsion Energy =   344.3042400695 hartrees
 There are       29 alpha and       29 beta electrons
 Applying Cartesian multipole field
    Component          Value
    ---------          -----
     (2,0,0)        1.00000E-11
     (0,2,0)        2.00000E-11
     (0,0,2)       -3.00000E-11
 Nucleus-field energy     =    -0.0000000044 hartrees
 Requested basis set is 6-311++G(d,p)
 There are 68 shells and 204 basis functions
 A cutoff of  1.0D-11 yielded   2184 shell pairs
 There are     20014 function pairs (     21621 Cartesian)
 Smallest overlap matrix eigenvalue = 1.51E-05
 Guess MOs from SCF MO coefficient file
 Reading MOs from coefficient file
 Reading MOs from coefficient file
 A restricted hybrid HF-DFT SCF calculation will be
 performed using Pulay DIIS extrapolation
 Exchange:     0.2000 Hartree-Fock + 0.0800 Slater + 0.7200 B88
 Correlation:  0.1900 VWN1RPA + 0.8100 LYP
 Using SG-1 standard quadrature grid
 SCF converges when DIIS error is below 1.0E-08
 Geometry optimization detected.  Setting ReadMinima to 0
 Setting SaveMinima to 0
 ---------------------------------------
  Cycle       Energy         DIIS Error
 ---------------------------------------
    1    -418.6919374201      1.36E-03
    2    -418.6902098273      1.88E-04
    3    -418.6900014345      3.45E-04
    4    -418.6904564452      6.98E-05
    5    -418.6904778030      2.51E-05
    6    -418.6904823148      1.48E-05
    7    -418.6904838219      8.94E-06
    8    -418.6904847277      1.51E-06
    9    -418.6904846930      9.12E-07
   10    -418.6904848496      3.75E-07
   11    -418.6904848607      2.22E-07
   12    -418.6904848529      4.16E-08
   13    -418.6904848459      1.47E-08
   14    -418.6904848490      3.08E-09 Convergence criterion met
 ---------------------------------------
 SCF time:  CPU 125.43 s  wall 125.54 s
 SCF   energy in the final basis set = -418.6904848490
 Total energy in the final basis set = -418.6904848490

 --------------------------------------------------------------

                    Orbital Energies (a.u.)
 --------------------------------------------------------------

 Alpha MOs
 -- Occupied --
-19.180 -19.166 -19.166 -10.303 -10.303 -10.302 -10.224 -10.224
 -1.116  -1.095  -1.086  -0.869  -0.727  -0.723  -0.602  -0.546
 -0.528  -0.510  -0.494  -0.480  -0.459  -0.458  -0.454  -0.433
 -0.400  -0.385  -0.358  -0.321  -0.256
 -- Virtual --
 -0.156  -0.055  -0.026  -0.001   0.007   0.012   0.042   0.045
  0.053   0.058   0.058   0.069   0.091   0.101   0.104   0.110
  0.112   0.113   0.114   0.116   0.120   0.146   0.149   0.152
  0.155   0.172   0.173   0.175   0.181   0.213   0.219   0.227
  0.260   0.262   0.270   0.272   0.294   0.295   0.303   0.308
  0.313   0.319   0.332   0.346   0.347   0.356   0.373   0.420
  0.429   0.447   0.454   0.463   0.491   0.521   0.538   0.545
  0.573   0.575   0.587   0.615   0.636   0.637   0.651   0.685
  0.687   0.712   0.717   0.781   0.812   0.831   0.837   0.882
  0.888   0.908   0.985   1.051   1.068   1.123   1.126   1.158
  1.162   1.178   1.179   1.190   1.219   1.236   1.250   1.271
  1.275   1.379   1.395   1.431   1.443   1.459   1.532   1.572
  1.591   1.603   1.623   1.624   1.630   1.689   1.713   1.715
  1.737   1.753   1.812   1.822   1.868   1.918   1.939   1.985
  2.024   2.070   2.119   2.145   2.259   2.263   2.382   2.430
  2.456   2.540   2.565   2.576   2.601   2.629   2.636   2.732
  2.753   2.786   2.792   2.805   2.861   2.866   2.873   2.884
  2.887   2.971   2.991   3.090   3.145   3.169   3.265   3.328
  3.335   3.377   3.482   3.588   3.603   3.613   3.657   3.711
  3.898   3.967   4.081   4.082   4.162   4.387   4.962   5.017
  5.048   5.098   5.156   5.237   5.544   5.718   5.788  23.760
 23.798  23.819  23.841  23.873  49.885  50.001  50.024
 --------------------------------------------------------------

          Ground-State Mulliken Net Atomic Charges

     Atom                 Charge (a.u.)
  ----------------------------------------
      1 C                    -0.232862
      2 C                    -0.238991
      3 C                     0.100160
      4 C                     0.167328
      5 C                     0.098024
      6 H                     0.191470
      7 O                    -0.231564
      8 O                    -0.231650
      9 H                     0.198392
     10 O                    -0.209345
     11 H                     0.198187
     12 H                     0.190850
  ----------------------------------------
  Sum of atomic charges =    -0.000000

 -----------------------------------------------------------------
                    Cartesian Multipole Moments
 -----------------------------------------------------------------
    Charge (ESU x 10^10)
                -0.0000
    Dipole Moment (Debye)
         X       0.2048      Y       0.1730      Z       4.8887
       Tot       4.8960
    Quadrupole Moments (Debye-Ang)
        XX     -59.3253     XY       0.2112     YY     -41.4841
        XZ       0.1798     YZ      -0.2023     ZZ     -46.8651
    Octopole Moments (Debye-Ang^2)
       XXX      12.8986    XXY       0.4404    XYY       2.7538
       YYY       0.2461    XXZ       6.5863    XYZ      -0.0935
       YYZ      -1.2092    XZZ       3.0558    YZZ       0.5600
       ZZZ      10.9210
    Hexadecapole Moments (Debye-Ang^3)
      XXXX    -697.2367   XXXY      -2.8536   XXYY     -99.8014
      XYYY      -1.8747   YYYY     -52.7542   XXXZ       7.2073
      XXYZ      -2.0843   XYYZ       1.2676   YYYZ      -4.9136
      XXZZ    -166.8463   XYZZ      -1.5869   YYZZ     -71.7950
      XZZZ       1.9375   YZZZ      -6.8359   ZZZZ    -441.3443
 -----------------------------------------------------------------
 Calculating analytic gradient of the SCF energy
 Gradient of SCF Energy
            1           2           3           4           5           6
    1  -0.0005612   0.0001315  -0.0001790   0.0001543   0.0000376  -0.0000185
    2  -0.0005154   0.0000294  -0.0004050   0.0000858   0.0014181   0.0000595
    3   0.0002100   0.0003120   0.0001307  -0.0003711  -0.0005990   0.0000274
            7           8           9          10          11          12
    1   0.0002591   0.0002817   0.0000255   0.0000950  -0.0002553   0.0000294
    2   0.0000159  -0.0004461   0.0001388  -0.0001639  -0.0002087  -0.0000085
    3   0.0000705  -0.0000520   0.0000948   0.0001905   0.0001835  -0.0001971
 Max gradient component =       1.418E-03
 RMS gradient           =       3.389E-04
 Gradient time:  CPU 40.10 s  wall 40.11 s
 Geometry Optimization Parameters
   NAtoms,    NIC,     NZ,  NCons,   NDum,   NFix, NCnnct, MaxDiis
       12      86       0       0       0       0       0       0

 Cartesian Hessian Update
 Hessian Updated using BFGS Update


** GEOMETRY OPTIMIZATION IN DELOCALIZED INTERNAL COORDINATES **
   Searching for a Minimum

   Optimization Cycle:  10

                       Coordinates (Angstroms)
     ATOM                X               Y               Z
      1  C         0.7666945396    0.1116156344    1.4853861277
      2  C        -0.7739543333   -0.0240666900    1.5568698900
      3  C        -1.3069391493   -0.0163023174    0.1303851880
      4  C        -0.1036556877   -0.0245714111   -0.8484171519
      5  C         1.1779111825    0.0198113515    0.0216379416
      6  H        -1.0842104823   -0.9632840806    2.0250034201
      7  O        -2.4583612518   -0.0086006212   -0.2119230120
      8  O         2.2966609048   -0.0238084358   -0.4145904467
      9  H        -1.2528993817    0.7770710626    2.1248081667
     10  O        -0.1549269972   -0.0662541858   -2.0439928897
     11  H         1.2943591255   -0.6547516186    2.0578249321
     12  H         1.1122318310    1.0772752120    1.8676486341
   Point Group: c1    Number of degrees of freedom:    30


   Energy is   -418.690484849

 Hessian Updated using BFGS Update

 30 Hessian modes will be used to form the next step
  Hessian Eigenvalues:
     0.000005    0.003814    0.014406    0.021553    0.031577    0.038112
     0.044649    0.051804    0.055304    0.088613    0.089589    0.092811
     0.114798    0.238120    0.245289    0.247648    0.249821    0.253370
     0.271194    0.274092    0.283892    0.297830    0.314694    0.343370
     0.343750    0.345514    0.349205    1.040593    1.050394    1.060647
**WARNING** Magnitude of eigenvalue   1 too small.  Replaced by     0.000100

 Minimum Search - Taking Simple RFO Step
 Searching for Lamda that Minimizes Along All modes
 Value Taken    Lamda =  -0.00019897
 Calculated Step too Large.  Step scaled by  0.391061
 Step Taken.  Stepsize is  0.300000

                             Maximum     Tolerance    Cnvgd?
         Gradient           0.000747      0.000300      NO
         Displacement       0.235729      0.001200      NO
         Energy change     -0.002110      0.000001      NO


 New Cartesian Coordinates Obtained by Inverse Iteration

 Displacement from previous Coordinates is:  0.283406
 ----------------------------------------------------------------
             Standard Nuclear Orientation (Angstroms)
    I     Atom           X                Y                Z
 ----------------------------------------------------------------
    1      C       0.7644771950     0.1262377241     1.4842025159
    2      C      -0.7723588983    -0.0388137512     1.5572033974
    3      C      -1.3065619962     0.0049164332     0.1319223286
    4      C      -0.1034413835    -0.0302208341    -0.8470599071
    5      C       1.1781212028    -0.0059858425     0.0242639187
    6      H      -1.0585616313    -1.0040019037     1.9876347003
    7      O      -2.4573562818     0.0503832736    -0.2092309780
    8      O       2.2966639263    -0.0720709057    -0.4097552711
    9      H      -1.2670426266     0.7271304725     2.1584210873
   10      O      -0.1542853944    -0.0653620908    -2.0428330088
   11      H       1.3087216589    -0.6033910913     2.0877326075
   12      H       1.0845345291     1.1153124160     1.8281394093
 ----------------------------------------------------------------
 Nuclear Repulsion Energy =   344.3590972695 hartrees
 There are       29 alpha and       29 beta electrons
 Applying Cartesian multipole field
    Component          Value
    ---------          -----
     (2,0,0)        1.00000E-11
     (0,2,0)        2.00000E-11
     (0,0,2)       -3.00000E-11
 Nucleus-field energy     =    -0.0000000044 hartrees
 Requested basis set is 6-311++G(d,p)
 There are 68 shells and 204 basis functions
 A cutoff of  1.0D-11 yielded   2184 shell pairs
 There are     20014 function pairs (     21621 Cartesian)
 Smallest overlap matrix eigenvalue = 1.50E-05
 Guess MOs from SCF MO coefficient file
 Reading MOs from coefficient file
 Reading MOs from coefficient file
 A restricted hybrid HF-DFT SCF calculation will be
 performed using Pulay DIIS extrapolation
 Exchange:     0.2000 Hartree-Fock + 0.0800 Slater + 0.7200 B88
 Correlation:  0.1900 VWN1RPA + 0.8100 LYP
 Using SG-1 standard quadrature grid
 SCF converges when DIIS error is below 1.0E-08
 Geometry optimization detected.  Setting ReadMinima to 0
 Setting SaveMinima to 0
 ---------------------------------------
  Cycle       Energy         DIIS Error
 ---------------------------------------
    1    -418.6855300433      8.37E-04
    2    -418.6905184042      6.23E-05
    3    -418.6905394572      7.38E-05
    4    -418.6905573727      3.96E-05
    5    -418.6905633400      8.03E-06
    6    -418.6905639647      3.86E-06
    7    -418.6905640092      2.54E-06
    8    -418.6905639867      4.73E-07
    9    -418.6905640360      2.57E-07
   10    -418.6905640661      8.27E-08
   11    -418.6905640603      6.65E-08
   12    -418.6905640606      1.52E-08
   13    -418.6905640589      2.18E-09 Convergence criterion met
 ---------------------------------------
 SCF time:  CPU 116.14 s  wall 116.25 s
 SCF   energy in the final basis set = -418.6905640589
 Total energy in the final basis set = -418.6905640589

 --------------------------------------------------------------

                    Orbital Energies (a.u.)
 --------------------------------------------------------------

 Alpha MOs
 -- Occupied --
-19.180 -19.166 -19.166 -10.303 -10.303 -10.302 -10.224 -10.224
 -1.116  -1.095  -1.086  -0.869  -0.727  -0.723  -0.602  -0.546
 -0.529  -0.510  -0.494  -0.480  -0.460  -0.458  -0.453  -0.433
 -0.400  -0.386  -0.359  -0.321  -0.256
 -- Virtual --
 -0.156  -0.055  -0.025  -0.001   0.007   0.012   0.042   0.045
  0.053   0.058   0.058   0.069   0.091   0.101   0.103   0.109
  0.112   0.113   0.114   0.116   0.120   0.145   0.150   0.151
  0.155   0.172   0.173   0.177   0.181   0.209   0.217   0.226
  0.262   0.262   0.269   0.275   0.294   0.294   0.304   0.306
  0.314   0.319   0.333   0.346   0.346   0.358   0.370   0.419
  0.428   0.446   0.453   0.462   0.491   0.524   0.537   0.545
  0.571   0.576   0.595   0.617   0.635   0.638   0.652   0.686
  0.687   0.712   0.713   0.774   0.816   0.834   0.835   0.882
  0.886   0.907   0.987   1.045   1.069   1.114   1.115   1.161
  1.162   1.180   1.182   1.198   1.214   1.239   1.248   1.273
  1.275   1.381   1.392   1.432   1.443   1.467   1.530   1.567
  1.592   1.594   1.619   1.629   1.631   1.688   1.713   1.716
  1.739   1.757   1.809   1.814   1.878   1.919   1.941   1.983
  2.022   2.071   2.111   2.145   2.259   2.261   2.370   2.429
  2.467   2.538   2.571   2.587   2.604   2.626   2.640   2.734
  2.751   2.786   2.795   2.809   2.863   2.866   2.867   2.884
  2.886   2.965   2.992   3.095   3.138   3.173   3.269   3.325
  3.335   3.377   3.482   3.587   3.609   3.613   3.657   3.712
  3.886   3.976   4.077   4.082   4.160   4.380   4.965   5.016
  5.050   5.097   5.156   5.234   5.545   5.717   5.788  23.762
 23.799  23.817  23.840  23.874  49.886  50.000  50.025
 --------------------------------------------------------------

          Ground-State Mulliken Net Atomic Charges

     Atom                 Charge (a.u.)
  ----------------------------------------
      1 C                    -0.231131
      2 C                    -0.236987
      3 C                     0.097593
      4 C                     0.169536
      5 C                     0.095928
      6 H                     0.189455
      7 O                    -0.231783
      8 O                    -0.231840
      9 H                     0.199711
     10 O                    -0.208856
     11 H                     0.199150
     12 H                     0.189222
  ----------------------------------------
  Sum of atomic charges =    -0.000000

 -----------------------------------------------------------------
                    Cartesian Multipole Moments
 -----------------------------------------------------------------
    Charge (ESU x 10^10)
                -0.0000
    Dipole Moment (Debye)
         X       0.2026      Y       0.1422      Z       4.8772
       Tot       4.8835
    Quadrupole Moments (Debye-Ang)
        XX     -59.3226     XY       0.6817     YY     -41.5049
        XZ       0.1684     YZ      -0.2067     ZZ     -46.8545
    Octopole Moments (Debye-Ang^2)
       XXX      12.8363    XXY       0.2032    XYY       2.7317
       YYY       0.2072    XXZ       6.4488    XYZ      -0.3174
       YYZ      -1.3180    XZZ       3.0546    YZZ       0.5511
       ZZZ      10.7541
    Hexadecapole Moments (Debye-Ang^3)
      XXXX    -696.4265   XXXY       4.6018   XXYY    -100.0155
      XYYY       2.7450   YYYY     -53.1001   XXXZ       7.1329
      XXYZ      -2.1926   XYYZ       1.2607   YYYZ      -5.0933
      XXZZ    -166.5056   XYZZ      -0.0985   YYZZ     -72.0338
      XZZZ       1.9002   YZZZ      -6.9175   ZZZZ    -440.3970
 -----------------------------------------------------------------
 Calculating analytic gradient of the SCF energy
 Gradient of SCF Energy
            1           2           3           4           5           6
    1  -0.0008670   0.0002092   0.0000098   0.0000637  -0.0000563  -0.0000580
    2   0.0001201  -0.0000840   0.0000796  -0.0002533   0.0002476   0.0001126
    3  -0.0000175   0.0004398  -0.0000073  -0.0003705  -0.0005344   0.0000934
            7           8           9          10          11          12
    1   0.0003459   0.0004239  -0.0000253   0.0001849  -0.0003192   0.0000883
    2  -0.0001429   0.0001038   0.0001166   0.0000953  -0.0002852  -0.0001102
    3   0.0002040  -0.0001905   0.0001501   0.0001456   0.0001717  -0.0000844
 Max gradient component =       8.670E-04
 RMS gradient           =       2.553E-04
 Gradient time:  CPU 40.62 s  wall 40.63 s
 Geometry Optimization Parameters
   NAtoms,    NIC,     NZ,  NCons,   NDum,   NFix, NCnnct, MaxDiis
       12      86       0       0       0       0       0       0

 Cartesian Hessian Update
 Hessian Updated using BFGS Update


** GEOMETRY OPTIMIZATION IN DELOCALIZED INTERNAL COORDINATES **
   Searching for a Minimum

   Optimization Cycle:  11

                       Coordinates (Angstroms)
     ATOM                X               Y               Z
      1  C         0.7644771950    0.1262377241    1.4842025159
      2  C        -0.7723588983   -0.0388137512    1.5572033974
      3  C        -1.3065619962    0.0049164332    0.1319223286
      4  C        -0.1034413835   -0.0302208341   -0.8470599071
      5  C         1.1781212028   -0.0059858425    0.0242639187
      6  H        -1.0585616313   -1.0040019037    1.9876347003
      7  O        -2.4573562818    0.0503832736   -0.2092309780
      8  O         2.2966639263   -0.0720709057   -0.4097552711
      9  H        -1.2670426266    0.7271304725    2.1584210873
     10  O        -0.1542853944   -0.0653620908   -2.0428330088
     11  H         1.3087216589   -0.6033910913    2.0877326075
     12  H         1.0845345291    1.1153124160    1.8281394093
   Point Group: c1    Number of degrees of freedom:    30


   Energy is   -418.690564059

 Hessian Updated using BFGS Update

 30 Hessian modes will be used to form the next step
  Hessian Eigenvalues:
     0.000000    0.003783    0.014403    0.027897    0.033706    0.044633
     0.051569    0.054746    0.082012    0.088355    0.090656    0.102023
     0.113213    0.237597    0.245466    0.248692    0.249847    0.262686
     0.271861    0.273529    0.286950    0.298009    0.341901    0.343696
     0.344434    0.345845    0.536354    1.040574    1.058428    1.092699
**WARNING** Magnitude of eigenvalue   1 too small.  Replaced by     0.000100

 Minimum Search - Taking Simple RFO Step
 Searching for Lamda that Minimizes Along All modes
 Value Taken    Lamda =  -0.00021726
 Calculated Step too Large.  Step scaled by  0.377705
 Step Taken.  Stepsize is  0.300000

                             Maximum     Tolerance    Cnvgd?
         Gradient           0.001089      0.000300      NO
         Displacement       0.234570      0.001200      NO
         Energy change     -0.000079      0.000001      NO


 New Cartesian Coordinates Obtained by Inverse Iteration

 Displacement from previous Coordinates is:  0.285735
 ----------------------------------------------------------------
             Standard Nuclear Orientation (Angstroms)
    I     Atom           X                Y                Z
 ----------------------------------------------------------------
    1      C       0.7623036859     0.1412697947     1.4830965484
    2      C      -0.7703801079    -0.0539883778     1.5569477772
    3      C      -1.3060459941     0.0260744759     0.1340281824
    4      C      -0.1036780215    -0.0352988785    -0.8447831904
    5      C       1.1774767944    -0.0322813654     0.0284949267
    6      H      -1.0319390456    -1.0429090150     1.9490112111
    7      O      -2.4552339176     0.1092329004    -0.2054032006
    8      O       2.2953581722    -0.1219556139    -0.4028086300
    9      H      -1.2801973674     0.6753092623     2.1893313175
   10      O      -0.1539329363    -0.0634706985    -2.0407727320
   11      H       1.3234549146    -0.5495489537     2.1154549191
   12      H       1.0557241234     1.1517003698     1.7880436707
 ----------------------------------------------------------------
 Nuclear Repulsion Energy =   344.4474632867 hartrees
 There are       29 alpha and       29 beta electrons
 Applying Cartesian multipole field
    Component          Value
    ---------          -----
     (2,0,0)        1.00000E-11
     (0,2,0)        2.00000E-11
     (0,0,2)       -3.00000E-11
 Nucleus-field energy     =    -0.0000000043 hartrees
 Requested basis set is 6-311++G(d,p)
 There are 68 shells and 204 basis functions
 A cutoff of  1.0D-11 yielded   2182 shell pairs
 There are     20014 function pairs (     21621 Cartesian)
 Smallest overlap matrix eigenvalue = 1.49E-05
 Guess MOs from SCF MO coefficient file
 Reading MOs from coefficient file
 Reading MOs from coefficient file
 A restricted hybrid HF-DFT SCF calculation will be
 performed using Pulay DIIS extrapolation
 Exchange:     0.2000 Hartree-Fock + 0.0800 Slater + 0.7200 B88
 Correlation:  0.1900 VWN1RPA + 0.8100 LYP
 Using SG-1 standard quadrature grid
 SCF converges when DIIS error is below 1.0E-08
 Geometry optimization detected.  Setting ReadMinima to 0
 Setting SaveMinima to 0
 ---------------------------------------
  Cycle       Energy         DIIS Error
 ---------------------------------------
    1    -418.6851640244      8.48E-04
    2    -418.6905856654      6.48E-05
    3    -418.6906075637      7.60E-05
    4    -418.6906268719      4.14E-05
    5    -418.6906337136      8.61E-06
    6    -418.6906342547      3.03E-06
    7    -418.6906343383      2.20E-06
    8    -418.6906343239      5.85E-07
    9    -418.6906343361      3.28E-07
   10    -418.6906343456      7.17E-08
   11    -418.6906343435      3.02E-08
   12    -418.6906343427      2.22E-08
   13    -418.6906343432      4.64E-09 Convergence criterion met
 ---------------------------------------
 SCF time:  CPU 116.80 s  wall 117.17 s
 SCF   energy in the final basis set = -418.6906343432
 Total energy in the final basis set = -418.6906343432

 --------------------------------------------------------------

                    Orbital Energies (a.u.)
 --------------------------------------------------------------

 Alpha MOs
 -- Occupied --
-19.180 -19.166 -19.166 -10.303 -10.303 -10.302 -10.224 -10.224
 -1.116  -1.096  -1.086  -0.870  -0.727  -0.723  -0.602  -0.546
 -0.530  -0.510  -0.493  -0.480  -0.461  -0.458  -0.452  -0.434
 -0.400  -0.386  -0.359  -0.320  -0.256
 -- Virtual --
 -0.155  -0.056  -0.025  -0.001   0.007   0.011   0.042   0.045
  0.054   0.058   0.059   0.068   0.091   0.100   0.102   0.107
  0.112   0.113   0.114   0.116   0.120   0.145   0.150   0.150
  0.155   0.171   0.173   0.180   0.182   0.205   0.213   0.225
  0.262   0.265   0.269   0.279   0.292   0.294   0.302   0.307
  0.315   0.318   0.334   0.345   0.346   0.359   0.366   0.419
  0.426   0.446   0.453   0.461   0.490   0.527   0.536   0.546
  0.568   0.578   0.607   0.619   0.634   0.639   0.653   0.686
  0.689   0.707   0.713   0.766   0.820   0.834   0.837   0.881
  0.882   0.906   0.983   1.041   1.070   1.106   1.109   1.160
  1.163   1.182   1.185   1.205   1.208   1.241   1.245   1.271
  1.280   1.384   1.389   1.435   1.444   1.476   1.527   1.564
  1.584   1.594   1.614   1.632   1.635   1.687   1.713   1.718
  1.741   1.762   1.805   1.807   1.888   1.917   1.947   1.979
  2.018   2.072   2.102   2.146   2.258   2.259   2.359   2.429
  2.478   2.536   2.579   2.595   2.613   2.622   2.645   2.737
  2.750   2.786   2.798   2.813   2.860   2.864   2.866   2.884
  2.885   2.958   2.992   3.100   3.131   3.180   3.274   3.321
  3.335   3.378   3.482   3.586   3.614   3.618   3.658   3.714
  3.873   3.986   4.073   4.081   4.158   4.370   4.969   5.016
  5.051   5.096   5.156   5.231   5.546   5.715   5.788  23.764
 23.800  23.814  23.839  23.874  49.888  49.999  50.025
 --------------------------------------------------------------

          Ground-State Mulliken Net Atomic Charges

     Atom                 Charge (a.u.)
  ----------------------------------------
      1 C                    -0.229636
      2 C                    -0.232949
      3 C                     0.093525
      4 C                     0.172007
      5 C                     0.093218
      6 H                     0.187192
      7 O                    -0.232302
      8 O                    -0.231972
      9 H                     0.201218
     10 O                    -0.208230
     11 H                     0.200441
     12 H                     0.187487
  ----------------------------------------
  Sum of atomic charges =    -0.000000

 -----------------------------------------------------------------
                    Cartesian Multipole Moments
 -----------------------------------------------------------------
    Charge (ESU x 10^10)
                -0.0000
    Dipole Moment (Debye)
         X       0.2013      Y       0.1136      Z       4.8622
       Tot       4.8677
    Quadrupole Moments (Debye-Ang)
        XX     -59.2946     XY       1.1562     YY     -41.5507
        XZ       0.1617     YZ      -0.2068     ZZ     -46.8413
    Octopole Moments (Debye-Ang^2)
       XXX      12.7878    XXY      -0.0106    XYY       2.7291
       YYY       0.1805    XXZ       6.2549    XYZ      -0.5362
       YYZ      -1.4647    XZZ       3.0774    YZZ       0.5437
       ZZZ      10.4802
    Hexadecapole Moments (Debye-Ang^3)
      XXXX    -694.8199   XXXY      12.1314   XXYY    -100.4126
      XYYY       7.4050   YYYY     -53.9303   XXXZ       6.9757
      XXYZ      -2.2905   XYYZ       1.2338   YYYZ      -5.2416
      XXZZ    -165.9393   XYZZ       1.4508   YYZZ     -72.3917
      XZZZ       1.7961   YZZZ      -6.9281   ZZZZ    -438.9898
 -----------------------------------------------------------------
 Calculating analytic gradient of the SCF energy
 Gradient of SCF Energy
            1           2           3           4           5           6
    1  -0.0008283   0.0002814   0.0002133   0.0000161  -0.0002579  -0.0001407
    2   0.0007374  -0.0001759   0.0005960  -0.0004890  -0.0011662   0.0001534
    3  -0.0002263   0.0003695  -0.0001629  -0.0002026  -0.0002013   0.0001332
            7           8           9          10          11          12
    1   0.0002599   0.0004195  -0.0000746   0.0001756  -0.0002341   0.0001698
    2  -0.0002811   0.0006854  -0.0000127   0.0003271  -0.0002003  -0.0001742
    3   0.0002461  -0.0002334   0.0001049   0.0000346   0.0000497   0.0000885
 Max gradient component =       1.166E-03
 RMS gradient           =       3.723E-04
 Gradient time:  CPU 40.40 s  wall 40.41 s
 Geometry Optimization Parameters
   NAtoms,    NIC,     NZ,  NCons,   NDum,   NFix, NCnnct, MaxDiis
       12      86       0       0       0       0       0       0

 Cartesian Hessian Update
 Hessian Updated using BFGS Update


** GEOMETRY OPTIMIZATION IN DELOCALIZED INTERNAL COORDINATES **
   Searching for a Minimum

   Optimization Cycle:  12

                       Coordinates (Angstroms)
     ATOM                X               Y               Z
      1  C         0.7623036859    0.1412697947    1.4830965484
      2  C        -0.7703801079   -0.0539883778    1.5569477772
      3  C        -1.3060459941    0.0260744759    0.1340281824
      4  C        -0.1036780215   -0.0352988785   -0.8447831904
      5  C         1.1774767944   -0.0322813654    0.0284949267
      6  H        -1.0319390456   -1.0429090150    1.9490112111
      7  O        -2.4552339176    0.1092329004   -0.2054032006
      8  O         2.2953581722   -0.1219556139   -0.4028086300
      9  H        -1.2801973674    0.6753092623    2.1893313175
     10  O        -0.1539329363   -0.0634706985   -2.0407727320
     11  H         1.3234549146   -0.5495489537    2.1154549191
     12  H         1.0557241234    1.1517003698    1.7880436707
   Point Group: c1    Number of degrees of freedom:    30


   Energy is   -418.690634343

 Hessian Updated using BFGS Update

 30 Hessian modes will be used to form the next step
  Hessian Eigenvalues:
     0.000022    0.003397    0.011543    0.015263    0.031981    0.044551
     0.047034    0.052778    0.058306    0.088381    0.090825    0.096679
     0.113327    0.233868    0.245639    0.248724    0.249982    0.259404
     0.271817    0.273164    0.285390    0.297787    0.341980    0.343617
     0.344543    0.345671    0.498045    1.040490    1.049725    1.073613
**WARNING** Magnitude of eigenvalue   1 too small.  Replaced by     0.000100

 Minimum Search - Taking Simple RFO Step
 Searching for Lamda that Minimizes Along All modes
 Value Taken    Lamda =  -0.00007657
 Calculated Step too Large.  Step scaled by  0.570132
 Step Taken.  Stepsize is  0.300000

                             Maximum     Tolerance    Cnvgd?
         Gradient           0.000927      0.000300      NO
         Displacement       0.238504      0.001200      NO
         Energy change     -0.000070      0.000001      NO


 New Cartesian Coordinates Obtained by Inverse Iteration

 Displacement from previous Coordinates is:  0.282443
 ----------------------------------------------------------------
             Standard Nuclear Orientation (Angstroms)
    I     Atom           X                Y                Z
 ----------------------------------------------------------------
    1      C       0.7577170927     0.1550718751     1.4808062779
    2      C      -0.7685842493    -0.0679913556     1.5584242494
    3      C      -1.3037218786     0.0473755998     0.1377867030
    4      C      -0.1029171810    -0.0409742296    -0.8436472669
    5      C       1.1774651682    -0.0547465164     0.0307238849
    6      H      -1.0045290092    -1.0790095238     1.9096133565
    7      O      -2.4499522107     0.1688992373    -0.1987605436
    8      O       2.2950204649    -0.1678620294    -0.3967347097
    9      H      -1.2912250694     0.6220348466     2.2235000279
   10      O      -0.1521479206    -0.0658207692    -2.0395649636
   11      H       1.3301298874    -0.4971061237     2.1433872492
   12      H       1.0256552056     1.1842628890     1.7451065353
 ----------------------------------------------------------------
 Nuclear Repulsion Energy =   344.5046543566 hartrees
 There are       29 alpha and       29 beta electrons
 Applying Cartesian multipole field
    Component          Value
    ---------          -----
     (2,0,0)        1.00000E-11
     (0,2,0)        2.00000E-11
     (0,0,2)       -3.00000E-11
 Nucleus-field energy     =    -0.0000000043 hartrees
 Requested basis set is 6-311++G(d,p)
 There are 68 shells and 204 basis functions
 A cutoff of  1.0D-11 yielded   2185 shell pairs
 There are     20062 function pairs (     21669 Cartesian)
 Smallest overlap matrix eigenvalue = 1.48E-05
 Guess MOs from SCF MO coefficient file
 Reading MOs from coefficient file
 Reading MOs from coefficient file
 A restricted hybrid HF-DFT SCF calculation will be
 performed using Pulay DIIS extrapolation
 Exchange:     0.2000 Hartree-Fock + 0.0800 Slater + 0.7200 B88
 Correlation:  0.1900 VWN1RPA + 0.8100 LYP
 Using SG-1 standard quadrature grid
 SCF converges when DIIS error is below 1.0E-08
 Geometry optimization detected.  Setting ReadMinima to 0
 Setting SaveMinima to 0
 ---------------------------------------
  Cycle       Energy         DIIS Error
 ---------------------------------------
    1    -418.6846832730      8.36E-04
    2    -418.6905911460      6.89E-05
    3    -418.6906003005      9.55E-05
    4    -418.6906337705      3.87E-05
    5    -418.6906393968      9.24E-06
    6    -418.6906397431      4.85E-06
    7    -418.6906399668      2.90E-06
    8    -418.6906399191      4.59E-07
    9    -418.6906399429      2.70E-07
   10    -418.6906399427      8.05E-08
   11    -418.6906399442      8.34E-08
   12    -418.6906399587      1.78E-08
   13    -418.6906399581      5.29E-09 Convergence criterion met
 ---------------------------------------
 SCF time:  CPU 116.00 s  wall 116.07 s
 SCF   energy in the final basis set = -418.6906399581
 Total energy in the final basis set = -418.6906399581

 --------------------------------------------------------------

                    Orbital Energies (a.u.)
 --------------------------------------------------------------

 Alpha MOs
 -- Occupied --
-19.180 -19.166 -19.166 -10.303 -10.303 -10.302 -10.224 -10.224
 -1.116  -1.096  -1.087  -0.871  -0.727  -0.722  -0.602  -0.546
 -0.530  -0.510  -0.493  -0.480  -0.462  -0.458  -0.451  -0.434
 -0.401  -0.387  -0.359  -0.320  -0.256
 -- Virtual --
 -0.155  -0.057  -0.024  -0.001   0.007   0.011   0.042   0.045
  0.054   0.057   0.059   0.068   0.091   0.100   0.102   0.106
  0.113   0.113   0.114   0.116   0.120   0.144   0.149   0.151
  0.154   0.171   0.173   0.182   0.185   0.202   0.209   0.224
  0.260   0.267   0.270   0.282   0.291   0.293   0.298   0.309
  0.316   0.317   0.335   0.343   0.346   0.361   0.363   0.418
  0.424   0.446   0.452   0.460   0.490   0.529   0.535   0.547
  0.565   0.580   0.618   0.621   0.634   0.641   0.654   0.685
  0.691   0.702   0.714   0.758   0.824   0.834   0.842   0.879
  0.880   0.904   0.972   1.041   1.072   1.096   1.106   1.159
  1.164   1.185   1.188   1.201   1.209   1.243   1.244   1.270
  1.288   1.385   1.387   1.437   1.446   1.485   1.524   1.560
  1.573   1.597   1.609   1.634   1.640   1.685   1.711   1.721
  1.743   1.767   1.801   1.801   1.897   1.913   1.957   1.975
  2.014   2.073   2.094   2.146   2.256   2.259   2.348   2.428
  2.487   2.535   2.587   2.597   2.619   2.627   2.650   2.741
  2.748   2.786   2.802   2.818   2.851   2.865   2.866   2.884
  2.885   2.951   2.993   3.105   3.124   3.188   3.278   3.318
  3.334   3.379   3.482   3.584   3.615   3.628   3.659   3.716
  3.858   3.997   4.068   4.080   4.156   4.359   4.973   5.015
  5.053   5.095   5.156   5.227   5.547   5.712   5.788  23.767
 23.801  23.810  23.839  23.874  49.890  49.997  50.025
 --------------------------------------------------------------

          Ground-State Mulliken Net Atomic Charges

     Atom                 Charge (a.u.)
  ----------------------------------------
      1 C                    -0.223892
      2 C                    -0.229617
      3 C                     0.089264
      4 C                     0.173754
      5 C                     0.088417
      6 H                     0.184755
      7 O                    -0.232773
      8 O                    -0.232217
      9 H                     0.202859
     10 O                    -0.207376
     11 H                     0.201503
     12 H                     0.185324
  ----------------------------------------
  Sum of atomic charges =    -0.000000

 -----------------------------------------------------------------
                    Cartesian Multipole Moments
 -----------------------------------------------------------------
    Charge (ESU x 10^10)
                -0.0000
    Dipole Moment (Debye)
         X       0.1919      Y       0.0849      Z       4.8391
       Tot       4.8437
    Quadrupole Moments (Debye-Ang)
        XX     -59.2629     XY       1.6179     YY     -41.6252
        XZ       0.1422     YZ      -0.2249     ZZ     -46.8131
    Octopole Moments (Debye-Ang^2)
       XXX      12.5173    XXY      -0.2776    XYY       2.7190
       YYY       0.0937    XXZ       5.9924    XYZ      -0.7279
       YYZ      -1.6334    XZZ       3.0032    YZZ       0.5333
       ZZZ      10.2790
    Hexadecapole Moments (Debye-Ang^3)
      XXXX    -692.2138   XXXY      19.4355   XXYY    -100.9444
      XYYY      11.8880   YYYY     -55.2154   XXXZ       7.2250
      XXYZ      -2.4040   XYYZ       1.3360   YYYZ      -5.5180
      XXZZ    -165.3199   XYZZ       2.9173   YYZZ     -72.9668
      XZZZ       1.9771   YZZZ      -7.1528   ZZZZ    -437.5546
 -----------------------------------------------------------------
 Calculating analytic gradient of the SCF energy
 Gradient of SCF Energy
            1           2           3           4           5           6
    1  -0.0020659   0.0004354   0.0007307  -0.0001333  -0.0006128  -0.0001765
    2   0.0009853  -0.0001367   0.0011238  -0.0010529  -0.0014095   0.0002683
    3  -0.0006564   0.0012844  -0.0003674  -0.0006770  -0.0007305   0.0000973
            7           8           9          10          11          12
    1   0.0006980   0.0011813  -0.0002081   0.0005321  -0.0005693   0.0001884
    2  -0.0004666   0.0008595  -0.0001615   0.0005717  -0.0003296  -0.0002518
    3   0.0006865  -0.0006742   0.0005727   0.0000667   0.0005025  -0.0001045
 Max gradient component =       2.066E-03
 RMS gradient           =       7.383E-04
 Gradient time:  CPU 40.06 s  wall 40.07 s
 Geometry Optimization Parameters
   NAtoms,    NIC,     NZ,  NCons,   NDum,   NFix, NCnnct, MaxDiis
       12      86       0       0       0       0       0       0

 Cartesian Hessian Update
 Hessian Updated using BFGS Update


** GEOMETRY OPTIMIZATION IN DELOCALIZED INTERNAL COORDINATES **
   Searching for a Minimum

   Optimization Cycle:  13

                       Coordinates (Angstroms)
     ATOM                X               Y               Z
      1  C         0.7577170927    0.1550718751    1.4808062779
      2  C        -0.7685842493   -0.0679913556    1.5584242494
      3  C        -1.3037218786    0.0473755998    0.1377867030
      4  C        -0.1029171810   -0.0409742296   -0.8436472669
      5  C         1.1774651682   -0.0547465164    0.0307238849
      6  H        -1.0045290092   -1.0790095238    1.9096133565
      7  O        -2.4499522107    0.1688992373   -0.1987605436
      8  O         2.2950204649   -0.1678620294   -0.3967347097
      9  H        -1.2912250694    0.6220348466    2.2235000279
     10  O        -0.1521479206   -0.0658207692   -2.0395649636
     11  H         1.3301298874   -0.4971061237    2.1433872492
     12  H         1.0256552056    1.1842628890    1.7451065353
   Point Group: c1    Number of degrees of freedom:    30


   Energy is   -418.690639958

 Hessian Updated using BFGS Update

 30 Hessian modes will be used to form the next step
  Hessian Eigenvalues:
     0.000065    0.003634    0.014302    0.021977    0.032329    0.044662
     0.051681    0.054089    0.064251    0.088781    0.090969    0.100527
     0.113413    0.232816    0.245595    0.248825    0.249759    0.258981
     0.271957    0.273197    0.285739    0.297962    0.341946    0.343748
     0.344554    0.345745    0.489964    1.040379    1.050378    1.075683
**WARNING** Magnitude of eigenvalue   1 too small.  Replaced by     0.000100

 Minimum Search - Taking Simple RFO Step
 Searching for Lamda that Minimizes Along All modes
 Value Taken    Lamda =  -0.00027565
 Calculated Step too Large.  Step scaled by  0.500375
 Step Taken.  Stepsize is  0.300000

                             Maximum     Tolerance    Cnvgd?
         Gradient           0.002729      0.000300      NO
         Displacement       0.211999      0.001200      NO
         Energy change     -0.000006      0.000001      NO


 New Cartesian Coordinates Obtained by Inverse Iteration

 Displacement from previous Coordinates is:  0.307440
 ----------------------------------------------------------------
             Standard Nuclear Orientation (Angstroms)
    I     Atom           X                Y                Z
 ----------------------------------------------------------------
    1      C       0.7602923735     0.1743977004     1.4817345527
    2      C      -0.7647109099    -0.0866871270     1.5520929653
    3      C      -1.3066987077     0.0658882624     0.1388053108
    4      C      -0.1068709413    -0.0419197628    -0.8355675411
    5      C       1.1723427877    -0.0886746186     0.0452555894
    6      H      -0.9727505714    -1.1159261032     1.8700454254
    7      O      -2.4500775637     0.2233114478    -0.1962138103
    8      O       2.2857478889    -0.2336153030    -0.3800186851
    9      H      -1.3036654302     0.5692716743     2.2359174769
   10      O      -0.1543689810    -0.0499049593    -2.0323226401
   11      H       1.3604731416    -0.4333466591     2.1600214006
   12      H       0.9931972137     1.2213393482     1.7108907556
 ----------------------------------------------------------------
 Nuclear Repulsion Energy =   344.7818568164 hartrees
 There are       29 alpha and       29 beta electrons
 Applying Cartesian multipole field
    Component          Value
    ---------          -----
     (2,0,0)        1.00000E-11
     (0,2,0)        2.00000E-11
     (0,0,2)       -3.00000E-11
 Nucleus-field energy     =    -0.0000000042 hartrees
 Requested basis set is 6-311++G(d,p)
 There are 68 shells and 204 basis functions
 A cutoff of  1.0D-11 yielded   2189 shell pairs
 There are     20066 function pairs (     21673 Cartesian)
 Smallest overlap matrix eigenvalue = 1.44E-05
 Guess MOs from SCF MO coefficient file
 Reading MOs from coefficient file
 Reading MOs from coefficient file
 A restricted hybrid HF-DFT SCF calculation will be
 performed using Pulay DIIS extrapolation
 Exchange:     0.2000 Hartree-Fock + 0.0800 Slater + 0.7200 B88
 Correlation:  0.1900 VWN1RPA + 0.8100 LYP
 Using SG-1 standard quadrature grid
 SCF converges when DIIS error is below 1.0E-08
 Geometry optimization detected.  Setting ReadMinima to 0
 Setting SaveMinima to 0
 ---------------------------------------
  Cycle       Energy         DIIS Error
 ---------------------------------------
    1    -418.6853895412      9.95E-04
    2    -418.6904312296      9.11E-05
    3    -418.6904610126      1.04E-04
    4    -418.6905033775      4.67E-05
    5    -418.6905115574      1.50E-05
    6    -418.6905125407      5.89E-06
    7    -418.6905129644      4.56E-06
    8    -418.6905130198      9.66E-07
    9    -418.6905131690      5.36E-07
   10    -418.6905131670      2.80E-07
   11    -418.6905131755      1.30E-07
   12    -418.6905131638      1.88E-08
   13    -418.6905131624      7.84E-09 Convergence criterion met
 ---------------------------------------
 SCF time:  CPU 117.16 s  wall 117.22 s
 SCF   energy in the final basis set = -418.6905131624
 Total energy in the final basis set = -418.6905131624

 --------------------------------------------------------------

                    Orbital Energies (a.u.)
 --------------------------------------------------------------

 Alpha MOs
 -- Occupied --
-19.180 -19.167 -19.166 -10.303 -10.303 -10.302 -10.225 -10.225
 -1.116  -1.096  -1.086  -0.872  -0.726  -0.724  -0.602  -0.545
 -0.532  -0.511  -0.492  -0.480  -0.463  -0.459  -0.450  -0.434
 -0.401  -0.388  -0.359  -0.320  -0.256
 -- Virtual --
 -0.155  -0.058  -0.023  -0.002   0.008   0.011   0.041   0.045
  0.054   0.057   0.060   0.067   0.091   0.099   0.101   0.105
  0.113   0.114   0.114   0.116   0.120   0.143   0.147   0.151
  0.154   0.171   0.173   0.185   0.187   0.198   0.206   0.224
  0.257   0.269   0.272   0.285   0.290   0.292   0.295   0.313
  0.316   0.316   0.335   0.342   0.346   0.359   0.364   0.417
  0.420   0.445   0.451   0.459   0.490   0.532   0.535   0.550
  0.562   0.580   0.621   0.632   0.634   0.645   0.657   0.685
  0.694   0.696   0.716   0.747   0.828   0.832   0.847   0.874
  0.879   0.904   0.949   1.052   1.072   1.086   1.110   1.159
  1.164   1.186   1.191   1.194   1.213   1.241   1.244   1.271
  1.295   1.380   1.392   1.441   1.449   1.495   1.515   1.563
  1.564   1.600   1.603   1.639   1.645   1.684   1.710   1.724
  1.742   1.773   1.799   1.802   1.904   1.909   1.964   1.974
  2.007   2.075   2.088   2.147   2.254   2.259   2.341   2.427
  2.490   2.538   2.594   2.597   2.616   2.647   2.657   2.742
  2.749   2.786   2.806   2.824   2.846   2.866   2.868   2.884
  2.885   2.945   2.995   3.111   3.122   3.196   3.282   3.312
  3.335   3.380   3.483   3.582   3.616   3.641   3.662   3.720
  3.848   4.005   4.064   4.081   4.153   4.342   4.978   5.015
  5.055   5.095   5.156   5.224   5.549   5.710   5.788  23.770
 23.804  23.808  23.836  23.878  49.893  49.996  50.026
 --------------------------------------------------------------

          Ground-State Mulliken Net Atomic Charges

     Atom                 Charge (a.u.)
  ----------------------------------------
      1 C                    -0.225873
      2 C                    -0.217981
      3 C                     0.081287
      4 C                     0.176672
      5 C                     0.084818
      6 H                     0.181956
      7 O                    -0.234563
      8 O                    -0.232568
      9 H                     0.205001
     10 O                    -0.206970
     11 H                     0.204779
     12 H                     0.183442
  ----------------------------------------
  Sum of atomic charges =    -0.000000

 -----------------------------------------------------------------
                    Cartesian Multipole Moments
 -----------------------------------------------------------------
    Charge (ESU x 10^10)
                -0.0000
    Dipole Moment (Debye)
         X       0.2089      Y       0.0706      Z       4.8281
       Tot       4.8331
    Quadrupole Moments (Debye-Ang)
        XX     -59.1438     XY       2.1242     YY     -41.7100
        XZ       0.1820     YZ      -0.1685     ZZ     -46.8243
    Octopole Moments (Debye-Ang^2)
       XXX      13.0057    XXY      -0.2341    XYY       2.7788
       YYY       0.2522    XXZ       5.6758    XYZ      -0.9650
       YYZ      -1.8390    XZZ       3.3075    YZZ       0.5341
       ZZZ       9.4373
    Hexadecapole Moments (Debye-Ang^3)
      XXXX    -689.3019   XXXY      27.4957   XXYY    -101.8219
      XYYY      16.9680   YYYY     -57.2144   XXXZ       5.9855
      XXYZ      -2.3997   XYYZ       0.9900   YYYZ      -5.2382
      XXZZ    -164.0382   XYZZ       4.8250   YYZZ     -73.2743
      XZZZ       1.1127   YZZZ      -6.3840   ZZZZ    -434.5444
 -----------------------------------------------------------------
 Calculating analytic gradient of the SCF energy
 Gradient of SCF Energy
            1           2           3           4           5           6
    1   0.0015306   0.0004384   0.0002737  -0.0000550  -0.0006217  -0.0001559
    2   0.0020805  -0.0004341   0.0014569  -0.0002967  -0.0057877  -0.0002463
    3  -0.0007230  -0.0019071  -0.0001879   0.0014651   0.0027858   0.0001976
            7           8           9          10          11          12
    1  -0.0010771  -0.0009066  -0.0001017  -0.0004506   0.0009325   0.0001934
    2  -0.0001570   0.0023014  -0.0002709   0.0007267   0.0005118   0.0001155
    3  -0.0005042   0.0002400  -0.0007774  -0.0006029  -0.0010745   0.0010885
 Max gradient component =       5.788E-03
 RMS gradient           =       1.398E-03
 Gradient time:  CPU 39.76 s  wall 39.75 s
 Geometry Optimization Parameters
   NAtoms,    NIC,     NZ,  NCons,   NDum,   NFix, NCnnct, MaxDiis
       12      86       0       0       0       0       0       0

 Cartesian Hessian Update
 Hessian Updated using BFGS Update


** GEOMETRY OPTIMIZATION IN DELOCALIZED INTERNAL COORDINATES **
   Searching for a Minimum

   Optimization Cycle:  14

                       Coordinates (Angstroms)
     ATOM                X               Y               Z
      1  C         0.7602923735    0.1743977004    1.4817345527
      2  C        -0.7647109099   -0.0866871270    1.5520929653
      3  C        -1.3066987077    0.0658882624    0.1388053108
      4  C        -0.1068709413   -0.0419197628   -0.8355675411
      5  C         1.1723427877   -0.0886746186    0.0452555894
      6  H        -0.9727505714   -1.1159261032    1.8700454254
      7  O        -2.4500775637    0.2233114478   -0.1962138103
      8  O         2.2857478889   -0.2336153030   -0.3800186851
      9  H        -1.3036654302    0.5692716743    2.2359174769
     10  O        -0.1543689810   -0.0499049593   -2.0323226401
     11  H         1.3604731416   -0.4333466591    2.1600214006
     12  H         0.9931972137    1.2213393482    1.7108907556
   Point Group: c1    Number of degrees of freedom:    30


   Energy is   -418.690513162

 Hessian Updated using BFGS Update

 30 Hessian modes will be used to form the next step
  Hessian Eigenvalues:
     0.000316    0.003754    0.014384    0.028311    0.033654    0.044655
     0.052056    0.055186    0.081855    0.089288    0.091936    0.112111
     0.153147    0.233255    0.245582    0.248828    0.249704    0.259760
     0.272167    0.273556    0.288890    0.298825    0.342006    0.343882
     0.344672    0.346119    0.460500    1.040563    1.053784    1.072611

 Minimum Search - Taking Simple RFO Step
 Searching for Lamda that Minimizes Along All modes
 Value Taken    Lamda =  -0.00030104
 Calculated Step too Large.  Step scaled by  0.972672
 Step Taken.  Stepsize is  0.300000

                             Maximum     Tolerance    Cnvgd?
         Gradient           0.003263      0.000300      NO
         Displacement       0.223978      0.001200      NO
         Energy change      0.000127      0.000001      NO


 New Cartesian Coordinates Obtained by Inverse Iteration

 Displacement from previous Coordinates is:  0.298573
 ----------------------------------------------------------------
             Standard Nuclear Orientation (Angstroms)
    I     Atom           X                Y                Z
 ----------------------------------------------------------------
    1      C       0.7605038679     0.1568711982     1.4822202036
    2      C      -0.7681671141    -0.0692964435     1.5558410365
    3      C      -1.3059638091     0.0454065372     0.1365590326
    4      C      -0.1045682083    -0.0388442761    -0.8414591960
    5      C       1.1762040895    -0.0575037479     0.0344685960
    6      H      -1.0027605119    -1.0796650142     1.9104801632
    7      O      -2.4524439531     0.1661902792    -0.2009948020
    8      O       2.2923350374    -0.1752834784    -0.3938723816
    9      H      -1.2919977859     0.6238074007     2.2160601587
   10      O      -0.1536277875    -0.0591918741    -2.0376804190
   11      H       1.3384365014    -0.4947884849     2.1399348152
   12      H       1.0249599737     1.1864318038     1.7490835930
 ----------------------------------------------------------------
 Nuclear Repulsion Energy =   344.5588804312 hartrees
 There are       29 alpha and       29 beta electrons
 Applying Cartesian multipole field
    Component          Value
    ---------          -----
     (2,0,0)        1.00000E-11
     (0,2,0)        2.00000E-11
     (0,0,2)       -3.00000E-11
 Nucleus-field energy     =    -0.0000000043 hartrees
 Requested basis set is 6-311++G(d,p)
 There are 68 shells and 204 basis functions
 A cutoff of  1.0D-11 yielded   2184 shell pairs
 There are     20046 function pairs (     21653 Cartesian)
 Smallest overlap matrix eigenvalue = 1.47E-05
 Guess MOs from SCF MO coefficient file
 Reading MOs from coefficient file
 Reading MOs from coefficient file
 A restricted hybrid HF-DFT SCF calculation will be
 performed using Pulay DIIS extrapolation
 Exchange:     0.2000 Hartree-Fock + 0.0800 Slater + 0.7200 B88
 Correlation:  0.1900 VWN1RPA + 0.8100 LYP
 Using SG-1 standard quadrature grid
 SCF converges when DIIS error is below 1.0E-08
 Geometry optimization detected.  Setting ReadMinima to 0
 Setting SaveMinima to 0
 ---------------------------------------
  Cycle       Energy         DIIS Error
 ---------------------------------------
    1    -418.6864571902      9.14E-04
    2    -418.6905910803      9.21E-05
    3    -418.6905938086      1.28E-04
    4    -418.6906626643      4.23E-05
    5    -418.6906688962      1.66E-05
    6    -418.6906700554      5.62E-06
    7    -418.6906702152      4.72E-06
    8    -418.6906702888      7.35E-07
    9    -418.6906702367      4.97E-07
   10    -418.6906702684      2.83E-07
   11    -418.6906702791      1.17E-07
   12    -418.6906702799      1.78E-08
   13    -418.6906702840      5.56E-09 Convergence criterion met
 ---------------------------------------
 SCF time:  CPU 115.72 s  wall 116.07 s
 SCF   energy in the final basis set = -418.6906702840
 Total energy in the final basis set = -418.6906702840

 --------------------------------------------------------------

                    Orbital Energies (a.u.)
 --------------------------------------------------------------

 Alpha MOs
 -- Occupied --
-19.180 -19.166 -19.166 -10.303 -10.303 -10.302 -10.225 -10.224
 -1.116  -1.096  -1.086  -0.871  -0.727  -0.723  -0.602  -0.546
 -0.530  -0.510  -0.493  -0.480  -0.462  -0.458  -0.451  -0.434
 -0.401  -0.387  -0.359  -0.320  -0.256
 -- Virtual --
 -0.155  -0.057  -0.024  -0.001   0.007   0.011   0.042   0.045
  0.054   0.057   0.059   0.068   0.091   0.100   0.102   0.106
  0.113   0.113   0.114   0.116   0.120   0.144   0.149   0.151
  0.155   0.171   0.173   0.183   0.184   0.202   0.210   0.224
  0.260   0.267   0.270   0.282   0.291   0.293   0.298   0.309
  0.316   0.317   0.335   0.343   0.346   0.361   0.362   0.418
  0.424   0.446   0.452   0.460   0.490   0.530   0.535   0.547
  0.565   0.579   0.619   0.620   0.633   0.641   0.654   0.686
  0.691   0.702   0.714   0.757   0.824   0.833   0.842   0.878
  0.880   0.904   0.970   1.043   1.072   1.096   1.107   1.159
  1.164   1.184   1.188   1.201   1.210   1.243   1.243   1.270
  1.287   1.385   1.388   1.437   1.446   1.485   1.522   1.562
  1.573   1.597   1.609   1.635   1.640   1.685   1.711   1.720
  1.742   1.767   1.801   1.802   1.896   1.914   1.957   1.975
  2.014   2.073   2.094   2.146   2.257   2.258   2.349   2.428
  2.486   2.535   2.587   2.597   2.619   2.628   2.650   2.740
  2.748   2.786   2.802   2.818   2.853   2.865   2.866   2.884
  2.885   2.951   2.993   3.106   3.125   3.187   3.278   3.317
  3.335   3.379   3.482   3.584   3.615   3.629   3.659   3.717
  3.861   3.995   4.069   4.081   4.155   4.358   4.973   5.015
  5.053   5.095   5.156   5.228   5.548   5.712   5.788  23.767
 23.801  23.811  23.838  23.875  49.890  49.997  50.026
 --------------------------------------------------------------

          Ground-State Mulliken Net Atomic Charges

     Atom                 Charge (a.u.)
  ----------------------------------------
      1 C                    -0.227338
      2 C                    -0.226587
      3 C                     0.088091
      4 C                     0.174220
      5 C                     0.089351
      6 H                     0.184595
      7 O                    -0.233131
      8 O                    -0.232214
      9 H                     0.202972
     10 O                    -0.207541
     11 H                     0.202193
     12 H                     0.185390
  ----------------------------------------
  Sum of atomic charges =    -0.000000

 -----------------------------------------------------------------
                    Cartesian Multipole Moments
 -----------------------------------------------------------------
    Charge (ESU x 10^10)
                -0.0000
    Dipole Moment (Debye)
         X       0.2014      Y       0.0923      Z       4.8452
       Tot       4.8503
    Quadrupole Moments (Debye-Ang)
        XX     -59.2431     XY       1.6324     YY     -41.6172
        XZ       0.1614     YZ      -0.2004     ZZ     -46.8313
    Octopole Moments (Debye-Ang^2)
       XXX      12.7929    XXY      -0.1510    XYY       2.7402
       YYY       0.1835    XXZ       5.9928    XYZ      -0.7521
       YYZ      -1.6314    XZZ       3.1353    YZZ       0.5353
       ZZZ      10.0888
    Hexadecapole Moments (Debye-Ang^3)
      XXXX    -692.4990   XXXY      19.6654   XXYY    -101.0086
      XYYY      12.0527   YYYY     -55.2605   XXXZ       6.6957
      XXYZ      -2.3712   XYYZ       1.1766   YYYZ      -5.3244
      XXZZ    -165.2028   XYZZ       3.0275   YYZZ     -72.8254
      XZZZ       1.6097   YZZZ      -6.8138   ZZZZ    -437.2001
 -----------------------------------------------------------------
 Calculating analytic gradient of the SCF energy
 Gradient of SCF Energy
            1           2           3           4           5           6
    1  -0.0002846   0.0002198   0.0002208  -0.0001299  -0.0002476  -0.0000666
    2   0.0012198  -0.0001467   0.0008551  -0.0005691  -0.0025528   0.0000229
    3  -0.0003561  -0.0000844  -0.0002152   0.0001424   0.0005077   0.0001071
            7           8           9          10          11          12
    1   0.0000112   0.0001349  -0.0001059   0.0000959   0.0000341   0.0001179
    2  -0.0002600   0.0011743  -0.0000423   0.0005157  -0.0000977  -0.0001191
    3   0.0001038  -0.0001904  -0.0000337  -0.0001029  -0.0001810   0.0003027
 Max gradient component =       2.553E-03
 RMS gradient           =       5.722E-04
 Gradient time:  CPU 39.90 s  wall 39.90 s
 Geometry Optimization Parameters
   NAtoms,    NIC,     NZ,  NCons,   NDum,   NFix, NCnnct, MaxDiis
       12      86       0       0       0       0       0       0

 Cartesian Hessian Update
 Hessian Updated using BFGS Update


** GEOMETRY OPTIMIZATION IN DELOCALIZED INTERNAL COORDINATES **
   Searching for a Minimum

   Optimization Cycle:  15

                       Coordinates (Angstroms)
     ATOM                X               Y               Z
      1  C         0.7605038679    0.1568711982    1.4822202036
      2  C        -0.7681671141   -0.0692964435    1.5558410365
      3  C        -1.3059638091    0.0454065372    0.1365590326
      4  C        -0.1045682083   -0.0388442761   -0.8414591960
      5  C         1.1762040895   -0.0575037479    0.0344685960
      6  H        -1.0027605119   -1.0796650142    1.9104801632
      7  O        -2.4524439531    0.1661902792   -0.2009948020
      8  O         2.2923350374   -0.1752834784   -0.3938723816
      9  H        -1.2919977859    0.6238074007    2.2160601587
     10  O        -0.1536277875   -0.0591918741   -2.0376804190
     11  H         1.3384365014   -0.4947884849    2.1399348152
     12  H         1.0249599737    1.1864318038    1.7490835930
   Point Group: c1    Number of degrees of freedom:    30


   Energy is   -418.690670284

 Hessian Updated using BFGS Update

 30 Hessian modes will be used to form the next step
  Hessian Eigenvalues:
     0.000410    0.003753    0.014365    0.028171    0.033690    0.044654
     0.052003    0.054957    0.080184    0.089093    0.091828    0.111909
     0.122078    0.233913    0.245552    0.248817    0.249618    0.259660
     0.272133    0.273555    0.287745    0.298567    0.341765    0.343831
     0.344602    0.345961    0.471751    1.040592    1.054550    1.075327

 Minimum Search - Taking Simple RFO Step
 Searching for Lamda that Minimizes Along All modes
 Value Taken    Lamda =  -0.00001472
 Step Taken.  Stepsize is  0.070498

                             Maximum     Tolerance    Cnvgd?
         Gradient           0.000786      0.000300      NO
         Displacement       0.056980      0.001200      NO
         Energy change     -0.000157      0.000001      NO


 New Cartesian Coordinates Obtained by Inverse Iteration

 Displacement from previous Coordinates is:  0.065258
 ----------------------------------------------------------------
             Standard Nuclear Orientation (Angstroms)
    I     Atom           X                Y                Z
 ----------------------------------------------------------------
    1      C       0.7586334298     0.1596944126     1.4813024213
    2      C      -0.7678501819    -0.0722037675     1.5568729425
    3      C      -1.3047703641     0.0506480707     0.1379040913
    4      C      -0.1038731327    -0.0396483954    -0.8418956863
    5      C       1.1766439090    -0.0605221119     0.0338260458
    6      H      -0.9966846456    -1.0874640806     1.9012373319
    7      O      -2.4503585731     0.1800294437    -0.1986615079
    8      O       2.2928358770    -0.1849109813    -0.3930763479
    9      H      -1.2938735558     0.6110453077     2.2257323853
   10      O      -0.1528385751    -0.0620065770    -2.0379544573
   11      H       1.3370514144    -0.4835810784     2.1469239950
   12      H       1.0179946982     1.1930536574     1.7384295864
 ----------------------------------------------------------------
 Nuclear Repulsion Energy =   344.5535583905 hartrees
 There are       29 alpha and       29 beta electrons
 Applying Cartesian multipole field
    Component          Value
    ---------          -----
     (2,0,0)        1.00000E-11
     (0,2,0)        2.00000E-11
     (0,0,2)       -3.00000E-11
 Nucleus-field energy     =    -0.0000000043 hartrees
 Requested basis set is 6-311++G(d,p)
 There are 68 shells and 204 basis functions
 A cutoff of  1.0D-11 yielded   2186 shell pairs
 There are     20048 function pairs (     21655 Cartesian)
 Smallest overlap matrix eigenvalue = 1.47E-05
 Guess MOs from SCF MO coefficient file
 Reading MOs from coefficient file
 Reading MOs from coefficient file
 A restricted hybrid HF-DFT SCF calculation will be
 performed using Pulay DIIS extrapolation
 Exchange:     0.2000 Hartree-Fock + 0.0800 Slater + 0.7200 B88
 Correlation:  0.1900 VWN1RPA + 0.8100 LYP
 Using SG-1 standard quadrature grid
 SCF converges when DIIS error is below 1.0E-08
 Geometry optimization detected.  Setting ReadMinima to 0
 Setting SaveMinima to 0
 ---------------------------------------
  Cycle       Energy         DIIS Error
 ---------------------------------------
    1    -418.6900813144      2.02E-04
    2    -418.6906728751      1.68E-05
    3    -418.6906737297      2.13E-05
    4    -418.6906751133      8.50E-06
    5    -418.6906754976      2.81E-06
    6    -418.6906755040      1.19E-06
    7    -418.6906755749      8.30E-07
    8    -418.6906755253      5.92E-08
    9    -418.6906755202      2.94E-08
   10    -418.6906755262      1.44E-08
   11    -418.6906755262      1.07E-08
   12    -418.6906755258      2.58E-09 Convergence criterion met
 ---------------------------------------
 SCF time:  CPU 100.72 s  wall 100.84 s
 SCF   energy in the final basis set = -418.6906755258
 Total energy in the final basis set = -418.6906755258

 --------------------------------------------------------------

                    Orbital Energies (a.u.)
 --------------------------------------------------------------

 Alpha MOs
 -- Occupied --
-19.180 -19.166 -19.166 -10.303 -10.303 -10.302 -10.225 -10.224
 -1.116  -1.096  -1.087  -0.871  -0.727  -0.723  -0.602  -0.546
 -0.531  -0.510  -0.493  -0.480  -0.462  -0.458  -0.451  -0.434
 -0.401  -0.387  -0.359  -0.320  -0.256
 -- Virtual --
 -0.155  -0.057  -0.024  -0.001   0.007   0.011   0.042   0.045
  0.054   0.057   0.059   0.068   0.091   0.100   0.102   0.106
  0.113   0.113   0.114   0.116   0.120   0.144   0.148   0.151
  0.154   0.171   0.173   0.183   0.185   0.201   0.209   0.224
  0.259   0.267   0.271   0.283   0.290   0.293   0.298   0.310
  0.316   0.317   0.335   0.343   0.346   0.361   0.362   0.418
  0.423   0.446   0.452   0.460   0.490   0.530   0.535   0.548
  0.565   0.580   0.621   0.622   0.633   0.642   0.655   0.685
  0.692   0.701   0.714   0.755   0.825   0.833   0.843   0.878
  0.880   0.904   0.968   1.043   1.072   1.094   1.107   1.159
  1.164   1.185   1.189   1.200   1.210   1.243   1.244   1.270
  1.289   1.384   1.389   1.438   1.447   1.487   1.522   1.561
  1.571   1.598   1.607   1.635   1.641   1.684   1.711   1.721
  1.743   1.768   1.800   1.801   1.899   1.912   1.959   1.974
  2.013   2.073   2.093   2.146   2.256   2.258   2.346   2.428
  2.488   2.535   2.589   2.597   2.619   2.631   2.651   2.741
  2.748   2.786   2.803   2.819   2.850   2.865   2.866   2.884
  2.885   2.950   2.993   3.106   3.123   3.189   3.280   3.317
  3.334   3.379   3.482   3.583   3.615   3.632   3.659   3.717
  3.856   3.998   4.068   4.080   4.154   4.355   4.974   5.015
  5.053   5.095   5.156   5.227   5.548   5.711   5.788  23.768
 23.801  23.810  23.838  23.875  49.891  49.997  50.026
 --------------------------------------------------------------

          Ground-State Mulliken Net Atomic Charges

     Atom                 Charge (a.u.)
  ----------------------------------------
      1 C                    -0.224611
      2 C                    -0.226510
      3 C                     0.087429
      4 C                     0.174356
      5 C                     0.087756
      6 H                     0.184030
      7 O                    -0.233136
      8 O                    -0.232359
      9 H                     0.203333
     10 O                    -0.207312
     11 H                     0.202299
     12 H                     0.184726
  ----------------------------------------
  Sum of atomic charges =     0.000000

 -----------------------------------------------------------------
                    Cartesian Multipole Moments
 -----------------------------------------------------------------
    Charge (ESU x 10^10)
                -0.0000
    Dipole Moment (Debye)
         X       0.1966      Y       0.0895      Z       4.8375
       Tot       4.8423
    Quadrupole Moments (Debye-Ang)
        XX     -59.2395     XY       1.7374     YY     -41.6400
        XZ       0.1495     YZ      -0.2159     ZZ     -46.8191
    Octopole Moments (Debye-Ang^2)
       XXX      12.6528    XXY      -0.2218    XYY       2.7296
       YYY       0.1394    XXZ       5.9207    XYZ      -0.7859
       YYZ      -1.6713    XZZ       3.0793    YZZ       0.5359
       ZZZ      10.0960
    Hexadecapole Moments (Debye-Ang^3)
      XXXX    -691.7110   XXXY      21.2826   XXYY    -101.1389
      XYYY      13.0233   YYYY     -55.6135   XXXZ       6.8978
      XXYZ      -2.4129   XYYZ       1.2464   YYYZ      -5.4560
      XXZZ    -165.0859   XYZZ       3.3283   YYZZ     -73.0143
      XZZZ       1.7506   YZZZ      -6.9882   ZZZZ    -436.9516
 -----------------------------------------------------------------
 Calculating analytic gradient of the SCF energy
 Gradient of SCF Energy
            1           2           3           4           5           6
    1  -0.0010604   0.0002584   0.0004446  -0.0001712  -0.0003650  -0.0000983
    2   0.0011523  -0.0001603   0.0009813  -0.0007821  -0.0020035   0.0001164
    3  -0.0004790   0.0005344  -0.0002503  -0.0002642  -0.0000504   0.0000841
            7           8           9          10          11          12
    1   0.0003404   0.0005920  -0.0001319   0.0003113  -0.0002642   0.0001442
    2  -0.0003424   0.0009976  -0.0001101   0.0005352  -0.0002060  -0.0001784
    3   0.0003670  -0.0004164   0.0002510  -0.0000165   0.0001515   0.0000888
 Max gradient component =       2.003E-03
 RMS gradient           =       5.709E-04
 Gradient time:  CPU 39.99 s  wall 39.98 s
 Geometry Optimization Parameters
   NAtoms,    NIC,     NZ,  NCons,   NDum,   NFix, NCnnct, MaxDiis
       12      86       0       0       0       0       0       0

 Cartesian Hessian Update
 Hessian Updated using BFGS Update


** GEOMETRY OPTIMIZATION IN DELOCALIZED INTERNAL COORDINATES **
   Searching for a Minimum

   Optimization Cycle:  16

                       Coordinates (Angstroms)
     ATOM                X               Y               Z
      1  C         0.7586334298    0.1596944126    1.4813024213
      2  C        -0.7678501819   -0.0722037675    1.5568729425
      3  C        -1.3047703641    0.0506480707    0.1379040913
      4  C        -0.1038731327   -0.0396483954   -0.8418956863
      5  C         1.1766439090   -0.0605221119    0.0338260458
      6  H        -0.9966846456   -1.0874640806    1.9012373319
      7  O        -2.4503585731    0.1800294437   -0.1986615079
      8  O         2.2928358770   -0.1849109813   -0.3930763479
      9  H        -1.2938735558    0.6110453077    2.2257323853
     10  O        -0.1528385751   -0.0620065770   -2.0379544573
     11  H         1.3370514144   -0.4835810784    2.1469239950
     12  H         1.0179946982    1.1930536574    1.7384295864
   Point Group: c1    Number of degrees of freedom:    30


   Energy is   -418.690675526

 Hessian Updated using BFGS Update

 30 Hessian modes will be used to form the next step
  Hessian Eigenvalues:
     0.000756    0.003773    0.014456    0.029387    0.033988    0.044650
     0.051609    0.053521    0.066150    0.086113    0.090048    0.092385
     0.113425    0.237132    0.245562    0.249022    0.249553    0.260329
     0.272141    0.274428    0.287378    0.298705    0.341324    0.343817
     0.344543    0.345855    0.520206    1.040584    1.058855    1.102721

 Minimum Search - Taking Simple RFO Step
 Searching for Lamda that Minimizes Along All modes
 Value Taken    Lamda =  -0.00001926
 Step Taken.  Stepsize is  0.079674

                             Maximum     Tolerance    Cnvgd?
         Gradient           0.001288      0.000300      NO
         Displacement       0.062071      0.001200      NO
         Energy change     -0.000005      0.000001      NO


 New Cartesian Coordinates Obtained by Inverse Iteration

 Displacement from previous Coordinates is:  0.074323
 ----------------------------------------------------------------
             Standard Nuclear Orientation (Angstroms)
    I     Atom           X                Y                Z
 ----------------------------------------------------------------
    1      C       0.7597450297     0.1560965511     1.4818503875
    2      C      -0.7684107954    -0.0685782311     1.5566816602
    3      C      -1.3052263389     0.0452832637     0.1369340375
    4      C      -0.1038330375    -0.0368077095    -0.8426476499
    5      C       1.1770234339    -0.0522937123     0.0325133121
    6      H      -1.0038231577    -1.0785006544     1.9115794544
    7      O      -2.4517202979     0.1645246395    -0.2004619546
    8      O       2.2931668336    -0.1739333609    -0.3951798044
    9      H      -1.2908619186     0.6249977590     2.2177418971
   10      O      -0.1532970218    -0.0634257958    -2.0386130233
   11      H       1.3346929779    -0.4980559746     2.1398463789
   12      H       1.0254545928     1.1848271253     1.7503961046
 ----------------------------------------------------------------
 Nuclear Repulsion Energy =   344.5243979971 hartrees
 There are       29 alpha and       29 beta electrons
 Applying Cartesian multipole field
    Component          Value
    ---------          -----
     (2,0,0)        1.00000E-11
     (0,2,0)        2.00000E-11
     (0,0,2)       -3.00000E-11
 Nucleus-field energy     =    -0.0000000043 hartrees
 Requested basis set is 6-311++G(d,p)
 There are 68 shells and 204 basis functions
 A cutoff of  1.0D-11 yielded   2184 shell pairs
 There are     20046 function pairs (     21653 Cartesian)
 Smallest overlap matrix eigenvalue = 1.47E-05
 Guess MOs from SCF MO coefficient file
 Reading MOs from coefficient file
 Reading MOs from coefficient file
 A restricted hybrid HF-DFT SCF calculation will be
 performed using Pulay DIIS extrapolation
 Exchange:     0.2000 Hartree-Fock + 0.0800 Slater + 0.7200 B88
 Correlation:  0.1900 VWN1RPA + 0.8100 LYP
 Using SG-1 standard quadrature grid
 SCF converges when DIIS error is below 1.0E-08
 Geometry optimization detected.  Setting ReadMinima to 0
 Setting SaveMinima to 0
 ---------------------------------------
  Cycle       Energy         DIIS Error
 ---------------------------------------
    1    -418.6907318093      2.18E-04
    2    -418.6906853542      1.73E-05
    3    -418.6906876068      1.61E-05
    4    -418.6906889757      6.32E-06
    5    -418.6906891048      4.00E-06
    6    -418.6906891402      1.01E-06
    7    -418.6906891572      2.28E-07
    8    -418.6906891447      1.59E-07
    9    -418.6906891323      1.25E-07
   10    -418.6906891229      2.33E-08
   11    -418.6906891308      9.53E-09 Convergence criterion met
 ---------------------------------------
 SCF time:  CPU 96.40 s  wall 96.47 s
 SCF   energy in the final basis set = -418.6906891308
 Total energy in the final basis set = -418.6906891308

 --------------------------------------------------------------

                    Orbital Energies (a.u.)
 --------------------------------------------------------------

 Alpha MOs
 -- Occupied --
-19.180 -19.166 -19.166 -10.303 -10.303 -10.302 -10.224 -10.224
 -1.116  -1.096  -1.086  -0.871  -0.727  -0.723  -0.602  -0.546
 -0.530  -0.510  -0.493  -0.480  -0.462  -0.458  -0.451  -0.434
 -0.401  -0.387  -0.359  -0.320  -0.256
 -- Virtual --
 -0.155  -0.057  -0.024  -0.001   0.007   0.011   0.042   0.045
  0.054   0.057   0.059   0.068   0.091   0.100   0.102   0.106
  0.113   0.113   0.114   0.116   0.120   0.144   0.149   0.151
  0.155   0.171   0.173   0.183   0.184   0.202   0.210   0.224
  0.260   0.267   0.270   0.282   0.291   0.293   0.298   0.309
  0.316   0.317   0.335   0.343   0.346   0.361   0.362   0.418
  0.424   0.446   0.452   0.460   0.490   0.529   0.535   0.547
  0.565   0.580   0.618   0.620   0.634   0.641   0.654   0.685
  0.691   0.702   0.714   0.757   0.824   0.834   0.842   0.879
  0.880   0.904   0.972   1.041   1.072   1.096   1.107   1.159
  1.164   1.184   1.188   1.201   1.209   1.243   1.243   1.271
  1.287   1.385   1.388   1.437   1.446   1.485   1.523   1.561
  1.574   1.597   1.609   1.635   1.639   1.684   1.711   1.720
  1.742   1.767   1.801   1.802   1.897   1.914   1.957   1.975
  2.014   2.073   2.095   2.146   2.256   2.258   2.349   2.428
  2.486   2.535   2.586   2.597   2.620   2.626   2.650   2.740
  2.748   2.786   2.802   2.818   2.853   2.865   2.866   2.884
  2.885   2.952   2.993   3.105   3.125   3.186   3.278   3.318
  3.334   3.378   3.482   3.584   3.615   3.629   3.659   3.716
  3.861   3.995   4.069   4.080   4.155   4.359   4.973   5.015
  5.053   5.095   5.156   5.228   5.548   5.712   5.788  23.767
 23.801  23.811  23.838  23.875  49.890  49.997  50.026
 --------------------------------------------------------------

          Ground-State Mulliken Net Atomic Charges

     Atom                 Charge (a.u.)
  ----------------------------------------
      1 C                    -0.225585
      2 C                    -0.227950
      3 C                     0.089000
      4 C                     0.173766
      5 C                     0.088953
      6 H                     0.184658
      7 O                    -0.232891
      8 O                    -0.232369
      9 H                     0.202853
     10 O                    -0.207554
     11 H                     0.202009
     12 H                     0.185111
  ----------------------------------------
  Sum of atomic charges =    -0.000000

 -----------------------------------------------------------------
                    Cartesian Multipole Moments
 -----------------------------------------------------------------
    Charge (ESU x 10^10)
                -0.0000
    Dipole Moment (Debye)
         X       0.1987      Y       0.1052      Z       4.8436
       Tot       4.8488
    Quadrupole Moments (Debye-Ang)
        XX     -59.2535     XY       1.6239     YY     -41.6181
        XZ       0.1505     YZ      -0.2222     ZZ     -46.8253
    Octopole Moments (Debye-Ang^2)
       XXX      12.7079    XXY      -0.1373    XYY       2.7242
       YYY       0.1531    XXZ       5.9943    XYZ      -0.7348
       YYZ      -1.6168    XZZ       3.0861    YZZ       0.5518
       ZZZ      10.1889
    Hexadecapole Moments (Debye-Ang^3)
      XXXX    -692.4627   XXXY      19.4254   XXYY    -100.9767
      XYYY      11.8540   YYYY     -55.2164   XXXZ       6.8678
      XXYZ      -2.4068   XYYZ       1.2300   YYYZ      -5.4452
      XXZZ    -165.3014   XYZZ       2.9268   YYZZ     -72.8605
      XZZZ       1.7265   YZZZ      -7.0374   ZZZZ    -437.4413
 -----------------------------------------------------------------
 Calculating analytic gradient of the SCF energy
 Gradient of SCF Energy
            1           2           3           4           5           6
    1  -0.0008435   0.0001395   0.0003206  -0.0001539  -0.0001907  -0.0000794
    2   0.0009180  -0.0001943   0.0007507  -0.0005969  -0.0014007   0.0001125
    3  -0.0003410   0.0004345  -0.0001441  -0.0002734  -0.0001249   0.0000969
            7           8           9          10          11          12
    1   0.0003243   0.0004444  -0.0000654   0.0002690  -0.0002891   0.0001242
    2  -0.0002907   0.0007423  -0.0000453   0.0003912  -0.0002222  -0.0001648
    3   0.0002931  -0.0003269   0.0001835   0.0000103   0.0001317   0.0000600
 Max gradient component =       1.401E-03
 RMS gradient           =       4.312E-04
 Gradient time:  CPU 39.95 s  wall 39.95 s
 Geometry Optimization Parameters
   NAtoms,    NIC,     NZ,  NCons,   NDum,   NFix, NCnnct, MaxDiis
       12      86       0       0       0       0       0       0

 Cartesian Hessian Update
 Hessian Updated using BFGS Update


** GEOMETRY OPTIMIZATION IN DELOCALIZED INTERNAL COORDINATES **
   Searching for a Minimum

   Optimization Cycle:  17

                       Coordinates (Angstroms)
     ATOM                X               Y               Z
      1  C         0.7597450297    0.1560965511    1.4818503875
      2  C        -0.7684107954   -0.0685782311    1.5566816602
      3  C        -1.3052263389    0.0452832637    0.1369340375
      4  C        -0.1038330375   -0.0368077095   -0.8426476499
      5  C         1.1770234339   -0.0522937123    0.0325133121
      6  H        -1.0038231577   -1.0785006544    1.9115794544
      7  O        -2.4517202979    0.1645246395   -0.2004619546
      8  O         2.2931668336   -0.1739333609   -0.3951798044
      9  H        -1.2908619186    0.6249977590    2.2177418971
     10  O        -0.1532970218   -0.0634257958   -2.0386130233
     11  H         1.3346929779   -0.4980559746    2.1398463789
     12  H         1.0254545928    1.1848271253    1.7503961046
   Point Group: c1    Number of degrees of freedom:    30


   Energy is   -418.690689131

 Hessian Updated using BFGS Update

 30 Hessian modes will be used to form the next step
  Hessian Eigenvalues:
     0.001302    0.003774    0.014454    0.024744    0.032115    0.042878
     0.044718    0.052254    0.056595    0.085716    0.089770    0.092576
     0.113381    0.233271    0.245594    0.249004    0.249257    0.260172
     0.272233    0.273964    0.287101    0.298604    0.331291    0.343773
     0.344287    0.345738    0.359748    1.040608    1.051086    1.061609

 Minimum Search - Taking Simple RFO Step
 Searching for Lamda that Minimizes Along All modes
 Value Taken    Lamda =  -0.00002443
 Step Taken.  Stepsize is  0.025018

                             Maximum     Tolerance    Cnvgd?
         Gradient           0.001110      0.000300      NO
         Displacement       0.013512      0.001200      NO
         Energy change     -0.000014      0.000001      NO


 New Cartesian Coordinates Obtained by Inverse Iteration

 Displacement from previous Coordinates is:  0.015473
 ----------------------------------------------------------------
             Standard Nuclear Orientation (Angstroms)
    I     Atom           X                Y                Z
 ----------------------------------------------------------------
    1      C       0.7604467784     0.1566840263     1.4822089044
    2      C      -0.7682913893    -0.0690543930     1.5561696040
    3      C      -1.3056226830     0.0447385525     0.1366958214
    4      C      -0.1039619067    -0.0336147339    -0.8425013397
    5      C       1.1770093557    -0.0495794540     0.0328454130
    6      H      -1.0029134056    -1.0789918691     1.9114992431
    7      O      -2.4521847326     0.1636564297    -0.2009087506
    8      O       2.2923337606    -0.1793370440    -0.3943210433
    9      H      -1.2909978659     0.6249837452     2.2164677027
   10      O      -0.1538174671    -0.0635494783    -2.0383839965
   11      H       1.3369106117    -0.4974782938     2.1387091569
   12      H       1.0239992440     1.1856764125     1.7521600847
 ----------------------------------------------------------------
 Nuclear Repulsion Energy =   344.5258613823 hartrees
 There are       29 alpha and       29 beta electrons
 Applying Cartesian multipole field
    Component          Value
    ---------          -----
     (2,0,0)        1.00000E-11
     (0,2,0)        2.00000E-11
     (0,0,2)       -3.00000E-11
 Nucleus-field energy     =    -0.0000000043 hartrees
 Requested basis set is 6-311++G(d,p)
 There are 68 shells and 204 basis functions
 A cutoff of  1.0D-11 yielded   2184 shell pairs
 There are     20046 function pairs (     21653 Cartesian)
 Smallest overlap matrix eigenvalue = 1.47E-05
 Guess MOs from SCF MO coefficient file
 Reading MOs from coefficient file
 Reading MOs from coefficient file
 A restricted hybrid HF-DFT SCF calculation will be
 performed using Pulay DIIS extrapolation
 Exchange:     0.2000 Hartree-Fock + 0.0800 Slater + 0.7200 B88
 Correlation:  0.1900 VWN1RPA + 0.8100 LYP
 Using SG-1 standard quadrature grid
 SCF converges when DIIS error is below 1.0E-08
 Geometry optimization detected.  Setting ReadMinima to 0
 Setting SaveMinima to 0
 ---------------------------------------
  Cycle       Energy         DIIS Error
 ---------------------------------------
    1    -418.6908177797      1.32E-04
    2    -418.6907076314      9.33E-06
    3    -418.6907083509      9.93E-06
    4    -418.6907085742      6.04E-06
    5    -418.6907086269      1.12E-06
    6    -418.6907086514      1.07E-06
    7    -418.6907086082      3.54E-07
    8    -418.6907086344      1.01E-07
    9    -418.6907086422      3.38E-08
   10    -418.6907086431      2.24E-08
   11    -418.6907086436      1.24E-08
   12    -418.6907086428      2.26E-09 Convergence criterion met
 ---------------------------------------
 SCF time:  CPU 101.08 s  wall 101.40 s
 SCF   energy in the final basis set = -418.6907086428
 Total energy in the final basis set = -418.6907086428

 --------------------------------------------------------------

                    Orbital Energies (a.u.)
 --------------------------------------------------------------

 Alpha MOs
 -- Occupied --
-19.180 -19.166 -19.166 -10.303 -10.303 -10.302 -10.225 -10.224
 -1.116  -1.096  -1.086  -0.871  -0.727  -0.723  -0.602  -0.546
 -0.530  -0.510  -0.493  -0.480  -0.462  -0.458  -0.451  -0.433
 -0.401  -0.387  -0.359  -0.320  -0.256
 -- Virtual --
 -0.155  -0.057  -0.024  -0.001   0.007   0.011   0.042   0.045
  0.054   0.057   0.059   0.068   0.091   0.100   0.102   0.106
  0.113   0.113   0.114   0.116   0.120   0.144   0.149   0.151
  0.155   0.171   0.173   0.183   0.184   0.202   0.210   0.224
  0.260   0.267   0.270   0.282   0.291   0.293   0.298   0.309
  0.316   0.317   0.335   0.343   0.346   0.361   0.362   0.418
  0.424   0.446   0.452   0.460   0.490   0.529   0.535   0.547
  0.566   0.580   0.618   0.620   0.633   0.641   0.655   0.686
  0.691   0.702   0.713   0.757   0.824   0.834   0.842   0.879
  0.879   0.905   0.972   1.041   1.073   1.096   1.107   1.159
  1.164   1.184   1.188   1.201   1.210   1.243   1.243   1.271
  1.287   1.385   1.389   1.437   1.446   1.485   1.523   1.561
  1.574   1.597   1.609   1.635   1.639   1.684   1.711   1.720
  1.741   1.767   1.801   1.802   1.897   1.914   1.957   1.976
  2.015   2.073   2.095   2.145   2.256   2.258   2.348   2.428
  2.486   2.535   2.586   2.597   2.620   2.626   2.649   2.741
  2.749   2.786   2.801   2.818   2.853   2.865   2.866   2.884
  2.884   2.952   2.993   3.105   3.124   3.186   3.279   3.318
  3.334   3.378   3.482   3.584   3.615   3.629   3.659   3.716
  3.861   3.995   4.069   4.080   4.154   4.359   4.973   5.015
  5.053   5.095   5.156   5.228   5.548   5.712   5.788  23.767
 23.801  23.811  23.838  23.875  49.890  49.997  50.026
 --------------------------------------------------------------

          Ground-State Mulliken Net Atomic Charges

     Atom                 Charge (a.u.)
  ----------------------------------------
      1 C                    -0.225526
      2 C                    -0.227354
      3 C                     0.088930
      4 C                     0.173646
      5 C                     0.088805
      6 H                     0.184471
      7 O                    -0.232883
      8 O                    -0.232529
      9 H                     0.202932
     10 O                    -0.207579
     11 H                     0.202362
     12 H                     0.184724
  ----------------------------------------
  Sum of atomic charges =     0.000000

 -----------------------------------------------------------------
                    Cartesian Multipole Moments
 -----------------------------------------------------------------
    Charge (ESU x 10^10)
                 0.0000
    Dipole Moment (Debye)
         X       0.2012      Y       0.1220      Z       4.8438
       Tot       4.8495
    Quadrupole Moments (Debye-Ang)
        XX     -59.2485     XY       1.6441     YY     -41.6200
        XZ       0.1495     YZ      -0.2290     ZZ     -46.8290
    Octopole Moments (Debye-Ang^2)
       XXX      12.7737    XXY      -0.0533    XYY       2.7181
       YYY       0.1766    XXZ       5.9873    XYZ      -0.7406
       YYZ      -1.6136    XZZ       3.1117    YZZ       0.5705
       ZZZ      10.1615
    Hexadecapole Moments (Debye-Ang^3)
      XXXX    -692.4423   XXXY      19.6471   XXYY    -101.0114
      XYYY      11.9540   YYYY     -55.2654   XXXZ       6.7304
      XXYZ      -2.4277   XYYZ       1.1903   YYYZ      -5.4528
      XXZZ    -165.2858   XYZZ       2.9546   YYZZ     -72.8465
      XZZZ       1.6281   YZZZ      -7.0498   ZZZZ    -437.4147
 -----------------------------------------------------------------
 Calculating analytic gradient of the SCF energy
 Gradient of SCF Energy
            1           2           3           4           5           6
    1  -0.0004420   0.0000117   0.0001925  -0.0001278  -0.0000451  -0.0000344
    2   0.0005917  -0.0001313   0.0004474  -0.0003631  -0.0008707   0.0000843
    3  -0.0001981   0.0002298  -0.0000623  -0.0001890  -0.0000571   0.0000742
            7           8           9          10          11          12
    1   0.0001946   0.0002345  -0.0000378   0.0001782  -0.0001949   0.0000704
    2  -0.0001867   0.0004816   0.0000062   0.0002433  -0.0001784  -0.0001243
    3   0.0001621  -0.0001921   0.0000886   0.0000217   0.0000583   0.0000640
 Max gradient component =       8.707E-04
 RMS gradient           =       2.624E-04
 Gradient time:  CPU 39.97 s  wall 39.97 s
 Geometry Optimization Parameters
   NAtoms,    NIC,     NZ,  NCons,   NDum,   NFix, NCnnct, MaxDiis
       12      86       0       0       0       0       0       0

 Cartesian Hessian Update
 Hessian Updated using BFGS Update


** GEOMETRY OPTIMIZATION IN DELOCALIZED INTERNAL COORDINATES **
   Searching for a Minimum

   Optimization Cycle:  18

                       Coordinates (Angstroms)
     ATOM                X               Y               Z
      1  C         0.7604467784    0.1566840263    1.4822089044
      2  C        -0.7682913893   -0.0690543930    1.5561696040
      3  C        -1.3056226830    0.0447385525    0.1366958214
      4  C        -0.1039619067   -0.0336147339   -0.8425013397
      5  C         1.1770093557   -0.0495794540    0.0328454130
      6  H        -1.0029134056   -1.0789918691    1.9114992431
      7  O        -2.4521847326    0.1636564297   -0.2009087506
      8  O         2.2923337606   -0.1793370440   -0.3943210433
      9  H        -1.2909978659    0.6249837452    2.2164677027
     10  O        -0.1538174671   -0.0635494783   -2.0383839965
     11  H         1.3369106117   -0.4974782938    2.1387091569
     12  H         1.0239992440    1.1856764125    1.7521600847
   Point Group: c1    Number of degrees of freedom:    30


   Energy is   -418.690708643

 Hessian Updated using BFGS Update

 30 Hessian modes will be used to form the next step
  Hessian Eigenvalues:
     0.001293    0.003677    0.013414    0.014561    0.031423    0.039104
     0.044703    0.052193    0.056000    0.085543    0.089763    0.092225
     0.113072    0.228083    0.245664    0.248986    0.249388    0.260080
     0.271591    0.272987    0.286997    0.296152    0.302325    0.343468
     0.343944    0.345555    0.347046    1.038713    1.044787    1.060949

 Minimum Search - Taking Simple RFO Step
 Searching for Lamda that Minimizes Along All modes
 Value Taken    Lamda =  -0.00004290
 Step Taken.  Stepsize is  0.127703

                             Maximum     Tolerance    Cnvgd?
         Gradient           0.000651      0.000300      NO
         Displacement       0.087753      0.001200      NO
         Energy change     -0.000020      0.000001      NO


 New Cartesian Coordinates Obtained by Inverse Iteration

 Displacement from previous Coordinates is:  0.120331
 ----------------------------------------------------------------
             Standard Nuclear Orientation (Angstroms)
    I     Atom           X                Y                Z
 ----------------------------------------------------------------
    1      C       0.7603865244     0.1637362832     1.4822281298
    2      C      -0.7669932459    -0.0759063706     1.5552027056
    3      C      -1.3057486834     0.0514470826     0.1376288215
    4      C      -0.1040431381    -0.0281894227    -0.8413555097
    5      C       1.1766388723    -0.0531681822     0.0351477988
    6      H      -0.9900460021    -1.0936997491     1.8960075687
    7      O      -2.4511750700     0.1838406301    -0.1991733806
    8      O       2.2893884447    -0.2108676810    -0.3888889514
    9      H      -1.2950803048     0.6040392748     2.2254412107
   10      O      -0.1544763078    -0.0626027104    -2.0370828290
   11      H       1.3451077825    -0.4746578978     2.1464362493
   12      H       1.0089514283     1.2001626431     1.7390489865
 ----------------------------------------------------------------
 Nuclear Repulsion Energy =   344.5704249752 hartrees
 There are       29 alpha and       29 beta electrons
 Applying Cartesian multipole field
    Component          Value
    ---------          -----
     (2,0,0)        1.00000E-11
     (0,2,0)        2.00000E-11
     (0,0,2)       -3.00000E-11
 Nucleus-field energy     =    -0.0000000043 hartrees
 Requested basis set is 6-311++G(d,p)
 There are 68 shells and 204 basis functions
 A cutoff of  1.0D-11 yielded   2186 shell pairs
 There are     20048 function pairs (     21655 Cartesian)
 Smallest overlap matrix eigenvalue = 1.47E-05
 Guess MOs from SCF MO coefficient file
 Reading MOs from coefficient file
 Reading MOs from coefficient file
 A restricted hybrid HF-DFT SCF calculation will be
 performed using Pulay DIIS extrapolation
 Exchange:     0.2000 Hartree-Fock + 0.0800 Slater + 0.7200 B88
 Correlation:  0.1900 VWN1RPA + 0.8100 LYP
 Using SG-1 standard quadrature grid
 SCF converges when DIIS error is below 1.0E-08
 Geometry optimization detected.  Setting ReadMinima to 0
 Setting SaveMinima to 0
 ---------------------------------------
  Cycle       Energy         DIIS Error
 ---------------------------------------
    1    -418.6893907541      4.99E-04
    2    -418.6907203073      3.53E-05
    3    -418.6907305123      3.14E-05
    4    -418.6907336332      1.65E-05
    5    -418.6907344727      6.39E-06
    6    -418.6907347239      2.37E-06
    7    -418.6907347495      1.18E-06
    8    -418.6907347516      2.80E-07
    9    -418.6907347197      8.75E-08
   10    -418.6907347368      3.08E-08
   11    -418.6907347370      1.85E-08
   12    -418.6907347378      4.75E-09 Convergence criterion met
 ---------------------------------------
 SCF time:  CPU 103.14 s  wall 103.22 s
 SCF   energy in the final basis set = -418.6907347378
 Total energy in the final basis set = -418.6907347378

 --------------------------------------------------------------

                    Orbital Energies (a.u.)
 --------------------------------------------------------------

 Alpha MOs
 -- Occupied --
-19.180 -19.166 -19.166 -10.303 -10.303 -10.302 -10.225 -10.225
 -1.116  -1.096  -1.087  -0.871  -0.726  -0.723  -0.602  -0.546
 -0.531  -0.510  -0.493  -0.480  -0.462  -0.459  -0.451  -0.433
 -0.401  -0.388  -0.359  -0.320  -0.256
 -- Virtual --
 -0.155  -0.057  -0.024  -0.001   0.007   0.011   0.042   0.045
  0.054   0.057   0.059   0.067   0.091   0.100   0.101   0.106
  0.113   0.113   0.114   0.116   0.120   0.144   0.148   0.151
  0.154   0.171   0.173   0.184   0.186   0.201   0.208   0.224
  0.259   0.267   0.271   0.283   0.290   0.293   0.297   0.310
  0.316   0.317   0.335   0.343   0.347   0.360   0.362   0.417
  0.423   0.447   0.452   0.460   0.489   0.530   0.535   0.548
  0.565   0.581   0.621   0.622   0.633   0.641   0.656   0.685
  0.692   0.700   0.713   0.753   0.826   0.833   0.844   0.876
  0.878   0.904   0.968   1.041   1.074   1.092   1.108   1.159
  1.164   1.184   1.188   1.198   1.212   1.243   1.243   1.271
  1.290   1.382   1.392   1.438   1.447   1.489   1.520   1.561
  1.571   1.599   1.607   1.638   1.640   1.681   1.709   1.721
  1.739   1.768   1.800   1.801   1.901   1.912   1.963   1.974
  2.013   2.073   2.094   2.144   2.256   2.258   2.343   2.427
  2.489   2.535   2.589   2.598   2.620   2.630   2.650   2.742
  2.749   2.786   2.803   2.819   2.851   2.864   2.866   2.884
  2.884   2.950   2.993   3.106   3.121   3.189   3.281   3.317
  3.334   3.378   3.482   3.582   3.615   3.635   3.659   3.717
  3.857   3.999   4.067   4.080   4.151   4.354   4.975   5.015
  5.054   5.095   5.156   5.227   5.549   5.710   5.787  23.768
 23.801  23.810  23.837  23.875  49.891  49.996  50.026
 --------------------------------------------------------------

          Ground-State Mulliken Net Atomic Charges

     Atom                 Charge (a.u.)
  ----------------------------------------
      1 C                    -0.223416
      2 C                    -0.224232
      3 C                     0.086906
      4 C                     0.173916
      5 C                     0.086600
      6 H                     0.183073
      7 O                    -0.233106
      8 O                    -0.232948
      9 H                     0.203810
     10 O                    -0.207268
     11 H                     0.203661
     12 H                     0.183004
  ----------------------------------------
  Sum of atomic charges =     0.000000

 -----------------------------------------------------------------
                    Cartesian Multipole Moments
 -----------------------------------------------------------------
    Charge (ESU x 10^10)
                 0.0000
    Dipole Moment (Debye)
         X       0.2047      Y       0.1494      Z       4.8342
       Tot       4.8409
    Quadrupole Moments (Debye-Ang)
        XX     -59.2135     XY       1.8702     YY     -41.6607
        XZ       0.1408     YZ      -0.2441     ZZ     -46.8279
    Octopole Moments (Debye-Ang^2)
       XXX      12.8613    XXY       0.0642    XYY       2.6973
       YYY       0.2161    XXZ       5.8504    XYZ      -0.8264
       YYZ      -1.6826    XZZ       3.1585    YZZ       0.5993
       ZZZ       9.9756
    Hexadecapole Moments (Debye-Ang^3)
      XXXX    -691.1043   XXXY      22.9913   XXYY    -101.3483
      XYYY      13.9407   YYYY     -56.0279   XXXZ       6.4321
      XXYZ      -2.4969   XYYZ       1.1172   YYYZ      -5.5104
      XXZZ    -164.9307   XYZZ       3.6156   YYZZ     -73.0561
      XZZZ       1.4160   YZZZ      -7.0577   ZZZZ    -436.6599
 -----------------------------------------------------------------
 Calculating analytic gradient of the SCF energy
 Gradient of SCF Energy
            1           2           3           4           5           6
    1   0.0000763  -0.0001004   0.0000181  -0.0000666   0.0001080   0.0000090
    2   0.0000372  -0.0000036  -0.0000208   0.0000133  -0.0000216   0.0000105
    3   0.0000194  -0.0000532   0.0000365  -0.0000348   0.0000115   0.0000186
            7           8           9          10          11          12
    1  -0.0000091  -0.0000443   0.0000064   0.0000372  -0.0000367   0.0000022
    2  -0.0000018   0.0000398   0.0000347   0.0000090  -0.0000606  -0.0000360
    3  -0.0000288   0.0000234  -0.0000358   0.0000303  -0.0000255   0.0000383
 Max gradient component =       1.080E-04
 RMS gradient           =       4.068E-05
 Gradient time:  CPU 39.89 s  wall 39.89 s
 Geometry Optimization Parameters
   NAtoms,    NIC,     NZ,  NCons,   NDum,   NFix, NCnnct, MaxDiis
       12      86       0       0       0       0       0       0

 Cartesian Hessian Update
 Hessian Updated using BFGS Update


** GEOMETRY OPTIMIZATION IN DELOCALIZED INTERNAL COORDINATES **
   Searching for a Minimum

   Optimization Cycle:  19

                       Coordinates (Angstroms)
     ATOM                X               Y               Z
      1  C         0.7603865244    0.1637362832    1.4822281298
      2  C        -0.7669932459   -0.0759063706    1.5552027056
      3  C        -1.3057486834    0.0514470826    0.1376288215
      4  C        -0.1040431381   -0.0281894227   -0.8413555097
      5  C         1.1766388723   -0.0531681822    0.0351477988
      6  H        -0.9900460021   -1.0936997491    1.8960075687
      7  O        -2.4511750700    0.1838406301   -0.1991733806
      8  O         2.2893884447   -0.2108676810   -0.3888889514
      9  H        -1.2950803048    0.6040392748    2.2254412107
     10  O        -0.1544763078   -0.0626027104   -2.0370828290
     11  H         1.3451077825   -0.4746578978    2.1464362493
     12  H         1.0089514283    1.2001626431    1.7390489865
   Point Group: c1    Number of degrees of freedom:    30


   Energy is   -418.690734738

 Hessian Updated using BFGS Update

 30 Hessian modes will be used to form the next step
  Hessian Eigenvalues:
     0.000870    0.003678    0.014431    0.015049    0.031480    0.039481
     0.044726    0.052209    0.056108    0.085651    0.089797    0.092136
     0.113050    0.229146    0.245648    0.249002    0.249438    0.260250
     0.271472    0.273286    0.287354    0.297123    0.306569    0.343432
     0.343951    0.345607    0.347392    1.039117    1.046079    1.061357

 Minimum Search - Taking Simple RFO Step
 Searching for Lamda that Minimizes Along All modes
 Value Taken    Lamda =  -0.00000765
 Step Taken.  Stepsize is  0.092454

                             Maximum     Tolerance    Cnvgd?
         Gradient           0.000064      0.000300     YES
         Displacement       0.070778      0.001200      NO
         Energy change     -0.000026      0.000001      NO


 New Cartesian Coordinates Obtained by Inverse Iteration

 Displacement from previous Coordinates is:  0.089198
 ----------------------------------------------------------------
             Standard Nuclear Orientation (Angstroms)
    I     Atom           X                Y                Z
 ----------------------------------------------------------------
    1      C       0.7595923400     0.1686738055     1.4818575944
    2      C      -0.7660477928    -0.0807749094     1.5549725942
    3      C      -1.3053928935     0.0572671095     0.1386772246
    4      C      -0.1039388572    -0.0272741277    -0.8405689930
    5      C       1.1763050609    -0.0589591479     0.0367103326
    6      H      -0.9807819189    -1.1044621646     1.8838487959
    7      O      -2.4497741394     0.2004160735    -0.1971979142
    8      O       2.2877899183    -0.2301281188    -0.3853653422
    9      H      -1.2980272911     0.5875101234     2.2336401100
   10      O      -0.1544528700    -0.0614291709    -2.0362865486
   11      H       1.3491324699    -0.4571430653     2.1535539874
   12      H       0.9985062741     1.2104374928     1.7267989589
 ----------------------------------------------------------------
 Nuclear Repulsion Energy =   344.6048792052 hartrees
 There are       29 alpha and       29 beta electrons
 Applying Cartesian multipole field
    Component          Value
    ---------          -----
     (2,0,0)        1.00000E-11
     (0,2,0)        2.00000E-11
     (0,0,2)       -3.00000E-11
 Nucleus-field energy     =    -0.0000000042 hartrees
 Requested basis set is 6-311++G(d,p)
 There are 68 shells and 204 basis functions
 A cutoff of  1.0D-11 yielded   2187 shell pairs
 There are     20064 function pairs (     21671 Cartesian)
 Smallest overlap matrix eigenvalue = 1.46E-05
 Guess MOs from SCF MO coefficient file
 Reading MOs from coefficient file
 Reading MOs from coefficient file
 A restricted hybrid HF-DFT SCF calculation will be
 performed using Pulay DIIS extrapolation
 Exchange:     0.2000 Hartree-Fock + 0.0800 Slater + 0.7200 B88
 Correlation:  0.1900 VWN1RPA + 0.8100 LYP
 Using SG-1 standard quadrature grid
 SCF converges when DIIS error is below 1.0E-08
 Geometry optimization detected.  Setting ReadMinima to 0
 Setting SaveMinima to 0
 ---------------------------------------
  Cycle       Energy         DIIS Error
 ---------------------------------------
    1    -418.6900980045      2.97E-04
    2    -418.6907340023      2.09E-05
    3    -418.6907378937      1.60E-05
    4    -418.6907387829      5.87E-06
    5    -418.6907388746      3.82E-06
    6    -418.6907388820      1.73E-06
    7    -418.6907389476      3.35E-07
    8    -418.6907388901      2.05E-07
    9    -418.6907388987      7.37E-08
   10    -418.6907389116      2.05E-08
   11    -418.6907389159      2.40E-08
   12    -418.6907389158      4.69E-09 Convergence criterion met
 ---------------------------------------
 SCF time:  CPU 102.77 s  wall 102.89 s
 SCF   energy in the final basis set = -418.6907389158
 Total energy in the final basis set = -418.6907389158

 --------------------------------------------------------------

                    Orbital Energies (a.u.)
 --------------------------------------------------------------

 Alpha MOs
 -- Occupied --
-19.180 -19.166 -19.166 -10.303 -10.303 -10.302 -10.225 -10.225
 -1.116  -1.096  -1.087  -0.871  -0.726  -0.723  -0.602  -0.546
 -0.531  -0.510  -0.493  -0.480  -0.463  -0.459  -0.451  -0.434
 -0.401  -0.388  -0.359  -0.320  -0.256
 -- Virtual --
 -0.155  -0.057  -0.024  -0.002   0.007   0.011   0.042   0.045
  0.054   0.057   0.059   0.067   0.091   0.100   0.101   0.105
  0.113   0.113   0.114   0.116   0.120   0.143   0.148   0.151
  0.154   0.171   0.173   0.184   0.187   0.200   0.207   0.224
  0.258   0.268   0.271   0.284   0.290   0.292   0.296   0.311
  0.316   0.317   0.335   0.342   0.347   0.359   0.363   0.417
  0.422   0.447   0.451   0.460   0.489   0.531   0.535   0.548
  0.565   0.581   0.621   0.626   0.633   0.642   0.657   0.685
  0.692   0.699   0.713   0.750   0.827   0.833   0.846   0.874
  0.877   0.904   0.964   1.043   1.075   1.088   1.108   1.159
  1.164   1.185   1.189   1.196   1.213   1.242   1.243   1.271
  1.292   1.381   1.393   1.439   1.448   1.492   1.519   1.560
  1.567   1.600   1.605   1.639   1.641   1.679   1.708   1.723
  1.739   1.770   1.800   1.800   1.904   1.910   1.966   1.973
  2.012   2.073   2.092   2.144   2.255   2.258   2.340   2.427
  2.490   2.536   2.591   2.598   2.620   2.634   2.651   2.743
  2.749   2.786   2.804   2.820   2.848   2.863   2.867   2.884
  2.884   2.949   2.993   3.108   3.119   3.191   3.282   3.316
  3.334   3.378   3.482   3.582   3.615   3.639   3.659   3.718
  3.853   4.002   4.066   4.079   4.150   4.350   4.976   5.015
  5.054   5.095   5.156   5.226   5.549   5.709   5.787  23.769
 23.802  23.809  23.836  23.876  49.892  49.995  50.026
 --------------------------------------------------------------

          Ground-State Mulliken Net Atomic Charges

     Atom                 Charge (a.u.)
  ----------------------------------------
      1 C                    -0.221642
      2 C                    -0.222266
      3 C                     0.085304
      4 C                     0.174211
      5 C                     0.084936
      6 H                     0.182159
      7 O                    -0.233312
      8 O                    -0.233170
      9 H                     0.204437
     10 O                    -0.207030
     11 H                     0.204337
     12 H                     0.182037
  ----------------------------------------
  Sum of atomic charges =    -0.000000

 -----------------------------------------------------------------
                    Cartesian Multipole Moments
 -----------------------------------------------------------------
    Charge (ESU x 10^10)
                -0.0000
    Dipole Moment (Debye)
         X       0.2050      Y       0.1533      Z       4.8262
       Tot       4.8330
    Quadrupole Moments (Debye-Ang)
        XX     -59.1888     XY       2.0256     YY     -41.6938
        XZ       0.1350     YZ      -0.2476     ZZ     -46.8228
    Octopole Moments (Debye-Ang^2)
       XXX      12.8614    XXY       0.0727    XYY       2.6860
       YYY       0.2250    XXZ       5.7445    XYZ      -0.8863
       YYZ      -1.7432    XZZ       3.1692    YZZ       0.6011
       ZZZ       9.8524
    Hexadecapole Moments (Debye-Ang^3)
      XXXX    -689.9844   XXXY      25.3770   XXYY    -101.5950
      XYYY      15.3961   YYYY     -56.6291   XXXZ       6.3394
      XXYZ      -2.5257   XYYZ       1.1018   YYYZ      -5.5397
      XXZZ    -164.6492   XYZZ       4.1098   YYZZ     -73.2491
      XZZZ       1.3519   YZZZ      -7.0358   ZZZZ    -436.0712
 -----------------------------------------------------------------
 Calculating analytic gradient of the SCF energy
 Gradient of SCF Energy
            1           2           3           4           5           6
    1   0.0000682  -0.0000450   0.0000068  -0.0000238   0.0000568   0.0000012
    2  -0.0000537   0.0000199  -0.0000478   0.0000533   0.0000682  -0.0000096
    3   0.0000373  -0.0000615   0.0000267  -0.0000008   0.0000202  -0.0000086
            7           8           9          10          11          12
    1  -0.0000308  -0.0000409  -0.0000032   0.0000112   0.0000020  -0.0000025
    2   0.0000309  -0.0000321   0.0000035  -0.0000140  -0.0000090  -0.0000097
    3  -0.0000429   0.0000400  -0.0000263   0.0000085  -0.0000119   0.0000192
 Max gradient component =       6.824E-05
 RMS gradient           =       3.329E-05
 Gradient time:  CPU 39.86 s  wall 39.85 s
 Geometry Optimization Parameters
   NAtoms,    NIC,     NZ,  NCons,   NDum,   NFix, NCnnct, MaxDiis
       12      86       0       0       0       0       0       0

 Cartesian Hessian Update
 Hessian Updated using BFGS Update


** GEOMETRY OPTIMIZATION IN DELOCALIZED INTERNAL COORDINATES **
   Searching for a Minimum

   Optimization Cycle:  20

                       Coordinates (Angstroms)
     ATOM                X               Y               Z
      1  C         0.7595923400    0.1686738055    1.4818575944
      2  C        -0.7660477928   -0.0807749094    1.5549725942
      3  C        -1.3053928935    0.0572671095    0.1386772246
      4  C        -0.1039388572   -0.0272741277   -0.8405689930
      5  C         1.1763050609   -0.0589591479    0.0367103326
      6  H        -0.9807819189   -1.1044621646    1.8838487959
      7  O        -2.4497741394    0.2004160735   -0.1971979142
      8  O         2.2877899183   -0.2301281188   -0.3853653422
      9  H        -1.2980272911    0.5875101234    2.2336401100
     10  O        -0.1544528700   -0.0614291709   -2.0362865486
     11  H         1.3491324699   -0.4571430653    2.1535539874
     12  H         0.9985062741    1.2104374928    1.7267989589
   Point Group: c1    Number of degrees of freedom:    30


   Energy is   -418.690738916

 Hessian Updated using BFGS Update

 30 Hessian modes will be used to form the next step
  Hessian Eigenvalues:
     0.000769    0.003679    0.014420    0.015367    0.031495    0.039495
     0.044695    0.052204    0.056091    0.085613    0.089765    0.092194
     0.113045    0.229335    0.245476    0.249007    0.249391    0.260146
     0.271486    0.273223    0.287133    0.297275    0.306554    0.343456
     0.343963    0.345607    0.347490    1.039271    1.045813    1.061069

 Minimum Search - Taking Simple RFO Step
 Searching for Lamda that Minimizes Along All modes
 Value Taken    Lamda =   0.00000000
 Step Taken.  Stepsize is  0.014062

                             Maximum     Tolerance    Cnvgd?
         Gradient           0.000092      0.000300     YES
         Displacement       0.011132      0.001200      NO
         Energy change     -0.000004      0.000001      NO


 New Cartesian Coordinates Obtained by Inverse Iteration

 Displacement from previous Coordinates is:  0.013347
 ----------------------------------------------------------------
             Standard Nuclear Orientation (Angstroms)
    I     Atom           X                Y                Z
 ----------------------------------------------------------------
    1      C       0.7593564952     0.1693515589     1.4817245109
    2      C      -0.7659119143    -0.0814662960     1.5550439482
    3      C      -1.3052713060     0.0581501210     0.1388821507
    4      C      -0.1038710244    -0.0275539281    -0.8404659906
    5      C       1.1762484348    -0.0603070687     0.0369015933
    6      H      -0.9795215550    -1.1060013504     1.8820873163
    7      O      -2.4494777682     0.2028834556    -0.1968160998
    8      O       2.2876768197    -0.2325205482    -0.3849405768
    9      H      -1.2984057532     0.5850385675     2.2350545072
   10      O      -0.1543526128    -0.0608766110    -2.0362058516
   11      H       1.3494036413    -0.4544770440     2.1548249551
   12      H       0.9970368430     1.2119130435     1.7245503372
 ----------------------------------------------------------------
 Nuclear Repulsion Energy =   344.6101447814 hartrees
 There are       29 alpha and       29 beta electrons
 Applying Cartesian multipole field
    Component          Value
    ---------          -----
     (2,0,0)        1.00000E-11
     (0,2,0)        2.00000E-11
     (0,0,2)       -3.00000E-11
 Nucleus-field energy     =    -0.0000000042 hartrees
 Requested basis set is 6-311++G(d,p)
 There are 68 shells and 204 basis functions
 A cutoff of  1.0D-11 yielded   2188 shell pairs
 There are     20080 function pairs (     21687 Cartesian)
 Smallest overlap matrix eigenvalue = 1.46E-05
 Guess MOs from SCF MO coefficient file
 Reading MOs from coefficient file
 Reading MOs from coefficient file
 A restricted hybrid HF-DFT SCF calculation will be
 performed using Pulay DIIS extrapolation
 Exchange:     0.2000 Hartree-Fock + 0.0800 Slater + 0.7200 B88
 Correlation:  0.1900 VWN1RPA + 0.8100 LYP
 Using SG-1 standard quadrature grid
 SCF converges when DIIS error is below 1.0E-08
 Geometry optimization detected.  Setting ReadMinima to 0
 Setting SaveMinima to 0
 ---------------------------------------
  Cycle       Energy         DIIS Error
 ---------------------------------------
    1    -418.6907039489      3.94E-05
    2    -418.6907393492      3.01E-06
    3    -418.6907394311      2.69E-06
    4    -418.6907394686      1.13E-06
    5    -418.6907395522      7.02E-07
    6    -418.6907395083      1.79E-07
    7    -418.6907395231      7.02E-08
    8    -418.6907395135      4.44E-08
    9    -418.6907395117      1.52E-08
   10    -418.6907395162      3.06E-09 Convergence criterion met
 ---------------------------------------
 SCF time:  CPU 85.07 s  wall 85.63 s
 SCF   energy in the final basis set = -418.6907395162
 Total energy in the final basis set = -418.6907395162

 --------------------------------------------------------------

                    Orbital Energies (a.u.)
 --------------------------------------------------------------

 Alpha MOs
 -- Occupied --
-19.180 -19.166 -19.166 -10.303 -10.303 -10.302 -10.225 -10.225
 -1.116  -1.096  -1.087  -0.871  -0.726  -0.723  -0.602  -0.546
 -0.531  -0.510  -0.493  -0.480  -0.463  -0.459  -0.451  -0.434
 -0.401  -0.388  -0.359  -0.320  -0.256
 -- Virtual --
 -0.155  -0.057  -0.024  -0.002   0.007   0.011   0.042   0.045
  0.054   0.057   0.059   0.067   0.091   0.100   0.101   0.105
  0.113   0.113   0.114   0.116   0.120   0.143   0.148   0.151
  0.154   0.171   0.173   0.184   0.187   0.200   0.207   0.224
  0.258   0.268   0.271   0.284   0.290   0.292   0.296   0.311
  0.316   0.317   0.335   0.342   0.347   0.359   0.363   0.417
  0.422   0.447   0.451   0.460   0.489   0.531   0.535   0.549
  0.564   0.581   0.622   0.626   0.633   0.642   0.657   0.685
  0.693   0.698   0.713   0.750   0.827   0.833   0.847   0.874
  0.877   0.904   0.963   1.043   1.076   1.088   1.108   1.159
  1.164   1.185   1.189   1.195   1.213   1.242   1.244   1.271
  1.293   1.381   1.393   1.439   1.448   1.492   1.519   1.560
  1.567   1.600   1.605   1.639   1.641   1.679   1.708   1.723
  1.739   1.770   1.799   1.800   1.904   1.910   1.967   1.973
  2.012   2.073   2.092   2.144   2.255   2.258   2.340   2.426
  2.490   2.536   2.592   2.598   2.620   2.635   2.652   2.743
  2.749   2.786   2.804   2.821   2.848   2.863   2.867   2.884
  2.884   2.948   2.993   3.108   3.118   3.192   3.282   3.315
  3.334   3.378   3.482   3.582   3.615   3.639   3.659   3.718
  3.852   4.003   4.065   4.079   4.150   4.349   4.976   5.015
  5.054   5.095   5.156   5.226   5.549   5.709   5.787  23.769
 23.802  23.809  23.836  23.876  49.892  49.995  50.026
 --------------------------------------------------------------

          Ground-State Mulliken Net Atomic Charges

     Atom                 Charge (a.u.)
  ----------------------------------------
      1 C                    -0.221350
      2 C                    -0.222034
      3 C                     0.085047
      4 C                     0.174285
      5 C                     0.084699
      6 H                     0.182044
      7 O                    -0.233347
      8 O                    -0.233198
      9 H                     0.204521
     10 O                    -0.206998
     11 H                     0.204389
     12 H                     0.181944
  ----------------------------------------
  Sum of atomic charges =     0.000000

 -----------------------------------------------------------------
                    Cartesian Multipole Moments
 -----------------------------------------------------------------
    Charge (ESU x 10^10)
                 0.0000
    Dipole Moment (Debye)
         X       0.2046      Y       0.1516      Z       4.8249
       Tot       4.8316
    Quadrupole Moments (Debye-Ang)
        XX     -59.1859     XY       2.0466     YY     -41.6985
        XZ       0.1342     YZ      -0.2461     ZZ     -46.8215
    Octopole Moments (Debye-Ang^2)
       XXX      12.8496    XXY       0.0673    XYY       2.6842
       YYY       0.2258    XXZ       5.7282    XYZ      -0.8950
       YYZ      -1.7532    XZZ       3.1664    YZZ       0.5967
       ZZZ       9.8372
    Hexadecapole Moments (Debye-Ang^3)
      XXXX    -689.8108   XXXY      25.7110   XXYY    -101.6278
      XYYY      15.6053   YYYY     -56.7153   XXXZ       6.3473
      XXYZ      -2.5251   XYYZ       1.1059   YYYZ      -5.5327
      XXZZ    -164.6084   XYZZ       4.1825   YYZZ     -73.2811
      XZZZ       1.3598   YZZZ      -7.0149   ZZZZ    -435.9861
 -----------------------------------------------------------------
 Calculating analytic gradient of the SCF energy
 Gradient of SCF Energy
            1           2           3           4           5           6
    1   0.0000054  -0.0000118   0.0000123  -0.0000027   0.0000159  -0.0000092
    2  -0.0000136   0.0000065  -0.0000057   0.0000172   0.0000116  -0.0000066
    3   0.0000117  -0.0000193   0.0000020  -0.0000063   0.0000126  -0.0000123
            7           8           9          10          11          12
    1  -0.0000047  -0.0000053  -0.0000081   0.0000164  -0.0000088   0.0000005
    2   0.0000195  -0.0000096  -0.0000052   0.0000083  -0.0000124  -0.0000101
    3  -0.0000200   0.0000180  -0.0000073   0.0000024   0.0000040   0.0000144
 Max gradient component =       2.000E-05
 RMS gradient           =       1.125E-05
 Gradient time:  CPU 40.00 s  wall 40.00 s
 Geometry Optimization Parameters
   NAtoms,    NIC,     NZ,  NCons,   NDum,   NFix, NCnnct, MaxDiis
       12      86       0       0       0       0       0       0

 Cartesian Hessian Update
 Hessian Updated using BFGS Update


** GEOMETRY OPTIMIZATION IN DELOCALIZED INTERNAL COORDINATES **
   Searching for a Minimum

   Optimization Cycle:  21

                       Coordinates (Angstroms)
     ATOM                X               Y               Z
      1  C         0.7593564952    0.1693515589    1.4817245109
      2  C        -0.7659119143   -0.0814662960    1.5550439482
      3  C        -1.3052713060    0.0581501210    0.1388821507
      4  C        -0.1038710244   -0.0275539281   -0.8404659906
      5  C         1.1762484348   -0.0603070687    0.0369015933
      6  H        -0.9795215550   -1.1060013504    1.8820873163
      7  O        -2.4494777682    0.2028834556   -0.1968160998
      8  O         2.2876768197   -0.2325205482   -0.3849405768
      9  H        -1.2984057532    0.5850385675    2.2350545072
     10  O        -0.1543526128   -0.0608766110   -2.0362058516
     11  H         1.3494036413   -0.4544770440    2.1548249551
     12  H         0.9970368430    1.2119130435    1.7245503372
   Point Group: c1    Number of degrees of freedom:    30


   Energy is   -418.690739516

 Hessian Updated using BFGS Update

 30 Hessian modes will be used to form the next step
  Hessian Eigenvalues:
     0.000832    0.003685    0.013579    0.014596    0.031274    0.039210
     0.044463    0.052194    0.056085    0.085520    0.089694    0.092162
     0.113030    0.225739    0.245216    0.248984    0.249355    0.259948
     0.271304    0.272048    0.286471    0.296970    0.301719    0.343437
     0.343895    0.345495    0.347004    1.037160    1.043937    1.060105

 Minimum Search - Taking Simple RFO Step
 Searching for Lamda that Minimizes Along All modes
 Value Taken    Lamda =   0.00000000
 Step Taken.  Stepsize is  0.000919

                             Maximum     Tolerance    Cnvgd?
         Gradient           0.000019      0.000300     YES
         Displacement       0.000400      0.001200     YES
         Energy change     -0.000001      0.000001     YES


                       Distance Matrix (Angstroms)
             C (  1)   C (  2)   C (  3)   C (  4)   C (  5)   H (  6)
   C (  2)  1.547491
   C (  3)  2.465417  1.521813
   C (  4)  2.485257  2.485895  1.552363
   C (  5)  1.521202  2.465196  2.486438  1.552273
   H (  6)  2.193288  1.096475  2.121350  3.056486  3.024158
   O (  7)  3.621497  2.446275  1.201187  2.443206  3.642771  2.862829
   O (  8)  2.445752  3.620879  3.642548  2.443157  1.201200  4.071482
   H (  9)  2.230401  1.090960  2.161388  3.355743  3.372278  1.756670
   O ( 10)  3.641937  3.643008  2.463694  1.197269  2.463387  4.138383
   H ( 11)  1.091046  2.230120  3.372553  3.356492  2.161239  2.433673
   H ( 12)  1.096536  2.193069  3.024258  3.054110  2.121042  3.050300
             O (  7)   O (  8)   H (  9)   O ( 10)   H ( 11)
   O (  8)  4.760840
   H (  9)  2.717536  4.515835
   O ( 10)  2.953053  2.952905  4.468750
   H ( 11)  4.515954  2.716621  2.845685  4.470005
   H ( 12)  4.072868  2.863929  2.433648  4.133882  1.756745

 Final energy is   -418.69073951616349     


 ******************************
 **  OPTIMIZATION CONVERGED  **
 ******************************

                       Coordinates (Angstroms)
     ATOM                X               Y               Z
      1  C         0.7593564952    0.1693515589    1.4817245109
      2  C        -0.7659119143   -0.0814662960    1.5550439482
      3  C        -1.3052713060    0.0581501210    0.1388821507
      4  C        -0.1038710244   -0.0275539281   -0.8404659906
      5  C         1.1762484348   -0.0603070687    0.0369015933
      6  H        -0.9795215550   -1.1060013504    1.8820873163
      7  O        -2.4494777682    0.2028834556   -0.1968160998
      8  O         2.2876768197   -0.2325205482   -0.3849405768
      9  H        -1.2984057532    0.5850385675    2.2350545072
     10  O        -0.1543526128   -0.0608766110   -2.0362058516
     11  H         1.3494036413   -0.4544770440    2.1548249551
     12  H         0.9970368430    1.2119130435    1.7245503372

Z-matrix Print:
$molecule
0 1
C 
O  1 1.197269
C  1 1.552273 2 126.775209
O  3 1.201200 1 124.581144 2 -6.288668 0
C  3 1.521202 1 107.917329 2 173.368551 0
H  5 1.091046 3 110.574380 1 141.653582 0
H  5 1.096536 3 107.125585 1 -102.271268 0
C  5 1.547491 3 106.896864 1 16.694886 0
H  8 1.090960 5 114.305342 3 -143.214373 0
H  8 1.096475 5 110.952573 3 95.888974 0
C  8 1.521813 5 106.880062 3 -20.563248 0
O  11 1.201187 8 127.497782 5 -163.883402 0
$end


 --------------------------------------------------------------

                    Orbital Energies (a.u.)
 --------------------------------------------------------------

 Alpha MOs
 -- Occupied --
-19.180 -19.166 -19.166 -10.303 -10.303 -10.302 -10.225 -10.225
 -1.116  -1.096  -1.087  -0.871  -0.726  -0.723  -0.602  -0.546
 -0.531  -0.510  -0.493  -0.480  -0.463  -0.459  -0.451  -0.434
 -0.401  -0.388  -0.359  -0.320  -0.256
 -- Virtual --
 -0.155  -0.057  -0.024  -0.002   0.007   0.011   0.042   0.045
  0.054   0.057   0.059   0.067   0.091   0.100   0.101   0.105
  0.113   0.113   0.114   0.116   0.120   0.143   0.148   0.151
  0.154   0.171   0.173   0.184   0.187   0.200   0.207   0.224
  0.258   0.268   0.271   0.284   0.290   0.292   0.296   0.311
  0.316   0.317   0.335   0.342   0.347   0.359   0.363   0.417
  0.422   0.447   0.451   0.460   0.489   0.531   0.535   0.549
  0.564   0.581   0.622   0.626   0.633   0.642   0.657   0.685
  0.693   0.698   0.713   0.750   0.827   0.833   0.847   0.874
  0.877   0.904   0.963   1.043   1.076   1.088   1.108   1.159
  1.164   1.185   1.189   1.195   1.213   1.242   1.244   1.271
  1.293   1.381   1.393   1.439   1.448   1.492   1.519   1.560
  1.567   1.600   1.605   1.639   1.641   1.679   1.708   1.723
  1.739   1.770   1.799   1.800   1.904   1.910   1.967   1.973
  2.012   2.073   2.092   2.144   2.255   2.258   2.340   2.426
  2.490   2.536   2.592   2.598   2.620   2.635   2.652   2.743
  2.749   2.786   2.804   2.821   2.848   2.863   2.867   2.884
  2.884   2.948   2.993   3.108   3.118   3.192   3.282   3.315
  3.334   3.378   3.482   3.582   3.615   3.639   3.659   3.718
  3.852   4.003   4.065   4.079   4.150   4.349   4.976   5.015
  5.054   5.095   5.156   5.226   5.549   5.709   5.787  23.769
 23.802  23.809  23.836  23.876  49.892  49.995  50.026
 --------------------------------------------------------------

          Ground-State Mulliken Net Atomic Charges

     Atom                 Charge (a.u.)
  ----------------------------------------
      1 C                    -0.221350
      2 C                    -0.222034
      3 C                     0.085047
      4 C                     0.174285
      5 C                     0.084699
      6 H                     0.182044
      7 O                    -0.233347
      8 O                    -0.233198
      9 H                     0.204521
     10 O                    -0.206998
     11 H                     0.204389
     12 H                     0.181944
  ----------------------------------------
  Sum of atomic charges =     0.000000

 -----------------------------------------------------------------
                    Cartesian Multipole Moments
 -----------------------------------------------------------------
    Charge (ESU x 10^10)
                 0.0000
    Dipole Moment (Debye)
         X       0.2046      Y       0.1516      Z       4.8249
       Tot       4.8316
    Quadrupole Moments (Debye-Ang)
        XX     -59.1859     XY       2.0466     YY     -41.6985
        XZ       0.1342     YZ      -0.2461     ZZ     -46.8215
    Octopole Moments (Debye-Ang^2)
       XXX      12.8496    XXY       0.0673    XYY       2.6842
       YYY       0.2258    XXZ       5.7282    XYZ      -0.8950
       YYZ      -1.7532    XZZ       3.1664    YZZ       0.5967
       ZZZ       9.8372
    Hexadecapole Moments (Debye-Ang^3)
      XXXX    -689.8108   XXXY      25.7110   XXYY    -101.6278
      XYYY      15.6053   YYYY     -56.7153   XXXZ       6.3473
      XXYZ      -2.5251   XYYZ       1.1059   YYYZ      -5.5327
      XXZZ    -164.6084   XYZZ       4.1825   YYZZ     -73.2811
      XZZZ       1.3598   YZZZ      -7.0149   ZZZZ    -435.9861
 -----------------------------------------------------------------
Archival summary:
1\1\pikachu\OPT\ProcedureUnspecified\BasisUnspecified\354\cher\WedDec1404:14:162016WedDec1404:14:162016\0\\#,OPT,ProcedureUnspecified,BasisUnspecified,\\0,1\C\O,1,1.19727\C,1,1.55227,2,126.775\O,3,1.2012,1,124.581,2,-6.28867,0\C,3,1.5212,1,107.917,2,173.369,0\H,5,1.09105,3,110.574,1,141.654,0\H,5,1.09654,3,107.126,1,-102.271,0\C,5,1.54749,3,106.897,1,16.6949,0\H,8,1.09096,5,114.305,3,-143.214,0\H,8,1.09648,5,110.953,3,95.889,0\C,8,1.52181,5,106.88,3,-20.5632,0\O,11,1.20119,8,127.498,5,-163.883,0\\\@

 Total job time:  3176.43s(wall), 3172.59s(cpu) 
 Wed Dec 14 04:14:16 2016

        *************************************************************
        *                                                           *
        *  Thank you very much for using Q-Chem.  Have a nice day.  *
        *                                                           *
        *************************************************************


 
User input: 2 of 3 
 
pikachu 127.0.1
Q-Chem Developer Version! Running on 127.0.1.*
                  Welcome to Q-Chem
     A Quantum Leap Into The Future Of Chemistry


 Q-Chem 4.4, Q-Chem, Inc., Pleasanton, CA (2016)

 Y. Shao,  Z. Gan,  E. Epifanovsky,  A. T. B. Gilbert,  M. Wormit,  
 J. Kussmann,  A. W. Lange,  A. Behn,  J. Deng,  X. Feng,  D. Ghosh,  
 M. Goldey,  P. R. Horn,  L. D. Jacobson,  I. Kaliman,  F. Rob,  
 R. Z. Khaliullin,  T. Kus,  A. Landau,  J. Liu,  E. I. Proynov,  Y. M. Rhee,  
 R. M. Richard,  M. A. Rohrdanz,  R. P. Steele,  E. J. Sundstrom,  
 H. L. Woodcock III,  P. M. Zimmerman,  D. Zuev,  B. Albrecht,  E. Alguire,  
 B. Austin,  S. A. Baeppler,  G. J. O. Beran,  Y. A. Bernard,  E. Berquist,  
 K. Brandhorst,  K. B. Bravaya,  S. T. Brown,  D. Casanova,  C.-M. Chang,  
 Y. Chen,  S. H. Chien,  K. D. Closser,  M. P. Coons,  D. L. Crittenden,  
 S. Dasgupta,  M. Diedenhofen,  R. A. DiStasio Jr.,  H. Do,  A. D. Dutoi,  
 R. G. Edgar,  P.-T. Fang,  S. Fatehi,  Q. Feng,  L. Fusti-Molnar,  
 A. Ghysels,  A. Golubeva-Zadorozhnaya,  J. Gomes,  A. Gunina,  
 M. W. D. Hanson-Heine,  P. H. P. Harbach,  A. W. Hauser,  J. E. Herr,  
 E. G. Hohenstein,  Z. C. Holden,  K. Hui,  T.-C. Jagau,  H. Ji,  B. Kaduk,  
 K. Khistyaev,  Jaehoon Kim,  Jihan Kim,  R. A. King,  P. Klunzinger,  
 K. Koh,  D. Kosenkov,  T. Kowalczyk,  C. M. Krauter,  A. Kunitsa,  
 K. U. Lao,  A. Laurent,  K. V. Lawler,  J. Lee,  D. Lefrancois,  S. Lehtola,  
 S. V. Levchenko,  C. Y. Lin,  Y.-S. Lin,  F. Liu,  E. Livshits,  
 R. C. Lochan,  A. Luenser,  P. Manohar,  S. F. Manzer,  S.-P. Mao,  Y. Mao,  
 N. Mardirossian,  A. V. Marenich,  L. A. Martinez-Martinez,  S. A. Maurer,  
 N. J. Mayhall,  J.-M. Mewes,  A. F. Morrison,  K. Nanda,  T. S. Nguyen-Beck,  
 C. M. Oana,  R. Olivares-Amaya,  D. P. O'Neill,  J. A. Parkhill,  
 T. M. Perrine,  R. Peverati,  P. A. Pieniazek,  F. Plasser,  A. Prociuk,  
 D. R. Rehn,  E. Rosta,  N. J. Russ,  N. Sergueev,  S. M. Sharada,  
 S. Sharma,  D. W. Small,  A. Sodt,  T. Stauch,  T. Stein,  D. Stuck,  
 Y.-C. Su,  A. J. W. Thom,  T. Tsuchimochi,  L. Vogt,  O. Vydrov,  T. Wang,  
 M. A. Watson,  J. Wenzel,  A. White,  C. F. Williams,  V. Vanovschi,  
 K. Yao,  S. Yeganeh,  S. R. Yost,  Z.-Q. You,  I. Y. Zhang,  X. Zhang,  
 Y. Zhao,  B. R. Brooks,  G. K. L. Chan,  D. M. Chipman,  C. J. Cramer,  
 W. A. Goddard III,  M. S. Gordon,  W. J. Hehre,  A. Klamt,  
 H. F. Schaefer III,  M. W. Schmidt,  C. D. Sherrill,  D. G. Truhlar,  
 A. Warshel,  X. Xu,  A. Aspuru-Guzik,  R. Baer,  A. T. Bell,  N. A. Besley,  
 J.-D. Chai,  A. Dreuw,  B. D. Dunietz,  T. R. Furlani,  S. R. Gwaltney,  
 C.-P. Hsu,  Y. Jung,  J. Kong,  D. S. Lambrecht,  W. Liang,  C. Ochsenfeld,  
 V. A. Rassolov,  L. V. Slipchenko,  J. E. Subotnik,  T. Van Voorhis,  
 J. M. Herbert,  A. I. Krylov,  P. M. W. Gill,  M. Head-Gordon

 Contributors to earlier versions of Q-Chem not listed above: 
 R. D. Adamson,  J. Baker,  E. F. C. Byrd,  A. K. Chakraborty,  C.-L. Cheng,  
 H. Dachsel,  R. J. Doerksen,  G. Hawkins,  A. Heyden,  S. Hirata,  
 G. Kedziora,  F. J. Keil,  C. Kelley,  P. P. Korambath,  W. Kurlancheek,  
 A. M. Lee,  M. S. Lee,  D. Liotard,  I. Lotan,  P. E. Maslen,  N. Nair,  
 D. Neuhauser,  R. Olson,  B. Peters,  J. Ritchie,  N. E. Schultz,  
 N. Shenvi,  A. C. Simmonett,  K. S. Thanthiriwatte,  Q. Wu,  W. Zhang

 Please cite Q-Chem as follows:
 Y. Shao et al., Mol. Phys. 113, 184-215 (2015)
 DOI: 10.1080/00268976.2014.952696

 Q-Chem 4.4.2 for Intel X86 EM64T Linux

 Parts of Q-Chem use Armadillo 5.200.1 (Boston Tea Smuggler).
 http://arma.sourceforge.net/

 Q-Chem begins on Wed Dec 14 04:14:16 2016  


Host: 0

     Scratch files written to /scratch/cher/qchem8445//
The previous job contains 0 fragments, simply inherited here
FILE_GEOM_ORG=        593

Checking the input file for inconsistencies... 	...done.

--------------------------------------------------------------
User input:
--------------------------------------------------------------

$molecule
   read
$end

$rem
   BASIS 6-311++G**
   JOB_TYPE FREQUENCY
   METHOD B3LYP
   SYM_IGNORE  TRUE
$end

--------------------------------------------------------------
 ----------------------------------------------------------------
             Standard Nuclear Orientation (Angstroms)
    I     Atom           X                Y                Z
 ----------------------------------------------------------------
    1      C       0.7593564952     0.1693515589     1.4817245109
    2      C      -0.7659119143    -0.0814662960     1.5550439482
    3      C      -1.3052713060     0.0581501210     0.1388821507
    4      C      -0.1038710244    -0.0275539281    -0.8404659906
    5      C       1.1762484348    -0.0603070687     0.0369015933
    6      H      -0.9795215550    -1.1060013504     1.8820873163
    7      O      -2.4494777682     0.2028834556    -0.1968160998
    8      O       2.2876768197    -0.2325205482    -0.3849405768
    9      H      -1.2984057532     0.5850385675     2.2350545072
   10      O      -0.1543526128    -0.0608766110    -2.0362058516
   11      H       1.3494036413    -0.4544770440     2.1548249551
   12      H       0.9970368430     1.2119130435     1.7245503372
 ----------------------------------------------------------------
 Nuclear Repulsion Energy =   344.6101447814 hartrees
 There are       29 alpha and       29 beta electrons
 Requested basis set is 6-311++G(d,p)
 There are 68 shells and 204 basis functions

 Total QAlloc Memory Limit   2000 MB
 Mega-Array Size        61 MB
 MEM_STATIC part        62 MB

                       Distance Matrix (Angstroms)
             C (  1)   C (  2)   C (  3)   C (  4)   C (  5)   H (  6)
   C (  2)  1.547491
   C (  3)  2.465417  1.521813
   C (  4)  2.485257  2.485895  1.552363
   C (  5)  1.521202  2.465196  2.486438  1.552273
   H (  6)  2.193288  1.096475  2.121350  3.056486  3.024158
   O (  7)  3.621497  2.446275  1.201187  2.443206  3.642771  2.862829
   O (  8)  2.445752  3.620879  3.642548  2.443157  1.201200  4.071482
   H (  9)  2.230401  1.090960  2.161388  3.355743  3.372278  1.756670
   O ( 10)  3.641937  3.643008  2.463694  1.197269  2.463387  4.138383
   H ( 11)  1.091046  2.230120  3.372553  3.356492  2.161239  2.433673
   H ( 12)  1.096536  2.193069  3.024258  3.054110  2.121042  3.050300
             O (  7)   O (  8)   H (  9)   O ( 10)   H ( 11)
   O (  8)  4.760840
   H (  9)  2.717536  4.515835
   O ( 10)  2.953053  2.952905  4.468750
   H ( 11)  4.515954  2.716621  2.845685  4.470005
   H ( 12)  4.072868  2.863929  2.433648  4.133882  1.756745

 A cutoff of  1.0D-11 yielded   2188 shell pairs
 There are     20080 function pairs (     21687 Cartesian)

 -------------------------------------------------------
 OpenMP Integral Computing Module                       
 Release: version 1.0, May 2013, Q-Chem Inc. Pittsburgh 
 -------------------------------------------------------
 Integral Job Info:
 Integral job number is                      11
 Integral operator is                         1
 short-range coefficients                     0
 long-range coefficients              100000000
 Omega coefficients                           0
 if combine SR and LR in K                    0
 Integral screening is                        0
 Integral computing path is                   2
 max size of driver memory is            800000
 size of driver memory is                593474
 size of scratch memory is              2260544
 max col of scratch BK array               1296
 max len of scratch array in speh3          155
 max len of scratch index in speh4           18
 max int batch size is                      520
 min int batch size is                       52
 fixed nKL is                                52
 max L of basis functions is                  2
 order of int derivative is                   0
 number of shells is                         68
 number of basis is                         212
 number of cartesian basis is               212
 number of contracted shell pairs          2188
 number of primitive shell pairs           5848
 maxK2 (contraction) of shell pair           36
 max number of K2 of shell pair               1
 max number of CS2 of shell pair            322
 max number of PS2 of shell pair           1080
 mem total for path MDJ                   47832
 -------------------------------------------------------
 Smallest overlap matrix eigenvalue = 1.46E-05
 Guess from superposition of atomic densities
 Warning:  Energy on first SCF cycle will be non-variational
 A restricted hybrid HF-DFT SCF calculation will be
 performed using Pulay DIIS extrapolation
 Exchange:     0.2000 Hartree-Fock + 0.0800 Slater + 0.7200 B88
 Correlation:  0.1900 VWN1RPA + 0.8100 LYP
 Using SG-1 standard quadrature grid
 SCF converges when DIIS error is below 1.0E-08
 ---------------------------------------
  Cycle       Energy         DIIS Error
 ---------------------------------------
    1    -420.2643694467      4.53E-02
    2    -418.4871327779      7.03E-03
    3    -417.7191439735      1.60E-02
    4    -418.6719398010      1.91E-03
    5    -418.6887379411      6.63E-04
    6    -418.6906404894      1.41E-04
    7    -418.6907359697      2.69E-05
    8    -418.6907390128      6.20E-06
    9    -418.6907388770      6.16E-06
   10    -418.6907390528      7.28E-07
   11    -418.6907390436      1.39E-07
   12    -418.6907390357      5.73E-08
   13    -418.6907390397      1.79E-08
   14    -418.6907390402      1.60E-08
   15    -418.6907390395      2.60E-09 Convergence criterion met
 ---------------------------------------
 SCF time:  CPU 129.52 s  wall 129.62 s
 SCF   energy in the final basis set = -418.6907390395
 Total energy in the final basis set = -418.6907390395

 --------------------------------------------------------------

                    Orbital Energies (a.u.)
 --------------------------------------------------------------

 Alpha MOs
 -- Occupied --
-19.180 -19.166 -19.166 -10.303 -10.303 -10.302 -10.225 -10.225
 -1.116  -1.096  -1.087  -0.871  -0.726  -0.723  -0.602  -0.546
 -0.531  -0.510  -0.493  -0.480  -0.463  -0.459  -0.451  -0.434
 -0.401  -0.388  -0.359  -0.320  -0.256
 -- Virtual --
 -0.155  -0.057  -0.024  -0.002   0.007   0.011   0.042   0.045
  0.054   0.057   0.059   0.067   0.091   0.100   0.101   0.105
  0.113   0.113   0.114   0.116   0.120   0.143   0.148   0.151
  0.154   0.171   0.173   0.184   0.187   0.200   0.207   0.224
  0.258   0.268   0.271   0.284   0.290   0.292   0.296   0.311
  0.316   0.317   0.335   0.342   0.347   0.359   0.363   0.417
  0.422   0.447   0.451   0.460   0.489   0.531   0.535   0.549
  0.564   0.581   0.622   0.626   0.633   0.642   0.657   0.685
  0.693   0.698   0.713   0.750   0.827   0.833   0.847   0.874
  0.877   0.904   0.963   1.043   1.076   1.088   1.108   1.159
  1.164   1.185   1.189   1.195   1.213   1.242   1.244   1.271
  1.293   1.381   1.393   1.439   1.448   1.492   1.519   1.560
  1.567   1.600   1.605   1.639   1.641   1.679   1.708   1.723
  1.739   1.770   1.799   1.800   1.904   1.910   1.967   1.973
  2.012   2.073   2.092   2.144   2.255   2.258   2.340   2.426
  2.490   2.536   2.592   2.598   2.620   2.635   2.652   2.743
  2.749   2.786   2.804   2.821   2.848   2.863   2.867   2.884
  2.884   2.948   2.993   3.108   3.118   3.192   3.282   3.315
  3.334   3.378   3.482   3.582   3.615   3.639   3.659   3.718
  3.852   4.003   4.065   4.079   4.150   4.349   4.976   5.015
  5.054   5.095   5.156   5.226   5.549   5.709   5.787  23.769
 23.802  23.809  23.836  23.876  49.892  49.995  50.026
 --------------------------------------------------------------

          Ground-State Mulliken Net Atomic Charges

     Atom                 Charge (a.u.)
  ----------------------------------------
      1 C                    -0.221350
      2 C                    -0.222034
      3 C                     0.085047
      4 C                     0.174285
      5 C                     0.084699
      6 H                     0.182044
      7 O                    -0.233347
      8 O                    -0.233198
      9 H                     0.204521
     10 O                    -0.206998
     11 H                     0.204389
     12 H                     0.181944
  ----------------------------------------
  Sum of atomic charges =     0.000000

 -----------------------------------------------------------------
                    Cartesian Multipole Moments
 -----------------------------------------------------------------
    Charge (ESU x 10^10)
                 0.0000
    Dipole Moment (Debye)
         X       0.2046      Y       0.1516      Z       4.8249
       Tot       4.8316
    Quadrupole Moments (Debye-Ang)
        XX     -59.1859     XY       2.0466     YY     -41.6985
        XZ       0.1342     YZ      -0.2461     ZZ     -46.8215
    Octopole Moments (Debye-Ang^2)
       XXX      12.8496    XXY       0.0673    XYY       2.6842
       YYY       0.2258    XXZ       5.7282    XYZ      -0.8950
       YYZ      -1.7532    XZZ       3.1664    YZZ       0.5967
       ZZZ       9.8372
    Hexadecapole Moments (Debye-Ang^3)
      XXXX    -689.8108   XXXY      25.7110   XXYY    -101.6278
      XYYY      15.6053   YYYY     -56.7153   XXXZ       6.3473
      XXYZ      -2.5251   XYYZ       1.1059   YYYZ      -5.5327
      XXZZ    -164.6084   XYZZ       4.1825   YYZZ     -73.2811
      XZZZ       1.3598   YZZZ      -7.0149   ZZZZ    -435.9861
 -----------------------------------------------------------------
 Calculating MO derivatives via CPSCF
   1         3          36      0.239739    0.045332
   2         3          36      0.028312    0.005212
   3         3          36      0.002446    0.000453
   4         7          32      0.000177    0.000040
   5        37           2      0.000004    0.000002
   6        39           0      0.000000    0.000000    Roots Converged
 Calculating analytic Hessian of the SCF energy
 Polarizability Matrix (a.u.)
            1           2           3
    1 -74.2830041   2.8299125   0.1096285
    2   2.8299125 -41.3083110  -0.9683931
    3   0.1096285  -0.9683931 -69.6757565

 Direct stationary perturbation theory relativistic correction:

 rels  =       0.134186623093
 relv  =      -0.618912018124
 rel2e =       0.260045863937
 E_rel =      -0.224679531094

 Hessian of the SCF Energy
            1           2           3           4           5           6
    1   0.4706429  -0.0211806   0.0796349  -0.1605441  -0.0178395   0.0045694
    2  -0.0211806   0.5262454  -0.0289889  -0.0174651  -0.0730093   0.0036463
    3   0.0796349  -0.0289889   0.4799026   0.0025423  -0.0023844  -0.0781222
    4  -0.1605441  -0.0174651   0.0025423   0.4602511  -0.0232913  -0.0747284
    5  -0.0178395  -0.0730093  -0.0023844  -0.0232913   0.5306778   0.0273190
    6   0.0045694   0.0036463  -0.0781222  -0.0747284   0.0273190   0.4910919
    7  -0.0223895   0.0048008  -0.0324000  -0.0862980  -0.0006863   0.0023014
    8   0.0012749  -0.0125356  -0.0050819  -0.0018042  -0.0680362   0.0046381
    9  -0.0136017  -0.0008380   0.0038913  -0.0139476  -0.0011217  -0.1593547
   10   0.0114121   0.0022211   0.0057280   0.0119508   0.0015609  -0.0091524
   11  -0.0028278   0.0262512  -0.0053264  -0.0017442   0.0265214   0.0022402
   12  -0.0130046  -0.0022725  -0.0265447   0.0093582  -0.0011280  -0.0277168
   13  -0.0842926  -0.0009240  -0.0087251  -0.0191539   0.0071686   0.0338807
   14  -0.0014784  -0.0681371  -0.0099532   0.0024969  -0.0121363   0.0058087
   15   0.0072060  -0.0043428  -0.1592315   0.0159611   0.0011793  -0.0007876
   16  -0.0082314  -0.0300222   0.0098570  -0.0491139  -0.0399758   0.0123813
   17  -0.0005960  -0.0026244   0.0005352  -0.0440418  -0.2695500   0.0709476
   18  -0.0008000  -0.0032009   0.0003720   0.0156446   0.0814243  -0.0674383
   19   0.0018221   0.0013409  -0.0029684  -0.0212416   0.0075225  -0.0290661
   20  -0.0014099   0.0037034   0.0022169   0.0098737   0.0117007   0.0034289
   21  -0.0002234   0.0027704  -0.0071096  -0.0447858   0.0067853  -0.0057333
   22  -0.0148556   0.0087929   0.0292943   0.0019980   0.0012257   0.0021248
   23   0.0124379   0.0109541  -0.0056631  -0.0016452   0.0033451  -0.0027634
   24   0.0449352  -0.0088903  -0.0112335  -0.0004502  -0.0035360  -0.0069684
   25  -0.0123043   0.0167195   0.0192888  -0.1082377   0.0795777   0.0775765
   26  -0.0039272   0.0044359   0.0066190   0.0814740  -0.1473794  -0.1083159
   27  -0.0013139   0.0033848   0.0011915   0.0785547  -0.1093966  -0.1479698
   28  -0.0078779  -0.0005009  -0.0056731  -0.0067952  -0.0001039   0.0062749
   29   0.0007169  -0.0034155   0.0003705   0.0010639  -0.0034584  -0.0002674
   30  -0.0068838   0.0005634   0.0000064   0.0073714  -0.0003525  -0.0011222
   31  -0.1223438   0.0832212  -0.0856499  -0.0138478   0.0151277  -0.0189284
   32   0.0849693  -0.1342851   0.1007182  -0.0042647   0.0037640  -0.0063402
   33  -0.0865418   0.1019231  -0.1474472   0.0028242  -0.0048348   0.0033449
   34  -0.0510380  -0.0470035  -0.0109287  -0.0089677  -0.0302863  -0.0072337
   35  -0.0501396  -0.2775830  -0.0530620  -0.0006521  -0.0024396  -0.0003419
   36  -0.0139763  -0.0637544  -0.0556750   0.0016555   0.0060461   0.0007766
            7           8           9          10          11          12
    1  -0.0223895   0.0012749  -0.0136017   0.0114121  -0.0028278  -0.0130046
    2   0.0048008  -0.0125356  -0.0008380   0.0022211   0.0262512  -0.0022725
    3  -0.0324000  -0.0050819   0.0038913   0.0057280  -0.0053264  -0.0265447
    4  -0.0862980  -0.0018042  -0.0139476   0.0119508  -0.0017442   0.0093582
    5  -0.0006863  -0.0680362  -0.0011217   0.0015609   0.0265214  -0.0011280
    6   0.0023014   0.0046381  -0.1593547  -0.0091524   0.0022402  -0.0277168
    7   0.9214629  -0.0844691   0.1752343  -0.0977437  -0.0002557  -0.0054636
    8  -0.0844691   0.1840551  -0.0280241  -0.0024106  -0.0919061  -0.0011248
    9   0.1752343  -0.0280241   0.4706981   0.0224232   0.0019807  -0.0964159
   10  -0.0977437  -0.0024106   0.0224232   0.3902425  -0.0169063   0.0263259
   11  -0.0002557  -0.0919061   0.0019807  -0.0169063   0.1381475   0.0251677
   12  -0.0054636  -0.0011248  -0.0964159   0.0263259   0.0251677   0.9953041
   13  -0.0309842   0.0034275  -0.0060028  -0.0991071  -0.0000503   0.0060734
   14   0.0040698   0.0389905  -0.0008089  -0.0040993  -0.0918666   0.0010872
   15   0.0102554  -0.0003426   0.0241065  -0.0221228  -0.0025039  -0.0952766
   16   0.0013440   0.0132619  -0.0010076  -0.0006287  -0.0019728  -0.0002541
   17   0.0009937  -0.0039471   0.0027815   0.0001737  -0.0010762   0.0003940
   18   0.0043033   0.0282458  -0.0099399  -0.0012889  -0.0049533  -0.0018860
   19  -0.7046397   0.0827737  -0.1821599  -0.0582086   0.0075029  -0.0077776
   20   0.0796137  -0.0606525   0.0235959   0.0086603   0.0192939   0.0009651
   21  -0.1779916   0.0229601  -0.1520909   0.0148282  -0.0022991   0.0199789
   22   0.0015492  -0.0015318  -0.0117689  -0.0581660   0.0085838   0.0139705
   23  -0.0007191  -0.0059660   0.0008496   0.0082273   0.0192762  -0.0016472
   24  -0.0028115   0.0000171  -0.0081119  -0.0087035   0.0017967   0.0200265
   25   0.0073739  -0.0100868  -0.0049880  -0.0014707   0.0026671  -0.0010092
   26  -0.0018752   0.0020202   0.0054291  -0.0001532  -0.0007888   0.0011856
   27   0.0170098  -0.0183431  -0.0217939  -0.0034874   0.0035522  -0.0020522
   28   0.0143757   0.0015409   0.0286139  -0.0966596   0.0041673  -0.0292089
   29   0.0003385   0.0177573  -0.0047566   0.0025790  -0.0419640  -0.0208916
   30   0.0082766  -0.0022651  -0.0498130  -0.0291080  -0.0208194  -0.7810166
   31  -0.0037836  -0.0010938   0.0049507  -0.0010980   0.0024045   0.0007902
   32  -0.0019683   0.0001760  -0.0000996  -0.0000433  -0.0010904  -0.0012598
   33   0.0014657   0.0020596  -0.0007063   0.0034147  -0.0038455  -0.0021120
   34  -0.0002670  -0.0008826   0.0022543  -0.0005231  -0.0015685   0.0001998
   35   0.0001572   0.0000443   0.0010121   0.0001904  -0.0007981  -0.0004756
   36  -0.0001796  -0.0027391  -0.0004694   0.0011430   0.0050101  -0.0022886
           13          14          15          16          17          18
    1  -0.0842926  -0.0014784   0.0072060  -0.0082314  -0.0005960  -0.0008000
    2  -0.0009240  -0.0681371  -0.0043428  -0.0300222  -0.0026244  -0.0032009
    3  -0.0087251  -0.0099532  -0.1592315   0.0098570   0.0005352   0.0003720
    4  -0.0191539   0.0024969   0.0159611  -0.0491139  -0.0440418   0.0156446
    5   0.0071686  -0.0121363   0.0011793  -0.0399758  -0.2695500   0.0814243
    6   0.0338807   0.0058087  -0.0007876   0.0123813   0.0709476  -0.0674383
    7  -0.0309842   0.0040698   0.0102554   0.0013440   0.0009937   0.0043033
    8   0.0034275   0.0389905  -0.0003426   0.0132619  -0.0039471   0.0282458
    9  -0.0060028  -0.0008089   0.0241065  -0.0010076   0.0027815  -0.0099399
   10  -0.0991071  -0.0040993  -0.0221228  -0.0006287   0.0001737  -0.0012889
   11  -0.0000503  -0.0918666  -0.0025039  -0.0019728  -0.0010762  -0.0049533
   12   0.0060734   0.0010872  -0.0952766  -0.0002541   0.0003940  -0.0018860
   13   0.8877880  -0.0952657  -0.2052053  -0.0004832   0.0000426   0.0001611
   14  -0.0952657   0.1894434   0.0545596  -0.0008612   0.0001535   0.0027998
   15  -0.2052053   0.0545596   0.4988808  -0.0022059  -0.0010595  -0.0003738
   16  -0.0004832  -0.0008612  -0.0022059   0.0589005   0.0479418  -0.0145622
   17   0.0000426   0.0001535  -0.0010595   0.0479418   0.2923968  -0.0812858
   18   0.0001611   0.0027998  -0.0003738  -0.0145622  -0.0812858   0.0712370
   19   0.0027252  -0.0009066   0.0109176  -0.0012717  -0.0005975  -0.0000773
   20  -0.0006101  -0.0060177  -0.0009113  -0.0023872   0.0013688  -0.0026912
   21   0.0019369  -0.0001023  -0.0092497  -0.0014596   0.0000370   0.0001613
   22  -0.6702007   0.0950092   0.2208065  -0.0006473  -0.0001995   0.0000952
   23   0.0914163  -0.0650690  -0.0379998   0.0007026  -0.0000592  -0.0005703
   24   0.2167300  -0.0375959  -0.1823925   0.0010621   0.0004450  -0.0000526
   25  -0.0043002  -0.0015540  -0.0045664   0.0027641  -0.0030198  -0.0032567
   26  -0.0020203   0.0000636   0.0002272   0.0136648  -0.0191366  -0.0197948
   27  -0.0010049  -0.0019666  -0.0000699  -0.0048696   0.0066790   0.0077047
   28   0.0107578  -0.0000276  -0.0337481   0.0004174   0.0000502   0.0008784
   29  -0.0000578   0.0179326   0.0011061   0.0003209   0.0002796   0.0005979
   30  -0.0133598  -0.0015787  -0.0465309  -0.0000333   0.0003637  -0.0010337
   31   0.0062088  -0.0082693   0.0031573   0.0021390  -0.0000619   0.0000647
   32  -0.0035365   0.0027866  -0.0066849  -0.0000556   0.0012284  -0.0002617
   33  -0.0192801   0.0176152  -0.0212993  -0.0005726  -0.0001636   0.0009769
   34   0.0010421   0.0108862  -0.0004556  -0.0051888  -0.0006855  -0.0011621
   35   0.0004096  -0.0061435  -0.0032274  -0.0006173   0.0009664  -0.0003097
   36  -0.0052041  -0.0298649  -0.0077754   0.0016646   0.0003258   0.0002724
           19          20          21          22          23          24
    1   0.0018221  -0.0014099  -0.0002234  -0.0148556   0.0124379   0.0449352
    2   0.0013409   0.0037034   0.0027704   0.0087929   0.0109541  -0.0088903
    3  -0.0029684   0.0022169  -0.0071096   0.0292943  -0.0056631  -0.0112335
    4  -0.0212416   0.0098737  -0.0447858   0.0019980  -0.0016452  -0.0004502
    5   0.0075225   0.0117007   0.0067853   0.0012257   0.0033451  -0.0035360
    6  -0.0290661   0.0034289  -0.0057333   0.0021248  -0.0027634  -0.0069684
    7  -0.7046397   0.0796137  -0.1779916   0.0015492  -0.0007191  -0.0028115
    8   0.0827737  -0.0606525   0.0229601  -0.0015318  -0.0059660   0.0000171
    9  -0.1821599   0.0235959  -0.1520909  -0.0117689   0.0008496  -0.0081119
   10  -0.0582086   0.0086603   0.0148282  -0.0581660   0.0082273  -0.0087035
   11   0.0075029   0.0192939  -0.0022991   0.0085838   0.0192762   0.0017967
   12  -0.0077776   0.0009651   0.0199789   0.0139705  -0.0016472   0.0200265
   13   0.0027252  -0.0006101   0.0019369  -0.6702007   0.0914163   0.2167300
   14  -0.0009066  -0.0060177  -0.0001023   0.0950092  -0.0650690  -0.0375959
   15   0.0109176  -0.0009113  -0.0092497   0.2208065  -0.0379998  -0.1823925
   16  -0.0012717  -0.0023872  -0.0014596  -0.0006473   0.0007026   0.0010621
   17  -0.0005975   0.0013688   0.0000370  -0.0001995  -0.0000592   0.0004450
   18  -0.0000773  -0.0026912   0.0001613   0.0000952  -0.0005703  -0.0000526
   19   0.7876237  -0.0961085   0.2102575  -0.0095755   0.0011475  -0.0022598
   20  -0.0961085   0.0316100  -0.0287494   0.0012655   0.0009086   0.0000795
   21   0.2102575  -0.0287494   0.1395339   0.0032732  -0.0000448   0.0032088
   22  -0.0095755   0.0012655   0.0032732   0.7471783  -0.1100696  -0.2556315
   23   0.0011475   0.0009086  -0.0000448  -0.1100696   0.0369227   0.0458838
   24  -0.0022598   0.0000795   0.0032088  -0.2556315   0.0458838   0.1746465
   25  -0.0004369   0.0010604   0.0004791  -0.0010849   0.0007068   0.0032858
   26  -0.0012084   0.0003157  -0.0008042  -0.0003267   0.0002093   0.0008824
   27  -0.0002040   0.0019917   0.0044069   0.0003355   0.0003973   0.0001717
   28   0.0053231  -0.0011053  -0.0020823   0.0053388  -0.0010265   0.0022201
   29  -0.0008080  -0.0023076   0.0007112  -0.0010636  -0.0022984  -0.0001626
   30   0.0035337  -0.0000056   0.0063032  -0.0034271   0.0005944   0.0064299
   31  -0.0013882   0.0004635  -0.0031885  -0.0004039   0.0008643  -0.0000966
   32  -0.0004164   0.0001271  -0.0008389  -0.0010978   0.0002580   0.0011793
   33  -0.0001780  -0.0004349   0.0005505   0.0006909  -0.0018033   0.0044837
   34  -0.0007318   0.0006839  -0.0010435  -0.0011304  -0.0020423   0.0017200
   35  -0.0002420  -0.0000503  -0.0004254  -0.0005880   0.0015185  -0.0000990
   36  -0.0000177   0.0005143   0.0000401   0.0002365   0.0027667  -0.0002082
           25          26          27          28          29          30
    1  -0.0123043  -0.0039272  -0.0013139  -0.0078779   0.0007169  -0.0068838
    2   0.0167195   0.0044359   0.0033848  -0.0005009  -0.0034155   0.0005634
    3   0.0192888   0.0066190   0.0011915  -0.0056731   0.0003705   0.0000064
    4  -0.1082377   0.0814740   0.0785547  -0.0067952   0.0010639   0.0073714
    5   0.0795777  -0.1473794  -0.1093966  -0.0001039  -0.0034584  -0.0003525
    6   0.0775765  -0.1083159  -0.1479698   0.0062749  -0.0002674  -0.0011222
    7   0.0073739  -0.0018752   0.0170098   0.0143757   0.0003385   0.0082766
    8  -0.0100868   0.0020202  -0.0183431   0.0015409   0.0177573  -0.0022651
    9  -0.0049880   0.0054291  -0.0217939   0.0286139  -0.0047566  -0.0498130
   10  -0.0014707  -0.0001532  -0.0034874  -0.0966596   0.0025790  -0.0291080
   11   0.0026671  -0.0007888   0.0035522   0.0041673  -0.0419640  -0.0208194
   12  -0.0010092   0.0011856  -0.0020522  -0.0292089  -0.0208916  -0.7810166
   13  -0.0043002  -0.0020203  -0.0010049   0.0107578  -0.0000578  -0.0133598
   14  -0.0015540   0.0000636  -0.0019666  -0.0000276   0.0179326  -0.0015787
   15  -0.0045664   0.0002272  -0.0000699  -0.0337481   0.0011061  -0.0465309
   16   0.0027641   0.0136648  -0.0048696   0.0004174   0.0003209  -0.0000333
   17  -0.0030198  -0.0191366   0.0066790   0.0000502   0.0002796   0.0003637
   18  -0.0032567  -0.0197948   0.0077047   0.0008784   0.0005979  -0.0010337
   19  -0.0004369  -0.0012084  -0.0002040   0.0053231  -0.0008080   0.0035337
   20   0.0010604   0.0003157   0.0019917  -0.0011053  -0.0023076  -0.0000056
   21   0.0004791  -0.0008042   0.0044069  -0.0020823   0.0007112   0.0063032
   22  -0.0010849  -0.0003267   0.0003355   0.0053388  -0.0010636  -0.0034271
   23   0.0007068   0.0002093   0.0003973  -0.0010265  -0.0022984   0.0005944
   24   0.0032858   0.0008824   0.0001717   0.0022201  -0.0001626   0.0064299
   25   0.1160141  -0.0854898  -0.0868591   0.0009584  -0.0005496  -0.0003044
   26  -0.0854898   0.1586630   0.1140651  -0.0002379   0.0002141   0.0004337
   27  -0.0868591   0.1140651   0.1598296   0.0017728  -0.0006732  -0.0020623
   28   0.0009584  -0.0002379   0.0017728   0.0730149  -0.0023177   0.0339471
   29  -0.0005496   0.0002141  -0.0006732  -0.0023177   0.0168146   0.0240554
   30  -0.0003044   0.0004337  -0.0020623   0.0339471   0.0240554   0.8716622
   31  -0.0013984  -0.0000097  -0.0003915   0.0008120  -0.0004863   0.0000875
   32   0.0000213   0.0001028   0.0001373  -0.0003972   0.0002287  -0.0005484
   33   0.0004792  -0.0001664  -0.0002657  -0.0019914   0.0005969  -0.0019305
   34   0.0021227   0.0001095   0.0004576   0.0003346   0.0002637  -0.0000999
   35  -0.0000528   0.0012803   0.0001722  -0.0000414   0.0002171  -0.0004410
   36  -0.0001257   0.0002393   0.0009095  -0.0010035  -0.0006866  -0.0008925
           31          32          33          34          35          36
    1  -0.1223438   0.0849693  -0.0865418  -0.0510380  -0.0501396  -0.0139763
    2   0.0832212  -0.1342851   0.1019231  -0.0470035  -0.2775830  -0.0637544
    3  -0.0856499   0.1007182  -0.1474472  -0.0109287  -0.0530620  -0.0556750
    4  -0.0138478  -0.0042647   0.0028242  -0.0089677  -0.0006521   0.0016555
    5   0.0151277   0.0037640  -0.0048348  -0.0302863  -0.0024396   0.0060461
    6  -0.0189284  -0.0063402   0.0033449  -0.0072337  -0.0003419   0.0007766
    7  -0.0037836  -0.0019683   0.0014657  -0.0002670   0.0001572  -0.0001796
    8  -0.0010938   0.0001760   0.0020596  -0.0008826   0.0000443  -0.0027391
    9   0.0049507  -0.0000996  -0.0007063   0.0022543   0.0010121  -0.0004694
   10  -0.0010980  -0.0000433   0.0034147  -0.0005231   0.0001904   0.0011430
   11   0.0024045  -0.0010904  -0.0038455  -0.0015685  -0.0007981   0.0050101
   12   0.0007902  -0.0012598  -0.0021120   0.0001998  -0.0004756  -0.0022886
   13   0.0062088  -0.0035365  -0.0192801   0.0010421   0.0004096  -0.0052041
   14  -0.0082693   0.0027866   0.0176152   0.0108862  -0.0061435  -0.0298649
   15   0.0031573  -0.0066849  -0.0212993  -0.0004556  -0.0032274  -0.0077754
   16   0.0021390  -0.0000556  -0.0005726  -0.0051888  -0.0006173   0.0016646
   17  -0.0000619   0.0012284  -0.0001636  -0.0006855   0.0009664   0.0003258
   18   0.0000647  -0.0002617   0.0009769  -0.0011621  -0.0003097   0.0002724
   19  -0.0013882  -0.0004164  -0.0001780  -0.0007318  -0.0002420  -0.0000177
   20   0.0004635   0.0001271  -0.0004349   0.0006839  -0.0000503   0.0005143
   21  -0.0031885  -0.0008389   0.0005505  -0.0010435  -0.0004254   0.0000401
   22  -0.0004039  -0.0010978   0.0006909  -0.0011304  -0.0005880   0.0002365
   23   0.0008643   0.0002580  -0.0018033  -0.0020423   0.0015185   0.0027667
   24  -0.0000966   0.0011793   0.0044837   0.0017200  -0.0000990  -0.0002082
   25  -0.0013984   0.0000213   0.0004792   0.0021227  -0.0000528  -0.0001257
   26  -0.0000097   0.0001028  -0.0001664   0.0001095   0.0012803   0.0002393
   27  -0.0003915   0.0001373  -0.0002657   0.0004576   0.0001722   0.0009095
   28   0.0008120  -0.0003972  -0.0019914   0.0003346  -0.0000414  -0.0010035
   29  -0.0004863   0.0002287   0.0005969   0.0002637   0.0002171  -0.0006866
   30   0.0000875  -0.0005484  -0.0019305  -0.0000999  -0.0004410  -0.0008925
   31   0.1316338  -0.0888746   0.0954276   0.0034700  -0.0032858   0.0037768
   32  -0.0888746   0.1449395  -0.1061565   0.0156637  -0.0182355   0.0201552
   33   0.0954276  -0.1061565   0.1582783   0.0042614  -0.0047899   0.0061268
   34   0.0034700   0.0156637   0.0042614   0.0608774   0.0548616   0.0120305
   35  -0.0032858  -0.0182355  -0.0047899   0.0548616   0.3012235   0.0619876
   36   0.0037768   0.0201552   0.0061268   0.0120305   0.0619876   0.0591837
 Gradient time:  CPU 1724.33 s  wall 1724.47 s
 **********************************************************************
 **                                                                  **
 **                       VIBRATIONAL ANALYSIS                       **
 **                       --------------------                       **
 **                                                                  **
 **        VIBRATIONAL FREQUENCIES (CM**-1) AND NORMAL MODES         **
 **     FORCE CONSTANTS (mDYN/ANGSTROM) AND REDUCED MASSES (AMU)     **
 **                  INFRARED INTENSITIES (KM/MOL)                   **
 **                                                                  **
 **********************************************************************


 Mode:                 1                      2                      3
 Frequency:        61.62                  92.26                 284.38
 Force Cnst:      0.0196                 0.0099                 0.3101
 Red. Mass:       8.7392                 1.9664                 6.5079
 IR Active:          YES                    YES                    YES
 IR Intens:        4.569                  0.548                 17.444
 Raman Active:       YES                    YES                    YES
               X      Y      Z        X      Y      Z        X      Y      Z
 C          0.026  0.196 -0.034    0.031 -0.172  0.031    0.035 -0.056  0.062
 C          0.028  0.196  0.020   -0.029  0.174  0.024    0.030 -0.061 -0.060
 C          0.001 -0.051  0.002   -0.001  0.023 -0.004   -0.008  0.247 -0.024
 C          0.010  0.112 -0.004    0.000  0.001  0.007    0.027  0.415 -0.014
 C          0.000 -0.053  0.001    0.000 -0.023 -0.003   -0.008  0.253  0.009
 H          0.028  0.259  0.211   -0.295  0.301  0.242    0.031 -0.163 -0.374
 O         -0.038 -0.381 -0.007   -0.008 -0.087 -0.029   -0.083 -0.151  0.058
 O         -0.038 -0.379  0.033    0.005  0.084 -0.035   -0.091 -0.156 -0.041
 H          0.032  0.320 -0.096    0.109  0.444 -0.131    0.007 -0.284  0.141
 O          0.021  0.388 -0.012    0.000  0.000  0.007    0.111 -0.237  0.001
 H          0.040  0.329  0.076   -0.115 -0.448 -0.094   -0.002 -0.295 -0.127
 H          0.009  0.248 -0.236    0.313 -0.286  0.233    0.061 -0.140  0.393
 TransDip   0.006  0.068 -0.002    0.001  0.001  0.024    0.010  0.133 -0.004

 Mode:                 4                      5                      6
 Frequency:       307.74                 346.49                 436.29
 Force Cnst:      0.7787                 0.8817                 0.4336
 Red. Mass:      13.9556                12.4658                 3.8661
 IR Active:          YES                    YES                    YES
 IR Intens:        2.935                 11.242                  0.098
 Raman Active:       YES                    YES                    YES
               X      Y      Z        X      Y      Z        X      Y      Z
 C         -0.025  0.042  0.006   -0.042 -0.068 -0.141   -0.001 -0.032 -0.040
 C         -0.026  0.041 -0.006    0.028  0.059 -0.148   -0.003  0.028 -0.042
 C         -0.140 -0.099 -0.006   -0.067  0.032 -0.060   -0.058  0.299  0.015
 C          0.004 -0.184  0.007   -0.013 -0.009 -0.318    0.003  0.006  0.066
 C         -0.139 -0.102  0.024    0.062 -0.036 -0.063    0.059 -0.295  0.027
 H         -0.026  0.084  0.127   -0.090  0.104 -0.083    0.024 -0.118 -0.454
 O         -0.211  0.081  0.308   -0.226 -0.002  0.466   -0.101 -0.102 -0.029
 O         -0.238  0.066 -0.297    0.263  0.028  0.441    0.099  0.099 -0.043
 H         -0.040  0.127 -0.103    0.051  0.145 -0.214    0.056 -0.267  0.290
 O          0.702  0.052 -0.029   -0.011 -0.009 -0.324    0.003 -0.000  0.075
 H         -0.031  0.140  0.102   -0.071 -0.158 -0.198   -0.033  0.281  0.274
 H         -0.038  0.079 -0.138    0.079 -0.109 -0.082   -0.058  0.087 -0.461
 TransDip  -0.044 -0.033  0.003   -0.005 -0.003 -0.107    0.000  0.001  0.010

 Mode:                 7                      8                      9
 Frequency:       544.81                 552.74                 590.69
 Force Cnst:      1.9919                 0.4430                 0.7686
 Red. Mass:      11.3904                 2.4610                 3.7386
 IR Active:          YES                    YES                    YES
 IR Intens:        1.000                  4.061                  9.882
 Raman Active:       YES                    YES                    YES
               X      Y      Z        X      Y      Z        X      Y      Z
 C         -0.103 -0.026  0.101   -0.150 -0.057 -0.047   -0.061  0.066  0.219
 C          0.092  0.024  0.096   -0.147 -0.055  0.062   -0.078  0.055 -0.215
 C          0.382  0.215  0.004    0.054 -0.034  0.042    0.109 -0.001 -0.125
 C         -0.003  0.005 -0.192    0.085  0.163 -0.006    0.046 -0.095  0.001
 C         -0.372 -0.220  0.045    0.062 -0.030 -0.045    0.120  0.005  0.115
 H         -0.007 -0.054 -0.207   -0.367  0.106  0.390   -0.082 -0.010 -0.400
 O          0.364 -0.115  0.098    0.063  0.004  0.071    0.030 -0.015  0.139
 O         -0.346  0.124  0.111    0.066 -0.005 -0.080    0.019 -0.023 -0.142
 H         -0.070 -0.107  0.091   -0.053  0.309 -0.212   -0.355 -0.100 -0.283
 O         -0.011 -0.010 -0.232   -0.003 -0.041  0.004   -0.100  0.027  0.004
 H          0.069  0.152  0.107   -0.041  0.318  0.195   -0.330 -0.080  0.323
 H         -0.056  0.050 -0.264   -0.400  0.083 -0.356   -0.049  0.013  0.406
 TransDip  -0.002  0.000 -0.032   -0.029  0.058  0.001    0.097 -0.025 -0.003

 Mode:                10                     11                     12
 Frequency:       671.61                 673.70                 840.44
 Force Cnst:      0.8198                 1.7116                 0.8508
 Red. Mass:       3.0849                 6.4007                 2.0444
 IR Active:          YES                    YES                    YES
 IR Intens:        1.543                  2.999                  3.432
 Raman Active:       YES                    YES                    YES
               X      Y      Z        X      Y      Z        X      Y      Z
 C          0.159 -0.043  0.119    0.043  0.056  0.314   -0.030  0.072 -0.014
 C          0.142 -0.055 -0.084   -0.055 -0.021  0.350   -0.030  0.077  0.012
 C         -0.035 -0.103 -0.139   -0.118  0.051  0.089   -0.015 -0.152  0.027
 C         -0.068  0.162 -0.017   -0.001 -0.030 -0.235    0.010  0.173 -0.005
 C         -0.006 -0.097  0.155    0.128 -0.020  0.039   -0.017 -0.148 -0.017
 H         -0.021  0.123  0.335    0.052 -0.087  0.218    0.500 -0.058 -0.052
 O         -0.071  0.041 -0.031   -0.078  0.003 -0.104    0.020  0.027  0.003
 O         -0.057  0.041  0.020    0.085 -0.021 -0.116    0.020  0.026 -0.006
 H          0.180  0.286 -0.385   -0.059 -0.152  0.484   -0.363 -0.248  0.068
 O         -0.037 -0.032 -0.017   -0.006 -0.003 -0.284    0.004 -0.031  0.001
 H          0.220  0.325  0.403    0.041  0.090  0.358   -0.360 -0.245 -0.017
 H         -0.050  0.114 -0.307   -0.011  0.069  0.303    0.509 -0.058 -0.003
 TransDip   0.022  0.033  0.003    0.000 -0.002  0.055    0.022 -0.055  0.001

 Mode:                13                     14                     15
 Frequency:       908.97                 972.80                 984.88
 Force Cnst:      0.9847                 3.9448                 1.2334
 Red. Mass:       2.0229                 7.0750                 2.1582
 IR Active:          YES                    YES                    YES
 IR Intens:        3.296                 46.674                 10.382
 Raman Active:       YES                    YES                    YES
               X      Y      Z        X      Y      Z        X      Y      Z
 C          0.008  0.174 -0.002   -0.006 -0.003 -0.106    0.220 -0.001  0.021
 C         -0.008 -0.172  0.009   -0.032 -0.000  0.113   -0.217  0.001  0.034
 C          0.015  0.114 -0.035   -0.040 -0.003 -0.189    0.026 -0.005 -0.041
 C         -0.001  0.003  0.014    0.606 -0.044 -0.024   -0.014  0.000  0.009
 C         -0.018 -0.121 -0.027   -0.029  0.006  0.183   -0.028  0.004 -0.048
 H         -0.092  0.019  0.493    0.222 -0.040  0.143   -0.290 -0.066 -0.202
 O         -0.018 -0.014  0.001   -0.145  0.018  0.030    0.009 -0.003  0.025
 O          0.020  0.015 -0.002   -0.147  0.018 -0.015    0.001  0.004  0.025
 H         -0.042  0.213 -0.385    0.164 -0.051  0.310   -0.555 -0.110 -0.113
 O          0.001  0.000  0.018   -0.137  0.009  0.007    0.003  0.000  0.012
 H          0.000 -0.242 -0.372    0.218 -0.059 -0.349    0.535  0.106 -0.149
 H          0.141  0.011  0.493    0.254 -0.039 -0.187    0.251  0.056 -0.222
 TransDip  -0.003 -0.002 -0.058    0.218 -0.002 -0.014   -0.015 -0.002 -0.102

 Mode:                16                     17                     18
 Frequency:      1100.09                1123.27                1156.72
 Force Cnst:      5.9203                 2.6913                 1.2016
 Red. Mass:       8.3030                 3.6202                 1.5243
 IR Active:          YES                    YES                    YES
 IR Intens:      120.820                 11.688                  2.851
 Raman Active:       YES                    YES                    YES
               X      Y      Z        X      Y      Z        X      Y      Z
 C          0.167  0.072 -0.247    0.070  0.040  0.139    0.016 -0.045  0.046
 C         -0.183 -0.082 -0.233    0.062  0.036 -0.141    0.014 -0.052 -0.045
 C         -0.092  0.010  0.446   -0.095 -0.081  0.219   -0.020  0.086  0.080
 C          0.002 -0.000 -0.086    0.215  0.046 -0.009    0.062 -0.062 -0.001
 C          0.123  0.006  0.427   -0.117 -0.095 -0.216   -0.025  0.082 -0.080
 H         -0.300  0.011 -0.022   -0.462  0.063 -0.357    0.336  0.010  0.330
 O          0.100 -0.014 -0.042   -0.023  0.017 -0.034   -0.017 -0.010 -0.016
 O         -0.103  0.013 -0.033   -0.017  0.019  0.035   -0.016 -0.009  0.018
 H          0.287  0.123 -0.072    0.107  0.028 -0.096   -0.328  0.014 -0.367
 O         -0.007 -0.004 -0.147   -0.019 -0.008  0.003   -0.005  0.009 -0.000
 H         -0.278 -0.124 -0.043    0.129  0.041  0.087   -0.302  0.031  0.385
 H          0.255 -0.008  0.002   -0.453  0.087  0.397    0.336 -0.012 -0.369
 TransDip   0.017  0.010  0.351    0.103 -0.036 -0.010    0.054 -0.006 -0.001

 Mode:                19                     20                     21
 Frequency:      1241.89                1276.48                1316.91
 Force Cnst:      1.1753                 1.3379                 1.6190
 Red. Mass:       1.2934                 1.3936                 1.5845
 IR Active:          YES                    YES                    YES
 IR Intens:        9.870                  0.325                  0.668
 Raman Active:       YES                    YES                    YES
               X      Y      Z        X      Y      Z        X      Y      Z
 C          0.059  0.060  0.002    0.114 -0.038 -0.052   -0.067  0.002  0.135
 C         -0.061 -0.059  0.008   -0.108  0.033 -0.028   -0.094 -0.001 -0.134
 C          0.019 -0.021 -0.065    0.017  0.020 -0.033   -0.006  0.004  0.024
 C         -0.000  0.001  0.005    0.001 -0.001  0.000   -0.012  0.001  0.000
 C         -0.024  0.016 -0.065   -0.019 -0.020 -0.028   -0.010 -0.001 -0.025
 H         -0.340 -0.030 -0.061    0.545  0.020  0.327    0.332  0.056  0.298
 O          0.009  0.001  0.019    0.011 -0.005  0.014    0.023 -0.004  0.007
 O         -0.007  0.001  0.019   -0.013  0.007  0.016    0.021 -0.003 -0.007
 H          0.512  0.057  0.337    0.079 -0.033  0.185    0.472 -0.009  0.310
 O          0.001  0.000  0.014   -0.000  0.000  0.003    0.005 -0.001 -0.000
 H         -0.467 -0.034  0.371   -0.131  0.053  0.248    0.441 -0.028 -0.330
 H          0.333  0.025 -0.087   -0.529 -0.005  0.397    0.218  0.037 -0.271
 TransDip  -0.005 -0.003 -0.100    0.002  0.002  0.018   -0.016 -0.021  0.003

 Mode:                22                     23                     24
 Frequency:      1445.16                1459.76                1812.07
 Force Cnst:      1.3115                 1.3676                24.7979
 Red. Mass:       1.0658                 1.0893                12.8179
 IR Active:          YES                    YES                    YES
 IR Intens:        4.932                 26.217                241.399
 Raman Active:       YES                    YES                    YES
               X      Y      Z        X      Y      Z        X      Y      Z
 C         -0.039 -0.017 -0.021   -0.040 -0.018 -0.045   -0.044  0.007  0.011
 C         -0.039 -0.017  0.029    0.032  0.014 -0.048   -0.046  0.006 -0.007
 C         -0.007 -0.002  0.011   -0.000  0.001 -0.002    0.538 -0.069  0.171
 C          0.003  0.002 -0.000   -0.000 -0.000 -0.002   -0.054  0.010 -0.006
 C         -0.008 -0.003 -0.010   -0.001 -0.001 -0.002    0.532 -0.084 -0.215
 H          0.295 -0.199 -0.366   -0.267  0.188  0.348    0.032 -0.020 -0.001
 O          0.002 -0.000 -0.001    0.003  0.000  0.001   -0.364  0.045 -0.107
 O          0.002 -0.000  0.001   -0.003 -0.000  0.001   -0.361  0.055  0.137
 H          0.204  0.417 -0.234   -0.159 -0.397  0.226    0.085  0.013  0.089
 O          0.000 -0.000 -0.000    0.000  0.000  0.001    0.015 -0.002  0.005
 H          0.214  0.402  0.173    0.195  0.440  0.198    0.079  0.006 -0.097
 H          0.307 -0.164  0.323    0.319 -0.177  0.356    0.031 -0.020  0.001
 TransDip   0.041  0.057 -0.010    0.008  0.007  0.164    0.489 -0.088 -0.024

 Mode:                25                     26                     27
 Frequency:      1822.05                1852.20                3033.82
 Force Cnst:     25.6317                26.2282                 5.8068
 Red. Mass:      13.1041                12.9761                 1.0708
 IR Active:          YES                    YES                    YES
 IR Intens:      132.156                  0.205                  1.417
 Raman Active:       YES                    YES                    YES
               X      Y      Z        X      Y      Z        X      Y      Z
 C          0.014 -0.003 -0.027   -0.021  0.000  0.013   -0.024 -0.055 -0.026
 C         -0.018  0.001 -0.027    0.022  0.001  0.011    0.011  0.033 -0.016
 C          0.386 -0.047  0.093   -0.408  0.046 -0.161    0.000  0.001  0.000
 C          0.025  0.017  0.600    0.024  0.016  0.564    0.000 -0.000  0.000
 C         -0.361  0.053  0.115    0.393 -0.058 -0.192    0.000 -0.001 -0.000
 H         -0.010  0.006  0.009    0.003  0.003 -0.012   -0.085 -0.454  0.148
 O         -0.261  0.032 -0.069    0.260 -0.032  0.084    0.000 -0.000 -0.000
 O          0.243 -0.037 -0.085   -0.251  0.039  0.104   -0.000  0.000  0.000
 H          0.069 -0.028  0.043   -0.060  0.010 -0.050   -0.037  0.058  0.043
 O         -0.017 -0.012 -0.418   -0.015 -0.010 -0.357    0.000  0.000 -0.000
 H         -0.063  0.031  0.044    0.056 -0.013 -0.054    0.112 -0.142  0.125
 H          0.012 -0.006  0.006   -0.005 -0.004 -0.010    0.167  0.801  0.189
 TransDip   0.023  0.010  0.367   -0.001 -0.002 -0.014   -0.026 -0.011  0.025

 Mode:                28                     29                     30
 Frequency:      3037.52                3101.60                3108.76
 Force Cnst:      5.7906                 6.1948                 6.2460
 Red. Mass:       1.0652                 1.0930                 1.0969
 IR Active:          YES                    YES                    YES
 IR Intens:       10.979                  1.951                  4.885
 Raman Active:       YES                    YES                    YES
               X      Y      Z        X      Y      Z        X      Y      Z
 C         -0.016 -0.024 -0.019   -0.029  0.045 -0.034    0.024 -0.050  0.029
 C         -0.024 -0.046  0.036    0.026 -0.046 -0.032    0.022 -0.054 -0.028
 C          0.001 -0.001  0.001    0.001 -0.001  0.001    0.000 -0.001 -0.000
 C          0.000 -0.000 -0.000    0.000  0.000  0.001   -0.000 -0.001  0.000
 C          0.001 -0.000 -0.001   -0.001  0.001  0.001    0.000 -0.001  0.000
 H          0.145  0.762 -0.244    0.030  0.129 -0.053    0.054  0.238 -0.089
 O         -0.000  0.000 -0.000   -0.000  0.000 -0.000   -0.000  0.000  0.000
 O         -0.000  0.000  0.000    0.000 -0.000 -0.000   -0.000  0.000 -0.000
 H          0.138 -0.199 -0.179   -0.326  0.419  0.425   -0.318  0.409  0.417
 O          0.000  0.000  0.000   -0.000 -0.000 -0.000   -0.000  0.000 -0.000
 H          0.108 -0.130  0.128    0.372 -0.404  0.433   -0.345  0.373 -0.403
 H          0.090  0.425  0.098   -0.034 -0.133 -0.042    0.059  0.234  0.067
 TransDip  -0.098 -0.041 -0.001   -0.003 -0.001 -0.045    0.057 -0.042 -0.002

 STANDARD THERMODYNAMIC QUANTITIES AT   298.15 K  AND     1.00 ATM

   This Molecule has  0 Imaginary Frequencies
   Zero point vibrational energy:       51.690 kcal/mol

   Atom    1 Element C  Has Mass   12.00000
   Atom    2 Element C  Has Mass   12.00000
   Atom    3 Element C  Has Mass   12.00000
   Atom    4 Element C  Has Mass   12.00000
   Atom    5 Element C  Has Mass   12.00000
   Atom    6 Element H  Has Mass    1.00783
   Atom    7 Element O  Has Mass   15.99491
   Atom    8 Element O  Has Mass   15.99491
   Atom    9 Element H  Has Mass    1.00783
   Atom   10 Element O  Has Mass   15.99491
   Atom   11 Element H  Has Mass    1.00783
   Atom   12 Element H  Has Mass    1.00783
   Molecular Mass:   112.016050 amu
   Principal axes and moments of inertia in amu*Bohr^2:
                             1           2           3
    Eigenvalues --      548.83407   862.41048  1380.83024
          X               0.99708     0.04241     0.06343
          Y              -0.06473     0.02980     0.99746
          Z              -0.04041     0.99866    -0.03246
   Rotational Symmetry Number is   1
   The Molecule is an Asymmetric Top
   Translational Enthalpy:        0.889 kcal/mol
   Rotational Enthalpy:           0.889 kcal/mol
   Vibrational Enthalpy:         54.304 kcal/mol
   gas constant (RT):             0.592 kcal/mol
   Translational Entropy:        40.056  cal/mol.K
   Rotational Entropy:           27.971  cal/mol.K
   Vibrational Entropy:          15.970  cal/mol.K

   Total Enthalpy:               56.674 kcal/mol
   Total Entropy:                83.996  cal/mol.K

 ======================================================================

 STANDARD THERMODYNAMIC QUANTITIES FOR ANHARMONIC VIBRATION -- TOSH

   Zero point vibrational energy: ************ kcal/mol

   Vibrational Enthalpy:       Infinity kcal/mol
   Vibrational Entropy:             NaN  cal/mol.K

   Total Enthalpy:             Infinity kcal/mol
   Total Entropy:                   NaN  cal/mol.K

 ======================================================================

 STANDARD THERMODYNAMIC QUANTITIES FOR ANHARMONIC VIBRATION -- VPT2

   Zero point vibrational energy: ************ kcal/mol

   Vibrational Enthalpy:       Infinity kcal/mol
   Vibrational Entropy:             NaN  cal/mol.K

   Total Enthalpy:             Infinity kcal/mol
   Total Entropy:                   NaN  cal/mol.K

 ======================================================================

Archival summary:
1\1\pikachu\FREQ\ProcedureUnspecified\BasisUnspecified\354\cher\WedDec1404:45:112016WedDec1404:45:112016\0\\#,FREQ,ProcedureUnspecified,BasisUnspecified,\\0,1\C\O,1,1.19727\C,1,1.55227,2,126.775\O,3,1.2012,1,124.581,2,-6.28867,0\C,3,1.5212,1,107.917,2,173.369,0\H,5,1.09105,3,110.574,1,141.654,0\H,5,1.09654,3,107.126,1,-102.271,0\C,5,1.54749,3,106.897,1,16.6949,0\H,8,1.09096,5,114.305,3,-143.214,0\H,8,1.09648,5,110.953,3,95.889,0\C,8,1.52181,5,106.88,3,-20.5632,0\O,11,1.20119,8,127.498,5,-163.883,0\\\@

 Total job time:  1854.38s(wall), 1854.14s(cpu) 
 Wed Dec 14 04:45:11 2016

        *************************************************************
        *                                                           *
        *  Thank you very much for using Q-Chem.  Have a nice day.  *
        *                                                           *
        *************************************************************


 
User input: 3 of 3 
 
pikachu 127.0.1
Q-Chem Developer Version! Running on 127.0.1.*
                  Welcome to Q-Chem
     A Quantum Leap Into The Future Of Chemistry


 Q-Chem 4.4, Q-Chem, Inc., Pleasanton, CA (2016)

 Y. Shao,  Z. Gan,  E. Epifanovsky,  A. T. B. Gilbert,  M. Wormit,  
 J. Kussmann,  A. W. Lange,  A. Behn,  J. Deng,  X. Feng,  D. Ghosh,  
 M. Goldey,  P. R. Horn,  L. D. Jacobson,  I. Kaliman,  F. Rob,  
 R. Z. Khaliullin,  T. Kus,  A. Landau,  J. Liu,  E. I. Proynov,  Y. M. Rhee,  
 R. M. Richard,  M. A. Rohrdanz,  R. P. Steele,  E. J. Sundstrom,  
 H. L. Woodcock III,  P. M. Zimmerman,  D. Zuev,  B. Albrecht,  E. Alguire,  
 B. Austin,  S. A. Baeppler,  G. J. O. Beran,  Y. A. Bernard,  E. Berquist,  
 K. Brandhorst,  K. B. Bravaya,  S. T. Brown,  D. Casanova,  C.-M. Chang,  
 Y. Chen,  S. H. Chien,  K. D. Closser,  M. P. Coons,  D. L. Crittenden,  
 S. Dasgupta,  M. Diedenhofen,  R. A. DiStasio Jr.,  H. Do,  A. D. Dutoi,  
 R. G. Edgar,  P.-T. Fang,  S. Fatehi,  Q. Feng,  L. Fusti-Molnar,  
 A. Ghysels,  A. Golubeva-Zadorozhnaya,  J. Gomes,  A. Gunina,  
 M. W. D. Hanson-Heine,  P. H. P. Harbach,  A. W. Hauser,  J. E. Herr,  
 E. G. Hohenstein,  Z. C. Holden,  K. Hui,  T.-C. Jagau,  H. Ji,  B. Kaduk,  
 K. Khistyaev,  Jaehoon Kim,  Jihan Kim,  R. A. King,  P. Klunzinger,  
 K. Koh,  D. Kosenkov,  T. Kowalczyk,  C. M. Krauter,  A. Kunitsa,  
 K. U. Lao,  A. Laurent,  K. V. Lawler,  J. Lee,  D. Lefrancois,  S. Lehtola,  
 S. V. Levchenko,  C. Y. Lin,  Y.-S. Lin,  F. Liu,  E. Livshits,  
 R. C. Lochan,  A. Luenser,  P. Manohar,  S. F. Manzer,  S.-P. Mao,  Y. Mao,  
 N. Mardirossian,  A. V. Marenich,  L. A. Martinez-Martinez,  S. A. Maurer,  
 N. J. Mayhall,  J.-M. Mewes,  A. F. Morrison,  K. Nanda,  T. S. Nguyen-Beck,  
 C. M. Oana,  R. Olivares-Amaya,  D. P. O'Neill,  J. A. Parkhill,  
 T. M. Perrine,  R. Peverati,  P. A. Pieniazek,  F. Plasser,  A. Prociuk,  
 D. R. Rehn,  E. Rosta,  N. J. Russ,  N. Sergueev,  S. M. Sharada,  
 S. Sharma,  D. W. Small,  A. Sodt,  T. Stauch,  T. Stein,  D. Stuck,  
 Y.-C. Su,  A. J. W. Thom,  T. Tsuchimochi,  L. Vogt,  O. Vydrov,  T. Wang,  
 M. A. Watson,  J. Wenzel,  A. White,  C. F. Williams,  V. Vanovschi,  
 K. Yao,  S. Yeganeh,  S. R. Yost,  Z.-Q. You,  I. Y. Zhang,  X. Zhang,  
 Y. Zhao,  B. R. Brooks,  G. K. L. Chan,  D. M. Chipman,  C. J. Cramer,  
 W. A. Goddard III,  M. S. Gordon,  W. J. Hehre,  A. Klamt,  
 H. F. Schaefer III,  M. W. Schmidt,  C. D. Sherrill,  D. G. Truhlar,  
 A. Warshel,  X. Xu,  A. Aspuru-Guzik,  R. Baer,  A. T. Bell,  N. A. Besley,  
 J.-D. Chai,  A. Dreuw,  B. D. Dunietz,  T. R. Furlani,  S. R. Gwaltney,  
 C.-P. Hsu,  Y. Jung,  J. Kong,  D. S. Lambrecht,  W. Liang,  C. Ochsenfeld,  
 V. A. Rassolov,  L. V. Slipchenko,  J. E. Subotnik,  T. Van Voorhis,  
 J. M. Herbert,  A. I. Krylov,  P. M. W. Gill,  M. Head-Gordon

 Contributors to earlier versions of Q-Chem not listed above: 
 R. D. Adamson,  J. Baker,  E. F. C. Byrd,  A. K. Chakraborty,  C.-L. Cheng,  
 H. Dachsel,  R. J. Doerksen,  G. Hawkins,  A. Heyden,  S. Hirata,  
 G. Kedziora,  F. J. Keil,  C. Kelley,  P. P. Korambath,  W. Kurlancheek,  
 A. M. Lee,  M. S. Lee,  D. Liotard,  I. Lotan,  P. E. Maslen,  N. Nair,  
 D. Neuhauser,  R. Olson,  B. Peters,  J. Ritchie,  N. E. Schultz,  
 N. Shenvi,  A. C. Simmonett,  K. S. Thanthiriwatte,  Q. Wu,  W. Zhang

 Please cite Q-Chem as follows:
 Y. Shao et al., Mol. Phys. 113, 184-215 (2015)
 DOI: 10.1080/00268976.2014.952696

 Q-Chem 4.4.2 for Intel X86 EM64T Linux

 Parts of Q-Chem use Armadillo 5.200.1 (Boston Tea Smuggler).
 http://arma.sourceforge.net/

 Q-Chem begins on Wed Dec 14 04:45:11 2016  


Host: 0

     Scratch files written to /scratch/cher/qchem8445//
The previous job contains 0 fragments, simply inherited here
FILE_GEOM_ORG=        593

Checking the input file for inconsistencies... 	...done.

--------------------------------------------------------------
User input:
--------------------------------------------------------------

$molecule
   read
$end

$rem
   BASIS  =  6-311++G**
   JOB_TYPE  =  SP
   METHOD  =  B3LYP
   SOLVENT_METHOD SMD
$end


--------------------------------------------------------------
 ----------------------------------------------------------------
             Standard Nuclear Orientation (Angstroms)
    I     Atom           X                Y                Z
 ----------------------------------------------------------------
    1      C       0.7593564952     0.1693515589     1.4817245109
    2      C      -0.7659119143    -0.0814662960     1.5550439482
    3      C      -1.3052713060     0.0581501210     0.1388821507
    4      C      -0.1038710244    -0.0275539281    -0.8404659906
    5      C       1.1762484348    -0.0603070687     0.0369015933
    6      H      -0.9795215550    -1.1060013504     1.8820873163
    7      O      -2.4494777682     0.2028834556    -0.1968160998
    8      O       2.2876768197    -0.2325205482    -0.3849405768
    9      H      -1.2984057532     0.5850385675     2.2350545072
   10      O      -0.1543526128    -0.0608766110    -2.0362058516
   11      H       1.3494036413    -0.4544770440     2.1548249551
   12      H       0.9970368430     1.2119130435     1.7245503372
 ----------------------------------------------------------------
 Nuclear Repulsion Energy =   344.6101447814 hartrees
 There are       29 alpha and       29 beta electrons
 Requested basis set is 6-311++G(d,p)
 There are 68 shells and 204 basis functions

 Total QAlloc Memory Limit   2000 MB
 Mega-Array Size        61 MB
 MEM_STATIC part        62 MB

                       Distance Matrix (Angstroms)
             C (  1)   C (  2)   C (  3)   C (  4)   C (  5)   H (  6)
   C (  2)  1.547491
   C (  3)  2.465417  1.521813
   C (  4)  2.485257  2.485895  1.552363
   C (  5)  1.521202  2.465196  2.486438  1.552273
   H (  6)  2.193288  1.096475  2.121350  3.056486  3.024158
   O (  7)  3.621497  2.446275  1.201187  2.443206  3.642771  2.862829
   O (  8)  2.445752  3.620879  3.642548  2.443157  1.201200  4.071482
   H (  9)  2.230401  1.090960  2.161388  3.355743  3.372278  1.756670
   O ( 10)  3.641937  3.643008  2.463694  1.197269  2.463387  4.138383
   H ( 11)  1.091046  2.230120  3.372553  3.356492  2.161239  2.433673
   H ( 12)  1.096536  2.193069  3.024258  3.054110  2.121042  3.050300
             O (  7)   O (  8)   H (  9)   O ( 10)   H ( 11)
   O (  8)  4.760840
   H (  9)  2.717536  4.515835
   O ( 10)  2.953053  2.952905  4.468750
   H ( 11)  4.515954  2.716621  2.845685  4.470005
   H ( 12)  4.072868  2.863929  2.433648  4.133882  1.756745

 A cutoff of  1.0D-08 yielded   2070 shell pairs
 There are     19078 function pairs (     20575 Cartesian)

 -------------------------------------------------------
 OpenMP Integral Computing Module                       
 Release: version 1.0, May 2013, Q-Chem Inc. Pittsburgh 
 -------------------------------------------------------
 Integral Job Info:
 Integral job number is                      11
 Integral operator is                         1
 short-range coefficients                     0
 long-range coefficients              100000000
 Omega coefficients                           0
 if combine SR and LR in K                    0
 Integral screening is                        0
 Integral computing path is                   2
 max size of driver memory is            800000
 size of driver memory is                593474
 size of scratch memory is              2260544
 max col of scratch BK array               1296
 max len of scratch array in speh3          155
 max len of scratch index in speh4           18
 max int batch size is                      520
 min int batch size is                       52
 fixed nKL is                                52
 max L of basis functions is                  2
 order of int derivative is                   0
 number of shells is                         68
 number of basis is                         212
 number of cartesian basis is               212
 number of contracted shell pairs          2070
 number of primitive shell pairs           5379
 maxK2 (contraction) of shell pair           36
 max number of K2 of shell pair               1
 max number of CS2 of shell pair            306
 max number of PS2 of shell pair            996
 mem total for path MDJ                   47000
 -------------------------------------------------------
 Smallest overlap matrix eigenvalue = 1.46E-05

 Q-Chem warning in module /home/taweetham/qchem/stvman/mkSTV.C, line 257:

 Overlap eigenvalue is smaller than square root of threshold


 Scale SEOQF with 1.000000e-01/1.000000e-01/1.000000e-01

 Standard Electronic Orientation quadrupole field applied
 Nucleus-field energy     =    -0.0000000042 hartrees
 Guess from superposition of atomic densities
 Warning:  Energy on first SCF cycle will be non-variational
 A restricted hybrid HF-DFT SCF calculation will be
 performed using Pulay DIIS extrapolation
 Exchange:     0.2000 Hartree-Fock + 0.0800 Slater + 0.7200 B88
 Correlation:  0.1900 VWN1RPA + 0.8100 LYP
 Using SG-1 standard quadrature grid
 SCF converges when DIIS error is below 1.0E-05
 ---------------------------------------
  Cycle       Energy         DIIS Error
 ---------------------------------------
    1    -420.2643693759      4.53E-02
    2    -418.4870933840      7.03E-03
    3    -417.7191512710      1.60E-02
    4    -418.6719004767      1.91E-03
    5    -418.6884208875      6.64E-04
    6    -418.6903706739      1.41E-04
    7    -418.6905056387      2.70E-05
    8    -418.6905054137      6.19E-06 Convergence criterion met
 ---------------------------------------
 SCF time:  CPU 60.54 s  wall 60.65 s

 Citation of the SMD model:
 Marenich, A.V.; Cramer, C.J.; Truhlar, D.G.
 J. Phys. Chem. B 2009, 113, 6378-6396.
 iSolventCode=           1
 Solvent: water                                                           

 vradii
            1           2           3           4           5           6
    1   1.8500000   1.8500000   1.8500000   1.8500000   1.8500000   1.2000000
            7           8           9          10          11          12
    1   1.5200000   1.5200000   1.2000000   1.5200000   1.2000000   1.2000000
Changing PCM_TESSEL_METHOD to VTN
Changing PCM_VDW_RADII to SMD_RADIUS
 Discretize the solute cavity surface with Lebedev spheres
	Using 302 Lebedev grid points for each H atom
	Using 302 Lebedev grid points for other atoms
	Atomic van der Waals radii will be scaled by 1.20
 Removing interior tesserae...
 Keep 1289 surface tesserae and discard 2335 interior tesserae
 Molecular Surface Area = 122.702 Angst**2
 A restricted hybrid HF-DFT SCF calculation will be
 performed using Pulay DIIS extrapolation
 Polarizable Continuum solvation model will be applied
 Exchange:     0.2000 Hartree-Fock + 0.0800 Slater + 0.7200 B88
 Correlation:  0.1900 VWN1RPA + 0.8100 LYP
 Using SG-1 standard quadrature grid
 SCF converges when DIIS error is below 1.0E-05

 Citation of the SMD model:
 Marenich, A.V.; Cramer, C.J.; Truhlar, D.G.
 J. Phys. Chem. B 2009, 113, 6378-6396.
 iSolventCode=           1
 Solvent: water                                                           

 vradii
            1           2           3           4           5           6
    1   1.8500000   1.8500000   1.8500000   1.8500000   1.8500000   1.2000000
            7           8           9          10          11          12
    1   1.5200000   1.5200000   1.2000000   1.5200000   1.2000000   1.2000000
 ---------------------------------------
  Cycle       Energy         DIIS Error
 ---------------------------------------
    1    -418.6907390923      6.16E-06
 Time req'd to invert C: 2.76 s (CPU) 2.76 s (wall)
    2    -418.7119263000      6.85E-04
    3    -418.7119136453      6.86E-04
    4    -418.7119260680      6.86E-04
    5    -418.7119702801      6.83E-04
    6    -418.7120363036      6.80E-04
    7    -418.7123892284      6.60E-04
    8    -418.7116372835      7.01E-04
    9    -418.7123711545      6.61E-04
   10    -418.7118097818      6.92E-04
   11    -418.7119540573      6.84E-04
   12    -418.7119701082      6.83E-04
   13    -418.7119708326      6.83E-04
   14    -418.7119685072      6.83E-04
   15    -418.7119701677      6.83E-04
   16    -418.7119704386      6.83E-04
   17    -418.7125869151      1.20E-03
   18    -418.7181907771      1.14E-04
   19    -418.7182308011      4.97E-05
   20    -418.7182548473      3.19E-05
   21    -418.7182572215      1.43E-05
   22    -418.7182573208      2.91E-06 Convergence criterion met
 ---------------------------------------
 SCF time:  CPU 168.08 s  wall 168.21 s
(0)  E-EN(g) gas-phase elect-nuc energy                 -418.690739092 a.u.
(3)  G-ENP(liq) elect-nuc-pol free energy of system     -418.718257321 a.u.
(4)  G-CDS(liq) cavity-dispersion-solvent structure 
     free energy                                                5.1913 kcal/mol
(6)  G-S(liq) free energy of system                     -418.709984445 a.u.
(9)  DeltaG-S(liq) free energy of  solvation
     (9) = (6) - (0)                                          -12.0766 kcal/mol
 SCF   energy in the final basis set = -418.7099844446
 Total energy in the final basis set = -418.7099844446

 --------------------------------------------------------------

                    Orbital Energies (a.u.)
 --------------------------------------------------------------

 Alpha MOs
 -- Occupied --
-19.180 -19.161 -19.161 -10.301 -10.296 -10.296 -10.193 -10.193
 -1.115  -1.092  -1.085  -0.847  -0.708  -0.698  -0.593  -0.538
 -0.511  -0.507  -0.488  -0.475  -0.450  -0.443  -0.434  -0.407
 -0.397  -0.362  -0.362  -0.314  -0.254
 -- Virtual --
 -0.146  -0.043   0.003   0.022   0.023   0.025   0.053   0.057
  0.058   0.058   0.081   0.084   0.099   0.108   0.120   0.123
  0.129   0.130   0.131   0.133   0.147   0.153   0.155   0.166
  0.172   0.179   0.186   0.205   0.209   0.215   0.216   0.233
  0.264   0.271   0.275   0.280   0.291   0.292   0.311   0.311
  0.318   0.327   0.335   0.340   0.353   0.359   0.367   0.410
  0.423   0.474   0.477   0.482   0.508   0.549   0.558   0.568
  0.587   0.601   0.648   0.650   0.663   0.673   0.682   0.697
  0.708   0.733   0.736   0.772   0.834   0.847   0.873   0.885
  0.886   0.926   0.988   1.056   1.083   1.101   1.112   1.144
  1.151   1.185   1.190   1.201   1.217   1.233   1.238   1.273
  1.317   1.408   1.416   1.459   1.475   1.519   1.546   1.584
  1.587   1.621   1.630   1.658   1.670   1.696   1.719   1.739
  1.753   1.778   1.825   1.833   1.931   1.932   1.989   1.995
  2.026   2.092   2.115   2.180   2.284   2.285   2.372   2.461
  2.518   2.556   2.622   2.624   2.644   2.671   2.673   2.761
  2.765   2.791   2.813   2.830   2.866   2.872   2.878   2.891
  2.897   2.962   3.005   3.123   3.137   3.217   3.283   3.316
  3.337   3.378   3.484   3.581   3.618   3.661   3.674   3.721
  3.884   4.019   4.072   4.080   4.177   4.370   4.976   5.018
  5.055   5.092   5.156   5.224   5.548   5.710   5.786  23.776
 23.807  23.826  23.858  23.904  49.895  50.001  50.028
 --------------------------------------------------------------

          Ground-State Mulliken Net Atomic Charges

     Atom                 Charge (a.u.)
  ----------------------------------------
      1 C                    -0.253764
      2 C                    -0.252662
      3 C                     0.203729
      4 C                     0.223591
      5 C                     0.202320
      6 H                     0.218566
      7 O                    -0.353422
      8 O                    -0.352935
      9 H                     0.228791
     10 O                    -0.311517
     11 H                     0.228940
     12 H                     0.218365
  ----------------------------------------
  Sum of atomic charges =     0.000000

 -----------------------------------------------------------------
                    Cartesian Multipole Moments
 -----------------------------------------------------------------
    Charge (ESU x 10^10)
                 0.0000
    Dipole Moment (Debye)
         X       0.2892      Y       0.2107      Z       6.8263
       Tot       6.8357
    Quadrupole Moments (Debye-Ang)
        XX     -63.5938     XY       2.6831     YY     -41.0548
        XZ       0.1580     YZ      -0.3015     ZZ     -46.9054
    Octopole Moments (Debye-Ang^2)
       XXX      14.3419    XXY       0.1326    XYY       2.7002
       YYY       0.3759    XXZ      10.1765    XYZ      -0.9610
       YYZ      -0.0164    XZZ       3.2864    YZZ       0.8364
       ZZZ      21.3616
    Hexadecapole Moments (Debye-Ang^3)
      XXXX    -736.7247   XXXY      29.8970   XXYY    -103.2311
      XYYY      16.8930   YYYY     -54.5489   XXXZ       7.0442
      XXYZ      -2.6638   XYYZ       1.1318   YYYZ      -5.5077
      XXZZ    -166.5038   XYZZ       4.8814   YYZZ     -71.5195
      XZZZ       0.6943   YZZZ      -7.3233   ZZZZ    -437.1451
 -----------------------------------------------------------------
Archival summary:
1\1\pikachu\SP\ProcedureUnspecified\BasisUnspecified\354\cher\WedDec1404:49:002016WedDec1404:49:002016\0\\#,ProcedureUnspecified,BasisUnspecified,\\0,1\C\O,1,1.19727\C,1,1.55227,2,126.775\O,3,1.2012,1,124.581,2,-6.28867,0\C,3,1.5212,1,107.917,2,173.369,0\H,5,1.09105,3,110.574,1,141.654,0\H,5,1.09654,3,107.126,1,-102.271,0\C,5,1.54749,3,106.897,1,16.6949,0\H,8,1.09096,5,114.305,3,-143.214,0\H,8,1.09648,5,110.953,3,95.889,0\C,8,1.52181,5,106.88,3,-20.5632,0\O,11,1.20119,8,127.498,5,-163.883,0\\\@

 Total job time:  229.04s(wall), 228.80s(cpu) 
 Wed Dec 14 04:49:00 2016

        *************************************************************
        *                                                           *
        *  Thank you very much for using Q-Chem.  Have a nice day.  *
        *                                                           *
        *************************************************************
