# Supplementary material for: A DFT investigation of the blue bottle experiment: E∘half-cell analysis of autoxidation catalysed by redox indicators
Source: R Soc Open Sci. 2017 Nov 8;4(11):170708. doi: 10.1098/rsos.170708 (PMC5717635; doi:10.1098/rsos.170708)
Supplement: output.zip [file rsos170708supp2.zip › B3LYP_6-311++Gdp_reducing_agents/C5H6O3_enol.out]

pikachu 127.0.1
Q-Chem Developer Version! Running on 127.0.1.*
                  Welcome to Q-Chem
     A Quantum Leap Into The Future Of Chemistry


 Q-Chem 4.4, Q-Chem, Inc., Pleasanton, CA (2016)

 Y. Shao,  Z. Gan,  E. Epifanovsky,  A. T. B. Gilbert,  M. Wormit,  
 J. Kussmann,  A. W. Lange,  A. Behn,  J. Deng,  X. Feng,  D. Ghosh,  
 M. Goldey,  P. R. Horn,  L. D. Jacobson,  I. Kaliman,  F. Rob,  
 R. Z. Khaliullin,  T. Kus,  A. Landau,  J. Liu,  E. I. Proynov,  Y. M. Rhee,  
 R. M. Richard,  M. A. Rohrdanz,  R. P. Steele,  E. J. Sundstrom,  
 H. L. Woodcock III,  P. M. Zimmerman,  D. Zuev,  B. Albrecht,  E. Alguire,  
 B. Austin,  S. A. Baeppler,  G. J. O. Beran,  Y. A. Bernard,  E. Berquist,  
 K. Brandhorst,  K. B. Bravaya,  S. T. Brown,  D. Casanova,  C.-M. Chang,  
 Y. Chen,  S. H. Chien,  K. D. Closser,  M. P. Coons,  D. L. Crittenden,  
 S. Dasgupta,  M. Diedenhofen,  R. A. DiStasio Jr.,  H. Do,  A. D. Dutoi,  
 R. G. Edgar,  P.-T. Fang,  S. Fatehi,  Q. Feng,  L. Fusti-Molnar,  
 A. Ghysels,  A. Golubeva-Zadorozhnaya,  J. Gomes,  A. Gunina,  
 M. W. D. Hanson-Heine,  P. H. P. Harbach,  A. W. Hauser,  J. E. Herr,  
 E. G. Hohenstein,  Z. C. Holden,  K. Hui,  T.-C. Jagau,  H. Ji,  B. Kaduk,  
 K. Khistyaev,  Jaehoon Kim,  Jihan Kim,  R. A. King,  P. Klunzinger,  
 K. Koh,  D. Kosenkov,  T. Kowalczyk,  C. M. Krauter,  A. Kunitsa,  
 K. U. Lao,  A. Laurent,  K. V. Lawler,  J. Lee,  D. Lefrancois,  S. Lehtola,  
 S. V. Levchenko,  C. Y. Lin,  Y.-S. Lin,  F. Liu,  E. Livshits,  
 R. C. Lochan,  A. Luenser,  P. Manohar,  S. F. Manzer,  S.-P. Mao,  Y. Mao,  
 N. Mardirossian,  A. V. Marenich,  L. A. Martinez-Martinez,  S. A. Maurer,  
 N. J. Mayhall,  J.-M. Mewes,  A. F. Morrison,  K. Nanda,  T. S. Nguyen-Beck,  
 C. M. Oana,  R. Olivares-Amaya,  D. P. O'Neill,  J. A. Parkhill,  
 T. M. Perrine,  R. Peverati,  P. A. Pieniazek,  F. Plasser,  A. Prociuk,  
 D. R. Rehn,  E. Rosta,  N. J. Russ,  N. Sergueev,  S. M. Sharada,  
 S. Sharma,  D. W. Small,  A. Sodt,  T. Stauch,  T. Stein,  D. Stuck,  
 Y.-C. Su,  A. J. W. Thom,  T. Tsuchimochi,  L. Vogt,  O. Vydrov,  T. Wang,  
 M. A. Watson,  J. Wenzel,  A. White,  C. F. Williams,  V. Vanovschi,  
 K. Yao,  S. Yeganeh,  S. R. Yost,  Z.-Q. You,  I. Y. Zhang,  X. Zhang,  
 Y. Zhao,  B. R. Brooks,  G. K. L. Chan,  D. M. Chipman,  C. J. Cramer,  
 W. A. Goddard III,  M. S. Gordon,  W. J. Hehre,  A. Klamt,  
 H. F. Schaefer III,  M. W. Schmidt,  C. D. Sherrill,  D. G. Truhlar,  
 A. Warshel,  X. Xu,  A. Aspuru-Guzik,  R. Baer,  A. T. Bell,  N. A. Besley,  
 J.-D. Chai,  A. Dreuw,  B. D. Dunietz,  T. R. Furlani,  S. R. Gwaltney,  
 C.-P. Hsu,  Y. Jung,  J. Kong,  D. S. Lambrecht,  W. Liang,  C. Ochsenfeld,  
 V. A. Rassolov,  L. V. Slipchenko,  J. E. Subotnik,  T. Van Voorhis,  
 J. M. Herbert,  A. I. Krylov,  P. M. W. Gill,  M. Head-Gordon

 Contributors to earlier versions of Q-Chem not listed above: 
 R. D. Adamson,  J. Baker,  E. F. C. Byrd,  A. K. Chakraborty,  C.-L. Cheng,  
 H. Dachsel,  R. J. Doerksen,  G. Hawkins,  A. Heyden,  S. Hirata,  
 G. Kedziora,  F. J. Keil,  C. Kelley,  P. P. Korambath,  W. Kurlancheek,  
 A. M. Lee,  M. S. Lee,  D. Liotard,  I. Lotan,  P. E. Maslen,  N. Nair,  
 D. Neuhauser,  R. Olson,  B. Peters,  J. Ritchie,  N. E. Schultz,  
 N. Shenvi,  A. C. Simmonett,  K. S. Thanthiriwatte,  Q. Wu,  W. Zhang

 Please cite Q-Chem as follows:
 Y. Shao et al., Mol. Phys. 113, 184-215 (2015)
 DOI: 10.1080/00268976.2014.952696

 Q-Chem 4.4.2 for Intel X86 EM64T Linux

 Parts of Q-Chem use Armadillo 5.200.1 (Boston Tea Smuggler).
 http://arma.sourceforge.net/

 Q-Chem begins on Wed Dec 14 02:59:13 2016  


Host: 0

     Scratch files written to /scratch/cher/qchem8320//
FILE_GEOM_ORG=        593

Checking the input file for inconsistencies... 	...done.

--------------------------------------------------------------
User input:
--------------------------------------------------------------
$molecule
0 1
  C    1.2439868   -1.4173540    0.1362011
  C    2.7311217   -1.8194672    0.3524299
  C    3.4150219   -0.5280162    0.7226655
  C    2.5832930    0.4947636    0.7487517
  C    1.2610078    0.0497219    0.4096031
  H    0.9204599   -1.6071051   -0.9096718
  H    2.8307045   -2.5514709    1.1822693
  O    4.7318359   -0.4240063    0.9981371
  O    2.9171479    1.7698082    1.0480283
  O    0.2811680    0.7753812    0.3520783
  H    0.5752136   -1.9333539    0.8580043
  H    3.1742085   -2.2289279   -0.5805130
  H    5.3061867   -1.2015280    0.9670607
  H    3.8257280    2.0177675    1.2704038
$end

$rem
   BASIS  =  6-311++G**
   JOB_TYPE  =  optimization
   METHOD  =  B3LYP
$end

--------------------------------------------------------------
 ----------------------------------------------------------------
             Standard Nuclear Orientation (Angstroms)
    I     Atom           X                Y                Z
 ----------------------------------------------------------------
    1      C       1.0979321184    -1.4340987118     0.0002857916
    2      C      -0.4444280293    -1.6369410831    -0.0002410612
    3      C      -1.0031875260    -0.2367884778     0.0000332498
    4      C      -0.0593276211     0.6838962928    -0.0000411139
    5      C       1.2301732513     0.0524617967    -0.0001631701
    6      H       1.5625272886    -1.8584724354     0.9160278559
    7      H      -0.7763761564    -2.1763357847    -0.9130627181
    8      O      -2.3219283386     0.0489114307     0.0000934424
    9      O      -0.2664176328     2.0195152627     0.0000213196
   10      O       2.2933035109     0.6522372548    -0.0000787876
   11      H       1.5633536330    -1.8599207838    -0.9143571585
   12      H      -0.7768027261    -2.1777018542     0.9116094097
   13      H      -2.9809759951    -0.6589308993     0.0001156118
   14      H      -1.1583595193     2.3948712713     0.0001370263
 ----------------------------------------------------------------
 Molecular Point Group                 C1    NOp =  1
 Largest Abelian Subgroup              C1    NOp =  1
 Nuclear Repulsion Energy =   371.7986663693 hartrees
 There are       30 alpha and       30 beta electrons
 Requested basis set is 6-311++G(d,p)
 There are 78 shells and 218 basis functions

 Total QAlloc Memory Limit   2000 MB
 Mega-Array Size        61 MB
 MEM_STATIC part        62 MB
 A cutoff of  1.0D-11 yielded   2849 shell pairs
 There are     22709 function pairs (     24420 Cartesian)

 -------------------------------------------------------
 OpenMP Integral Computing Module                       
 Release: version 1.0, May 2013, Q-Chem Inc. Pittsburgh 
 -------------------------------------------------------
 Integral Job Info:
 Integral job number is                      11
 Integral operator is                         1
 short-range coefficients                     0
 long-range coefficients              100000000
 Omega coefficients                           0
 if combine SR and LR in K                    0
 Integral screening is                        0
 Integral computing path is                   2
 max size of driver memory is            800000
 size of driver memory is                593474
 size of scratch memory is              2260544
 max col of scratch BK array               1296
 max len of scratch array in speh3          155
 max len of scratch index in speh4           18
 max int batch size is                      520
 min int batch size is                       52
 fixed nKL is                                52
 max L of basis functions is                  2
 order of int derivative is                   0
 number of shells is                         78
 number of basis is                         226
 number of cartesian basis is               226
 number of contracted shell pairs          2849
 number of primitive shell pairs           7231
 maxK2 (contraction) of shell pair           36
 max number of K2 of shell pair               1
 max number of CS2 of shell pair            463
 max number of PS2 of shell pair           1080
 mem total for path MDJ                   48186
 -------------------------------------------------------
 Smallest overlap matrix eigenvalue = 4.99E-06

 Scale SEOQF with 1.000000e-01/1.000000e-01/1.000000e-01

 Standard Electronic Orientation quadrupole field applied
 Nucleus-field energy     =     0.0000000106 hartrees
 Guess from superposition of atomic densities
 Warning:  Energy on first SCF cycle will be non-variational
 A restricted hybrid HF-DFT SCF calculation will be
 performed using Pulay DIIS extrapolation
 Exchange:     0.2000 Hartree-Fock + 0.0800 Slater + 0.7200 B88
 Correlation:  0.1900 VWN1RPA + 0.8100 LYP
 Using SG-1 standard quadrature grid
 SCF converges when DIIS error is below 1.0E-08
 ---------------------------------------
  Cycle       Energy         DIIS Error
 ---------------------------------------
    1    -421.6868254528      4.46E-02
    2    -419.7297957350      6.03E-03
    3    -419.1284904909      1.23E-02
    4    -419.8566964597      3.20E-03
    5    -419.9093934285      7.80E-04
    6    -419.9116733043      3.15E-04
    7    -419.9120544541      1.14E-04
    8    -419.9121273572      3.06E-05
    9    -419.9121306630      1.44E-05
   10    -419.9121318463      2.12E-06
   11    -419.9121317693      8.88E-07
   12    -419.9121319405      1.44E-07
   13    -419.9121319253      8.90E-08
   14    -419.9121319144      1.31E-08
   15    -419.9121319149      3.06E-09 Convergence criterion met
 ---------------------------------------
 SCF time:  CPU 167.70 s  wall 167.89 s
 SCF   energy in the final basis set = -419.9121319149
 Total energy in the final basis set = -419.9121319149

 --------------------------------------------------------------

                    Orbital Energies (a.u.)
 --------------------------------------------------------------

 Alpha MOs
 -- Occupied --
-19.191 -19.155 -19.095 -10.256 -10.251 -10.232 -10.210 -10.195
 -1.102  -1.064  -1.027  -0.870  -0.749  -0.703  -0.649  -0.602
 -0.546  -0.506  -0.495  -0.454  -0.438  -0.436  -0.416  -0.396
 -0.383  -0.379  -0.355  -0.344  -0.248  -0.236
 -- Virtual --
 -0.039  -0.036  -0.009   0.000   0.007   0.028   0.037   0.048
  0.063   0.070   0.073   0.084   0.090   0.097   0.103   0.112
  0.120   0.120   0.123   0.128   0.131   0.138   0.148   0.152
  0.162   0.170   0.177   0.179   0.187   0.194   0.203   0.219
  0.237   0.248   0.254   0.261   0.272   0.287   0.295   0.305
  0.312   0.320   0.327   0.328   0.335   0.351   0.364   0.373
  0.388   0.393   0.422   0.461   0.462   0.478   0.490   0.502
  0.540   0.545   0.569   0.574   0.588   0.604   0.606   0.613
  0.632   0.641   0.654   0.677   0.702   0.725   0.728   0.750
  0.813   0.841   0.873   0.882   0.931   0.940   0.957   1.000
  1.044   1.100   1.103   1.139   1.143   1.163   1.185   1.205
  1.206   1.244   1.257   1.281   1.289   1.322   1.355   1.408
  1.441   1.455   1.469   1.483   1.507   1.529   1.568   1.590
  1.601   1.620   1.641   1.692   1.698   1.731   1.760   1.825
  1.826   1.846   1.866   1.868   1.918   1.942   1.963   1.978
  2.012   2.064   2.124   2.150   2.175   2.198   2.220   2.339
  2.349   2.413   2.438   2.486   2.527   2.573   2.579   2.597
  2.614   2.636   2.643   2.668   2.820   2.892   2.896   2.915
  2.931   2.971   3.026   3.035   3.050   3.070   3.118   3.173
  3.190   3.208   3.237   3.276   3.377   3.392   3.414   3.577
  3.608   3.659   3.759   3.904   3.937   3.938   3.996   4.155
  4.199   4.203   4.545   4.951   5.012   5.087   5.224   5.311
  5.354   5.668   5.806   5.905  23.571  23.843  23.868  23.941
 24.251  49.879  49.962  50.055
 --------------------------------------------------------------

          Ground-State Mulliken Net Atomic Charges

     Atom                 Charge (a.u.)
  ----------------------------------------
      1 C                    -0.211098
      2 C                    -0.263436
      3 C                     0.283054
      4 C                    -0.046107
      5 C                    -0.066381
      6 H                     0.180095
      7 H                     0.155430
      8 O                    -0.314524
      9 O                    -0.320708
     10 O                    -0.317615
     11 H                     0.179963
     12 H                     0.155366
     13 H                     0.294684
     14 H                     0.291279
  ----------------------------------------
  Sum of atomic charges =    -0.000000

 -----------------------------------------------------------------
                    Cartesian Multipole Moments
 -----------------------------------------------------------------
    Charge (ESU x 10^10)
                 0.0000
    Dipole Moment (Debye)
         X      -5.3917      Y      -3.8583      Z       0.0003
       Tot       6.6300
    Quadrupole Moments (Debye-Ang)
        XX     -48.7115     XY      -3.9192     YY     -44.1192
        XZ       0.0004     YZ       0.0004     ZZ     -46.0102
    Octopole Moments (Debye-Ang^2)
       XXX     -54.9745    XXY     -14.3430    XYY     -16.6035
       YYY       9.9104    XXZ       0.0027    XYZ       0.0012
       YYZ       0.0025    XZZ       0.5301    YZZ      -0.4393
       ZZZ       0.0011
    Hexadecapole Moments (Debye-Ang^3)
      XXXX    -576.2503   XXXY      14.1561   XXYY    -155.2908
      XYYY     -34.0008   YYYY    -441.9072   XXXZ      -0.0033
      XXYZ       0.0026   XYYZ      -0.0108   YYYZ       0.0022
      XXZZ    -108.0183   XYZZ      -1.1592   YYZZ     -82.4054
      XZZZ       0.0047   YZZZ      -0.0005   ZZZZ     -60.7715
 -----------------------------------------------------------------
 Calculating analytic gradient of the SCF energy
 Gradient of SCF Energy
            1           2           3           4           5           6
    1   0.0143330   0.0067615   0.0214482   0.0261681  -0.0401281   0.0016656
    2   0.0164948   0.0108930   0.0453629  -0.0296015  -0.0283383  -0.0036424
    3  -0.0000067   0.0000248  -0.0000250  -0.0000010  -0.0000176   0.0128878
            7           8           9          10          11          12
    1  -0.0002453   0.0101647  -0.0254145  -0.0006027   0.0016629  -0.0002227
    2  -0.0005260  -0.0159227  -0.0190573   0.0025150  -0.0037032  -0.0005857
    3  -0.0109733  -0.0000013   0.0000054   0.0000197  -0.0128800   0.0109660
           13          14
    1  -0.0153199  -0.0002707
    2   0.0048226   0.0212888
    3  -0.0000006   0.0000017
 Max gradient component =       4.536E-02
 RMS gradient           =       1.529E-02
 Gradient time:  CPU 49.68 s  wall 49.67 s
 Geometry Optimization Parameters
   NAtoms,    NIC,     NZ,  NCons,   NDum,   NFix, NCnnct, MaxDiis
       14      98       0       0       0       0       0       0


** GEOMETRY OPTIMIZATION IN DELOCALIZED INTERNAL COORDINATES **
   Searching for a Minimum

   Optimization Cycle:   1

                       Coordinates (Angstroms)
     ATOM                X               Y               Z
      1  C         1.0979321184   -1.4340987118    0.0002857916
      2  C        -0.4444280293   -1.6369410831   -0.0002410612
      3  C        -1.0031875260   -0.2367884778    0.0000332498
      4  C        -0.0593276211    0.6838962928   -0.0000411139
      5  C         1.2301732513    0.0524617967   -0.0001631701
      6  H         1.5625272886   -1.8584724354    0.9160278559
      7  H        -0.7763761564   -2.1763357847   -0.9130627181
      8  O        -2.3219283386    0.0489114307    0.0000934424
      9  O        -0.2664176328    2.0195152627    0.0000213196
     10  O         2.2933035109    0.6522372548   -0.0000787876
     11  H         1.5633536330   -1.8599207838   -0.9143571585
     12  H        -0.7768027261   -2.1777018542    0.9116094097
     13  H        -2.9809759951   -0.6589308993    0.0001156118
     14  H        -1.1583595193    2.3948712713    0.0001370263
   Point Group: c1    Number of degrees of freedom:    36


   Energy is   -419.912131915


 Attempting to Generate Delocalized Internal Coordinates

 36 Hessian modes will be used to form the next step
  Hessian Eigenvalues:
     0.005328    0.013050    0.017308    0.018311    0.022051    0.022348
     0.025469    0.042693    0.045408    0.056263    0.059189    0.082401
     0.083212    0.083428    0.105906    0.160000    0.160000    0.228374
     0.247871    0.250000    0.250000    0.250000    0.268170    0.306194
     0.324847    0.324853    0.324916    0.324922    0.326181    0.388214
     0.538487    0.539629    0.546869    0.551633    0.592382    0.950976

 Minimum Search - Taking Simple RFO Step
 Searching for Lamda that Minimizes Along All modes
 Value Taken    Lamda =  -0.02275863
 Calculated Step too Large.  Step scaled by  0.936442
 Step Taken.  Stepsize is  0.300000

                             Maximum     Tolerance    Cnvgd?
         Gradient           0.027669      0.000300      NO
         Displacement       0.125872      0.001200      NO
         Energy change     *********      0.000001      NO


 New Cartesian Coordinates Obtained by Inverse Iteration

 Displacement from previous Coordinates is:  0.393432
 ----------------------------------------------------------------
             Standard Nuclear Orientation (Angstroms)
    I     Atom           X                Y                Z
 ----------------------------------------------------------------
    1      C       1.0628165875    -1.4130859893     0.0002928162
    2      C      -0.4772928249    -1.6406635519    -0.0002740114
    3      C      -1.0170277661    -0.2367116381     0.0000756479
    4      C      -0.0587063490     0.7136920491    -0.0000043562
    5      C       1.2601675857     0.0946197222    -0.0000833919
    6      H       1.5335156326    -1.8382182255     0.8904015288
    7      H      -0.8135187448    -2.1877469718    -0.8905587225
    8      O      -2.3309749629     0.0598870364     0.0001495548
    9      O      -0.2172319173     2.0505592921    -0.0000040872
   10      O       2.3360319271     0.6704780980    -0.0001353795
   11      H       1.5344370052    -1.8393304175    -0.8887735550
   12      H      -0.8141217577    -2.1888795438     0.8890652955
   13      H      -2.8912594463    -0.7209856690     0.0001635701
   14      H      -1.1473487117     2.2890890880     0.0000647882
 ----------------------------------------------------------------
 Molecular Point Group                 C1    NOp =  1
 Largest Abelian Subgroup              C1    NOp =  1
 Nuclear Repulsion Energy =   370.2313685573 hartrees
 There are       30 alpha and       30 beta electrons
 Applying Cartesian multipole field
    Component          Value
    ---------          -----
     (2,0,0)        1.00000E-11
     (0,2,0)        2.00000E-11
     (0,0,2)       -3.00000E-11
 Nucleus-field energy     =     0.0000000107 hartrees
 Requested basis set is 6-311++G(d,p)
 There are 78 shells and 218 basis functions
 A cutoff of  1.0D-11 yielded   2851 shell pairs
 There are     22699 function pairs (     24410 Cartesian)
 Smallest overlap matrix eigenvalue = 4.97E-06
 Guess MOs from SCF MO coefficient file
 Reading MOs from coefficient file
 Reading MOs from coefficient file
 A restricted hybrid HF-DFT SCF calculation will be
 performed using Pulay DIIS extrapolation
 Exchange:     0.2000 Hartree-Fock + 0.0800 Slater + 0.7200 B88
 Correlation:  0.1900 VWN1RPA + 0.8100 LYP
 Using SG-1 standard quadrature grid
 SCF converges when DIIS error is below 1.0E-08
 Geometry optimization detected.  Setting ReadMinima to 0
 Setting SaveMinima to 0
 ---------------------------------------
  Cycle       Energy         DIIS Error
 ---------------------------------------
    1    -419.9359947265      1.68E-03
    2    -419.9223934440      6.13E-04
    3    -419.9187058963      1.10E-03
    4    -419.9241606812      1.35E-04
    5    -419.9242306327      5.51E-05
    6    -419.9242440862      1.16E-05
    7    -419.9242446134      4.63E-06
    8    -419.9242448390      1.28E-06
    9    -419.9242448066      4.94E-07
   10    -419.9242448412      1.09E-07
   11    -419.9242448366      3.15E-08
   12    -419.9242448342      6.68E-09 Convergence criterion met
 ---------------------------------------
 SCF time:  CPU 138.38 s  wall 138.65 s
 SCF   energy in the final basis set = -419.9242448342
 Total energy in the final basis set = -419.9242448342

 --------------------------------------------------------------

                    Orbital Energies (a.u.)
 --------------------------------------------------------------

 Alpha MOs
 -- Occupied --
-19.196 -19.163 -19.101 -10.261 -10.256 -10.235 -10.211 -10.193
 -1.111  -1.076  -1.030  -0.864  -0.744  -0.705  -0.649  -0.593
 -0.542  -0.505  -0.504  -0.458  -0.438  -0.437  -0.419  -0.407
 -0.395  -0.383  -0.366  -0.348  -0.251  -0.234
 -- Virtual --
 -0.042  -0.036  -0.008   0.002   0.008   0.030   0.038   0.048
  0.061   0.068   0.071   0.085   0.087   0.098   0.104   0.113
  0.119   0.120   0.122   0.130   0.131   0.140   0.148   0.152
  0.162   0.171   0.173   0.179   0.187   0.196   0.201   0.221
  0.235   0.248   0.250   0.259   0.272   0.281   0.295   0.303
  0.314   0.316   0.327   0.327   0.332   0.350   0.360   0.367
  0.386   0.390   0.419   0.455   0.461   0.469   0.480   0.490
  0.545   0.546   0.554   0.567   0.571   0.604   0.610   0.611
  0.634   0.638   0.658   0.672   0.708   0.711   0.736   0.743
  0.813   0.847   0.864   0.879   0.925   0.935   0.969   0.997
  1.042   1.094   1.102   1.142   1.150   1.166   1.180   1.197
  1.199   1.228   1.256   1.261   1.271   1.317   1.339   1.393
  1.422   1.449   1.457   1.492   1.501   1.518   1.564   1.589
  1.622   1.628   1.649   1.664   1.680   1.714   1.758   1.809
  1.830   1.833   1.850   1.866   1.899   1.922   1.978   1.996
  2.023   2.061   2.111   2.151   2.168   2.191   2.205   2.314
  2.337   2.425   2.458   2.494   2.520   2.579   2.590   2.594
  2.600   2.643   2.652   2.669   2.809   2.884   2.889   2.900
  2.914   2.971   3.046   3.048   3.061   3.072   3.114   3.153
  3.167   3.195   3.210   3.304   3.374   3.424   3.446   3.560
  3.615   3.651   3.753   3.880   3.908   3.948   3.995   4.140
  4.187   4.222   4.515   4.947   5.006   5.082   5.221   5.366
  5.417   5.653   5.785   5.858  23.593  23.853  23.877  23.914
 24.132  49.870  49.956  50.047
 --------------------------------------------------------------

          Ground-State Mulliken Net Atomic Charges

     Atom                 Charge (a.u.)
  ----------------------------------------
      1 C                    -0.208436
      2 C                    -0.289503
      3 C                     0.263416
      4 C                    -0.090179
      5 C                    -0.062965
      6 H                     0.177718
      7 H                     0.159783
      8 O                    -0.278430
      9 O                    -0.265948
     10 O                    -0.311162
     11 H                     0.177628
     12 H                     0.159709
     13 H                     0.289677
     14 H                     0.278693
  ----------------------------------------
  Sum of atomic charges =    -0.000000

 -----------------------------------------------------------------
                    Cartesian Multipole Moments
 -----------------------------------------------------------------
    Charge (ESU x 10^10)
                 0.0000
    Dipole Moment (Debye)
         X      -5.2694      Y      -4.0438      Z       0.0003
       Tot       6.6422
    Quadrupole Moments (Debye-Ang)
        XX     -49.8485     XY      -3.1909     YY     -44.6400
        XZ       0.0009     YZ       0.0003     ZZ     -46.2267
    Octopole Moments (Debye-Ang^2)
       XXX     -50.8105    XXY     -15.7090    XYY     -16.7396
       YYY       3.1403    XXZ       0.0026    XYZ       0.0019
       YYZ       0.0008    XZZ       0.1885    YZZ      -0.8177
       ZZZ      -0.0010
    Hexadecapole Moments (Debye-Ang^3)
      XXXX    -605.9613   XXXY       7.6082   XXYY    -157.3559
      XYYY     -32.9989   YYYY    -453.8119   XXXZ       0.0019
      XXYZ       0.0011   XYYZ      -0.0061   YYYZ       0.0018
      XXZZ    -109.0685   XYZZ      -2.7810   YYZZ     -83.0199
      XZZZ       0.0080   YZZZ       0.0007   ZZZZ     -60.3918
 -----------------------------------------------------------------
 Calculating analytic gradient of the SCF energy
 Gradient of SCF Energy
            1           2           3           4           5           6
    1   0.0072458  -0.0038189  -0.0066541   0.0081493  -0.0129032  -0.0014369
    2   0.0061281  -0.0047240   0.0079022   0.0024872  -0.0096187   0.0006013
    3  -0.0000108   0.0000166  -0.0000014  -0.0000024  -0.0000020   0.0020660
            7           8           9          10          11          12
    1  -0.0000091   0.0074703  -0.0068640   0.0074807  -0.0014442  -0.0000017
    2   0.0006800  -0.0073722  -0.0072123   0.0053788   0.0005768   0.0006593
    3  -0.0018059  -0.0000011  -0.0000002   0.0000075  -0.0020604   0.0017945
           13          14
    1  -0.0016394   0.0044253
    2   0.0028266   0.0016869
    3  -0.0000006   0.0000004
 Max gradient component =       1.290E-02
 RMS gradient           =       4.663E-03
 Gradient time:  CPU 49.52 s  wall 49.52 s
 Geometry Optimization Parameters
   NAtoms,    NIC,     NZ,  NCons,   NDum,   NFix, NCnnct, MaxDiis
       14      98       0       0       0       0       0       0

 Cartesian Hessian Update
 Hessian Updated using BFGS Update


** GEOMETRY OPTIMIZATION IN DELOCALIZED INTERNAL COORDINATES **
   Searching for a Minimum

   Optimization Cycle:   2

                       Coordinates (Angstroms)
     ATOM                X               Y               Z
      1  C         1.0628165875   -1.4130859893    0.0002928162
      2  C        -0.4772928249   -1.6406635519   -0.0002740114
      3  C        -1.0170277661   -0.2367116381    0.0000756479
      4  C        -0.0587063490    0.7136920491   -0.0000043562
      5  C         1.2601675857    0.0946197222   -0.0000833919
      6  H         1.5335156326   -1.8382182255    0.8904015288
      7  H        -0.8135187448   -2.1877469718   -0.8905587225
      8  O        -2.3309749629    0.0598870364    0.0001495548
      9  O        -0.2172319173    2.0505592921   -0.0000040872
     10  O         2.3360319271    0.6704780980   -0.0001353795
     11  H         1.5344370052   -1.8393304175   -0.8887735550
     12  H        -0.8141217577   -2.1888795438    0.8890652955
     13  H        -2.8912594463   -0.7209856690    0.0001635701
     14  H        -1.1473487117    2.2890890880    0.0000647882
   Point Group: c1    Number of degrees of freedom:    36


   Energy is   -419.924244834

 Hessian Updated using BFGS Update

 36 Hessian modes will be used to form the next step
  Hessian Eigenvalues:
     0.005328    0.013050    0.017308    0.018311    0.022051    0.022348
     0.025469    0.042693    0.045408    0.056302    0.058912    0.082040
     0.083212    0.083355    0.105906    0.155228    0.161358    0.236105
     0.247275    0.248502    0.250000    0.252931    0.270878    0.302759
     0.320884    0.324850    0.324919    0.324944    0.327452    0.384722
     0.539179    0.541044    0.548847    0.555399    0.613915    0.957305

 Minimum Search - Taking Simple RFO Step
 Searching for Lamda that Minimizes Along All modes
 Value Taken    Lamda =  -0.00120698
 Step Taken.  Stepsize is  0.088139

                             Maximum     Tolerance    Cnvgd?
         Gradient           0.009456      0.000300      NO
         Displacement       0.043182      0.001200      NO
         Energy change     -0.012113      0.000001      NO


 New Cartesian Coordinates Obtained by Inverse Iteration

 Displacement from previous Coordinates is:  0.082826
 ----------------------------------------------------------------
             Standard Nuclear Orientation (Angstroms)
    I     Atom           X                Y                Z
 ----------------------------------------------------------------
    1      C       1.0559311341    -1.4168529559     0.0002784542
    2      C      -0.4768960971    -1.6332224458    -0.0002438777
    3      C      -1.0180583618    -0.2327388289     0.0000298342
    4      C      -0.0629725258     0.7226806592     0.0000517571
    5      C       1.2627070764     0.1000571690     0.0000422331
    6      H       1.5347923553    -1.8469247020     0.8814008174
    7      H      -0.8142221360    -2.1871613995    -0.8830272021
    8      O      -2.3382084315     0.0692303511     0.0000621849
    9      O      -0.2155981140     2.0658799182     0.0000484737
   10      O       2.3386869047     0.6633339910    -0.0001588167
   11      H       1.5356787562    -1.8475881438    -0.8800190647
   12      H      -0.8148334840    -2.1879145263     0.8818196535
   13      H      -2.8707815303    -0.7324604413     0.0000711302
   14      H      -1.1567392887     2.2763846339     0.0000241206
 ----------------------------------------------------------------
 Molecular Point Group                 C1    NOp =  1
 Largest Abelian Subgroup              C1    NOp =  1
 Nuclear Repulsion Energy =   369.7519433374 hartrees
 There are       30 alpha and       30 beta electrons
 Applying Cartesian multipole field
    Component          Value
    ---------          -----
     (2,0,0)        1.00000E-11
     (0,2,0)        2.00000E-11
     (0,0,2)       -3.00000E-11
 Nucleus-field energy     =     0.0000000107 hartrees
 Requested basis set is 6-311++G(d,p)
 There are 78 shells and 218 basis functions
 A cutoff of  1.0D-11 yielded   2851 shell pairs
 There are     22699 function pairs (     24410 Cartesian)
 Smallest overlap matrix eigenvalue = 5.05E-06
 Guess MOs from SCF MO coefficient file
 Reading MOs from coefficient file
 Reading MOs from coefficient file
 A restricted hybrid HF-DFT SCF calculation will be
 performed using Pulay DIIS extrapolation
 Exchange:     0.2000 Hartree-Fock + 0.0800 Slater + 0.7200 B88
 Correlation:  0.1900 VWN1RPA + 0.8100 LYP
 Using SG-1 standard quadrature grid
 SCF converges when DIIS error is below 1.0E-08
 Geometry optimization detected.  Setting ReadMinima to 0
 Setting SaveMinima to 0
 ---------------------------------------
  Cycle       Energy         DIIS Error
 ---------------------------------------
    1    -419.9192194299      5.28E-04
    2    -419.9248166392      1.32E-04
    3    -419.9245992998      2.56E-04
    4    -419.9249024456      3.20E-05
    5    -419.9249066931      1.25E-05
    6    -419.9249073897      2.13E-06
    7    -419.9249073132      1.06E-06
    8    -419.9249072760      2.09E-07
    9    -419.9249073250      9.67E-08
   10    -419.9249073137      1.98E-08
   11    -419.9249073116      9.02E-09 Convergence criterion met
 ---------------------------------------
 SCF time:  CPU 124.73 s  wall 124.92 s
 SCF   energy in the final basis set = -419.9249073116
 Total energy in the final basis set = -419.9249073116

 --------------------------------------------------------------

                    Orbital Energies (a.u.)
 --------------------------------------------------------------

 Alpha MOs
 -- Occupied --
-19.196 -19.165 -19.103 -10.261 -10.257 -10.236 -10.211 -10.192
 -1.109  -1.076  -1.034  -0.865  -0.744  -0.703  -0.647  -0.590
 -0.539  -0.505  -0.504  -0.459  -0.440  -0.436  -0.419  -0.409
 -0.398  -0.382  -0.370  -0.350  -0.252  -0.235
 -- Virtual --
 -0.042  -0.036  -0.008   0.002   0.008   0.030   0.038   0.048
  0.060   0.068   0.070   0.084   0.086   0.099   0.103   0.114
  0.119   0.119   0.122   0.131   0.131   0.141   0.148   0.152
  0.162   0.171   0.172   0.179   0.187   0.197   0.200   0.222
  0.232   0.248   0.250   0.259   0.271   0.280   0.295   0.300
  0.313   0.315   0.326   0.327   0.332   0.350   0.360   0.365
  0.385   0.391   0.418   0.453   0.459   0.468   0.478   0.489
  0.545   0.546   0.549   0.563   0.569   0.603   0.610   0.610
  0.633   0.638   0.658   0.673   0.706   0.712   0.735   0.746
  0.814   0.846   0.862   0.880   0.925   0.935   0.972   0.996
  1.040   1.093   1.104   1.142   1.152   1.168   1.178   1.195
  1.198   1.222   1.257   1.260   1.267   1.316   1.334   1.386
  1.417   1.443   1.458   1.493   1.500   1.515   1.564   1.582
  1.631   1.632   1.656   1.658   1.676   1.712   1.755   1.805
  1.823   1.836   1.847   1.866   1.900   1.917   1.975   2.001
  2.025   2.061   2.109   2.146   2.170   2.190   2.201   2.312
  2.336   2.426   2.458   2.495   2.523   2.583   2.593   2.594
  2.601   2.647   2.654   2.667   2.802   2.879   2.886   2.897
  2.909   2.970   3.040   3.053   3.059   3.074   3.107   3.142
  3.162   3.195   3.199   3.304   3.377   3.420   3.454   3.562
  3.607   3.657   3.756   3.860   3.896   3.945   4.002   4.137
  4.181   4.237   4.510   4.947   5.005   5.080   5.221   5.377
  5.424   5.642   5.773   5.838  23.589  23.858  23.874  23.916
 24.124  49.866  49.950  50.048
 --------------------------------------------------------------

          Ground-State Mulliken Net Atomic Charges

     Atom                 Charge (a.u.)
  ----------------------------------------
      1 C                    -0.217530
      2 C                    -0.290448
      3 C                     0.277669
      4 C                    -0.113159
      5 C                    -0.054116
      6 H                     0.178318
      7 H                     0.159852
      8 O                    -0.276671
      9 O                    -0.260645
     10 O                    -0.306395
     11 H                     0.178295
     12 H                     0.159795
     13 H                     0.287805
     14 H                     0.277231
  ----------------------------------------
  Sum of atomic charges =     0.000000

 -----------------------------------------------------------------
                    Cartesian Multipole Moments
 -----------------------------------------------------------------
    Charge (ESU x 10^10)
                 0.0000
    Dipole Moment (Debye)
         X      -5.1226      Y      -4.0829      Z       0.0003
       Tot       6.5507
    Quadrupole Moments (Debye-Ang)
        XX     -50.0518     XY      -3.0720     YY     -44.6843
        XZ       0.0011     YZ       0.0001     ZZ     -46.3135
    Octopole Moments (Debye-Ang^2)
       XXX     -48.5683    XXY     -15.8046    XYY     -16.4061
       YYY       1.4740    XXZ       0.0018    XYZ       0.0017
       YYZ      -0.0009    XZZ       0.3226    YZZ      -0.9113
       ZZZ      -0.0023
    Hexadecapole Moments (Debye-Ang^3)
      XXXX    -611.5563   XXXY       7.9849   XXYY    -157.1849
      XYYY     -31.6048   YYYY    -456.8400   XXXZ      -0.0003
      XXYZ       0.0015   XYYZ      -0.0041   YYYZ      -0.0013
      XXZZ    -109.2672   XYZZ      -2.4617   YYZZ     -83.4978
      XZZZ       0.0025   YZZZ      -0.0009   ZZZZ     -60.3105
 -----------------------------------------------------------------
 Calculating analytic gradient of the SCF energy
 Gradient of SCF Energy
            1           2           3           4           5           6
    1   0.0032407  -0.0014463  -0.0048454   0.0015697  -0.0045343  -0.0007067
    2   0.0008459  -0.0018106  -0.0003391   0.0032052  -0.0024993   0.0001524
    3  -0.0000174   0.0000083   0.0000004  -0.0000049   0.0000199  -0.0001992
            7           8           9          10          11          12
    1   0.0005137   0.0026390   0.0001470   0.0024264  -0.0007051   0.0005131
    2   0.0004720  -0.0004952  -0.0010593   0.0012363   0.0001444   0.0004688
    3   0.0003492   0.0000015  -0.0000019  -0.0000061   0.0002051  -0.0003557
           13          14
    1   0.0006957   0.0004926
    2   0.0002782  -0.0005999
    3   0.0000004   0.0000003
 Max gradient component =       4.845E-03
 RMS gradient           =       1.535E-03
 Gradient time:  CPU 49.66 s  wall 49.66 s
 Geometry Optimization Parameters
   NAtoms,    NIC,     NZ,  NCons,   NDum,   NFix, NCnnct, MaxDiis
       14      98       0       0       0       0       0       0

 Cartesian Hessian Update
 Hessian Updated using BFGS Update


** GEOMETRY OPTIMIZATION IN DELOCALIZED INTERNAL COORDINATES **
   Searching for a Minimum

   Optimization Cycle:   3

                       Coordinates (Angstroms)
     ATOM                X               Y               Z
      1  C         1.0559311341   -1.4168529559    0.0002784542
      2  C        -0.4768960971   -1.6332224458   -0.0002438777
      3  C        -1.0180583618   -0.2327388289    0.0000298342
      4  C        -0.0629725258    0.7226806592    0.0000517571
      5  C         1.2627070764    0.1000571690    0.0000422331
      6  H         1.5347923553   -1.8469247020    0.8814008174
      7  H        -0.8142221360   -2.1871613995   -0.8830272021
      8  O        -2.3382084315    0.0692303511    0.0000621849
      9  O        -0.2155981140    2.0658799182    0.0000484737
     10  O         2.3386869047    0.6633339910   -0.0001588167
     11  H         1.5356787562   -1.8475881438   -0.8800190647
     12  H        -0.8148334840   -2.1879145263    0.8818196535
     13  H        -2.8707815303   -0.7324604413    0.0000711302
     14  H        -1.1567392887    2.2763846339    0.0000241206
   Point Group: c1    Number of degrees of freedom:    36


   Energy is   -419.924907312

 Hessian Updated using BFGS Update

 36 Hessian modes will be used to form the next step
  Hessian Eigenvalues:
     0.005328    0.013050    0.017308    0.018311    0.022051    0.022348
     0.025469    0.042692    0.045408    0.056239    0.058116    0.078016
     0.083057    0.083212    0.105906    0.160322    0.172716    0.234835
     0.242738    0.249665    0.250552    0.255488    0.268348    0.292929
     0.319929    0.324850    0.324919    0.325337    0.332449    0.381235
     0.526905    0.539745    0.542012    0.550255    0.612432    0.928517

 Minimum Search - Taking Simple RFO Step
 Searching for Lamda that Minimizes Along All modes
 Value Taken    Lamda =  -0.00009811
 Step Taken.  Stepsize is  0.023068

                             Maximum     Tolerance    Cnvgd?
         Gradient           0.003346      0.000300      NO
         Displacement       0.015496      0.001200      NO
         Energy change     -0.000662      0.000001      NO


 New Cartesian Coordinates Obtained by Inverse Iteration

 Displacement from previous Coordinates is:  0.018441
 ----------------------------------------------------------------
             Standard Nuclear Orientation (Angstroms)
    I     Atom           X                Y                Z
 ----------------------------------------------------------------
    1      C       1.0544367155    -1.4178156419     0.0002626992
    2      C      -0.4762005263    -1.6322105148    -0.0002061024
    3      C      -1.0158788996    -0.2331896013    -0.0000282389
    4      C      -0.0624516017     0.7221005263     0.0000561492
    5      C       1.2664197495     0.1013852612    -0.0000276540
    6      H       1.5375960393    -1.8477066914     0.8799816810
    7      H      -0.8169444949    -2.1874020965    -0.8820927332
    8      O      -2.3401449511     0.0683540642    -0.0000461862
    9      O      -0.2169129958     2.0672390413     0.0001230939
   10      O       2.3410843157     0.6628005309    -0.0001028134
   11      H       1.5383768855    -1.8482706577    -0.8787359659
   12      H      -0.8174875598    -2.1879119183     0.8811449605
   13      H      -2.8737249640    -0.7335075024    -0.0000585226
   14      H      -1.1586814549     2.2788384791     0.0001093306
 ----------------------------------------------------------------
 Molecular Point Group                 C1    NOp =  1
 Largest Abelian Subgroup              C1    NOp =  1
 Nuclear Repulsion Energy =   369.5689745586 hartrees
 There are       30 alpha and       30 beta electrons
 Applying Cartesian multipole field
    Component          Value
    ---------          -----
     (2,0,0)        1.00000E-11
     (0,2,0)        2.00000E-11
     (0,0,2)       -3.00000E-11
 Nucleus-field energy     =     0.0000000108 hartrees
 Requested basis set is 6-311++G(d,p)
 There are 78 shells and 218 basis functions
 A cutoff of  1.0D-11 yielded   2851 shell pairs
 There are     22699 function pairs (     24410 Cartesian)
 Smallest overlap matrix eigenvalue = 5.06E-06
 Guess MOs from SCF MO coefficient file
 Reading MOs from coefficient file
 Reading MOs from coefficient file
 A restricted hybrid HF-DFT SCF calculation will be
 performed using Pulay DIIS extrapolation
 Exchange:     0.2000 Hartree-Fock + 0.0800 Slater + 0.7200 B88
 Correlation:  0.1900 VWN1RPA + 0.8100 LYP
 Using SG-1 standard quadrature grid
 SCF converges when DIIS error is below 1.0E-08
 Geometry optimization detected.  Setting ReadMinima to 0
 Setting SaveMinima to 0
 ---------------------------------------
  Cycle       Energy         DIIS Error
 ---------------------------------------
    1    -419.9211382135      1.76E-04
    2    -419.9249381672      6.70E-05
    3    -419.9249056977      1.11E-04
    4    -419.9249612504      1.71E-05
    5    -419.9249622598      7.91E-06
    6    -419.9249623577      1.33E-06
    7    -419.9249624098      2.53E-07
    8    -419.9249624094      9.00E-08
    9    -419.9249624268      4.59E-08
   10    -419.9249624234      1.30E-08
   11    -419.9249624218      2.58E-09 Convergence criterion met
 ---------------------------------------
 SCF time:  CPU 121.36 s  wall 121.55 s
 SCF   energy in the final basis set = -419.9249624218
 Total energy in the final basis set = -419.9249624218

 --------------------------------------------------------------

                    Orbital Energies (a.u.)
 --------------------------------------------------------------

 Alpha MOs
 -- Occupied --
-19.196 -19.165 -19.104 -10.261 -10.258 -10.236 -10.211 -10.192
 -1.107  -1.075  -1.036  -0.865  -0.744  -0.703  -0.646  -0.589
 -0.539  -0.505  -0.504  -0.459  -0.440  -0.435  -0.419  -0.410
 -0.398  -0.381  -0.371  -0.350  -0.253  -0.236
 -- Virtual --
 -0.042  -0.036  -0.008   0.002   0.008   0.030   0.038   0.048
  0.060   0.068   0.070   0.084   0.086   0.099   0.103   0.114
  0.119   0.119   0.122   0.131   0.131   0.141   0.148   0.152
  0.161   0.170   0.172   0.179   0.187   0.196   0.200   0.222
  0.232   0.248   0.249   0.259   0.270   0.279   0.295   0.300
  0.313   0.315   0.326   0.327   0.333   0.349   0.360   0.365
  0.384   0.391   0.418   0.453   0.458   0.468   0.478   0.489
  0.545   0.546   0.549   0.563   0.569   0.603   0.610   0.610
  0.633   0.638   0.658   0.673   0.705   0.712   0.734   0.747
  0.814   0.846   0.862   0.881   0.926   0.935   0.972   0.996
  1.040   1.093   1.104   1.142   1.152   1.167   1.178   1.194
  1.197   1.223   1.256   1.259   1.267   1.315   1.335   1.387
  1.417   1.443   1.458   1.492   1.500   1.514   1.565   1.581
  1.630   1.634   1.657   1.657   1.675   1.712   1.756   1.804
  1.823   1.837   1.847   1.866   1.899   1.916   1.974   2.001
  2.024   2.061   2.107   2.145   2.168   2.190   2.203   2.312
  2.335   2.425   2.455   2.495   2.522   2.582   2.593   2.595
  2.602   2.649   2.654   2.667   2.800   2.878   2.886   2.895
  2.908   2.969   3.038   3.052   3.056   3.072   3.105   3.141
  3.162   3.196   3.197   3.301   3.379   3.419   3.452   3.562
  3.604   3.659   3.757   3.859   3.895   3.939   4.002   4.135
  4.179   4.240   4.509   4.947   5.005   5.079   5.221   5.375
  5.421   5.640   5.771   5.835  23.586  23.857  23.873  23.916
 24.127  49.865  49.949  50.048
 --------------------------------------------------------------

          Ground-State Mulliken Net Atomic Charges

     Atom                 Charge (a.u.)
  ----------------------------------------
      1 C                    -0.217113
      2 C                    -0.291190
      3 C                     0.279082
      4 C                    -0.112291
      5 C                    -0.054312
      6 H                     0.178478
      7 H                     0.159991
      8 O                    -0.278907
      9 O                    -0.262181
     10 O                    -0.304691
     11 H                     0.178440
     12 H                     0.159958
     13 H                     0.287414
     14 H                     0.277322
  ----------------------------------------
  Sum of atomic charges =    -0.000000

 -----------------------------------------------------------------
                    Cartesian Multipole Moments
 -----------------------------------------------------------------
    Charge (ESU x 10^10)
                -0.0000
    Dipole Moment (Debye)
         X      -5.0790      Y      -4.0804      Z       0.0002
       Tot       6.5151
    Quadrupole Moments (Debye-Ang)
        XX     -50.0256     XY      -3.0397     YY     -44.6910
        XZ       0.0007     YZ       0.0001     ZZ     -46.3367
    Octopole Moments (Debye-Ang^2)
       XXX     -48.3822    XXY     -15.8169    XYY     -16.4528
       YYY       1.4609    XXZ       0.0010    XYZ       0.0001
       YYZ      -0.0004    XZZ       0.3425    YZZ      -0.8838
       ZZZ      -0.0009
    Hexadecapole Moments (Debye-Ang^3)
      XXXX    -612.2252   XXXY       8.1127   XXYY    -157.1729
      XYYY     -31.5546   YYYY    -457.1041   XXXZ      -0.0037
      XXYZ       0.0023   XYYZ      -0.0052   YYYZ      -0.0033
      XXZZ    -109.4290   XYZZ      -2.4198   YYZZ     -83.6240
      XZZZ      -0.0032   YZZZ      -0.0041   ZZZZ     -60.3361
 -----------------------------------------------------------------
 Calculating analytic gradient of the SCF energy
 Gradient of SCF Energy
            1           2           3           4           5           6
    1   0.0005646  -0.0004429  -0.0010392   0.0007726  -0.0007977  -0.0000955
    2   0.0002866  -0.0002257  -0.0006670   0.0005229  -0.0003786   0.0000212
    3  -0.0000006   0.0000050   0.0000007   0.0000058  -0.0000193  -0.0001612
            7           8           9          10          11          12
    1   0.0000763   0.0002941   0.0004507   0.0005860  -0.0000919   0.0000743
    2   0.0000680   0.0001005   0.0001467   0.0002367   0.0000244   0.0000663
    3   0.0001402  -0.0000004   0.0000002   0.0000059   0.0001663  -0.0001431
           13          14
    1  -0.0000645  -0.0002867
    2  -0.0001384  -0.0000638
    3   0.0000000   0.0000004
 Max gradient component =       1.039E-03
 RMS gradient           =       3.376E-04
 Gradient time:  CPU 49.40 s  wall 49.39 s
 Geometry Optimization Parameters
   NAtoms,    NIC,     NZ,  NCons,   NDum,   NFix, NCnnct, MaxDiis
       14      98       0       0       0       0       0       0

 Cartesian Hessian Update
 Hessian Updated using BFGS Update


** GEOMETRY OPTIMIZATION IN DELOCALIZED INTERNAL COORDINATES **
   Searching for a Minimum

   Optimization Cycle:   4

                       Coordinates (Angstroms)
     ATOM                X               Y               Z
      1  C         1.0544367155   -1.4178156419    0.0002626992
      2  C        -0.4762005263   -1.6322105148   -0.0002061024
      3  C        -1.0158788996   -0.2331896013   -0.0000282389
      4  C        -0.0624516017    0.7221005263    0.0000561492
      5  C         1.2664197495    0.1013852612   -0.0000276540
      6  H         1.5375960393   -1.8477066914    0.8799816810
      7  H        -0.8169444949   -2.1874020965   -0.8820927332
      8  O        -2.3401449511    0.0683540642   -0.0000461862
      9  O        -0.2169129958    2.0672390413    0.0001230939
     10  O         2.3410843157    0.6628005309   -0.0001028134
     11  H         1.5383768855   -1.8482706577   -0.8787359659
     12  H        -0.8174875598   -2.1879119183    0.8811449605
     13  H        -2.8737249640   -0.7335075024   -0.0000585226
     14  H        -1.1586814549    2.2788384791    0.0001093306
   Point Group: c1    Number of degrees of freedom:    36


   Energy is   -419.924962422

 Hessian Updated using BFGS Update

 36 Hessian modes will be used to form the next step
  Hessian Eigenvalues:
     0.005327    0.013051    0.017309    0.018312    0.022051    0.022348
     0.025469    0.042693    0.045408    0.056148    0.058749    0.077045
     0.082928    0.083213    0.105906    0.160219    0.172612    0.228349
     0.241473    0.249697    0.250435    0.252973    0.265316    0.290165
     0.318443    0.324850    0.324919    0.325521    0.327507    0.380706
     0.522648    0.539547    0.545935    0.559197    0.592842    0.909423

 Minimum Search - Taking Simple RFO Step
 Searching for Lamda that Minimizes Along All modes
 Value Taken    Lamda =  -0.00000506
 Step Taken.  Stepsize is  0.004408

                             Maximum     Tolerance    Cnvgd?
         Gradient           0.000696      0.000300      NO
         Displacement       0.002078      0.001200      NO
         Energy change     -0.000055      0.000001      NO


 New Cartesian Coordinates Obtained by Inverse Iteration

 Displacement from previous Coordinates is:  0.004261
 ----------------------------------------------------------------
             Standard Nuclear Orientation (Angstroms)
    I     Atom           X                Y                Z
 ----------------------------------------------------------------
    1      C       1.0541569891    -1.4184003552     0.0002221082
    2      C      -0.4757468170    -1.6320230721    -0.0001362061
    3      C      -1.0150566174    -0.2329789906    -0.0000232392
    4      C      -0.0626898240     0.7219364969     0.0001078941
    5      C       1.2667267882     0.1014047394     0.0002056856
    6      H       1.5379098476    -1.8482751649     0.8800154393
    7      H      -0.8172516520    -2.1872545502    -0.8820972464
    8      O      -2.3397374874     0.0686837544    -0.0001236724
    9      O      -0.2179526582     2.0670098448     0.0001056569
   10      O       2.3408294992     0.6628113200    -0.0000021356
   11      H       1.5384754738    -1.8485266714    -0.8791307759
   12      H      -0.8176693947    -2.1876277537     0.8814255313
   13      H      -2.8731561053    -0.7331040541    -0.0001580848
   14      H      -1.1593517845     2.2790477356    -0.0000312571
 ----------------------------------------------------------------
 Molecular Point Group                 C1    NOp =  1
 Largest Abelian Subgroup              C1    NOp =  1
 Nuclear Repulsion Energy =   369.5945033924 hartrees
 There are       30 alpha and       30 beta electrons
 Applying Cartesian multipole field
    Component          Value
    ---------          -----
     (2,0,0)        1.00000E-11
     (0,2,0)        2.00000E-11
     (0,0,2)       -3.00000E-11
 Nucleus-field energy     =     0.0000000108 hartrees
 Requested basis set is 6-311++G(d,p)
 There are 78 shells and 218 basis functions
 A cutoff of  1.0D-11 yielded   2851 shell pairs
 There are     22699 function pairs (     24410 Cartesian)
 Smallest overlap matrix eigenvalue = 5.05E-06
 Guess MOs from SCF MO coefficient file
 Reading MOs from coefficient file
 Reading MOs from coefficient file
 A restricted hybrid HF-DFT SCF calculation will be
 performed using Pulay DIIS extrapolation
 Exchange:     0.2000 Hartree-Fock + 0.0800 Slater + 0.7200 B88
 Correlation:  0.1900 VWN1RPA + 0.8100 LYP
 Using SG-1 standard quadrature grid
 SCF converges when DIIS error is below 1.0E-08
 Geometry optimization detected.  Setting ReadMinima to 0
 Setting SaveMinima to 0
 ---------------------------------------
  Cycle       Energy         DIIS Error
 ---------------------------------------
    1    -419.9251359721      4.66E-05
    2    -419.9249645470      1.08E-05
    3    -419.9249633635      1.82E-05
    4    -419.9249651086      2.99E-06
    5    -419.9249652190      1.44E-06
    6    -419.9249651103      3.25E-07
    7    -419.9249650965      6.35E-08
    8    -419.9249650974      4.59E-08
    9    -419.9249651008      8.73E-09 Convergence criterion met
 ---------------------------------------
 SCF time:  CPU 100.41 s  wall 100.52 s
 SCF   energy in the final basis set = -419.9249651008
 Total energy in the final basis set = -419.9249651008

 --------------------------------------------------------------

                    Orbital Energies (a.u.)
 --------------------------------------------------------------

 Alpha MOs
 -- Occupied --
-19.195 -19.165 -19.104 -10.261 -10.258 -10.236 -10.211 -10.193
 -1.107  -1.075  -1.036  -0.865  -0.744  -0.703  -0.645  -0.589
 -0.539  -0.505  -0.504  -0.459  -0.440  -0.434  -0.419  -0.410
 -0.398  -0.381  -0.371  -0.350  -0.253  -0.236
 -- Virtual --
 -0.042  -0.036  -0.008   0.002   0.008   0.030   0.038   0.048
  0.060   0.068   0.070   0.084   0.086   0.099   0.103   0.114
  0.119   0.119   0.121   0.131   0.131   0.141   0.148   0.152
  0.161   0.170   0.172   0.179   0.187   0.196   0.200   0.222
  0.232   0.248   0.249   0.259   0.270   0.279   0.295   0.300
  0.313   0.315   0.326   0.327   0.332   0.349   0.360   0.365
  0.384   0.391   0.418   0.453   0.458   0.468   0.478   0.489
  0.545   0.546   0.549   0.563   0.569   0.603   0.609   0.610
  0.633   0.638   0.657   0.673   0.705   0.712   0.734   0.747
  0.814   0.846   0.862   0.881   0.926   0.935   0.972   0.996
  1.040   1.093   1.104   1.142   1.152   1.167   1.178   1.194
  1.197   1.223   1.256   1.259   1.267   1.315   1.335   1.387
  1.417   1.443   1.458   1.491   1.500   1.514   1.565   1.581
  1.630   1.634   1.657   1.657   1.676   1.712   1.756   1.804
  1.823   1.837   1.847   1.866   1.899   1.916   1.974   2.001
  2.024   2.061   2.107   2.145   2.168   2.191   2.203   2.312
  2.335   2.425   2.455   2.495   2.522   2.582   2.593   2.595
  2.602   2.649   2.654   2.667   2.800   2.878   2.886   2.894
  2.908   2.969   3.038   3.052   3.057   3.072   3.105   3.141
  3.163   3.196   3.197   3.300   3.379   3.419   3.453   3.562
  3.604   3.660   3.757   3.860   3.895   3.939   4.001   4.135
  4.178   4.240   4.509   4.947   5.005   5.079   5.221   5.375
  5.421   5.641   5.771   5.835  23.585  23.857  23.873  23.916
 24.130  49.866  49.949  50.048
 --------------------------------------------------------------

          Ground-State Mulliken Net Atomic Charges

     Atom                 Charge (a.u.)
  ----------------------------------------
      1 C                    -0.217508
      2 C                    -0.291178
      3 C                     0.279623
      4 C                    -0.112632
      5 C                    -0.053491
      6 H                     0.178460
      7 H                     0.159974
      8 O                    -0.279379
      9 O                    -0.262589
     10 O                    -0.304384
     11 H                     0.178476
     12 H                     0.159948
     13 H                     0.287317
     14 H                     0.277365
  ----------------------------------------
  Sum of atomic charges =     0.000000

 -----------------------------------------------------------------
                    Cartesian Multipole Moments
 -----------------------------------------------------------------
    Charge (ESU x 10^10)
                -0.0000
    Dipole Moment (Debye)
         X      -5.0684      Y      -4.0780      Z      -0.0001
       Tot       6.5053
    Quadrupole Moments (Debye-Ang)
        XX     -50.0219     XY      -3.0371     YY     -44.6936
        XZ       0.0009     YZ      -0.0002     ZZ     -46.3345
    Octopole Moments (Debye-Ang^2)
       XXX     -48.2998    XXY     -15.7892    XYY     -16.4469
       YYY       1.4896    XXZ      -0.0026    XYZ       0.0001
       YYZ      -0.0037    XZZ       0.3492    YZZ      -0.8786
       ZZZ      -0.0056
    Hexadecapole Moments (Debye-Ang^3)
      XXXX    -612.0860   XXXY       8.1697   XXYY    -157.1383
      XYYY     -31.4711   YYYY    -457.1301   XXXZ      -0.0143
      XXYZ       0.0016   XYYZ      -0.0059   YYYZ      -0.0067
      XXZZ    -109.4005   XYZZ      -2.3884   YYZZ     -83.6291
      XZZZ      -0.0144   YZZZ      -0.0037   ZZZZ     -60.3391
 -----------------------------------------------------------------
 Calculating analytic gradient of the SCF energy
 Gradient of SCF Energy
            1           2           3           4           5           6
    1  -0.0000465  -0.0000002  -0.0000412   0.0001183  -0.0001096   0.0000167
    2   0.0001095   0.0000820  -0.0001458  -0.0000726  -0.0000414  -0.0000308
    3  -0.0000185   0.0000020  -0.0000031  -0.0000087   0.0000423   0.0000004
            7           8           9          10          11          12
    1  -0.0000016   0.0000059   0.0000256   0.0000312   0.0000190  -0.0000023
    2  -0.0000207   0.0000642   0.0001297   0.0000044  -0.0000397  -0.0000222
    3  -0.0000061   0.0000017  -0.0000012  -0.0000157   0.0000017   0.0000046
           13          14
    1   0.0000142  -0.0000295
    2  -0.0000172   0.0000007
    3   0.0000010  -0.0000003
 Max gradient component =       1.458E-04
 RMS gradient           =       5.058E-05
 Gradient time:  CPU 49.35 s  wall 49.35 s
 Geometry Optimization Parameters
   NAtoms,    NIC,     NZ,  NCons,   NDum,   NFix, NCnnct, MaxDiis
       14      98       0       0       0       0       0       0

 Cartesian Hessian Update
 Hessian Updated using BFGS Update


** GEOMETRY OPTIMIZATION IN DELOCALIZED INTERNAL COORDINATES **
   Searching for a Minimum

   Optimization Cycle:   5

                       Coordinates (Angstroms)
     ATOM                X               Y               Z
      1  C         1.0541569891   -1.4184003552    0.0002221082
      2  C        -0.4757468170   -1.6320230721   -0.0001362061
      3  C        -1.0150566174   -0.2329789906   -0.0000232392
      4  C        -0.0626898240    0.7219364969    0.0001078941
      5  C         1.2667267882    0.1014047394    0.0002056856
      6  H         1.5379098476   -1.8482751649    0.8800154393
      7  H        -0.8172516520   -2.1872545502   -0.8820972464
      8  O        -2.3397374874    0.0686837544   -0.0001236724
      9  O        -0.2179526582    2.0670098448    0.0001056569
     10  O         2.3408294992    0.6628113200   -0.0000021356
     11  H         1.5384754738   -1.8485266714   -0.8791307759
     12  H        -0.8176693947   -2.1876277537    0.8814255313
     13  H        -2.8731561053   -0.7331040541   -0.0001580848
     14  H        -1.1593517845    2.2790477356   -0.0000312571
   Point Group: c1    Number of degrees of freedom:    36


   Energy is   -419.924965101

 Hessian Updated using BFGS Update

 36 Hessian modes will be used to form the next step
  Hessian Eigenvalues:
     0.005333    0.013082    0.017312    0.018324    0.022051    0.022347
     0.025471    0.042696    0.045409    0.055980    0.058428    0.077138
     0.082717    0.083221    0.105909    0.161589    0.171367    0.226810
     0.239675    0.249084    0.250091    0.251203    0.269297    0.287373
     0.314924    0.324850    0.324919    0.325562    0.334254    0.379234
     0.516749    0.538979    0.544374    0.553655    0.589171    0.907492

 Minimum Search - Taking Simple RFO Step
 Searching for Lamda that Minimizes Along All modes
 Value Taken    Lamda =   0.00000000
 Step Taken.  Stepsize is  0.001610

                             Maximum     Tolerance    Cnvgd?
         Gradient           0.000096      0.000300     YES
         Displacement       0.000820      0.001200     YES
         Energy change     -0.000003      0.000001      NO


                       Distance Matrix (Angstroms)
             C (  1)   C (  2)   C (  3)   C (  4)   C (  5)   H (  6)
   C (  2)  1.544746
   C (  3)  2.384716  1.499393
   C (  4)  2.414206  2.389925  1.348653
   C (  5)  1.534599  2.457842  2.306154  1.467109
   H (  6)  1.092175  2.208222  3.146631  3.153117  2.156121
   H (  7)  2.207214  1.096705  2.153224  3.132258  3.218600  2.960867
   O (  8)  3.705393  2.523265  1.358595  2.368900  3.606613  4.414241
   O (  9)  3.710303  3.708005  2.434199  1.354005  2.463306  4.380268
   O ( 10)  2.446828  3.633093  3.473386  2.404246  1.211971  2.779328
   H ( 11)  1.092170  2.208302  3.146959  3.153422  2.156226  1.759146
   H ( 12)  2.207253  1.096704  2.153269  3.132456  3.218839  2.379898
   H ( 13)  3.986655  2.560396  1.924229  3.164785  4.223155  4.634201
   H ( 14)  4.309379  3.970364  2.516168  1.904537  3.260059  5.008443
             H (  7)   O (  8)   O (  9)   O ( 10)   H ( 11)   H ( 12)
   O (  8)  2.860961
   O (  9)  4.385910  2.914666
   O ( 10)  4.344473  4.718124  2.918757
   H ( 11)  2.379957  4.414622  4.380585  2.779111
   H ( 12)  1.763523  2.860902  4.386152  4.344886  2.960738
   H ( 13)  2.668167  0.963016  3.858853  5.397613  4.634572  2.667931
   H ( 14)  4.565406  2.505797  0.964983  3.855320  5.008788  4.565622
             H ( 13)
   H ( 14)  3.465571

 Final energy is   -419.92496510084828     


 ******************************
 **  OPTIMIZATION CONVERGED  **
 ******************************

                       Coordinates (Angstroms)
     ATOM                X               Y               Z
      1  C         1.0541569891   -1.4184003552    0.0002221082
      2  C        -0.4757468170   -1.6320230721   -0.0001362061
      3  C        -1.0150566174   -0.2329789906   -0.0000232392
      4  C        -0.0626898240    0.7219364969    0.0001078941
      5  C         1.2667267882    0.1014047394    0.0002056856
      6  H         1.5379098476   -1.8482751649    0.8800154393
      7  H        -0.8172516520   -2.1872545502   -0.8820972464
      8  O        -2.3397374874    0.0686837544   -0.0001236724
      9  O        -0.2179526582    2.0670098448    0.0001056569
     10  O         2.3408294992    0.6628113200   -0.0000021356
     11  H         1.5384754738   -1.8485266714   -0.8791307759
     12  H        -0.8176693947   -2.1876277537    0.8814255313
     13  H        -2.8731561053   -0.7331040541   -0.0001580848
     14  H        -1.1593517845    2.2790477356   -0.0000312571

Z-matrix Print:
$molecule
0 1
C 
C  1 1.348653
O  1 1.354005 2 128.492010
H  3 0.964983 1 109.277860 2 -0.001386 0
O  2 1.358595 1 122.094540 3 -0.003045 0
H  5 0.963016 2 110.806392 1 -179.996661 0
C  1 1.467109 2 109.901682 3 -179.997494 0
O  7 1.211971 1 127.383303 2 179.980175 0
C  2 1.499393 1 113.995687 3 179.993204 0
H  9 1.096704 2 111.131324 1 120.475783 0
H  9 1.096705 2 111.127639 1 -120.449191 0
C  7 1.534599 1 107.059646 2 -0.004012 0
H  12 1.092170 7 109.183634 1 121.513215 0
H  12 1.092175 7 109.175105 1 -121.480090 0
$end


 --------------------------------------------------------------

                    Orbital Energies (a.u.)
 --------------------------------------------------------------

 Alpha MOs
 -- Occupied --
-19.195 -19.165 -19.104 -10.261 -10.258 -10.236 -10.211 -10.193
 -1.107  -1.075  -1.036  -0.865  -0.744  -0.703  -0.645  -0.589
 -0.539  -0.505  -0.504  -0.459  -0.440  -0.434  -0.419  -0.410
 -0.398  -0.381  -0.371  -0.350  -0.253  -0.236
 -- Virtual --
 -0.042  -0.036  -0.008   0.002   0.008   0.030   0.038   0.048
  0.060   0.068   0.070   0.084   0.086   0.099   0.103   0.114
  0.119   0.119   0.121   0.131   0.131   0.141   0.148   0.152
  0.161   0.170   0.172   0.179   0.187   0.196   0.200   0.222
  0.232   0.248   0.249   0.259   0.270   0.279   0.295   0.300
  0.313   0.315   0.326   0.327   0.332   0.349   0.360   0.365
  0.384   0.391   0.418   0.453   0.458   0.468   0.478   0.489
  0.545   0.546   0.549   0.563   0.569   0.603   0.609   0.610
  0.633   0.638   0.657   0.673   0.705   0.712   0.734   0.747
  0.814   0.846   0.862   0.881   0.926   0.935   0.972   0.996
  1.040   1.093   1.104   1.142   1.152   1.167   1.178   1.194
  1.197   1.223   1.256   1.259   1.267   1.315   1.335   1.387
  1.417   1.443   1.458   1.491   1.500   1.514   1.565   1.581
  1.630   1.634   1.657   1.657   1.676   1.712   1.756   1.804
  1.823   1.837   1.847   1.866   1.899   1.916   1.974   2.001
  2.024   2.061   2.107   2.145   2.168   2.191   2.203   2.312
  2.335   2.425   2.455   2.495   2.522   2.582   2.593   2.595
  2.602   2.649   2.654   2.667   2.800   2.878   2.886   2.894
  2.908   2.969   3.038   3.052   3.057   3.072   3.105   3.141
  3.163   3.196   3.197   3.300   3.379   3.419   3.453   3.562
  3.604   3.660   3.757   3.860   3.895   3.939   4.001   4.135
  4.178   4.240   4.509   4.947   5.005   5.079   5.221   5.375
  5.421   5.641   5.771   5.835  23.585  23.857  23.873  23.916
 24.130  49.866  49.949  50.048
 --------------------------------------------------------------

          Ground-State Mulliken Net Atomic Charges

     Atom                 Charge (a.u.)
  ----------------------------------------
      1 C                    -0.217508
      2 C                    -0.291178
      3 C                     0.279623
      4 C                    -0.112632
      5 C                    -0.053491
      6 H                     0.178460
      7 H                     0.159974
      8 O                    -0.279379
      9 O                    -0.262589
     10 O                    -0.304384
     11 H                     0.178476
     12 H                     0.159948
     13 H                     0.287317
     14 H                     0.277365
  ----------------------------------------
  Sum of atomic charges =     0.000000

 -----------------------------------------------------------------
                    Cartesian Multipole Moments
 -----------------------------------------------------------------
    Charge (ESU x 10^10)
                -0.0000
    Dipole Moment (Debye)
         X      -5.0684      Y      -4.0780      Z      -0.0001
       Tot       6.5053
    Quadrupole Moments (Debye-Ang)
        XX     -50.0219     XY      -3.0371     YY     -44.6936
        XZ       0.0009     YZ      -0.0002     ZZ     -46.3345
    Octopole Moments (Debye-Ang^2)
       XXX     -48.2998    XXY     -15.7892    XYY     -16.4469
       YYY       1.4896    XXZ      -0.0026    XYZ       0.0001
       YYZ      -0.0037    XZZ       0.3492    YZZ      -0.8786
       ZZZ      -0.0056
    Hexadecapole Moments (Debye-Ang^3)
      XXXX    -612.0860   XXXY       8.1697   XXYY    -157.1383
      XYYY     -31.4711   YYYY    -457.1301   XXXZ      -0.0143
      XXYZ       0.0016   XYYZ      -0.0059   YYYZ      -0.0067
      XXZZ    -109.4005   XYZZ      -2.3884   YYZZ     -83.6291
      XZZZ      -0.0144   YZZZ      -0.0037   ZZZZ     -60.3391
 -----------------------------------------------------------------
Archival summary:
1\1\pikachu\OPT\ProcedureUnspecified\BasisUnspecified\356\cher\WedDec1403:14:162016WedDec1403:14:162016\0\\#,OPT,ProcedureUnspecified,BasisUnspecified,\\0,1\C\C,1,1.34865\O,1,1.354,2,128.492\H,3,0.964983,1,109.278,2,-0.00138601,0\O,2,1.35859,1,122.095,3,-0.0030454,0\H,5,0.963016,2,110.806,1,-179.997,0\C,1,1.46711,2,109.902,3,-179.997,0\O,7,1.21197,1,127.383,2,179.98,0\C,2,1.49939,1,113.996,3,179.993,0\H,9,1.0967,2,111.131,1,120.476,0\H,9,1.09671,2,111.128,1,-120.449,0\C,7,1.5346,1,107.06,2,-0.00401165,0\H,12,1.09217,7,109.184,1,121.513,0\H,12,1.09217,7,109.175,1,-121.48,0\\\@

 Total job time:  902.58s(wall), 901.61s(cpu) 
 Wed Dec 14 03:14:16 2016

        *************************************************************
        *                                                           *
        *  Thank you very much for using Q-Chem.  Have a nice day.  *
        *                                                           *
        *************************************************************


 
User input: 2 of 3 
 
pikachu 127.0.1
Q-Chem Developer Version! Running on 127.0.1.*
                  Welcome to Q-Chem
     A Quantum Leap Into The Future Of Chemistry


 Q-Chem 4.4, Q-Chem, Inc., Pleasanton, CA (2016)

 Y. Shao,  Z. Gan,  E. Epifanovsky,  A. T. B. Gilbert,  M. Wormit,  
 J. Kussmann,  A. W. Lange,  A. Behn,  J. Deng,  X. Feng,  D. Ghosh,  
 M. Goldey,  P. R. Horn,  L. D. Jacobson,  I. Kaliman,  F. Rob,  
 R. Z. Khaliullin,  T. Kus,  A. Landau,  J. Liu,  E. I. Proynov,  Y. M. Rhee,  
 R. M. Richard,  M. A. Rohrdanz,  R. P. Steele,  E. J. Sundstrom,  
 H. L. Woodcock III,  P. M. Zimmerman,  D. Zuev,  B. Albrecht,  E. Alguire,  
 B. Austin,  S. A. Baeppler,  G. J. O. Beran,  Y. A. Bernard,  E. Berquist,  
 K. Brandhorst,  K. B. Bravaya,  S. T. Brown,  D. Casanova,  C.-M. Chang,  
 Y. Chen,  S. H. Chien,  K. D. Closser,  M. P. Coons,  D. L. Crittenden,  
 S. Dasgupta,  M. Diedenhofen,  R. A. DiStasio Jr.,  H. Do,  A. D. Dutoi,  
 R. G. Edgar,  P.-T. Fang,  S. Fatehi,  Q. Feng,  L. Fusti-Molnar,  
 A. Ghysels,  A. Golubeva-Zadorozhnaya,  J. Gomes,  A. Gunina,  
 M. W. D. Hanson-Heine,  P. H. P. Harbach,  A. W. Hauser,  J. E. Herr,  
 E. G. Hohenstein,  Z. C. Holden,  K. Hui,  T.-C. Jagau,  H. Ji,  B. Kaduk,  
 K. Khistyaev,  Jaehoon Kim,  Jihan Kim,  R. A. King,  P. Klunzinger,  
 K. Koh,  D. Kosenkov,  T. Kowalczyk,  C. M. Krauter,  A. Kunitsa,  
 K. U. Lao,  A. Laurent,  K. V. Lawler,  J. Lee,  D. Lefrancois,  S. Lehtola,  
 S. V. Levchenko,  C. Y. Lin,  Y.-S. Lin,  F. Liu,  E. Livshits,  
 R. C. Lochan,  A. Luenser,  P. Manohar,  S. F. Manzer,  S.-P. Mao,  Y. Mao,  
 N. Mardirossian,  A. V. Marenich,  L. A. Martinez-Martinez,  S. A. Maurer,  
 N. J. Mayhall,  J.-M. Mewes,  A. F. Morrison,  K. Nanda,  T. S. Nguyen-Beck,  
 C. M. Oana,  R. Olivares-Amaya,  D. P. O'Neill,  J. A. Parkhill,  
 T. M. Perrine,  R. Peverati,  P. A. Pieniazek,  F. Plasser,  A. Prociuk,  
 D. R. Rehn,  E. Rosta,  N. J. Russ,  N. Sergueev,  S. M. Sharada,  
 S. Sharma,  D. W. Small,  A. Sodt,  T. Stauch,  T. Stein,  D. Stuck,  
 Y.-C. Su,  A. J. W. Thom,  T. Tsuchimochi,  L. Vogt,  O. Vydrov,  T. Wang,  
 M. A. Watson,  J. Wenzel,  A. White,  C. F. Williams,  V. Vanovschi,  
 K. Yao,  S. Yeganeh,  S. R. Yost,  Z.-Q. You,  I. Y. Zhang,  X. Zhang,  
 Y. Zhao,  B. R. Brooks,  G. K. L. Chan,  D. M. Chipman,  C. J. Cramer,  
 W. A. Goddard III,  M. S. Gordon,  W. J. Hehre,  A. Klamt,  
 H. F. Schaefer III,  M. W. Schmidt,  C. D. Sherrill,  D. G. Truhlar,  
 A. Warshel,  X. Xu,  A. Aspuru-Guzik,  R. Baer,  A. T. Bell,  N. A. Besley,  
 J.-D. Chai,  A. Dreuw,  B. D. Dunietz,  T. R. Furlani,  S. R. Gwaltney,  
 C.-P. Hsu,  Y. Jung,  J. Kong,  D. S. Lambrecht,  W. Liang,  C. Ochsenfeld,  
 V. A. Rassolov,  L. V. Slipchenko,  J. E. Subotnik,  T. Van Voorhis,  
 J. M. Herbert,  A. I. Krylov,  P. M. W. Gill,  M. Head-Gordon

 Contributors to earlier versions of Q-Chem not listed above: 
 R. D. Adamson,  J. Baker,  E. F. C. Byrd,  A. K. Chakraborty,  C.-L. Cheng,  
 H. Dachsel,  R. J. Doerksen,  G. Hawkins,  A. Heyden,  S. Hirata,  
 G. Kedziora,  F. J. Keil,  C. Kelley,  P. P. Korambath,  W. Kurlancheek,  
 A. M. Lee,  M. S. Lee,  D. Liotard,  I. Lotan,  P. E. Maslen,  N. Nair,  
 D. Neuhauser,  R. Olson,  B. Peters,  J. Ritchie,  N. E. Schultz,  
 N. Shenvi,  A. C. Simmonett,  K. S. Thanthiriwatte,  Q. Wu,  W. Zhang

 Please cite Q-Chem as follows:
 Y. Shao et al., Mol. Phys. 113, 184-215 (2015)
 DOI: 10.1080/00268976.2014.952696

 Q-Chem 4.4.2 for Intel X86 EM64T Linux

 Parts of Q-Chem use Armadillo 5.200.1 (Boston Tea Smuggler).
 http://arma.sourceforge.net/

 Q-Chem begins on Wed Dec 14 03:14:16 2016  


Host: 0

     Scratch files written to /scratch/cher/qchem8320//
The previous job contains 0 fragments, simply inherited here
FILE_GEOM_ORG=        593

Checking the input file for inconsistencies... 	...done.

--------------------------------------------------------------
User input:
--------------------------------------------------------------

$molecule
   read
$end

$rem
   BASIS 6-311++G**
   JOB_TYPE FREQUENCY
   METHOD B3LYP
$end

--------------------------------------------------------------
 ----------------------------------------------------------------
             Standard Nuclear Orientation (Angstroms)
    I     Atom           X                Y                Z
 ----------------------------------------------------------------
    1      C       0.9492539032    -1.5048915769     0.0001490451
    2      C      -0.5916447004    -1.6138496910    -0.0001195501
    3      C      -1.0344441028    -0.1813315970     0.0000028676
    4      C      -0.0192687162     0.7065225829     0.0000657876
    5      C       1.2648116294    -0.0030870743     0.0000977431
    6      H       1.4026651117    -1.9666969591     0.8799214875
    7      H      -0.9702125322    -2.1445499243    -0.8820529276
    8      O      -2.3355110080     0.2098266022    -0.0000272011
    9      O      -0.0825872089     2.0590460124     0.0000520977
   10      O       2.3746469704     0.4838826013    -0.0001792559
   11      H       1.4031112617    -1.9670060205    -0.8792247529
   12      H      -0.9705534261    -2.1448741435     0.8814698762
   13      H      -2.9222842401    -0.5537808146    -0.0000193922
   14      H      -1.0073642820     2.3346902730    -0.0000347757
 ----------------------------------------------------------------
 Molecular Point Group                 C1    NOp =  1
 Largest Abelian Subgroup              C1    NOp =  1
 Nuclear Repulsion Energy =   369.5945033924 hartrees
 There are       30 alpha and       30 beta electrons
 Requested basis set is 6-311++G(d,p)
 There are 78 shells and 218 basis functions

 Total QAlloc Memory Limit   2000 MB
 Mega-Array Size        61 MB
 MEM_STATIC part        62 MB

                       Distance Matrix (Angstroms)
             C (  1)   C (  2)   C (  3)   C (  4)   C (  5)   H (  6)
   C (  2)  1.544746
   C (  3)  2.384716  1.499393
   C (  4)  2.414206  2.389925  1.348653
   C (  5)  1.534599  2.457842  2.306154  1.467109
   H (  6)  1.092175  2.208222  3.146631  3.153117  2.156121
   H (  7)  2.207214  1.096705  2.153224  3.132258  3.218600  2.960867
   O (  8)  3.705393  2.523265  1.358595  2.368900  3.606613  4.414241
   O (  9)  3.710303  3.708005  2.434199  1.354005  2.463306  4.380268
   O ( 10)  2.446828  3.633093  3.473386  2.404246  1.211971  2.779328
   H ( 11)  1.092170  2.208302  3.146959  3.153422  2.156226  1.759146
   H ( 12)  2.207253  1.096704  2.153269  3.132456  3.218839  2.379898
   H ( 13)  3.986655  2.560396  1.924229  3.164785  4.223155  4.634201
   H ( 14)  4.309379  3.970364  2.516168  1.904537  3.260059  5.008443
             H (  7)   O (  8)   O (  9)   O ( 10)   H ( 11)   H ( 12)
   O (  8)  2.860961
   O (  9)  4.385910  2.914666
   O ( 10)  4.344473  4.718124  2.918757
   H ( 11)  2.379957  4.414622  4.380585  2.779111
   H ( 12)  1.763523  2.860902  4.386152  4.344886  2.960738
   H ( 13)  2.668167  0.963016  3.858853  5.397613  4.634572  2.667931
   H ( 14)  4.565406  2.505797  0.964983  3.855320  5.008788  4.565622
             H ( 13)
   H ( 14)  3.465571

 A cutoff of  1.0D-11 yielded   2851 shell pairs
 There are     22699 function pairs (     24410 Cartesian)

 -------------------------------------------------------
 OpenMP Integral Computing Module                       
 Release: version 1.0, May 2013, Q-Chem Inc. Pittsburgh 
 -------------------------------------------------------
 Integral Job Info:
 Integral job number is                      11
 Integral operator is                         1
 short-range coefficients                     0
 long-range coefficients              100000000
 Omega coefficients                           0
 if combine SR and LR in K                    0
 Integral screening is                        0
 Integral computing path is                   2
 max size of driver memory is            800000
 size of driver memory is                593474
 size of scratch memory is              2260544
 max col of scratch BK array               1296
 max len of scratch array in speh3          155
 max len of scratch index in speh4           18
 max int batch size is                      520
 min int batch size is                       52
 fixed nKL is                                52
 max L of basis functions is                  2
 order of int derivative is                   0
 number of shells is                         78
 number of basis is                         226
 number of cartesian basis is               226
 number of contracted shell pairs          2851
 number of primitive shell pairs           7220
 maxK2 (contraction) of shell pair           36
 max number of K2 of shell pair               1
 max number of CS2 of shell pair            466
 max number of PS2 of shell pair           1080
 mem total for path MDJ                   48186
 -------------------------------------------------------
 Smallest overlap matrix eigenvalue = 5.05E-06
 Guess from superposition of atomic densities
 Warning:  Energy on first SCF cycle will be non-variational
 A restricted hybrid HF-DFT SCF calculation will be
 performed using Pulay DIIS extrapolation
 Exchange:     0.2000 Hartree-Fock + 0.0800 Slater + 0.7200 B88
 Correlation:  0.1900 VWN1RPA + 0.8100 LYP
 Using SG-1 standard quadrature grid
 SCF converges when DIIS error is below 1.0E-08
 ---------------------------------------
  Cycle       Energy         DIIS Error
 ---------------------------------------
    1    -421.6308549407      4.42E-02
    2    -419.7476470298      5.97E-03
    3    -419.3248639555      1.11E-02
    4    -419.8839826368      2.78E-03
    5    -419.9232478194      5.88E-04
    6    -419.9245302193      2.66E-04
    7    -419.9248263268      8.51E-05
    8    -419.9248637745      2.57E-05
    9    -419.9248663094      8.05E-06
   10    -419.9248668613      1.84E-06
   11    -419.9248670277      5.74E-07
   12    -419.9248669880      1.77E-07
   13    -419.9248669808      6.56E-08
   14    -419.9248669849      1.17E-08
   15    -419.9248669852      4.68E-09 Convergence criterion met
 ---------------------------------------
 SCF time:  CPU 167.43 s  wall 167.61 s
 SCF   energy in the final basis set = -419.9248669852
 Total energy in the final basis set = -419.9248669852

 --------------------------------------------------------------

                    Orbital Energies (a.u.)
 --------------------------------------------------------------

 Alpha MOs
 -- Occupied --
-19.195 -19.165 -19.104 -10.261 -10.258 -10.236 -10.211 -10.193
 -1.107  -1.075  -1.036  -0.865  -0.744  -0.703  -0.645  -0.589
 -0.539  -0.505  -0.504  -0.459  -0.440  -0.434  -0.419  -0.410
 -0.398  -0.381  -0.371  -0.350  -0.253  -0.236
 -- Virtual --
 -0.042  -0.036  -0.008   0.002   0.008   0.030   0.038   0.048
  0.060   0.068   0.070   0.084   0.086   0.099   0.103   0.114
  0.119   0.119   0.122   0.131   0.131   0.141   0.148   0.152
  0.161   0.170   0.172   0.179   0.187   0.196   0.200   0.222
  0.232   0.248   0.249   0.259   0.270   0.279   0.294   0.300
  0.313   0.315   0.326   0.327   0.333   0.349   0.360   0.365
  0.384   0.391   0.418   0.453   0.458   0.468   0.478   0.489
  0.545   0.546   0.549   0.563   0.569   0.603   0.609   0.610
  0.633   0.638   0.657   0.673   0.705   0.712   0.734   0.747
  0.814   0.846   0.862   0.881   0.926   0.935   0.972   0.996
  1.040   1.093   1.104   1.142   1.152   1.167   1.178   1.194
  1.197   1.223   1.256   1.259   1.267   1.315   1.335   1.387
  1.417   1.443   1.458   1.491   1.500   1.514   1.565   1.581
  1.630   1.634   1.657   1.657   1.676   1.712   1.756   1.804
  1.823   1.837   1.847   1.866   1.899   1.916   1.974   2.001
  2.024   2.061   2.107   2.145   2.168   2.191   2.203   2.312
  2.335   2.425   2.455   2.495   2.522   2.582   2.593   2.595
  2.602   2.649   2.654   2.667   2.800   2.878   2.886   2.894
  2.908   2.969   3.038   3.052   3.057   3.072   3.105   3.141
  3.163   3.196   3.197   3.300   3.379   3.419   3.453   3.562
  3.604   3.660   3.757   3.860   3.895   3.939   4.001   4.135
  4.178   4.240   4.509   4.947   5.005   5.079   5.221   5.375
  5.421   5.641   5.771   5.835  23.585  23.857  23.873  23.916
 24.130  49.866  49.949  50.048
 --------------------------------------------------------------

          Ground-State Mulliken Net Atomic Charges

     Atom                 Charge (a.u.)
  ----------------------------------------
      1 C                    -0.217861
      2 C                    -0.291048
      3 C                     0.279455
      4 C                    -0.112460
      5 C                    -0.053665
      6 H                     0.178568
      7 H                     0.159988
      8 O                    -0.279489
      9 O                    -0.262366
     10 O                    -0.304407
     11 H                     0.178584
     12 H                     0.159962
     13 H                     0.287350
     14 H                     0.277389
  ----------------------------------------
  Sum of atomic charges =     0.000000

 -----------------------------------------------------------------
                    Cartesian Multipole Moments
 -----------------------------------------------------------------
    Charge (ESU x 10^10)
                 0.0000
    Dipole Moment (Debye)
         X      -5.3346      Y      -3.7234      Z       0.0003
       Tot       6.5055
    Quadrupole Moments (Debye-Ang)
        XX     -50.3474     XY      -2.5289     YY     -44.1733
        XZ       0.0013     YZ      -0.0000     ZZ     -46.3336
    Octopole Moments (Debye-Ang^2)
       XXX     -50.5152    XXY     -13.5397    XYY     -13.8168
       YYY       7.0101    XXZ       0.0023    XYZ       0.0011
       YYZ      -0.0015    XZZ       0.5607    YZZ      -0.0658
       ZZZ      -0.0008
    Hexadecapole Moments (Debye-Ang^3)
      XXXX    -607.4187   XXXY      18.2267   XXYY    -162.3921
      XYYY     -28.8990   YYYY    -449.1978   XXXZ       0.0036
      XXYZ       0.0018   XYYZ      -0.0012   YYYZ      -0.0015
      XXZZ    -109.6103   XYZZ      -0.6203   YYZZ     -83.4067
      XZZZ       0.0008   YZZZ      -0.0004   ZZZZ     -60.3353
 -----------------------------------------------------------------
 Calculating MO derivatives via CPSCF
   1         3          42      0.240554    0.048901
   2         3          42      0.026269    0.004392
   3         3          42      0.001870    0.000315
   4        17          28      0.000120    0.000022
   5        44           1      0.000001    0.000001
   6        45           0      0.000000    0.000000    Roots Converged
 Calculating analytic Hessian of the SCF energy
 Polarizability Matrix (a.u.)
            1           2           3
    1 -92.4183538  -7.2891351   0.0000642
    2  -7.2891351 -75.5810657   0.0004258
    3   0.0000642   0.0004258 -45.5011690

 Direct stationary perturbation theory relativistic correction:

 rels  =       0.133922434118
 relv  =      -0.623583052205
 rel2e =       0.265369258753
 E_rel =      -0.224291359333

 Hessian of the SCF Energy
            1           2           3           4           5           6
    1   0.4798264  -0.0799770  -0.0000479  -0.1642689  -0.0029436  -0.0000151
    2  -0.0799770   0.4545083   0.0000300  -0.0072051  -0.0770096  -0.0000042
    3  -0.0000479   0.0000300   0.5655873  -0.0000177  -0.0000028  -0.0789670
    4  -0.1642689  -0.0072051  -0.0000177   0.4517296   0.0658614  -0.0000172
    5  -0.0029436  -0.0770096  -0.0000028   0.0658614   0.5110210  -0.0000136
    6  -0.0000151  -0.0000042  -0.0789670  -0.0000172  -0.0000136   0.5581703
    7  -0.0261773   0.0313190   0.0000053  -0.0870795   0.0242332   0.0000008
    8   0.0153151   0.0049984   0.0000006   0.0203246  -0.1984913  -0.0000128
    9  -0.0000020   0.0000067  -0.0039361   0.0000014  -0.0000094  -0.0671588
   10   0.0022257   0.0016834  -0.0000024   0.0110434  -0.0028656  -0.0000012
   11   0.0215460  -0.0323393  -0.0000015  -0.0112245  -0.0352120   0.0000017
   12   0.0000008   0.0000012   0.0121421  -0.0000010  -0.0000032   0.0020694
   13  -0.0749491   0.0185269   0.0000021  -0.0204565  -0.0311067   0.0000062
   14  -0.0054433  -0.1474789  -0.0000087  -0.0149125   0.0010031  -0.0000011
   15  -0.0000005   0.0000012  -0.0766834   0.0000001  -0.0000092  -0.0099179
   16  -0.0880246   0.0437420  -0.0864235  -0.0127811   0.0129020  -0.0232417
   17   0.0459764  -0.0902512   0.0954556  -0.0035996   0.0018392  -0.0049509
   18  -0.0888168   0.0918253  -0.2213318   0.0025402  -0.0023861   0.0024153
   19  -0.0105010  -0.0148307  -0.0231678  -0.0730040  -0.0378697  -0.0667268
   20   0.0006728   0.0006407   0.0015167  -0.0397233  -0.1008598  -0.0968012
   21   0.0009794   0.0022549   0.0016707  -0.0693160  -0.0958442  -0.2138212
   22   0.0001231   0.0060916  -0.0000006  -0.0193330   0.0007184  -0.0000009
   23   0.0001729  -0.0068192  -0.0000021   0.0366038   0.0010464   0.0000039
   24  -0.0000021  -0.0000014   0.0046742   0.0000052  -0.0000005   0.0016480
   25  -0.0056292   0.0041162   0.0000008  -0.0042919  -0.0020885  -0.0000002
   26  -0.0000995   0.0025552  -0.0000007  -0.0049448   0.0029201  -0.0000011
   27  -0.0000007  -0.0000002   0.0033938  -0.0000010  -0.0000008   0.0107441
   28  -0.0133925  -0.0315741   0.0000098   0.0015653  -0.0028712  -0.0000004
   29  -0.0441323  -0.0166934   0.0000099  -0.0010113  -0.0097890   0.0000024
   30   0.0000112   0.0000055   0.0131797  -0.0000018   0.0000033   0.0053007
   31  -0.0881245   0.0438188   0.0864876  -0.0127836   0.0129073   0.0232271
   32   0.0460492  -0.0903186  -0.0954796  -0.0035997   0.0018414   0.0049499
   33   0.0888782  -0.0918580  -0.2211872  -0.0025483   0.0023925   0.0024245
   34  -0.0105056  -0.0148385   0.0231549  -0.0730604  -0.0379292   0.0667685
   35   0.0006723   0.0006423  -0.0015173  -0.0397816  -0.1009365   0.0968282
   36  -0.0009849  -0.0022613   0.0016780   0.0693569   0.0958742  -0.2137002
   37  -0.0001133  -0.0010215  -0.0000005   0.0038118   0.0011150   0.0000010
   38   0.0006843  -0.0015564   0.0000003   0.0024732   0.0024658  -0.0000011
   39   0.0000003   0.0000001  -0.0012179  -0.0000007  -0.0000005   0.0015722
   40  -0.0004891   0.0001490  -0.0000000  -0.0010913  -0.0000629  -0.0000002
   41   0.0015068  -0.0008782  -0.0000003   0.0007394   0.0001612  -0.0000001
   42   0.0000000   0.0000001   0.0009976  -0.0000001   0.0000002  -0.0007792
            7           8           9          10          11          12
    1  -0.0261773   0.0153151  -0.0000020   0.0022257   0.0215460   0.0000008
    2   0.0313190   0.0049984   0.0000067   0.0016834  -0.0323393   0.0000012
    3   0.0000053   0.0000006  -0.0039361  -0.0000024  -0.0000015   0.0121421
    4  -0.0870795   0.0203246   0.0000014   0.0110434  -0.0112245  -0.0000010
    5   0.0242332  -0.1984913  -0.0000094  -0.0028656  -0.0352120  -0.0000032
    6   0.0000008  -0.0000128  -0.0671588  -0.0000012   0.0000017   0.0020694
    7   0.7789332   0.1141302   0.0000269  -0.2816185  -0.2130405  -0.0000174
    8   0.1141302   0.6591631   0.0000318  -0.1556944  -0.2652709  -0.0000076
    9   0.0000269   0.0000318   0.1499653  -0.0000178  -0.0000206  -0.0558270
   10  -0.2816185  -0.1556944  -0.0000178   0.6769664   0.0883805   0.0000185
   11  -0.2130405  -0.2652709  -0.0000206   0.0883805   0.7998520   0.0000076
   12  -0.0000174  -0.0000076  -0.0558270   0.0000185   0.0000076   0.1141765
   13  -0.0749657  -0.0213671  -0.0000023  -0.1419158   0.0729869  -0.0000094
   14  -0.0019476   0.0204043   0.0000005   0.0597191  -0.1327256   0.0000045
   15   0.0000025   0.0000042  -0.0045086  -0.0000066  -0.0000042  -0.0667236
   16  -0.0038563  -0.0030704  -0.0013225   0.0010181  -0.0002752  -0.0008154
   17  -0.0008455  -0.0015208   0.0000878  -0.0007812  -0.0027926  -0.0019554
   18   0.0010096   0.0000166   0.0008123  -0.0000263  -0.0002898  -0.0004151
   19   0.0031142   0.0034322   0.0100339   0.0008093   0.0002990  -0.0000850
   20  -0.0135627  -0.0220888  -0.0254216   0.0029000   0.0005496  -0.0015503
   21   0.0000720  -0.0009831   0.0035191   0.0007023   0.0011103   0.0003254
   22  -0.2988587   0.0799273  -0.0000072  -0.0713809   0.0324836  -0.0000039
   23   0.0303607  -0.1311975  -0.0000016  -0.0255959   0.0113192  -0.0000023
   24  -0.0000067   0.0000010  -0.0358048  -0.0000047   0.0000034   0.0104873
   25   0.0032698  -0.0293719  -0.0000008  -0.1056736   0.0308366  -0.0000042
   26   0.0216861  -0.0535102   0.0000043  -0.0201857  -0.3310862  -0.0000017
   27  -0.0000009  -0.0000025   0.0066256  -0.0000025   0.0000060  -0.0373324
   28   0.0166316   0.0204434   0.0000030  -0.0870299  -0.0267886   0.0000151
   29   0.0069378  -0.0009258   0.0000006  -0.0025916   0.0155491  -0.0000008
   30  -0.0000023  -0.0000035   0.0051564   0.0000113   0.0000058   0.0199808
   31  -0.0038603  -0.0030710   0.0013201   0.0010184  -0.0002756   0.0008165
   32  -0.0008458  -0.0015211  -0.0000875  -0.0007837  -0.0027954   0.0019530
   33  -0.0010137  -0.0000187   0.0008120   0.0000292   0.0002928  -0.0004150
   34   0.0031162   0.0034335  -0.0100328   0.0008110   0.0003003   0.0000857
   35  -0.0135732  -0.0220915   0.0254085   0.0029007   0.0005463   0.0015504
   36  -0.0000749   0.0009753   0.0035229  -0.0007003  -0.0011114   0.0003255
   37  -0.0343460  -0.0388913  -0.0000006  -0.0033860   0.0047555  -0.0000004
   38   0.0122572   0.0118898   0.0000002   0.0052212  -0.0028493   0.0000004
   39  -0.0000012  -0.0000008  -0.0051270   0.0000005   0.0000001   0.0027955
   40   0.0056972  -0.0055400   0.0000006  -0.0028874   0.0000158   0.0000001
   41   0.0028910   0.0001623   0.0000002   0.0476931  -0.0227447   0.0000040
   42  -0.0000001  -0.0000005   0.0019488  -0.0000000  -0.0000003  -0.0015894
           13          14          15          16          17          18
    1  -0.0749491  -0.0054433  -0.0000005  -0.0880246   0.0459764  -0.0888168
    2   0.0185269  -0.1474789   0.0000012   0.0437420  -0.0902512   0.0918253
    3   0.0000021  -0.0000087  -0.0766834  -0.0864235   0.0954556  -0.2213318
    4  -0.0204565  -0.0149125   0.0000001  -0.0127811  -0.0035996   0.0025402
    5  -0.0311067   0.0010031  -0.0000092   0.0129020   0.0018392  -0.0023861
    6   0.0000062  -0.0000011  -0.0099179  -0.0232417  -0.0049509   0.0024153
    7  -0.0749657  -0.0019476   0.0000025  -0.0038563  -0.0008455   0.0010096
    8  -0.0213671   0.0204043   0.0000042  -0.0030704  -0.0015208   0.0000166
    9  -0.0000023   0.0000005  -0.0045086  -0.0013225   0.0000878   0.0008123
   10  -0.1419158   0.0597191  -0.0000066   0.0010181  -0.0007812  -0.0000263
   11   0.0729869  -0.1327256  -0.0000042  -0.0002752  -0.0027926  -0.0002898
   12  -0.0000094   0.0000045  -0.0667236  -0.0008154  -0.0019554  -0.0004151
   13   0.8947802   0.1660458  -0.0001179   0.0017387   0.0141318   0.0002254
   14   0.1660458   0.5368319  -0.0000640  -0.0001691  -0.0147425  -0.0012964
   15  -0.0001179  -0.0000640   0.2088679   0.0073107   0.0277859   0.0008743
   16   0.0017387  -0.0001691   0.0073107   0.0976231  -0.0490924   0.0945422
   17   0.0141318  -0.0147425   0.0277859  -0.0490924   0.0978932  -0.1001595
   18   0.0002254  -0.0012964   0.0008743   0.0945422  -0.1001595   0.2373999
   19  -0.0046754   0.0032166  -0.0018510  -0.0027191  -0.0012850  -0.0000793
   20   0.0012521  -0.0020886  -0.0010821   0.0006517   0.0001600   0.0001996
   21   0.0009189   0.0004644   0.0007019  -0.0001300  -0.0002916   0.0004303
   22   0.0233478  -0.0156557   0.0000018  -0.0003349   0.0003984   0.0000847
   23  -0.0033807  -0.0073220  -0.0000016   0.0016637   0.0002538  -0.0002893
   24   0.0000019  -0.0000014   0.0086008   0.0014687   0.0001937  -0.0004583
   25   0.0036797   0.0373106   0.0000002   0.0001526   0.0011814   0.0000203
   26  -0.0067642  -0.0313678   0.0000032   0.0001706  -0.0009647   0.0002152
   27  -0.0000006   0.0000028   0.0015526  -0.0000142  -0.0006311  -0.0001352
   28  -0.6036255  -0.2278022   0.0001223  -0.0000620  -0.0006421   0.0007053
   29  -0.2209236  -0.2013795   0.0000548  -0.0004512   0.0026203   0.0003355
   30   0.0001279   0.0000570  -0.0674368  -0.0010719  -0.0033773   0.0007648
   31   0.0017412  -0.0001702  -0.0073101   0.0055924  -0.0058768  -0.0102606
   32   0.0141474  -0.0147451  -0.0277702  -0.0058801   0.0069231   0.0119124
   33  -0.0002292   0.0013068   0.0008792   0.0102763  -0.0119240  -0.0217140
   34  -0.0046796   0.0032182   0.0018487   0.0012923   0.0003450  -0.0000304
   35   0.0012505  -0.0020880   0.0010817  -0.0001074   0.0009359  -0.0000362
   36  -0.0009228  -0.0004641   0.0007022  -0.0002376  -0.0000234   0.0013201
   37  -0.0014785  -0.0022474  -0.0000004   0.0003786   0.0000503   0.0000120
   38  -0.0016952   0.0021342  -0.0000002  -0.0000159  -0.0000726   0.0000019
   39  -0.0000007   0.0000000   0.0024895  -0.0002649   0.0000306   0.0000121
   40   0.0014585  -0.0011622   0.0000002  -0.0000178   0.0000394   0.0000738
   41  -0.0031038  -0.0064355   0.0000005  -0.0000684  -0.0002811  -0.0000492
   42   0.0000004  -0.0000001   0.0006021  -0.0000760  -0.0002404   0.0000255
           19          20          21          22          23          24
    1  -0.0105010   0.0006728   0.0009794   0.0001231   0.0001729  -0.0000021
    2  -0.0148307   0.0006407   0.0022549   0.0060916  -0.0068192  -0.0000014
    3  -0.0231678   0.0015167   0.0016707  -0.0000006  -0.0000021   0.0046742
    4  -0.0730040  -0.0397233  -0.0693160  -0.0193330   0.0366038   0.0000052
    5  -0.0378697  -0.1008598  -0.0958442   0.0007184   0.0010464  -0.0000005
    6  -0.0667268  -0.0968012  -0.2138212  -0.0000009   0.0000039   0.0016480
    7   0.0031142  -0.0135627   0.0000720  -0.2988587   0.0303607  -0.0000067
    8   0.0034322  -0.0220888  -0.0009831   0.0799273  -0.1311975   0.0000010
    9   0.0100339  -0.0254216   0.0035191  -0.0000072  -0.0000016  -0.0358048
   10   0.0008093   0.0029000   0.0007023  -0.0713809  -0.0255959  -0.0000047
   11   0.0002990   0.0005496   0.0011103   0.0324836   0.0113192   0.0000034
   12  -0.0000850  -0.0015503   0.0003254  -0.0000039  -0.0000023   0.0104873
   13  -0.0046754   0.0012521   0.0009189   0.0233478  -0.0033807   0.0000019
   14   0.0032166  -0.0020886   0.0004644  -0.0156557  -0.0073220  -0.0000014
   15  -0.0018510  -0.0010821   0.0007019   0.0000018  -0.0000016   0.0086008
   16  -0.0027191   0.0006517  -0.0001300  -0.0003349   0.0016637   0.0014687
   17  -0.0012850   0.0001600  -0.0002916   0.0003984   0.0002538   0.0001937
   18  -0.0000793   0.0001996   0.0004303   0.0000847  -0.0002893  -0.0004583
   19   0.0802527   0.0437055   0.0732533   0.0017538  -0.0007070  -0.0005609
   20   0.0437055   0.1146263   0.1072181  -0.0002903   0.0021032   0.0016871
   21   0.0732533   0.1072181   0.2302259   0.0015687  -0.0001806   0.0001876
   22   0.0017538  -0.0002903   0.0015687   0.5712485   0.1596680   0.0000059
   23  -0.0007070   0.0021032  -0.0001806   0.1596680   0.4708458  -0.0000022
   24  -0.0005609   0.0016871   0.0001876   0.0000059  -0.0000022   0.0183123
   25   0.0001623  -0.0005952   0.0001986   0.0086825  -0.0002263   0.0000008
   26   0.0008305  -0.0029681  -0.0006039  -0.0116366   0.0100774  -0.0000019
   27  -0.0006673   0.0024598  -0.0003876   0.0000010   0.0000000  -0.0042974
   28  -0.0001610  -0.0006814  -0.0000675  -0.0131021  -0.0017877  -0.0000023
   29  -0.0021247   0.0003356   0.0001183   0.0006670   0.0025152  -0.0000001
   30   0.0012161   0.0002900  -0.0004325   0.0000005   0.0000008  -0.0021451
   31   0.0012926  -0.0001069   0.0002373  -0.0003343   0.0016648  -0.0014674
   32   0.0003456   0.0009364   0.0000232   0.0003978   0.0002545  -0.0001940
   33   0.0000312   0.0000361   0.0013200  -0.0000840   0.0002904  -0.0004581
   34   0.0038725   0.0052427  -0.0084476   0.0017555  -0.0007074   0.0005597
   35   0.0052446   0.0082223  -0.0123073  -0.0002896   0.0021038  -0.0016865
   36   0.0084605   0.0123207  -0.0231796  -0.0015695   0.0001809   0.0001870
   37  -0.0003236   0.0009495   0.0001339  -0.2023044  -0.1998390   0.0000022
   38  -0.0002162   0.0002352  -0.0009661  -0.2514403  -0.3561840   0.0000028
   39   0.0000407  -0.0005803  -0.0005284   0.0000036   0.0000034  -0.0001171
   40   0.0001268  -0.0004145  -0.0001035  -0.0012629   0.0021101  -0.0000003
   41  -0.0000406   0.0001961  -0.0000124  -0.0010396   0.0010032  -0.0000001
   42   0.0001025  -0.0002926  -0.0000316  -0.0000001   0.0000001  -0.0008165
           25          26          27          28          29          30
    1  -0.0056292  -0.0000995  -0.0000007  -0.0133925  -0.0441323   0.0000112
    2   0.0041162   0.0025552  -0.0000002  -0.0315741  -0.0166934   0.0000055
    3   0.0000008  -0.0000007   0.0033938   0.0000098   0.0000099   0.0131797
    4  -0.0042919  -0.0049448  -0.0000010   0.0015653  -0.0010113  -0.0000018
    5  -0.0020885   0.0029201  -0.0000008  -0.0028712  -0.0097890   0.0000033
    6  -0.0000002  -0.0000011   0.0107441  -0.0000004   0.0000024   0.0053007
    7   0.0032698   0.0216861  -0.0000009   0.0166316   0.0069378  -0.0000023
    8  -0.0293719  -0.0535102  -0.0000025   0.0204434  -0.0009258  -0.0000035
    9  -0.0000008   0.0000043   0.0066256   0.0000030   0.0000006   0.0051564
   10  -0.1056736  -0.0201857  -0.0000025  -0.0870299  -0.0025916   0.0000113
   11   0.0308366  -0.3310862   0.0000060  -0.0267886   0.0155491   0.0000058
   12  -0.0000042  -0.0000017  -0.0373324   0.0000151  -0.0000008   0.0199808
   13   0.0036797  -0.0067642  -0.0000006  -0.6036255  -0.2209236   0.0001279
   14   0.0373106  -0.0313678   0.0000028  -0.2278022  -0.2013795   0.0000570
   15   0.0000002   0.0000032   0.0015526   0.0001223   0.0000548  -0.0674368
   16   0.0001526   0.0001706  -0.0000142  -0.0000620  -0.0004512  -0.0010719
   17   0.0011814  -0.0009647  -0.0006311  -0.0006421   0.0026203  -0.0033773
   18   0.0000203   0.0002152  -0.0001352   0.0007053   0.0003355   0.0007648
   19   0.0001623   0.0008305  -0.0006673  -0.0001610  -0.0021247   0.0012161
   20  -0.0005952  -0.0029681   0.0024598  -0.0006814   0.0003356   0.0002900
   21   0.0001986  -0.0006039  -0.0003876  -0.0000675   0.0001183  -0.0004325
   22   0.0086825  -0.0116366   0.0000010  -0.0131021   0.0006670   0.0000005
   23  -0.0002263   0.0100774   0.0000000  -0.0017877   0.0025152   0.0000008
   24   0.0000008  -0.0000019  -0.0042974  -0.0000023  -0.0000001  -0.0021451
   25   0.5704635  -0.1301528   0.0000487   0.0060234  -0.0027587  -0.0000009
   26  -0.1301528   0.4723294  -0.0000149   0.0052896   0.0085902  -0.0000020
   27   0.0000487  -0.0000149   0.0269846  -0.0000008  -0.0000002  -0.0016497
   28   0.0060234   0.0052896  -0.0000008   0.6928435   0.2679684  -0.0001457
   29  -0.0027587   0.0085902  -0.0000002   0.2679684   0.1953043  -0.0000654
   30  -0.0000009  -0.0000020  -0.0016497  -0.0001457  -0.0000654   0.0280245
   31   0.0001528   0.0001708   0.0000143  -0.0000607  -0.0004503   0.0010701
   32   0.0011824  -0.0009643   0.0006309  -0.0006416   0.0026251   0.0033755
   33  -0.0000209  -0.0002152  -0.0001351  -0.0007064  -0.0003360   0.0007639
   34   0.0001625   0.0008298   0.0006675  -0.0001610  -0.0021268  -0.0012146
   35  -0.0005956  -0.0029672  -0.0024593  -0.0006809   0.0003357  -0.0002895
   36  -0.0001990   0.0006038  -0.0003876   0.0000679  -0.0001190  -0.0004325
   37   0.0006313   0.0015698   0.0000000  -0.0000627   0.0009019   0.0000002
   38  -0.0008380   0.0016986  -0.0000001   0.0006067  -0.0005458   0.0000001
   39  -0.0000002   0.0000004  -0.0000302  -0.0000001   0.0000001  -0.0008902
   40  -0.4777857   0.1432365  -0.0000436   0.0005936   0.0000953  -0.0000001
   41   0.0919998  -0.0743425   0.0000096  -0.0008384   0.0014580  -0.0000001
   42  -0.0000433   0.0000146  -0.0049455  -0.0000001  -0.0000001  -0.0001840
           31          32          33          34          35          36
    1  -0.0881245   0.0460492   0.0888782  -0.0105056   0.0006723  -0.0009849
    2   0.0438188  -0.0903186  -0.0918580  -0.0148385   0.0006423  -0.0022613
    3   0.0864876  -0.0954796  -0.2211872   0.0231549  -0.0015173   0.0016780
    4  -0.0127836  -0.0035997  -0.0025483  -0.0730604  -0.0397816   0.0693569
    5   0.0129073   0.0018414   0.0023925  -0.0379292  -0.1009365   0.0958742
    6   0.0232271   0.0049499   0.0024245   0.0667685   0.0968282  -0.2137002
    7  -0.0038603  -0.0008458  -0.0010137   0.0031162  -0.0135732  -0.0000749
    8  -0.0030710  -0.0015211  -0.0000187   0.0034335  -0.0220915   0.0009753
    9   0.0013201  -0.0000875   0.0008120  -0.0100328   0.0254085   0.0035229
   10   0.0010184  -0.0007837   0.0000292   0.0008110   0.0029007  -0.0007003
   11  -0.0002756  -0.0027954   0.0002928   0.0003003   0.0005463  -0.0011114
   12   0.0008165   0.0019530  -0.0004150   0.0000857   0.0015504   0.0003255
   13   0.0017412   0.0141474  -0.0002292  -0.0046796   0.0012505  -0.0009228
   14  -0.0001702  -0.0147451   0.0013068   0.0032182  -0.0020880  -0.0004641
   15  -0.0073101  -0.0277702   0.0008792   0.0018487   0.0010817   0.0007022
   16   0.0055924  -0.0058801   0.0102763   0.0012923  -0.0001074  -0.0002376
   17  -0.0058768   0.0069231  -0.0119240   0.0003450   0.0009359  -0.0000234
   18  -0.0102606   0.0119124  -0.0217140  -0.0000304  -0.0000362   0.0013201
   19   0.0012926   0.0003456   0.0000312   0.0038725   0.0052446   0.0084605
   20  -0.0001069   0.0009364   0.0000361   0.0052427   0.0082223   0.0123207
   21   0.0002373   0.0000232   0.0013200  -0.0084476  -0.0123073  -0.0231796
   22  -0.0003343   0.0003978  -0.0000840   0.0017555  -0.0002896  -0.0015695
   23   0.0016648   0.0002545   0.0002904  -0.0007074   0.0021038   0.0001809
   24  -0.0014674  -0.0001940  -0.0004581   0.0005597  -0.0016865   0.0001870
   25   0.0001528   0.0011824  -0.0000209   0.0001625  -0.0005956  -0.0001990
   26   0.0001708  -0.0009643  -0.0002152   0.0008298  -0.0029672   0.0006038
   27   0.0000143   0.0006309  -0.0001351   0.0006675  -0.0024593  -0.0003876
   28  -0.0000607  -0.0006416  -0.0007064  -0.0001610  -0.0006809   0.0000679
   29  -0.0004503   0.0026251  -0.0003360  -0.0021268   0.0003357  -0.0001190
   30   0.0010701   0.0033755   0.0007639  -0.0012146  -0.0002895  -0.0004325
   31   0.0977212  -0.0491775  -0.0946050  -0.0027165   0.0006510   0.0001293
   32  -0.0491775   0.0979584   0.1001851  -0.0012840   0.0001594   0.0002914
   33  -0.0946050   0.1001851   0.2372427   0.0000782  -0.0001994   0.0004295
   34  -0.0027165  -0.0012840   0.0000782   0.0803104   0.0437736  -0.0732950
   35   0.0006510   0.0001594  -0.0001994   0.0437736   0.1147065  -0.1072466
   36   0.0001293   0.0002914   0.0004295  -0.0732950  -0.1072466   0.2300946
   37   0.0003789   0.0000505  -0.0000117  -0.0003239   0.0009500  -0.0001339
   38  -0.0000160  -0.0000725  -0.0000020  -0.0002166   0.0002346   0.0009672
   39   0.0002647  -0.0000305   0.0000122  -0.0000404   0.0005807  -0.0005280
   40  -0.0000177   0.0000394  -0.0000739   0.0001267  -0.0004145   0.0001035
   41  -0.0000685  -0.0002814   0.0000494  -0.0000406   0.0001963   0.0000125
   42   0.0000759   0.0002404   0.0000255  -0.0001024   0.0002925  -0.0000316
           37          38          39          40          41          42
    1  -0.0001133   0.0006843   0.0000003  -0.0004891   0.0015068   0.0000000
    2  -0.0010215  -0.0015564   0.0000001   0.0001490  -0.0008782   0.0000001
    3  -0.0000005   0.0000003  -0.0012179  -0.0000000  -0.0000003   0.0009976
    4   0.0038118   0.0024732  -0.0000007  -0.0010913   0.0007394  -0.0000001
    5   0.0011150   0.0024658  -0.0000005  -0.0000629   0.0001612   0.0000002
    6   0.0000010  -0.0000011   0.0015722  -0.0000002  -0.0000001  -0.0007792
    7  -0.0343460   0.0122572  -0.0000012   0.0056972   0.0028910  -0.0000001
    8  -0.0388913   0.0118898  -0.0000008  -0.0055400   0.0001623  -0.0000005
    9  -0.0000006   0.0000002  -0.0051270   0.0000006   0.0000002   0.0019488
   10  -0.0033860   0.0052212   0.0000005  -0.0028874   0.0476931  -0.0000000
   11   0.0047555  -0.0028493   0.0000001   0.0000158  -0.0227447  -0.0000003
   12  -0.0000004   0.0000004   0.0027955   0.0000001   0.0000040  -0.0015894
   13  -0.0014785  -0.0016952  -0.0000007   0.0014585  -0.0031038   0.0000004
   14  -0.0022474   0.0021342   0.0000000  -0.0011622  -0.0064355  -0.0000001
   15  -0.0000004  -0.0000002   0.0024895   0.0000002   0.0000005   0.0006021
   16   0.0003786  -0.0000159  -0.0002649  -0.0000178  -0.0000684  -0.0000760
   17   0.0000503  -0.0000726   0.0000306   0.0000394  -0.0002811  -0.0002404
   18   0.0000120   0.0000019   0.0000121   0.0000738  -0.0000492   0.0000255
   19  -0.0003236  -0.0002162   0.0000407   0.0001268  -0.0000406   0.0001025
   20   0.0009495   0.0002352  -0.0005803  -0.0004145   0.0001961  -0.0002926
   21   0.0001339  -0.0009661  -0.0005284  -0.0001035  -0.0000124  -0.0000316
   22  -0.2023044  -0.2514403   0.0000036  -0.0012629  -0.0010396  -0.0000001
   23  -0.1998390  -0.3561840   0.0000034   0.0021101   0.0010032   0.0000001
   24   0.0000022   0.0000028  -0.0001171  -0.0000003  -0.0000001  -0.0008165
   25   0.0006313  -0.0008380  -0.0000002  -0.4777857   0.0919998  -0.0000433
   26   0.0015698   0.0016986   0.0000004   0.1432365  -0.0743425   0.0000146
   27   0.0000000  -0.0000001  -0.0000302  -0.0000436   0.0000096  -0.0049455
   28  -0.0000627   0.0006067  -0.0000001   0.0005936  -0.0008384  -0.0000001
   29   0.0009019  -0.0005458   0.0000001   0.0000953   0.0014580  -0.0000001
   30   0.0000002   0.0000001  -0.0008902  -0.0000001  -0.0000001  -0.0001840
   31   0.0003789  -0.0000160   0.0002647  -0.0000177  -0.0000685   0.0000759
   32   0.0000505  -0.0000725  -0.0000305   0.0000394  -0.0002814   0.0002404
   33  -0.0000117  -0.0000020   0.0000122  -0.0000739   0.0000494   0.0000255
   34  -0.0003239  -0.0002166  -0.0000404   0.0001267  -0.0000406  -0.0001024
   35   0.0009500   0.0002346   0.0005807  -0.0004145   0.0001963   0.0002925
   36  -0.0001339   0.0009672  -0.0005280   0.0001035   0.0000125  -0.0000316
   37   0.2372936   0.2324529  -0.0000017  -0.0001557  -0.0007962   0.0000001
   38   0.2324529   0.3418901  -0.0000032   0.0007427   0.0007323   0.0000000
   39  -0.0000017  -0.0000032   0.0021860   0.0000001  -0.0000000  -0.0006287
   40  -0.0001557   0.0007427   0.0000001   0.4757049  -0.1388340   0.0000434
   41  -0.0007962   0.0007323  -0.0000000  -0.1388340   0.1010540  -0.0000139
   42   0.0000001   0.0000000  -0.0006287   0.0000434  -0.0000139   0.0054071
 Gradient time:  CPU 2419.25 s  wall 2419.44 s
 **********************************************************************
 **                                                                  **
 **                       VIBRATIONAL ANALYSIS                       **
 **                       --------------------                       **
 **                                                                  **
 **        VIBRATIONAL FREQUENCIES (CM**-1) AND NORMAL MODES         **
 **     FORCE CONSTANTS (mDYN/ANGSTROM) AND REDUCED MASSES (AMU)     **
 **                  INFRARED INTENSITIES (KM/MOL)                   **
 **                                                                  **
 **********************************************************************


 Mode:                 1                      2                      3
 Frequency:       107.10                 156.49                 223.53
 Force Cnst:      0.0230                 0.0362                 0.0332
 Red. Mass:       3.4050                 2.5095                 1.1270
 IR Active:          YES                    YES                    YES
 IR Intens:        1.148                  0.392                143.540
 Raman Active:       YES                    YES                    YES
               X      Y      Z        X      Y      Z        X      Y      Z
 C          0.000 -0.000 -0.231   -0.000  0.000  0.094   -0.000  0.000  0.004
 C         -0.000 -0.000  0.061    0.000  0.000 -0.216    0.000  0.000 -0.003
 C         -0.000 -0.000  0.010   -0.000  0.000 -0.005   -0.000  0.000  0.016
 C          0.000 -0.000 -0.101   -0.000  0.000 -0.079   -0.000 -0.000 -0.012
 C         -0.000  0.000  0.007   -0.000 -0.000 -0.003   -0.000 -0.000 -0.015
 H          0.213 -0.219 -0.459   -0.227  0.140  0.286    0.005  0.015  0.009
 H         -0.179 -0.096  0.196    0.175  0.211 -0.419   -0.002  0.025 -0.014
 O         -0.000  0.000  0.116   -0.000 -0.000  0.195   -0.000 -0.000 -0.085
 O          0.000 -0.000 -0.164    0.000  0.000 -0.105    0.000 -0.000  0.015
 O          0.000  0.000  0.265    0.000 -0.000  0.074    0.000  0.000  0.005
 H         -0.213  0.219 -0.459    0.227 -0.139  0.286   -0.005 -0.015  0.009
 H          0.179  0.096  0.196   -0.174 -0.211 -0.419    0.002 -0.025 -0.014
 H         -0.000  0.000  0.214    0.000 -0.000  0.255   -0.000  0.000  0.980
 H         -0.000 -0.000 -0.099    0.000  0.000 -0.108   -0.000  0.000  0.171
 TransDip  -0.000 -0.000 -0.034   -0.000  0.000 -0.020    0.000  0.000  0.384

 Mode:                 4                      5                      6
 Frequency:       253.24                 302.40                 326.94
 Force Cnst:      0.2105                 0.1952                 0.4926
 Red. Mass:       5.5708                 3.6231                 7.8224
 IR Active:          YES                    YES                    YES
 IR Intens:        6.622                  1.869                  1.300
 Raman Active:       YES                    YES                    YES
               X      Y      Z        X      Y      Z        X      Y      Z
 C         -0.022  0.012 -0.000    0.000 -0.000 -0.070    0.069 -0.086  0.000
 C         -0.008  0.055  0.000    0.000 -0.000 -0.075    0.000 -0.148  0.000
 C         -0.072  0.050  0.000   -0.000 -0.000  0.268   -0.049 -0.118 -0.000
 C         -0.041  0.039  0.000   -0.000 -0.000  0.286   -0.014 -0.202 -0.000
 C         -0.068 -0.001  0.000   -0.000 -0.000  0.139   -0.045 -0.041 -0.000
 H         -0.023  0.011  0.000    0.039 -0.202 -0.197    0.059 -0.093  0.002
 H         -0.024  0.064  0.000    0.015  0.324 -0.279    0.056 -0.187  0.002
 O         -0.167 -0.277 -0.000    0.000  0.000 -0.089    0.062  0.298  0.000
 O          0.403  0.064 -0.000    0.000 -0.000 -0.167    0.185 -0.233  0.000
 O         -0.110  0.089  0.000   -0.000  0.000 -0.064   -0.231  0.388  0.000
 H         -0.023  0.011 -0.000   -0.039  0.202 -0.197    0.060 -0.094 -0.002
 H         -0.024  0.064 -0.000   -0.015 -0.324 -0.279    0.056 -0.186 -0.002
 H          0.080 -0.468 -0.000   -0.000  0.000  0.012   -0.255  0.543 -0.000
 H          0.517  0.433  0.000    0.000 -0.000 -0.497    0.231 -0.085  0.000
 TransDip   0.059  0.058 -0.000    0.000 -0.000 -0.044   -0.020 -0.031  0.000

 Mode:                 7                      8                      9
 Frequency:       394.02                 529.56                 540.43
 Force Cnst:      0.1042                 0.7289                 0.6407
 Red. Mass:       1.1388                 4.4118                 3.7235
 IR Active:          YES                    YES                    YES
 IR Intens:       81.380                  4.688                  5.605
 Raman Active:       YES                    YES                    YES
               X      Y      Z        X      Y      Z        X      Y      Z
 C         -0.000 -0.000  0.002   -0.178 -0.181  0.000   -0.000 -0.000 -0.056
 C          0.000  0.000 -0.004   -0.170  0.041 -0.000   -0.000  0.000  0.052
 C          0.000  0.000  0.018    0.185  0.034 -0.000   -0.000  0.000  0.320
 C         -0.000  0.000  0.031    0.122  0.051  0.000    0.000 -0.000 -0.099
 C         -0.000  0.000  0.020    0.004 -0.041  0.000    0.000  0.000 -0.308
 H         -0.003 -0.008 -0.000   -0.265 -0.260  0.002   -0.049  0.448  0.209
 H          0.009  0.043 -0.034   -0.328  0.157 -0.007   -0.075  0.269 -0.082
 O          0.000 -0.000 -0.008    0.238 -0.128  0.000   -0.000 -0.000 -0.094
 O         -0.000  0.000 -0.086   -0.055  0.064 -0.000   -0.000 -0.000  0.044
 O         -0.000 -0.000 -0.003   -0.094  0.169 -0.000    0.000  0.000  0.120
 H          0.003  0.008 -0.000   -0.265 -0.260 -0.002    0.048 -0.448  0.209
 H         -0.009 -0.043 -0.034   -0.328  0.157  0.007    0.075 -0.268 -0.082
 H          0.000 -0.000 -0.160    0.350 -0.212  0.000    0.000 -0.000 -0.315
 H         -0.000  0.000  0.979   -0.111 -0.117 -0.000   -0.000 -0.000  0.030
 TransDip  -0.000  0.000  0.289   -0.016 -0.068  0.000    0.000 -0.000 -0.076

 Mode:                10                     11                     12
 Frequency:       563.84                 636.55                 658.31
 Force Cnst:      1.4029                 0.7346                 1.5643
 Red. Mass:       7.4897                 3.0770                 6.1263
 IR Active:          YES                    YES                    YES
 IR Intens:        6.498                  0.246                 46.145
 Raman Active:       YES                    YES                    YES
               X      Y      Z        X      Y      Z        X      Y      Z
 C         -0.073  0.004  0.000   -0.000  0.000 -0.082   -0.250  0.390  0.000
 C         -0.188  0.193 -0.000   -0.000 -0.000 -0.022   -0.180 -0.130 -0.000
 C         -0.121  0.078 -0.001    0.000 -0.000 -0.160    0.037 -0.180  0.000
 C          0.105 -0.155  0.000   -0.000 -0.000  0.335   -0.014 -0.062 -0.001
 C          0.330  0.024  0.001   -0.000  0.000 -0.171   -0.061  0.241  0.000
 H         -0.242 -0.182 -0.007   -0.172  0.431  0.241   -0.152  0.453 -0.020
 H         -0.202  0.191  0.002   -0.136 -0.258  0.197   -0.094 -0.162 -0.019
 O         -0.244 -0.048  0.000    0.000 -0.000  0.028    0.184 -0.059 -0.000
 O         -0.038 -0.235 -0.000    0.000 -0.000 -0.073    0.091 -0.138  0.000
 O          0.305  0.207 -0.000    0.000 -0.000  0.062    0.095 -0.041 -0.000
 H         -0.242 -0.181  0.007    0.172 -0.430  0.241   -0.153  0.455  0.019
 H         -0.202  0.192 -0.001    0.136  0.258  0.197   -0.095 -0.163  0.018
 H         -0.055 -0.197  0.001   -0.000  0.000  0.120    0.042  0.056 -0.000
 H         -0.068 -0.344 -0.000    0.000  0.000 -0.081    0.151  0.052  0.000
 TransDip   0.072 -0.039  0.000   -0.000  0.000  0.016   -0.195  0.097  0.000

 Mode:                13                     14                     15
 Frequency:       710.92                 849.45                 984.96
 Force Cnst:      1.7200                 0.6350                 1.6726
 Red. Mass:       5.7760                 1.4938                 2.9262
 IR Active:          YES                    YES                    YES
 IR Intens:        0.823                  3.387                 73.089
 Raman Active:       YES                    YES                    YES
               X      Y      Z        X      Y      Z        X      Y      Z
 C          0.042  0.169 -0.000    0.000  0.000 -0.090    0.047  0.108  0.000
 C          0.122  0.386  0.000    0.000  0.000 -0.077   -0.123 -0.174 -0.000
 C          0.049  0.132 -0.000    0.000  0.000  0.079    0.072  0.122  0.000
 C          0.058 -0.089  0.000    0.000  0.000 -0.068    0.236  0.020  0.000
 C         -0.139 -0.107 -0.000    0.000 -0.000  0.134   -0.008 -0.098 -0.000
 H          0.032  0.179  0.008   -0.426  0.104  0.192    0.262  0.301 -0.007
 H          0.091  0.393  0.008   -0.400 -0.200  0.220   -0.067 -0.178 -0.020
 O          0.084 -0.036  0.000   -0.000  0.000 -0.011   -0.122  0.026 -0.000
 O         -0.021 -0.277 -0.000   -0.000  0.000  0.004   -0.001  0.023  0.000
 O         -0.190 -0.094  0.000   -0.000 -0.000 -0.030   -0.076  0.001  0.000
 H          0.032  0.178 -0.008    0.426 -0.104  0.193    0.262  0.301  0.007
 H          0.091  0.393 -0.007    0.400  0.200  0.220   -0.067 -0.178  0.020
 H          0.233 -0.151  0.000    0.000 -0.000 -0.003    0.274 -0.285 -0.000
 H         -0.046 -0.378 -0.000   -0.000 -0.000  0.017   -0.168 -0.507  0.000
 TransDip   0.003  0.029  0.000    0.000 -0.000  0.059    0.208 -0.178  0.000

 Mode:                16                     17                     18
 Frequency:       991.68                1017.06                1086.13
 Force Cnst:      1.4878                 1.2068                 3.4293
 Red. Mass:       2.5677                 1.9801                 4.9338
 IR Active:          YES                    YES                    YES
 IR Intens:       19.023                  0.691                113.800
 Raman Active:       YES                    YES                    YES
               X      Y      Z        X      Y      Z        X      Y      Z
 C          0.264 -0.047  0.000    0.000  0.000 -0.171   -0.061 -0.213 -0.000
 C         -0.217  0.026 -0.000   -0.000 -0.000  0.172    0.115 -0.130  0.000
 C         -0.023 -0.010  0.000   -0.000 -0.000 -0.092    0.086  0.177  0.000
 C         -0.082 -0.007  0.000   -0.000 -0.000 -0.027   -0.019  0.143  0.000
 C         -0.034  0.075 -0.000    0.000  0.000  0.141   -0.130  0.339  0.000
 H          0.378  0.096  0.023   -0.080  0.436  0.109    0.017 -0.096  0.019
 H         -0.470  0.198 -0.005    0.184  0.428 -0.173   -0.046 -0.019  0.001
 O          0.059 -0.018 -0.000    0.000 -0.000  0.008   -0.074  0.070  0.000
 O          0.000 -0.029 -0.000   -0.000  0.000  0.006    0.003 -0.224  0.000
 O          0.017 -0.030  0.000   -0.000 -0.000 -0.023    0.035 -0.041 -0.000
 H          0.379  0.097 -0.023    0.080 -0.436  0.109    0.018 -0.097 -0.019
 H         -0.470  0.199  0.005   -0.184 -0.427 -0.173   -0.046 -0.019 -0.001
 H          0.016  0.016 -0.000    0.000  0.000  0.028    0.629 -0.483  0.000
 H          0.064  0.169  0.000    0.000  0.000 -0.023    0.097  0.048 -0.000
 TransDip  -0.062  0.125 -0.000   -0.000 -0.000  0.027    0.144  0.310 -0.000

 Mode:                19                     20                     21
 Frequency:      1162.71                1173.48                1230.79
 Force Cnst:      0.9419                 1.2927                 0.9929
 Red. Mass:       1.1825                 1.5933                 1.1124
 IR Active:          YES                    YES                    YES
 IR Intens:        0.012                 44.278                  0.101
 Raman Active:       YES                    YES                    YES
               X      Y      Z        X      Y      Z        X      Y      Z
 C         -0.000  0.000  0.034    0.010  0.048  0.000   -0.000 -0.000 -0.060
 C          0.000 -0.000  0.067   -0.055 -0.022 -0.000    0.000 -0.000  0.058
 C         -0.000  0.000 -0.069   -0.054  0.083  0.000    0.000  0.000  0.031
 C         -0.000 -0.000  0.020   -0.097 -0.012 -0.000   -0.000  0.000  0.004
 C          0.000 -0.000 -0.069    0.061 -0.119  0.000    0.000 -0.000 -0.038
 H         -0.310 -0.342  0.010    0.001  0.000 -0.017   -0.429 -0.251  0.022
 H         -0.343  0.400 -0.035    0.207 -0.189 -0.010    0.458 -0.195 -0.013
 O          0.000  0.000  0.004    0.058  0.035  0.000    0.000 -0.000 -0.005
 O         -0.000  0.000  0.003   -0.040 -0.026 -0.000   -0.000 -0.000 -0.001
 O          0.000  0.000  0.010    0.011  0.020 -0.000    0.000  0.000  0.007
 H          0.310  0.342  0.010    0.001 -0.000  0.017    0.429  0.251  0.023
 H          0.343 -0.400 -0.035    0.207 -0.189  0.010   -0.458  0.195 -0.013
 H          0.000 -0.000 -0.000    0.575 -0.367  0.000   -0.000  0.000  0.007
 H          0.000  0.000 -0.007    0.146  0.553  0.000    0.000  0.000  0.006
 TransDip  -0.000 -0.000 -0.004    0.211  0.033  0.000    0.000  0.000 -0.010

 Mode:                22                     23                     24
 Frequency:      1256.43                1284.25                1313.67
 Force Cnst:      1.4008                 1.9830                 1.9571
 Red. Mass:       1.5061                 2.0407                 1.9248
 IR Active:          YES                    YES                    YES
 IR Intens:       41.626                134.075                135.017
 Raman Active:       YES                    YES                    YES
               X      Y      Z        X      Y      Z        X      Y      Z
 C          0.128  0.052 -0.000    0.063  0.128  0.000    0.052  0.020  0.000
 C         -0.073  0.023  0.000    0.045 -0.047  0.000   -0.104 -0.003 -0.000
 C         -0.052 -0.016  0.000    0.173 -0.116  0.000    0.072  0.081  0.000
 C          0.018 -0.037  0.000    0.008  0.034  0.000    0.034  0.179  0.000
 C         -0.046  0.088 -0.000    0.024 -0.047 -0.000    0.005 -0.022 -0.000
 H         -0.344 -0.415 -0.004   -0.300 -0.277 -0.030   -0.070 -0.156 -0.025
 H          0.202 -0.170 -0.001   -0.328  0.245 -0.020    0.277 -0.247 -0.010
 O          0.018  0.011 -0.000   -0.103  0.052 -0.000   -0.001 -0.068 -0.000
 O          0.029  0.043  0.000   -0.030 -0.024 -0.000   -0.023 -0.110 -0.000
 O         -0.016 -0.030  0.000   -0.037 -0.009  0.000   -0.016 -0.005  0.000
 H         -0.343 -0.415  0.004   -0.300 -0.277  0.029   -0.070 -0.156  0.025
 H          0.201 -0.170  0.001   -0.329  0.245  0.020    0.277 -0.248  0.010
 H          0.220 -0.148  0.000    0.106 -0.120  0.000   -0.585  0.400 -0.000
 H         -0.111 -0.391  0.000    0.120  0.447 -0.000    0.102  0.273 -0.000
 TransDip  -0.071 -0.194 -0.000    0.366  0.057  0.000   -0.046  0.369  0.000

 Mode:                25                     26                     27
 Frequency:      1355.91                1426.69                1464.47
 Force Cnst:      3.1745                 3.3203                 1.3929
 Red. Mass:       2.9307                 2.7687                 1.1023
 IR Active:          YES                    YES                    YES
 IR Intens:      102.014                142.811                  7.384
 Raman Active:       YES                    YES                    YES
               X      Y      Z        X      Y      Z        X      Y      Z
 C          0.019  0.117 -0.000    0.028 -0.017  0.000   -0.059  0.036 -0.000
 C          0.130 -0.192 -0.000    0.042 -0.020 -0.000   -0.022 -0.010 -0.000
 C         -0.161  0.221  0.000   -0.113  0.087  0.000   -0.001 -0.004 -0.000
 C         -0.070  0.040 -0.000    0.260 -0.200  0.000    0.026 -0.036  0.000
 C          0.022 -0.068  0.000   -0.046  0.109 -0.000   -0.010  0.028 -0.000
 H         -0.153 -0.255 -0.103   -0.142  0.014  0.096    0.381 -0.335 -0.397
 H         -0.435  0.203 -0.003   -0.082 -0.042  0.061    0.144  0.173 -0.167
 O          0.101 -0.059  0.000    0.017 -0.034 -0.000   -0.004  0.001 -0.000
 O          0.015 -0.029  0.000   -0.078  0.033 -0.000   -0.007  0.010 -0.000
 O          0.020  0.013 -0.000   -0.040 -0.025  0.000   -0.006 -0.005  0.000
 H         -0.153 -0.255  0.103   -0.142  0.014 -0.096    0.380 -0.335  0.397
 H         -0.435  0.203  0.003   -0.082 -0.042 -0.061    0.144  0.173  0.167
 H         -0.196  0.185 -0.000   -0.180  0.119  0.000   -0.007  0.001 -0.000
 H         -0.071 -0.305 -0.000    0.187  0.824  0.000    0.015  0.074  0.000
 TransDip  -0.322 -0.034  0.000   -0.380  0.044 -0.000    0.014 -0.086  0.000

 Mode:                28                     29                     30
 Frequency:      1496.51                1729.95                1788.67
 Force Cnst:      1.4585                14.9629                20.9826
 Red. Mass:       1.1053                 8.4859                11.1314
 IR Active:          YES                    YES                    YES
 IR Intens:        1.872                356.128                254.871
 Raman Active:       YES                    YES                    YES
               X      Y      Z        X      Y      Z        X      Y      Z
 C          0.025 -0.024  0.000    0.024 -0.011 -0.000   -0.032 -0.026  0.000
 C         -0.042 -0.073 -0.000    0.039  0.032  0.000    0.014  0.001  0.000
 C          0.001  0.017 -0.000   -0.378 -0.309 -0.000   -0.298 -0.193 -0.000
 C         -0.008 -0.015 -0.000    0.308  0.389  0.000    0.115  0.271  0.000
 C         -0.000  0.000  0.000   -0.300 -0.180  0.000    0.627  0.215 -0.000
 H         -0.163  0.141  0.174    0.028 -0.026 -0.010    0.068  0.083  0.014
 H          0.285  0.418 -0.403   -0.038  0.213 -0.093   -0.053  0.130 -0.071
 O          0.002 -0.004 -0.000    0.050  0.036  0.000    0.057  0.015  0.000
 O         -0.000  0.003  0.000   -0.022 -0.087 -0.000    0.005 -0.067  0.000
 O          0.003  0.000 -0.000    0.175  0.094 -0.000   -0.400 -0.164  0.000
 H         -0.163  0.141 -0.174    0.028 -0.026  0.010    0.068  0.083 -0.014
 H          0.285  0.417  0.403   -0.038  0.213  0.093   -0.053  0.130  0.071
 H         -0.030  0.020  0.000    0.376 -0.241  0.000    0.237 -0.130 -0.000
 H         -0.001 -0.000 -0.000    0.066  0.142  0.000    0.012 -0.063  0.000
 TransDip  -0.008  0.043  0.000   -0.602  0.049  0.000    0.401  0.318 -0.000

 Mode:                31                     32                     33
 Frequency:      3010.70                3034.82                3066.41
 Force Cnst:      5.6485                 5.9949                 5.8722
 Red. Mass:       1.0577                 1.1048                 1.0600
 IR Active:          YES                    YES                    YES
 IR Intens:       49.915                 16.105                 11.611
 Raman Active:       YES                    YES                    YES
               X      Y      Z        X      Y      Z        X      Y      Z
 C         -0.002  0.003  0.000    0.000 -0.000  0.011   -0.048  0.049 -0.000
 C         -0.039 -0.055 -0.000    0.000  0.000 -0.093    0.004  0.003 -0.000
 C         -0.002 -0.001 -0.000    0.000  0.000 -0.001    0.001 -0.000  0.000
 C          0.001  0.002  0.000   -0.000 -0.000 -0.000    0.000 -0.001 -0.000
 C          0.001  0.000  0.000   -0.000 -0.000  0.000   -0.001 -0.000 -0.000
 H          0.017 -0.019  0.036   -0.029  0.034 -0.062    0.278 -0.288  0.580
 H          0.224  0.329  0.581    0.237  0.347  0.559   -0.015 -0.020 -0.035
 O          0.000 -0.000  0.000   -0.000  0.000  0.000   -0.000  0.000 -0.000
 O         -0.000 -0.000 -0.000    0.000  0.000 -0.000    0.000  0.000 -0.000
 O         -0.000 -0.000 -0.000    0.000  0.000 -0.000    0.000  0.000  0.000
 H          0.017 -0.019 -0.036    0.029 -0.034 -0.062    0.278 -0.288 -0.579
 H          0.224  0.329 -0.581   -0.237 -0.348  0.560   -0.015 -0.020  0.036
 H          0.006  0.000 -0.000   -0.000 -0.000 -0.003   -0.000 -0.001 -0.000
 H          0.002 -0.001  0.000   -0.000  0.000 -0.000   -0.001  0.000 -0.000
 TransDip  -0.153 -0.166 -0.000    0.000  0.000 -0.129   -0.089  0.063 -0.000

 Mode:                34                     35                     36
 Frequency:      3106.00                3808.79                3833.02
 Force Cnst:      6.2786                 9.1119                 9.2340
 Red. Mass:       1.1046                 1.0661                 1.0667
 IR Active:          YES                    YES                    YES
 IR Intens:        7.566                 67.047                107.559
 Raman Active:       YES                    YES                    YES
               X      Y      Z        X      Y      Z        X      Y      Z
 C          0.000 -0.000 -0.093   -0.000  0.000  0.000    0.000 -0.000  0.000
 C         -0.000  0.000 -0.010   -0.000  0.000 -0.000    0.001  0.001 -0.000
 C         -0.000  0.000  0.000    0.001 -0.001  0.000   -0.000 -0.002  0.000
 C          0.000  0.000 -0.000   -0.002 -0.000 -0.000    0.001 -0.000  0.000
 C          0.000  0.000 -0.001    0.000 -0.000  0.000   -0.001  0.000 -0.000
 H          0.290 -0.304  0.559    0.000 -0.000  0.000    0.000 -0.000  0.000
 H          0.029  0.037  0.061    0.000 -0.001 -0.001   -0.001  0.001 -0.003
 O          0.000 -0.000 -0.000    0.002  0.003 -0.000   -0.040 -0.048  0.000
 O         -0.000 -0.000 -0.000   -0.059  0.020 -0.000   -0.004  0.002 -0.000
 O         -0.000 -0.000  0.000    0.000 -0.000 -0.000    0.000  0.000  0.000
 H         -0.290  0.305  0.560    0.000 -0.000 -0.000    0.000 -0.000 -0.000
 H         -0.029 -0.037  0.061    0.000 -0.001  0.001   -0.001  0.001  0.003
 H         -0.000  0.000 -0.000   -0.039 -0.048  0.000    0.617  0.782 -0.000
 H          0.000 -0.000  0.000    0.948 -0.306  0.000    0.059 -0.019  0.000
 TransDip   0.000 -0.000 -0.088    0.168 -0.201  0.000    0.293  0.156  0.000

 STANDARD THERMODYNAMIC QUANTITIES AT   298.15 K  AND     1.00 ATM

   This Molecule has  0 Imaginary Frequencies
   Zero point vibrational energy:       67.012 kcal/mol

   Atom    1 Element C  Has Mass   12.00000
   Atom    2 Element C  Has Mass   12.00000
   Atom    3 Element C  Has Mass   12.00000
   Atom    4 Element C  Has Mass   12.00000
   Atom    5 Element C  Has Mass   12.00000
   Atom    6 Element H  Has Mass    1.00783
   Atom    7 Element H  Has Mass    1.00783
   Atom    8 Element O  Has Mass   15.99491
   Atom    9 Element O  Has Mass   15.99491
   Atom   10 Element O  Has Mass   15.99491
   Atom   11 Element H  Has Mass    1.00783
   Atom   12 Element H  Has Mass    1.00783
   Atom   13 Element H  Has Mass    1.00783
   Atom   14 Element H  Has Mass    1.00783
   Molecular Mass:   114.031710 amu
   Principal axes and moments of inertia in amu*Bohr^2:
                             1           2           3
    Eigenvalues --      580.92105   868.44806  1427.03856
          X               0.99972    -0.02361     0.00000
          Y               0.02361     0.99972    -0.00000
          Z              -0.00000     0.00000     1.00000
   Rotational Symmetry Number is   1
   The Molecule is an Asymmetric Top
   Translational Enthalpy:        0.889 kcal/mol
   Rotational Enthalpy:           0.889 kcal/mol
   Vibrational Enthalpy:         70.000 kcal/mol
   gas constant (RT):             0.592 kcal/mol
   Translational Entropy:        40.109  cal/mol.K
   Rotational Entropy:           28.067  cal/mol.K
   Vibrational Entropy:          16.736  cal/mol.K

   Total Enthalpy:               72.370 kcal/mol
   Total Entropy:                84.913  cal/mol.K

 ======================================================================

 STANDARD THERMODYNAMIC QUANTITIES FOR ANHARMONIC VIBRATION -- TOSH

   Zero point vibrational energy: ************ kcal/mol

   Vibrational Enthalpy:       Infinity kcal/mol
   Vibrational Entropy:             NaN  cal/mol.K

   Total Enthalpy:             Infinity kcal/mol
   Total Entropy:                   NaN  cal/mol.K

 ======================================================================

 STANDARD THERMODYNAMIC QUANTITIES FOR ANHARMONIC VIBRATION -- VPT2

   Zero point vibrational energy: ************ kcal/mol

   Vibrational Enthalpy:       Infinity kcal/mol
   Vibrational Entropy:             NaN  cal/mol.K

   Total Enthalpy:             Infinity kcal/mol
   Total Entropy:                   NaN  cal/mol.K

 ======================================================================

Archival summary:
1\1\pikachu\FREQ\ProcedureUnspecified\BasisUnspecified\356\cher\WedDec1403:57:232016WedDec1403:57:232016\0\\#,FREQ,ProcedureUnspecified,BasisUnspecified,\\0,1\C\C,1,1.34865\O,1,1.354,2,128.492\H,3,0.964983,1,109.278,2,-0.00138601,0\O,2,1.35859,1,122.095,3,-0.0030454,0\H,5,0.963016,2,110.806,1,-179.997,0\C,1,1.46711,2,109.902,3,-179.997,0\O,7,1.21197,1,127.383,2,179.98,0\C,2,1.49939,1,113.996,3,179.993,0\H,9,1.0967,2,111.131,1,120.476,0\H,9,1.09671,2,111.128,1,-120.449,0\C,7,1.5346,1,107.06,2,-0.00401165,0\H,12,1.09217,7,109.184,1,121.513,0\H,12,1.09217,7,109.175,1,-121.48,0\\\@

 Total job time:  2587.38s(wall), 2587.00s(cpu) 
 Wed Dec 14 03:57:23 2016

        *************************************************************
        *                                                           *
        *  Thank you very much for using Q-Chem.  Have a nice day.  *
        *                                                           *
        *************************************************************


 
User input: 3 of 3 
 
pikachu 127.0.1
Q-Chem Developer Version! Running on 127.0.1.*
                  Welcome to Q-Chem
     A Quantum Leap Into The Future Of Chemistry


 Q-Chem 4.4, Q-Chem, Inc., Pleasanton, CA (2016)

 Y. Shao,  Z. Gan,  E. Epifanovsky,  A. T. B. Gilbert,  M. Wormit,  
 J. Kussmann,  A. W. Lange,  A. Behn,  J. Deng,  X. Feng,  D. Ghosh,  
 M. Goldey,  P. R. Horn,  L. D. Jacobson,  I. Kaliman,  F. Rob,  
 R. Z. Khaliullin,  T. Kus,  A. Landau,  J. Liu,  E. I. Proynov,  Y. M. Rhee,  
 R. M. Richard,  M. A. Rohrdanz,  R. P. Steele,  E. J. Sundstrom,  
 H. L. Woodcock III,  P. M. Zimmerman,  D. Zuev,  B. Albrecht,  E. Alguire,  
 B. Austin,  S. A. Baeppler,  G. J. O. Beran,  Y. A. Bernard,  E. Berquist,  
 K. Brandhorst,  K. B. Bravaya,  S. T. Brown,  D. Casanova,  C.-M. Chang,  
 Y. Chen,  S. H. Chien,  K. D. Closser,  M. P. Coons,  D. L. Crittenden,  
 S. Dasgupta,  M. Diedenhofen,  R. A. DiStasio Jr.,  H. Do,  A. D. Dutoi,  
 R. G. Edgar,  P.-T. Fang,  S. Fatehi,  Q. Feng,  L. Fusti-Molnar,  
 A. Ghysels,  A. Golubeva-Zadorozhnaya,  J. Gomes,  A. Gunina,  
 M. W. D. Hanson-Heine,  P. H. P. Harbach,  A. W. Hauser,  J. E. Herr,  
 E. G. Hohenstein,  Z. C. Holden,  K. Hui,  T.-C. Jagau,  H. Ji,  B. Kaduk,  
 K. Khistyaev,  Jaehoon Kim,  Jihan Kim,  R. A. King,  P. Klunzinger,  
 K. Koh,  D. Kosenkov,  T. Kowalczyk,  C. M. Krauter,  A. Kunitsa,  
 K. U. Lao,  A. Laurent,  K. V. Lawler,  J. Lee,  D. Lefrancois,  S. Lehtola,  
 S. V. Levchenko,  C. Y. Lin,  Y.-S. Lin,  F. Liu,  E. Livshits,  
 R. C. Lochan,  A. Luenser,  P. Manohar,  S. F. Manzer,  S.-P. Mao,  Y. Mao,  
 N. Mardirossian,  A. V. Marenich,  L. A. Martinez-Martinez,  S. A. Maurer,  
 N. J. Mayhall,  J.-M. Mewes,  A. F. Morrison,  K. Nanda,  T. S. Nguyen-Beck,  
 C. M. Oana,  R. Olivares-Amaya,  D. P. O'Neill,  J. A. Parkhill,  
 T. M. Perrine,  R. Peverati,  P. A. Pieniazek,  F. Plasser,  A. Prociuk,  
 D. R. Rehn,  E. Rosta,  N. J. Russ,  N. Sergueev,  S. M. Sharada,  
 S. Sharma,  D. W. Small,  A. Sodt,  T. Stauch,  T. Stein,  D. Stuck,  
 Y.-C. Su,  A. J. W. Thom,  T. Tsuchimochi,  L. Vogt,  O. Vydrov,  T. Wang,  
 M. A. Watson,  J. Wenzel,  A. White,  C. F. Williams,  V. Vanovschi,  
 K. Yao,  S. Yeganeh,  S. R. Yost,  Z.-Q. You,  I. Y. Zhang,  X. Zhang,  
 Y. Zhao,  B. R. Brooks,  G. K. L. Chan,  D. M. Chipman,  C. J. Cramer,  
 W. A. Goddard III,  M. S. Gordon,  W. J. Hehre,  A. Klamt,  
 H. F. Schaefer III,  M. W. Schmidt,  C. D. Sherrill,  D. G. Truhlar,  
 A. Warshel,  X. Xu,  A. Aspuru-Guzik,  R. Baer,  A. T. Bell,  N. A. Besley,  
 J.-D. Chai,  A. Dreuw,  B. D. Dunietz,  T. R. Furlani,  S. R. Gwaltney,  
 C.-P. Hsu,  Y. Jung,  J. Kong,  D. S. Lambrecht,  W. Liang,  C. Ochsenfeld,  
 V. A. Rassolov,  L. V. Slipchenko,  J. E. Subotnik,  T. Van Voorhis,  
 J. M. Herbert,  A. I. Krylov,  P. M. W. Gill,  M. Head-Gordon

 Contributors to earlier versions of Q-Chem not listed above: 
 R. D. Adamson,  J. Baker,  E. F. C. Byrd,  A. K. Chakraborty,  C.-L. Cheng,  
 H. Dachsel,  R. J. Doerksen,  G. Hawkins,  A. Heyden,  S. Hirata,  
 G. Kedziora,  F. J. Keil,  C. Kelley,  P. P. Korambath,  W. Kurlancheek,  
 A. M. Lee,  M. S. Lee,  D. Liotard,  I. Lotan,  P. E. Maslen,  N. Nair,  
 D. Neuhauser,  R. Olson,  B. Peters,  J. Ritchie,  N. E. Schultz,  
 N. Shenvi,  A. C. Simmonett,  K. S. Thanthiriwatte,  Q. Wu,  W. Zhang

 Please cite Q-Chem as follows:
 Y. Shao et al., Mol. Phys. 113, 184-215 (2015)
 DOI: 10.1080/00268976.2014.952696

 Q-Chem 4.4.2 for Intel X86 EM64T Linux

 Parts of Q-Chem use Armadillo 5.200.1 (Boston Tea Smuggler).
 http://arma.sourceforge.net/

 Q-Chem begins on Wed Dec 14 03:57:23 2016  


Host: 0

     Scratch files written to /scratch/cher/qchem8320//
The previous job contains 0 fragments, simply inherited here
FILE_GEOM_ORG=        593

Checking the input file for inconsistencies... 	...done.

--------------------------------------------------------------
User input:
--------------------------------------------------------------

$molecule
   read
$end
$rem
   BASIS  =  6-311++G**
   JOB_TYPE  =  SP
   METHOD  =  B3LYP
   SOLVENT_METHOD SMD
$end


--------------------------------------------------------------
 ----------------------------------------------------------------
             Standard Nuclear Orientation (Angstroms)
    I     Atom           X                Y                Z
 ----------------------------------------------------------------
    1      C       1.0541569891    -1.4184003552     0.0002221082
    2      C      -0.4757468170    -1.6320230721    -0.0001362061
    3      C      -1.0150566174    -0.2329789906    -0.0000232392
    4      C      -0.0626898240     0.7219364969     0.0001078941
    5      C       1.2667267882     0.1014047394     0.0002056856
    6      H       1.5379098476    -1.8482751649     0.8800154393
    7      H      -0.8172516520    -2.1872545502    -0.8820972464
    8      O      -2.3397374874     0.0686837544    -0.0001236724
    9      O      -0.2179526582     2.0670098448     0.0001056569
   10      O       2.3408294992     0.6628113200    -0.0000021356
   11      H       1.5384754738    -1.8485266714    -0.8791307759
   12      H      -0.8176693947    -2.1876277537     0.8814255313
   13      H      -2.8731561053    -0.7331040541    -0.0001580848
   14      H      -1.1593517845     2.2790477356    -0.0000312571
 ----------------------------------------------------------------
 Nuclear Repulsion Energy =   369.5945033924 hartrees
 There are       30 alpha and       30 beta electrons
 Requested basis set is 6-311++G(d,p)
 There are 78 shells and 218 basis functions

 Total QAlloc Memory Limit   2000 MB
 Mega-Array Size        61 MB
 MEM_STATIC part        62 MB

                       Distance Matrix (Angstroms)
             C (  1)   C (  2)   C (  3)   C (  4)   C (  5)   H (  6)
   C (  2)  1.544746
   C (  3)  2.384716  1.499393
   C (  4)  2.414206  2.389925  1.348653
   C (  5)  1.534599  2.457842  2.306154  1.467109
   H (  6)  1.092175  2.208222  3.146631  3.153117  2.156121
   H (  7)  2.207214  1.096705  2.153224  3.132258  3.218600  2.960867
   O (  8)  3.705393  2.523265  1.358595  2.368900  3.606613  4.414241
   O (  9)  3.710303  3.708005  2.434199  1.354005  2.463306  4.380268
   O ( 10)  2.446828  3.633093  3.473386  2.404246  1.211971  2.779328
   H ( 11)  1.092170  2.208302  3.146959  3.153422  2.156226  1.759146
   H ( 12)  2.207253  1.096704  2.153269  3.132456  3.218839  2.379898
   H ( 13)  3.986655  2.560396  1.924229  3.164785  4.223155  4.634201
   H ( 14)  4.309379  3.970364  2.516168  1.904537  3.260059  5.008443
             H (  7)   O (  8)   O (  9)   O ( 10)   H ( 11)   H ( 12)
   O (  8)  2.860961
   O (  9)  4.385910  2.914666
   O ( 10)  4.344473  4.718124  2.918757
   H ( 11)  2.379957  4.414622  4.380585  2.779111
   H ( 12)  1.763523  2.860902  4.386152  4.344886  2.960738
   H ( 13)  2.668167  0.963016  3.858853  5.397613  4.634572  2.667931
   H ( 14)  4.565406  2.505797  0.964983  3.855320  5.008788  4.565622
             H ( 13)
   H ( 14)  3.465571

 A cutoff of  1.0D-08 yielded   2704 shell pairs
 There are     21669 function pairs (     23264 Cartesian)

 -------------------------------------------------------
 OpenMP Integral Computing Module                       
 Release: version 1.0, May 2013, Q-Chem Inc. Pittsburgh 
 -------------------------------------------------------
 Integral Job Info:
 Integral job number is                      11
 Integral operator is                         1
 short-range coefficients                     0
 long-range coefficients              100000000
 Omega coefficients                           0
 if combine SR and LR in K                    0
 Integral screening is                        0
 Integral computing path is                   2
 max size of driver memory is            800000
 size of driver memory is                593474
 size of scratch memory is              2260544
 max col of scratch BK array               1296
 max len of scratch array in speh3          155
 max len of scratch index in speh4           18
 max int batch size is                      520
 min int batch size is                       52
 fixed nKL is                                52
 max L of basis functions is                  2
 order of int derivative is                   0
 number of shells is                         78
 number of basis is                         226
 number of cartesian basis is               226
 number of contracted shell pairs          2704
 number of primitive shell pairs           6600
 maxK2 (contraction) of shell pair           36
 max number of K2 of shell pair               1
 max number of CS2 of shell pair            458
 max number of PS2 of shell pair           1002
 mem total for path MDJ                   47000
 -------------------------------------------------------
 Smallest overlap matrix eigenvalue = 5.05E-06

 Q-Chem warning in module /home/taweetham/qchem/stvman/mkSTV.C, line 257:

 Overlap eigenvalue is smaller than square root of threshold


 Scale SEOQF with 1.000000e-01/1.000000e-01/1.000000e-01

 Standard Electronic Orientation quadrupole field applied
 Nucleus-field energy     =     0.0000000108 hartrees
 Guess from superposition of atomic densities
 Warning:  Energy on first SCF cycle will be non-variational
 A restricted hybrid HF-DFT SCF calculation will be
 performed using Pulay DIIS extrapolation
 Exchange:     0.2000 Hartree-Fock + 0.0800 Slater + 0.7200 B88
 Correlation:  0.1900 VWN1RPA + 0.8100 LYP
 Using SG-1 standard quadrature grid
 SCF converges when DIIS error is below 1.0E-05
 ---------------------------------------
  Cycle       Energy         DIIS Error
 ---------------------------------------
    1    -421.6311005282      4.42E-02
    2    -419.7477539210      5.97E-03
    3    -419.3251736026      1.11E-02
    4    -419.8840214415      2.78E-03
    5    -419.9230816770      5.87E-04
    6    -419.9243224552      2.65E-04
    7    -419.9246664066      8.51E-05
    8    -419.9247015013      2.57E-05
    9    -419.9247015687      8.06E-06 Convergence criterion met
 ---------------------------------------
 SCF time:  CPU 85.75 s  wall 86.04 s

 Citation of the SMD model:
 Marenich, A.V.; Cramer, C.J.; Truhlar, D.G.
 J. Phys. Chem. B 2009, 113, 6378-6396.
 iSolventCode=           1
 Solvent: water                                                           

 vradii
            1           2           3           4           5           6
    1   1.8500000   1.8500000   1.8500000   1.8500000   1.8500000   1.2000000
            7           8           9          10          11          12
    1   1.2000000   1.5200000   1.5200000   1.5200000   1.2000000   1.2000000
           13          14
    1   1.2000000   1.2000000
Changing PCM_TESSEL_METHOD to VTN
Changing PCM_VDW_RADII to SMD_RADIUS
 Discretize the solute cavity surface with Lebedev spheres
	Using 302 Lebedev grid points for each H atom
	Using 302 Lebedev grid points for other atoms
	Atomic van der Waals radii will be scaled by 1.20
 Removing interior tesserae...
 Keep 1482 surface tesserae and discard 2746 interior tesserae
 Molecular Surface Area = 128.954 Angst**2
 A restricted hybrid HF-DFT SCF calculation will be
 performed using Pulay DIIS extrapolation
 Polarizable Continuum solvation model will be applied
 Exchange:     0.2000 Hartree-Fock + 0.0800 Slater + 0.7200 B88
 Correlation:  0.1900 VWN1RPA + 0.8100 LYP
 Using SG-1 standard quadrature grid
 SCF converges when DIIS error is below 1.0E-05

 Citation of the SMD model:
 Marenich, A.V.; Cramer, C.J.; Truhlar, D.G.
 J. Phys. Chem. B 2009, 113, 6378-6396.
 iSolventCode=           1
 Solvent: water                                                           

 vradii
            1           2           3           4           5           6
    1   1.8500000   1.8500000   1.8500000   1.8500000   1.8500000   1.2000000
            7           8           9          10          11          12
    1   1.2000000   1.5200000   1.5200000   1.5200000   1.2000000   1.2000000
           13          14
    1   1.2000000   1.2000000
 ---------------------------------------
  Cycle       Energy         DIIS Error
 ---------------------------------------
    1    -419.9249650981      1.92E-06
 Time req'd to invert C: 4.28 s (CPU) 4.28 s (wall)
    2    -419.9516508368      6.78E-04
    3    -419.9516558704      6.78E-04
    4    -419.9516548725      6.78E-04
    5    -419.9516571017      6.78E-04
    6    -419.9516527635      6.78E-04
    7    -419.9516499083      6.78E-04
    8    -419.9516494331      6.78E-04
    9    -419.9516497197      6.78E-04
   10    -419.9516477157      6.78E-04
   11    -419.9516466648      6.78E-04
   12    -419.9516480014      6.78E-04
   13    -419.9516485380      6.78E-04
   14    -419.9516489581      6.78E-04
   15    -419.9516508859      6.78E-04
   16    -419.9516562590      6.78E-04
   17    -419.9559543735      8.90E-04
   18    -419.9595786921      2.06E-04
   19    -419.9597935737      7.63E-05
   20    -419.9597983869      4.92E-05
   21    -419.9598131527      1.13E-05
   22    -419.9598164645      4.13E-06 Convergence criterion met
 ---------------------------------------
 SCF time:  CPU 172.22 s  wall 172.38 s
(0)  E-EN(g) gas-phase elect-nuc energy                 -419.924965098 a.u.
(3)  G-ENP(liq) elect-nuc-pol free energy of system     -419.959816464 a.u.
(4)  G-CDS(liq) cavity-dispersion-solvent structure 
     free energy                                                4.4708 kcal/mol
(6)  G-S(liq) free energy of system                     -419.952691743 a.u.
(9)  DeltaG-S(liq) free energy of  solvation
     (9) = (6) - (0)                                          -17.3987 kcal/mol
 SCF   energy in the final basis set = -419.9526917427
 Total energy in the final basis set = -419.9526917427

 --------------------------------------------------------------

                    Orbital Energies (a.u.)
 --------------------------------------------------------------

 Alpha MOs
 -- Occupied --
-19.176 -19.162 -19.118 -10.265 -10.256 -10.229 -10.186 -10.177
 -1.090  -1.070  -1.051  -0.853  -0.730  -0.690  -0.631  -0.579
 -0.535  -0.489  -0.487  -0.469  -0.433  -0.421  -0.415  -0.412
 -0.392  -0.373  -0.358  -0.348  -0.268  -0.232
 -- Virtual --
 -0.042  -0.008   0.011   0.015   0.026   0.043   0.051   0.060
  0.061   0.074   0.088   0.089   0.094   0.101   0.115   0.121
  0.127   0.127   0.133   0.140   0.149   0.151   0.157   0.160
  0.176   0.182   0.185   0.186   0.192   0.207   0.213   0.234
  0.244   0.258   0.258   0.267   0.278   0.289   0.292   0.294
  0.306   0.315   0.319   0.330   0.339   0.348   0.360   0.370
  0.379   0.400   0.414   0.456   0.475   0.480   0.491   0.495
  0.552   0.561   0.576   0.580   0.583   0.610   0.617   0.628
  0.653   0.657   0.678   0.681   0.715   0.732   0.739   0.767
  0.831   0.855   0.860   0.886   0.924   0.942   0.982   1.008
  1.043   1.093   1.117   1.151   1.161   1.166   1.172   1.183
  1.195   1.229   1.250   1.261   1.271   1.301   1.364   1.402
  1.430   1.458   1.477   1.509   1.513   1.526   1.581   1.593
  1.642   1.661   1.669   1.678   1.688   1.715   1.770   1.807
  1.832   1.848   1.862   1.883   1.919   1.931   1.990   2.019
  2.052   2.074   2.117   2.161   2.185   2.209   2.218   2.328
  2.351   2.447   2.479   2.513   2.556   2.597   2.604   2.614
  2.628   2.663   2.670   2.682   2.815   2.871   2.898   2.899
  2.907   2.973   3.047   3.071   3.072   3.074   3.110   3.149
  3.177   3.202   3.203   3.305   3.361   3.428   3.464   3.547
  3.625   3.661   3.755   3.872   3.906   3.961   4.009   4.142
  4.171   4.260   4.519   4.957   5.009   5.062   5.199   5.392
  5.421   5.644   5.773   5.836  23.591  23.870  23.890  23.920
 24.137  49.878  49.955  50.036
 --------------------------------------------------------------

          Ground-State Mulliken Net Atomic Charges

     Atom                 Charge (a.u.)
  ----------------------------------------
      1 C                    -0.280163
      2 C                    -0.266862
      3 C                     0.297468
      4 C                    -0.102850
      5 C                     0.044541
      6 H                     0.203648
      7 H                     0.196480
      8 O                    -0.324575
      9 O                    -0.381363
     10 O                    -0.488341
     11 H                     0.203641
     12 H                     0.196461
     13 H                     0.356586
     14 H                     0.345329
  ----------------------------------------
  Sum of atomic charges =     0.000000

 -----------------------------------------------------------------
                    Cartesian Multipole Moments
 -----------------------------------------------------------------
    Charge (ESU x 10^10)
                 0.0000
    Dipole Moment (Debye)
         X      -7.7973      Y      -6.1496      Z      -0.0002
       Tot       9.9305
    Quadrupole Moments (Debye-Ang)
        XX     -51.5565     XY      -3.9460     YY     -43.8208
        XZ       0.0013     YZ      -0.0003     ZZ     -46.0791
    Octopole Moments (Debye-Ang^2)
       XXX     -67.5850    XXY     -22.4808    XYY     -21.5774
       YYY      -8.4046    XXZ      -0.0028    XYZ      -0.0001
       YYZ      -0.0040    XZZ      -1.0449    YZZ      -2.7807
       ZZZ      -0.0057
    Hexadecapole Moments (Debye-Ang^3)
      XXXX    -630.1287   XXXY       3.9676   XXYY    -155.6951
      XYYY     -35.3973   YYYY    -449.7260   XXXZ      -0.0129
      XXYZ       0.0017   XYYZ      -0.0054   YYYZ      -0.0076
      XXZZ    -110.0096   XYZZ      -2.7081   YYZZ     -81.8349
      XZZZ      -0.0135   YZZZ      -0.0037   ZZZZ     -59.4020
 -----------------------------------------------------------------
Archival summary:
1\1\pikachu\SP\ProcedureUnspecified\BasisUnspecified\356\cher\WedDec1404:01:422016WedDec1404:01:422016\0\\#,ProcedureUnspecified,BasisUnspecified,\\0,1\C\C,1,1.34865\O,1,1.354,2,128.492\H,3,0.964983,1,109.278,2,-0.00138601,0\O,2,1.35859,1,122.095,3,-0.0030454,0\H,5,0.963016,2,110.806,1,-179.997,0\C,1,1.46711,2,109.902,3,-179.997,0\O,7,1.21197,1,127.383,2,179.98,0\C,2,1.49939,1,113.996,3,179.993,0\H,9,1.0967,2,111.131,1,120.476,0\H,9,1.09671,2,111.128,1,-120.449,0\C,7,1.5346,1,107.06,2,-0.00401165,0\H,12,1.09217,7,109.184,1,121.513,0\H,12,1.09217,7,109.175,1,-121.48,0\\\@

 Total job time:  258.62s(wall), 258.18s(cpu) 
 Wed Dec 14 04:01:42 2016

        *************************************************************
        *                                                           *
        *  Thank you very much for using Q-Chem.  Have a nice day.  *
        *                                                           *
        *************************************************************
