# Supplementary material for: A DFT investigation of the blue bottle experiment: E∘half-cell analysis of autoxidation catalysed by redox indicators
Source: R Soc Open Sci. 2017 Nov 8;4(11):170708. doi: 10.1098/rsos.170708 (PMC5717635; doi:10.1098/rsos.170708)
Supplement: output.zip [file rsos170708supp2.zip › B3LYP_6-311++Gdp_reducing_agents/C5H6O3_keto.out]

pikachu 127.0.1
Q-Chem Developer Version! Running on 127.0.1.*
                  Welcome to Q-Chem
     A Quantum Leap Into The Future Of Chemistry


 Q-Chem 4.4, Q-Chem, Inc., Pleasanton, CA (2016)

 Y. Shao,  Z. Gan,  E. Epifanovsky,  A. T. B. Gilbert,  M. Wormit,  
 J. Kussmann,  A. W. Lange,  A. Behn,  J. Deng,  X. Feng,  D. Ghosh,  
 M. Goldey,  P. R. Horn,  L. D. Jacobson,  I. Kaliman,  F. Rob,  
 R. Z. Khaliullin,  T. Kus,  A. Landau,  J. Liu,  E. I. Proynov,  Y. M. Rhee,  
 R. M. Richard,  M. A. Rohrdanz,  R. P. Steele,  E. J. Sundstrom,  
 H. L. Woodcock III,  P. M. Zimmerman,  D. Zuev,  B. Albrecht,  E. Alguire,  
 B. Austin,  S. A. Baeppler,  G. J. O. Beran,  Y. A. Bernard,  E. Berquist,  
 K. Brandhorst,  K. B. Bravaya,  S. T. Brown,  D. Casanova,  C.-M. Chang,  
 Y. Chen,  S. H. Chien,  K. D. Closser,  M. P. Coons,  D. L. Crittenden,  
 S. Dasgupta,  M. Diedenhofen,  R. A. DiStasio Jr.,  H. Do,  A. D. Dutoi,  
 R. G. Edgar,  P.-T. Fang,  S. Fatehi,  Q. Feng,  L. Fusti-Molnar,  
 A. Ghysels,  A. Golubeva-Zadorozhnaya,  J. Gomes,  A. Gunina,  
 M. W. D. Hanson-Heine,  P. H. P. Harbach,  A. W. Hauser,  J. E. Herr,  
 E. G. Hohenstein,  Z. C. Holden,  K. Hui,  T.-C. Jagau,  H. Ji,  B. Kaduk,  
 K. Khistyaev,  Jaehoon Kim,  Jihan Kim,  R. A. King,  P. Klunzinger,  
 K. Koh,  D. Kosenkov,  T. Kowalczyk,  C. M. Krauter,  A. Kunitsa,  
 K. U. Lao,  A. Laurent,  K. V. Lawler,  J. Lee,  D. Lefrancois,  S. Lehtola,  
 S. V. Levchenko,  C. Y. Lin,  Y.-S. Lin,  F. Liu,  E. Livshits,  
 R. C. Lochan,  A. Luenser,  P. Manohar,  S. F. Manzer,  S.-P. Mao,  Y. Mao,  
 N. Mardirossian,  A. V. Marenich,  L. A. Martinez-Martinez,  S. A. Maurer,  
 N. J. Mayhall,  J.-M. Mewes,  A. F. Morrison,  K. Nanda,  T. S. Nguyen-Beck,  
 C. M. Oana,  R. Olivares-Amaya,  D. P. O'Neill,  J. A. Parkhill,  
 T. M. Perrine,  R. Peverati,  P. A. Pieniazek,  F. Plasser,  A. Prociuk,  
 D. R. Rehn,  E. Rosta,  N. J. Russ,  N. Sergueev,  S. M. Sharada,  
 S. Sharma,  D. W. Small,  A. Sodt,  T. Stauch,  T. Stein,  D. Stuck,  
 Y.-C. Su,  A. J. W. Thom,  T. Tsuchimochi,  L. Vogt,  O. Vydrov,  T. Wang,  
 M. A. Watson,  J. Wenzel,  A. White,  C. F. Williams,  V. Vanovschi,  
 K. Yao,  S. Yeganeh,  S. R. Yost,  Z.-Q. You,  I. Y. Zhang,  X. Zhang,  
 Y. Zhao,  B. R. Brooks,  G. K. L. Chan,  D. M. Chipman,  C. J. Cramer,  
 W. A. Goddard III,  M. S. Gordon,  W. J. Hehre,  A. Klamt,  
 H. F. Schaefer III,  M. W. Schmidt,  C. D. Sherrill,  D. G. Truhlar,  
 A. Warshel,  X. Xu,  A. Aspuru-Guzik,  R. Baer,  A. T. Bell,  N. A. Besley,  
 J.-D. Chai,  A. Dreuw,  B. D. Dunietz,  T. R. Furlani,  S. R. Gwaltney,  
 C.-P. Hsu,  Y. Jung,  J. Kong,  D. S. Lambrecht,  W. Liang,  C. Ochsenfeld,  
 V. A. Rassolov,  L. V. Slipchenko,  J. E. Subotnik,  T. Van Voorhis,  
 J. M. Herbert,  A. I. Krylov,  P. M. W. Gill,  M. Head-Gordon

 Contributors to earlier versions of Q-Chem not listed above: 
 R. D. Adamson,  J. Baker,  E. F. C. Byrd,  A. K. Chakraborty,  C.-L. Cheng,  
 H. Dachsel,  R. J. Doerksen,  G. Hawkins,  A. Heyden,  S. Hirata,  
 G. Kedziora,  F. J. Keil,  C. Kelley,  P. P. Korambath,  W. Kurlancheek,  
 A. M. Lee,  M. S. Lee,  D. Liotard,  I. Lotan,  P. E. Maslen,  N. Nair,  
 D. Neuhauser,  R. Olson,  B. Peters,  J. Ritchie,  N. E. Schultz,  
 N. Shenvi,  A. C. Simmonett,  K. S. Thanthiriwatte,  Q. Wu,  W. Zhang

 Please cite Q-Chem as follows:
 Y. Shao et al., Mol. Phys. 113, 184-215 (2015)
 DOI: 10.1080/00268976.2014.952696

 Q-Chem 4.4.2 for Intel X86 EM64T Linux

 Parts of Q-Chem use Armadillo 5.200.1 (Boston Tea Smuggler).
 http://arma.sourceforge.net/

 Q-Chem begins on Wed Dec 14 04:01:42 2016  


Host: 0

     Scratch files written to /scratch/cher/qchem8563//
FILE_GEOM_ORG=        593

Checking the input file for inconsistencies... 	...done.

--------------------------------------------------------------
User input:
--------------------------------------------------------------
$molecule
0 1
  C    0.8513691033   -1.4806728258    0.1170455750
  C   -0.6971265581   -1.5301058684    0.1425223121
  C   -1.1477340334   -0.0764251575    0.0956183982
  C    0.0068074283    0.7802900613   -0.4054750449
  C    1.2311617498    0.0069124610    0.1069932856
  H    1.3159740631   -1.9577889101    0.9810590537
  H   -1.1166979363   -2.0615348087   -0.7170127759
  O   -2.2035871523    0.3817319084    0.4565550734
  O   -0.0670136815    2.1293963860   -0.0879536756
  O    2.2790101235    0.4752434925    0.4529874015
  H    1.2699829476   -1.9567523369   -0.7746334430
  H   -1.1056451280   -2.0015516375    1.0382695213
  H   -0.9737315131    2.3040768014    0.2050713121
  H    0.0322430822    0.6224230557   -1.5042132563
$end

$rem
   BASIS  =  6-311++G**
   JOB_TYPE  =  optimization
   METHOD  =  B3LYP
$end

--------------------------------------------------------------
 ----------------------------------------------------------------
             Standard Nuclear Orientation (Angstroms)
    I     Atom           X                Y                Z
 ----------------------------------------------------------------
    1      C       1.0287520463    -1.4431713390    -0.0726607591
    2      C      -0.5005341928    -1.6917797554    -0.0524380656
    3      C      -1.1336179629    -0.3074286645    -0.0176288652
    4      C      -0.1010052005     0.7169081910    -0.4675916205
    5      C       1.2151095949     0.0789741541     0.0021553508
    6      H       1.5554857184    -1.9048315175     0.7636635419
    7      H      -0.8535928614    -2.2232373712    -0.9413474010
    8      O      -2.2373181398    -0.0092849386     0.3670336199
    9      O      -0.3449485300     2.0254011994    -0.0742788310
   10      O       2.1964140733     0.6573319685     0.3757538741
   11      H       1.4997192629    -1.8107142728    -0.9892210655
   12      H      -0.8402835965    -2.2613841256     0.8145295243
   13      H      -1.2648733723     2.0657746797     0.2267566877
   14      H      -0.0618600897     0.6257912562    -1.5734668330
 ----------------------------------------------------------------
 Molecular Point Group                 C1    NOp =  1
 Largest Abelian Subgroup              C1    NOp =  1
 Nuclear Repulsion Energy =   370.9834430338 hartrees
 There are       30 alpha and       30 beta electrons
 Requested basis set is 6-311++G(d,p)
 There are 78 shells and 218 basis functions

 Total QAlloc Memory Limit   2000 MB
 Mega-Array Size        61 MB
 MEM_STATIC part        62 MB
 A cutoff of  1.0D-11 yielded   2889 shell pairs
 There are     22909 function pairs (     24628 Cartesian)

 -------------------------------------------------------
 OpenMP Integral Computing Module                       
 Release: version 1.0, May 2013, Q-Chem Inc. Pittsburgh 
 -------------------------------------------------------
 Integral Job Info:
 Integral job number is                      11
 Integral operator is                         1
 short-range coefficients                     0
 long-range coefficients              100000000
 Omega coefficients                           0
 if combine SR and LR in K                    0
 Integral screening is                        0
 Integral computing path is                   2
 max size of driver memory is            800000
 size of driver memory is                593474
 size of scratch memory is              2260544
 max col of scratch BK array               1296
 max len of scratch array in speh3          155
 max len of scratch index in speh4           18
 max int batch size is                      520
 min int batch size is                       52
 fixed nKL is                                52
 max L of basis functions is                  2
 order of int derivative is                   0
 number of shells is                         78
 number of basis is                         226
 number of cartesian basis is               226
 number of contracted shell pairs          2889
 number of primitive shell pairs           7331
 maxK2 (contraction) of shell pair           36
 max number of K2 of shell pair               1
 max number of CS2 of shell pair            466
 max number of PS2 of shell pair           1092
 mem total for path MDJ                   48414
 -------------------------------------------------------
 Smallest overlap matrix eigenvalue = 1.13E-05

 Scale SEOQF with 1.000000e-01/1.000000e-01/1.000000e-01

 Standard Electronic Orientation quadrupole field applied
 Nucleus-field energy     =     0.0000000095 hartrees
 Guess from superposition of atomic densities
 Warning:  Energy on first SCF cycle will be non-variational
 A restricted hybrid HF-DFT SCF calculation will be
 performed using Pulay DIIS extrapolation
 Exchange:     0.2000 Hartree-Fock + 0.0800 Slater + 0.7200 B88
 Correlation:  0.1900 VWN1RPA + 0.8100 LYP
 Using SG-1 standard quadrature grid
 SCF converges when DIIS error is below 1.0E-08
 ---------------------------------------
  Cycle       Energy         DIIS Error
 ---------------------------------------
    1    -421.5044459228      4.34E-02
    2    -419.7315864093      6.40E-03
    3    -419.2640822078      1.23E-02
    4    -419.8967227582      2.19E-03
    5    -419.9209299986      5.27E-04
    6    -419.9220117017      2.05E-04
    7    -419.9221889887      4.57E-05
    8    -419.9221978242      1.02E-05
    9    -419.9221980564      3.45E-06
   10    -419.9221981103      2.15E-06
   11    -419.9221981722      5.04E-07
   12    -419.9221981670      9.57E-08
   13    -419.9221981620      2.70E-08
   14    -419.9221981664      9.38E-09 Convergence criterion met
 ---------------------------------------
 SCF time:  CPU 161.46 s  wall 161.99 s
 SCF   energy in the final basis set = -419.9221981664
 Total energy in the final basis set = -419.9221981664

 --------------------------------------------------------------

                    Orbital Energies (a.u.)
 --------------------------------------------------------------

 Alpha MOs
 -- Occupied --
-19.156 -19.151 -19.143 -10.297 -10.289 -10.261 -10.216 -10.212
 -1.096  -1.080  -1.054  -0.866  -0.749  -0.709  -0.601  -0.574
 -0.538  -0.514  -0.489  -0.489  -0.470  -0.443  -0.437  -0.423
 -0.396  -0.387  -0.377  -0.328  -0.293  -0.267
 -- Virtual --
 -0.076  -0.036  -0.021   0.003   0.007   0.011   0.025   0.043
  0.046   0.059   0.064   0.081   0.096   0.098   0.102   0.107
  0.108   0.115   0.119   0.120   0.122   0.127   0.134   0.145
  0.152   0.156   0.163   0.176   0.178   0.183   0.184   0.222
  0.227   0.249   0.256   0.269   0.275   0.280   0.289   0.290
  0.298   0.309   0.312   0.319   0.322   0.329   0.330   0.342
  0.375   0.384   0.394   0.417   0.440   0.462   0.478   0.492
  0.525   0.532   0.539   0.554   0.568   0.588   0.596   0.606
  0.627   0.648   0.660   0.668   0.675   0.681   0.700   0.716
  0.727   0.730   0.793   0.834   0.865   0.875   1.008   1.083
  1.095   1.111   1.139   1.142   1.157   1.164   1.171   1.196
  1.217   1.220   1.248   1.259   1.307   1.313   1.361   1.401
  1.445   1.459   1.483   1.522   1.538   1.571   1.573   1.585
  1.610   1.615   1.627   1.646   1.654   1.670   1.707   1.717
  1.736   1.818   1.826   1.868   1.923   1.931   1.961   2.026
  2.059   2.089   2.115   2.126   2.137   2.170   2.253   2.301
  2.374   2.438   2.445   2.459   2.478   2.558   2.599   2.627
  2.676   2.707   2.715   2.749   2.812   2.834   2.858   2.860
  2.881   2.884   2.892   2.948   2.990   3.016   3.104   3.146
  3.153   3.199   3.310   3.342   3.352   3.371   3.490   3.510
  3.634   3.676   3.706   3.840   3.863   3.923   3.994   4.104
  4.130   4.214   4.319   5.026   5.063   5.078   5.150   5.188
  5.421   5.592   5.719   5.763  23.749  23.798  23.834  23.857
 23.893  49.903  49.964  49.988
 --------------------------------------------------------------

          Ground-State Mulliken Net Atomic Charges

     Atom                 Charge (a.u.)
  ----------------------------------------
      1 C                    -0.311055
      2 C                    -0.382951
      3 C                     0.276405
      4 C                    -0.328468
      5 C                     0.248217
      6 H                     0.196273
      7 H                     0.192972
      8 O                    -0.291642
      9 O                    -0.213016
     10 O                    -0.252287
     11 H                     0.190348
     12 H                     0.194143
     13 H                     0.259560
     14 H                     0.221500
  ----------------------------------------
  Sum of atomic charges =     0.000000

 -----------------------------------------------------------------
                    Cartesian Multipole Moments
 -----------------------------------------------------------------
    Charge (ESU x 10^10)
                 0.0000
    Dipole Moment (Debye)
         X      -0.7265      Y      -3.7667      Z      -1.6851
       Tot       4.1899
    Quadrupole Moments (Debye-Ang)
        XX     -58.0087     XY      -5.3834     YY     -46.6516
        XZ      -0.5803     YZ       0.0336     ZZ     -43.8996
    Octopole Moments (Debye-Ang^2)
       XXX      -1.0102    XXY      -0.5040    XYY      -9.0930
       YYY      -6.5653    XXZ      -7.4658    XYZ      -3.0485
       YYZ       2.7223    XZZ      -0.1306    YZZ       0.3730
       ZZZ      -0.2642
    Hexadecapole Moments (Debye-Ang^3)
      XXXX    -632.0568   XXXY     -23.4012   XXYY    -154.4351
      XYYY     -15.2520   YYYY    -470.6867   XXXZ      -0.6085
      XXYZ       0.1541   XYYZ      -4.1013   YYYZ       6.2792
      XXZZ    -103.2904   XYZZ      -0.9817   YYZZ     -85.2566
      XZZZ      -0.2464   YZZZ      -0.5358   ZZZZ     -81.1693
 -----------------------------------------------------------------
 Calculating analytic gradient of the SCF energy
 Gradient of SCF Energy
            1           2           3           4           5           6
    1   0.0000157   0.0002019  -0.0001677   0.0001175  -0.0000788  -0.0000226
    2   0.0002313   0.0000969  -0.0000788  -0.0002649  -0.0000001  -0.0000600
    3   0.0000806  -0.0000968   0.0001219  -0.0001056   0.0001560   0.0000069
            7           8           9          10          11          12
    1   0.0000545  -0.0000569   0.0001245  -0.0000299  -0.0000392   0.0000577
    2  -0.0000873   0.0000680  -0.0001494   0.0000212  -0.0000315  -0.0000609
    3  -0.0000614  -0.0000034   0.0000294  -0.0000907  -0.0000430   0.0000779
           13          14
    1  -0.0001564  -0.0000204
    2   0.0001376   0.0001778
    3  -0.0000114  -0.0000604
 Max gradient component =       2.649E-04
 RMS gradient           =       1.053E-04
 Gradient time:  CPU 50.26 s  wall 50.26 s
 Geometry Optimization Parameters
   NAtoms,    NIC,     NZ,  NCons,   NDum,   NFix, NCnnct, MaxDiis
       14     103       0       0       0       0       0       0


** GEOMETRY OPTIMIZATION IN DELOCALIZED INTERNAL COORDINATES **
   Searching for a Minimum

   Optimization Cycle:   1

                       Coordinates (Angstroms)
     ATOM                X               Y               Z
      1  C         1.0287520463   -1.4431713390   -0.0726607591
      2  C        -0.5005341928   -1.6917797554   -0.0524380656
      3  C        -1.1336179629   -0.3074286645   -0.0176288652
      4  C        -0.1010052005    0.7169081910   -0.4675916205
      5  C         1.2151095949    0.0789741541    0.0021553508
      6  H         1.5554857184   -1.9048315175    0.7636635419
      7  H        -0.8535928614   -2.2232373712   -0.9413474010
      8  O        -2.2373181398   -0.0092849386    0.3670336199
      9  O        -0.3449485300    2.0254011994   -0.0742788310
     10  O         2.1964140733    0.6573319685    0.3757538741
     11  H         1.4997192629   -1.8107142728   -0.9892210655
     12  H        -0.8402835965   -2.2613841256    0.8145295243
     13  H        -1.2648733723    2.0657746797    0.2267566877
     14  H        -0.0618600897    0.6257912562   -1.5734668330
   Point Group: c1    Number of degrees of freedom:    36


   Energy is   -419.922198166


 Attempting to Generate Delocalized Internal Coordinates

 36 Hessian modes will be used to form the next step
  Hessian Eigenvalues:
     0.003990    0.004454    0.006252    0.009494    0.017242    0.032172
     0.038254    0.052640    0.053216    0.057328    0.064467    0.077837
     0.083391    0.086274    0.086741    0.110623    0.140205    0.160000
     0.218379    0.228095    0.248820    0.249917    0.268277    0.277462
     0.282849    0.293790    0.296983    0.325669    0.343326    0.343469
     0.346325    0.347113    0.476803    0.536292    1.017503    1.054472

 Minimum Search - Taking Simple RFO Step
 Searching for Lamda that Minimizes Along All modes
 Value Taken    Lamda =  -0.00000346
 Step Taken.  Stepsize is  0.016589

                             Maximum     Tolerance    Cnvgd?
         Gradient           0.000248      0.000300     YES
         Displacement       0.007163      0.001200      NO
         Energy change     *********      0.000001      NO


 New Cartesian Coordinates Obtained by Inverse Iteration

 Displacement from previous Coordinates is:  0.011140
 ----------------------------------------------------------------
             Standard Nuclear Orientation (Angstroms)
    I     Atom           X                Y                Z
 ----------------------------------------------------------------
    1      C       1.0289221520    -1.4432997420    -0.0730572082
    2      C      -0.5006824241    -1.6915077331    -0.0527303122
    3      C      -1.1328524408    -0.3070052665    -0.0172178523
    4      C      -0.1008740301     0.7171890295    -0.4682679200
    5      C       1.2157513397     0.0791318401     0.0003848720
    6      H       1.5555866272    -1.9035237434     0.7640664825
    7      H      -0.8545791453    -2.2218901436    -0.9418046131
    8      O      -2.2363114496    -0.0090356806     0.3681561769
    9      O      -0.3454111558     2.0257617562    -0.0756183879
   10      O       2.1955554665     0.6573364634     0.3782068352
   11      H       1.5007025826    -1.8115796414    -0.9888479895
   12      H      -0.8411004681    -2.2611044508     0.8138307080
   13      H      -1.2644216092     2.0637218878     0.2281074217
   14      H      -0.0628386950     0.6241548886    -1.5739490556
 ----------------------------------------------------------------
 Molecular Point Group                 C1    NOp =  1
 Largest Abelian Subgroup              C1    NOp =  1
 Nuclear Repulsion Energy =   370.9970210823 hartrees
 There are       30 alpha and       30 beta electrons
 Applying Cartesian multipole field
    Component          Value
    ---------          -----
     (2,0,0)        1.00000E-11
     (0,2,0)        2.00000E-11
     (0,0,2)       -3.00000E-11
 Nucleus-field energy     =     0.0000000095 hartrees
 Requested basis set is 6-311++G(d,p)
 There are 78 shells and 218 basis functions
 A cutoff of  1.0D-11 yielded   2889 shell pairs
 There are     22909 function pairs (     24628 Cartesian)
 Smallest overlap matrix eigenvalue = 1.13E-05
 Guess MOs from SCF MO coefficient file
 Reading MOs from coefficient file
 Reading MOs from coefficient file
 A restricted hybrid HF-DFT SCF calculation will be
 performed using Pulay DIIS extrapolation
 Exchange:     0.2000 Hartree-Fock + 0.0800 Slater + 0.7200 B88
 Correlation:  0.1900 VWN1RPA + 0.8100 LYP
 Using SG-1 standard quadrature grid
 SCF converges when DIIS error is below 1.0E-08
 Geometry optimization detected.  Setting ReadMinima to 0
 Setting SaveMinima to 0
 ---------------------------------------
  Cycle       Energy         DIIS Error
 ---------------------------------------
    1    -419.9225098369      6.81E-05
    2    -419.9221986367      7.78E-06
    3    -419.9221986493      9.87E-06
    4    -419.9221992268      2.97E-06
    5    -419.9221991588      1.52E-06
    6    -419.9221991906      3.57E-07
    7    -419.9221991702      1.74E-07
    8    -419.9221991839      1.60E-08
    9    -419.9221991824      1.35E-08
   10    -419.9221991834      3.79E-09 Convergence criterion met
 ---------------------------------------
 SCF time:  CPU 109.64 s  wall 110.05 s
 SCF   energy in the final basis set = -419.9221991834
 Total energy in the final basis set = -419.9221991834

 --------------------------------------------------------------

                    Orbital Energies (a.u.)
 --------------------------------------------------------------

 Alpha MOs
 -- Occupied --
-19.156 -19.151 -19.143 -10.297 -10.289 -10.261 -10.216 -10.212
 -1.097  -1.080  -1.054  -0.866  -0.749  -0.709  -0.601  -0.574
 -0.538  -0.514  -0.489  -0.489  -0.470  -0.443  -0.437  -0.423
 -0.396  -0.387  -0.377  -0.328  -0.293  -0.267
 -- Virtual --
 -0.076  -0.036  -0.021   0.003   0.007   0.011   0.025   0.043
  0.046   0.059   0.064   0.081   0.096   0.098   0.102   0.107
  0.108   0.115   0.119   0.120   0.122   0.127   0.134   0.145
  0.152   0.156   0.163   0.176   0.178   0.183   0.184   0.222
  0.227   0.249   0.256   0.269   0.276   0.279   0.289   0.290
  0.298   0.309   0.313   0.319   0.322   0.329   0.330   0.342
  0.375   0.384   0.394   0.417   0.440   0.461   0.478   0.492
  0.525   0.532   0.539   0.554   0.568   0.588   0.596   0.606
  0.627   0.648   0.660   0.668   0.675   0.682   0.700   0.716
  0.727   0.730   0.793   0.834   0.865   0.875   1.008   1.083
  1.095   1.111   1.139   1.142   1.157   1.164   1.171   1.196
  1.216   1.220   1.248   1.259   1.307   1.313   1.361   1.401
  1.445   1.459   1.483   1.523   1.538   1.571   1.574   1.585
  1.610   1.614   1.627   1.646   1.654   1.671   1.706   1.716
  1.736   1.818   1.825   1.867   1.923   1.931   1.961   2.027
  2.059   2.089   2.115   2.126   2.137   2.169   2.253   2.301
  2.374   2.438   2.446   2.459   2.479   2.558   2.599   2.627
  2.676   2.708   2.715   2.749   2.812   2.834   2.858   2.861
  2.880   2.884   2.892   2.948   2.990   3.016   3.104   3.146
  3.153   3.199   3.310   3.342   3.352   3.371   3.489   3.510
  3.635   3.676   3.706   3.840   3.863   3.923   3.994   4.104
  4.130   4.214   4.319   5.026   5.063   5.079   5.150   5.188
  5.421   5.591   5.719   5.763  23.749  23.798  23.834  23.857
 23.893  49.903  49.965  49.987
 --------------------------------------------------------------

          Ground-State Mulliken Net Atomic Charges

     Atom                 Charge (a.u.)
  ----------------------------------------
      1 C                    -0.311716
      2 C                    -0.382569
      3 C                     0.276249
      4 C                    -0.329459
      5 C                     0.249375
      6 H                     0.196431
      7 H                     0.193064
      8 O                    -0.291546
      9 O                    -0.212561
     10 O                    -0.252301
     11 H                     0.190126
     12 H                     0.194186
     13 H                     0.259448
     14 H                     0.221271
  ----------------------------------------
  Sum of atomic charges =     0.000000

 -----------------------------------------------------------------
                    Cartesian Multipole Moments
 -----------------------------------------------------------------
    Charge (ESU x 10^10)
                 0.0000
    Dipole Moment (Debye)
         X      -0.7241      Y      -3.7704      Z      -1.6875
       Tot       4.1938
    Quadrupole Moments (Debye-Ang)
        XX     -57.9914     XY      -5.3668     YY     -46.6722
        XZ      -0.5929     YZ       0.0413     ZZ     -43.9047
    Octopole Moments (Debye-Ang^2)
       XXX      -1.0173    XXY      -0.5323    XYY      -9.0725
       YYY      -6.6279    XXZ      -7.4943    XYZ      -3.0659
       YYZ       2.7486    XZZ      -0.1445    YZZ       0.3651
       ZZZ      -0.2587
    Hexadecapole Moments (Debye-Ang^3)
      XXXX    -631.6322   XXXY     -23.3110   XXYY    -154.4155
      XYYY     -15.0828   YYYY    -470.8413   XXXZ      -0.6670
      XXYZ       0.1510   XYYZ      -4.1372   YYYZ       6.3179
      XXZZ    -103.2942   XYZZ      -0.9711   YYZZ     -85.2803
      XZZZ      -0.2610   YZZZ      -0.5241   ZZZZ     -81.2965
 -----------------------------------------------------------------
 Calculating analytic gradient of the SCF energy
 Gradient of SCF Energy
            1           2           3           4           5           6
    1  -0.0000487   0.0000108  -0.0000982  -0.0001107   0.0002467   0.0000021
    2   0.0001011  -0.0000321   0.0000307  -0.0001209  -0.0000174  -0.0000390
    3   0.0002473  -0.0000663   0.0001185   0.0000611  -0.0005982  -0.0000100
            7           8           9          10          11          12
    1   0.0000142   0.0000184  -0.0000047  -0.0000849   0.0000339   0.0000067
    2  -0.0000240  -0.0000520   0.0000269   0.0000428   0.0000698  -0.0000004
    3   0.0000165  -0.0000549   0.0001231   0.0001978  -0.0000022   0.0000121
           13          14
    1  -0.0000110   0.0000254
    2  -0.0000118   0.0000263
    3  -0.0000763   0.0000315
 Max gradient component =       5.982E-04
 RMS gradient           =       1.235E-04
 Gradient time:  CPU 50.20 s  wall 50.19 s
 Geometry Optimization Parameters
   NAtoms,    NIC,     NZ,  NCons,   NDum,   NFix, NCnnct, MaxDiis
       14     103       0       0       0       0       0       0

 Cartesian Hessian Update
 Hessian Updated using BFGS Update


** GEOMETRY OPTIMIZATION IN DELOCALIZED INTERNAL COORDINATES **
   Searching for a Minimum

   Optimization Cycle:   2

                       Coordinates (Angstroms)
     ATOM                X               Y               Z
      1  C         1.0289221520   -1.4432997420   -0.0730572082
      2  C        -0.5006824241   -1.6915077331   -0.0527303122
      3  C        -1.1328524408   -0.3070052665   -0.0172178523
      4  C        -0.1008740301    0.7171890295   -0.4682679200
      5  C         1.2157513397    0.0791318401    0.0003848720
      6  H         1.5555866272   -1.9035237434    0.7640664825
      7  H        -0.8545791453   -2.2218901436   -0.9418046131
      8  O        -2.2363114496   -0.0090356806    0.3681561769
      9  O        -0.3454111558    2.0257617562   -0.0756183879
     10  O         2.1955554665    0.6573364634    0.3782068352
     11  H         1.5007025826   -1.8115796414   -0.9888479895
     12  H        -0.8411004681   -2.2611044508    0.8138307080
     13  H        -1.2644216092    2.0637218878    0.2281074217
     14  H        -0.0628386950    0.6241548886   -1.5739490556
   Point Group: c1    Number of degrees of freedom:    36


   Energy is   -419.922199183

 Hessian Updated using BFGS Update

 36 Hessian modes will be used to form the next step
  Hessian Eigenvalues:
     0.004057    0.005679    0.007052    0.012527    0.016029    0.031381
     0.038277    0.052622    0.053196    0.057257    0.062356    0.075858
     0.083496    0.086250    0.088428    0.110127    0.138430    0.157210
     0.218596    0.225257    0.247805    0.250383    0.265775    0.272329
     0.283766    0.293684    0.297175    0.326330    0.342995    0.343489
     0.345756    0.347094    0.477002    0.536883    1.018573    1.054488

 Minimum Search - Taking Simple RFO Step
 Searching for Lamda that Minimizes Along All modes
 Value Taken    Lamda =  -0.00000429
 Step Taken.  Stepsize is  0.017466

                             Maximum     Tolerance    Cnvgd?
         Gradient           0.000202      0.000300     YES
         Displacement       0.009499      0.001200      NO
         Energy change     -0.000001      0.000001      NO


 New Cartesian Coordinates Obtained by Inverse Iteration

 Displacement from previous Coordinates is:  0.013921
 ----------------------------------------------------------------
             Standard Nuclear Orientation (Angstroms)
    I     Atom           X                Y                Z
 ----------------------------------------------------------------
    1      C       1.0289379129    -1.4433253624    -0.0735037186
    2      C      -0.5009772165    -1.6912530866    -0.0527355739
    3      C      -1.1322041064    -0.3065146781    -0.0164697248
    4      C      -0.1005305194     0.7173765444    -0.4680291610
    5      C       1.2151884022     0.0793022985     0.0033877935
    6      H       1.5562805058    -1.9039998042     0.7628985060
    7      H      -0.8557707288    -2.2201841776    -0.9421739560
    8      O      -2.2353490330    -0.0085607830     0.3697425660
    9      O      -0.3466150841     2.0265010848    -0.0783216678
   10      O       2.1961020085     0.6571840306     0.3788805512
   11      H       1.5009978305    -1.8097169970    -0.9898583337
   12      H      -0.8419520070    -2.2611705583     0.8132288883
   13      H      -1.2649001602     2.0620665821     0.2275386991
   14      H      -0.0617610545     0.6206443711    -1.5733257106
 ----------------------------------------------------------------
 Molecular Point Group                 C1    NOp =  1
 Largest Abelian Subgroup              C1    NOp =  1
 Nuclear Repulsion Energy =   371.0046615746 hartrees
 There are       30 alpha and       30 beta electrons
 Applying Cartesian multipole field
    Component          Value
    ---------          -----
     (2,0,0)        1.00000E-11
     (0,2,0)        2.00000E-11
     (0,0,2)       -3.00000E-11
 Nucleus-field energy     =     0.0000000095 hartrees
 Requested basis set is 6-311++G(d,p)
 There are 78 shells and 218 basis functions
 A cutoff of  1.0D-11 yielded   2889 shell pairs
 There are     22909 function pairs (     24628 Cartesian)
 Smallest overlap matrix eigenvalue = 1.13E-05
 Guess MOs from SCF MO coefficient file
 Reading MOs from coefficient file
 Reading MOs from coefficient file
 A restricted hybrid HF-DFT SCF calculation will be
 performed using Pulay DIIS extrapolation
 Exchange:     0.2000 Hartree-Fock + 0.0800 Slater + 0.7200 B88
 Correlation:  0.1900 VWN1RPA + 0.8100 LYP
 Using SG-1 standard quadrature grid
 SCF converges when DIIS error is below 1.0E-08
 Geometry optimization detected.  Setting ReadMinima to 0
 Setting SaveMinima to 0
 ---------------------------------------
  Cycle       Energy         DIIS Error
 ---------------------------------------
    1    -419.9224630123      6.04E-05
    2    -419.9221991877      7.22E-06
    3    -419.9221988177      1.10E-05
    4    -419.9221995311      2.87E-06
    5    -419.9221995131      1.01E-06
    6    -419.9221995380      3.02E-07
    7    -419.9221995140      2.19E-07
    8    -419.9221995200      2.83E-08
    9    -419.9221995220      8.34E-09 Convergence criterion met
 ---------------------------------------
 SCF time:  CPU 101.98 s  wall 102.04 s
 SCF   energy in the final basis set = -419.9221995220
 Total energy in the final basis set = -419.9221995220

 --------------------------------------------------------------

                    Orbital Energies (a.u.)
 --------------------------------------------------------------

 Alpha MOs
 -- Occupied --
-19.156 -19.151 -19.143 -10.297 -10.289 -10.261 -10.216 -10.213
 -1.097  -1.080  -1.054  -0.866  -0.749  -0.709  -0.601  -0.574
 -0.538  -0.514  -0.489  -0.489  -0.470  -0.443  -0.437  -0.423
 -0.396  -0.387  -0.377  -0.328  -0.294  -0.267
 -- Virtual --
 -0.076  -0.036  -0.021   0.003   0.007   0.011   0.025   0.043
  0.046   0.059   0.064   0.081   0.096   0.098   0.102   0.107
  0.108   0.115   0.119   0.120   0.122   0.127   0.134   0.145
  0.152   0.156   0.163   0.176   0.179   0.183   0.184   0.222
  0.227   0.248   0.256   0.269   0.276   0.280   0.289   0.291
  0.298   0.309   0.313   0.319   0.322   0.329   0.330   0.342
  0.375   0.384   0.394   0.416   0.440   0.461   0.478   0.492
  0.525   0.532   0.539   0.554   0.568   0.588   0.596   0.606
  0.627   0.648   0.660   0.668   0.675   0.682   0.699   0.716
  0.727   0.730   0.793   0.834   0.865   0.875   1.008   1.083
  1.095   1.111   1.139   1.142   1.157   1.164   1.171   1.196
  1.216   1.220   1.248   1.259   1.307   1.313   1.361   1.401
  1.445   1.459   1.483   1.523   1.538   1.571   1.573   1.585
  1.610   1.615   1.627   1.646   1.654   1.671   1.707   1.717
  1.735   1.818   1.825   1.867   1.923   1.931   1.961   2.027
  2.059   2.089   2.116   2.127   2.137   2.170   2.253   2.300
  2.374   2.438   2.446   2.459   2.479   2.559   2.599   2.627
  2.677   2.708   2.715   2.749   2.812   2.834   2.857   2.860
  2.881   2.884   2.892   2.948   2.990   3.017   3.104   3.147
  3.153   3.199   3.310   3.342   3.352   3.371   3.489   3.510
  3.636   3.676   3.706   3.840   3.862   3.922   3.994   4.104
  4.130   4.214   4.318   5.026   5.063   5.079   5.150   5.188
  5.422   5.591   5.719   5.763  23.750  23.798  23.834  23.857
 23.894  49.903  49.965  49.988
 --------------------------------------------------------------

          Ground-State Mulliken Net Atomic Charges

     Atom                 Charge (a.u.)
  ----------------------------------------
      1 C                    -0.311873
      2 C                    -0.383242
      3 C                     0.277358
      4 C                    -0.329801
      5 C                     0.249237
      6 H                     0.196274
      7 H                     0.193064
      8 O                    -0.291801
      9 O                    -0.212428
     10 O                    -0.252404
     11 H                     0.190445
     12 H                     0.194250
     13 H                     0.259337
     14 H                     0.221584
  ----------------------------------------
  Sum of atomic charges =    -0.000000

 -----------------------------------------------------------------
                    Cartesian Multipole Moments
 -----------------------------------------------------------------
    Charge (ESU x 10^10)
                -0.0000
    Dipole Moment (Debye)
         X      -0.7224      Y      -3.7737      Z      -1.6838
       Tot       4.1950
    Quadrupole Moments (Debye-Ang)
        XX     -57.9892     XY      -5.3521     YY     -46.6962
        XZ      -0.5884     YZ       0.0562     ZZ     -43.9065
    Octopole Moments (Debye-Ang^2)
       XXX      -1.0543    XXY      -0.5646    XYY      -9.0457
       YYY      -6.6971    XXZ      -7.5289    XYZ      -3.0681
       YYZ       2.7628    XZZ      -0.1415    YZZ       0.3487
       ZZZ      -0.3048
    Hexadecapole Moments (Debye-Ang^3)
      XXXX    -631.4921   XXXY     -23.2470   XXYY    -154.4046
      XYYY     -14.9215   YYYY    -471.0221   XXXZ      -0.6749
      XXYZ       0.1665   XYYZ      -4.1594   YYYZ       6.4071
      XXZZ    -103.3075   XYZZ      -0.9468   YYZZ     -85.3145
      XZZZ      -0.2823   YZZZ      -0.4394   ZZZZ     -81.3381
 -----------------------------------------------------------------
 Calculating analytic gradient of the SCF energy
 Gradient of SCF Energy
            1           2           3           4           5           6
    1   0.0000977  -0.0001729   0.0000802  -0.0000674  -0.0001813   0.0000528
    2  -0.0000848  -0.0001210   0.0000918   0.0000648  -0.0000359   0.0001006
    3  -0.0001683   0.0000238   0.0000617  -0.0002600   0.0003516  -0.0000211
            7           8           9          10          11          12
    1  -0.0000212   0.0001269  -0.0000892   0.0000955   0.0000733  -0.0000294
    2   0.0000617  -0.0001441   0.0002248   0.0000821   0.0000210   0.0000428
    3   0.0000834  -0.0000889   0.0002387  -0.0000781   0.0000203  -0.0000654
           13          14
    1   0.0001327  -0.0000979
    2  -0.0001612  -0.0001426
    3  -0.0001474   0.0000495
 Max gradient component =       3.516E-04
 RMS gradient           =       1.254E-04
 Gradient time:  CPU 50.29 s  wall 50.29 s
 Geometry Optimization Parameters
   NAtoms,    NIC,     NZ,  NCons,   NDum,   NFix, NCnnct, MaxDiis
       14     103       0       0       0       0       0       0

 Cartesian Hessian Update
 Hessian Updated using BFGS Update


** GEOMETRY OPTIMIZATION IN DELOCALIZED INTERNAL COORDINATES **
   Searching for a Minimum

   Optimization Cycle:   3

                       Coordinates (Angstroms)
     ATOM                X               Y               Z
      1  C         1.0289379129   -1.4433253624   -0.0735037186
      2  C        -0.5009772165   -1.6912530866   -0.0527355739
      3  C        -1.1322041064   -0.3065146781   -0.0164697248
      4  C        -0.1005305194    0.7173765444   -0.4680291610
      5  C         1.2151884022    0.0793022985    0.0033877935
      6  H         1.5562805058   -1.9039998042    0.7628985060
      7  H        -0.8557707288   -2.2201841776   -0.9421739560
      8  O        -2.2353490330   -0.0085607830    0.3697425660
      9  O        -0.3466150841    2.0265010848   -0.0783216678
     10  O         2.1961020085    0.6571840306    0.3788805512
     11  H         1.5009978305   -1.8097169970   -0.9898583337
     12  H        -0.8419520070   -2.2611705583    0.8132288883
     13  H        -1.2649001602    2.0620665821    0.2275386991
     14  H        -0.0617610545    0.6206443711   -1.5733257106
   Point Group: c1    Number of degrees of freedom:    36


   Energy is   -419.922199522

 Hessian Updated using BFGS Update

 36 Hessian modes will be used to form the next step
  Hessian Eigenvalues:
     0.004057    0.005483    0.007042    0.012744    0.020426    0.031597
     0.042887    0.053182    0.054858    0.057072    0.067015    0.076755
     0.085397    0.086241    0.087700    0.110644    0.138229    0.165986
     0.218725    0.226491    0.248481    0.250305    0.271235    0.272480
     0.283244    0.293774    0.297553    0.325980    0.343350    0.343967
     0.346201    0.347347    0.477077    0.540057    1.020440    1.055380

 Minimum Search - Taking Simple RFO Step
 Searching for Lamda that Minimizes Along All modes
 Value Taken    Lamda =  -0.00000243
 Step Taken.  Stepsize is  0.007192

                             Maximum     Tolerance    Cnvgd?
         Gradient           0.000309      0.000300      NO
         Displacement       0.004631      0.001200      NO
         Energy change     -0.000000      0.000001     YES


 New Cartesian Coordinates Obtained by Inverse Iteration

 Displacement from previous Coordinates is:  0.006862
 ----------------------------------------------------------------
             Standard Nuclear Orientation (Angstroms)
    I     Atom           X                Y                Z
 ----------------------------------------------------------------
    1      C       1.0288109206    -1.4433086804    -0.0732309542
    2      C      -0.5007950771    -1.6913767918    -0.0528758720
    3      C      -1.1327431099    -0.3068016923    -0.0174409399
    4      C      -0.1007344716     0.7172857881    -0.4682799692
    5      C       1.2152235099     0.0792551412     0.0024175218
    6      H       1.5556379543    -1.9039763034     0.7635480509
    7      H      -0.8547181638    -2.2213070739    -0.9422078860
    8      O      -2.2354584412    -0.0084939319     0.3699311887
    9      O      -0.3465569142     2.0262206238    -0.0779721532
   10      O       2.1958491550     0.6571875068     0.3784772807
   11      H       1.5006271058    -1.8106175519    -0.9893546061
   12      H      -0.8413459716    -2.2611867682     0.8134385357
   13      H      -1.2647170004     2.0631524211     0.2285941870
   14      H      -0.0616327459     0.6223167771    -1.5737852266
 ----------------------------------------------------------------
 Molecular Point Group                 C1    NOp =  1
 Largest Abelian Subgroup              C1    NOp =  1
 Nuclear Repulsion Energy =   370.9989688127 hartrees
 There are       30 alpha and       30 beta electrons
 Applying Cartesian multipole field
    Component          Value
    ---------          -----
     (2,0,0)        1.00000E-11
     (0,2,0)        2.00000E-11
     (0,0,2)       -3.00000E-11
 Nucleus-field energy     =     0.0000000095 hartrees
 Requested basis set is 6-311++G(d,p)
 There are 78 shells and 218 basis functions
 A cutoff of  1.0D-11 yielded   2889 shell pairs
 There are     22909 function pairs (     24628 Cartesian)
 Smallest overlap matrix eigenvalue = 1.13E-05
 Guess MOs from SCF MO coefficient file
 Reading MOs from coefficient file
 Reading MOs from coefficient file
 A restricted hybrid HF-DFT SCF calculation will be
 performed using Pulay DIIS extrapolation
 Exchange:     0.2000 Hartree-Fock + 0.0800 Slater + 0.7200 B88
 Correlation:  0.1900 VWN1RPA + 0.8100 LYP
 Using SG-1 standard quadrature grid
 SCF converges when DIIS error is below 1.0E-08
 Geometry optimization detected.  Setting ReadMinima to 0
 Setting SaveMinima to 0
 ---------------------------------------
  Cycle       Energy         DIIS Error
 ---------------------------------------
    1    -419.9219782115      2.62E-05
    2    -419.9222008094      3.39E-06
    3    -419.9222006102      4.16E-06
    4    -419.9222006491      9.61E-07
    5    -419.9222006661      4.95E-07
    6    -419.9222006479      1.79E-07
    7    -419.9222006341      6.56E-08
    8    -419.9222006314      1.98E-08
    9    -419.9222006314      8.92E-09 Convergence criterion met
 ---------------------------------------
 SCF time:  CPU 99.14 s  wall 99.37 s
 SCF   energy in the final basis set = -419.9222006314
 Total energy in the final basis set = -419.9222006314

 --------------------------------------------------------------

                    Orbital Energies (a.u.)
 --------------------------------------------------------------

 Alpha MOs
 -- Occupied --
-19.156 -19.151 -19.143 -10.297 -10.289 -10.261 -10.216 -10.213
 -1.097  -1.080  -1.054  -0.866  -0.749  -0.709  -0.601  -0.574
 -0.538  -0.514  -0.489  -0.489  -0.470  -0.443  -0.437  -0.423
 -0.396  -0.387  -0.377  -0.328  -0.294  -0.267
 -- Virtual --
 -0.076  -0.036  -0.021   0.003   0.007   0.011   0.025   0.043
  0.046   0.059   0.064   0.081   0.096   0.098   0.102   0.107
  0.108   0.115   0.119   0.120   0.122   0.127   0.134   0.145
  0.152   0.156   0.163   0.176   0.179   0.183   0.184   0.222
  0.227   0.248   0.256   0.269   0.276   0.280   0.289   0.291
  0.298   0.309   0.313   0.319   0.322   0.329   0.330   0.342
  0.375   0.384   0.394   0.416   0.440   0.462   0.478   0.492
  0.525   0.532   0.539   0.554   0.568   0.588   0.596   0.606
  0.627   0.648   0.660   0.668   0.675   0.682   0.699   0.716
  0.727   0.730   0.793   0.834   0.865   0.875   1.008   1.083
  1.095   1.111   1.139   1.142   1.157   1.164   1.171   1.196
  1.216   1.220   1.248   1.259   1.308   1.313   1.361   1.401
  1.445   1.459   1.483   1.523   1.538   1.571   1.573   1.585
  1.610   1.615   1.627   1.646   1.654   1.671   1.707   1.717
  1.735   1.818   1.825   1.867   1.923   1.931   1.961   2.027
  2.059   2.089   2.115   2.126   2.137   2.170   2.253   2.301
  2.374   2.438   2.446   2.459   2.479   2.559   2.599   2.627
  2.677   2.708   2.715   2.749   2.812   2.834   2.857   2.860
  2.881   2.884   2.892   2.948   2.990   3.017   3.104   3.147
  3.153   3.199   3.310   3.342   3.352   3.371   3.489   3.510
  3.635   3.676   3.706   3.840   3.863   3.923   3.994   4.104
  4.130   4.214   4.318   5.026   5.063   5.079   5.150   5.188
  5.421   5.591   5.719   5.764  23.750  23.798  23.834  23.857
 23.893  49.903  49.965  49.988
 --------------------------------------------------------------

          Ground-State Mulliken Net Atomic Charges

     Atom                 Charge (a.u.)
  ----------------------------------------
      1 C                    -0.311523
      2 C                    -0.382919
      3 C                     0.277493
      4 C                    -0.330329
      5 C                     0.249147
      6 H                     0.196335
      7 H                     0.192961
      8 O                    -0.291760
      9 O                    -0.212614
     10 O                    -0.252296
     11 H                     0.190340
     12 H                     0.194252
     13 H                     0.259477
     14 H                     0.221437
  ----------------------------------------
  Sum of atomic charges =    -0.000000

 -----------------------------------------------------------------
                    Cartesian Multipole Moments
 -----------------------------------------------------------------
    Charge (ESU x 10^10)
                 0.0000
    Dipole Moment (Debye)
         X      -0.7225      Y      -3.7723      Z      -1.6840
       Tot       4.1938
    Quadrupole Moments (Debye-Ang)
        XX     -57.9901     XY      -5.3575     YY     -46.6835
        XZ      -0.5879     YZ       0.0575     ZZ     -43.9060
    Octopole Moments (Debye-Ang^2)
       XXX      -1.0376    XXY      -0.5497    XYY      -9.0485
       YYY      -6.6713    XXZ      -7.5152    XYZ      -3.0744
       YYZ       2.7761    XZZ      -0.1340    YZZ       0.3566
       ZZZ      -0.2771
    Hexadecapole Moments (Debye-Ang^3)
      XXXX    -631.4699   XXXY     -23.2401   XXYY    -154.4110
      XYYY     -14.9797   YYYY    -470.9472   XXXZ      -0.6388
      XXYZ       0.1752   XYYZ      -4.1626   YYYZ       6.4281
      XXZZ    -103.3068   XYZZ      -0.9512   YYZZ     -85.3036
      XZZZ      -0.2604   YZZZ      -0.4524   ZZZZ     -81.3526
 -----------------------------------------------------------------
 Calculating analytic gradient of the SCF energy
 Gradient of SCF Energy
            1           2           3           4           5           6
    1   0.0000134   0.0000333  -0.0000704   0.0000512  -0.0000415   0.0000227
    2  -0.0000272  -0.0000078  -0.0000066  -0.0000175   0.0000250   0.0000285
    3  -0.0000213   0.0000642  -0.0001926   0.0000055   0.0000391   0.0000001
            7           8           9          10          11          12
    1   0.0000011   0.0000447  -0.0000143   0.0000148   0.0000225   0.0000242
    2   0.0000137  -0.0000404   0.0000450   0.0000302   0.0000129  -0.0000107
    3   0.0000141   0.0000445   0.0001071  -0.0000062   0.0000052  -0.0000073
           13          14
    1  -0.0000371  -0.0000648
    2   0.0000004  -0.0000454
    3  -0.0000638   0.0000115
 Max gradient component =       1.926E-04
 RMS gradient           =       4.657E-05
 Gradient time:  CPU 50.34 s  wall 50.34 s
 Geometry Optimization Parameters
   NAtoms,    NIC,     NZ,  NCons,   NDum,   NFix, NCnnct, MaxDiis
       14     103       0       0       0       0       0       0

 Cartesian Hessian Update
 Hessian Updated using BFGS Update


** GEOMETRY OPTIMIZATION IN DELOCALIZED INTERNAL COORDINATES **
   Searching for a Minimum

   Optimization Cycle:   4

                       Coordinates (Angstroms)
     ATOM                X               Y               Z
      1  C         1.0288109206   -1.4433086804   -0.0732309542
      2  C        -0.5007950771   -1.6913767918   -0.0528758720
      3  C        -1.1327431099   -0.3068016923   -0.0174409399
      4  C        -0.1007344716    0.7172857881   -0.4682799692
      5  C         1.2152235099    0.0792551412    0.0024175218
      6  H         1.5556379543   -1.9039763034    0.7635480509
      7  H        -0.8547181638   -2.2213070739   -0.9422078860
      8  O        -2.2354584412   -0.0084939319    0.3699311887
      9  O        -0.3465569142    2.0262206238   -0.0779721532
     10  O         2.1958491550    0.6571875068    0.3784772807
     11  H         1.5006271058   -1.8106175519   -0.9893546061
     12  H        -0.8413459716   -2.2611867682    0.8134385357
     13  H        -1.2647170004    2.0631524211    0.2285941870
     14  H        -0.0616327459    0.6223167771   -1.5737852266
   Point Group: c1    Number of degrees of freedom:    36


   Energy is   -419.922200631

 Hessian Updated using BFGS Update

 36 Hessian modes will be used to form the next step
  Hessian Eigenvalues:
     0.004041    0.005542    0.008084    0.012844    0.022593    0.030822
     0.039773    0.053181    0.055180    0.056902    0.062276    0.073703
     0.084286    0.086241    0.087527    0.111046    0.138445    0.166169
     0.219260    0.226285    0.246606    0.249759    0.268417    0.272034
     0.283569    0.293652    0.297714    0.325717    0.342698    0.343525
     0.346012    0.347205    0.473999    0.539125    1.015973    1.053865

 Minimum Search - Taking Simple RFO Step
 Searching for Lamda that Minimizes Along All modes
 Value Taken    Lamda =  -0.00000106
 Step Taken.  Stepsize is  0.010071

                             Maximum     Tolerance    Cnvgd?
         Gradient           0.000064      0.000300     YES
         Displacement       0.004271      0.001200      NO
         Energy change     -0.000001      0.000001      NO


 New Cartesian Coordinates Obtained by Inverse Iteration

 Displacement from previous Coordinates is:  0.006979
 ----------------------------------------------------------------
             Standard Nuclear Orientation (Angstroms)
    I     Atom           X                Y                Z
 ----------------------------------------------------------------
    1      C       1.0287686508    -1.4431965071    -0.0728015197
    2      C      -0.5007264743    -1.6913563876    -0.0530646942
    3      C      -1.1325602474    -0.3067493543    -0.0160926227
    4      C      -0.1009785836     0.7171094762    -0.4685273407
    5      C       1.2152621156     0.0794009811     0.0017965822
    6      H       1.5551094587    -1.9036996097     0.7643982018
    7      H      -0.8541044274    -2.2206241037    -0.9430960247
    8      O      -2.2358905245    -0.0084851543     0.3697050551
    9      O      -0.3465983099     2.0262562519    -0.0791902749
   10      O       2.1957119454     0.6575308709     0.3779307648
   11      H       1.5006790939    -1.8111504522    -0.9886180794
   12      H      -0.8412841583    -2.2621152138     0.8126738863
   13      H      -1.2638707014     2.0634556320     0.2302169807
   14      H      -0.0620710875     0.6219730350    -1.5740717569
 ----------------------------------------------------------------
 Molecular Point Group                 C1    NOp =  1
 Largest Abelian Subgroup              C1    NOp =  1
 Nuclear Repulsion Energy =   370.9961924575 hartrees
 There are       30 alpha and       30 beta electrons
 Applying Cartesian multipole field
    Component          Value
    ---------          -----
     (2,0,0)        1.00000E-11
     (0,2,0)        2.00000E-11
     (0,0,2)       -3.00000E-11
 Nucleus-field energy     =     0.0000000095 hartrees
 Requested basis set is 6-311++G(d,p)
 There are 78 shells and 218 basis functions
 A cutoff of  1.0D-11 yielded   2889 shell pairs
 There are     22909 function pairs (     24628 Cartesian)
 Smallest overlap matrix eigenvalue = 1.13E-05
 Guess MOs from SCF MO coefficient file
 Reading MOs from coefficient file
 Reading MOs from coefficient file
 A restricted hybrid HF-DFT SCF calculation will be
 performed using Pulay DIIS extrapolation
 Exchange:     0.2000 Hartree-Fock + 0.0800 Slater + 0.7200 B88
 Correlation:  0.1900 VWN1RPA + 0.8100 LYP
 Using SG-1 standard quadrature grid
 SCF converges when DIIS error is below 1.0E-08
 Geometry optimization detected.  Setting ReadMinima to 0
 Setting SaveMinima to 0
 ---------------------------------------
  Cycle       Energy         DIIS Error
 ---------------------------------------
    1    -419.9221683594      3.32E-05
    2    -419.9222003177      5.33E-06
    3    -419.9222003578      7.83E-06
    4    -419.9222005156      2.09E-06
    5    -419.9222006051      8.15E-07
    6    -419.9222005456      2.07E-07
    7    -419.9222005479      1.24E-07
    8    -419.9222005487      3.33E-08
    9    -419.9222005494      8.64E-09 Convergence criterion met
 ---------------------------------------
 SCF time:  CPU 101.12 s  wall 101.40 s
 SCF   energy in the final basis set = -419.9222005494
 Total energy in the final basis set = -419.9222005494

 --------------------------------------------------------------

                    Orbital Energies (a.u.)
 --------------------------------------------------------------

 Alpha MOs
 -- Occupied --
-19.156 -19.151 -19.143 -10.297 -10.289 -10.261 -10.216 -10.212
 -1.097  -1.080  -1.054  -0.866  -0.749  -0.709  -0.601  -0.574
 -0.538  -0.514  -0.489  -0.489  -0.470  -0.443  -0.437  -0.423
 -0.396  -0.387  -0.377  -0.328  -0.294  -0.267
 -- Virtual --
 -0.076  -0.036  -0.021   0.003   0.007   0.011   0.025   0.043
  0.046   0.059   0.064   0.081   0.096   0.098   0.102   0.107
  0.108   0.115   0.119   0.120   0.122   0.127   0.134   0.145
  0.152   0.156   0.163   0.176   0.179   0.183   0.184   0.222
  0.227   0.248   0.256   0.269   0.276   0.279   0.289   0.291
  0.298   0.309   0.313   0.319   0.322   0.329   0.330   0.342
  0.375   0.384   0.393   0.416   0.440   0.462   0.478   0.492
  0.525   0.532   0.539   0.554   0.568   0.588   0.596   0.606
  0.627   0.648   0.660   0.668   0.675   0.682   0.699   0.716
  0.727   0.730   0.793   0.834   0.865   0.875   1.008   1.083
  1.095   1.111   1.139   1.142   1.157   1.164   1.171   1.196
  1.216   1.220   1.248   1.259   1.308   1.313   1.362   1.401
  1.445   1.459   1.483   1.523   1.538   1.571   1.573   1.585
  1.610   1.614   1.627   1.646   1.655   1.671   1.707   1.717
  1.735   1.818   1.826   1.867   1.923   1.931   1.961   2.027
  2.059   2.089   2.115   2.126   2.137   2.170   2.253   2.301
  2.374   2.438   2.446   2.459   2.479   2.559   2.599   2.627
  2.677   2.708   2.715   2.749   2.812   2.834   2.857   2.861
  2.880   2.884   2.892   2.948   2.990   3.017   3.104   3.147
  3.153   3.199   3.310   3.342   3.352   3.371   3.489   3.510
  3.635   3.676   3.706   3.840   3.863   3.923   3.994   4.104
  4.130   4.214   4.318   5.026   5.063   5.079   5.150   5.188
  5.421   5.591   5.719   5.764  23.749  23.798  23.834  23.857
 23.893  49.903  49.965  49.988
 --------------------------------------------------------------

          Ground-State Mulliken Net Atomic Charges

     Atom                 Charge (a.u.)
  ----------------------------------------
      1 C                    -0.311706
      2 C                    -0.382744
      3 C                     0.276959
      4 C                    -0.330035
      5 C                     0.249454
      6 H                     0.196350
      7 H                     0.193058
      8 O                    -0.291767
      9 O                    -0.212757
     10 O                    -0.252340
     11 H                     0.190278
     12 H                     0.194138
     13 H                     0.259590
     14 H                     0.221523
  ----------------------------------------
  Sum of atomic charges =    -0.000000

 -----------------------------------------------------------------
                    Cartesian Multipole Moments
 -----------------------------------------------------------------
    Charge (ESU x 10^10)
                -0.0000
    Dipole Moment (Debye)
         X      -0.7212      Y      -3.7727      Z      -1.6775
       Tot       4.1914
    Quadrupole Moments (Debye-Ang)
        XX     -58.0003     XY      -5.3570     YY     -46.6829
        XZ      -0.5945     YZ       0.0711     ZZ     -43.9005
    Octopole Moments (Debye-Ang^2)
       XXX      -1.0141    XXY      -0.5592    XYY      -9.0424
       YYY      -6.6853    XXZ      -7.4962    XYZ      -3.0870
       YYZ       2.8074    XZZ      -0.1299    YZZ       0.3594
       ZZZ      -0.2606
    Hexadecapole Moments (Debye-Ang^3)
      XXXX    -631.5319   XXXY     -23.2364   XXYY    -154.4497
      XYYY     -14.9866   YYYY    -470.9367   XXXZ      -0.6078
      XXYZ       0.2054   XYYZ      -4.1792   YYYZ       6.5470
      XXZZ    -103.3055   XYZZ      -0.9563   YYZZ     -85.2916
      XZZZ      -0.2300   YZZZ      -0.3946   ZZZZ     -81.3393
 -----------------------------------------------------------------
 Calculating analytic gradient of the SCF energy
 Gradient of SCF Energy
            1           2           3           4           5           6
    1  -0.0000406   0.0000513   0.0001724  -0.0000152   0.0000105   0.0000038
    2   0.0000240   0.0000059   0.0000252  -0.0000386   0.0000394  -0.0000161
    3   0.0000697  -0.0001480   0.0003794  -0.0000663  -0.0001079   0.0000081
            7           8           9          10          11          12
    1   0.0000466  -0.0001324   0.0000336  -0.0000540  -0.0000093   0.0000217
    2  -0.0000706  -0.0000026  -0.0000887   0.0000109   0.0000174   0.0000061
    3  -0.0000306  -0.0001129   0.0000085   0.0000210  -0.0000065   0.0000232
           13          14
    1  -0.0001114   0.0000229
    2   0.0000488   0.0000389
    3   0.0000052  -0.0000430
 Max gradient component =       3.794E-04
 RMS gradient           =       8.406E-05
 Gradient time:  CPU 50.57 s  wall 50.57 s
 Geometry Optimization Parameters
   NAtoms,    NIC,     NZ,  NCons,   NDum,   NFix, NCnnct, MaxDiis
       14     103       0       0       0       0       0       0

 Cartesian Hessian Update
 Hessian Updated using BFGS Update


** GEOMETRY OPTIMIZATION IN DELOCALIZED INTERNAL COORDINATES **
   Searching for a Minimum

   Optimization Cycle:   5

                       Coordinates (Angstroms)
     ATOM                X               Y               Z
      1  C         1.0287686508   -1.4431965071   -0.0728015197
      2  C        -0.5007264743   -1.6913563876   -0.0530646942
      3  C        -1.1325602474   -0.3067493543   -0.0160926227
      4  C        -0.1009785836    0.7171094762   -0.4685273407
      5  C         1.2152621156    0.0794009811    0.0017965822
      6  H         1.5551094587   -1.9036996097    0.7643982018
      7  H        -0.8541044274   -2.2206241037   -0.9430960247
      8  O        -2.2358905245   -0.0084851543    0.3697050551
      9  O        -0.3465983099    2.0262562519   -0.0791902749
     10  O         2.1957119454    0.6575308709    0.3779307648
     11  H         1.5006790939   -1.8111504522   -0.9886180794
     12  H        -0.8412841583   -2.2621152138    0.8126738863
     13  H        -1.2638707014    2.0634556320    0.2302169807
     14  H        -0.0620710875    0.6219730350   -1.5740717569
   Point Group: c1    Number of degrees of freedom:    36


   Energy is   -419.922200549

 Hessian Updated using BFGS Update

 36 Hessian modes will be used to form the next step
  Hessian Eigenvalues:
     0.003925    0.005410    0.009875    0.014298    0.024692    0.033453
     0.046912    0.053395    0.055170    0.059145    0.064639    0.074690
     0.086081    0.086812    0.087448    0.112036    0.139965    0.168989
     0.219160    0.226281    0.247170    0.249793    0.270633    0.272174
     0.285249    0.293734    0.298463    0.326798    0.343392    0.344362
     0.346028    0.347364    0.472396    0.542822    1.021299    1.054831

 Minimum Search - Taking Simple RFO Step
 Searching for Lamda that Minimizes Along All modes
 Value Taken    Lamda =  -0.00000110
 Step Taken.  Stepsize is  0.007445

                             Maximum     Tolerance    Cnvgd?
         Gradient           0.000107      0.000300     YES
         Displacement       0.003924      0.001200      NO
         Energy change      0.000000      0.000001     YES


                       Distance Matrix (Angstroms)
             C (  1)   C (  2)   C (  3)   C (  4)   C (  5)   H (  6)
   C (  2)  1.549622
   C (  3)  2.442554  1.522405
   C (  4)  2.469787  2.476513  1.522217
   C (  5)  1.535789  2.466416  2.379433  1.536348
   H (  6)  1.090872  2.222565  3.222264  3.336371  2.151684
   H (  7)  2.215179  1.094146  2.144712  3.069640  3.234999  2.969897
   O (  8)  3.593356  2.453892  1.206291  2.405612  3.471820  4.256677
   O (  9)  3.732128  3.720898  2.462647  1.387724  2.497241  4.446649
   O ( 10)  2.444989  3.601917  3.487476  2.448434  1.198746  2.668264
   H ( 11)  1.093988  2.212518  3.184804  3.037746  2.153269  1.756301
   H ( 12)  2.225262  1.091443  2.143630  3.326456  3.220187  2.423529
   H ( 13)  4.200551  3.842037  2.386584  1.911337  3.183512  4.895949
   H ( 14)  2.776449  2.803101  2.106127  1.110312  2.099839  3.802991
             H (  7)   O (  8)   O (  9)   O ( 10)   H ( 11)   H ( 12)
   O (  8)  2.919989
   O (  9)  4.363472  2.812669
   O ( 10)  4.396620  4.481378  2.923305
   H ( 11)  2.390554  4.365386  4.354903  2.906013
   H ( 12)  1.756307  2.687005  4.407977  4.235172  2.988781
   H ( 13)  4.460707  2.292862  0.968765  3.737266  4.913336  4.385020
   H ( 14)  3.017583  2.983494  2.070661  2.984822  2.950429  3.823832
             H ( 13)
   H ( 14)  2.603392

 Final energy is   -419.92220054942806     


 ******************************
 **  OPTIMIZATION CONVERGED  **
 ******************************

                       Coordinates (Angstroms)
     ATOM                X               Y               Z
      1  C         1.0287686508   -1.4431965071   -0.0728015197
      2  C        -0.5007264743   -1.6913563876   -0.0530646942
      3  C        -1.1325602474   -0.3067493543   -0.0160926227
      4  C        -0.1009785836    0.7171094762   -0.4685273407
      5  C         1.2152621156    0.0794009811    0.0017965822
      6  H         1.5551094587   -1.9036996097    0.7643982018
      7  H        -0.8541044274   -2.2206241037   -0.9430960247
      8  O        -2.2358905245   -0.0084851543    0.3697050551
      9  O        -0.3465983099    2.0262562519   -0.0791902749
     10  O         2.1957119454    0.6575308709    0.3779307648
     11  H         1.5006790939   -1.8111504522   -0.9886180794
     12  H        -0.8412841583   -2.2621152138    0.8126738863
     13  H        -1.2638707014    2.0634556320    0.2302169807
     14  H        -0.0620710875    0.6219730350   -1.5740717569

Z-matrix Print:
$molecule
0 1
C 
H  1 1.110312
O  1 1.387724 2 111.493040
H  3 0.968765 1 107.062636 2 106.120341 0
C  1 1.522217 2 105.192315 3 125.953346 0
O  5 1.206291 1 123.270395 2 -106.408017 0
C  5 1.522405 1 108.860028 2 77.261819 0
H  7 1.091443 5 109.077423 1 140.823196 0
H  7 1.094146 5 109.005386 1 -102.731844 0
C  1 1.536348 2 103.841037 3 -127.101033 0
O  10 1.198746 1 126.626041 2 103.534520 0
C  10 1.535789 1 107.014341 2 -77.619937 0
H  12 1.090872 10 108.823151 1 -143.666561 0
H  12 1.093988 10 108.767797 1 100.098997 0
$end


 --------------------------------------------------------------

                    Orbital Energies (a.u.)
 --------------------------------------------------------------

 Alpha MOs
 -- Occupied --
-19.156 -19.151 -19.143 -10.297 -10.289 -10.261 -10.216 -10.212
 -1.097  -1.080  -1.054  -0.866  -0.749  -0.709  -0.601  -0.574
 -0.538  -0.514  -0.489  -0.489  -0.470  -0.443  -0.437  -0.423
 -0.396  -0.387  -0.377  -0.328  -0.294  -0.267
 -- Virtual --
 -0.076  -0.036  -0.021   0.003   0.007   0.011   0.025   0.043
  0.046   0.059   0.064   0.081   0.096   0.098   0.102   0.107
  0.108   0.115   0.119   0.120   0.122   0.127   0.134   0.145
  0.152   0.156   0.163   0.176   0.179   0.183   0.184   0.222
  0.227   0.248   0.256   0.269   0.276   0.279   0.289   0.291
  0.298   0.309   0.313   0.319   0.322   0.329   0.330   0.342
  0.375   0.384   0.393   0.416   0.440   0.462   0.478   0.492
  0.525   0.532   0.539   0.554   0.568   0.588   0.596   0.606
  0.627   0.648   0.660   0.668   0.675   0.682   0.699   0.716
  0.727   0.730   0.793   0.834   0.865   0.875   1.008   1.083
  1.095   1.111   1.139   1.142   1.157   1.164   1.171   1.196
  1.216   1.220   1.248   1.259   1.308   1.313   1.362   1.401
  1.445   1.459   1.483   1.523   1.538   1.571   1.573   1.585
  1.610   1.614   1.627   1.646   1.655   1.671   1.707   1.717
  1.735   1.818   1.826   1.867   1.923   1.931   1.961   2.027
  2.059   2.089   2.115   2.126   2.137   2.170   2.253   2.301
  2.374   2.438   2.446   2.459   2.479   2.559   2.599   2.627
  2.677   2.708   2.715   2.749   2.812   2.834   2.857   2.861
  2.880   2.884   2.892   2.948   2.990   3.017   3.104   3.147
  3.153   3.199   3.310   3.342   3.352   3.371   3.489   3.510
  3.635   3.676   3.706   3.840   3.863   3.923   3.994   4.104
  4.130   4.214   4.318   5.026   5.063   5.079   5.150   5.188
  5.421   5.591   5.719   5.764  23.749  23.798  23.834  23.857
 23.893  49.903  49.965  49.988
 --------------------------------------------------------------

          Ground-State Mulliken Net Atomic Charges

     Atom                 Charge (a.u.)
  ----------------------------------------
      1 C                    -0.311706
      2 C                    -0.382744
      3 C                     0.276959
      4 C                    -0.330035
      5 C                     0.249454
      6 H                     0.196350
      7 H                     0.193058
      8 O                    -0.291767
      9 O                    -0.212757
     10 O                    -0.252340
     11 H                     0.190278
     12 H                     0.194138
     13 H                     0.259590
     14 H                     0.221523
  ----------------------------------------
  Sum of atomic charges =    -0.000000

 -----------------------------------------------------------------
                    Cartesian Multipole Moments
 -----------------------------------------------------------------
    Charge (ESU x 10^10)
                -0.0000
    Dipole Moment (Debye)
         X      -0.7212      Y      -3.7727      Z      -1.6775
       Tot       4.1914
    Quadrupole Moments (Debye-Ang)
        XX     -58.0003     XY      -5.3570     YY     -46.6829
        XZ      -0.5945     YZ       0.0711     ZZ     -43.9005
    Octopole Moments (Debye-Ang^2)
       XXX      -1.0141    XXY      -0.5592    XYY      -9.0424
       YYY      -6.6853    XXZ      -7.4962    XYZ      -3.0870
       YYZ       2.8074    XZZ      -0.1299    YZZ       0.3594
       ZZZ      -0.2606
    Hexadecapole Moments (Debye-Ang^3)
      XXXX    -631.5319   XXXY     -23.2364   XXYY    -154.4497
      XYYY     -14.9866   YYYY    -470.9367   XXXZ      -0.6078
      XXYZ       0.2054   XYYZ      -4.1792   YYYZ       6.5470
      XXZZ    -103.3055   XYZZ      -0.9563   YYZZ     -85.2916
      XZZZ      -0.2300   YZZZ      -0.3946   ZZZZ     -81.3393
 -----------------------------------------------------------------
Archival summary:
1\1\pikachu\OPT\ProcedureUnspecified\BasisUnspecified\356\cher\WedDec1404:15:302016WedDec1404:15:302016\0\\#,OPT,ProcedureUnspecified,BasisUnspecified,\\0,1\C\H,1,1.11031\O,1,1.38772,2,111.493\H,3,0.968765,1,107.063,2,106.12,0\C,1,1.52222,2,105.192,3,125.953,0\O,5,1.20629,1,123.27,2,-106.408,0\C,5,1.52241,1,108.86,2,77.2618,0\H,7,1.09144,5,109.077,1,140.823,0\H,7,1.09415,5,109.005,1,-102.732,0\C,1,1.53635,2,103.841,3,-127.101,0\O,10,1.19875,1,126.626,2,103.535,0\C,10,1.53579,1,107.014,2,-77.6199,0\H,12,1.09087,10,108.823,1,-143.667,0\H,12,1.09399,10,108.768,1,100.099,0\\\@

 Total job time:  827.96s(wall), 826.42s(cpu) 
 Wed Dec 14 04:15:30 2016

        *************************************************************
        *                                                           *
        *  Thank you very much for using Q-Chem.  Have a nice day.  *
        *                                                           *
        *************************************************************


 
User input: 2 of 3 
 
pikachu 127.0.1
Q-Chem Developer Version! Running on 127.0.1.*
                  Welcome to Q-Chem
     A Quantum Leap Into The Future Of Chemistry


 Q-Chem 4.4, Q-Chem, Inc., Pleasanton, CA (2016)

 Y. Shao,  Z. Gan,  E. Epifanovsky,  A. T. B. Gilbert,  M. Wormit,  
 J. Kussmann,  A. W. Lange,  A. Behn,  J. Deng,  X. Feng,  D. Ghosh,  
 M. Goldey,  P. R. Horn,  L. D. Jacobson,  I. Kaliman,  F. Rob,  
 R. Z. Khaliullin,  T. Kus,  A. Landau,  J. Liu,  E. I. Proynov,  Y. M. Rhee,  
 R. M. Richard,  M. A. Rohrdanz,  R. P. Steele,  E. J. Sundstrom,  
 H. L. Woodcock III,  P. M. Zimmerman,  D. Zuev,  B. Albrecht,  E. Alguire,  
 B. Austin,  S. A. Baeppler,  G. J. O. Beran,  Y. A. Bernard,  E. Berquist,  
 K. Brandhorst,  K. B. Bravaya,  S. T. Brown,  D. Casanova,  C.-M. Chang,  
 Y. Chen,  S. H. Chien,  K. D. Closser,  M. P. Coons,  D. L. Crittenden,  
 S. Dasgupta,  M. Diedenhofen,  R. A. DiStasio Jr.,  H. Do,  A. D. Dutoi,  
 R. G. Edgar,  P.-T. Fang,  S. Fatehi,  Q. Feng,  L. Fusti-Molnar,  
 A. Ghysels,  A. Golubeva-Zadorozhnaya,  J. Gomes,  A. Gunina,  
 M. W. D. Hanson-Heine,  P. H. P. Harbach,  A. W. Hauser,  J. E. Herr,  
 E. G. Hohenstein,  Z. C. Holden,  K. Hui,  T.-C. Jagau,  H. Ji,  B. Kaduk,  
 K. Khistyaev,  Jaehoon Kim,  Jihan Kim,  R. A. King,  P. Klunzinger,  
 K. Koh,  D. Kosenkov,  T. Kowalczyk,  C. M. Krauter,  A. Kunitsa,  
 K. U. Lao,  A. Laurent,  K. V. Lawler,  J. Lee,  D. Lefrancois,  S. Lehtola,  
 S. V. Levchenko,  C. Y. Lin,  Y.-S. Lin,  F. Liu,  E. Livshits,  
 R. C. Lochan,  A. Luenser,  P. Manohar,  S. F. Manzer,  S.-P. Mao,  Y. Mao,  
 N. Mardirossian,  A. V. Marenich,  L. A. Martinez-Martinez,  S. A. Maurer,  
 N. J. Mayhall,  J.-M. Mewes,  A. F. Morrison,  K. Nanda,  T. S. Nguyen-Beck,  
 C. M. Oana,  R. Olivares-Amaya,  D. P. O'Neill,  J. A. Parkhill,  
 T. M. Perrine,  R. Peverati,  P. A. Pieniazek,  F. Plasser,  A. Prociuk,  
 D. R. Rehn,  E. Rosta,  N. J. Russ,  N. Sergueev,  S. M. Sharada,  
 S. Sharma,  D. W. Small,  A. Sodt,  T. Stauch,  T. Stein,  D. Stuck,  
 Y.-C. Su,  A. J. W. Thom,  T. Tsuchimochi,  L. Vogt,  O. Vydrov,  T. Wang,  
 M. A. Watson,  J. Wenzel,  A. White,  C. F. Williams,  V. Vanovschi,  
 K. Yao,  S. Yeganeh,  S. R. Yost,  Z.-Q. You,  I. Y. Zhang,  X. Zhang,  
 Y. Zhao,  B. R. Brooks,  G. K. L. Chan,  D. M. Chipman,  C. J. Cramer,  
 W. A. Goddard III,  M. S. Gordon,  W. J. Hehre,  A. Klamt,  
 H. F. Schaefer III,  M. W. Schmidt,  C. D. Sherrill,  D. G. Truhlar,  
 A. Warshel,  X. Xu,  A. Aspuru-Guzik,  R. Baer,  A. T. Bell,  N. A. Besley,  
 J.-D. Chai,  A. Dreuw,  B. D. Dunietz,  T. R. Furlani,  S. R. Gwaltney,  
 C.-P. Hsu,  Y. Jung,  J. Kong,  D. S. Lambrecht,  W. Liang,  C. Ochsenfeld,  
 V. A. Rassolov,  L. V. Slipchenko,  J. E. Subotnik,  T. Van Voorhis,  
 J. M. Herbert,  A. I. Krylov,  P. M. W. Gill,  M. Head-Gordon

 Contributors to earlier versions of Q-Chem not listed above: 
 R. D. Adamson,  J. Baker,  E. F. C. Byrd,  A. K. Chakraborty,  C.-L. Cheng,  
 H. Dachsel,  R. J. Doerksen,  G. Hawkins,  A. Heyden,  S. Hirata,  
 G. Kedziora,  F. J. Keil,  C. Kelley,  P. P. Korambath,  W. Kurlancheek,  
 A. M. Lee,  M. S. Lee,  D. Liotard,  I. Lotan,  P. E. Maslen,  N. Nair,  
 D. Neuhauser,  R. Olson,  B. Peters,  J. Ritchie,  N. E. Schultz,  
 N. Shenvi,  A. C. Simmonett,  K. S. Thanthiriwatte,  Q. Wu,  W. Zhang

 Please cite Q-Chem as follows:
 Y. Shao et al., Mol. Phys. 113, 184-215 (2015)
 DOI: 10.1080/00268976.2014.952696

 Q-Chem 4.4.2 for Intel X86 EM64T Linux

 Parts of Q-Chem use Armadillo 5.200.1 (Boston Tea Smuggler).
 http://arma.sourceforge.net/

 Q-Chem begins on Wed Dec 14 04:15:30 2016  


Host: 0

     Scratch files written to /scratch/cher/qchem8563//
The previous job contains 0 fragments, simply inherited here
FILE_GEOM_ORG=        593

Checking the input file for inconsistencies... 	...done.

--------------------------------------------------------------
User input:
--------------------------------------------------------------

$molecule
   read
$end

$rem
   BASIS 6-311++G**
   JOB_TYPE FREQUENCY
   METHOD B3LYP
$end

--------------------------------------------------------------
 ----------------------------------------------------------------
             Standard Nuclear Orientation (Angstroms)
    I     Atom           X                Y                Z
 ----------------------------------------------------------------
    1      C       1.0315943330    -1.4415085119    -0.0735839574
    2      C      -0.4974165991    -1.6926518152    -0.0540694314
    3      C      -1.1319412473    -0.3092979126    -0.0162813589
    4      C      -0.1023305633     0.7168394466    -0.4680432072
    5      C       1.2151255536     0.0814026383     0.0019522584
    6      H       1.5587911787    -1.9014991091     0.7633588503
    7      H      -0.8497253309    -2.2220616516    -0.9444400537
    8      O      -2.2358663927    -0.0134137092     0.3696472523
    9      O      -0.3505111624     2.0252685435    -0.0779183939
   10      O       2.1944332140     0.6612067423     0.3784846859
   11      H       1.5042601563    -1.8079855910    -0.9896031237
   12      H      -0.8369036596    -2.2645997600     0.8113047927
   13      H      -1.2678680586     2.0604966291     0.2314690509
   14      H      -0.0631884175     0.6224537981    -1.5736436927
 ----------------------------------------------------------------
 Molecular Point Group                 C1    NOp =  1
 Largest Abelian Subgroup              C1    NOp =  1
 Nuclear Repulsion Energy =   370.9961924575 hartrees
 There are       30 alpha and       30 beta electrons
 Requested basis set is 6-311++G(d,p)
 There are 78 shells and 218 basis functions

 Total QAlloc Memory Limit   2000 MB
 Mega-Array Size        61 MB
 MEM_STATIC part        62 MB

                       Distance Matrix (Angstroms)
             C (  1)   C (  2)   C (  3)   C (  4)   C (  5)   H (  6)
   C (  2)  1.549622
   C (  3)  2.442554  1.522405
   C (  4)  2.469787  2.476513  1.522217
   C (  5)  1.535789  2.466416  2.379433  1.536348
   H (  6)  1.090872  2.222565  3.222264  3.336371  2.151684
   H (  7)  2.215179  1.094146  2.144712  3.069640  3.234999  2.969897
   O (  8)  3.593356  2.453892  1.206291  2.405612  3.471820  4.256677
   O (  9)  3.732128  3.720898  2.462647  1.387724  2.497241  4.446649
   O ( 10)  2.444989  3.601917  3.487476  2.448434  1.198746  2.668264
   H ( 11)  1.093988  2.212518  3.184804  3.037746  2.153269  1.756301
   H ( 12)  2.225262  1.091443  2.143630  3.326456  3.220187  2.423529
   H ( 13)  4.200551  3.842037  2.386584  1.911337  3.183512  4.895949
   H ( 14)  2.776449  2.803101  2.106127  1.110312  2.099839  3.802991
             H (  7)   O (  8)   O (  9)   O ( 10)   H ( 11)   H ( 12)
   O (  8)  2.919989
   O (  9)  4.363472  2.812669
   O ( 10)  4.396620  4.481378  2.923305
   H ( 11)  2.390554  4.365386  4.354903  2.906013
   H ( 12)  1.756307  2.687005  4.407977  4.235172  2.988781
   H ( 13)  4.460707  2.292862  0.968765  3.737266  4.913336  4.385020
   H ( 14)  3.017583  2.983494  2.070661  2.984822  2.950429  3.823832
             H ( 13)
   H ( 14)  2.603392

 A cutoff of  1.0D-11 yielded   2889 shell pairs
 There are     22909 function pairs (     24628 Cartesian)

 -------------------------------------------------------
 OpenMP Integral Computing Module                       
 Release: version 1.0, May 2013, Q-Chem Inc. Pittsburgh 
 -------------------------------------------------------
 Integral Job Info:
 Integral job number is                      11
 Integral operator is                         1
 short-range coefficients                     0
 long-range coefficients              100000000
 Omega coefficients                           0
 if combine SR and LR in K                    0
 Integral screening is                        0
 Integral computing path is                   2
 max size of driver memory is            800000
 size of driver memory is                593474
 size of scratch memory is              2260544
 max col of scratch BK array               1296
 max len of scratch array in speh3          155
 max len of scratch index in speh4           18
 max int batch size is                      520
 min int batch size is                       52
 fixed nKL is                                52
 max L of basis functions is                  2
 order of int derivative is                   0
 number of shells is                         78
 number of basis is                         226
 number of cartesian basis is               226
 number of contracted shell pairs          2889
 number of primitive shell pairs           7333
 maxK2 (contraction) of shell pair           36
 max number of K2 of shell pair               1
 max number of CS2 of shell pair            466
 max number of PS2 of shell pair           1092
 mem total for path MDJ                   48414
 -------------------------------------------------------
 Smallest overlap matrix eigenvalue = 1.13E-05
 Guess from superposition of atomic densities
 Warning:  Energy on first SCF cycle will be non-variational
 A restricted hybrid HF-DFT SCF calculation will be
 performed using Pulay DIIS extrapolation
 Exchange:     0.2000 Hartree-Fock + 0.0800 Slater + 0.7200 B88
 Correlation:  0.1900 VWN1RPA + 0.8100 LYP
 Using SG-1 standard quadrature grid
 SCF converges when DIIS error is below 1.0E-08
 ---------------------------------------
  Cycle       Energy         DIIS Error
 ---------------------------------------
    1    -421.5048729000      4.34E-02
    2    -419.7316526115      6.40E-03
    3    -419.2642436320      1.23E-02
    4    -419.8967263972      2.19E-03
    5    -419.9209316825      5.27E-04
    6    -419.9220124593      2.05E-04
    7    -419.9221894226      4.57E-05
    8    -419.9221982579      1.02E-05
    9    -419.9221984897      3.42E-06
   10    -419.9221985442      2.12E-06
   11    -419.9221986035      5.08E-07
   12    -419.9221985984      9.59E-08
   13    -419.9221985932      2.70E-08
   14    -419.9221985982      9.39E-09 Convergence criterion met
 ---------------------------------------
 SCF time:  CPU 162.62 s  wall 162.83 s
 SCF   energy in the final basis set = -419.9221985982
 Total energy in the final basis set = -419.9221985982

 --------------------------------------------------------------

                    Orbital Energies (a.u.)
 --------------------------------------------------------------

 Alpha MOs
 -- Occupied --
-19.156 -19.151 -19.143 -10.297 -10.289 -10.261 -10.216 -10.212
 -1.097  -1.080  -1.054  -0.866  -0.749  -0.709  -0.601  -0.574
 -0.538  -0.514  -0.489  -0.489  -0.470  -0.443  -0.437  -0.423
 -0.396  -0.387  -0.377  -0.328  -0.294  -0.267
 -- Virtual --
 -0.076  -0.036  -0.021   0.003   0.007   0.011   0.025   0.043
  0.046   0.059   0.064   0.081   0.096   0.098   0.102   0.107
  0.108   0.115   0.119   0.120   0.122   0.127   0.134   0.145
  0.152   0.156   0.163   0.176   0.179   0.183   0.184   0.222
  0.227   0.248   0.256   0.269   0.276   0.279   0.289   0.291
  0.298   0.309   0.313   0.319   0.322   0.329   0.330   0.342
  0.375   0.384   0.393   0.416   0.440   0.462   0.478   0.492
  0.525   0.532   0.539   0.554   0.568   0.588   0.596   0.606
  0.627   0.648   0.660   0.668   0.675   0.682   0.699   0.716
  0.727   0.730   0.793   0.834   0.865   0.875   1.008   1.083
  1.095   1.111   1.139   1.142   1.157   1.164   1.171   1.196
  1.216   1.220   1.248   1.259   1.308   1.313   1.362   1.401
  1.445   1.459   1.483   1.523   1.538   1.571   1.573   1.585
  1.610   1.614   1.627   1.646   1.655   1.671   1.707   1.717
  1.735   1.818   1.826   1.867   1.923   1.931   1.961   2.027
  2.059   2.089   2.115   2.126   2.137   2.170   2.253   2.301
  2.374   2.438   2.446   2.459   2.479   2.559   2.599   2.627
  2.677   2.708   2.715   2.749   2.812   2.834   2.857   2.861
  2.880   2.884   2.892   2.948   2.990   3.017   3.104   3.147
  3.153   3.199   3.310   3.342   3.352   3.371   3.489   3.510
  3.635   3.676   3.706   3.840   3.863   3.923   3.994   4.104
  4.130   4.214   4.318   5.026   5.063   5.079   5.150   5.188
  5.421   5.591   5.719   5.764  23.749  23.798  23.834  23.857
 23.893  49.903  49.965  49.988
 --------------------------------------------------------------

          Ground-State Mulliken Net Atomic Charges

     Atom                 Charge (a.u.)
  ----------------------------------------
      1 C                    -0.311731
      2 C                    -0.382710
      3 C                     0.276950
      4 C                    -0.330027
      5 C                     0.249444
      6 H                     0.196350
      7 H                     0.193052
      8 O                    -0.291764
      9 O                    -0.212750
     10 O                    -0.252341
     11 H                     0.190280
     12 H                     0.194132
     13 H                     0.259590
     14 H                     0.221525
  ----------------------------------------
  Sum of atomic charges =    -0.000000

 -----------------------------------------------------------------
                    Cartesian Multipole Moments
 -----------------------------------------------------------------
    Charge (ESU x 10^10)
                -0.0000
    Dipole Moment (Debye)
         X      -0.7138      Y      -3.7731      Z      -1.6798
       Tot       4.1913
    Quadrupole Moments (Debye-Ang)
        XX     -57.9794     XY      -5.3783     YY     -46.7012
        XZ      -0.5986     YZ       0.0684     ZZ     -43.9007
    Octopole Moments (Debye-Ang^2)
       XXX      -1.0134    XXY      -0.5005    XYY      -9.0248
       YYY      -6.6927    XXZ      -7.4875    XYZ      -3.1125
       YYZ       2.7880    XZZ      -0.1360    YZZ       0.3782
       ZZZ      -0.2667
    Hexadecapole Moments (Debye-Ang^3)
      XXXX    -631.3502   XXXY     -23.5620   XXYY    -154.4823
      XYYY     -14.9548   YYYY    -471.0592   XXXZ      -0.6384
      XXYZ       0.1908   XYYZ      -4.2002   YYYZ       6.3872
      XXZZ    -103.3023   XYZZ      -0.9965   YYZZ     -85.2873
      XZZZ      -0.2413   YZZZ      -0.5016   ZZZZ     -81.3404
 -----------------------------------------------------------------
 Calculating MO derivatives via CPSCF
   1         3          42      0.219962    0.040223
   2         3          42      0.025078    0.004593
   3         3          42      0.001908    0.000337
   4        14          31      0.000116    0.000024
   5        44           1      0.000001    0.000001
   6        45           0      0.000000    0.000000    Roots Converged
 Calculating analytic Hessian of the SCF energy
 Polarizability Matrix (a.u.)
            1           2           3
    1 -76.0594105  -0.0120528   0.6225642
    2  -0.0120528 -70.2017653  -1.7703593
    3   0.6225642  -1.7703593 -50.1417592

 Direct stationary perturbation theory relativistic correction:

 rels  =       0.134006115766
 relv  =      -0.624196559728
 rel2e =       0.265732867914
 E_rel =      -0.224457576047

 Hessian of the SCF Energy
            1           2           3           4           5           6
    1   0.4882103  -0.0756945   0.0182208  -0.1593548  -0.0148497  -0.0004607
    2  -0.0756945   0.4330763  -0.0182265  -0.0113642  -0.0757537   0.0059678
    3   0.0182208  -0.0182265   0.5583449   0.0014237   0.0070027  -0.0773594
    4  -0.1593548  -0.0113642   0.0014237   0.4337739   0.0680983  -0.0105885
    5  -0.0148497  -0.0757537   0.0070027   0.0680983   0.4929660  -0.0181618
    6  -0.0004607   0.0059678  -0.0773594  -0.0105885  -0.0181618   0.5583392
    7  -0.0297669   0.0268399   0.0024257  -0.0853746   0.0043613  -0.0032219
    8   0.0131265   0.0040105  -0.0020394   0.0244169  -0.1562825   0.0116608
    9   0.0023748   0.0011518  -0.0022793  -0.0019806   0.0057117  -0.0837569
   10   0.0038658   0.0040175  -0.0048443   0.0076824   0.0066208  -0.0004342
   11   0.0187126  -0.0211308   0.0121329  -0.0096282  -0.0252381   0.0130793
   12  -0.0018786  -0.0003292   0.0233069   0.0022711   0.0012928   0.0230883
   13  -0.0838150   0.0220870   0.0008734  -0.0128224  -0.0323390  -0.0025332
   14   0.0022305  -0.1423685   0.0099362  -0.0176912  -0.0096275  -0.0021525
   15  -0.0000008   0.0056582  -0.0836190  -0.0022399   0.0004744  -0.0029053
   16  -0.1060680   0.0515096  -0.0996440  -0.0129461   0.0128336  -0.0210969
   17   0.0525223  -0.0915299   0.0923773  -0.0048834   0.0036444  -0.0073067
   18  -0.1003459   0.0908945  -0.2071726   0.0023675  -0.0027396   0.0030076
   19  -0.0107532  -0.0144278  -0.0231692  -0.0654499  -0.0365757  -0.0647291
   20   0.0003319  -0.0008576  -0.0005200  -0.0409168  -0.1050828  -0.1096829
   21   0.0013830   0.0023094   0.0022381  -0.0682145  -0.1043514  -0.2197810
   22   0.0015331   0.0020951  -0.0011847  -0.0188461   0.0273011   0.0139398
   23   0.0006738  -0.0057522  -0.0000127   0.0403702  -0.0026579  -0.0135937
   24  -0.0019741  -0.0024908   0.0026661   0.0118300  -0.0057627   0.0112875
   25  -0.0054978   0.0026841  -0.0049639  -0.0024274  -0.0028499   0.0044267
   26   0.0014321  -0.0010854  -0.0013743  -0.0035834  -0.0028002   0.0021755
   27   0.0006879   0.0011002  -0.0018266  -0.0004636   0.0020969  -0.0000657
   28  -0.0009264  -0.0284265  -0.0103084   0.0019480   0.0001550   0.0013719
   29  -0.0406976  -0.0241099  -0.0173148   0.0014532  -0.0062694  -0.0004435
   30  -0.0107742  -0.0102637   0.0124049   0.0020996  -0.0018054   0.0025267
   31  -0.0878463   0.0355868   0.0925346  -0.0137029   0.0091695   0.0235164
   32   0.0401722  -0.0733685  -0.0813116  -0.0047355   0.0019242   0.0072060
   33   0.0948032  -0.0739079  -0.2307806  -0.0019910   0.0014249   0.0020313
   34  -0.0083313  -0.0159410   0.0231186  -0.0707556  -0.0404230   0.0639735
   35   0.0005766  -0.0005528  -0.0001675  -0.0411099  -0.1152527   0.1154849
   36  -0.0007753  -0.0027695   0.0024976   0.0646100   0.1144974  -0.2167629
   37  -0.0003310  -0.0002111  -0.0004728  -0.0011805  -0.0000704   0.0005765
   38   0.0015064  -0.0004611   0.0011097  -0.0000760   0.0013484  -0.0004530
   39  -0.0005705   0.0004479   0.0002500   0.0004084  -0.0001458  -0.0003606
   40  -0.0009185   0.0012450   0.0059905  -0.0005439  -0.0014319  -0.0047402
   41  -0.0000431  -0.0001165  -0.0015921  -0.0003502  -0.0009181  -0.0037801
   42  -0.0006895   0.0004576   0.0013291   0.0004679   0.0004657   0.0007112
            7           8           9          10          11          12
    1  -0.0297669   0.0131265   0.0023748   0.0038658   0.0187126  -0.0018786
    2   0.0268399   0.0040105   0.0011518   0.0040175  -0.0211308  -0.0003292
    3   0.0024257  -0.0020394  -0.0022793  -0.0048443   0.0121329   0.0233069
    4  -0.0853746   0.0244169  -0.0019806   0.0076824  -0.0096282   0.0022711
    5   0.0043613  -0.1562825   0.0057117   0.0066208  -0.0252381   0.0012928
    6  -0.0032219   0.0116608  -0.0837569  -0.0004342   0.0130793   0.0230883
    7   0.8808342  -0.1370163  -0.2128091  -0.0817859  -0.0372166   0.0028025
    8  -0.1370163   0.4856987   0.0291381  -0.0149861  -0.1314001   0.0100440
    9  -0.2128091   0.0291381   0.3077202   0.0012459   0.0210507  -0.0833912
   10  -0.0817859  -0.0149861   0.0012459   0.4211681  -0.0397735  -0.0285906
   11  -0.0372166  -0.1314001   0.0210507  -0.0397735   0.5558457   0.0329190
   12   0.0028025   0.0100440  -0.0833912  -0.0285906   0.0329190   0.4462057
   13  -0.0583146  -0.0225774   0.0016128  -0.0968230   0.0361723  -0.0070093
   14  -0.0047560   0.0275521  -0.0171369   0.0184921  -0.1060545   0.0076538
   15   0.0019661  -0.0127223   0.0113885  -0.0073866   0.0134282  -0.0802307
   16  -0.0029983  -0.0038856  -0.0008712   0.0007208  -0.0000785  -0.0000470
   17  -0.0005556  -0.0023678  -0.0005643  -0.0011838  -0.0043376  -0.0040520
   18   0.0013239  -0.0000902  -0.0000951   0.0000395  -0.0005848  -0.0006092
   19   0.0045052   0.0036150   0.0156401   0.0004468  -0.0000385  -0.0021127
   20  -0.0094848  -0.0142476  -0.0267957   0.0010467  -0.0005851   0.0036089
   21   0.0014800  -0.0007083  -0.0006907   0.0003869  -0.0001542  -0.0018165
   22  -0.6413716   0.1458246   0.1981389  -0.0606961   0.0001031   0.0309583
   23   0.1455695  -0.1398897  -0.0462583  -0.0194233   0.0108804   0.0025916
   24   0.1992133  -0.0473817  -0.1348293   0.0367195  -0.0037964   0.0103435
   25   0.0005295  -0.0177982  -0.0066824  -0.0997275   0.0481190   0.0216060
   26   0.0115936  -0.0437232  -0.0126009  -0.0010239  -0.2385322  -0.0433470
   27   0.0041304   0.0030808   0.0004141   0.0138362  -0.0658682  -0.0704495
   28   0.0093046   0.0130941  -0.0108301  -0.0532703  -0.0252107  -0.0276673
   29   0.0045263  -0.0058814   0.0015698  -0.0005693   0.0166490  -0.0036739
   30   0.0016198   0.0076648  -0.0056298  -0.0295420  -0.0126798   0.0095230
   31  -0.0037640  -0.0022927   0.0012471   0.0004448   0.0005179   0.0008416
   32  -0.0003704  -0.0014834   0.0001544  -0.0008830  -0.0005404   0.0040864
   33  -0.0009626   0.0011189  -0.0000521  -0.0002584  -0.0003389  -0.0017147
   34   0.0054539   0.0042657  -0.0143533  -0.0000958   0.0015936   0.0014293
   35  -0.0106443  -0.0204923   0.0273650   0.0027454  -0.0034568  -0.0036978
   36   0.0003720  -0.0024382   0.0009569   0.0000530  -0.0006800  -0.0005458
   37   0.0052660  -0.0050769  -0.0017311  -0.0081566   0.0055898   0.0043556
   38   0.0060867  -0.0048838  -0.0024022   0.0448015  -0.0126168  -0.0148671
   39  -0.0004982   0.0015868   0.0041658   0.0119310  -0.0053833  -0.0074700
   40  -0.0025176  -0.0007096   0.0289982  -0.0337733   0.0011377   0.0030410
   41   0.0010667   0.0033905   0.0196167   0.0001190  -0.0394828   0.0077705
   42   0.0021580   0.0010859  -0.0139208   0.0068441  -0.0031247  -0.2662398
           13          14          15          16          17          18
    1  -0.0838150   0.0022305  -0.0000008  -0.1060680   0.0525223  -0.1003459
    2   0.0220870  -0.1423685   0.0056582   0.0515096  -0.0915299   0.0908945
    3   0.0008734   0.0099362  -0.0836190  -0.0996440   0.0923773  -0.2071726
    4  -0.0128224  -0.0176912  -0.0022399  -0.0129461  -0.0048834   0.0023675
    5  -0.0323390  -0.0096275   0.0004744   0.0128336   0.0036444  -0.0027396
    6  -0.0025332  -0.0021525  -0.0029053  -0.0210969  -0.0073067   0.0030076
    7  -0.0583146  -0.0047560   0.0019661  -0.0029983  -0.0005556   0.0013239
    8  -0.0225774   0.0275521  -0.0127223  -0.0038856  -0.0023678  -0.0000902
    9   0.0016128  -0.0171369   0.0113885  -0.0008712  -0.0005643  -0.0000951
   10  -0.0968230   0.0184921  -0.0073866   0.0007208  -0.0011838   0.0000395
   11   0.0361723  -0.1060545   0.0134282  -0.0000785  -0.0043376  -0.0005848
   12  -0.0070093   0.0076538  -0.0802307  -0.0000470  -0.0040520  -0.0006092
   13   0.7974839   0.2380497   0.2033259   0.0011744   0.0178726   0.0008424
   14   0.2380497   0.5532479   0.0974933   0.0021365  -0.0163210  -0.0033269
   15   0.2033259   0.0974933   0.3084724   0.0048139   0.0290252   0.0017322
   16   0.0011744   0.0021365   0.0048139   0.1155275  -0.0574827   0.1065694
   17   0.0178726  -0.0163210   0.0290252  -0.0574827   0.0993741  -0.0968770
   18   0.0008424  -0.0033269   0.0017322   0.1065694  -0.0968770   0.2217154
   19  -0.0049214   0.0013151  -0.0010888  -0.0031413  -0.0017183   0.0000018
   20  -0.0004731  -0.0007867  -0.0002410   0.0005661   0.0000350   0.0001972
   21   0.0007921   0.0015957   0.0000434  -0.0000214  -0.0003651   0.0005438
   22   0.0133796  -0.0079661   0.0086634  -0.0007352  -0.0000176   0.0000132
   23   0.0005409  -0.0090876   0.0029265   0.0020637   0.0007980  -0.0003251
   24  -0.0044364   0.0088616  -0.0055934   0.0007924   0.0003092  -0.0001867
   25   0.0008097   0.0338480   0.0150195   0.0005571   0.0021711   0.0000970
   26   0.0008988  -0.0230482  -0.0050398  -0.0000126  -0.0004573  -0.0001102
   27  -0.0014916   0.0006007   0.0050102  -0.0001994   0.0001758   0.0001454
   28  -0.5511502  -0.2723500  -0.1850433  -0.0001564  -0.0005723   0.0010864
   29  -0.2709085  -0.2606966  -0.1042631  -0.0009166   0.0042324   0.0004343
   30  -0.1848123  -0.1055283  -0.1355401  -0.0002693  -0.0031765   0.0007285
   31   0.0009509   0.0012163  -0.0062659   0.0065976  -0.0057019  -0.0121730
   32   0.0133192  -0.0095905  -0.0305274  -0.0062464   0.0061257   0.0126915
   33  -0.0009870  -0.0012968  -0.0009965   0.0103854  -0.0095766  -0.0214104
   34  -0.0036173   0.0036667   0.0011144   0.0018252   0.0005878   0.0000120
   35  -0.0001888  -0.0009688   0.0000724  -0.0001045   0.0008774  -0.0001168
   36  -0.0009937  -0.0004060  -0.0001135  -0.0001115  -0.0001189   0.0014237
   37  -0.0003122   0.0012224   0.0013900  -0.0002012   0.0000350   0.0000938
   38  -0.0011835  -0.0058085  -0.0031319  -0.0002158  -0.0005773  -0.0000361
   39  -0.0017301   0.0022941  -0.0007380  -0.0000135   0.0001734   0.0000316
   40  -0.0020225   0.0005861  -0.0342678  -0.0001561  -0.0010731   0.0000719
   41  -0.0012700   0.0035586   0.0068473  -0.0001668   0.0005039  -0.0000110
   42  -0.0034528   0.0014119  -0.0169103  -0.0002868  -0.0000240   0.0001457
           19          20          21          22          23          24
    1  -0.0107532   0.0003319   0.0013830   0.0015331   0.0006738  -0.0019741
    2  -0.0144278  -0.0008576   0.0023094   0.0020951  -0.0057522  -0.0024908
    3  -0.0231692  -0.0005200   0.0022381  -0.0011847  -0.0000127   0.0026661
    4  -0.0654499  -0.0409168  -0.0682145  -0.0188461   0.0403702   0.0118300
    5  -0.0365757  -0.1050828  -0.1043514   0.0273011  -0.0026579  -0.0057627
    6  -0.0647291  -0.1096829  -0.2197810   0.0139398  -0.0135937   0.0112875
    7   0.0045052  -0.0094848   0.0014800  -0.6413716   0.1455695   0.1992133
    8   0.0036150  -0.0142476  -0.0007083   0.1458246  -0.1398897  -0.0473817
    9   0.0156401  -0.0267957  -0.0006907   0.1981389  -0.0462583  -0.1348293
   10   0.0004468   0.0010467   0.0003869  -0.0606961  -0.0194233   0.0367195
   11  -0.0000385  -0.0005851  -0.0001542   0.0001031   0.0108804  -0.0037964
   12  -0.0021127   0.0036089  -0.0018165   0.0309583   0.0025916   0.0103435
   13  -0.0049214  -0.0004731   0.0007921   0.0133796   0.0005409  -0.0044364
   14   0.0013151  -0.0007867   0.0015957  -0.0079661  -0.0090876   0.0088616
   15  -0.0010888  -0.0002410   0.0000434   0.0086634   0.0029265  -0.0055934
   16  -0.0031413   0.0005661  -0.0000214  -0.0007352   0.0020637   0.0007924
   17  -0.0017183   0.0000350  -0.0003651  -0.0000176   0.0007980   0.0003092
   18   0.0000018   0.0001972   0.0005438   0.0000132  -0.0003251  -0.0001867
   19   0.0757079   0.0432121   0.0711973  -0.0021694   0.0009866  -0.0027134
   20   0.0432121   0.1121623   0.1149625   0.0013437   0.0003589   0.0028543
   21   0.0711973   0.1149625   0.2376957  -0.0000154  -0.0004701   0.0011520
   22  -0.0021694   0.0013437  -0.0000154   0.7164897  -0.1664976  -0.2408078
   23   0.0009866   0.0003589  -0.0004701  -0.1664976   0.1241644   0.0506016
   24  -0.0027134   0.0028543   0.0011520  -0.2408078   0.0506016   0.1109023
   25   0.0001008   0.0003590  -0.0001946   0.0037947  -0.0067646  -0.0016733
   26   0.0000668  -0.0006395   0.0000174   0.0027556   0.0080852   0.0006764
   27   0.0000078   0.0003791   0.0001402  -0.0021245   0.0050788   0.0020426
   28   0.0001758   0.0001068   0.0000216  -0.0084802  -0.0016923   0.0060419
   29  -0.0017958  -0.0000275  -0.0001066  -0.0007744   0.0033979  -0.0003710
   30   0.0001045   0.0000987   0.0000031  -0.0050121  -0.0011715   0.0034097
   31   0.0022705  -0.0000212   0.0002567  -0.0003494   0.0016951  -0.0002251
   32   0.0006393   0.0008059   0.0002226  -0.0001098   0.0005176   0.0000409
   33  -0.0000628   0.0001616   0.0016085  -0.0000307  -0.0001115   0.0000108
   34   0.0029572   0.0051430  -0.0073693  -0.0003742  -0.0004302   0.0013610
   35   0.0045650   0.0098806  -0.0134700  -0.0008002   0.0039893  -0.0028941
   36   0.0068751   0.0145756  -0.0214258  -0.0010557   0.0000024   0.0008219
   37  -0.0000403  -0.0000327   0.0000256  -0.0003500   0.0045756  -0.0003376
   38  -0.0001227   0.0000158   0.0000257  -0.0010275   0.0058714   0.0014308
   39   0.0000794  -0.0000847   0.0000212  -0.0010151  -0.0005315  -0.0034870
   40   0.0003112  -0.0011805   0.0002721  -0.0018251  -0.0016675  -0.0037904
   41   0.0002790  -0.0010318   0.0004924  -0.0022300  -0.0006758  -0.0020782
   42  -0.0000299   0.0004863   0.0002680  -0.0004676   0.0012735   0.0014600
           25          26          27          28          29          30
    1  -0.0054978   0.0014321   0.0006879  -0.0009264  -0.0406976  -0.0107742
    2   0.0026841  -0.0010854   0.0011002  -0.0284265  -0.0241099  -0.0102637
    3  -0.0049639  -0.0013743  -0.0018266  -0.0103084  -0.0173148   0.0124049
    4  -0.0024274  -0.0035834  -0.0004636   0.0019480   0.0014532   0.0020996
    5  -0.0028499  -0.0028002   0.0020969   0.0001550  -0.0062694  -0.0018054
    6   0.0044267   0.0021755  -0.0000657   0.0013719  -0.0004435   0.0025267
    7   0.0005295   0.0115936   0.0041304   0.0093046   0.0045263   0.0016198
    8  -0.0177982  -0.0437232   0.0030808   0.0130941  -0.0058814   0.0076648
    9  -0.0066824  -0.0126009   0.0004141  -0.0108301   0.0015698  -0.0056298
   10  -0.0997275  -0.0010239   0.0138362  -0.0532703  -0.0005693  -0.0295420
   11   0.0481190  -0.2385322  -0.0658682  -0.0252107   0.0166490  -0.0126798
   12   0.0216060  -0.0433470  -0.0704495  -0.0276673  -0.0036739   0.0095230
   13   0.0008097   0.0008988  -0.0014916  -0.5511502  -0.2709085  -0.1848123
   14   0.0338480  -0.0230482   0.0006007  -0.2723500  -0.2606966  -0.1055283
   15   0.0150195  -0.0050398   0.0050102  -0.1850433  -0.1042631  -0.1355401
   16   0.0005571  -0.0000126  -0.0001994  -0.0001564  -0.0009166  -0.0002693
   17   0.0021711  -0.0004573   0.0001758  -0.0005723   0.0042324  -0.0031765
   18   0.0000970  -0.0001102   0.0001454   0.0010864   0.0004343   0.0007285
   19   0.0001008   0.0000668   0.0000078   0.0001758  -0.0017958   0.0001045
   20   0.0003590  -0.0006395   0.0003791   0.0001068  -0.0000275   0.0000987
   21  -0.0001946   0.0000174   0.0001402   0.0000216  -0.0001066   0.0000031
   22   0.0037947   0.0027556  -0.0021245  -0.0084802  -0.0007744  -0.0050121
   23  -0.0067646   0.0080852   0.0050788  -0.0016923   0.0033979  -0.0011715
   24  -0.0016733   0.0006764   0.0020426   0.0060419  -0.0003710   0.0034097
   25   0.5352289  -0.0418441  -0.1757282   0.0046711  -0.0025706   0.0004365
   26  -0.0418441   0.3589734   0.0907206   0.0010984   0.0049346   0.0023282
   27  -0.1757282   0.0907206   0.1178683   0.0033833   0.0019370   0.0007072
   28   0.0046711   0.0010984   0.0033833   0.6015535   0.3156642   0.2217947
   29  -0.0025706   0.0049346   0.0019370   0.3156642   0.2677875   0.1215097
   30   0.0004365   0.0023282   0.0007072   0.2217947   0.1215097   0.1092996
   31   0.0001636   0.0001852  -0.0002128  -0.0011049  -0.0014233   0.0015365
   32  -0.0000814  -0.0008747  -0.0001286  -0.0018762  -0.0006758   0.0037104
   33   0.0001286   0.0001029   0.0002215   0.0000900  -0.0004983   0.0011238
   34   0.0007759   0.0006972   0.0001297  -0.0002147  -0.0022958  -0.0008914
   35  -0.0012676  -0.0015431   0.0001093  -0.0003138  -0.0000367  -0.0001228
   36  -0.0001229  -0.0001234   0.0001923   0.0001183  -0.0002221  -0.0001277
   37  -0.4415494   0.0233024   0.1502777   0.0002994  -0.0005577  -0.0003863
   38  -0.0227192  -0.0393679  -0.0019589  -0.0004533   0.0009781  -0.0000673
   39   0.1420181  -0.0166720  -0.0500638  -0.0001173   0.0002884  -0.0002135
   40   0.0025708   0.0044340   0.0077670  -0.0026492   0.0008658   0.0040960
   41   0.0087145  -0.0199215  -0.0373235   0.0007767  -0.0002822  -0.0004964
   42   0.0056328  -0.0167533  -0.0043361   0.0000583   0.0011542   0.0017847
           31          32          33          34          35          36
    1  -0.0878463   0.0401722   0.0948032  -0.0083313   0.0005766  -0.0007753
    2   0.0355868  -0.0733685  -0.0739079  -0.0159410  -0.0005528  -0.0027695
    3   0.0925346  -0.0813116  -0.2307806   0.0231186  -0.0001675   0.0024976
    4  -0.0137029  -0.0047355  -0.0019910  -0.0707556  -0.0411099   0.0646100
    5   0.0091695   0.0019242   0.0014249  -0.0404230  -0.1152527   0.1144974
    6   0.0235164   0.0072060   0.0020313   0.0639735   0.1154849  -0.2167629
    7  -0.0037640  -0.0003704  -0.0009626   0.0054539  -0.0106443   0.0003720
    8  -0.0022927  -0.0014834   0.0011189   0.0042657  -0.0204923  -0.0024382
    9   0.0012471   0.0001544  -0.0000521  -0.0143533   0.0273650   0.0009569
   10   0.0004448  -0.0008830  -0.0002584  -0.0000958   0.0027454   0.0000530
   11   0.0005179  -0.0005404  -0.0003389   0.0015936  -0.0034568  -0.0006800
   12   0.0008416   0.0040864  -0.0017147   0.0014293  -0.0036978  -0.0005458
   13   0.0009509   0.0133192  -0.0009870  -0.0036173  -0.0001888  -0.0009937
   14   0.0012163  -0.0095905  -0.0012968   0.0036667  -0.0009688  -0.0004060
   15  -0.0062659  -0.0305274  -0.0009965   0.0011144   0.0000724  -0.0001135
   16   0.0065976  -0.0062464   0.0103854   0.0018252  -0.0001045  -0.0001115
   17  -0.0057019   0.0061257  -0.0095766   0.0005878   0.0008774  -0.0001189
   18  -0.0121730   0.0126915  -0.0214104   0.0000120  -0.0001168   0.0014237
   19   0.0022705   0.0006393  -0.0000628   0.0029572   0.0045650   0.0068751
   20  -0.0000212   0.0008059   0.0001616   0.0051430   0.0098806   0.0145756
   21   0.0002567   0.0002226   0.0016085  -0.0073693  -0.0134700  -0.0214258
   22  -0.0003494  -0.0001098  -0.0000307  -0.0003742  -0.0008002  -0.0010557
   23   0.0016951   0.0005176  -0.0001115  -0.0004302   0.0039893   0.0000024
   24  -0.0002251   0.0000409   0.0000108   0.0013610  -0.0028941   0.0008219
   25   0.0001636  -0.0000814   0.0001286   0.0007759  -0.0012676  -0.0001229
   26   0.0001852  -0.0008747   0.0001029   0.0006972  -0.0015431  -0.0001234
   27  -0.0002128  -0.0001286   0.0002215   0.0001297   0.0001093   0.0001923
   28  -0.0011049  -0.0018762   0.0000900  -0.0002147  -0.0003138   0.0001183
   29  -0.0014233  -0.0006758  -0.0004983  -0.0022958  -0.0000367  -0.0002221
   30   0.0015365   0.0037104   0.0011238  -0.0008914  -0.0001228  -0.0001277
   31   0.0999283  -0.0396494  -0.1008694  -0.0034382   0.0006860  -0.0000474
   32  -0.0396494   0.0775689   0.0828480  -0.0018347   0.0000918   0.0002239
   33  -0.1008694   0.0828480   0.2490400   0.0001277  -0.0003195   0.0006230
   34  -0.0034382  -0.0018347   0.0001277   0.0761611   0.0453796  -0.0688242
   35   0.0006860   0.0000918  -0.0003195   0.0453796   0.1264514  -0.1225464
   36  -0.0000474   0.0002239   0.0006230  -0.0688242  -0.1225464   0.2323303
   37  -0.0000855  -0.0000020   0.0000512   0.0000828  -0.0002378  -0.0000100
   38  -0.0000970   0.0000355  -0.0000033  -0.0002124   0.0001860   0.0000302
   39   0.0000271   0.0001377  -0.0000155  -0.0000493   0.0001910  -0.0000034
   40  -0.0000645   0.0016579  -0.0004241  -0.0004291   0.0007143  -0.0000877
   41   0.0001288  -0.0005363   0.0003964  -0.0001965   0.0008265  -0.0000249
   42  -0.0001664   0.0006458   0.0003109   0.0002213   0.0001122   0.0001333
           37          38          39          40          41          42
    1  -0.0003310   0.0015064  -0.0005705  -0.0009185  -0.0000431  -0.0006895
    2  -0.0002111  -0.0004611   0.0004479   0.0012450  -0.0001165   0.0004576
    3  -0.0004728   0.0011097   0.0002500   0.0059905  -0.0015921   0.0013291
    4  -0.0011805  -0.0000760   0.0004084  -0.0005439  -0.0003502   0.0004679
    5  -0.0000704   0.0013484  -0.0001458  -0.0014319  -0.0009181   0.0004657
    6   0.0005765  -0.0004530  -0.0003606  -0.0047402  -0.0037801   0.0007112
    7   0.0052660   0.0060867  -0.0004982  -0.0025176   0.0010667   0.0021580
    8  -0.0050769  -0.0048838   0.0015868  -0.0007096   0.0033905   0.0010859
    9  -0.0017311  -0.0024022   0.0041658   0.0289982   0.0196167  -0.0139208
   10  -0.0081566   0.0448015   0.0119310  -0.0337733   0.0001190   0.0068441
   11   0.0055898  -0.0126168  -0.0053833   0.0011377  -0.0394828  -0.0031247
   12   0.0043556  -0.0148671  -0.0074700   0.0030410   0.0077705  -0.2662398
   13  -0.0003122  -0.0011835  -0.0017301  -0.0020225  -0.0012700  -0.0034528
   14   0.0012224  -0.0058085   0.0022941   0.0005861   0.0035586   0.0014119
   15   0.0013900  -0.0031319  -0.0007380  -0.0342678   0.0068473  -0.0169103
   16  -0.0002012  -0.0002158  -0.0000135  -0.0001561  -0.0001668  -0.0002868
   17   0.0000350  -0.0005773   0.0001734  -0.0010731   0.0005039  -0.0000240
   18   0.0000938  -0.0000361   0.0000316   0.0000719  -0.0000110   0.0001457
   19  -0.0000403  -0.0001227   0.0000794   0.0003112   0.0002790  -0.0000299
   20  -0.0000327   0.0000158  -0.0000847  -0.0011805  -0.0010318   0.0004863
   21   0.0000256   0.0000257   0.0000212   0.0002721   0.0004924   0.0002680
   22  -0.0003500  -0.0010275  -0.0010151  -0.0018251  -0.0022300  -0.0004676
   23   0.0045756   0.0058714  -0.0005315  -0.0016675  -0.0006758   0.0012735
   24  -0.0003376   0.0014308  -0.0034870  -0.0037904  -0.0020782   0.0014600
   25  -0.4415494  -0.0227192   0.1420181   0.0025708   0.0087145   0.0056328
   26   0.0233024  -0.0393679  -0.0166720   0.0044340  -0.0199215  -0.0167533
   27   0.1502777  -0.0019589  -0.0500638   0.0077670  -0.0373235  -0.0043361
   28   0.0002994  -0.0004533  -0.0001173  -0.0026492   0.0007767   0.0000583
   29  -0.0005577   0.0009781   0.0002884   0.0008658  -0.0002822   0.0011542
   30  -0.0003863  -0.0000673  -0.0002135   0.0040960  -0.0004964   0.0017847
   31  -0.0000855  -0.0000970   0.0000271  -0.0000645   0.0001288  -0.0001664
   32  -0.0000020   0.0000355   0.0001377   0.0016579  -0.0005363   0.0006458
   33   0.0000512  -0.0000033  -0.0000155  -0.0004241   0.0003964   0.0003109
   34   0.0000828  -0.0002124  -0.0000493  -0.0004291  -0.0001965   0.0002213
   35  -0.0002378   0.0001860   0.0001910   0.0007143   0.0008265   0.0001122
   36  -0.0000100   0.0000302  -0.0000034  -0.0000877  -0.0000249   0.0001333
   37   0.4468300  -0.0267354  -0.1518346  -0.0002716  -0.0018013  -0.0019982
   38  -0.0267354   0.0572240   0.0208293   0.0004485  -0.0019436  -0.0005059
   39  -0.1518346   0.0208293   0.0593077   0.0013647  -0.0031316  -0.0014243
   40  -0.0002716   0.0004485   0.0013647   0.0422896  -0.0050267  -0.0082912
   41  -0.0018013  -0.0019436  -0.0031316  -0.0050267   0.0566291   0.0133146
   42  -0.0019982  -0.0005059  -0.0014243  -0.0082912   0.0133146   0.2966884
 Gradient time:  CPU 2496.85 s  wall 2496.96 s
 **********************************************************************
 **                                                                  **
 **                       VIBRATIONAL ANALYSIS                       **
 **                       --------------------                       **
 **                                                                  **
 **        VIBRATIONAL FREQUENCIES (CM**-1) AND NORMAL MODES         **
 **     FORCE CONSTANTS (mDYN/ANGSTROM) AND REDUCED MASSES (AMU)     **
 **                  INFRARED INTENSITIES (KM/MOL)                   **
 **                                                                  **
 **********************************************************************


 Mode:                 1                      2                      3
 Frequency:        72.44                  86.87                 238.47
 Force Cnst:      0.0062                 0.0312                 0.1689
 Red. Mass:       2.0022                 7.0098                 5.0405
 IR Active:          YES                    YES                    YES
 IR Intens:        0.712                  2.163                 18.612
 Raman Active:       YES                    YES                    YES
               X      Y      Z        X      Y      Z        X      Y      Z
 C         -0.019 -0.005  0.195   -0.002 -0.010 -0.063    0.012  0.009 -0.011
 C         -0.023 -0.004 -0.141   -0.015 -0.010 -0.243    0.013 -0.009 -0.026
 C         -0.010 -0.005 -0.022    0.036  0.003  0.019   -0.064 -0.022  0.083
 C         -0.005  0.004  0.013    0.000 -0.024 -0.114   -0.047 -0.031 -0.001
 C         -0.001  0.005  0.007   -0.034 -0.011  0.039   -0.067  0.004 -0.057
 H         -0.254  0.151  0.433   -0.111 -0.043 -0.012    0.004  0.053  0.019
 H          0.164  0.199 -0.339    0.073  0.242 -0.429    0.018  0.069 -0.075
 O          0.006 -0.013  0.029    0.166  0.042  0.361   -0.119 -0.175  0.026
 O         -0.002 -0.004  0.047   -0.034  0.017 -0.302    0.396  0.051  0.011
 O          0.042  0.021 -0.130   -0.127 -0.006  0.268   -0.170  0.133  0.014
 H          0.243 -0.187  0.406    0.107  0.025 -0.019    0.033 -0.016  0.010
 H         -0.209 -0.193 -0.342   -0.098 -0.236 -0.428    0.027 -0.101 -0.083
 H          0.001 -0.015  0.059    0.094 -0.056  0.089    0.248  0.561 -0.510
 H          0.005  0.035  0.011    0.043 -0.152 -0.096   -0.210 -0.104 -0.005
 TransDip  -0.013 -0.005  0.023    0.015 -0.023 -0.038   -0.041  0.108 -0.076

 Mode:                 4                      5                      6
 Frequency:       261.60                 333.57                 392.43
 Force Cnst:      0.2274                 0.0834                 0.3467
 Red. Mass:       5.6400                 1.2728                 3.8208
 IR Active:          YES                    YES                    YES
 IR Intens:        7.870                 79.343                 34.717
 Raman Active:       YES                    YES                    YES
               X      Y      Z        X      Y      Z        X      Y      Z
 C         -0.009  0.045 -0.067   -0.002 -0.002  0.019    0.032 -0.046 -0.054
 C          0.002  0.039 -0.078    0.004  0.011  0.019   -0.029 -0.049 -0.052
 C         -0.044  0.009  0.181   -0.017  0.004 -0.040   -0.025 -0.025  0.098
 C         -0.006  0.026  0.265   -0.010  0.032 -0.007    0.031 -0.160  0.157
 C          0.057  0.025  0.167   -0.006 -0.009 -0.001    0.023 -0.023  0.115
 H          0.012 -0.119 -0.170   -0.001  0.006  0.024    0.067 -0.269 -0.200
 H         -0.021  0.252 -0.196    0.002 -0.061  0.064   -0.018  0.124 -0.161
 O         -0.164 -0.153 -0.035   -0.028 -0.077 -0.008   -0.035  0.194 -0.076
 O         -0.061  0.155 -0.224    0.033  0.064 -0.050    0.039 -0.138 -0.050
 O          0.228 -0.121 -0.044   -0.003 -0.013 -0.003   -0.046  0.220 -0.070
 H         -0.024  0.218 -0.144   -0.003 -0.014  0.023   -0.053  0.142 -0.175
 H          0.027 -0.176 -0.211   -0.003  0.083  0.065    0.002 -0.244 -0.170
 H         -0.092  0.283 -0.337    0.353 -0.094  0.906    0.227 -0.231  0.518
 H          0.051 -0.278  0.280   -0.007  0.083 -0.003    0.052 -0.295  0.162
 TransDip  -0.014  0.074  0.049    0.090 -0.023  0.270    0.048 -0.122  0.136

 Mode:                 7                      8                      9
 Frequency:       459.16                 556.34                 574.10
 Force Cnst:      0.3544                 1.5030                 0.7559
 Red. Mass:       2.8530                 8.2417                 3.8924
 IR Active:          YES                    YES                    YES
 IR Intens:        2.322                  1.688                  3.690
 Raman Active:       YES                    YES                    YES
               X      Y      Z        X      Y      Z        X      Y      Z
 C         -0.080 -0.001  0.030    0.003 -0.309 -0.024    0.107  0.156  0.034
 C         -0.075 -0.027 -0.032    0.041 -0.184  0.003    0.171 -0.164 -0.030
 C         -0.029 -0.015 -0.217    0.248 -0.002  0.064   -0.097 -0.085 -0.059
 C          0.036  0.008  0.002    0.014  0.145  0.240   -0.118 -0.010  0.029
 C         -0.041 -0.003  0.232   -0.149 -0.132  0.012   -0.181  0.019  0.078
 H          0.006 -0.332 -0.210   -0.039 -0.158  0.088    0.252  0.237 -0.014
 H         -0.033 -0.348  0.149   -0.135 -0.136  0.048    0.353 -0.343  0.009
 O          0.065 -0.071  0.091    0.226  0.021 -0.118   -0.007  0.176  0.012
 O          0.038  0.008  0.004   -0.083  0.325 -0.024    0.051  0.040 -0.004
 O          0.033  0.083 -0.090   -0.246  0.036 -0.103   -0.030 -0.174 -0.053
 H         -0.163  0.355 -0.162    0.087 -0.386  0.057    0.237  0.407 -0.003
 H         -0.103  0.295  0.172   -0.034 -0.059  0.058    0.309 -0.179  0.015
 H         -0.034  0.074 -0.217   -0.126  0.291 -0.129    0.078  0.202  0.052
 H          0.423  0.088  0.011    0.019  0.125  0.244   -0.036  0.005  0.031
 TransDip  -0.004  0.024 -0.042    0.019 -0.014  0.034   -0.055  0.021  0.018

 Mode:                10                     11                     12
 Frequency:       631.97                 639.84                 687.15
 Force Cnst:      1.0914                 0.5698                 0.8138
 Red. Mass:       4.6381                 2.3622                 2.9254
 IR Active:          YES                    YES                    YES
 IR Intens:       22.492                  5.435                  7.409
 Raman Active:       YES                    YES                    YES
               X      Y      Z        X      Y      Z        X      Y      Z
 C          0.255 -0.197 -0.025    0.031 -0.001  0.077   -0.060  0.145 -0.058
 C          0.146  0.185 -0.071    0.079  0.152  0.064    0.014  0.171 -0.062
 C         -0.143  0.161 -0.125    0.082  0.086  0.059    0.101  0.048 -0.004
 C         -0.077 -0.024  0.051   -0.019  0.006 -0.106    0.025 -0.067  0.168
 C          0.081 -0.192  0.028   -0.098 -0.084  0.097   -0.114  0.002  0.001
 H          0.017 -0.177  0.145    0.267 -0.273 -0.229   -0.285  0.372  0.211
 H          0.067 -0.147  0.164    0.151  0.544 -0.206   -0.199 -0.097  0.191
 O         -0.147  0.043  0.094    0.021 -0.046 -0.034    0.085 -0.051 -0.026
 O         -0.046  0.003 -0.000   -0.007 -0.038  0.016    0.022 -0.125 -0.034
 O         -0.045  0.013 -0.015   -0.077 -0.066 -0.067   -0.081 -0.068 -0.034
 H          0.352 -0.357  0.092   -0.204  0.367 -0.199    0.228 -0.055  0.179
 H          0.191  0.462  0.132   -0.132 -0.147 -0.226    0.152  0.468  0.192
 H         -0.091  0.062 -0.145   -0.006 -0.077  0.024    0.042 -0.097  0.023
 H          0.122  0.006  0.051    0.028  0.048 -0.097    0.062 -0.286  0.163
 TransDip   0.151  0.007 -0.017    0.068  0.022 -0.021   -0.012  0.074  0.045

 Mode:                13                     14                     15
 Frequency:       853.90                 869.43                 935.74
 Force Cnst:      0.8154                 0.9485                 1.3469
 Red. Mass:       1.8980                 2.1296                 2.6108
 IR Active:          YES                    YES                    YES
 IR Intens:        7.576                  2.497                 22.395
 Raman Active:       YES                    YES                    YES
               X      Y      Z        X      Y      Z        X      Y      Z
 C          0.005  0.035 -0.082    0.015  0.048  0.069   -0.016  0.066  0.138
 C          0.009 -0.026  0.093   -0.028  0.045  0.057   -0.007 -0.064 -0.137
 C         -0.067 -0.005 -0.022   -0.030 -0.027 -0.146   -0.002  0.079  0.092
 C          0.201  0.035  0.014   -0.010 -0.047  0.180    0.217  0.036  0.001
 C         -0.046 -0.022 -0.001    0.051 -0.025 -0.149    0.035 -0.095 -0.098
 H          0.009  0.323  0.076    0.398  0.083 -0.156    0.175 -0.172 -0.119
 H          0.075  0.208 -0.080    0.455  0.063 -0.144    0.054 -0.460  0.087
 O         -0.067 -0.009  0.036    0.040 -0.000  0.020   -0.074 -0.012  0.014
 O         -0.006  0.010 -0.005   -0.005  0.007 -0.023   -0.024  0.030  0.001
 O         -0.059 -0.009 -0.027   -0.028 -0.010  0.023   -0.068 -0.007 -0.009
 H          0.065 -0.204  0.051   -0.454 -0.048 -0.137   -0.074  0.472 -0.066
 H          0.046 -0.316 -0.089   -0.436  0.001 -0.135    0.130  0.219  0.110
 H         -0.035 -0.253 -0.051   -0.008  0.087 -0.045   -0.075 -0.400 -0.073
 H          0.710  0.166  0.021   -0.049 -0.059  0.165   -0.273 -0.082 -0.009
 TransDip   0.017 -0.084 -0.019    0.011 -0.006 -0.049   -0.016 -0.149 -0.020

 Mode:                16                     17                     18
 Frequency:       988.52                1049.11                1099.18
 Force Cnst:      1.3954                 2.8235                 3.1470
 Red. Mass:       2.4237                 4.3540                 4.4209
 IR Active:          YES                    YES                    YES
 IR Intens:        8.839                128.039                 47.183
 Raman Active:       YES                    YES                    YES
               X      Y      Z        X      Y      Z        X      Y      Z
 C          0.249  0.011 -0.005   -0.034 -0.217  0.010   -0.109  0.114 -0.071
 C         -0.233 -0.060  0.000    0.125 -0.094 -0.044   -0.027 -0.206  0.050
 C          0.028  0.043  0.013    0.022  0.190  0.023    0.095  0.346 -0.023
 C         -0.001  0.011 -0.009    0.034  0.160  0.035   -0.137  0.043 -0.005
 C         -0.045  0.035  0.017   -0.160  0.297 -0.003    0.131 -0.216  0.060
 H          0.442  0.263  0.021    0.299  0.062 -0.047    0.122  0.520  0.016
 H         -0.424  0.057 -0.001    0.333 -0.258 -0.022    0.331 -0.172 -0.104
 O          0.006 -0.024 -0.006   -0.062 -0.016  0.019   -0.002 -0.047 -0.005
 O          0.003 -0.015 -0.000    0.030 -0.168 -0.034   -0.016 -0.087 -0.011
 O         -0.002 -0.027 -0.008    0.039 -0.030  0.006    0.010  0.050  0.005
 H          0.365  0.170 -0.015   -0.323 -0.331 -0.088    0.104 -0.001  0.083
 H         -0.493  0.127  0.030   -0.345  0.209 -0.021    0.055 -0.326 -0.004
 H          0.005 -0.014  0.005    0.051 -0.114  0.013    0.039  0.354  0.062
 H          0.007 -0.032 -0.006    0.013 -0.182  0.034    0.029  0.018 -0.001
 TransDip  -0.016  0.094 -0.007   -0.098  0.349  0.009    0.121  0.183  0.019

 Mode:                19                     20                     21
 Frequency:      1152.94                1171.32                1228.67
 Force Cnst:      1.1469                 1.2699                 1.6328
 Red. Mass:       1.4644                 1.5710                 1.8357
 IR Active:          YES                    YES                    YES
 IR Intens:       48.061                 20.006                  4.211
 Raman Active:       YES                    YES                    YES
               X      Y      Z        X      Y      Z        X      Y      Z
 C         -0.003 -0.010  0.094    0.011  0.040  0.004    0.063  0.044 -0.038
 C          0.007 -0.018 -0.044   -0.019  0.031 -0.093   -0.072  0.045  0.015
 C          0.013  0.007  0.024    0.033 -0.053  0.132    0.002 -0.085  0.060
 C         -0.067  0.033  0.051   -0.050 -0.054 -0.078    0.019  0.157  0.032
 C          0.027  0.023 -0.109    0.008 -0.033  0.039    0.002 -0.050  0.039
 H          0.066 -0.190 -0.052    0.241  0.238 -0.027   -0.253 -0.215  0.019
 H         -0.389  0.095  0.040    0.229 -0.301  0.018    0.435 -0.250 -0.002
 O         -0.002  0.002 -0.004   -0.008  0.012 -0.020    0.003  0.008 -0.010
 O         -0.004 -0.069 -0.028   -0.008  0.040  0.023    0.009 -0.103 -0.056
 O         -0.011 -0.009  0.014    0.001  0.005 -0.005   -0.015 -0.001 -0.013
 H         -0.036  0.215 -0.019   -0.405 -0.396 -0.028    0.021 -0.137  0.013
 H          0.273 -0.042  0.042   -0.144  0.287  0.033   -0.095  0.009 -0.012
 H          0.045  0.302  0.037    0.006  0.090  0.050    0.031  0.110 -0.037
 H          0.605  0.408  0.045    0.502 -0.012 -0.051   -0.259  0.676 -0.010
 TransDip   0.012  0.220  0.030    0.064 -0.128  0.005   -0.032  0.023  0.052

 Mode:                22                     23                     24
 Frequency:      1249.52                1265.63                1301.73
 Force Cnst:      1.0941                 1.3638                 1.5612
 Red. Mass:       1.1893                 1.4450                 1.5638
 IR Active:          YES                    YES                    YES
 IR Intens:        6.847                  0.628                  1.560
 Raman Active:       YES                    YES                    YES
               X      Y      Z        X      Y      Z        X      Y      Z
 C         -0.014 -0.015 -0.038    0.102  0.050  0.023    0.053  0.141 -0.003
 C          0.004 -0.007  0.044   -0.113  0.008  0.012    0.102 -0.121  0.005
 C          0.021  0.017  0.043    0.015  0.072 -0.020    0.005  0.023 -0.011
 C         -0.023 -0.049 -0.011   -0.015 -0.002 -0.006   -0.015  0.014  0.005
 C          0.012  0.032 -0.065   -0.028  0.055 -0.020    0.010 -0.022  0.006
 H         -0.328 -0.265  0.013   -0.252 -0.447 -0.028   -0.346 -0.401 -0.054
 H          0.404 -0.137 -0.029    0.208 -0.174 -0.005   -0.366  0.248 -0.036
 O         -0.012  0.001 -0.004    0.020 -0.022 -0.005   -0.020  0.005  0.008
 O         -0.007  0.023  0.015   -0.000  0.014  0.018    0.007  0.000 -0.003
 O         -0.008 -0.010  0.007   -0.012 -0.026 -0.004   -0.014 -0.008 -0.006
 H          0.412  0.361  0.023   -0.200 -0.277 -0.002   -0.243 -0.344  0.042
 H         -0.404  0.147 -0.008    0.462 -0.352 -0.006   -0.453  0.258  0.045
 H          0.002  0.052  0.033   -0.004 -0.025  0.021   -0.011 -0.126 -0.030
 H          0.346 -0.115  0.006    0.137 -0.387  0.019   -0.004 -0.010  0.006
 TransDip   0.077  0.030 -0.012    0.007  0.024 -0.002    0.029 -0.026 -0.009

 Mode:                25                     26                     27
 Frequency:      1355.07                1366.69                1449.58
 Force Cnst:      1.9153                 1.7930                 1.3203
 Red. Mass:       1.7704                 1.6292                 1.0664
 IR Active:          YES                    YES                    YES
 IR Intens:       24.407                 46.766                  2.725
 Raman Active:       YES                    YES                    YES
               X      Y      Z        X      Y      Z        X      Y      Z
 C          0.008 -0.006 -0.006    0.018  0.009 -0.005   -0.041  0.014  0.003
 C         -0.016 -0.018 -0.004    0.013 -0.010 -0.003   -0.040 -0.037 -0.002
 C          0.031  0.102  0.003   -0.007  0.042 -0.005   -0.006 -0.015  0.001
 C         -0.034 -0.205  0.031    0.159 -0.130 -0.028    0.007  0.003 -0.000
 C         -0.038  0.069  0.006   -0.031  0.041  0.014   -0.007  0.009 -0.000
 H         -0.037 -0.019  0.015   -0.066 -0.053  0.012    0.282 -0.183 -0.292
 H          0.091 -0.050 -0.025   -0.016  0.008 -0.004    0.242  0.359 -0.329
 O         -0.002 -0.016 -0.000   -0.010 -0.003  0.007   -0.001  0.002 -0.000
 O          0.026  0.057 -0.018   -0.072 -0.009  0.015   -0.001 -0.001  0.000
 O          0.018 -0.008  0.005   -0.011 -0.012 -0.009    0.000 -0.001  0.000
 H         -0.049 -0.067 -0.011   -0.070 -0.080 -0.013    0.291 -0.211  0.248
 H          0.088 -0.032  0.025   -0.032  0.029  0.006    0.254  0.351  0.350
 H         -0.044 -0.474 -0.126    0.054  0.905  0.180    0.001  0.011  0.002
 H         -0.118  0.804 -0.017   -0.209  0.154 -0.052   -0.017 -0.005 -0.001
 TransDip   0.050 -0.104 -0.108   -0.058  0.211  0.010    0.044  0.030  0.001

 Mode:                28                     29                     30
 Frequency:      1469.38                1801.80                1855.20
 Force Cnst:      1.3881                23.7125                25.5223
 Red. Mass:       1.0912                12.3970                12.5860
 IR Active:          YES                    YES                    YES
 IR Intens:       24.416                404.023                135.695
 Raman Active:       YES                    YES                    YES
               X      Y      Z        X      Y      Z        X      Y      Z
 C          0.053 -0.039 -0.004   -0.031 -0.003 -0.002   -0.028 -0.022 -0.013
 C         -0.027 -0.048 -0.002   -0.051  0.015  0.009    0.014 -0.020 -0.009
 C         -0.001 -0.006 -0.000    0.656 -0.190 -0.229   -0.347  0.077  0.109
 C         -0.002  0.010  0.000   -0.026 -0.008  0.004   -0.017  0.002 -0.014
 C          0.004 -0.007 -0.000    0.280  0.186  0.119    0.601  0.344  0.225
 H         -0.332  0.242  0.373    0.047  0.083 -0.002    0.078  0.128  0.024
 H          0.174  0.294 -0.268   -0.013 -0.008 -0.007   -0.029 -0.002 -0.004
 O         -0.002  0.001  0.000   -0.433  0.114  0.150    0.215 -0.055 -0.074
 O          0.001 -0.002  0.000    0.009  0.008  0.001    0.009 -0.010 -0.003
 O          0.001  0.001 -0.000   -0.198 -0.120 -0.077   -0.388 -0.229 -0.149
 H         -0.346  0.279 -0.316   -0.023 -0.003  0.015    0.007  0.002  0.004
 H          0.188  0.284  0.286    0.137 -0.115 -0.016   -0.055  0.043  0.021
 H          0.001 -0.001  0.002   -0.003  0.050  0.003    0.005 -0.109 -0.018
 H          0.009 -0.028  0.001   -0.142 -0.033 -0.008   -0.053  0.063  0.019
 TransDip  -0.026  0.155  0.022    0.641  0.017 -0.058    0.185  0.266  0.185

 Mode:                31                     32                     33
 Frequency:      2891.42                3051.97                3060.37
 Force Cnst:      5.3035                 5.8432                 5.8749
 Red. Mass:       1.0767                 1.0647                 1.0646
 IR Active:          YES                    YES                    YES
 IR Intens:       27.072                 10.551                  1.416
 Raman Active:       YES                    YES                    YES
               X      Y      Z        X      Y      Z        X      Y      Z
 C         -0.001  0.001  0.001   -0.030  0.025  0.025    0.038 -0.030 -0.027
 C          0.001  0.001  0.001   -0.025 -0.041 -0.026   -0.023 -0.036 -0.016
 C          0.001  0.000 -0.002    0.000 -0.001 -0.000   -0.001  0.000 -0.000
 C          0.003 -0.002 -0.079    0.000  0.000 -0.000    0.000  0.000 -0.002
 C         -0.002  0.000 -0.003    0.000  0.001  0.000    0.000  0.000 -0.000
 H         -0.000  0.000  0.003    0.108 -0.096  0.195   -0.146  0.128 -0.260
 H         -0.004 -0.006 -0.010    0.210  0.333  0.572    0.168  0.264  0.458
 O         -0.001  0.000  0.000   -0.000  0.000  0.000   -0.000 -0.000 -0.000
 O         -0.000 -0.003  0.000   -0.000 -0.000 -0.000    0.000 -0.000  0.000
 O          0.001  0.000  0.000   -0.000 -0.000 -0.000    0.000 -0.000  0.000
 H          0.006 -0.004 -0.012    0.247 -0.199 -0.503   -0.285  0.229  0.583
 H          0.000  0.001  0.002    0.089  0.155 -0.261    0.094  0.163 -0.268
 H          0.009  0.002 -0.009    0.000 -0.000 -0.000   -0.000  0.000  0.000
 H         -0.032  0.049  0.995    0.001  0.000  0.000   -0.001  0.002  0.017
 TransDip   0.035 -0.140 -0.084   -0.103 -0.014  0.004    0.011 -0.022 -0.029

 Mode:                34                     35                     36
 Frequency:      3099.01                3115.17                3734.95
 Force Cnst:      6.2214                 6.2858                 8.7608
 Red. Mass:       1.0995                 1.0994                 1.0659
 IR Active:          YES                    YES                    YES
 IR Intens:        1.585                  4.465                 58.405
 Raman Active:       YES                    YES                    YES
               X      Y      Z        X      Y      Z        X      Y      Z
 C          0.014 -0.014  0.045   -0.018  0.017 -0.073    0.000 -0.000 -0.000
 C          0.010  0.019 -0.074    0.006  0.010 -0.048   -0.000  0.000  0.000
 C          0.000 -0.000 -0.001    0.001 -0.000 -0.001    0.001 -0.001 -0.000
 C         -0.000 -0.000 -0.000    0.000 -0.000 -0.001   -0.001  0.001  0.001
 C          0.000  0.000  0.001   -0.001 -0.000 -0.001    0.000 -0.000  0.000
 H         -0.243  0.220 -0.395    0.363 -0.324  0.582   -0.000 -0.000  0.000
 H          0.113  0.184  0.285    0.083  0.132  0.206   -0.000 -0.000  0.000
 O         -0.000  0.000  0.000   -0.000  0.000  0.000   -0.000  0.001  0.000
 O         -0.000  0.000  0.000    0.000  0.000  0.000   -0.059  0.004  0.020
 O         -0.000 -0.000 -0.000    0.000  0.000  0.000    0.000 -0.000 -0.000
 H          0.075 -0.064 -0.138   -0.157  0.129  0.292   -0.000  0.000  0.000
 H         -0.227 -0.401  0.600   -0.144 -0.250  0.373    0.000 -0.001  0.000
 H         -0.000  0.000 -0.000   -0.000  0.000 -0.000    0.941 -0.065 -0.325
 H         -0.000  0.000  0.002   -0.000 -0.000  0.006   -0.001 -0.004 -0.010
 TransDip   0.036  0.012 -0.014   -0.010  0.021 -0.064    0.227 -0.015 -0.089

 STANDARD THERMODYNAMIC QUANTITIES AT   298.15 K  AND     1.00 ATM

   This Molecule has  0 Imaginary Frequencies
   Zero point vibrational energy:       66.261 kcal/mol

   Atom    1 Element C  Has Mass   12.00000
   Atom    2 Element C  Has Mass   12.00000
   Atom    3 Element C  Has Mass   12.00000
   Atom    4 Element C  Has Mass   12.00000
   Atom    5 Element C  Has Mass   12.00000
   Atom    6 Element H  Has Mass    1.00783
   Atom    7 Element H  Has Mass    1.00783
   Atom    8 Element O  Has Mass   15.99491
   Atom    9 Element O  Has Mass   15.99491
   Atom   10 Element O  Has Mass   15.99491
   Atom   11 Element H  Has Mass    1.00783
   Atom   12 Element H  Has Mass    1.00783
   Atom   13 Element H  Has Mass    1.00783
   Atom   14 Element H  Has Mass    1.00783
   Molecular Mass:   114.031710 amu
   Principal axes and moments of inertia in amu*Bohr^2:
                             1           2           3
    Eigenvalues --      619.22891   817.88503  1344.50541
          X               0.99668    -0.08142    -0.00184
          Y               0.08142     0.99668     0.00125
          Z               0.00173    -0.00140     1.00000
   Rotational Symmetry Number is   1
   The Molecule is an Asymmetric Top
   Translational Enthalpy:        0.889 kcal/mol
   Rotational Enthalpy:           0.889 kcal/mol
   Vibrational Enthalpy:         69.163 kcal/mol
   gas constant (RT):             0.592 kcal/mol
   Translational Entropy:        40.109  cal/mol.K
   Rotational Entropy:           28.012  cal/mol.K
   Vibrational Entropy:          17.401  cal/mol.K

   Total Enthalpy:               71.533 kcal/mol
   Total Entropy:                85.522  cal/mol.K

 ======================================================================

 STANDARD THERMODYNAMIC QUANTITIES FOR ANHARMONIC VIBRATION -- TOSH

   Zero point vibrational energy: ************ kcal/mol

   Vibrational Enthalpy:       Infinity kcal/mol
   Vibrational Entropy:             NaN  cal/mol.K

   Total Enthalpy:             Infinity kcal/mol
   Total Entropy:                   NaN  cal/mol.K

 ======================================================================

 STANDARD THERMODYNAMIC QUANTITIES FOR ANHARMONIC VIBRATION -- VPT2

   Zero point vibrational energy: ************ kcal/mol

   Vibrational Enthalpy:       Infinity kcal/mol
   Vibrational Entropy:             NaN  cal/mol.K

   Total Enthalpy:             Infinity kcal/mol
   Total Entropy:                   NaN  cal/mol.K

 ======================================================================

Archival summary:
1\1\pikachu\FREQ\ProcedureUnspecified\BasisUnspecified\356\cher\WedDec1404:59:502016WedDec1404:59:502016\0\\#,FREQ,ProcedureUnspecified,BasisUnspecified,\\0,1\C\H,1,1.11031\O,1,1.38772,2,111.493\H,3,0.968765,1,107.063,2,106.12,0\C,1,1.52222,2,105.192,3,125.953,0\O,5,1.20629,1,123.27,2,-106.408,0\C,5,1.52241,1,108.86,2,77.2618,0\H,7,1.09144,5,109.077,1,140.823,0\H,7,1.09415,5,109.005,1,-102.732,0\C,1,1.53635,2,103.841,3,-127.101,0\O,10,1.19875,1,126.626,2,103.535,0\C,10,1.53579,1,107.014,2,-77.6199,0\H,12,1.09087,10,108.823,1,-143.667,0\H,12,1.09399,10,108.768,1,100.099,0\\\@

 Total job time:  2660.13s(wall), 2659.80s(cpu) 
 Wed Dec 14 04:59:50 2016

        *************************************************************
        *                                                           *
        *  Thank you very much for using Q-Chem.  Have a nice day.  *
        *                                                           *
        *************************************************************


 
User input: 3 of 3 
 
pikachu 127.0.1
Q-Chem Developer Version! Running on 127.0.1.*
                  Welcome to Q-Chem
     A Quantum Leap Into The Future Of Chemistry


 Q-Chem 4.4, Q-Chem, Inc., Pleasanton, CA (2016)

 Y. Shao,  Z. Gan,  E. Epifanovsky,  A. T. B. Gilbert,  M. Wormit,  
 J. Kussmann,  A. W. Lange,  A. Behn,  J. Deng,  X. Feng,  D. Ghosh,  
 M. Goldey,  P. R. Horn,  L. D. Jacobson,  I. Kaliman,  F. Rob,  
 R. Z. Khaliullin,  T. Kus,  A. Landau,  J. Liu,  E. I. Proynov,  Y. M. Rhee,  
 R. M. Richard,  M. A. Rohrdanz,  R. P. Steele,  E. J. Sundstrom,  
 H. L. Woodcock III,  P. M. Zimmerman,  D. Zuev,  B. Albrecht,  E. Alguire,  
 B. Austin,  S. A. Baeppler,  G. J. O. Beran,  Y. A. Bernard,  E. Berquist,  
 K. Brandhorst,  K. B. Bravaya,  S. T. Brown,  D. Casanova,  C.-M. Chang,  
 Y. Chen,  S. H. Chien,  K. D. Closser,  M. P. Coons,  D. L. Crittenden,  
 S. Dasgupta,  M. Diedenhofen,  R. A. DiStasio Jr.,  H. Do,  A. D. Dutoi,  
 R. G. Edgar,  P.-T. Fang,  S. Fatehi,  Q. Feng,  L. Fusti-Molnar,  
 A. Ghysels,  A. Golubeva-Zadorozhnaya,  J. Gomes,  A. Gunina,  
 M. W. D. Hanson-Heine,  P. H. P. Harbach,  A. W. Hauser,  J. E. Herr,  
 E. G. Hohenstein,  Z. C. Holden,  K. Hui,  T.-C. Jagau,  H. Ji,  B. Kaduk,  
 K. Khistyaev,  Jaehoon Kim,  Jihan Kim,  R. A. King,  P. Klunzinger,  
 K. Koh,  D. Kosenkov,  T. Kowalczyk,  C. M. Krauter,  A. Kunitsa,  
 K. U. Lao,  A. Laurent,  K. V. Lawler,  J. Lee,  D. Lefrancois,  S. Lehtola,  
 S. V. Levchenko,  C. Y. Lin,  Y.-S. Lin,  F. Liu,  E. Livshits,  
 R. C. Lochan,  A. Luenser,  P. Manohar,  S. F. Manzer,  S.-P. Mao,  Y. Mao,  
 N. Mardirossian,  A. V. Marenich,  L. A. Martinez-Martinez,  S. A. Maurer,  
 N. J. Mayhall,  J.-M. Mewes,  A. F. Morrison,  K. Nanda,  T. S. Nguyen-Beck,  
 C. M. Oana,  R. Olivares-Amaya,  D. P. O'Neill,  J. A. Parkhill,  
 T. M. Perrine,  R. Peverati,  P. A. Pieniazek,  F. Plasser,  A. Prociuk,  
 D. R. Rehn,  E. Rosta,  N. J. Russ,  N. Sergueev,  S. M. Sharada,  
 S. Sharma,  D. W. Small,  A. Sodt,  T. Stauch,  T. Stein,  D. Stuck,  
 Y.-C. Su,  A. J. W. Thom,  T. Tsuchimochi,  L. Vogt,  O. Vydrov,  T. Wang,  
 M. A. Watson,  J. Wenzel,  A. White,  C. F. Williams,  V. Vanovschi,  
 K. Yao,  S. Yeganeh,  S. R. Yost,  Z.-Q. You,  I. Y. Zhang,  X. Zhang,  
 Y. Zhao,  B. R. Brooks,  G. K. L. Chan,  D. M. Chipman,  C. J. Cramer,  
 W. A. Goddard III,  M. S. Gordon,  W. J. Hehre,  A. Klamt,  
 H. F. Schaefer III,  M. W. Schmidt,  C. D. Sherrill,  D. G. Truhlar,  
 A. Warshel,  X. Xu,  A. Aspuru-Guzik,  R. Baer,  A. T. Bell,  N. A. Besley,  
 J.-D. Chai,  A. Dreuw,  B. D. Dunietz,  T. R. Furlani,  S. R. Gwaltney,  
 C.-P. Hsu,  Y. Jung,  J. Kong,  D. S. Lambrecht,  W. Liang,  C. Ochsenfeld,  
 V. A. Rassolov,  L. V. Slipchenko,  J. E. Subotnik,  T. Van Voorhis,  
 J. M. Herbert,  A. I. Krylov,  P. M. W. Gill,  M. Head-Gordon

 Contributors to earlier versions of Q-Chem not listed above: 
 R. D. Adamson,  J. Baker,  E. F. C. Byrd,  A. K. Chakraborty,  C.-L. Cheng,  
 H. Dachsel,  R. J. Doerksen,  G. Hawkins,  A. Heyden,  S. Hirata,  
 G. Kedziora,  F. J. Keil,  C. Kelley,  P. P. Korambath,  W. Kurlancheek,  
 A. M. Lee,  M. S. Lee,  D. Liotard,  I. Lotan,  P. E. Maslen,  N. Nair,  
 D. Neuhauser,  R. Olson,  B. Peters,  J. Ritchie,  N. E. Schultz,  
 N. Shenvi,  A. C. Simmonett,  K. S. Thanthiriwatte,  Q. Wu,  W. Zhang

 Please cite Q-Chem as follows:
 Y. Shao et al., Mol. Phys. 113, 184-215 (2015)
 DOI: 10.1080/00268976.2014.952696

 Q-Chem 4.4.2 for Intel X86 EM64T Linux

 Parts of Q-Chem use Armadillo 5.200.1 (Boston Tea Smuggler).
 http://arma.sourceforge.net/

 Q-Chem begins on Wed Dec 14 04:59:50 2016  


Host: 0

     Scratch files written to /scratch/cher/qchem8563//
The previous job contains 0 fragments, simply inherited here
FILE_GEOM_ORG=        593

Checking the input file for inconsistencies... 	...done.

--------------------------------------------------------------
User input:
--------------------------------------------------------------

$molecule
   read
$end

$rem
   BASIS  =  6-311++G**
   JOB_TYPE  =  SP
   METHOD  =  B3LYP
   SOLVENT_METHOD SMD
$end


--------------------------------------------------------------
 ----------------------------------------------------------------
             Standard Nuclear Orientation (Angstroms)
    I     Atom           X                Y                Z
 ----------------------------------------------------------------
    1      C       1.0287686508    -1.4431965071    -0.0728015197
    2      C      -0.5007264743    -1.6913563876    -0.0530646942
    3      C      -1.1325602474    -0.3067493543    -0.0160926227
    4      C      -0.1009785836     0.7171094762    -0.4685273407
    5      C       1.2152621156     0.0794009811     0.0017965822
    6      H       1.5551094587    -1.9036996097     0.7643982018
    7      H      -0.8541044274    -2.2206241037    -0.9430960247
    8      O      -2.2358905245    -0.0084851543     0.3697050551
    9      O      -0.3465983099     2.0262562519    -0.0791902749
   10      O       2.1957119454     0.6575308709     0.3779307648
   11      H       1.5006790939    -1.8111504522    -0.9886180794
   12      H      -0.8412841583    -2.2621152138     0.8126738863
   13      H      -1.2638707014     2.0634556320     0.2302169807
   14      H      -0.0620710875     0.6219730350    -1.5740717569
 ----------------------------------------------------------------
 Nuclear Repulsion Energy =   370.9961924575 hartrees
 There are       30 alpha and       30 beta electrons
 Requested basis set is 6-311++G(d,p)
 There are 78 shells and 218 basis functions

 Total QAlloc Memory Limit   2000 MB
 Mega-Array Size        61 MB
 MEM_STATIC part        62 MB

                       Distance Matrix (Angstroms)
             C (  1)   C (  2)   C (  3)   C (  4)   C (  5)   H (  6)
   C (  2)  1.549622
   C (  3)  2.442554  1.522405
   C (  4)  2.469787  2.476513  1.522217
   C (  5)  1.535789  2.466416  2.379433  1.536348
   H (  6)  1.090872  2.222565  3.222264  3.336371  2.151684
   H (  7)  2.215179  1.094146  2.144712  3.069640  3.234999  2.969897
   O (  8)  3.593356  2.453892  1.206291  2.405612  3.471820  4.256677
   O (  9)  3.732128  3.720898  2.462647  1.387724  2.497241  4.446649
   O ( 10)  2.444989  3.601917  3.487476  2.448434  1.198746  2.668264
   H ( 11)  1.093988  2.212518  3.184804  3.037746  2.153269  1.756301
   H ( 12)  2.225262  1.091443  2.143630  3.326456  3.220187  2.423529
   H ( 13)  4.200551  3.842037  2.386584  1.911337  3.183512  4.895949
   H ( 14)  2.776449  2.803101  2.106127  1.110312  2.099839  3.802991
             H (  7)   O (  8)   O (  9)   O ( 10)   H ( 11)   H ( 12)
   O (  8)  2.919989
   O (  9)  4.363472  2.812669
   O ( 10)  4.396620  4.481378  2.923305
   H ( 11)  2.390554  4.365386  4.354903  2.906013
   H ( 12)  1.756307  2.687005  4.407977  4.235172  2.988781
   H ( 13)  4.460707  2.292862  0.968765  3.737266  4.913336  4.385020
   H ( 14)  3.017583  2.983494  2.070661  2.984822  2.950429  3.823832
             H ( 13)
   H ( 14)  2.603392

 A cutoff of  1.0D-08 yielded   2745 shell pairs
 There are     21961 function pairs (     23580 Cartesian)

 -------------------------------------------------------
 OpenMP Integral Computing Module                       
 Release: version 1.0, May 2013, Q-Chem Inc. Pittsburgh 
 -------------------------------------------------------
 Integral Job Info:
 Integral job number is                      11
 Integral operator is                         1
 short-range coefficients                     0
 long-range coefficients              100000000
 Omega coefficients                           0
 if combine SR and LR in K                    0
 Integral screening is                        0
 Integral computing path is                   2
 max size of driver memory is            800000
 size of driver memory is                593474
 size of scratch memory is              2260544
 max col of scratch BK array               1296
 max len of scratch array in speh3          155
 max len of scratch index in speh4           18
 max int batch size is                      520
 min int batch size is                       52
 fixed nKL is                                52
 max L of basis functions is                  2
 order of int derivative is                   0
 number of shells is                         78
 number of basis is                         226
 number of cartesian basis is               226
 number of contracted shell pairs          2745
 number of primitive shell pairs           6717
 maxK2 (contraction) of shell pair           36
 max number of K2 of shell pair               1
 max number of CS2 of shell pair            456
 max number of PS2 of shell pair            996
 mem total for path MDJ                   46792
 -------------------------------------------------------
 Smallest overlap matrix eigenvalue = 1.13E-05

 Q-Chem warning in module /home/taweetham/qchem/stvman/mkSTV.C, line 257:

 Overlap eigenvalue is smaller than square root of threshold


 Scale SEOQF with 1.000000e-01/1.000000e-01/1.000000e-01

 Standard Electronic Orientation quadrupole field applied
 Nucleus-field energy     =     0.0000000095 hartrees
 Guess from superposition of atomic densities
 Warning:  Energy on first SCF cycle will be non-variational
 A restricted hybrid HF-DFT SCF calculation will be
 performed using Pulay DIIS extrapolation
 Exchange:     0.2000 Hartree-Fock + 0.0800 Slater + 0.7200 B88
 Correlation:  0.1900 VWN1RPA + 0.8100 LYP
 Using SG-1 standard quadrature grid
 SCF converges when DIIS error is below 1.0E-05
 ---------------------------------------
  Cycle       Energy         DIIS Error
 ---------------------------------------
    1    -421.5048771932      4.34E-02
    2    -419.7315861936      6.40E-03
    3    -419.2644492733      1.23E-02
    4    -419.8969473101      2.19E-03
    5    -419.9209103008      5.27E-04
    6    -419.9219711553      2.05E-04
    7    -419.9221724414      4.57E-05
    8    -419.9221857073      1.02E-05
    9    -419.9221837663      3.45E-06 Convergence criterion met
 ---------------------------------------
 SCF time:  CPU 87.34 s  wall 87.39 s

 Citation of the SMD model:
 Marenich, A.V.; Cramer, C.J.; Truhlar, D.G.
 J. Phys. Chem. B 2009, 113, 6378-6396.
 iSolventCode=           1
 Solvent: water                                                           

 vradii
            1           2           3           4           5           6
    1   1.8500000   1.8500000   1.8500000   1.8500000   1.8500000   1.2000000
            7           8           9          10          11          12
    1   1.2000000   1.5200000   1.5200000   1.5200000   1.2000000   1.2000000
           13          14
    1   1.2000000   1.2000000
Changing PCM_TESSEL_METHOD to VTN
Changing PCM_VDW_RADII to SMD_RADIUS
 Discretize the solute cavity surface with Lebedev spheres
	Using 302 Lebedev grid points for each H atom
	Using 302 Lebedev grid points for other atoms
	Atomic van der Waals radii will be scaled by 1.20
 Removing interior tesserae...
 Keep 1448 surface tesserae and discard 2780 interior tesserae
 Molecular Surface Area = 129.300 Angst**2
 A restricted hybrid HF-DFT SCF calculation will be
 performed using Pulay DIIS extrapolation
 Polarizable Continuum solvation model will be applied
 Exchange:     0.2000 Hartree-Fock + 0.0800 Slater + 0.7200 B88
 Correlation:  0.1900 VWN1RPA + 0.8100 LYP
 Using SG-1 standard quadrature grid
 SCF converges when DIIS error is below 1.0E-05

 Citation of the SMD model:
 Marenich, A.V.; Cramer, C.J.; Truhlar, D.G.
 J. Phys. Chem. B 2009, 113, 6378-6396.
 iSolventCode=           1
 Solvent: water                                                           

 vradii
            1           2           3           4           5           6
    1   1.8500000   1.8500000   1.8500000   1.8500000   1.8500000   1.2000000
            7           8           9          10          11          12
    1   1.2000000   1.5200000   1.5200000   1.5200000   1.2000000   1.2000000
           13          14
    1   1.2000000   1.2000000
 ---------------------------------------
  Cycle       Energy         DIIS Error
 ---------------------------------------
    1    -419.9222005729      2.17E-06
 Time req'd to invert C: 4.11 s (CPU) 4.12 s (wall)
    2    -419.9457576962      6.43E-04
    3    -419.9457521436      6.43E-04
    4    -419.9457566291      6.43E-04
    5    -419.9457505072      6.43E-04
    6    -419.9457474224      6.43E-04
    7    -419.9457438786      6.43E-04
    8    -419.9457450599      6.43E-04
    9    -419.9457392569      6.43E-04
   10    -419.9457786527      6.41E-04
   11    -419.9456775904      6.47E-04
   12    -419.9458340063      6.38E-04
   13    -419.9484784587      8.92E-04
   14    -419.9517933573      1.98E-04
   15    -419.9519579160      6.23E-05
   16    -419.9519851805      3.96E-05
   17    -419.9519919202      8.07E-06 Convergence criterion met
 ---------------------------------------
 SCF time:  CPU 165.41 s  wall 165.88 s
(0)  E-EN(g) gas-phase elect-nuc energy                 -419.922200573 a.u.
(3)  G-ENP(liq) elect-nuc-pol free energy of system     -419.951991920 a.u.
(4)  G-CDS(liq) cavity-dispersion-solvent structure 
     free energy                                                4.3364 kcal/mol
(6)  G-S(liq) free energy of system                     -419.945081402 a.u.
(9)  DeltaG-S(liq) free energy of  solvation
     (9) = (6) - (0)                                          -14.3579 kcal/mol
 SCF   energy in the final basis set = -419.9450814024
 Total energy in the final basis set = -419.9450814024

 --------------------------------------------------------------

                    Orbital Energies (a.u.)
 --------------------------------------------------------------

 Alpha MOs
 -- Occupied --
-19.149 -19.147 -19.144 -10.287 -10.286 -10.248 -10.188 -10.187
 -1.091  -1.081  -1.051  -0.845  -0.731  -0.688  -0.590  -0.563
 -0.523  -0.505  -0.488  -0.472  -0.456  -0.432  -0.427  -0.405
 -0.391  -0.386  -0.356  -0.326  -0.287  -0.265
 -- Virtual --
 -0.062  -0.026   0.002   0.012   0.023   0.028   0.045   0.055
  0.057   0.058   0.080   0.094   0.103   0.109   0.111   0.117
  0.126   0.129   0.130   0.136   0.141   0.146   0.151   0.157
  0.161   0.172   0.174   0.184   0.190   0.198   0.202   0.234
  0.245   0.252   0.266   0.274   0.274   0.280   0.286   0.291
  0.302   0.306   0.315   0.327   0.334   0.336   0.341   0.344
  0.377   0.383   0.396   0.411   0.461   0.480   0.491   0.512
  0.540   0.546   0.557   0.570   0.590   0.608   0.614   0.631
  0.648   0.665   0.680   0.689   0.694   0.703   0.722   0.738
  0.748   0.757   0.812   0.841   0.879   0.889   1.025   1.094
  1.106   1.121   1.131   1.143   1.157   1.161   1.167   1.193
  1.214   1.228   1.250   1.259   1.318   1.330   1.378   1.423
  1.457   1.485   1.498   1.543   1.557   1.587   1.590   1.604
  1.625   1.632   1.646   1.667   1.679   1.690   1.715   1.738
  1.753   1.845   1.850   1.890   1.939   1.955   1.982   2.041
  2.076   2.104   2.136   2.150   2.163   2.189   2.276   2.325
  2.396   2.463   2.476   2.484   2.497   2.575   2.626   2.656
  2.707   2.726   2.740   2.763   2.826   2.844   2.866   2.869
  2.892   2.898   2.907   2.961   3.006   3.032   3.104   3.155
  3.171   3.219   3.312   3.347   3.356   3.373   3.493   3.511
  3.660   3.682   3.710   3.847   3.869   3.953   4.005   4.108
  4.134   4.240   4.337   5.027   5.061   5.078   5.151   5.184
  5.420   5.593   5.717   5.766  23.765  23.805  23.856  23.869
 23.919  49.905  49.970  49.989
 --------------------------------------------------------------

          Ground-State Mulliken Net Atomic Charges

     Atom                 Charge (a.u.)
  ----------------------------------------
      1 C                    -0.333779
      2 C                    -0.447385
      3 C                     0.415109
      4 C                    -0.358162
      5 C                     0.353288
      6 H                     0.215498
      7 H                     0.229053
      8 O                    -0.395534
      9 O                    -0.321550
     10 O                    -0.397657
     11 H                     0.223440
     12 H                     0.214300
     13 H                     0.311104
     14 H                     0.292275
  ----------------------------------------
  Sum of atomic charges =    -0.000000

 -----------------------------------------------------------------
                    Cartesian Multipole Moments
 -----------------------------------------------------------------
    Charge (ESU x 10^10)
                 0.0000
    Dipole Moment (Debye)
         X      -1.0888      Y      -5.3354      Z      -2.6048
       Tot       6.0363
    Quadrupole Moments (Debye-Ang)
        XX     -61.7769     XY      -6.9316     YY     -46.4267
        XZ      -0.7875     YZ       0.1404     ZZ     -43.0119
    Octopole Moments (Debye-Ang^2)
       XXX      -2.2504    XXY      -3.7532    XYY     -10.5114
       YYY     -16.0776    XXZ     -10.5009    XYZ      -3.5608
       YYZ       1.7732    XZZ      -0.2670    YZZ      -1.0007
       ZZZ      -2.9377
    Hexadecapole Moments (Debye-Ang^3)
      XXXX    -670.3974   XXXY     -32.0452   XXYY    -155.4738
      XYYY     -19.8968   YYYY    -469.5218   XXXZ      -1.5083
      XXYZ      -0.1559   XYYZ      -4.9123   YYYZ       8.0605
      XXZZ    -105.1918   XYZZ      -2.0595   YYZZ     -83.4521
      XZZZ      -0.5454   YZZZ      -0.4458   ZZZZ     -77.0724
 -----------------------------------------------------------------
Archival summary:
1\1\pikachu\SP\ProcedureUnspecified\BasisUnspecified\356\cher\WedDec1405:04:032016WedDec1405:04:032016\0\\#,ProcedureUnspecified,BasisUnspecified,\\0,1\C\H,1,1.11031\O,1,1.38772,2,111.493\H,3,0.968765,1,107.063,2,106.12,0\C,1,1.52222,2,105.192,3,125.953,0\O,5,1.20629,1,123.27,2,-106.408,0\C,5,1.52241,1,108.86,2,77.2618,0\H,7,1.09144,5,109.077,1,140.823,0\H,7,1.09415,5,109.005,1,-102.732,0\C,1,1.53635,2,103.841,3,-127.101,0\O,10,1.19875,1,126.626,2,103.535,0\C,10,1.53579,1,107.014,2,-77.6199,0\H,12,1.09087,10,108.823,1,-143.667,0\H,12,1.09399,10,108.768,1,100.099,0\\\@

 Total job time:  253.48s(wall), 252.95s(cpu) 
 Wed Dec 14 05:04:03 2016

        *************************************************************
        *                                                           *
        *  Thank you very much for using Q-Chem.  Have a nice day.  *
        *                                                           *
        *************************************************************
