# Supplementary material for: A DFT investigation of the blue bottle experiment: E∘half-cell analysis of autoxidation catalysed by redox indicators
Source: R Soc Open Sci. 2017 Nov 8;4(11):170708. doi: 10.1098/rsos.170708 (PMC5717635; doi:10.1098/rsos.170708)
Supplement: output.zip [file rsos170708supp2.zip › B3LYP_6-311++Gdp_reducing_agents/C5H6O3_lactone.out]

pikachu 127.0.1
Q-Chem Developer Version! Running on 127.0.1.*
                  Welcome to Q-Chem
     A Quantum Leap Into The Future Of Chemistry


 Q-Chem 4.4, Q-Chem, Inc., Pleasanton, CA (2016)

 Y. Shao,  Z. Gan,  E. Epifanovsky,  A. T. B. Gilbert,  M. Wormit,  
 J. Kussmann,  A. W. Lange,  A. Behn,  J. Deng,  X. Feng,  D. Ghosh,  
 M. Goldey,  P. R. Horn,  L. D. Jacobson,  I. Kaliman,  F. Rob,  
 R. Z. Khaliullin,  T. Kus,  A. Landau,  J. Liu,  E. I. Proynov,  Y. M. Rhee,  
 R. M. Richard,  M. A. Rohrdanz,  R. P. Steele,  E. J. Sundstrom,  
 H. L. Woodcock III,  P. M. Zimmerman,  D. Zuev,  B. Albrecht,  E. Alguire,  
 B. Austin,  S. A. Baeppler,  G. J. O. Beran,  Y. A. Bernard,  
 E. J. Berquist,  K. Brandhorst,  K. B. Bravaya,  S. T. Brown,  D. Casanova,  
 C.-M. Chang,  Y. Chen,  S. H. Chien,  K. D. Closser,  M. P. Coons,  
 D. L. Crittenden,  S. Dasgupta,  M. Diedenhofen,  R. A. DiStasio Jr.,  
 H. Do,  A. D. Dutoi,  R. G. Edgar,  P.-T. Fang,  S. Fatehi,  Q. Feng,  
 L. Fusti-Molnar,  A. Ghysels,  A. Golubeva-Zadorozhnaya,  J. Gomes,  
 A. Gunina,  M. W. D. Hanson-Heine,  P. H. P. Harbach,  A. W. Hauser,  
 J. E. Herr,  E. G. Hohenstein,  Z. C. Holden,  K. Hui,  T.-C. Jagau,  H. Ji,  
 B. Kaduk,  K. Khistyaev,  Jaehoon Kim,  Jihan Kim,  R. A. King,  
 P. Klunzinger,  K. Koh,  D. Kosenkov,  T. Kowalczyk,  C. M. Krauter,  
 A. Kunitsa,  K. U. Lao,  A. Laurent,  K. V. Lawler,  J. Lee,  D. Lefrancois,  
 S. Lehtola,  S. V. Levchenko,  C. Y. Lin,  Y.-S. Lin,  F. Liu,  E. Livshits,  
 R. C. Lochan,  A. Luenser,  P. Manohar,  S. F. Manzer,  S.-P. Mao,  Y. Mao,  
 N. Mardirossian,  A. V. Marenich,  L. A. Martinez-Martinez,  S. A. Maurer,  
 N. J. Mayhall,  J.-M. Mewes,  A. F. Morrison,  K. Nanda,  T. S. Nguyen-Beck,  
 C. M. Oana,  R. Olivares-Amaya,  D. P. O'Neill,  J. A. Parkhill,  
 T. M. Perrine,  R. Peverati,  P. A. Pieniazek,  F. Plasser,  A. Prociuk,  
 D. R. Rehn,  E. Rosta,  N. J. Russ,  N. Sergueev,  S. M. Sharada,  
 S. Sharma,  D. W. Small,  A. Sodt,  T. Stauch,  T. Stein,  D. Stuck,  
 Y.-C. Su,  A. J. W. Thom,  T. Tsuchimochi,  L. Vogt,  O. Vydrov,  T. Wang,  
 M. A. Watson,  J. Wenzel,  A. White,  C. F. Williams,  V. Vanovschi,  
 K. Yao,  S. Yeganeh,  S. R. Yost,  Z.-Q. You,  I. Y. Zhang,  X. Zhang,  
 Y. Zhao,  B. R. Brooks,  G. K. L. Chan,  D. M. Chipman,  C. J. Cramer,  
 W. A. Goddard III,  M. S. Gordon,  W. J. Hehre,  A. Klamt,  
 H. F. Schaefer III,  M. W. Schmidt,  C. D. Sherrill,  D. G. Truhlar,  
 A. Warshel,  X. Xu,  A. Aspuru-Guzik,  R. Baer,  A. T. Bell,  N. A. Besley,  
 J.-D. Chai,  A. Dreuw,  B. D. Dunietz,  T. R. Furlani,  S. R. Gwaltney,  
 C.-P. Hsu,  Y. Jung,  J. Kong,  D. S. Lambrecht,  W. Liang,  C. Ochsenfeld,  
 V. A. Rassolov,  L. V. Slipchenko,  J. E. Subotnik,  T. Van Voorhis,  
 J. M. Herbert,  A. I. Krylov,  P. M. W. Gill,  M. Head-Gordon

 Contributors to earlier versions of Q-Chem not listed above: 
 R. D. Adamson,  J. Baker,  E. F. C. Byrd,  A. K. Chakraborty,  C.-L. Cheng,  
 H. Dachsel,  R. J. Doerksen,  G. Hawkins,  A. Heyden,  S. Hirata,  
 G. Kedziora,  F. J. Keil,  C. Kelley,  P. P. Korambath,  W. Kurlancheek,  
 A. M. Lee,  M. S. Lee,  D. Liotard,  I. Lotan,  P. E. Maslen,  N. Nair,  
 D. Neuhauser,  R. Olson,  B. Peters,  J. Ritchie,  N. E. Schultz,  
 N. Shenvi,  A. C. Simmonett,  K. S. Thanthiriwatte,  Q. Wu,  W. Zhang

 Please cite Q-Chem as follows:
 Y. Shao et al., Mol. Phys. 113, 184-215 (2015)
 DOI: 10.1080/00268976.2014.952696

 Q-Chem 4.4.2 for Intel X86 EM64T Linux

 Parts of Q-Chem use Armadillo 5.200.1 (Boston Tea Smuggler).
 http://arma.sourceforge.net/

 Q-Chem begins on Sun Jul  9 09:54:33 2017  


Host: 0

     Scratch files written to /scratch/taweetham/qchem8893//

Checking the input file for inconsistencies... 	...done.

--------------------------------------------------------------
User input:
--------------------------------------------------------------
$molecule
0 1
  C   -1.1571887    3.7808779   -0.2876323
  C   -2.8179089    2.0853953   -1.1257254
  C   -1.8130685    1.0530803   -0.6794414
  C   -0.4523047    1.4888984   -0.2887057
  O   -0.1632200    2.8152667   -0.2361013
  O    0.4065564    0.6671094   -0.0109002
  O   -2.1397004   -0.1199628   -0.5830235
  H   -1.7014523    3.8159656    0.6817592
  H   -0.6897747    4.7722065   -0.4644053
  H   -3.3310508    1.7620381   -2.0568324
  H   -3.5755740    2.1833030   -0.3186417
  C   -2.1407699    3.4396341   -1.4086113
  H   -1.5565358    3.3711305   -2.3531367
  H   -2.9142465    4.2274931   -1.5321482
$end

$rem
   JOB_TYPE = OPTIMIZATION
   BASIS  =  6-311++G**
   METHOD  =  B3LYP
$end

--------------------------------------------------------------
 ----------------------------------------------------------------
             Standard Nuclear Orientation (Angstroms)
    I     Atom           X                Y                Z
 ----------------------------------------------------------------
    1      C       1.6384435535    -0.7705182499     0.3525824450
    2      C       0.5729814352     1.4876238525     0.0353481569
    3      C      -0.7362357815     0.7390200482     0.0258338994
    4      C      -0.7239487979    -0.7398945538    -0.0575360761
    5      O       0.4610005444    -1.4030936750    -0.0168908313
    6      O      -1.7680093848    -1.3643693131    -0.1581552157
    7      O      -1.7902252127     1.3441055564     0.1482787058
    8      H       1.6468019902    -0.5980660020     1.4513837246
    9      H       2.4972987696    -1.4242402740     0.0928283938
   10      H       0.5464985062     2.3409417280    -0.6759759547
   11      H       0.7213177948     1.8860213289     1.0621403440
   12      C       1.7434965512     0.5729161181    -0.3717249434
   13      H       1.6891786374     0.3661990119    -1.4637268025
   14      H       2.7083549637     1.0811203707    -0.1595318663
 ----------------------------------------------------------------
 Molecular Point Group                 C1    NOp =  1
 Largest Abelian Subgroup              C1    NOp =  1
 Nuclear Repulsion Energy =   376.8172616536 hartrees
 There are       30 alpha and       30 beta electrons
 Requested basis set is 6-311++G(d,p)
 There are 78 shells and 218 basis functions

 Total QAlloc Memory Limit   2000 MB
 Mega-Array Size        61 MB
 MEM_STATIC part        62 MB
 A cutoff of  1.0D-11 yielded   2887 shell pairs
 There are     22924 function pairs (     24647 Cartesian)

 -------------------------------------------------------
 OpenMP Integral Computing Module                       
 Release: version 1.0, May 2013, Q-Chem Inc. Pittsburgh 
 -------------------------------------------------------
 Integral Job Info:
 Integral job number is                      11
 Integral operator is                         1
 short-range coefficients                     0
 long-range coefficients              100000000
 Omega coefficients                           0
 if combine SR and LR in K                    0
 Integral screening is                        0
 Integral computing path is                   2
 max size of driver memory is            800000
 size of driver memory is                593474
 size of scratch memory is              2260544
 max col of scratch BK array               1296
 max len of scratch array in speh3          155
 max len of scratch index in speh4           18
 max int batch size is                      520
 min int batch size is                       52
 fixed nKL is                                52
 max L of basis functions is                  2
 order of int derivative is                   0
 number of shells is                         78
 number of basis is                         226
 number of cartesian basis is               226
 number of contracted shell pairs          2887
 number of primitive shell pairs           7318
 maxK2 (contraction) of shell pair           36
 max number of K2 of shell pair               1
 max number of CS2 of shell pair            460
 max number of PS2 of shell pair           1092
 mem total for path MDJ                   47958
 -------------------------------------------------------
 Smallest overlap matrix eigenvalue = 1.32E-05

 Scale SEOQF with 1.000000e-01/1.000000e-01/1.000000e-01

 Standard Electronic Orientation quadrupole field applied
 Nucleus-field energy     =     0.0000000092 hartrees
 Guess from superposition of atomic densities
 Warning:  Energy on first SCF cycle will be non-variational
 A restricted hybrid HF-DFT SCF calculation will be
 performed using Pulay DIIS extrapolation
 Exchange:     0.2000 Hartree-Fock + 0.0800 Slater + 0.7200 B88
 Correlation:  0.1900 VWN1RPA + 0.8100 LYP
 Using SG-1 standard quadrature grid
 SCF converges when DIIS error is below 1.0E-08
 ---------------------------------------
  Cycle       Energy         DIIS Error
 ---------------------------------------
    1    -421.5098449613      4.33E-02
    2    -419.7128373698      6.51E-03
    3    -419.0638075064      1.39E-02
    4    -419.8868111997      2.40E-03
    5    -419.9134268963      8.70E-04
    6    -419.9162020760      3.55E-04
    7    -419.9167359702      1.17E-04
    8    -419.9167882918      4.66E-05
    9    -419.9167975390      8.37E-06
   10    -419.9167980906      2.55E-06
   11    -419.9167981327      4.42E-07
   12    -419.9167981192      9.09E-08
   13    -419.9167981195      4.97E-08
   14    -419.9167981201      8.15E-09 Convergence criterion met
 ---------------------------------------
 SCF time:  CPU 151.92 s  wall 216.82 s
 SCF   energy in the final basis set = -419.9167981201
 Total energy in the final basis set = -419.9167981201

 --------------------------------------------------------------

                    Orbital Energies (a.u.)
 --------------------------------------------------------------

 Alpha MOs
 -- Occupied --
-19.196 -19.153 -19.137 -10.329 -10.298 -10.264 -10.216 -10.213
 -1.140  -1.081  -1.046  -0.838  -0.779  -0.685  -0.668  -0.577
 -0.532  -0.522  -0.495  -0.483  -0.462  -0.456  -0.442  -0.417
 -0.394  -0.379  -0.363  -0.324  -0.311  -0.283
 -- Virtual --
 -0.116  -0.026  -0.005   0.001   0.011   0.023   0.036   0.041
  0.051   0.054   0.062   0.081   0.087   0.091   0.097   0.104
  0.108   0.110   0.112   0.118   0.120   0.132   0.135   0.140
  0.147   0.152   0.159   0.171   0.189   0.193   0.197   0.206
  0.214   0.235   0.242   0.263   0.268   0.279   0.287   0.293
  0.302   0.307   0.310   0.320   0.322   0.330   0.338   0.347
  0.358   0.384   0.393   0.403   0.428   0.438   0.455   0.477
  0.499   0.535   0.551   0.568   0.573   0.608   0.616   0.624
  0.636   0.645   0.661   0.678   0.687   0.703   0.712   0.733
  0.768   0.810   0.832   0.856   0.859   0.890   0.953   0.988
  1.009   1.084   1.099   1.127   1.141   1.160   1.184   1.198
  1.210   1.219   1.233   1.240   1.293   1.310   1.339   1.402
  1.431   1.465   1.510   1.515   1.541   1.551   1.558   1.569
  1.584   1.624   1.648   1.657   1.701   1.711   1.724   1.739
  1.773   1.775   1.802   1.830   1.873   1.900   1.937   1.949
  2.016   2.096   2.111   2.141   2.184   2.222   2.248   2.265
  2.394   2.418   2.461   2.501   2.543   2.565   2.597   2.606
  2.673   2.680   2.754   2.762   2.781   2.810   2.836   2.854
  2.870   2.905   2.920   2.943   2.947   3.008   3.076   3.113
  3.157   3.241   3.262   3.295   3.330   3.366   3.451   3.554
  3.636   3.692   3.716   3.763   3.816   3.988   4.027   4.033
  4.161   4.223   4.321   5.005   5.024   5.060   5.102   5.201
  5.324   5.552   5.764   5.885  23.762  23.775  23.831  23.857
 23.864  49.868  49.936  50.036
 --------------------------------------------------------------

          Ground-State Mulliken Net Atomic Charges

     Atom                 Charge (a.u.)
  ----------------------------------------
      1 C                    -0.347536
      2 C                    -0.345985
      3 C                     0.254501
      4 C                     0.021265
      5 O                    -0.059792
      6 O                    -0.235899
      7 O                    -0.210288
      8 H                     0.165484
      9 H                     0.204937
     10 H                     0.197367
     11 H                     0.203090
     12 C                    -0.182083
     13 H                     0.173340
     14 H                     0.161600
  ----------------------------------------
  Sum of atomic charges =     0.000000

 -----------------------------------------------------------------
                    Cartesian Multipole Moments
 -----------------------------------------------------------------
    Charge (ESU x 10^10)
                 0.0000
    Dipole Moment (Debye)
         X       5.8932      Y       1.8824      Z       0.3413
       Tot       6.1959
    Quadrupole Moments (Debye-Ang)
        XX     -52.0815     XY       0.0364     YY     -51.7629
        XZ       0.4695     YZ      -1.1690     ZZ     -43.8400
    Octopole Moments (Debye-Ang^2)
       XXX      22.2707    XXY      -4.0923    XYY      11.5143
       YYY       4.3884    XXZ       0.7282    XYZ       1.3604
       YYZ      -0.0911    XZZ      -2.4929    YZZ      -0.2921
       ZZZ       0.6723
    Hexadecapole Moments (Debye-Ang^3)
      XXXX    -590.4524   XXXY      -8.6933   XXYY    -178.6594
      XYYY      -0.4572   YYYY    -437.8704   XXXZ       1.2993
      XXYZ      -1.9759   XYYZ       0.3853   YYYZ      -3.3573
      XXZZ    -107.4069   XYZZ      -0.5175   YYZZ     -79.9465
      XZZZ       0.6605   YZZZ       1.6832   ZZZZ     -76.4465
 -----------------------------------------------------------------
 Calculating analytic gradient of the SCF energy
 Gradient of SCF Energy
            1           2           3           4           5           6
    1  -0.0343750  -0.0170116   0.0162009   0.0344605   0.0285081  -0.0301826
    2  -0.0267373  -0.0023307  -0.0538610   0.0514486   0.0192346  -0.0136653
    3  -0.0109129   0.0083774  -0.0090935   0.0013945   0.0069173   0.0002873
            7           8           9          10          11          12
    1  -0.0146429  -0.0014678   0.0130288   0.0066345   0.0019268  -0.0085561
    2   0.0162124   0.0042184  -0.0030529   0.0057577   0.0021660  -0.0031814
    3   0.0042325   0.0074775  -0.0029237  -0.0115942   0.0090771   0.0035044
           13          14
    1  -0.0028829   0.0083592
    2  -0.0035967   0.0073877
    3  -0.0097822   0.0030386
 Max gradient component =       5.386E-02
 RMS gradient           =       1.773E-02
 Gradient time:  CPU 45.94 s  wall 67.91 s
 Geometry Optimization Parameters
   NAtoms,    NIC,     NZ,  NCons,   NDum,   NFix, NCnnct, MaxDiis
       14     100       0       0       0       0       0       0


** GEOMETRY OPTIMIZATION IN DELOCALIZED INTERNAL COORDINATES **
   Searching for a Minimum

   Optimization Cycle:   1

                       Coordinates (Angstroms)
     ATOM                X               Y               Z
      1  C         1.6384435535   -0.7705182499    0.3525824450
      2  C         0.5729814352    1.4876238525    0.0353481569
      3  C        -0.7362357815    0.7390200482    0.0258338994
      4  C        -0.7239487979   -0.7398945538   -0.0575360761
      5  O         0.4610005444   -1.4030936750   -0.0168908313
      6  O        -1.7680093848   -1.3643693131   -0.1581552157
      7  O        -1.7902252127    1.3441055564    0.1482787058
      8  H         1.6468019902   -0.5980660020    1.4513837246
      9  H         2.4972987696   -1.4242402740    0.0928283938
     10  H         0.5464985062    2.3409417280   -0.6759759547
     11  H         0.7213177948    1.8860213289    1.0621403440
     12  C         1.7434965512    0.5729161181   -0.3717249434
     13  H         1.6891786374    0.3661990119   -1.4637268025
     14  H         2.7083549637    1.0811203707   -0.1595318663
   Point Group: c1    Number of degrees of freedom:    36


   Energy is   -419.916798120


 Attempting to Generate Delocalized Internal Coordinates

 36 Hessian modes will be used to form the next step
  Hessian Eigenvalues:
     0.006595    0.009525    0.010096    0.014689    0.017111    0.037056
     0.037316    0.049823    0.054088    0.059126    0.065141    0.078897
     0.084195    0.091970    0.111294    0.114689    0.125899    0.195201
     0.198750    0.247003    0.249500    0.249999    0.279564    0.284307
     0.310112    0.323135    0.323595    0.324609    0.324700    0.324978
     0.325830    0.336882    0.461673    0.515932    0.947302    0.950653

 Minimum Search - Taking Simple RFO Step
 Searching for Lamda that Minimizes Along All modes
 Value Taken    Lamda =  -0.01363072
 Step Taken.  Stepsize is  0.279264

                             Maximum     Tolerance    Cnvgd?
         Gradient           0.032718      0.000300      NO
         Displacement       0.125239      0.001200      NO
         Energy change     *********      0.000001      NO


 New Cartesian Coordinates Obtained by Inverse Iteration

 Displacement from previous Coordinates is:  0.241801
 ----------------------------------------------------------------
             Standard Nuclear Orientation (Angstroms)
    I     Atom           X                Y                Z
 ----------------------------------------------------------------
    1      C       1.6383570316    -0.7459332220     0.3559349495
    2      C       0.5923956833     1.4931635239     0.0265213146
    3      C      -0.7368001930     0.7589007162     0.0495579688
    4      C      -0.7486584576    -0.7720124709    -0.0351434310
    5      O       0.4388824062    -1.4228728998     0.0001207514
    6      O      -1.7638409568    -1.3962211319    -0.1973993103
    7      O      -1.7909046277     1.3458317347     0.1398451987
    8      H       1.6661246253    -0.5884093174     1.4439199913
    9      H       2.4535888552    -1.4235601985     0.0998456892
   10      H       0.5100733630     2.3503778978    -0.6464857319
   11      H       0.7446428152     1.8898328303     1.0374549796
   12      C       1.7620715635     0.5834157087    -0.3794669956
   13      H       1.7179662092     0.3825689413    -1.4563611806
   14      H       2.7230552520     1.0626838344    -0.1734902141
 ----------------------------------------------------------------
 Molecular Point Group                 C1    NOp =  1
 Largest Abelian Subgroup              C1    NOp =  1
 Nuclear Repulsion Energy =   375.3684929531 hartrees
 There are       30 alpha and       30 beta electrons
 Applying Cartesian multipole field
    Component          Value
    ---------          -----
     (2,0,0)        1.00000E-11
     (0,2,0)        2.00000E-11
     (0,0,2)       -3.00000E-11
 Nucleus-field energy     =     0.0000000093 hartrees
 Requested basis set is 6-311++G(d,p)
 There are 78 shells and 218 basis functions
 A cutoff of  1.0D-11 yielded   2883 shell pairs
 There are     22912 function pairs (     24633 Cartesian)
 Smallest overlap matrix eigenvalue = 1.43E-05
 Guess MOs from SCF MO coefficient file
 Reading MOs from coefficient file
 Reading MOs from coefficient file
 A restricted hybrid HF-DFT SCF calculation will be
 performed using Pulay DIIS extrapolation
 Exchange:     0.2000 Hartree-Fock + 0.0800 Slater + 0.7200 B88
 Correlation:  0.1900 VWN1RPA + 0.8100 LYP
 Using SG-1 standard quadrature grid
 SCF converges when DIIS error is below 1.0E-08
 Geometry optimization detected.  Setting ReadMinima to 0
 Setting SaveMinima to 0
 Inaccurate integrated density:
   Number of electrons =    60
   Numerical integral  =    60.066372976672
   Relative error      =     0.1106216278 %
 ---------------------------------------
  Cycle       Energy         DIIS Error
 ---------------------------------------
    1    -419.9456929648      2.03E-03
    2    -419.9243091649      3.99E-04
    3    -419.9230199783      6.97E-04
    4    -419.9251041202      1.52E-04
    5    -419.9252025854      4.63E-05
    6    -419.9252126375      1.06E-05
    7    -419.9252129155      7.25E-06
    8    -419.9252130543      1.94E-06
    9    -419.9252131473      1.04E-06
   10    -419.9252131605      1.26E-07
   11    -419.9252131837      5.74E-08
   12    -419.9252131744      1.83E-08
   13    -419.9252131775      4.72E-09 Convergence criterion met
 ---------------------------------------
 SCF time:  CPU 141.71 s  wall 208.99 s
 SCF   energy in the final basis set = -419.9252131775
 Total energy in the final basis set = -419.9252131775

 --------------------------------------------------------------

                    Orbital Energies (a.u.)
 --------------------------------------------------------------

 Alpha MOs
 -- Occupied --
-19.191 -19.153 -19.134 -10.324 -10.299 -10.261 -10.214 -10.212
 -1.133  -1.084  -1.048  -0.840  -0.772  -0.674  -0.669  -0.574
 -0.529  -0.518  -0.496  -0.482  -0.463  -0.456  -0.441  -0.421
 -0.399  -0.381  -0.366  -0.325  -0.315  -0.278
 -- Virtual --
 -0.105  -0.025  -0.004   0.001   0.012   0.024   0.037   0.041
  0.051   0.055   0.063   0.082   0.087   0.091   0.097   0.104
  0.108   0.111   0.112   0.119   0.120   0.131   0.135   0.141
  0.147   0.154   0.158   0.168   0.184   0.190   0.194   0.210
  0.215   0.237   0.240   0.262   0.271   0.280   0.288   0.294
  0.302   0.309   0.312   0.321   0.325   0.334   0.337   0.348
  0.355   0.382   0.395   0.400   0.427   0.436   0.455   0.475
  0.499   0.538   0.550   0.562   0.574   0.615   0.617   0.625
  0.643   0.647   0.665   0.685   0.692   0.709   0.720   0.741
  0.764   0.809   0.837   0.851   0.855   0.891   0.963   0.990
  1.003   1.083   1.105   1.127   1.132   1.158   1.185   1.197
  1.207   1.220   1.234   1.247   1.288   1.313   1.340   1.409
  1.426   1.463   1.505   1.522   1.546   1.553   1.559   1.575
  1.599   1.630   1.646   1.653   1.701   1.710   1.724   1.744
  1.769   1.778   1.810   1.834   1.870   1.898   1.939   1.947
  2.004   2.101   2.110   2.154   2.205   2.224   2.265   2.277
  2.399   2.440   2.472   2.522   2.555   2.579   2.623   2.628
  2.673   2.689   2.739   2.743   2.772   2.797   2.820   2.847
  2.865   2.883   2.910   2.914   2.937   3.009   3.067   3.107
  3.158   3.217   3.254   3.313   3.330   3.381   3.461   3.580
  3.626   3.704   3.741   3.785   3.831   3.987   4.036   4.059
  4.133   4.223   4.320   5.004   5.023   5.061   5.108   5.199
  5.317   5.547   5.753   5.872  23.784  23.798  23.809  23.879
 23.890  49.865  49.943  50.045
 --------------------------------------------------------------

          Ground-State Mulliken Net Atomic Charges

     Atom                 Charge (a.u.)
  ----------------------------------------
      1 C                    -0.348152
      2 C                    -0.326676
      3 C                     0.245263
      4 C                     0.021724
      5 O                    -0.069348
      6 O                    -0.242038
      7 O                    -0.212410
      8 H                     0.170805
      9 H                     0.206024
     10 H                     0.197938
     11 H                     0.199340
     12 C                    -0.177551
     13 H                     0.170741
     14 H                     0.164340
  ----------------------------------------
  Sum of atomic charges =     0.000000

 -----------------------------------------------------------------
                    Cartesian Multipole Moments
 -----------------------------------------------------------------
    Charge (ESU x 10^10)
                 0.0000
    Dipole Moment (Debye)
         X       5.9500      Y       2.0354      Z       0.4701
       Tot       6.3060
    Quadrupole Moments (Debye-Ang)
        XX     -51.6384     XY       0.0316     YY     -51.8107
        XZ       0.2723     YZ      -1.2847     ZZ     -43.8140
    Octopole Moments (Debye-Ang^2)
       XXX      23.4061    XXY      -3.5894    XYY      11.5718
       YYY       5.5904    XXZ       1.0350    XYZ       1.4616
       YYZ       0.2165    XZZ      -2.1397    YZZ      -0.2143
       ZZZ       0.7054
    Hexadecapole Moments (Debye-Ang^3)
      XXXX    -589.3490   XXXY     -11.0782   XXYY    -180.4757
      XYYY      -4.0985   YYYY    -444.3001   XXXZ      -0.1683
      XXYZ      -2.7294   XYYZ      -0.1239   YYYZ      -3.7472
      XXZZ    -106.9191   XYZZ      -1.7566   YYZZ     -81.2282
      XZZZ      -0.0218   YZZZ       1.1840   ZZZZ     -75.8548
 -----------------------------------------------------------------
 Calculating analytic gradient of the SCF energy
 Gradient of SCF Energy
            1           2           3           4           5           6
    1  -0.0142864  -0.0057996   0.0086948   0.0093098   0.0070557  -0.0071469
    2  -0.0111159   0.0031913  -0.0191802   0.0194762   0.0052338  -0.0073286
    3  -0.0041433   0.0037274  -0.0028500   0.0050728   0.0001985  -0.0018633
            7           8           9          10          11          12
    1  -0.0077777   0.0010913   0.0017976   0.0026734   0.0000416   0.0052650
    2   0.0061221   0.0011623   0.0012170  -0.0008900  -0.0002230   0.0018703
    3   0.0010138   0.0013362   0.0003839  -0.0019148  -0.0002495   0.0006536
           13          14
    1  -0.0012969   0.0003783
    2  -0.0007917   0.0012566
    3  -0.0004931  -0.0008722
 Max gradient component =       1.948E-02
 RMS gradient           =       6.339E-03
 Gradient time:  CPU 45.66 s  wall 68.98 s
 Geometry Optimization Parameters
   NAtoms,    NIC,     NZ,  NCons,   NDum,   NFix, NCnnct, MaxDiis
       14     100       0       0       0       0       0       0

 Cartesian Hessian Update
 Hessian Updated using BFGS Update


** GEOMETRY OPTIMIZATION IN DELOCALIZED INTERNAL COORDINATES **
   Searching for a Minimum

   Optimization Cycle:   2

                       Coordinates (Angstroms)
     ATOM                X               Y               Z
      1  C         1.6383570316   -0.7459332220    0.3559349495
      2  C         0.5923956833    1.4931635239    0.0265213146
      3  C        -0.7368001930    0.7589007162    0.0495579688
      4  C        -0.7486584576   -0.7720124709   -0.0351434310
      5  O         0.4388824062   -1.4228728998    0.0001207514
      6  O        -1.7638409568   -1.3962211319   -0.1973993103
      7  O        -1.7909046277    1.3458317347    0.1398451987
      8  H         1.6661246253   -0.5884093174    1.4439199913
      9  H         2.4535888552   -1.4235601985    0.0998456892
     10  H         0.5100733630    2.3503778978   -0.6464857319
     11  H         0.7446428152    1.8898328303    1.0374549796
     12  C         1.7620715635    0.5834157087   -0.3794669956
     13  H         1.7179662092    0.3825689413   -1.4563611806
     14  H         2.7230552520    1.0626838344   -0.1734902141
   Point Group: c1    Number of degrees of freedom:    36


   Energy is   -419.925213177

 Hessian Updated using BFGS Update

 36 Hessian modes will be used to form the next step
  Hessian Eigenvalues:
     0.006628    0.009705    0.010121    0.015607    0.017061    0.036636
     0.037590    0.049813    0.054102    0.058773    0.065321    0.078865
     0.082636    0.089971    0.110176    0.113711    0.125985    0.197250
     0.199390    0.238231    0.247017    0.256276    0.270509    0.281525
     0.304086    0.310796    0.323338    0.323992    0.324686    0.324949
     0.325532    0.340395    0.432957    0.516911    0.900928    0.950362

 Minimum Search - Taking Simple RFO Step
 Searching for Lamda that Minimizes Along All modes
 Value Taken    Lamda =  -0.00247287
 Step Taken.  Stepsize is  0.189751

                             Maximum     Tolerance    Cnvgd?
         Gradient           0.010714      0.000300      NO
         Displacement       0.094601      0.001200      NO
         Energy change     -0.008415      0.000001      NO


 New Cartesian Coordinates Obtained by Inverse Iteration

 Displacement from previous Coordinates is:  0.156144
 ----------------------------------------------------------------
             Standard Nuclear Orientation (Angstroms)
    I     Atom           X                Y                Z
 ----------------------------------------------------------------
    1      C       1.6460703597    -0.7295863778     0.3622361251
    2      C       0.6016646461     1.4922082975     0.0186084104
    3      C      -0.7348392034     0.7694999546     0.0457018099
    4      C      -0.7522742386    -0.7880351554    -0.0686016712
    5      O       0.4371292509    -1.4348318418     0.0113719261
    6      O      -1.7703411523    -1.3974845778    -0.1946873633
    7      O      -1.7844174553     1.3438769621     0.1532000089
    8      H       1.6584043692    -0.5638184809     1.4446185321
    9      H       2.4477654492    -1.4236919350     0.1215711759
   10      H       0.4890458889     2.3694440306    -0.6190875304
   11      H       0.7595754786     1.8680162068     1.0355971929
   12      C       1.7597555877     0.5809194468    -0.3957073017
   13      H       1.7297174115     0.3811838398    -1.4699835326
   14      H       2.7196971771     1.0500655773    -0.1799838025
 ----------------------------------------------------------------
 Molecular Point Group                 C1    NOp =  1
 Largest Abelian Subgroup              C1    NOp =  1
 Nuclear Repulsion Energy =   374.8816677798 hartrees
 There are       30 alpha and       30 beta electrons
 Applying Cartesian multipole field
    Component          Value
    ---------          -----
     (2,0,0)        1.00000E-11
     (0,2,0)        2.00000E-11
     (0,0,2)       -3.00000E-11
 Nucleus-field energy     =     0.0000000093 hartrees
 Requested basis set is 6-311++G(d,p)
 There are 78 shells and 218 basis functions
 A cutoff of  1.0D-11 yielded   2883 shell pairs
 There are     22912 function pairs (     24633 Cartesian)
 Smallest overlap matrix eigenvalue = 1.44E-05
 Guess MOs from SCF MO coefficient file
 Reading MOs from coefficient file
 Reading MOs from coefficient file
 A restricted hybrid HF-DFT SCF calculation will be
 performed using Pulay DIIS extrapolation
 Exchange:     0.2000 Hartree-Fock + 0.0800 Slater + 0.7200 B88
 Correlation:  0.1900 VWN1RPA + 0.8100 LYP
 Using SG-1 standard quadrature grid
 SCF converges when DIIS error is below 1.0E-08
 Geometry optimization detected.  Setting ReadMinima to 0
 Setting SaveMinima to 0
 ---------------------------------------
  Cycle       Energy         DIIS Error
 ---------------------------------------
    1    -419.9298334978      1.14E-03
    2    -419.9258745294      2.66E-04
    3    -419.9250956787      5.13E-04
    4    -419.9262223587      7.25E-05
    5    -419.9262441713      2.38E-05
    6    -419.9262469970      5.00E-06
    7    -419.9262472754      3.63E-06
    8    -419.9262473105      6.02E-07
    9    -419.9262473305      2.24E-07
   10    -419.9262473376      1.85E-07
   11    -419.9262473384      6.06E-08
   12    -419.9262473319      1.08E-08
   13    -419.9262473330      3.40E-09 Convergence criterion met
 ---------------------------------------
 SCF time:  CPU 138.96 s  wall 211.29 s
 SCF   energy in the final basis set = -419.9262473330
 Total energy in the final basis set = -419.9262473330

 --------------------------------------------------------------

                    Orbital Energies (a.u.)
 --------------------------------------------------------------

 Alpha MOs
 -- Occupied --
-19.188 -19.153 -19.132 -10.321 -10.297 -10.262 -10.214 -10.213
 -1.129  -1.086  -1.049  -0.842  -0.769  -0.670  -0.666  -0.572
 -0.528  -0.516  -0.496  -0.481  -0.463  -0.457  -0.441  -0.422
 -0.403  -0.382  -0.368  -0.326  -0.316  -0.275
 -- Virtual --
 -0.099  -0.025  -0.003   0.001   0.012   0.024   0.037   0.039
  0.053   0.055   0.063   0.082   0.087   0.090   0.097   0.104
  0.108   0.111   0.112   0.118   0.119   0.129   0.135   0.142
  0.146   0.154   0.157   0.164   0.181   0.189   0.193   0.211
  0.217   0.236   0.242   0.261   0.272   0.281   0.288   0.295
  0.303   0.309   0.310   0.320   0.325   0.333   0.339   0.348
  0.355   0.381   0.393   0.404   0.427   0.433   0.455   0.475
  0.502   0.539   0.551   0.561   0.577   0.618   0.622   0.625
  0.644   0.648   0.668   0.686   0.694   0.710   0.721   0.744
  0.766   0.810   0.835   0.851   0.862   0.888   0.962   0.999
  1.003   1.084   1.114   1.123   1.131   1.156   1.188   1.196
  1.207   1.217   1.234   1.245   1.284   1.318   1.343   1.413
  1.431   1.462   1.496   1.523   1.549   1.551   1.557   1.575
  1.601   1.632   1.642   1.667   1.696   1.707   1.728   1.750
  1.761   1.779   1.818   1.834   1.863   1.903   1.942   1.950
  2.000   2.095   2.114   2.151   2.214   2.226   2.265   2.279
  2.399   2.445   2.473   2.525   2.563   2.581   2.634   2.635
  2.669   2.703   2.730   2.738   2.767   2.794   2.816   2.846
  2.857   2.877   2.901   2.908   2.938   3.008   3.059   3.110
  3.153   3.209   3.254   3.326   3.339   3.390   3.458   3.594
  3.631   3.713   3.747   3.791   3.828   3.974   4.039   4.066
  4.117   4.221   4.324   5.005   5.022   5.062   5.109   5.199
  5.313   5.542   5.749   5.867  23.786  23.804  23.823  23.886
 23.898  49.865  49.948  50.054
 --------------------------------------------------------------

          Ground-State Mulliken Net Atomic Charges

     Atom                 Charge (a.u.)
  ----------------------------------------
      1 C                    -0.347466
      2 C                    -0.322842
      3 C                     0.249229
      4 C                     0.017120
      5 O                    -0.081217
      6 O                    -0.240681
      7 O                    -0.214328
      8 H                     0.174084
      9 H                     0.207066
     10 H                     0.198488
     11 H                     0.198752
     12 C                    -0.171749
     13 H                     0.169339
     14 H                     0.164205
  ----------------------------------------
  Sum of atomic charges =     0.000000

 -----------------------------------------------------------------
                    Cartesian Multipole Moments
 -----------------------------------------------------------------
    Charge (ESU x 10^10)
                 0.0000
    Dipole Moment (Debye)
         X       5.9752      Y       2.0863      Z       0.3929
       Tot       6.3411
    Quadrupole Moments (Debye-Ang)
        XX     -51.4485     XY      -0.0341     YY     -51.8370
        XZ       0.4176     YZ      -1.2522     ZZ     -43.7597
    Octopole Moments (Debye-Ang^2)
       XXX      23.4397    XXY      -3.5745    XYY      11.2378
       YYY       6.1241    XXZ       1.1684    XYZ       1.4872
       YYZ       0.1080    XZZ      -2.0178    YZZ      -0.2583
       ZZZ       1.0139
    Hexadecapole Moments (Debye-Ang^3)
      XXXX    -588.6709   XXXY     -12.5905   XXYY    -180.9020
      XYYY      -5.5632   YYYY    -445.3595   XXXZ       0.2288
      XXYZ      -3.0908   XYYZ       0.3754   YYYZ      -3.9964
      XXZZ    -106.7080   XYZZ      -2.0537   YYZZ     -81.8181
      XZZZ       0.1071   YZZZ       1.0392   ZZZZ     -76.1461
 -----------------------------------------------------------------
 Calculating analytic gradient of the SCF energy
 Gradient of SCF Energy
            1           2           3           4           5           6
    1  -0.0020321   0.0004569  -0.0002088  -0.0031646   0.0025699   0.0021235
    2  -0.0018611   0.0018894  -0.0019072   0.0013879   0.0016342   0.0008488
    3   0.0013050  -0.0000192   0.0024633  -0.0073312   0.0007750   0.0036429
            7           8           9          10          11          12
    1   0.0005895   0.0007195  -0.0009142  -0.0004651  -0.0005201   0.0027851
    2  -0.0003965  -0.0001350   0.0007078  -0.0014134  -0.0004756   0.0003193
    3  -0.0002525  -0.0006496   0.0009481   0.0009746  -0.0012074  -0.0011366
           13          14
    1  -0.0001515  -0.0017880
    2   0.0004719  -0.0010707
    3   0.0008753  -0.0003878
 Max gradient component =       7.331E-03
 RMS gradient           =       1.829E-03
 Gradient time:  CPU 45.60 s  wall 65.59 s
 Geometry Optimization Parameters
   NAtoms,    NIC,     NZ,  NCons,   NDum,   NFix, NCnnct, MaxDiis
       14     100       0       0       0       0       0       0

 Cartesian Hessian Update
 Hessian Updated using BFGS Update


** GEOMETRY OPTIMIZATION IN DELOCALIZED INTERNAL COORDINATES **
   Searching for a Minimum

   Optimization Cycle:   3

                       Coordinates (Angstroms)
     ATOM                X               Y               Z
      1  C         1.6460703597   -0.7295863778    0.3622361251
      2  C         0.6016646461    1.4922082975    0.0186084104
      3  C        -0.7348392034    0.7694999546    0.0457018099
      4  C        -0.7522742386   -0.7880351554   -0.0686016712
      5  O         0.4371292509   -1.4348318418    0.0113719261
      6  O        -1.7703411523   -1.3974845778   -0.1946873633
      7  O        -1.7844174553    1.3438769621    0.1532000089
      8  H         1.6584043692   -0.5638184809    1.4446185321
      9  H         2.4477654492   -1.4236919350    0.1215711759
     10  H         0.4890458889    2.3694440306   -0.6190875304
     11  H         0.7595754786    1.8680162068    1.0355971929
     12  C         1.7597555877    0.5809194468   -0.3957073017
     13  H         1.7297174115    0.3811838398   -1.4699835326
     14  H         2.7196971771    1.0500655773   -0.1799838025
   Point Group: c1    Number of degrees of freedom:    36


   Energy is   -419.926247333

 Hessian Updated using BFGS Update

 36 Hessian modes will be used to form the next step
  Hessian Eigenvalues:
     0.006579    0.009706    0.010227    0.015854    0.020421    0.037329
     0.041150    0.049700    0.054166    0.057888    0.064773    0.078728
     0.083337    0.091529    0.112581    0.112938    0.126183    0.197496
     0.198220    0.216946    0.247805    0.254271    0.264271    0.281251
     0.297328    0.310978    0.323369    0.323917    0.324684    0.325106
     0.325753    0.343945    0.423546    0.517089    0.916712    0.951336

 Minimum Search - Taking Simple RFO Step
 Searching for Lamda that Minimizes Along All modes
 Value Taken    Lamda =  -0.00100268
 Step Taken.  Stepsize is  0.214788

                             Maximum     Tolerance    Cnvgd?
         Gradient           0.002100      0.000300      NO
         Displacement       0.110085      0.001200      NO
         Energy change     -0.001034      0.000001      NO


 New Cartesian Coordinates Obtained by Inverse Iteration

 Displacement from previous Coordinates is:  0.148891
 ----------------------------------------------------------------
             Standard Nuclear Orientation (Angstroms)
    I     Atom           X                Y                Z
 ----------------------------------------------------------------
    1      C       1.6551112959    -0.7268882268     0.3638415923
    2      C       0.6014646344     1.4915586730     0.0200182888
    3      C      -0.7383942756     0.7755706213     0.0424944029
    4      C      -0.7582866933    -0.7967742213    -0.0246684796
    5      O       0.4342287839    -1.4411507534     0.0387962888
    6      O      -1.7679325450    -1.3927579693    -0.2375134254
    7      O      -1.7862104363     1.3505832057     0.1341113193
    8      H       1.6767704390    -0.5616376385     1.4459251404
    9      H       2.4501996346    -1.4260684559     0.1085842803
   10      H       0.4867562828     2.3771799108    -0.6097263950
   11      H       0.7627543535     1.8622880333     1.0409304003
   12      C       1.7523830706     0.5789379534    -0.3991021555
   13      H       1.7230766551     0.3777080818    -1.4741000657
   14      H       2.7150323698     1.0492167327    -0.1847372123
 ----------------------------------------------------------------
 Molecular Point Group                 C1    NOp =  1
 Largest Abelian Subgroup              C1    NOp =  1
 Nuclear Repulsion Energy =   374.4302209532 hartrees
 There are       30 alpha and       30 beta electrons
 Applying Cartesian multipole field
    Component          Value
    ---------          -----
     (2,0,0)        1.00000E-11
     (0,2,0)        2.00000E-11
     (0,0,2)       -3.00000E-11
 Nucleus-field energy     =     0.0000000094 hartrees
 Requested basis set is 6-311++G(d,p)
 There are 78 shells and 218 basis functions
 A cutoff of  1.0D-11 yielded   2883 shell pairs
 There are     22912 function pairs (     24633 Cartesian)
 Smallest overlap matrix eigenvalue = 1.51E-05
 Guess MOs from SCF MO coefficient file
 Reading MOs from coefficient file
 Reading MOs from coefficient file
 A restricted hybrid HF-DFT SCF calculation will be
 performed using Pulay DIIS extrapolation
 Exchange:     0.2000 Hartree-Fock + 0.0800 Slater + 0.7200 B88
 Correlation:  0.1900 VWN1RPA + 0.8100 LYP
 Using SG-1 standard quadrature grid
 SCF converges when DIIS error is below 1.0E-08
 Geometry optimization detected.  Setting ReadMinima to 0
 Setting SaveMinima to 0
 ---------------------------------------
  Cycle       Energy         DIIS Error
 ---------------------------------------
    1    -419.9113524992      1.35E-03
    2    -419.9260355108      1.53E-04
    3    -419.9259757097      2.26E-04
    4    -419.9262027798      7.16E-05
    5    -419.9262231375      1.94E-05
    6    -419.9262245624      8.57E-06
    7    -419.9262249644      5.35E-06
    8    -419.9262251643      1.50E-06
    9    -419.9262250860      4.45E-07
   10    -419.9262251043      2.31E-07
   11    -419.9262251140      3.63E-08
   12    -419.9262251126      7.37E-09 Convergence criterion met
 ---------------------------------------
 SCF time:  CPU 131.26 s  wall 196.65 s
 SCF   energy in the final basis set = -419.9262251126
 Total energy in the final basis set = -419.9262251126

 --------------------------------------------------------------

                    Orbital Energies (a.u.)
 --------------------------------------------------------------

 Alpha MOs
 -- Occupied --
-19.188 -19.152 -19.132 -10.321 -10.297 -10.262 -10.214 -10.213
 -1.127  -1.087  -1.049  -0.843  -0.768  -0.669  -0.663  -0.571
 -0.528  -0.515  -0.495  -0.481  -0.463  -0.456  -0.440  -0.422
 -0.404  -0.382  -0.369  -0.325  -0.318  -0.273
 -- Virtual --
 -0.096  -0.025  -0.004   0.001   0.012   0.023   0.037   0.039
  0.050   0.056   0.064   0.081   0.087   0.089   0.097   0.104
  0.108   0.111   0.113   0.118   0.119   0.129   0.135   0.142
  0.146   0.153   0.157   0.163   0.180   0.189   0.192   0.211
  0.217   0.235   0.242   0.261   0.273   0.282   0.288   0.293
  0.301   0.309   0.311   0.320   0.327   0.335   0.336   0.347
  0.354   0.381   0.392   0.401   0.424   0.433   0.456   0.473
  0.501   0.540   0.554   0.560   0.579   0.616   0.620   0.624
  0.644   0.650   0.668   0.685   0.695   0.708   0.720   0.743
  0.759   0.809   0.831   0.852   0.853   0.890   0.971   0.994
  1.001   1.083   1.112   1.117   1.132   1.156   1.186   1.196
  1.203   1.222   1.231   1.255   1.286   1.320   1.344   1.404
  1.429   1.463   1.493   1.523   1.546   1.548   1.557   1.574
  1.610   1.628   1.644   1.666   1.686   1.703   1.721   1.748
  1.764   1.770   1.824   1.834   1.863   1.903   1.942   1.954
  1.991   2.086   2.116   2.150   2.209   2.222   2.262   2.279
  2.393   2.442   2.470   2.519   2.561   2.583   2.634   2.637
  2.671   2.709   2.729   2.732   2.766   2.791   2.814   2.845
  2.853   2.876   2.897   2.906   2.934   3.007   3.058   3.107
  3.155   3.205   3.256   3.328   3.337   3.391   3.457   3.591
  3.625   3.716   3.746   3.791   3.823   3.967   4.039   4.061
  4.105   4.214   4.324   5.005   5.026   5.061   5.110   5.195
  5.308   5.538   5.744   5.864  23.781  23.804  23.826  23.882
 23.894  49.866  49.950  50.044
 --------------------------------------------------------------

          Ground-State Mulliken Net Atomic Charges

     Atom                 Charge (a.u.)
  ----------------------------------------
      1 C                    -0.349318
      2 C                    -0.305966
      3 C                     0.227340
      4 C                     0.028841
      5 O                    -0.081368
      6 O                    -0.241310
      7 O                    -0.212671
      8 H                     0.176082
      9 H                     0.207603
     10 H                     0.197844
     11 H                     0.198378
     12 C                    -0.179627
     13 H                     0.169695
     14 H                     0.164476
  ----------------------------------------
  Sum of atomic charges =     0.000000

 -----------------------------------------------------------------
                    Cartesian Multipole Moments
 -----------------------------------------------------------------
    Charge (ESU x 10^10)
                 0.0000
    Dipole Moment (Debye)
         X       5.9951      Y       2.0839      Z       0.5281
       Tot       6.3689
    Quadrupole Moments (Debye-Ang)
        XX     -51.3742     XY       0.0041     YY     -51.8407
        XZ       0.1268     YZ      -1.2873     ZZ     -43.7949
    Octopole Moments (Debye-Ang^2)
       XXX      23.6312    XXY      -3.8187    XYY      11.2729
       YYY       6.0914    XXZ       1.5131    XYZ       1.7135
       YYZ       0.3863    XZZ      -1.8855    YZZ      -0.1861
       ZZZ       1.0140
    Hexadecapole Moments (Debye-Ang^3)
      XXXX    -589.1603   XXXY     -12.0151   XXYY    -181.2211
      XYYY      -4.7618   YYYY    -446.8171   XXXZ      -2.1429
      XXYZ      -2.9694   XYYZ      -0.8126   YYYZ      -3.2628
      XXZZ    -106.8954   XYZZ      -2.0296   YYZZ     -82.2579
      XZZZ      -1.5220   YZZZ       1.6112   ZZZZ     -76.5748
 -----------------------------------------------------------------
 Calculating analytic gradient of the SCF energy
 Gradient of SCF Energy
            1           2           3           4           5           6
    1   0.0024464   0.0021357  -0.0022618  -0.0078558   0.0012993   0.0042701
    2   0.0020928  -0.0004616   0.0039918  -0.0054205   0.0001017   0.0033581
    3   0.0000073   0.0008634  -0.0057110   0.0078900  -0.0022216  -0.0023606
            7           8           9          10          11          12
    1   0.0032279  -0.0005641  -0.0001569  -0.0013836   0.0000631  -0.0008396
    2  -0.0022920  -0.0005201  -0.0003314  -0.0000745   0.0005107  -0.0006687
    3   0.0011517  -0.0004418   0.0003462   0.0005084  -0.0001641  -0.0004024
           13          14
    1   0.0002665  -0.0006471
    2   0.0003087  -0.0005951
    3   0.0001834   0.0003511
 Max gradient component =       7.890E-03
 RMS gradient           =       2.616E-03
 Gradient time:  CPU 45.31 s  wall 63.91 s
 Geometry Optimization Parameters
   NAtoms,    NIC,     NZ,  NCons,   NDum,   NFix, NCnnct, MaxDiis
       14     100       0       0       0       0       0       0

 Cartesian Hessian Update
 Hessian Updated using BFGS Update


** GEOMETRY OPTIMIZATION IN DELOCALIZED INTERNAL COORDINATES **
   Searching for a Minimum

   Optimization Cycle:   4

                       Coordinates (Angstroms)
     ATOM                X               Y               Z
      1  C         1.6551112959   -0.7268882268    0.3638415923
      2  C         0.6014646344    1.4915586730    0.0200182888
      3  C        -0.7383942756    0.7755706213    0.0424944029
      4  C        -0.7582866933   -0.7967742213   -0.0246684796
      5  O         0.4342287839   -1.4411507534    0.0387962888
      6  O        -1.7679325450   -1.3927579693   -0.2375134254
      7  O        -1.7862104363    1.3505832057    0.1341113193
      8  H         1.6767704390   -0.5616376385    1.4459251404
      9  H         2.4501996346   -1.4260684559    0.1085842803
     10  H         0.4867562828    2.3771799108   -0.6097263950
     11  H         0.7627543535    1.8622880333    1.0409304003
     12  C         1.7523830706    0.5789379534   -0.3991021555
     13  H         1.7230766551    0.3777080818   -1.4741000657
     14  H         2.7150323698    1.0492167327   -0.1847372123
   Point Group: c1    Number of degrees of freedom:    36


   Energy is   -419.926225113

 Hessian Updated using BFGS Update

 36 Hessian modes will be used to form the next step
  Hessian Eigenvalues:
     0.006625    0.009530    0.010636    0.015601    0.034046    0.037706
     0.049606    0.051840    0.054500    0.057972    0.065383    0.078753
     0.083161    0.091032    0.111466    0.113678    0.126713    0.196434
     0.198937    0.221301    0.247788    0.254949    0.264415    0.281289
     0.296389    0.310911    0.323333    0.323712    0.324577    0.324766
     0.325466    0.336512    0.424251    0.517452    0.913710    0.949214

 Minimum Search - Taking Simple RFO Step
 Searching for Lamda that Minimizes Along All modes
 Value Taken    Lamda =  -0.00067813
 Step Taken.  Stepsize is  0.120225

                             Maximum     Tolerance    Cnvgd?
         Gradient           0.004800      0.000300      NO
         Displacement       0.073672      0.001200      NO
         Energy change      0.000022      0.000001      NO


 New Cartesian Coordinates Obtained by Inverse Iteration

 Displacement from previous Coordinates is:  0.058515
 ----------------------------------------------------------------
             Standard Nuclear Orientation (Angstroms)
    I     Atom           X                Y                Z
 ----------------------------------------------------------------
    1      C       1.6519444561    -0.7296876273     0.3646005778
    2      C       0.5997785208     1.4926960316     0.0243369787
    3      C      -0.7379336173     0.7731733997     0.0550085197
    4      C      -0.7528899979    -0.7922964573    -0.0426315891
    5      O       0.4347140890    -1.4410945957     0.0352215558
    6      O      -1.7673140489    -1.3952123437    -0.2287231037
    7      O      -1.7892176462     1.3500582472     0.1265910166
    8      H       1.6757874527    -0.5622586218     1.4475561588
    9      H       2.4508143345    -1.4248811073     0.1079853701
   10      H       0.4934934715     2.3746331835    -0.6132294683
   11      H       0.7645258829     1.8664315839     1.0437964177
   12      C       1.7516672074     0.5792705363    -0.3958381264
   13      H       1.7153312353     0.3746549234    -1.4707293592
   14      H       2.7162522294     1.0522787941    -0.1890909689
 ----------------------------------------------------------------
 Molecular Point Group                 C1    NOp =  1
 Largest Abelian Subgroup              C1    NOp =  1
 Nuclear Repulsion Energy =   374.4689618849 hartrees
 There are       30 alpha and       30 beta electrons
 Applying Cartesian multipole field
    Component          Value
    ---------          -----
     (2,0,0)        1.00000E-11
     (0,2,0)        2.00000E-11
     (0,0,2)       -3.00000E-11
 Nucleus-field energy     =     0.0000000094 hartrees
 Requested basis set is 6-311++G(d,p)
 There are 78 shells and 218 basis functions
 A cutoff of  1.0D-11 yielded   2883 shell pairs
 There are     22912 function pairs (     24633 Cartesian)
 Smallest overlap matrix eigenvalue = 1.47E-05
 Guess MOs from SCF MO coefficient file
 Reading MOs from coefficient file
 Reading MOs from coefficient file
 A restricted hybrid HF-DFT SCF calculation will be
 performed using Pulay DIIS extrapolation
 Exchange:     0.2000 Hartree-Fock + 0.0800 Slater + 0.7200 B88
 Correlation:  0.1900 VWN1RPA + 0.8100 LYP
 Using SG-1 standard quadrature grid
 SCF converges when DIIS error is below 1.0E-08
 Geometry optimization detected.  Setting ReadMinima to 0
 Setting SaveMinima to 0
 ---------------------------------------
  Cycle       Energy         DIIS Error
 ---------------------------------------
    1    -419.9249913664      5.55E-04
    2    -419.9264853217      9.93E-05
    3    -419.9263346786      2.18E-04
    4    -419.9265403514      1.86E-05
    5    -419.9265413551      1.00E-05
    6    -419.9265420967      3.67E-06
    7    -419.9265421160      2.13E-06
    8    -419.9265421425      5.56E-07
    9    -419.9265421372      2.26E-07
   10    -419.9265421140      3.73E-08
   11    -419.9265421173      1.02E-08
   12    -419.9265421178      3.89E-09 Convergence criterion met
 ---------------------------------------
 SCF time:  CPU 128.05 s  wall 192.13 s
 SCF   energy in the final basis set = -419.9265421178
 Total energy in the final basis set = -419.9265421178

 --------------------------------------------------------------

                    Orbital Energies (a.u.)
 --------------------------------------------------------------

 Alpha MOs
 -- Occupied --
-19.189 -19.152 -19.132 -10.322 -10.298 -10.262 -10.215 -10.214
 -1.128  -1.086  -1.048  -0.842  -0.768  -0.669  -0.664  -0.571
 -0.528  -0.516  -0.495  -0.481  -0.463  -0.456  -0.441  -0.422
 -0.403  -0.382  -0.369  -0.325  -0.317  -0.274
 -- Virtual --
 -0.098  -0.025  -0.004   0.001   0.012   0.023   0.037   0.039
  0.051   0.055   0.063   0.081   0.087   0.090   0.097   0.103
  0.108   0.111   0.112   0.118   0.119   0.129   0.135   0.142
  0.146   0.153   0.156   0.163   0.181   0.190   0.192   0.210
  0.217   0.235   0.241   0.260   0.272   0.281   0.288   0.294
  0.302   0.309   0.310   0.320   0.326   0.335   0.337   0.347
  0.354   0.381   0.393   0.401   0.426   0.434   0.455   0.474
  0.502   0.538   0.552   0.560   0.577   0.617   0.620   0.623
  0.643   0.649   0.668   0.684   0.694   0.709   0.719   0.744
  0.764   0.809   0.836   0.849   0.857   0.885   0.967   1.000
  1.002   1.081   1.114   1.122   1.130   1.155   1.187   1.196
  1.206   1.219   1.234   1.250   1.283   1.318   1.344   1.405
  1.430   1.464   1.495   1.522   1.547   1.549   1.556   1.572
  1.606   1.629   1.642   1.663   1.691   1.706   1.725   1.749
  1.762   1.774   1.820   1.831   1.863   1.903   1.942   1.948
  1.996   2.090   2.114   2.150   2.210   2.223   2.261   2.278
  2.393   2.442   2.470   2.521   2.562   2.580   2.631   2.634
  2.668   2.706   2.730   2.734   2.767   2.793   2.814   2.847
  2.855   2.876   2.898   2.907   2.935   3.007   3.057   3.108
  3.154   3.206   3.255   3.327   3.335   3.390   3.456   3.589
  3.625   3.713   3.744   3.790   3.821   3.971   4.039   4.062
  4.109   4.214   4.323   5.003   5.023   5.061   5.109   5.196
  5.311   5.537   5.746   5.866  23.781  23.801  23.821  23.881
 23.891  49.865  49.947  50.050
 --------------------------------------------------------------

          Ground-State Mulliken Net Atomic Charges

     Atom                 Charge (a.u.)
  ----------------------------------------
      1 C                    -0.349087
      2 C                    -0.319598
      3 C                     0.244928
      4 C                     0.017793
      5 O                    -0.079992
      6 O                    -0.241567
      7 O                    -0.214757
      8 H                     0.174860
      9 H                     0.207161
     10 H                     0.198829
     11 H                     0.197321
     12 C                    -0.170460
     13 H                     0.169531
     14 H                     0.165038
  ----------------------------------------
  Sum of atomic charges =     0.000000

 -----------------------------------------------------------------
                    Cartesian Multipole Moments
 -----------------------------------------------------------------
    Charge (ESU x 10^10)
                 0.0000
    Dipole Moment (Debye)
         X       6.0109      Y       2.0884      Z       0.5124
       Tot       6.3839
    Quadrupole Moments (Debye-Ang)
        XX     -51.4402     XY      -0.0026     YY     -51.8607
        XZ       0.1255     YZ      -1.2319     ZZ     -43.7980
    Octopole Moments (Debye-Ang^2)
       XXX      23.7056    XXY      -3.7040    XYY      11.3849
       YYY       6.1307    XXZ       1.5096    XYZ       1.5976
       YYZ       0.3152    XZZ      -1.9098    YZZ      -0.1780
       ZZZ       1.0206
    Hexadecapole Moments (Debye-Ang^3)
      XXXX    -588.9703   XXXY     -11.7839   XXYY    -181.1706
      XYYY      -4.6282   YYYY    -446.9800   XXXZ      -2.3588
      XXYZ      -2.9466   XYYZ      -0.8914   YYYZ      -3.5229
      XXZZ    -106.8705   XYZZ      -1.9939   YYZZ     -82.2098
      XZZZ      -1.6018   YZZZ       1.4204   ZZZZ     -76.5432
 -----------------------------------------------------------------
 Calculating analytic gradient of the SCF energy
 Gradient of SCF Energy
            1           2           3           4           5           6
    1  -0.0004923   0.0004750   0.0003152  -0.0016258   0.0011625   0.0003122
    2   0.0000979  -0.0002402  -0.0003686   0.0000098  -0.0001536   0.0000335
    3  -0.0000572  -0.0006813   0.0023106   0.0002263  -0.0007435  -0.0001706
            7           8           9          10          11          12
    1  -0.0000862  -0.0000418   0.0002276  -0.0000184  -0.0002878  -0.0002675
    2   0.0002449   0.0001707  -0.0002548   0.0003224   0.0000994  -0.0000301
    3  -0.0008615   0.0001337   0.0000690  -0.0003172   0.0000869  -0.0001121
           13          14
    1   0.0000478   0.0002794
    2  -0.0000860   0.0001548
    3  -0.0000588   0.0001757
 Max gradient component =       2.311E-03
 RMS gradient           =       5.530E-04
 Gradient time:  CPU 45.58 s  wall 67.96 s
 Geometry Optimization Parameters
   NAtoms,    NIC,     NZ,  NCons,   NDum,   NFix, NCnnct, MaxDiis
       14     100       0       0       0       0       0       0

 Cartesian Hessian Update
 Hessian Updated using BFGS Update


** GEOMETRY OPTIMIZATION IN DELOCALIZED INTERNAL COORDINATES **
   Searching for a Minimum

   Optimization Cycle:   5

                       Coordinates (Angstroms)
     ATOM                X               Y               Z
      1  C         1.6519444561   -0.7296876273    0.3646005778
      2  C         0.5997785208    1.4926960316    0.0243369787
      3  C        -0.7379336173    0.7731733997    0.0550085197
      4  C        -0.7528899979   -0.7922964573   -0.0426315891
      5  O         0.4347140890   -1.4410945957    0.0352215558
      6  O        -1.7673140489   -1.3952123437   -0.2287231037
      7  O        -1.7892176462    1.3500582472    0.1265910166
      8  H         1.6757874527   -0.5622586218    1.4475561588
      9  H         2.4508143345   -1.4248811073    0.1079853701
     10  H         0.4934934715    2.3746331835   -0.6132294683
     11  H         0.7645258829    1.8664315839    1.0437964177
     12  C         1.7516672074    0.5792705363   -0.3958381264
     13  H         1.7153312353    0.3746549234   -1.4707293592
     14  H         2.7162522294    1.0522787941   -0.1890909689
   Point Group: c1    Number of degrees of freedom:    36


   Energy is   -419.926542118

 Hessian Updated using BFGS Update

 36 Hessian modes will be used to form the next step
  Hessian Eigenvalues:
     0.006637    0.009888    0.011721    0.015608    0.031973    0.038498
     0.049010    0.051986    0.054473    0.058134    0.065563    0.078715
     0.084624    0.089931    0.111696    0.113277    0.126838    0.196358
     0.199481    0.221293    0.245470    0.254467    0.263951    0.281303
     0.296450    0.311177    0.323397    0.323770    0.324680    0.325101
     0.325484    0.337368    0.424375    0.513590    0.908482    0.949031

 Minimum Search - Taking Simple RFO Step
 Searching for Lamda that Minimizes Along All modes
 Value Taken    Lamda =  -0.00013029
 Step Taken.  Stepsize is  0.104741

                             Maximum     Tolerance    Cnvgd?
         Gradient           0.000760      0.000300      NO
         Displacement       0.054402      0.001200      NO
         Energy change     -0.000317      0.000001      NO


 New Cartesian Coordinates Obtained by Inverse Iteration

 Displacement from previous Coordinates is:  0.068224
 ----------------------------------------------------------------
             Standard Nuclear Orientation (Angstroms)
    I     Atom           X                Y                Z
 ----------------------------------------------------------------
    1      C       1.6515518882    -0.7286072773     0.3659486605
    2      C       0.5993972026     1.4924818083     0.0240446585
    3      C      -0.7390592735     0.7747161107     0.0329116156
    4      C      -0.7512834946    -0.7904255321    -0.0525358040
    5      O       0.4333002198    -1.4402105566     0.0420549466
    6      O      -1.7675721915    -1.3977738994    -0.2163298198
    7      O      -1.7900820287     1.3492775164     0.1293742195
    8      H       1.6798473225    -0.5587304164     1.4482570836
    9      H       2.4490926931    -1.4238690149     0.1085966188
   10      H       0.5022874805     2.3808891001    -0.6043528617
   11      H       0.7586915261     1.8533939269     1.0485234486
   12      C       1.7517853930     0.5796359313    -0.3968169275
   13      H       1.7126293799     0.3742272492    -1.4711870610
   14      H       2.7163674521     1.0527610007    -0.1936347981
 ----------------------------------------------------------------
 Molecular Point Group                 C1    NOp =  1
 Largest Abelian Subgroup              C1    NOp =  1
 Nuclear Repulsion Energy =   374.5154478709 hartrees
 There are       30 alpha and       30 beta electrons
 Applying Cartesian multipole field
    Component          Value
    ---------          -----
     (2,0,0)        1.00000E-11
     (0,2,0)        2.00000E-11
     (0,0,2)       -3.00000E-11
 Nucleus-field energy     =     0.0000000094 hartrees
 Requested basis set is 6-311++G(d,p)
 There are 78 shells and 218 basis functions
 A cutoff of  1.0D-11 yielded   2883 shell pairs
 There are     22912 function pairs (     24633 Cartesian)
 Smallest overlap matrix eigenvalue = 1.48E-05
 Guess MOs from SCF MO coefficient file
 Reading MOs from coefficient file
 Reading MOs from coefficient file
 A restricted hybrid HF-DFT SCF calculation will be
 performed using Pulay DIIS extrapolation
 Exchange:     0.2000 Hartree-Fock + 0.0800 Slater + 0.7200 B88
 Correlation:  0.1900 VWN1RPA + 0.8100 LYP
 Using SG-1 standard quadrature grid
 SCF converges when DIIS error is below 1.0E-08
 Geometry optimization detected.  Setting ReadMinima to 0
 Setting SaveMinima to 0
 ---------------------------------------
  Cycle       Energy         DIIS Error
 ---------------------------------------
    1    -419.9269991692      5.03E-04
    2    -419.9265226811      4.60E-05
    3    -419.9265170538      7.99E-05
    4    -419.9265441660      1.84E-05
    5    -419.9265454417      5.25E-06
    6    -419.9265454045      3.28E-06
    7    -419.9265454750      1.82E-06
    8    -419.9265455151      2.67E-07
    9    -419.9265454490      2.00E-07
   10    -419.9265454868      5.70E-08
   11    -419.9265454862      1.38E-08
   12    -419.9265454822      2.89E-09 Convergence criterion met
 ---------------------------------------
 SCF time:  CPU 127.04 s  wall 187.14 s
 SCF   energy in the final basis set = -419.9265454822
 Total energy in the final basis set = -419.9265454822

 --------------------------------------------------------------

                    Orbital Energies (a.u.)
 --------------------------------------------------------------

 Alpha MOs
 -- Occupied --
-19.189 -19.153 -19.132 -10.321 -10.298 -10.262 -10.214 -10.214
 -1.128  -1.086  -1.047  -0.843  -0.769  -0.669  -0.664  -0.571
 -0.529  -0.516  -0.495  -0.481  -0.463  -0.456  -0.441  -0.422
 -0.403  -0.383  -0.369  -0.325  -0.317  -0.274
 -- Virtual --
 -0.098  -0.025  -0.004   0.001   0.012   0.023   0.037   0.039
  0.051   0.055   0.063   0.081   0.086   0.090   0.097   0.103
  0.108   0.111   0.112   0.118   0.119   0.129   0.135   0.142
  0.146   0.154   0.156   0.163   0.180   0.190   0.192   0.210
  0.217   0.234   0.241   0.261   0.272   0.282   0.288   0.294
  0.303   0.310   0.310   0.320   0.325   0.334   0.338   0.347
  0.355   0.381   0.393   0.402   0.426   0.433   0.455   0.473
  0.501   0.539   0.552   0.560   0.578   0.617   0.620   0.624
  0.643   0.648   0.669   0.685   0.693   0.708   0.719   0.742
  0.765   0.809   0.837   0.849   0.857   0.888   0.965   1.000
  1.001   1.083   1.118   1.120   1.129   1.156   1.188   1.195
  1.206   1.217   1.234   1.250   1.284   1.320   1.343   1.408
  1.430   1.463   1.495   1.520   1.547   1.550   1.556   1.572
  1.605   1.629   1.643   1.664   1.691   1.706   1.723   1.748
  1.761   1.775   1.821   1.832   1.864   1.900   1.942   1.950
  1.996   2.089   2.114   2.150   2.209   2.224   2.260   2.279
  2.396   2.443   2.471   2.520   2.563   2.579   2.632   2.635
  2.666   2.704   2.728   2.734   2.768   2.794   2.815   2.846
  2.855   2.877   2.900   2.906   2.936   3.006   3.057   3.109
  3.153   3.208   3.256   3.325   3.337   3.389   3.457   3.588
  3.626   3.714   3.747   3.790   3.820   3.971   4.040   4.062
  4.111   4.215   4.321   5.004   5.022   5.061   5.110   5.196
  5.311   5.539   5.745   5.867  23.781  23.802  23.820  23.882
 23.893  49.865  49.947  50.049
 --------------------------------------------------------------

          Ground-State Mulliken Net Atomic Charges

     Atom                 Charge (a.u.)
  ----------------------------------------
      1 C                    -0.351037
      2 C                    -0.315823
      3 C                     0.239816
      4 C                     0.019293
      5 O                    -0.079691
      6 O                    -0.242188
      7 O                    -0.212925
      8 H                     0.175295
      9 H                     0.206712
     10 H                     0.198203
     11 H                     0.198138
     12 C                    -0.170103
     13 H                     0.169248
     14 H                     0.165063
  ----------------------------------------
  Sum of atomic charges =     0.000000

 -----------------------------------------------------------------
                    Cartesian Multipole Moments
 -----------------------------------------------------------------
    Charge (ESU x 10^10)
                 0.0000
    Dipole Moment (Debye)
         X       6.0245      Y       2.1038      Z       0.4447
       Tot       6.3968
    Quadrupole Moments (Debye-Ang)
        XX     -51.4577     XY      -0.0306     YY     -51.8775
        XZ       0.2111     YZ      -1.1775     ZZ     -43.7814
    Octopole Moments (Debye-Ang^2)
       XXX      23.8041    XXY      -3.6123    XYY      11.4686
       YYY       6.1759    XXZ       1.4703    XYZ       1.5506
       YYZ       0.1752    XZZ      -1.8953    YZZ      -0.2192
       ZZZ       1.1383
    Hexadecapole Moments (Debye-Ang^3)
      XXXX    -589.0463   XXXY     -11.8996   XXYY    -181.2293
      XYYY      -4.8359   YYYY    -446.8354   XXXZ      -2.1793
      XXYZ      -2.7484   XYYZ      -0.7405   YYYZ      -2.8592
      XXZZ    -106.8128   XYZZ      -2.0069   YYZZ     -82.1879
      XZZZ      -1.4930   YZZZ       2.0088   ZZZZ     -76.4035
 -----------------------------------------------------------------
 Calculating analytic gradient of the SCF energy
 Gradient of SCF Energy
            1           2           3           4           5           6
    1  -0.0009237  -0.0000178   0.0001831   0.0003415   0.0003388  -0.0000501
    2  -0.0004330   0.0001307  -0.0005618   0.0008350  -0.0003866  -0.0004541
    3   0.0004203   0.0009492  -0.0023171  -0.0005309  -0.0004715   0.0007603
            7           8           9          10          11          12
    1  -0.0005837   0.0002244  -0.0001370  -0.0000557   0.0002068   0.0005210
    2   0.0004669   0.0002308   0.0001263  -0.0002901   0.0000600   0.0002057
    3   0.0011108   0.0000423   0.0001984   0.0000177  -0.0001180  -0.0001429
           13          14
    1  -0.0000416  -0.0000059
    2   0.0000199   0.0000502
    3   0.0001687  -0.0000873
 Max gradient component =       2.317E-03
 RMS gradient           =       5.503E-04
 Gradient time:  CPU 45.74 s  wall 72.56 s
 Geometry Optimization Parameters
   NAtoms,    NIC,     NZ,  NCons,   NDum,   NFix, NCnnct, MaxDiis
       14     100       0       0       0       0       0       0

 Cartesian Hessian Update
 Hessian Updated using BFGS Update


** GEOMETRY OPTIMIZATION IN DELOCALIZED INTERNAL COORDINATES **
   Searching for a Minimum

   Optimization Cycle:   6

                       Coordinates (Angstroms)
     ATOM                X               Y               Z
      1  C         1.6515518882   -0.7286072773    0.3659486605
      2  C         0.5993972026    1.4924818083    0.0240446585
      3  C        -0.7390592735    0.7747161107    0.0329116156
      4  C        -0.7512834946   -0.7904255321   -0.0525358040
      5  O         0.4333002198   -1.4402105566    0.0420549466
      6  O        -1.7675721915   -1.3977738994   -0.2163298198
      7  O        -1.7900820287    1.3492775164    0.1293742195
      8  H         1.6798473225   -0.5587304164    1.4482570836
      9  H         2.4490926931   -1.4238690149    0.1085966188
     10  H         0.5022874805    2.3808891001   -0.6043528617
     11  H         0.7586915261    1.8533939269    1.0485234486
     12  C         1.7517853930    0.5796359313   -0.3968169275
     13  H         1.7126293799    0.3742272492   -1.4711870610
     14  H         2.7163674521    1.0527610007   -0.1936347981
   Point Group: c1    Number of degrees of freedom:    36


   Energy is   -419.926545482

 Hessian Updated using BFGS Update

 36 Hessian modes will be used to form the next step
  Hessian Eigenvalues:
     0.006172    0.010107    0.013531    0.026019    0.032226    0.039699
     0.049060    0.051877    0.054455    0.058054    0.065735    0.078735
     0.084999    0.090121    0.112723    0.115712    0.126787    0.196310
     0.199100    0.221880    0.247487    0.254656    0.262100    0.281328
     0.296343    0.310764    0.323256    0.323745    0.324786    0.324934
     0.325467    0.338840    0.424338    0.509654    0.910358    0.948829

 Minimum Search - Taking Simple RFO Step
 Searching for Lamda that Minimizes Along All modes
 Value Taken    Lamda =  -0.00008444
 Step Taken.  Stepsize is  0.052855

                             Maximum     Tolerance    Cnvgd?
         Gradient           0.000882      0.000300      NO
         Displacement       0.025733      0.001200      NO
         Energy change     -0.000003      0.000001      NO


 New Cartesian Coordinates Obtained by Inverse Iteration

 Displacement from previous Coordinates is:  0.042076
 ----------------------------------------------------------------
             Standard Nuclear Orientation (Angstroms)
    I     Atom           X                Y                Z
 ----------------------------------------------------------------
    1      C       1.6537970324    -0.7285362937     0.3668342797
    2      C       0.5992119980     1.4926243704     0.0263385046
    3      C      -0.7389463498     0.7751879984     0.0404002767
    4      C      -0.7513256924    -0.7908763037    -0.0467175838
    5      O       0.4330936531    -1.4406202855     0.0490166619
    6      O      -1.7664661722    -1.3951178811    -0.2266320833
    7      O      -1.7907954338     1.3499598834     0.1182265084
    8      H       1.6853356674    -0.5591831367     1.4489767697
    9      H       2.4498416774    -1.4244454753     0.1056905071
   10      H       0.5001549346     2.3811129180    -0.6020677634
   11      H       0.7610353916     1.8542129365     1.0504101757
   12      C       1.7495168822     0.5787864457    -0.3971937061
   13      H       1.7077226564     0.3727762620    -1.4715423010
   14      H       2.7147773245     1.0518845082    -0.1968862666
 ----------------------------------------------------------------
 Molecular Point Group                 C1    NOp =  1
 Largest Abelian Subgroup              C1    NOp =  1
 Nuclear Repulsion Energy =   374.5146097968 hartrees
 There are       30 alpha and       30 beta electrons
 Applying Cartesian multipole field
    Component          Value
    ---------          -----
     (2,0,0)        1.00000E-11
     (0,2,0)        2.00000E-11
     (0,0,2)       -3.00000E-11
 Nucleus-field energy     =     0.0000000094 hartrees
 Requested basis set is 6-311++G(d,p)
 There are 78 shells and 218 basis functions
 A cutoff of  1.0D-11 yielded   2882 shell pairs
 There are     22900 function pairs (     24621 Cartesian)
 Smallest overlap matrix eigenvalue = 1.48E-05
 Guess MOs from SCF MO coefficient file
 Reading MOs from coefficient file
 Reading MOs from coefficient file
 A restricted hybrid HF-DFT SCF calculation will be
 performed using Pulay DIIS extrapolation
 Exchange:     0.2000 Hartree-Fock + 0.0800 Slater + 0.7200 B88
 Correlation:  0.1900 VWN1RPA + 0.8100 LYP
 Using SG-1 standard quadrature grid
 SCF converges when DIIS error is below 1.0E-08
 Geometry optimization detected.  Setting ReadMinima to 0
 Setting SaveMinima to 0
 ---------------------------------------
  Cycle       Energy         DIIS Error
 ---------------------------------------
    1    -419.9257634314      3.56E-04
    2    -419.9265882974      2.39E-05
    3    -419.9265923128      2.63E-05
    4    -419.9265949567      1.45E-05
    5    -419.9265958172      3.77E-06
    6    -419.9265957463      1.70E-06
    7    -419.9265958697      6.17E-07
    8    -419.9265957992      1.31E-07
    9    -419.9265958046      8.89E-08
   10    -419.9265958085      3.76E-08
   11    -419.9265958103      8.45E-09 Convergence criterion met
 ---------------------------------------
 SCF time:  CPU 116.68 s  wall 176.87 s
 SCF   energy in the final basis set = -419.9265958103
 Total energy in the final basis set = -419.9265958103

 --------------------------------------------------------------

                    Orbital Energies (a.u.)
 --------------------------------------------------------------

 Alpha MOs
 -- Occupied --
-19.189 -19.152 -19.131 -10.321 -10.298 -10.263 -10.214 -10.214
 -1.128  -1.086  -1.047  -0.843  -0.769  -0.669  -0.664  -0.571
 -0.529  -0.516  -0.495  -0.481  -0.463  -0.456  -0.441  -0.422
 -0.403  -0.383  -0.369  -0.325  -0.317  -0.274
 -- Virtual --
 -0.098  -0.025  -0.004   0.001   0.012   0.023   0.037   0.039
  0.051   0.055   0.063   0.081   0.086   0.089   0.097   0.103
  0.108   0.111   0.112   0.118   0.119   0.129   0.135   0.142
  0.146   0.154   0.156   0.163   0.180   0.190   0.192   0.210
  0.217   0.235   0.241   0.260   0.272   0.282   0.288   0.294
  0.303   0.309   0.310   0.320   0.326   0.335   0.338   0.347
  0.355   0.381   0.393   0.402   0.426   0.434   0.455   0.473
  0.502   0.539   0.553   0.560   0.578   0.617   0.620   0.624
  0.643   0.649   0.669   0.684   0.693   0.708   0.719   0.743
  0.765   0.809   0.836   0.849   0.857   0.887   0.967   1.000
  1.002   1.081   1.117   1.120   1.130   1.155   1.188   1.196
  1.206   1.217   1.234   1.250   1.283   1.321   1.344   1.406
  1.430   1.464   1.495   1.521   1.546   1.550   1.556   1.572
  1.606   1.629   1.643   1.664   1.690   1.706   1.723   1.748
  1.761   1.774   1.821   1.831   1.863   1.902   1.943   1.950
  1.996   2.089   2.114   2.150   2.210   2.223   2.260   2.279
  2.394   2.443   2.471   2.520   2.564   2.579   2.631   2.635
  2.665   2.706   2.728   2.733   2.768   2.794   2.815   2.846
  2.855   2.877   2.899   2.907   2.935   3.006   3.056   3.109
  3.154   3.207   3.256   3.327   3.336   3.389   3.456   3.588
  3.626   3.714   3.747   3.791   3.819   3.970   4.041   4.063
  4.110   4.215   4.322   5.004   5.023   5.061   5.109   5.196
  5.310   5.538   5.746   5.867  23.781  23.802  23.821  23.882
 23.893  49.865  49.948  50.050
 --------------------------------------------------------------

          Ground-State Mulliken Net Atomic Charges

     Atom                 Charge (a.u.)
  ----------------------------------------
      1 C                    -0.350261
      2 C                    -0.315694
      3 C                     0.240975
      4 C                     0.018431
      5 O                    -0.080441
      6 O                    -0.241957
      7 O                    -0.214037
      8 H                     0.175358
      9 H                     0.206740
     10 H                     0.198592
     11 H                     0.197147
     12 C                    -0.169406
     13 H                     0.169325
     14 H                     0.165231
  ----------------------------------------
  Sum of atomic charges =     0.000000

 -----------------------------------------------------------------
                    Cartesian Multipole Moments
 -----------------------------------------------------------------
    Charge (ESU x 10^10)
                 0.0000
    Dipole Moment (Debye)
         X       6.0312      Y       2.0990      Z       0.4878
       Tot       6.4046
    Quadrupole Moments (Debye-Ang)
        XX     -51.4404     XY      -0.0213     YY     -51.8693
        XZ       0.1131     YZ      -1.1644     ZZ     -43.7838
    Octopole Moments (Debye-Ang^2)
       XXX      23.8189    XXY      -3.6950    XYY      11.4511
       YYY       6.1228    XXZ       1.6083    XYZ       1.5548
       YYZ       0.2587    XZZ      -1.8786    YZZ      -0.2070
       ZZZ       1.1425
    Hexadecapole Moments (Debye-Ang^3)
      XXXX    -588.8583   XXXY     -11.6217   XXYY    -181.1612
      XYYY      -4.5367   YYYY    -446.6943   XXXZ      -3.0529
      XXYZ      -2.7054   XYYZ      -1.1498   YYYZ      -2.7245
      XXZZ    -106.8125   XYZZ      -1.9842   YYZZ     -82.2144
      XZZZ      -2.0879   YZZZ       2.0882   ZZZZ     -76.5223
 -----------------------------------------------------------------
 Calculating analytic gradient of the SCF energy
 Gradient of SCF Energy
            1           2           3           4           5           6
    1  -0.0000996   0.0001150  -0.0000158  -0.0003266   0.0002949   0.0000921
    2  -0.0000197  -0.0000416   0.0000704  -0.0000412  -0.0001604   0.0000228
    3   0.0002821   0.0001079  -0.0002245   0.0001084  -0.0005524   0.0001499
            7           8           9          10          11          12
    1  -0.0000218  -0.0000038  -0.0000292  -0.0000272  -0.0000372   0.0000518
    2   0.0000197   0.0000980   0.0000038  -0.0000595   0.0000695   0.0000416
    3   0.0001584   0.0000057   0.0001269  -0.0000433  -0.0000555  -0.0001059
           13          14
    1   0.0000179  -0.0000105
    2   0.0000066  -0.0000099
    3   0.0000346   0.0000077
 Max gradient component =       5.524E-04
 RMS gradient           =       1.403E-04
 Gradient time:  CPU 45.54 s  wall 70.67 s
 Geometry Optimization Parameters
   NAtoms,    NIC,     NZ,  NCons,   NDum,   NFix, NCnnct, MaxDiis
       14     100       0       0       0       0       0       0

 Cartesian Hessian Update
 Hessian Updated using BFGS Update


** GEOMETRY OPTIMIZATION IN DELOCALIZED INTERNAL COORDINATES **
   Searching for a Minimum

   Optimization Cycle:   7

                       Coordinates (Angstroms)
     ATOM                X               Y               Z
      1  C         1.6537970324   -0.7285362937    0.3668342797
      2  C         0.5992119980    1.4926243704    0.0263385046
      3  C        -0.7389463498    0.7751879984    0.0404002767
      4  C        -0.7513256924   -0.7908763037   -0.0467175838
      5  O         0.4330936531   -1.4406202855    0.0490166619
      6  O        -1.7664661722   -1.3951178811   -0.2266320833
      7  O        -1.7907954338    1.3499598834    0.1182265084
      8  H         1.6853356674   -0.5591831367    1.4489767697
      9  H         2.4498416774   -1.4244454753    0.1056905071
     10  H         0.5001549346    2.3811129180   -0.6020677634
     11  H         0.7610353916    1.8542129365    1.0504101757
     12  C         1.7495168822    0.5787864457   -0.3971937061
     13  H         1.7077226564    0.3727762620   -1.4715423010
     14  H         2.7147773245    1.0518845082   -0.1968862666
   Point Group: c1    Number of degrees of freedom:    36


   Energy is   -419.926595810

 Hessian Updated using BFGS Update

 36 Hessian modes will be used to form the next step
  Hessian Eigenvalues:
     0.005750    0.009573    0.013053    0.023496    0.033435    0.040280
     0.049137    0.051553    0.054423    0.058086    0.065237    0.078812
     0.085244    0.090533    0.112503    0.115610    0.126768    0.196195
     0.198799    0.223548    0.247706    0.255056    0.261770    0.281224
     0.296175    0.310870    0.323235    0.323721    0.324805    0.325021
     0.325465    0.338278    0.424665    0.510291    0.912306    0.948227

 Minimum Search - Taking Simple RFO Step
 Searching for Lamda that Minimizes Along All modes
 Value Taken    Lamda =  -0.00001793
 Step Taken.  Stepsize is  0.046912

                             Maximum     Tolerance    Cnvgd?
         Gradient           0.000199      0.000300     YES
         Displacement       0.024432      0.001200      NO
         Energy change     -0.000050      0.000001      NO


 New Cartesian Coordinates Obtained by Inverse Iteration

 Displacement from previous Coordinates is:  0.045084
 ----------------------------------------------------------------
             Standard Nuclear Orientation (Angstroms)
    I     Atom           X                Y                Z
 ----------------------------------------------------------------
    1      C       1.6555855529    -0.7281848346     0.3679896161
    2      C       0.5988065042     1.4926086780     0.0289633256
    3      C      -0.7394691735     0.7761112071     0.0385744206
    4      C      -0.7509610040    -0.7903446682    -0.0449756137
    5      O       0.4320194421    -1.4404201397     0.0596793598
    6      O      -1.7653745765    -1.3942788062    -0.2306513968
    7      O      -1.7918987494     1.3509098070     0.1057454554
    8      H       1.6938380578    -0.5582039542     1.4497455769
    9      H       2.4493680742    -1.4249401558     0.1018930074
   10      H       0.5018277038     2.3840549966    -0.5956419344
   11      H       0.7608004218     1.8491689301     1.0549012871
   12      C       1.7474166638     0.5782695194    -0.3977285859
   13      H       1.7014970185     0.3713611793    -1.4718478345
   14      H       2.7134976335     1.0516541877    -0.2017927039
 ----------------------------------------------------------------
 Molecular Point Group                 C1    NOp =  1
 Largest Abelian Subgroup              C1    NOp =  1
 Nuclear Repulsion Energy =   374.5219729396 hartrees
 There are       30 alpha and       30 beta electrons
 Applying Cartesian multipole field
    Component          Value
    ---------          -----
     (2,0,0)        1.00000E-11
     (0,2,0)        2.00000E-11
     (0,0,2)       -3.00000E-11
 Nucleus-field energy     =     0.0000000094 hartrees
 Requested basis set is 6-311++G(d,p)
 There are 78 shells and 218 basis functions
 A cutoff of  1.0D-11 yielded   2882 shell pairs
 There are     22900 function pairs (     24621 Cartesian)
 Smallest overlap matrix eigenvalue = 1.48E-05
 Guess MOs from SCF MO coefficient file
 Reading MOs from coefficient file
 Reading MOs from coefficient file
 A restricted hybrid HF-DFT SCF calculation will be
 performed using Pulay DIIS extrapolation
 Exchange:     0.2000 Hartree-Fock + 0.0800 Slater + 0.7200 B88
 Correlation:  0.1900 VWN1RPA + 0.8100 LYP
 Using SG-1 standard quadrature grid
 SCF converges when DIIS error is below 1.0E-08
 Geometry optimization detected.  Setting ReadMinima to 0
 Setting SaveMinima to 0
 ---------------------------------------
  Cycle       Energy         DIIS Error
 ---------------------------------------
    1    -419.9264552963      2.19E-04
    2    -419.9266072348      1.55E-05
    3    -419.9266084782      1.66E-05
    4    -419.9266100288      5.52E-06
    5    -419.9266100920      2.64E-06
    6    -419.9266100618      1.17E-06
    7    -419.9266101034      4.68E-07
    8    -419.9266100697      6.54E-08
    9    -419.9266100614      5.06E-08
   10    -419.9266100641      1.87E-08
   11    -419.9266100649      2.46E-09 Convergence criterion met
 ---------------------------------------
 SCF time:  CPU 114.01 s  wall 172.92 s
 SCF   energy in the final basis set = -419.9266100649
 Total energy in the final basis set = -419.9266100649

 --------------------------------------------------------------

                    Orbital Energies (a.u.)
 --------------------------------------------------------------

 Alpha MOs
 -- Occupied --
-19.189 -19.152 -19.131 -10.321 -10.298 -10.263 -10.214 -10.214
 -1.128  -1.086  -1.047  -0.843  -0.769  -0.670  -0.664  -0.571
 -0.529  -0.516  -0.495  -0.481  -0.463  -0.456  -0.441  -0.422
 -0.403  -0.383  -0.369  -0.324  -0.317  -0.274
 -- Virtual --
 -0.098  -0.025  -0.004   0.001   0.012   0.023   0.037   0.039
  0.051   0.055   0.063   0.082   0.086   0.089   0.097   0.103
  0.108   0.111   0.112   0.118   0.119   0.129   0.135   0.141
  0.146   0.154   0.156   0.163   0.180   0.190   0.192   0.210
  0.217   0.234   0.241   0.260   0.272   0.282   0.288   0.294
  0.303   0.309   0.310   0.320   0.326   0.335   0.338   0.346
  0.355   0.381   0.394   0.402   0.426   0.434   0.455   0.473
  0.502   0.539   0.553   0.560   0.578   0.616   0.620   0.624
  0.643   0.649   0.669   0.684   0.693   0.708   0.719   0.743
  0.765   0.809   0.835   0.848   0.858   0.886   0.968   1.000
  1.004   1.081   1.117   1.119   1.131   1.154   1.188   1.195
  1.206   1.217   1.235   1.251   1.283   1.322   1.345   1.405
  1.431   1.464   1.494   1.520   1.546   1.550   1.556   1.572
  1.608   1.628   1.643   1.664   1.689   1.707   1.722   1.748
  1.761   1.774   1.822   1.831   1.863   1.902   1.944   1.950
  1.996   2.088   2.115   2.150   2.210   2.223   2.259   2.280
  2.394   2.442   2.471   2.519   2.565   2.579   2.631   2.636
  2.664   2.706   2.727   2.732   2.769   2.794   2.815   2.846
  2.855   2.877   2.899   2.907   2.935   3.006   3.055   3.110
  3.153   3.207   3.256   3.327   3.336   3.390   3.456   3.588
  3.626   3.715   3.748   3.790   3.818   3.970   4.042   4.063
  4.110   4.215   4.321   5.003   5.023   5.061   5.109   5.196
  5.310   5.538   5.746   5.867  23.782  23.802  23.821  23.881
 23.893  49.865  49.948  50.050
 --------------------------------------------------------------

          Ground-State Mulliken Net Atomic Charges

     Atom                 Charge (a.u.)
  ----------------------------------------
      1 C                    -0.350518
      2 C                    -0.314102
      3 C                     0.240584
      4 C                     0.017789
      5 O                    -0.080910
      6 O                    -0.241867
      7 O                    -0.214398
      8 H                     0.175572
      9 H                     0.206494
     10 H                     0.198779
     11 H                     0.196377
     12 C                    -0.168469
     13 H                     0.169211
     14 H                     0.165457
  ----------------------------------------
  Sum of atomic charges =     0.000000

 -----------------------------------------------------------------
                    Cartesian Multipole Moments
 -----------------------------------------------------------------
    Charge (ESU x 10^10)
                 0.0000
    Dipole Moment (Debye)
         X       6.0407      Y       2.1001      Z       0.5028
       Tot       6.4151
    Quadrupole Moments (Debye-Ang)
        XX     -51.4334     XY      -0.0213     YY     -51.8736
        XZ       0.0442     YZ      -1.1151     ZZ     -43.7813
    Octopole Moments (Debye-Ang^2)
       XXX      23.8700    XXY      -3.7313    XYY      11.4813
       YYY       6.0791    XXZ       1.7403    XYZ       1.5254
       YYZ       0.2823    XZZ      -1.8594    YZZ      -0.2124
       ZZZ       1.1969
    Hexadecapole Moments (Debye-Ang^3)
      XXXX    -588.7652   XXXY     -11.3696   XXYY    -181.1478
      XYYY      -4.3349   YYYY    -446.6053   XXXZ      -3.9251
      XXYZ      -2.5141   XYYZ      -1.5309   YYYZ      -2.2027
      XXZZ    -106.7858   XYZZ      -1.9714   YYZZ     -82.2447
      XZZZ      -2.6824   YZZZ       2.4978   ZZZZ     -76.5730
 -----------------------------------------------------------------
 Calculating analytic gradient of the SCF energy
 Gradient of SCF Energy
            1           2           3           4           5           6
    1   0.0001432   0.0000306  -0.0000579  -0.0000657  -0.0000085   0.0000160
    2   0.0001251  -0.0000979   0.0002091  -0.0002176  -0.0001089   0.0000723
    3   0.0002078  -0.0000689   0.0001841   0.0002260  -0.0004485  -0.0000219
            7           8           9          10          11          12
    1   0.0000841  -0.0000587  -0.0000026   0.0000134  -0.0000654  -0.0000582
    2  -0.0000746   0.0000547  -0.0000247   0.0000100   0.0000663  -0.0000089
    3  -0.0000281  -0.0000028   0.0000731  -0.0000632  -0.0000220  -0.0000412
           13          14
    1   0.0000174   0.0000123
    2  -0.0000107   0.0000058
    3  -0.0000039   0.0000096
 Max gradient component =       4.485E-04
 RMS gradient           =       1.137E-04
 Gradient time:  CPU 45.67 s  wall 69.43 s
 Geometry Optimization Parameters
   NAtoms,    NIC,     NZ,  NCons,   NDum,   NFix, NCnnct, MaxDiis
       14     100       0       0       0       0       0       0

 Cartesian Hessian Update
 Hessian Updated using BFGS Update


** GEOMETRY OPTIMIZATION IN DELOCALIZED INTERNAL COORDINATES **
   Searching for a Minimum

   Optimization Cycle:   8

                       Coordinates (Angstroms)
     ATOM                X               Y               Z
      1  C         1.6555855529   -0.7281848346    0.3679896161
      2  C         0.5988065042    1.4926086780    0.0289633256
      3  C        -0.7394691735    0.7761112071    0.0385744206
      4  C        -0.7509610040   -0.7903446682   -0.0449756137
      5  O         0.4320194421   -1.4404201397    0.0596793598
      6  O        -1.7653745765   -1.3942788062   -0.2306513968
      7  O        -1.7918987494    1.3509098070    0.1057454554
      8  H         1.6938380578   -0.5582039542    1.4497455769
      9  H         2.4493680742   -1.4249401558    0.1018930074
     10  H         0.5018277038    2.3840549966   -0.5956419344
     11  H         0.7608004218    1.8491689301    1.0549012871
     12  C         1.7474166638    0.5782695194   -0.3977285859
     13  H         1.7014970185    0.3713611793   -1.4718478345
     14  H         2.7134976335    1.0516541877   -0.2017927039
   Point Group: c1    Number of degrees of freedom:    36


   Energy is   -419.926610065

 Hessian Updated using BFGS Update

 36 Hessian modes will be used to form the next step
  Hessian Eigenvalues:
     0.002356    0.008443    0.012225    0.026017    0.033820    0.042154
     0.049174    0.051966    0.054278    0.058311    0.065402    0.078787
     0.085720    0.090390    0.112510    0.118342    0.126863    0.196033
     0.199636    0.225301    0.247755    0.255080    0.262641    0.281172
     0.295912    0.311594    0.323269    0.323715    0.324805    0.325110
     0.325463    0.340240    0.425310    0.512413    0.912299    0.950986

 Minimum Search - Taking Simple RFO Step
 Searching for Lamda that Minimizes Along All modes
 Value Taken    Lamda =  -0.00002422
 Step Taken.  Stepsize is  0.096251

                             Maximum     Tolerance    Cnvgd?
         Gradient           0.000171      0.000300     YES
         Displacement       0.047193      0.001200      NO
         Energy change     -0.000014      0.000001      NO


 New Cartesian Coordinates Obtained by Inverse Iteration

 Displacement from previous Coordinates is:  0.092844
 ----------------------------------------------------------------
             Standard Nuclear Orientation (Angstroms)
    I     Atom           X                Y                Z
 ----------------------------------------------------------------
    1      C       1.6587557236    -0.7275213845     0.3697907818
    2      C       0.5980312134     1.4923697686     0.0340696052
    3      C      -0.7407763512     0.7779499007     0.0307728071
    4      C      -0.7506794685    -0.7888636135    -0.0427093195
    5      O       0.4296708918    -1.4391426807     0.0811249509
    6      O      -1.7637956558    -1.3938718983    -0.2334294798
    7      O      -1.7939733319     1.3530887917     0.0797051030
    8      H       1.7116741901    -0.5562114468     1.4506381842
    9      H       2.4477069990    -1.4260241709     0.0937100458
   10      H       0.5060970718     2.3906065302    -0.5813746239
   11      H       0.7588904710     1.8367438887     1.0644878676
   12      C       1.7438287164     0.5776019987    -0.3988020793
   13      H       1.6902531251     0.3696809865    -1.4725164953
   14      H       2.7112699745     1.0513592762    -0.2106133683
 ----------------------------------------------------------------
 Molecular Point Group                 C1    NOp =  1
 Largest Abelian Subgroup              C1    NOp =  1
 Nuclear Repulsion Energy =   374.5314776893 hartrees
 There are       30 alpha and       30 beta electrons
 Applying Cartesian multipole field
    Component          Value
    ---------          -----
     (2,0,0)        1.00000E-11
     (0,2,0)        2.00000E-11
     (0,0,2)       -3.00000E-11
 Nucleus-field energy     =     0.0000000094 hartrees
 Requested basis set is 6-311++G(d,p)
 There are 78 shells and 218 basis functions
 A cutoff of  1.0D-11 yielded   2881 shell pairs
 There are     22889 function pairs (     24608 Cartesian)
 Smallest overlap matrix eigenvalue = 1.49E-05
 Guess MOs from SCF MO coefficient file
 Reading MOs from coefficient file
 Reading MOs from coefficient file
 A restricted hybrid HF-DFT SCF calculation will be
 performed using Pulay DIIS extrapolation
 Exchange:     0.2000 Hartree-Fock + 0.0800 Slater + 0.7200 B88
 Correlation:  0.1900 VWN1RPA + 0.8100 LYP
 Using SG-1 standard quadrature grid
 SCF converges when DIIS error is below 1.0E-08
 Geometry optimization detected.  Setting ReadMinima to 0
 Setting SaveMinima to 0
 ---------------------------------------
  Cycle       Energy         DIIS Error
 ---------------------------------------
    1    -419.9261783660      3.90E-04
    2    -419.9266156316      2.98E-05
    3    -419.9266191441      3.41E-05
    4    -419.9266246126      9.16E-06
    5    -419.9266247166      4.44E-06
    6    -419.9266247257      2.21E-06
    7    -419.9266247986      9.80E-07
    8    -419.9266247970      1.13E-07
    9    -419.9266247638      5.99E-08
   10    -419.9266247715      3.46E-08
   11    -419.9266247711      9.77E-09 Convergence criterion met
 ---------------------------------------
 SCF time:  CPU 116.10 s  wall 176.70 s
 SCF   energy in the final basis set = -419.9266247711
 Total energy in the final basis set = -419.9266247711

 --------------------------------------------------------------

                    Orbital Energies (a.u.)
 --------------------------------------------------------------

 Alpha MOs
 -- Occupied --
-19.189 -19.152 -19.131 -10.321 -10.297 -10.263 -10.215 -10.214
 -1.128  -1.086  -1.047  -0.843  -0.769  -0.670  -0.664  -0.571
 -0.529  -0.516  -0.495  -0.481  -0.463  -0.456  -0.441  -0.422
 -0.403  -0.383  -0.368  -0.324  -0.317  -0.274
 -- Virtual --
 -0.097  -0.025  -0.004   0.001   0.012   0.023   0.037   0.039
  0.051   0.055   0.063   0.082   0.086   0.089   0.097   0.103
  0.108   0.111   0.113   0.118   0.119   0.129   0.136   0.141
  0.146   0.154   0.156   0.163   0.180   0.191   0.193   0.210
  0.217   0.234   0.242   0.260   0.272   0.282   0.289   0.294
  0.303   0.309   0.311   0.319   0.326   0.336   0.338   0.346
  0.355   0.380   0.394   0.403   0.426   0.434   0.454   0.472
  0.502   0.539   0.554   0.560   0.579   0.616   0.620   0.624
  0.642   0.649   0.670   0.684   0.693   0.707   0.718   0.742
  0.766   0.808   0.835   0.847   0.860   0.886   0.969   0.999
  1.007   1.079   1.117   1.119   1.132   1.153   1.189   1.194
  1.206   1.215   1.236   1.251   1.282   1.325   1.346   1.404
  1.432   1.464   1.494   1.519   1.544   1.551   1.555   1.572
  1.609   1.627   1.644   1.664   1.687   1.708   1.721   1.748
  1.759   1.774   1.822   1.831   1.864   1.901   1.947   1.950
  1.997   2.087   2.116   2.150   2.210   2.223   2.257   2.281
  2.394   2.442   2.472   2.518   2.568   2.579   2.630   2.637
  2.662   2.707   2.726   2.731   2.770   2.795   2.816   2.846
  2.855   2.877   2.899   2.907   2.935   3.006   3.054   3.111
  3.153   3.206   3.255   3.327   3.337   3.390   3.455   3.588
  3.626   3.715   3.751   3.790   3.816   3.969   4.045   4.064
  4.110   4.215   4.320   5.003   5.023   5.061   5.109   5.195
  5.309   5.539   5.746   5.869  23.782  23.802  23.821  23.881
 23.894  49.865  49.948  50.050
 --------------------------------------------------------------

          Ground-State Mulliken Net Atomic Charges

     Atom                 Charge (a.u.)
  ----------------------------------------
      1 C                    -0.351305
      2 C                    -0.309817
      3 C                     0.238954
      4 C                     0.017055
      5 O                    -0.081948
      6 O                    -0.241601
      7 O                    -0.214841
      8 H                     0.176077
      9 H                     0.205884
     10 H                     0.199078
     11 H                     0.194930
     12 C                    -0.167200
     13 H                     0.168888
     14 H                     0.165845
  ----------------------------------------
  Sum of atomic charges =     0.000000

 -----------------------------------------------------------------
                    Cartesian Multipole Moments
 -----------------------------------------------------------------
    Charge (ESU x 10^10)
                 0.0000
    Dipole Moment (Debye)
         X       6.0560      Y       2.1031      Z       0.5189
       Tot       6.4318
    Quadrupole Moments (Debye-Ang)
        XX     -51.4231     XY      -0.0245     YY     -51.8890
        XZ      -0.0723     YZ      -0.9965     ZZ     -43.7749
    Octopole Moments (Debye-Ang^2)
       XXX      23.9770    XXY      -3.7837    XYY      11.5576
       YYY       5.9854    XXZ       1.9875    XYZ       1.4357
       YYZ       0.3043    XZZ      -1.8245    YZZ      -0.2348
       ZZZ       1.3172
    Hexadecapole Moments (Debye-Ang^3)
      XXXX    -588.7625   XXXY     -10.9397   XXYY    -181.1810
      XYYY      -4.0314   YYYY    -446.4564   XXXZ      -5.5389
      XXYZ      -2.0163   XYYZ      -2.2273   YYYZ      -0.9268
      XXZZ    -106.7285   XYZZ      -1.9504   YYZZ     -82.3003
      XZZZ      -3.7830   YZZZ       3.5004   ZZZZ     -76.6232
 -----------------------------------------------------------------
 Calculating analytic gradient of the SCF energy
 Gradient of SCF Energy
            1           2           3           4           5           6
    1   0.0003105  -0.0000862  -0.0000641   0.0004491  -0.0003887  -0.0001659
    2   0.0001958  -0.0000932   0.0001982  -0.0002411   0.0000007   0.0000219
    3   0.0000905  -0.0001246   0.0002789   0.0002031  -0.0001507  -0.0001546
            7           8           9          10          11          12
    1   0.0000829  -0.0000736   0.0000108   0.0000485  -0.0000480  -0.0000868
    2  -0.0000984  -0.0000026  -0.0000169   0.0000408   0.0000464  -0.0000483
    3  -0.0000775  -0.0000049   0.0000108  -0.0000498  -0.0000015   0.0000279
           13          14
    1   0.0000022   0.0000094
    2  -0.0000181   0.0000148
    3  -0.0000350  -0.0000125
 Max gradient component =       4.491E-04
 RMS gradient           =       1.443E-04
 Gradient time:  CPU 45.39 s  wall 60.86 s
 Geometry Optimization Parameters
   NAtoms,    NIC,     NZ,  NCons,   NDum,   NFix, NCnnct, MaxDiis
       14     100       0       0       0       0       0       0

 Cartesian Hessian Update
 Hessian Updated using BFGS Update


** GEOMETRY OPTIMIZATION IN DELOCALIZED INTERNAL COORDINATES **
   Searching for a Minimum

   Optimization Cycle:   9

                       Coordinates (Angstroms)
     ATOM                X               Y               Z
      1  C         1.6587557236   -0.7275213845    0.3697907818
      2  C         0.5980312134    1.4923697686    0.0340696052
      3  C        -0.7407763512    0.7779499007    0.0307728071
      4  C        -0.7506794685   -0.7888636135   -0.0427093195
      5  O         0.4296708918   -1.4391426807    0.0811249509
      6  O        -1.7637956558   -1.3938718983   -0.2334294798
      7  O        -1.7939733319    1.3530887917    0.0797051030
      8  H         1.7116741901   -0.5562114468    1.4506381842
      9  H         2.4477069990   -1.4260241709    0.0937100458
     10  H         0.5060970718    2.3906065302   -0.5813746239
     11  H         0.7588904710    1.8367438887    1.0644878676
     12  C         1.7438287164    0.5776019987   -0.3988020793
     13  H         1.6902531251    0.3696809865   -1.4725164953
     14  H         2.7112699745    1.0513592762   -0.2106133683
   Point Group: c1    Number of degrees of freedom:    36


   Energy is   -419.926624771

 Hessian Updated using BFGS Update

 36 Hessian modes will be used to form the next step
  Hessian Eigenvalues:
     0.001778    0.008256    0.012814    0.026395    0.033470    0.041766
     0.049119    0.052056    0.054170    0.058286    0.065492    0.078771
     0.085555    0.090405    0.112509    0.118319    0.126887    0.195837
     0.199802    0.223826    0.247769    0.254875    0.263306    0.281226
     0.295804    0.311389    0.323305    0.323717    0.324809    0.325064
     0.325461    0.340414    0.424637    0.517134    0.913240    0.951758

 Minimum Search - Taking Simple RFO Step
 Searching for Lamda that Minimizes Along All modes
 Value Taken    Lamda =  -0.00000479
 Step Taken.  Stepsize is  0.039776

                             Maximum     Tolerance    Cnvgd?
         Gradient           0.000210      0.000300     YES
         Displacement       0.019170      0.001200      NO
         Energy change     -0.000015      0.000001      NO


 New Cartesian Coordinates Obtained by Inverse Iteration

 Displacement from previous Coordinates is:  0.040172
 ----------------------------------------------------------------
             Standard Nuclear Orientation (Angstroms)
    I     Atom           X                Y                Z
 ----------------------------------------------------------------
    1      C       1.6598124969    -0.7274891608     0.3697695936
    2      C       0.5977184113     1.4921522560     0.0359753395
    3      C      -0.7414441951     0.7786194563     0.0258647894
    4      C      -0.7511557681    -0.7881454768    -0.0414996105
    5      O       0.4286914692    -1.4382691461     0.0889791450
    6      O      -1.7638732200    -1.3944316153    -0.2302516338
    7      O      -1.7947226582     1.3543026030     0.0673342419
    8      H       1.7192109119    -0.5560664752     1.4502721635
    9      H       2.4467011953    -1.4266555337     0.0893920713
   10      H       0.5078806447     2.3933540783    -0.5752887137
   11      H       0.7571878073     1.8309313062     1.0684814824
   12      C       1.7429364418     0.5777118825    -0.3990030928
   13      H       1.6873396563     0.3702646066    -1.4727093614
   14      H       2.7106703759     1.0514871657    -0.2124624347
 ----------------------------------------------------------------
 Molecular Point Group                 C1    NOp =  1
 Largest Abelian Subgroup              C1    NOp =  1
 Nuclear Repulsion Energy =   374.5247505128 hartrees
 There are       30 alpha and       30 beta electrons
 Applying Cartesian multipole field
    Component          Value
    ---------          -----
     (2,0,0)        1.00000E-11
     (0,2,0)        2.00000E-11
     (0,0,2)       -3.00000E-11
 Nucleus-field energy     =     0.0000000094 hartrees
 Requested basis set is 6-311++G(d,p)
 There are 78 shells and 218 basis functions
 A cutoff of  1.0D-11 yielded   2882 shell pairs
 There are     22904 function pairs (     24626 Cartesian)
 Smallest overlap matrix eigenvalue = 1.50E-05
 Guess MOs from SCF MO coefficient file
 Reading MOs from coefficient file
 Reading MOs from coefficient file
 A restricted hybrid HF-DFT SCF calculation will be
 performed using Pulay DIIS extrapolation
 Exchange:     0.2000 Hartree-Fock + 0.0800 Slater + 0.7200 B88
 Correlation:  0.1900 VWN1RPA + 0.8100 LYP
 Using SG-1 standard quadrature grid
 SCF converges when DIIS error is below 1.0E-08
 Geometry optimization detected.  Setting ReadMinima to 0
 Setting SaveMinima to 0
 ---------------------------------------
  Cycle       Energy         DIIS Error
 ---------------------------------------
    1    -419.9266278072      1.54E-04
    2    -419.9266261271      1.29E-05
    3    -419.9266260555      1.79E-05
    4    -419.9266279650      4.43E-06
    5    -419.9266279509      2.86E-06
    6    -419.9266279446      9.38E-07
    7    -419.9266279839      3.72E-07
    8    -419.9266279486      1.12E-07
    9    -419.9266279467      5.32E-08
   10    -419.9266279413      9.91E-09 Convergence criterion met
 ---------------------------------------
 SCF time:  CPU 105.11 s  wall 138.31 s
 SCF   energy in the final basis set = -419.9266279413
 Total energy in the final basis set = -419.9266279413

 --------------------------------------------------------------

                    Orbital Energies (a.u.)
 --------------------------------------------------------------

 Alpha MOs
 -- Occupied --
-19.189 -19.152 -19.131 -10.321 -10.297 -10.263 -10.215 -10.214
 -1.128  -1.086  -1.047  -0.843  -0.769  -0.670  -0.664  -0.571
 -0.530  -0.516  -0.495  -0.481  -0.463  -0.456  -0.441  -0.422
 -0.403  -0.383  -0.368  -0.324  -0.317  -0.274
 -- Virtual --
 -0.097  -0.025  -0.004   0.001   0.012   0.023   0.037   0.039
  0.052   0.055   0.063   0.082   0.086   0.089   0.097   0.103
  0.108   0.111   0.113   0.118   0.119   0.129   0.136   0.141
  0.146   0.154   0.156   0.163   0.180   0.191   0.193   0.210
  0.217   0.234   0.242   0.259   0.272   0.282   0.289   0.295
  0.303   0.308   0.311   0.319   0.326   0.336   0.338   0.346
  0.356   0.380   0.394   0.403   0.427   0.434   0.454   0.472
  0.502   0.539   0.554   0.560   0.579   0.616   0.620   0.624
  0.642   0.649   0.671   0.684   0.692   0.707   0.718   0.742
  0.766   0.808   0.835   0.847   0.860   0.886   0.969   0.999
  1.007   1.078   1.116   1.120   1.132   1.153   1.189   1.194
  1.206   1.214   1.236   1.251   1.282   1.326   1.347   1.404
  1.432   1.464   1.495   1.519   1.543   1.551   1.555   1.573
  1.610   1.627   1.644   1.664   1.687   1.708   1.721   1.748
  1.758   1.775   1.822   1.831   1.864   1.901   1.947   1.951
  1.997   2.087   2.116   2.150   2.210   2.222   2.256   2.281
  2.394   2.442   2.472   2.518   2.569   2.578   2.630   2.638
  2.661   2.708   2.725   2.730   2.770   2.795   2.816   2.846
  2.855   2.877   2.899   2.907   2.935   3.006   3.053   3.111
  3.153   3.206   3.255   3.327   3.337   3.390   3.455   3.589
  3.626   3.715   3.752   3.790   3.815   3.969   4.045   4.065
  4.111   4.215   4.319   5.002   5.023   5.061   5.109   5.195
  5.309   5.539   5.746   5.869  23.782  23.802  23.821  23.880
 23.894  49.865  49.948  50.050
 --------------------------------------------------------------

          Ground-State Mulliken Net Atomic Charges

     Atom                 Charge (a.u.)
  ----------------------------------------
      1 C                    -0.351651
      2 C                    -0.307409
      3 C                     0.238057
      4 C                     0.017144
      5 O                    -0.082495
      6 O                    -0.241384
      7 O                    -0.214957
      8 H                     0.176330
      9 H                     0.205579
     10 H                     0.199188
     11 H                     0.194362
     12 C                    -0.167407
     13 H                     0.168693
     14 H                     0.165951
  ----------------------------------------
  Sum of atomic charges =     0.000000

 -----------------------------------------------------------------
                    Cartesian Multipole Moments
 -----------------------------------------------------------------
    Charge (ESU x 10^10)
                 0.0000
    Dipole Moment (Debye)
         X       6.0581      Y       2.1041      Z       0.5197
       Tot       6.4342
    Quadrupole Moments (Debye-Ang)
        XX     -51.4222     XY      -0.0262     YY     -51.8996
        XZ      -0.1089     YZ      -0.9329     ZZ     -43.7701
    Octopole Moments (Debye-Ang^2)
       XXX      24.0267    XXY      -3.7955    XYY      11.5965
       YYY       5.9426    XXZ       2.0723    XYZ       1.3703
       YYZ       0.3039    XZZ      -1.8181    YZZ      -0.2501
       ZZZ       1.3643
    Hexadecapole Moments (Debye-Ang^3)
      XXXX    -588.9822   XXXY     -10.8192   XXYY    -181.2591
      XYYY      -3.9667   YYYY    -446.4817   XXXZ      -6.0819
      XXYZ      -1.7041   XYYZ      -2.4613   YYYZ      -0.2261
      XXZZ    -106.7020   XYZZ      -1.9438   YYZZ     -82.3105
      XZZZ      -4.1490   YZZZ       4.0460   ZZZZ     -76.5523
 -----------------------------------------------------------------
 Calculating analytic gradient of the SCF energy
 Gradient of SCF Energy
            1           2           3           4           5           6
    1   0.0001927  -0.0000673  -0.0000428   0.0003985  -0.0003160  -0.0001338
    2   0.0001144  -0.0000359   0.0000537  -0.0001007   0.0000157  -0.0000227
    3   0.0000143  -0.0000512   0.0001003   0.0000690   0.0000152  -0.0001091
            7           8           9          10          11          12
    1   0.0000236  -0.0000366   0.0000078   0.0000256  -0.0000228  -0.0000269
    2  -0.0000423  -0.0000050  -0.0000030   0.0000165   0.0000318  -0.0000232
    3  -0.0000007  -0.0000015   0.0000043  -0.0000349  -0.0000109   0.0000385
           13          14
    1  -0.0000038   0.0000018
    2  -0.0000161   0.0000168
    3  -0.0000162  -0.0000171
 Max gradient component =       3.985E-04
 RMS gradient           =       9.630E-05
 Gradient time:  CPU 45.22 s  wall 53.11 s
 Geometry Optimization Parameters
   NAtoms,    NIC,     NZ,  NCons,   NDum,   NFix, NCnnct, MaxDiis
       14     100       0       0       0       0       0       0

 Cartesian Hessian Update
 Hessian Updated using BFGS Update


** GEOMETRY OPTIMIZATION IN DELOCALIZED INTERNAL COORDINATES **
   Searching for a Minimum

   Optimization Cycle:  10

                       Coordinates (Angstroms)
     ATOM                X               Y               Z
      1  C         1.6598124969   -0.7274891608    0.3697695936
      2  C         0.5977184113    1.4921522560    0.0359753395
      3  C        -0.7414441951    0.7786194563    0.0258647894
      4  C        -0.7511557681   -0.7881454768   -0.0414996105
      5  O         0.4286914692   -1.4382691461    0.0889791450
      6  O        -1.7638732200   -1.3944316153   -0.2302516338
      7  O        -1.7947226582    1.3543026030    0.0673342419
      8  H         1.7192109119   -0.5560664752    1.4502721635
      9  H         2.4467011953   -1.4266555337    0.0893920713
     10  H         0.5078806447    2.3933540783   -0.5752887137
     11  H         0.7571878073    1.8309313062    1.0684814824
     12  C         1.7429364418    0.5777118825   -0.3990030928
     13  H         1.6873396563    0.3702646066   -1.4727093614
     14  H         2.7106703759    1.0514871657   -0.2124624347
   Point Group: c1    Number of degrees of freedom:    36


   Energy is   -419.926627941

 Hessian Updated using BFGS Update

 36 Hessian modes will be used to form the next step
  Hessian Eigenvalues:
     0.001435    0.007858    0.012716    0.025628    0.032958    0.040506
     0.049026    0.051782    0.054046    0.057741    0.065381    0.078777
     0.084890    0.090455    0.112494    0.116695    0.126719    0.195382
     0.198645    0.219563    0.247757    0.254432    0.260318    0.281196
     0.295711    0.310243    0.323185    0.323725    0.324804    0.324924
     0.325450    0.338681    0.420308    0.503930    0.912424    0.946496

 Minimum Search - Taking Simple RFO Step
 Searching for Lamda that Minimizes Along All modes
 Value Taken    Lamda =  -0.00000255
 Step Taken.  Stepsize is  0.028819

                             Maximum     Tolerance    Cnvgd?
         Gradient           0.000183      0.000300     YES
         Displacement       0.016183      0.001200      NO
         Energy change     -0.000003      0.000001      NO


 New Cartesian Coordinates Obtained by Inverse Iteration

 Displacement from previous Coordinates is:  0.031965
 ----------------------------------------------------------------
             Standard Nuclear Orientation (Angstroms)
    I     Atom           X                Y                Z
 ----------------------------------------------------------------
    1      C       1.6604028504    -0.7276681852     0.3690613921
    2      C       0.5975246595     1.4919019143     0.0372047412
    3      C      -0.7419375542     0.7790184728     0.0217309478
    4      C      -0.7519489625    -0.7877063564    -0.0398107103
    5      O       0.4281728702    -1.4375938033     0.0928733468
    6      O      -1.7646217779    -1.3951963666    -0.2243066205
    7      O      -1.7951469344     1.3553616229     0.0567177828
    8      H       1.7240740583    -0.5567118006     1.4494288073
    9      H       2.4460183924    -1.4270793070     0.0856659753
   10      H       0.5090788971     2.3952410276    -0.5709666266
   11      H       0.7554531380     1.8265690521     1.0712955088
   12      C       1.7427189680     0.5780855711    -0.3989680005
   13      H       1.6867145085     0.3718018839    -1.4728560120
   14      H       2.7104504559     1.0517422210    -0.2122165529
 ----------------------------------------------------------------
 Molecular Point Group                 C1    NOp =  1
 Largest Abelian Subgroup              C1    NOp =  1
 Nuclear Repulsion Energy =   374.5121491667 hartrees
 There are       30 alpha and       30 beta electrons
 Applying Cartesian multipole field
    Component          Value
    ---------          -----
     (2,0,0)        1.00000E-11
     (0,2,0)        2.00000E-11
     (0,0,2)       -3.00000E-11
 Nucleus-field energy     =     0.0000000094 hartrees
 Requested basis set is 6-311++G(d,p)
 There are 78 shells and 218 basis functions
 A cutoff of  1.0D-11 yielded   2882 shell pairs
 There are     22904 function pairs (     24626 Cartesian)
 Smallest overlap matrix eigenvalue = 1.50E-05
 Guess MOs from SCF MO coefficient file
 Reading MOs from coefficient file
 Reading MOs from coefficient file
 A restricted hybrid HF-DFT SCF calculation will be
 performed using Pulay DIIS extrapolation
 Exchange:     0.2000 Hartree-Fock + 0.0800 Slater + 0.7200 B88
 Correlation:  0.1900 VWN1RPA + 0.8100 LYP
 Using SG-1 standard quadrature grid
 SCF converges when DIIS error is below 1.0E-08
 Geometry optimization detected.  Setting ReadMinima to 0
 Setting SaveMinima to 0
 ---------------------------------------
  Cycle       Energy         DIIS Error
 ---------------------------------------
    1    -419.9266047757      1.29E-04
    2    -419.9266284013      1.14E-05
    3    -419.9266277911      1.92E-05
    4    -419.9266295652      3.88E-06
    5    -419.9266296594      2.31E-06
    6    -419.9266296064      7.83E-07
    7    -419.9266296663      3.87E-07
    8    -419.9266296446      1.08E-07
    9    -419.9266296440      3.44E-08
   10    -419.9266296436      5.29E-09 Convergence criterion met
 ---------------------------------------
 SCF time:  CPU 104.65 s  wall 122.28 s
 SCF   energy in the final basis set = -419.9266296436
 Total energy in the final basis set = -419.9266296436

 --------------------------------------------------------------

                    Orbital Energies (a.u.)
 --------------------------------------------------------------

 Alpha MOs
 -- Occupied --
-19.189 -19.152 -19.131 -10.321 -10.297 -10.263 -10.215 -10.214
 -1.128  -1.086  -1.047  -0.843  -0.769  -0.670  -0.664  -0.571
 -0.530  -0.516  -0.495  -0.481  -0.463  -0.456  -0.441  -0.422
 -0.403  -0.384  -0.368  -0.324  -0.317  -0.274
 -- Virtual --
 -0.098  -0.025  -0.004   0.001   0.012   0.023   0.037   0.039
  0.052   0.055   0.063   0.082   0.086   0.089   0.097   0.103
  0.108   0.111   0.113   0.118   0.119   0.129   0.136   0.141
  0.146   0.154   0.156   0.164   0.180   0.190   0.193   0.210
  0.217   0.234   0.242   0.259   0.272   0.282   0.289   0.294
  0.303   0.308   0.311   0.319   0.326   0.336   0.338   0.346
  0.356   0.380   0.394   0.403   0.427   0.434   0.454   0.472
  0.503   0.539   0.554   0.560   0.579   0.616   0.620   0.624
  0.642   0.649   0.671   0.684   0.692   0.706   0.718   0.741
  0.766   0.807   0.836   0.847   0.861   0.887   0.968   0.999
  1.007   1.078   1.115   1.120   1.132   1.153   1.189   1.194
  1.206   1.214   1.236   1.250   1.282   1.327   1.347   1.404
  1.432   1.464   1.495   1.519   1.543   1.551   1.555   1.573
  1.610   1.627   1.644   1.664   1.686   1.708   1.720   1.748
  1.758   1.775   1.822   1.831   1.864   1.900   1.948   1.951
  1.997   2.087   2.116   2.150   2.210   2.222   2.256   2.281
  2.394   2.442   2.472   2.518   2.569   2.578   2.630   2.638
  2.661   2.708   2.725   2.729   2.770   2.795   2.816   2.846
  2.855   2.877   2.899   2.907   2.935   3.006   3.053   3.111
  3.152   3.206   3.254   3.327   3.337   3.390   3.455   3.589
  3.626   3.715   3.753   3.789   3.815   3.969   4.046   4.065
  4.111   4.216   4.319   5.002   5.023   5.062   5.109   5.195
  5.309   5.540   5.747   5.869  23.782  23.803  23.820  23.880
 23.894  49.865  49.947  50.051
 --------------------------------------------------------------

          Ground-State Mulliken Net Atomic Charges

     Atom                 Charge (a.u.)
  ----------------------------------------
      1 C                    -0.351815
      2 C                    -0.305255
      3 C                     0.237339
      4 C                     0.017497
      5 O                    -0.082919
      6 O                    -0.241154
      7 O                    -0.215051
      8 H                     0.176562
      9 H                     0.205352
     10 H                     0.199261
     11 H                     0.193963
     12 C                    -0.168298
     13 H                     0.168552
     14 H                     0.165967
  ----------------------------------------
  Sum of atomic charges =     0.000000

 -----------------------------------------------------------------
                    Cartesian Multipole Moments
 -----------------------------------------------------------------
    Charge (ESU x 10^10)
                 0.0000
    Dipole Moment (Debye)
         X       6.0567      Y       2.1043      Z       0.5190
       Tot       6.4328
    Quadrupole Moments (Debye-Ang)
        XX     -51.4246     XY      -0.0269     YY     -51.9099
        XZ      -0.1279     YZ      -0.8772     ZZ     -43.7634
    Octopole Moments (Debye-Ang^2)
       XXX      24.0679    XXY      -3.7981    XYY      11.6258
       YYY       5.9127    XXZ       2.1183    XYZ       1.2956
       YYZ       0.3051    XZZ      -1.8215    YZZ      -0.2650
       ZZZ       1.3959
    Hexadecapole Moments (Debye-Ang^3)
      XXXX    -589.3150   XXXY     -10.7861   XXYY    -181.3660
      XYYY      -3.9583   YYYY    -446.5787   XXXZ      -6.3590
      XXYZ      -1.3891   XYYZ      -2.5836   YYYZ       0.4046
      XXZZ    -106.6774   XYZZ      -1.9392   YYZZ     -82.3021
      XZZZ      -4.3274   YZZZ       4.5311   ZZZZ     -76.4074
 -----------------------------------------------------------------
 Calculating analytic gradient of the SCF energy
 Gradient of SCF Energy
            1           2           3           4           5           6
    1   0.0000299  -0.0000012  -0.0000159   0.0001312  -0.0000920  -0.0000316
    2   0.0000168   0.0000078  -0.0000845   0.0000433   0.0000092  -0.0000376
    3  -0.0000336   0.0000184  -0.0000488  -0.0000580   0.0001241  -0.0000429
            7           8           9          10          11          12
    1  -0.0000208   0.0000050   0.0000053  -0.0000047  -0.0000117   0.0000171
    2   0.0000106  -0.0000001   0.0000144  -0.0000142   0.0000225   0.0000086
    3   0.0000615   0.0000070   0.0000050  -0.0000243  -0.0000225   0.0000201
           13          14
    1  -0.0000018  -0.0000087
    2  -0.0000053   0.0000085
    3   0.0000012  -0.0000073
 Max gradient component =       1.312E-04
 RMS gradient           =       4.105E-05
 Gradient time:  CPU 45.06 s  wall 45.07 s
 Geometry Optimization Parameters
   NAtoms,    NIC,     NZ,  NCons,   NDum,   NFix, NCnnct, MaxDiis
       14     100       0       0       0       0       0       0

 Cartesian Hessian Update
 Hessian Updated using BFGS Update


** GEOMETRY OPTIMIZATION IN DELOCALIZED INTERNAL COORDINATES **
   Searching for a Minimum

   Optimization Cycle:  11

                       Coordinates (Angstroms)
     ATOM                X               Y               Z
      1  C         1.6604028504   -0.7276681852    0.3690613921
      2  C         0.5975246595    1.4919019143    0.0372047412
      3  C        -0.7419375542    0.7790184728    0.0217309478
      4  C        -0.7519489625   -0.7877063564   -0.0398107103
      5  O         0.4281728702   -1.4375938033    0.0928733468
      6  O        -1.7646217779   -1.3951963666   -0.2243066205
      7  O        -1.7951469344    1.3553616229    0.0567177828
      8  H         1.7240740583   -0.5567118006    1.4494288073
      9  H         2.4460183924   -1.4270793070    0.0856659753
     10  H         0.5090788971    2.3952410276   -0.5709666266
     11  H         0.7554531380    1.8265690521    1.0712955088
     12  C         1.7427189680    0.5780855711   -0.3989680005
     13  H         1.6867145085    0.3718018839   -1.4728560120
     14  H         2.7104504559    1.0517422210   -0.2122165529
   Point Group: c1    Number of degrees of freedom:    36


   Energy is   -419.926629644

 Hessian Updated using BFGS Update

 36 Hessian modes will be used to form the next step
  Hessian Eigenvalues:
     0.001134    0.006586    0.009624    0.026261    0.034121    0.042348
     0.049034    0.051953    0.054284    0.058001    0.065506    0.078792
     0.085127    0.090436    0.112490    0.118491    0.126781    0.196195
     0.199839    0.226895    0.247257    0.254599    0.260506    0.281206
     0.296190    0.312288    0.323197    0.323717    0.324809    0.324896
     0.325451    0.340206    0.419238    0.500740    0.909695    0.948668

 Minimum Search - Taking Simple RFO Step
 Searching for Lamda that Minimizes Along All modes
 Value Taken    Lamda =  -0.00000187
 Step Taken.  Stepsize is  0.028207

                             Maximum     Tolerance    Cnvgd?
         Gradient           0.000059      0.000300     YES
         Displacement       0.017046      0.001200      NO
         Energy change     -0.000002      0.000001      NO


 New Cartesian Coordinates Obtained by Inverse Iteration

 Displacement from previous Coordinates is:  0.031993
 ----------------------------------------------------------------
             Standard Nuclear Orientation (Angstroms)
    I     Atom           X                Y                Z
 ----------------------------------------------------------------
    1      C       1.6608562137    -0.7279396153     0.3679486987
    2      C       0.5973772348     1.4916732271     0.0382759726
    3      C      -0.7422954201     0.7793538417     0.0180165625
    4      C      -0.7527733006    -0.7874835964    -0.0374419852
    5      O       0.4279587064    -1.4371339359     0.0945376437
    6      O      -1.7657168880    -1.3959428951    -0.2164599538
    7      O      -1.7954195428     1.3562951340     0.0457417082
    8      H       1.7274061227    -0.5578020809     1.4482991566
    9      H       2.4456392160    -1.4273662750     0.0822124372
   10      H       0.5101421863     2.3969862888    -0.5670318863
   11      H       0.7537637969     1.8226100681     1.0738286919
   12      C       1.7427388301     0.5786074699    -0.3988460517
   13      H       1.6869023148     0.3737878229    -1.4729981400
   14      H       2.7103740991     1.0521204929    -0.2112288749
 ----------------------------------------------------------------
 Molecular Point Group                 C1    NOp =  1
 Largest Abelian Subgroup              C1    NOp =  1
 Nuclear Repulsion Energy =   374.4977935864 hartrees
 There are       30 alpha and       30 beta electrons
 Applying Cartesian multipole field
    Component          Value
    ---------          -----
     (2,0,0)        1.00000E-11
     (0,2,0)        2.00000E-11
     (0,0,2)       -3.00000E-11
 Nucleus-field energy     =     0.0000000094 hartrees
 Requested basis set is 6-311++G(d,p)
 There are 78 shells and 218 basis functions
 A cutoff of  1.0D-11 yielded   2882 shell pairs
 There are     22904 function pairs (     24626 Cartesian)
 Smallest overlap matrix eigenvalue = 1.51E-05
 Guess MOs from SCF MO coefficient file
 Reading MOs from coefficient file
 Reading MOs from coefficient file
 A restricted hybrid HF-DFT SCF calculation will be
 performed using Pulay DIIS extrapolation
 Exchange:     0.2000 Hartree-Fock + 0.0800 Slater + 0.7200 B88
 Correlation:  0.1900 VWN1RPA + 0.8100 LYP
 Using SG-1 standard quadrature grid
 SCF converges when DIIS error is below 1.0E-08
 Geometry optimization detected.  Setting ReadMinima to 0
 Setting SaveMinima to 0
 ---------------------------------------
  Cycle       Energy         DIIS Error
 ---------------------------------------
    1    -419.9265514721      1.42E-04
    2    -419.9266297618      1.13E-05
    3    -419.9266293083      1.89E-05
    4    -419.9266310407      4.17E-06
    5    -419.9266311338      2.05E-06
    6    -419.9266311207      9.23E-07
    7    -419.9266311731      4.06E-07
    8    -419.9266311564      1.01E-07
    9    -419.9266311552      3.40E-08
   10    -419.9266311565      4.34E-09 Convergence criterion met
 ---------------------------------------
 SCF time:  CPU 104.28 s  wall 104.46 s
 SCF   energy in the final basis set = -419.9266311565
 Total energy in the final basis set = -419.9266311565

 --------------------------------------------------------------

                    Orbital Energies (a.u.)
 --------------------------------------------------------------

 Alpha MOs
 -- Occupied --
-19.189 -19.152 -19.131 -10.321 -10.297 -10.263 -10.215 -10.214
 -1.128  -1.086  -1.047  -0.843  -0.769  -0.670  -0.664  -0.571
 -0.530  -0.516  -0.495  -0.481  -0.463  -0.456  -0.441  -0.422
 -0.402  -0.384  -0.368  -0.324  -0.317  -0.274
 -- Virtual --
 -0.098  -0.025  -0.004   0.001   0.012   0.023   0.037   0.039
  0.052   0.054   0.063   0.082   0.086   0.089   0.097   0.103
  0.108   0.111   0.113   0.118   0.119   0.129   0.136   0.141
  0.146   0.154   0.156   0.164   0.179   0.190   0.193   0.209
  0.217   0.233   0.242   0.260   0.272   0.282   0.289   0.294
  0.302   0.308   0.311   0.319   0.326   0.336   0.338   0.346
  0.356   0.380   0.395   0.403   0.427   0.434   0.455   0.471
  0.503   0.539   0.554   0.560   0.579   0.616   0.621   0.624
  0.642   0.649   0.672   0.685   0.692   0.706   0.718   0.741
  0.767   0.807   0.837   0.847   0.862   0.887   0.968   0.999
  1.007   1.077   1.114   1.121   1.132   1.153   1.189   1.194
  1.206   1.214   1.237   1.250   1.283   1.328   1.347   1.404
  1.432   1.464   1.495   1.518   1.543   1.551   1.556   1.573
  1.610   1.626   1.644   1.664   1.686   1.708   1.720   1.748
  1.757   1.776   1.822   1.831   1.864   1.900   1.949   1.952
  1.997   2.087   2.117   2.150   2.210   2.222   2.256   2.282
  2.394   2.442   2.473   2.518   2.569   2.578   2.630   2.639
  2.661   2.708   2.724   2.729   2.771   2.795   2.817   2.846
  2.855   2.877   2.899   2.906   2.935   3.005   3.053   3.111
  3.153   3.205   3.254   3.327   3.338   3.390   3.454   3.589
  3.626   3.715   3.754   3.789   3.815   3.969   4.046   4.065
  4.111   4.216   4.318   5.002   5.022   5.062   5.109   5.195
  5.308   5.540   5.747   5.869  23.781  23.803  23.820  23.880
 23.895  49.864  49.947  50.051
 --------------------------------------------------------------

          Ground-State Mulliken Net Atomic Charges

     Atom                 Charge (a.u.)
  ----------------------------------------
      1 C                    -0.351843
      2 C                    -0.303071
      3 C                     0.236635
      4 C                     0.017957
      5 O                    -0.083207
      6 O                    -0.240950
      7 O                    -0.215176
      8 H                     0.176815
      9 H                     0.205182
     10 H                     0.199323
     11 H                     0.193590
     12 C                    -0.169661
     13 H                     0.168460
     14 H                     0.165944
  ----------------------------------------
  Sum of atomic charges =     0.000000

 -----------------------------------------------------------------
                    Cartesian Multipole Moments
 -----------------------------------------------------------------
    Charge (ESU x 10^10)
                 0.0000
    Dipole Moment (Debye)
         X       6.0547      Y       2.1039      Z       0.5197
       Tot       6.4309
    Quadrupole Moments (Debye-Ang)
        XX     -51.4288     XY      -0.0279     YY     -51.9194
        XZ      -0.1413     YZ      -0.8220     ZZ     -43.7554
    Octopole Moments (Debye-Ang^2)
       XXX      24.1078    XXY      -3.7964    XYY      11.6506
       YYY       5.8910    XXZ       2.1501    XYZ       1.2065
       YYZ       0.3145    XZZ      -1.8313    YZZ      -0.2809
       ZZZ       1.4268
    Hexadecapole Moments (Debye-Ang^3)
      XXXX    -589.6865   XXXY     -10.7989   XXYY    -181.4842
      XYYY      -3.9721   YYYY    -446.7128   XXXZ      -6.5299
      XXYZ      -1.0456   XYYZ      -2.6628   YYYZ       1.0424
      XXZZ    -106.6500   XYZZ      -1.9340   YYZZ     -82.2859
      XZZZ      -4.4247   YZZZ       5.0184   ZZZZ     -76.2153
 -----------------------------------------------------------------
 Calculating analytic gradient of the SCF energy
 Gradient of SCF Energy
            1           2           3           4           5           6
    1  -0.0001000   0.0000627   0.0000077  -0.0001590   0.0001335   0.0000779
    2  -0.0000572   0.0000228  -0.0001612   0.0001360  -0.0000072  -0.0000294
    3  -0.0000589   0.0000504  -0.0001168  -0.0001314   0.0001751   0.0000057
            7           8           9          10          11          12
    1  -0.0000408   0.0000315   0.0000077  -0.0000286  -0.0000117   0.0000258
    2   0.0000396   0.0000062   0.0000227  -0.0000293   0.0000179   0.0000335
    3   0.0000842   0.0000114   0.0000060  -0.0000180  -0.0000278  -0.0000008
           13          14
    1   0.0000040  -0.0000106
    2   0.0000049   0.0000007
    3   0.0000147   0.0000063
 Max gradient component =       1.751E-04
 RMS gradient           =       6.857E-05
 Gradient time:  CPU 45.13 s  wall 45.14 s
 Geometry Optimization Parameters
   NAtoms,    NIC,     NZ,  NCons,   NDum,   NFix, NCnnct, MaxDiis
       14     100       0       0       0       0       0       0

 Cartesian Hessian Update
 Hessian Updated using BFGS Update


** GEOMETRY OPTIMIZATION IN DELOCALIZED INTERNAL COORDINATES **
   Searching for a Minimum

   Optimization Cycle:  12

                       Coordinates (Angstroms)
     ATOM                X               Y               Z
      1  C         1.6608562137   -0.7279396153    0.3679486987
      2  C         0.5973772348    1.4916732271    0.0382759726
      3  C        -0.7422954201    0.7793538417    0.0180165625
      4  C        -0.7527733006   -0.7874835964   -0.0374419852
      5  O         0.4279587064   -1.4371339359    0.0945376437
      6  O        -1.7657168880   -1.3959428951   -0.2164599538
      7  O        -1.7954195428    1.3562951340    0.0457417082
      8  H         1.7274061227   -0.5578020809    1.4482991566
      9  H         2.4456392160   -1.4273662750    0.0822124372
     10  H         0.5101421863    2.3969862888   -0.5670318863
     11  H         0.7537637969    1.8226100681    1.0738286919
     12  C         1.7427388301    0.5786074699   -0.3988460517
     13  H         1.6869023148    0.3737878229   -1.4729981400
     14  H         2.7103740991    1.0521204929   -0.2112288749
   Point Group: c1    Number of degrees of freedom:    36


   Energy is   -419.926631156

 Hessian Updated using BFGS Update

 36 Hessian modes will be used to form the next step
  Hessian Eigenvalues:
     0.000757    0.004252    0.008672    0.026442    0.034106    0.042933
     0.049057    0.052051    0.054411    0.058521    0.065675    0.078786
     0.085576    0.090601    0.112602    0.119296    0.126984    0.196249
     0.200876    0.231302    0.247804    0.254937    0.266153    0.281631
     0.296490    0.314094    0.323444    0.323714    0.324828    0.324955
     0.325476    0.342523    0.424256    0.530812    0.913962    0.957082

 Minimum Search - Taking Simple RFO Step
 Searching for Lamda that Minimizes Along All modes
 Value Taken    Lamda =  -0.00000254
 Step Taken.  Stepsize is  0.044874

                             Maximum     Tolerance    Cnvgd?
         Gradient           0.000107      0.000300     YES
         Displacement       0.026857      0.001200      NO
         Energy change     -0.000002      0.000001      NO


 New Cartesian Coordinates Obtained by Inverse Iteration

 Displacement from previous Coordinates is:  0.049218
 ----------------------------------------------------------------
             Standard Nuclear Orientation (Angstroms)
    I     Atom           X                Y                Z
 ----------------------------------------------------------------
    1      C       1.6615122184    -0.7283261640     0.3660852804
    2      C       0.5971770618     1.4913897264     0.0399289544
    3      C      -0.7426589123     0.7798544250     0.0128383759
    4      C      -0.7537885390    -0.7873605840    -0.0333028799
    5      O       0.4278898035    -1.4366859530     0.0953003638
    6      O      -1.7675057422    -1.3968375018    -0.2034686145
    7      O      -1.7956750783     1.3574310822     0.0285635297
    8      H       1.7310101322    -0.5596146604     1.4464951325
    9      H       2.4454041371    -1.4276199195     0.0775020902
   10      H       0.5118218426     2.3997168853    -0.5610043926
   11      H       0.7514309354     1.8167059258     1.0776539390
   12      C       1.7428127391     0.5794604916    -0.3986818986
   13      H       1.6872291182     0.3768281615    -1.4732422039
   14      H       2.7102938530     1.0528240315    -0.2098136968
 ----------------------------------------------------------------
 Molecular Point Group                 C1    NOp =  1
 Largest Abelian Subgroup              C1    NOp =  1
 Nuclear Repulsion Energy =   374.4788430047 hartrees
 There are       30 alpha and       30 beta electrons
 Applying Cartesian multipole field
    Component          Value
    ---------          -----
     (2,0,0)        1.00000E-11
     (0,2,0)        2.00000E-11
     (0,0,2)       -3.00000E-11
 Nucleus-field energy     =     0.0000000094 hartrees
 Requested basis set is 6-311++G(d,p)
 There are 78 shells and 218 basis functions
 A cutoff of  1.0D-11 yielded   2882 shell pairs
 There are     22904 function pairs (     24626 Cartesian)
 Smallest overlap matrix eigenvalue = 1.51E-05
 Guess MOs from SCF MO coefficient file
 Reading MOs from coefficient file
 Reading MOs from coefficient file
 A restricted hybrid HF-DFT SCF calculation will be
 performed using Pulay DIIS extrapolation
 Exchange:     0.2000 Hartree-Fock + 0.0800 Slater + 0.7200 B88
 Correlation:  0.1900 VWN1RPA + 0.8100 LYP
 Using SG-1 standard quadrature grid
 SCF converges when DIIS error is below 1.0E-08
 Geometry optimization detected.  Setting ReadMinima to 0
 Setting SaveMinima to 0
 ---------------------------------------
  Cycle       Energy         DIIS Error
 ---------------------------------------
    1    -419.9263930956      2.31E-04
    2    -419.9266297868      1.60E-05
    3    -419.9266304433      2.30E-05
    4    -419.9266328192      7.42E-06
    5    -419.9266330983      2.71E-06
    6    -419.9266330574      1.50E-06
    7    -419.9266331200      5.97E-07
    8    -419.9266330729      1.38E-07
    9    -419.9266330665      5.66E-08
   10    -419.9266330684      7.50E-09 Convergence criterion met
 ---------------------------------------
 SCF time:  CPU 105.52 s  wall 105.68 s
 SCF   energy in the final basis set = -419.9266330684
 Total energy in the final basis set = -419.9266330684

 --------------------------------------------------------------

                    Orbital Energies (a.u.)
 --------------------------------------------------------------

 Alpha MOs
 -- Occupied --
-19.189 -19.153 -19.131 -10.321 -10.297 -10.263 -10.215 -10.214
 -1.128  -1.086  -1.047  -0.843  -0.769  -0.670  -0.664  -0.571
 -0.530  -0.515  -0.495  -0.481  -0.464  -0.456  -0.441  -0.422
 -0.402  -0.384  -0.368  -0.324  -0.316  -0.274
 -- Virtual --
 -0.098  -0.025  -0.004   0.001   0.012   0.023   0.037   0.039
  0.052   0.054   0.063   0.082   0.086   0.089   0.097   0.103
  0.108   0.111   0.113   0.118   0.119   0.129   0.136   0.141
  0.146   0.154   0.156   0.164   0.179   0.190   0.193   0.209
  0.217   0.233   0.241   0.260   0.272   0.282   0.289   0.294
  0.302   0.308   0.311   0.319   0.325   0.336   0.338   0.346
  0.356   0.379   0.395   0.403   0.427   0.434   0.455   0.471
  0.503   0.539   0.555   0.560   0.579   0.616   0.621   0.624
  0.642   0.649   0.672   0.685   0.692   0.706   0.717   0.741
  0.767   0.807   0.839   0.847   0.863   0.887   0.966   0.999
  1.006   1.077   1.113   1.122   1.131   1.153   1.188   1.194
  1.206   1.213   1.237   1.250   1.283   1.328   1.347   1.404
  1.433   1.465   1.495   1.518   1.542   1.551   1.556   1.574
  1.609   1.626   1.645   1.664   1.686   1.708   1.720   1.748
  1.757   1.776   1.822   1.831   1.864   1.900   1.949   1.953
  1.997   2.087   2.117   2.150   2.210   2.222   2.256   2.282
  2.394   2.442   2.473   2.518   2.568   2.578   2.629   2.639
  2.661   2.709   2.724   2.728   2.771   2.795   2.817   2.845
  2.854   2.877   2.899   2.906   2.935   3.005   3.053   3.111
  3.153   3.205   3.253   3.327   3.338   3.390   3.454   3.590
  3.626   3.714   3.755   3.789   3.815   3.969   4.047   4.065
  4.112   4.216   4.318   5.002   5.022   5.062   5.108   5.195
  5.308   5.540   5.747   5.869  23.781  23.803  23.820  23.879
 23.895  49.864  49.947  50.052
 --------------------------------------------------------------

          Ground-State Mulliken Net Atomic Charges

     Atom                 Charge (a.u.)
  ----------------------------------------
      1 C                    -0.351780
      2 C                    -0.299704
      3 C                     0.235471
      4 C                     0.018692
      5 O                    -0.083432
      6 O                    -0.240731
      7 O                    -0.215404
      8 H                     0.177230
      9 H                     0.204990
     10 H                     0.199404
     11 H                     0.193013
     12 C                    -0.172035
     13 H                     0.168389
     14 H                     0.165897
  ----------------------------------------
  Sum of atomic charges =     0.000000

 -----------------------------------------------------------------
                    Cartesian Multipole Moments
 -----------------------------------------------------------------
    Charge (ESU x 10^10)
                 0.0000
    Dipole Moment (Debye)
         X       6.0534      Y       2.1032      Z       0.5236
       Tot       6.4297
    Quadrupole Moments (Debye-Ang)
        XX     -51.4355     XY      -0.0308     YY     -51.9311
        XZ      -0.1596     YZ      -0.7395     ZZ     -43.7432
    Octopole Moments (Debye-Ang^2)
       XXX      24.1675    XXY      -3.7899    XYY      11.6832
       YYY       5.8665    XXZ       2.1927    XYZ       1.0590
       YYZ       0.3402    XZZ      -1.8488    YZZ      -0.3066
       ZZZ       1.4801
    Hexadecapole Moments (Debye-Ang^3)
      XXXX    -590.2046   XXXY     -10.8539   XXYY    -181.6486
      XYYY      -4.0058   YYYY    -446.9050   XXXZ      -6.7365
      XXYZ      -0.5092   XYYZ      -2.7621   YYYZ       2.0048
      XXZZ    -106.6085   XYZZ      -1.9256   YYZZ     -82.2614
      XZZZ      -4.5271   YZZZ       5.7517   ZZZZ     -75.9178
 -----------------------------------------------------------------
 Calculating analytic gradient of the SCF energy
 Gradient of SCF Energy
            1           2           3           4           5           6
    1  -0.0002039   0.0001149   0.0000300  -0.0004368   0.0003473   0.0001778
    2  -0.0001141   0.0000132  -0.0001785   0.0001804  -0.0000267  -0.0000057
    3  -0.0000639   0.0000521  -0.0001270  -0.0001597   0.0001766   0.0000417
            7           8           9          10          11          12
    1  -0.0000433   0.0000470   0.0000128  -0.0000445  -0.0000172   0.0000113
    2   0.0000472   0.0000136   0.0000266  -0.0000316   0.0000145   0.0000534
    3   0.0000727   0.0000144   0.0000068  -0.0000099  -0.0000251  -0.0000215
           13          14
    1   0.0000120  -0.0000075
    2   0.0000142  -0.0000064
    3   0.0000222   0.0000204
 Max gradient component =       4.368E-04
 RMS gradient           =       1.175E-04
 Gradient time:  CPU 45.37 s  wall 45.38 s
 Geometry Optimization Parameters
   NAtoms,    NIC,     NZ,  NCons,   NDum,   NFix, NCnnct, MaxDiis
       14     100       0       0       0       0       0       0

 Cartesian Hessian Update
 Hessian Updated using BFGS Update


** GEOMETRY OPTIMIZATION IN DELOCALIZED INTERNAL COORDINATES **
   Searching for a Minimum

   Optimization Cycle:  13

                       Coordinates (Angstroms)
     ATOM                X               Y               Z
      1  C         1.6615122184   -0.7283261640    0.3660852804
      2  C         0.5971770618    1.4913897264    0.0399289544
      3  C        -0.7426589123    0.7798544250    0.0128383759
      4  C        -0.7537885390   -0.7873605840   -0.0333028799
      5  O         0.4278898035   -1.4366859530    0.0953003638
      6  O        -1.7675057422   -1.3968375018   -0.2034686145
      7  O        -1.7956750783    1.3574310822    0.0285635297
      8  H         1.7310101322   -0.5596146604    1.4464951325
      9  H         2.4454041371   -1.4276199195    0.0775020902
     10  H         0.5118218426    2.3997168853   -0.5610043926
     11  H         0.7514309354    1.8167059258    1.0776539390
     12  C         1.7428127391    0.5794604916   -0.3986818986
     13  H         1.6872291182    0.3768281615   -1.4732422039
     14  H         2.7102938530    1.0528240315   -0.2098136968
   Point Group: c1    Number of degrees of freedom:    36


   Energy is   -419.926633068

 Hessian Updated using BFGS Update

 36 Hessian modes will be used to form the next step
  Hessian Eigenvalues:
     0.000571    0.003394    0.008439    0.026333    0.033755    0.042251
     0.049054    0.052011    0.054291    0.058412    0.065657    0.078794
     0.085562    0.090731    0.112717    0.118705    0.126973    0.196030
     0.200616    0.227407    0.248220    0.254893    0.266568    0.281882
     0.296101    0.312675    0.323433    0.323707    0.324820    0.324963
     0.325474    0.341474    0.425630    0.544100    0.918373    0.958551

 Minimum Search - Taking Simple RFO Step
 Searching for Lamda that Minimizes Along All modes
 Value Taken    Lamda =  -0.00000198
 Step Taken.  Stepsize is  0.041544

                             Maximum     Tolerance    Cnvgd?
         Gradient           0.000218      0.000300     YES
         Displacement       0.024068      0.001200      NO
         Energy change     -0.000002      0.000001      NO


 New Cartesian Coordinates Obtained by Inverse Iteration

 Displacement from previous Coordinates is:  0.043325
 ----------------------------------------------------------------
             Standard Nuclear Orientation (Angstroms)
    I     Atom           X                Y                Z
 ----------------------------------------------------------------
    1      C       1.6621111760    -0.7285913908     0.3644268674
    2      C       0.5970002858     1.4912387170     0.0414610533
    3      C      -0.7428197204     0.7803080997     0.0086880896
    4      C      -0.7543295238    -0.7874174742    -0.0293772920
    5      O       0.4279893012    -1.4364971607     0.0947389236
    6      O      -1.7690470252    -1.3973383794    -0.1916623711
    7      O      -1.7957748956     1.3581067390     0.0132388392
    8      H       1.7329825961    -0.5612149370     1.4449478270
    9      H       2.4454716961    -1.4277150936     0.0739651368
   10      H       0.5134219718     2.4022566179    -0.5555641602
   11      H       0.7496760013     1.8115458522     1.0810639158
   12      C       1.7428465142     0.5802210169    -0.3985861921
   13      H       1.6872073794     0.3792895652    -1.4734670848
   14      H       2.7102178126     1.0535737746    -0.2090195730
 ----------------------------------------------------------------
 Molecular Point Group                 C1    NOp =  1
 Largest Abelian Subgroup              C1    NOp =  1
 Nuclear Repulsion Energy =   374.4666436457 hartrees
 There are       30 alpha and       30 beta electrons
 Applying Cartesian multipole field
    Component          Value
    ---------          -----
     (2,0,0)        1.00000E-11
     (0,2,0)        2.00000E-11
     (0,0,2)       -3.00000E-11
 Nucleus-field energy     =     0.0000000094 hartrees
 Requested basis set is 6-311++G(d,p)
 There are 78 shells and 218 basis functions
 A cutoff of  1.0D-11 yielded   2882 shell pairs
 There are     22904 function pairs (     24626 Cartesian)
 Smallest overlap matrix eigenvalue = 1.52E-05
 Guess MOs from SCF MO coefficient file
 Reading MOs from coefficient file
 Reading MOs from coefficient file
 A restricted hybrid HF-DFT SCF calculation will be
 performed using Pulay DIIS extrapolation
 Exchange:     0.2000 Hartree-Fock + 0.0800 Slater + 0.7200 B88
 Correlation:  0.1900 VWN1RPA + 0.8100 LYP
 Using SG-1 standard quadrature grid
 SCF converges when DIIS error is below 1.0E-08
 Geometry optimization detected.  Setting ReadMinima to 0
 Setting SaveMinima to 0
 ---------------------------------------
  Cycle       Energy         DIIS Error
 ---------------------------------------
    1    -419.9264288448      2.12E-04
    2    -419.9266319836      1.29E-05
    3    -419.9266334440      1.26E-05
    4    -419.9266341928      7.37E-06
    5    -419.9266343481      2.30E-06
    6    -419.9266343356      1.18E-06
    7    -419.9266343759      4.57E-07
    8    -419.9266343326      9.45E-08
    9    -419.9266343284      5.61E-08
   10    -419.9266343301      8.16E-09 Convergence criterion met
 ---------------------------------------
 SCF time:  CPU 104.60 s  wall 104.84 s
 SCF   energy in the final basis set = -419.9266343301
 Total energy in the final basis set = -419.9266343301

 --------------------------------------------------------------

                    Orbital Energies (a.u.)
 --------------------------------------------------------------

 Alpha MOs
 -- Occupied --
-19.189 -19.153 -19.131 -10.321 -10.297 -10.263 -10.215 -10.214
 -1.128  -1.086  -1.047  -0.843  -0.769  -0.670  -0.664  -0.571
 -0.530  -0.515  -0.495  -0.481  -0.464  -0.456  -0.441  -0.422
 -0.402  -0.384  -0.368  -0.324  -0.316  -0.274
 -- Virtual --
 -0.098  -0.026  -0.004   0.001   0.012   0.023   0.037   0.039
  0.052   0.054   0.063   0.082   0.086   0.089   0.097   0.103
  0.108   0.111   0.113   0.118   0.119   0.129   0.136   0.141
  0.146   0.154   0.156   0.164   0.179   0.190   0.193   0.209
  0.217   0.233   0.241   0.260   0.273   0.282   0.289   0.294
  0.302   0.307   0.312   0.319   0.325   0.336   0.338   0.346
  0.356   0.379   0.395   0.403   0.427   0.434   0.455   0.471
  0.503   0.539   0.555   0.560   0.580   0.616   0.621   0.624
  0.642   0.649   0.673   0.685   0.691   0.705   0.717   0.741
  0.766   0.807   0.840   0.848   0.864   0.888   0.965   0.999
  1.005   1.076   1.112   1.123   1.131   1.153   1.188   1.194
  1.206   1.213   1.237   1.249   1.284   1.329   1.346   1.403
  1.433   1.465   1.496   1.518   1.542   1.551   1.556   1.574
  1.609   1.626   1.645   1.663   1.685   1.708   1.719   1.748
  1.757   1.777   1.821   1.831   1.864   1.900   1.949   1.954
  1.997   2.086   2.117   2.150   2.209   2.222   2.255   2.282
  2.394   2.442   2.473   2.519   2.568   2.578   2.629   2.640
  2.662   2.709   2.724   2.728   2.771   2.795   2.817   2.845
  2.854   2.876   2.899   2.906   2.935   3.005   3.053   3.111
  3.154   3.205   3.253   3.327   3.339   3.390   3.453   3.590
  3.627   3.714   3.756   3.788   3.814   3.969   4.047   4.065
  4.112   4.217   4.317   5.001   5.022   5.062   5.108   5.195
  5.308   5.540   5.748   5.869  23.781  23.803  23.820  23.879
 23.895  49.864  49.947  50.052
 --------------------------------------------------------------

          Ground-State Mulliken Net Atomic Charges

     Atom                 Charge (a.u.)
  ----------------------------------------
      1 C                    -0.351641
      2 C                    -0.296741
      3 C                     0.234323
      4 C                     0.019323
      5 O                    -0.083411
      6 O                    -0.240661
      7 O                    -0.215626
      8 H                     0.177621
      9 H                     0.204884
     10 H                     0.199462
     11 H                     0.192484
     12 C                    -0.174270
     13 H                     0.168393
     14 H                     0.165861
  ----------------------------------------
  Sum of atomic charges =     0.000000

 -----------------------------------------------------------------
                    Cartesian Multipole Moments
 -----------------------------------------------------------------
    Charge (ESU x 10^10)
                 0.0000
    Dipole Moment (Debye)
         X       6.0548      Y       2.1024      Z       0.5296
       Tot       6.4312
    Quadrupole Moments (Debye-Ang)
        XX     -51.4413     XY      -0.0356     YY     -51.9384
        XZ      -0.1750     YZ      -0.6698     ZZ     -43.7332
    Octopole Moments (Debye-Ang^2)
       XXX      24.2197    XXY      -3.7808    XYY      11.7083
       YYY       5.8516    XXZ       2.2286    XYZ       0.9227
       YYZ       0.3725    XZZ      -1.8643    YZZ      -0.3307
       ZZZ       1.5346
    Hexadecapole Moments (Debye-Ang^3)
      XXXX    -590.5800   XXXY     -10.9276   XXYY    -181.7669
      XYYY      -4.0445   YYYY    -447.0424   XXXZ      -6.8936
      XXYZ      -0.0385   XYYZ      -2.8394   YYYZ       2.8272
      XXZZ    -106.5742   XYZZ      -1.9181   YYZZ     -82.2441
      XZZZ      -4.5933   YZZZ       6.3780   ZZZZ     -75.6726
 -----------------------------------------------------------------
 Calculating analytic gradient of the SCF energy
 Gradient of SCF Energy
            1           2           3           4           5           6
    1  -0.0001837   0.0000958   0.0000295  -0.0004266   0.0003430   0.0001700
    2  -0.0001037  -0.0000086  -0.0001048   0.0001259  -0.0000300   0.0000105
    3  -0.0000404   0.0000188  -0.0000707  -0.0001060   0.0001091   0.0000375
            7           8           9          10          11          12
    1  -0.0000255   0.0000347   0.0000154  -0.0000373  -0.0000194  -0.0000082
    2   0.0000232   0.0000160   0.0000203  -0.0000168   0.0000106   0.0000492
    3   0.0000293   0.0000125   0.0000083  -0.0000036  -0.0000134  -0.0000201
           13          14
    1   0.0000141  -0.0000018
    2   0.0000132  -0.0000051
    3   0.0000174   0.0000212
 Max gradient component =       4.266E-04
 RMS gradient           =       1.039E-04
 Gradient time:  CPU 45.07 s  wall 45.08 s
 Geometry Optimization Parameters
   NAtoms,    NIC,     NZ,  NCons,   NDum,   NFix, NCnnct, MaxDiis
       14     100       0       0       0       0       0       0

 Cartesian Hessian Update
 Hessian Updated using BFGS Update


** GEOMETRY OPTIMIZATION IN DELOCALIZED INTERNAL COORDINATES **
   Searching for a Minimum

   Optimization Cycle:  14

                       Coordinates (Angstroms)
     ATOM                X               Y               Z
      1  C         1.6621111760   -0.7285913908    0.3644268674
      2  C         0.5970002858    1.4912387170    0.0414610533
      3  C        -0.7428197204    0.7803080997    0.0086880896
      4  C        -0.7543295238   -0.7874174742   -0.0293772920
      5  O         0.4279893012   -1.4364971607    0.0947389236
      6  O        -1.7690470252   -1.3973383794   -0.1916623711
      7  O        -1.7957748956    1.3581067390    0.0132388392
      8  H         1.7329825961   -0.5612149370    1.4449478270
      9  H         2.4454716961   -1.4277150936    0.0739651368
     10  H         0.5134219718    2.4022566179   -0.5555641602
     11  H         0.7496760013    1.8115458522    1.0810639158
     12  C         1.7428465142    0.5802210169   -0.3985861921
     13  H         1.6872073794    0.3792895652   -1.4734670848
     14  H         2.7102178126    1.0535737746   -0.2090195730
   Point Group: c1    Number of degrees of freedom:    36


   Energy is   -419.926634330

 Hessian Updated using BFGS Update

 36 Hessian modes will be used to form the next step
  Hessian Eigenvalues:
     0.000564    0.003118    0.008048    0.026117    0.033359    0.041128
     0.049046    0.051949    0.053981    0.057960    0.065385    0.078802
     0.085128    0.090472    0.112483    0.117707    0.126762    0.195031
     0.198862    0.218559    0.247845    0.254577    0.261179    0.281142
     0.295090    0.310120    0.323217    0.323706    0.324803    0.324928
     0.325454    0.339433    0.421444    0.508438    0.913902    0.947630

 Minimum Search - Taking Simple RFO Step
 Searching for Lamda that Minimizes Along All modes
 Value Taken    Lamda =   0.00000000
 Step Taken.  Stepsize is  0.017503

                             Maximum     Tolerance    Cnvgd?
         Gradient           0.000211      0.000300     YES
         Displacement       0.009216      0.001200      NO
         Energy change     -0.000001      0.000001      NO


 New Cartesian Coordinates Obtained by Inverse Iteration

 Displacement from previous Coordinates is:  0.016358
 ----------------------------------------------------------------
             Standard Nuclear Orientation (Angstroms)
    I     Atom           X                Y                Z
 ----------------------------------------------------------------
    1      C       1.6623850591    -0.7286024456     0.3638482736
    2      C       0.5969361118     1.4912651323     0.0421277012
    3      C      -0.7427792095     0.7804964046     0.0073957949
    4      C      -0.7542324781    -0.7875682503    -0.0277915475
    5      O       0.4281131415    -1.4365546215     0.0937835646
    6      O      -1.7695810996    -1.3973478167    -0.1871727973
    7      O      -1.7957789280     1.3581493528     0.0074110706
    8      H       1.7329249529    -0.5617598175     1.4444484161
    9      H       2.4456838626    -1.4276651290     0.0731157102
   10      H       0.5141702036     2.4033342508    -0.5533874457
   11      H       0.7492800457     1.8095930282     1.0824314883
   12      C       1.7428174638     0.5804943404    -0.3986018546
   13      H       1.6868419966     0.3799700943    -1.4735602554
   14      H       2.7101724471     1.0539614239    -0.2091941394
 ----------------------------------------------------------------
 Molecular Point Group                 C1    NOp =  1
 Largest Abelian Subgroup              C1    NOp =  1
 Nuclear Repulsion Energy =   374.4657895302 hartrees
 There are       30 alpha and       30 beta electrons
 Applying Cartesian multipole field
    Component          Value
    ---------          -----
     (2,0,0)        1.00000E-11
     (0,2,0)        2.00000E-11
     (0,0,2)       -3.00000E-11
 Nucleus-field energy     =     0.0000000094 hartrees
 Requested basis set is 6-311++G(d,p)
 There are 78 shells and 218 basis functions
 A cutoff of  1.0D-11 yielded   2882 shell pairs
 There are     22904 function pairs (     24626 Cartesian)
 Smallest overlap matrix eigenvalue = 1.52E-05
 Guess MOs from SCF MO coefficient file
 Reading MOs from coefficient file
 Reading MOs from coefficient file
 A restricted hybrid HF-DFT SCF calculation will be
 performed using Pulay DIIS extrapolation
 Exchange:     0.2000 Hartree-Fock + 0.0800 Slater + 0.7200 B88
 Correlation:  0.1900 VWN1RPA + 0.8100 LYP
 Using SG-1 standard quadrature grid
 SCF converges when DIIS error is below 1.0E-08
 Geometry optimization detected.  Setting ReadMinima to 0
 Setting SaveMinima to 0
 ---------------------------------------
  Cycle       Energy         DIIS Error
 ---------------------------------------
    1    -419.9266087931      8.57E-05
    2    -419.9266343632      5.41E-06
    3    -419.9266346076      5.28E-06
    4    -419.9266346963      3.15E-06
    5    -419.9266347964      8.59E-07
    6    -419.9266347925      4.31E-07
    7    -419.9266347629      2.05E-07
    8    -419.9266347647      2.89E-08
    9    -419.9266347626      1.29E-08
   10    -419.9266347617      4.46E-09 Convergence criterion met
 ---------------------------------------
 SCF time:  CPU 101.56 s  wall 101.72 s
 SCF   energy in the final basis set = -419.9266347617
 Total energy in the final basis set = -419.9266347617

 --------------------------------------------------------------

                    Orbital Energies (a.u.)
 --------------------------------------------------------------

 Alpha MOs
 -- Occupied --
-19.189 -19.152 -19.131 -10.321 -10.297 -10.263 -10.215 -10.214
 -1.128  -1.086  -1.047  -0.843  -0.769  -0.670  -0.664  -0.571
 -0.530  -0.515  -0.495  -0.481  -0.464  -0.456  -0.441  -0.422
 -0.402  -0.384  -0.368  -0.324  -0.316  -0.274
 -- Virtual --
 -0.098  -0.026  -0.004   0.001   0.012   0.023   0.037   0.039
  0.052   0.054   0.063   0.082   0.086   0.089   0.097   0.103
  0.108   0.111   0.113   0.118   0.119   0.129   0.136   0.141
  0.146   0.154   0.156   0.164   0.179   0.190   0.193   0.209
  0.217   0.233   0.241   0.260   0.273   0.282   0.289   0.294
  0.302   0.307   0.312   0.319   0.325   0.336   0.338   0.346
  0.356   0.379   0.395   0.403   0.428   0.434   0.455   0.471
  0.503   0.539   0.555   0.560   0.580   0.616   0.621   0.624
  0.642   0.649   0.673   0.686   0.691   0.705   0.717   0.741
  0.766   0.807   0.840   0.848   0.865   0.888   0.965   0.999
  1.005   1.076   1.112   1.123   1.131   1.153   1.188   1.194
  1.206   1.213   1.237   1.249   1.284   1.329   1.346   1.403
  1.434   1.466   1.496   1.518   1.541   1.551   1.556   1.573
  1.609   1.626   1.644   1.663   1.685   1.708   1.719   1.748
  1.757   1.777   1.821   1.830   1.864   1.900   1.949   1.955
  1.997   2.086   2.117   2.150   2.209   2.222   2.255   2.282
  2.394   2.442   2.473   2.519   2.567   2.578   2.628   2.640
  2.662   2.709   2.724   2.728   2.771   2.795   2.817   2.845
  2.854   2.876   2.898   2.906   2.935   3.005   3.053   3.111
  3.154   3.205   3.253   3.327   3.339   3.390   3.453   3.590
  3.627   3.714   3.756   3.788   3.814   3.969   4.047   4.065
  4.112   4.217   4.316   5.001   5.022   5.062   5.108   5.195
  5.308   5.540   5.748   5.869  23.781  23.803  23.820  23.879
 23.895  49.864  49.947  50.052
 --------------------------------------------------------------

          Ground-State Mulliken Net Atomic Charges

     Atom                 Charge (a.u.)
  ----------------------------------------
      1 C                    -0.351504
      2 C                    -0.295663
      3 C                     0.233808
      4 C                     0.019508
      5 O                    -0.083243
      6 O                    -0.240743
      7 O                    -0.215717
      8 H                     0.177786
      9 H                     0.204895
     10 H                     0.199472
     11 H                     0.192270
     12 C                    -0.175160
     13 H                     0.168440
     14 H                     0.165852
  ----------------------------------------
  Sum of atomic charges =     0.000000

 -----------------------------------------------------------------
                    Cartesian Multipole Moments
 -----------------------------------------------------------------
    Charge (ESU x 10^10)
                 0.0000
    Dipole Moment (Debye)
         X       6.0579      Y       2.1021      Z       0.5337
       Tot       6.4344
    Quadrupole Moments (Debye-Ang)
        XX     -51.4438     XY      -0.0394     YY     -51.9392
        XZ      -0.1805     YZ      -0.6461     ZZ     -43.7293
    Octopole Moments (Debye-Ang^2)
       XXX      24.2425    XXY      -3.7749    XYY      11.7176
       YYY       5.8504    XXZ       2.2427    XYZ       0.8684
       YYZ       0.3913    XZZ      -1.8703    YZZ      -0.3403
       ZZZ       1.5615
    Hexadecapole Moments (Debye-Ang^3)
      XXXX    -590.6660   XXXY     -10.9716   XXYY    -181.7947
      XYYY      -4.0656   YYYY    -447.0752   XXXZ      -6.9453
      XXYZ       0.1313   XYYZ      -2.8653   YYYZ       3.1107
      XXZZ    -106.5599   XYZZ      -1.9164   YYZZ     -82.2384
      XZZZ      -4.6080   YZZZ       6.5949   ZZZZ     -75.5849
 -----------------------------------------------------------------
 Calculating analytic gradient of the SCF energy
 Gradient of SCF Energy
            1           2           3           4           5           6
    1  -0.0000805   0.0000320   0.0000127  -0.0001865   0.0001628   0.0000768
    2  -0.0000449  -0.0000149  -0.0000197   0.0000365  -0.0000149   0.0000044
    3  -0.0000091  -0.0000076  -0.0000135  -0.0000305   0.0000321   0.0000106
            7           8           9          10          11          12
    1  -0.0000076   0.0000111   0.0000122  -0.0000169  -0.0000147  -0.0000106
    2  -0.0000063   0.0000126   0.0000120  -0.0000031   0.0000064   0.0000247
    3  -0.0000063   0.0000086   0.0000095  -0.0000034  -0.0000037  -0.0000054
           13          14
    1   0.0000095  -0.0000003
    2   0.0000052   0.0000020
    3   0.0000069   0.0000118
 Max gradient component =       1.865E-04
 RMS gradient           =       4.472E-05
 Gradient time:  CPU 45.36 s  wall 45.38 s
 Geometry Optimization Parameters
   NAtoms,    NIC,     NZ,  NCons,   NDum,   NFix, NCnnct, MaxDiis
       14     100       0       0       0       0       0       0

 Cartesian Hessian Update
 Hessian Updated using BFGS Update


** GEOMETRY OPTIMIZATION IN DELOCALIZED INTERNAL COORDINATES **
   Searching for a Minimum

   Optimization Cycle:  15

                       Coordinates (Angstroms)
     ATOM                X               Y               Z
      1  C         1.6623850591   -0.7286024456    0.3638482736
      2  C         0.5969361118    1.4912651323    0.0421277012
      3  C        -0.7427792095    0.7804964046    0.0073957949
      4  C        -0.7542324781   -0.7875682503   -0.0277915475
      5  O         0.4281131415   -1.4365546215    0.0937835646
      6  O        -1.7695810996   -1.3973478167   -0.1871727973
      7  O        -1.7957789280    1.3581493528    0.0074110706
      8  H         1.7329249529   -0.5617598175    1.4444484161
      9  H         2.4456838626   -1.4276651290    0.0731157102
     10  H         0.5141702036    2.4033342508   -0.5533874457
     11  H         0.7492800457    1.8095930282    1.0824314883
     12  C         1.7428174638    0.5804943404   -0.3986018546
     13  H         1.6868419966    0.3799700943   -1.4735602554
     14  H         2.7101724471    1.0539614239   -0.2091941394
   Point Group: c1    Number of degrees of freedom:    36


   Energy is   -419.926634762

 Hessian Updated using BFGS Update

 36 Hessian modes will be used to form the next step
  Hessian Eigenvalues:
     0.000617    0.003228    0.007541    0.026021    0.033264    0.040470
     0.049033    0.051931    0.053448    0.057540    0.064967    0.078762
     0.084396    0.089845    0.111458    0.117311    0.126525    0.190161
     0.197187    0.210837    0.246191    0.252880    0.257263    0.280060
     0.294539    0.308884    0.322996    0.323708    0.324800    0.324906
     0.325443    0.338249    0.407525    0.471961    0.902535    0.943413

 Minimum Search - Taking Simple RFO Step
 Searching for Lamda that Minimizes Along All modes
 Value Taken    Lamda =   0.00000000
 Step Taken.  Stepsize is  0.002191

                             Maximum     Tolerance    Cnvgd?
         Gradient           0.000093      0.000300     YES
         Displacement       0.000954      0.001200     YES
         Energy change     -0.000000      0.000001     YES


                       Distance Matrix (Angstroms)
             C (  1)   C (  2)   C (  3)   C (  4)   O (  5)   O (  6)
   C (  2)  2.483243
   C (  3)  2.861687  1.516982
   C (  4)  2.448857  2.650213  1.568501
   O (  5)  1.448295  2.933138  2.508738  1.354217
   O (  6)  3.539666  3.741265  2.415613  1.195059  2.215927
   O (  7)  4.054686  2.396667  1.201038  2.385406  3.572608  2.762483
   H (  8)  1.095677  2.733475  3.161627  2.899040  2.071737  3.953219
   H (  9)  1.089390  3.455283  3.878994  3.264869  2.017696  4.223402
   H ( 10)  3.459588  1.092410  2.127910  3.473752  3.894995  4.449137
   H ( 11)  2.791516  1.098532  2.107364  3.199749  3.408526  4.270951
   C ( 12)  1.517081  1.528656  2.526465  2.871298  2.457514  4.036521
   H ( 13)  2.146066  2.172598  2.873449  3.067937  2.709378  4.093960
   H ( 14)  2.145640  2.172594  3.470529  3.927625  3.391498  5.106623
             O (  7)   H (  8)   H (  9)   H ( 10)   H ( 11)   C ( 12)
   H (  8)  4.266483
   H (  9)  5.074947  1.771545
   H ( 10)  2.596685  3.777366  4.335874
   H ( 11)  2.799428  2.592668  3.791615  1.756049
   C ( 12)  3.645718  2.168335  2.179276  2.203696  2.165932
   H ( 13)  3.908805  3.066554  2.497117  2.513141  3.075051  1.094933
   H ( 14)  4.521399  2.510000  2.511598  2.600327  2.466653  1.093536
             H ( 13)
   H ( 14)  1.760708

 Final energy is   -419.92663476166160     


 ******************************
 **  OPTIMIZATION CONVERGED  **
 ******************************

                       Coordinates (Angstroms)
     ATOM                X               Y               Z
      1  C         1.6623850591   -0.7286024456    0.3638482736
      2  C         0.5969361118    1.4912651323    0.0421277012
      3  C        -0.7427792095    0.7804964046    0.0073957949
      4  C        -0.7542324781   -0.7875682503   -0.0277915475
      5  O         0.4281131415   -1.4365546215    0.0937835646
      6  O        -1.7695810996   -1.3973478167   -0.1871727973
      7  O        -1.7957789280    1.3581493528    0.0074110706
      8  H         1.7329249529   -0.5617598175    1.4444484161
      9  H         2.4456838626   -1.4276651290    0.0731157102
     10  H         0.5141702036    2.4033342508   -0.5533874457
     11  H         0.7492800457    1.8095930282    1.0824314883
     12  C         1.7428174638    0.5804943404   -0.3986018546
     13  H         1.6868419966    0.3799700943   -1.4735602554
     14  H         2.7101724471    1.0539614239   -0.2091941394

Z-matrix Print:
$molecule
0 1
O 
C  1 1.354217
O  2 1.195059 1 120.612909
C  1 1.448295 2 121.772370 3 -176.406776 0
H  4 1.089390 1 104.437931 2 -161.346654 0
H  4 1.095677 1 108.252493 2 83.375332 0
C  4 1.517081 1 111.917456 2 -39.462705 0
H  7 1.093536 4 109.479009 1 -176.916228 0
H  7 1.094933 4 109.430747 1 -59.781138 0
C  7 1.528656 4 109.236991 1 61.584898 0
H  10 1.092410 7 113.394767 4 -172.734273 0
H  10 1.098532 7 109.981893 4 68.088566 0
C  10 1.516982 7 112.101514 4 -49.889944 0
O  13 1.201038 10 123.294279 7 -162.165903 0
$end


 --------------------------------------------------------------

                    Orbital Energies (a.u.)
 --------------------------------------------------------------

 Alpha MOs
 -- Occupied --
-19.189 -19.152 -19.131 -10.321 -10.297 -10.263 -10.215 -10.214
 -1.128  -1.086  -1.047  -0.843  -0.769  -0.670  -0.664  -0.571
 -0.530  -0.515  -0.495  -0.481  -0.464  -0.456  -0.441  -0.422
 -0.402  -0.384  -0.368  -0.324  -0.316  -0.274
 -- Virtual --
 -0.098  -0.026  -0.004   0.001   0.012   0.023   0.037   0.039
  0.052   0.054   0.063   0.082   0.086   0.089   0.097   0.103
  0.108   0.111   0.113   0.118   0.119   0.129   0.136   0.141
  0.146   0.154   0.156   0.164   0.179   0.190   0.193   0.209
  0.217   0.233   0.241   0.260   0.273   0.282   0.289   0.294
  0.302   0.307   0.312   0.319   0.325   0.336   0.338   0.346
  0.356   0.379   0.395   0.403   0.428   0.434   0.455   0.471
  0.503   0.539   0.555   0.560   0.580   0.616   0.621   0.624
  0.642   0.649   0.673   0.686   0.691   0.705   0.717   0.741
  0.766   0.807   0.840   0.848   0.865   0.888   0.965   0.999
  1.005   1.076   1.112   1.123   1.131   1.153   1.188   1.194
  1.206   1.213   1.237   1.249   1.284   1.329   1.346   1.403
  1.434   1.466   1.496   1.518   1.541   1.551   1.556   1.573
  1.609   1.626   1.644   1.663   1.685   1.708   1.719   1.748
  1.757   1.777   1.821   1.830   1.864   1.900   1.949   1.955
  1.997   2.086   2.117   2.150   2.209   2.222   2.255   2.282
  2.394   2.442   2.473   2.519   2.567   2.578   2.628   2.640
  2.662   2.709   2.724   2.728   2.771   2.795   2.817   2.845
  2.854   2.876   2.898   2.906   2.935   3.005   3.053   3.111
  3.154   3.205   3.253   3.327   3.339   3.390   3.453   3.590
  3.627   3.714   3.756   3.788   3.814   3.969   4.047   4.065
  4.112   4.217   4.316   5.001   5.022   5.062   5.108   5.195
  5.308   5.540   5.748   5.869  23.781  23.803  23.820  23.879
 23.895  49.864  49.947  50.052
 --------------------------------------------------------------

          Ground-State Mulliken Net Atomic Charges

     Atom                 Charge (a.u.)
  ----------------------------------------
      1 C                    -0.351504
      2 C                    -0.295663
      3 C                     0.233808
      4 C                     0.019508
      5 O                    -0.083243
      6 O                    -0.240743
      7 O                    -0.215717
      8 H                     0.177786
      9 H                     0.204895
     10 H                     0.199472
     11 H                     0.192270
     12 C                    -0.175160
     13 H                     0.168440
     14 H                     0.165852
  ----------------------------------------
  Sum of atomic charges =     0.000000

 -----------------------------------------------------------------
                    Cartesian Multipole Moments
 -----------------------------------------------------------------
    Charge (ESU x 10^10)
                 0.0000
    Dipole Moment (Debye)
         X       6.0579      Y       2.1021      Z       0.5337
       Tot       6.4344
    Quadrupole Moments (Debye-Ang)
        XX     -51.4438     XY      -0.0394     YY     -51.9392
        XZ      -0.1805     YZ      -0.6461     ZZ     -43.7293
    Octopole Moments (Debye-Ang^2)
       XXX      24.2425    XXY      -3.7749    XYY      11.7176
       YYY       5.8504    XXZ       2.2427    XYZ       0.8684
       YYZ       0.3913    XZZ      -1.8703    YZZ      -0.3403
       ZZZ       1.5615
    Hexadecapole Moments (Debye-Ang^3)
      XXXX    -590.6660   XXXY     -10.9716   XXYY    -181.7947
      XYYY      -4.0656   YYYY    -447.0752   XXXZ      -6.9453
      XXYZ       0.1313   XYYZ      -2.8653   YYYZ       3.1107
      XXZZ    -106.5599   XYZZ      -1.9164   YYZZ     -82.2384
      XZZZ      -4.6080   YZZZ       6.5949   ZZZZ     -75.5849
 -----------------------------------------------------------------
Archival summary:
1\1\pikachu\OPT\ProcedureUnspecified\BasisUnspecified\356\taweetha\SunJul910:49:442017SunJul910:49:442017\0\\#,OPT,ProcedureUnspecified,BasisUnspecified,\\0,1\O\C,1,1.35422\O,2,1.19506,1,120.613\C,1,1.44829,2,121.772,3,-176.407,0\H,4,1.08939,1,104.438,2,-161.347,0\H,4,1.09568,1,108.252,2,83.3753,0\C,4,1.51708,1,111.917,2,-39.4627,0\H,7,1.09354,4,109.479,1,-176.916,0\H,7,1.09493,4,109.431,1,-59.7811,0\C,7,1.52866,4,109.237,1,61.5849,0\H,10,1.09241,7,113.395,4,-172.734,0\H,10,1.09853,7,109.982,4,68.0886,0\C,10,1.51698,7,112.102,4,-49.8899,0\O,13,1.20104,10,123.294,7,-162.166,0\\\@

 Total job time:  3311.19s(wall), 2477.60s(cpu) 
 Sun Jul  9 10:49:44 2017

        *************************************************************
        *                                                           *
        *  Thank you very much for using Q-Chem.  Have a nice day.  *
        *                                                           *
        *************************************************************


 
User input: 2 of 3 
 
pikachu 127.0.1
Q-Chem Developer Version! Running on 127.0.1.*
                  Welcome to Q-Chem
     A Quantum Leap Into The Future Of Chemistry


 Q-Chem 4.4, Q-Chem, Inc., Pleasanton, CA (2016)

 Y. Shao,  Z. Gan,  E. Epifanovsky,  A. T. B. Gilbert,  M. Wormit,  
 J. Kussmann,  A. W. Lange,  A. Behn,  J. Deng,  X. Feng,  D. Ghosh,  
 M. Goldey,  P. R. Horn,  L. D. Jacobson,  I. Kaliman,  F. Rob,  
 R. Z. Khaliullin,  T. Kus,  A. Landau,  J. Liu,  E. I. Proynov,  Y. M. Rhee,  
 R. M. Richard,  M. A. Rohrdanz,  R. P. Steele,  E. J. Sundstrom,  
 H. L. Woodcock III,  P. M. Zimmerman,  D. Zuev,  B. Albrecht,  E. Alguire,  
 B. Austin,  S. A. Baeppler,  G. J. O. Beran,  Y. A. Bernard,  
 E. J. Berquist,  K. Brandhorst,  K. B. Bravaya,  S. T. Brown,  D. Casanova,  
 C.-M. Chang,  Y. Chen,  S. H. Chien,  K. D. Closser,  M. P. Coons,  
 D. L. Crittenden,  S. Dasgupta,  M. Diedenhofen,  R. A. DiStasio Jr.,  
 H. Do,  A. D. Dutoi,  R. G. Edgar,  P.-T. Fang,  S. Fatehi,  Q. Feng,  
 L. Fusti-Molnar,  A. Ghysels,  A. Golubeva-Zadorozhnaya,  J. Gomes,  
 A. Gunina,  M. W. D. Hanson-Heine,  P. H. P. Harbach,  A. W. Hauser,  
 J. E. Herr,  E. G. Hohenstein,  Z. C. Holden,  K. Hui,  T.-C. Jagau,  H. Ji,  
 B. Kaduk,  K. Khistyaev,  Jaehoon Kim,  Jihan Kim,  R. A. King,  
 P. Klunzinger,  K. Koh,  D. Kosenkov,  T. Kowalczyk,  C. M. Krauter,  
 A. Kunitsa,  K. U. Lao,  A. Laurent,  K. V. Lawler,  J. Lee,  D. Lefrancois,  
 S. Lehtola,  S. V. Levchenko,  C. Y. Lin,  Y.-S. Lin,  F. Liu,  E. Livshits,  
 R. C. Lochan,  A. Luenser,  P. Manohar,  S. F. Manzer,  S.-P. Mao,  Y. Mao,  
 N. Mardirossian,  A. V. Marenich,  L. A. Martinez-Martinez,  S. A. Maurer,  
 N. J. Mayhall,  J.-M. Mewes,  A. F. Morrison,  K. Nanda,  T. S. Nguyen-Beck,  
 C. M. Oana,  R. Olivares-Amaya,  D. P. O'Neill,  J. A. Parkhill,  
 T. M. Perrine,  R. Peverati,  P. A. Pieniazek,  F. Plasser,  A. Prociuk,  
 D. R. Rehn,  E. Rosta,  N. J. Russ,  N. Sergueev,  S. M. Sharada,  
 S. Sharma,  D. W. Small,  A. Sodt,  T. Stauch,  T. Stein,  D. Stuck,  
 Y.-C. Su,  A. J. W. Thom,  T. Tsuchimochi,  L. Vogt,  O. Vydrov,  T. Wang,  
 M. A. Watson,  J. Wenzel,  A. White,  C. F. Williams,  V. Vanovschi,  
 K. Yao,  S. Yeganeh,  S. R. Yost,  Z.-Q. You,  I. Y. Zhang,  X. Zhang,  
 Y. Zhao,  B. R. Brooks,  G. K. L. Chan,  D. M. Chipman,  C. J. Cramer,  
 W. A. Goddard III,  M. S. Gordon,  W. J. Hehre,  A. Klamt,  
 H. F. Schaefer III,  M. W. Schmidt,  C. D. Sherrill,  D. G. Truhlar,  
 A. Warshel,  X. Xu,  A. Aspuru-Guzik,  R. Baer,  A. T. Bell,  N. A. Besley,  
 J.-D. Chai,  A. Dreuw,  B. D. Dunietz,  T. R. Furlani,  S. R. Gwaltney,  
 C.-P. Hsu,  Y. Jung,  J. Kong,  D. S. Lambrecht,  W. Liang,  C. Ochsenfeld,  
 V. A. Rassolov,  L. V. Slipchenko,  J. E. Subotnik,  T. Van Voorhis,  
 J. M. Herbert,  A. I. Krylov,  P. M. W. Gill,  M. Head-Gordon

 Contributors to earlier versions of Q-Chem not listed above: 
 R. D. Adamson,  J. Baker,  E. F. C. Byrd,  A. K. Chakraborty,  C.-L. Cheng,  
 H. Dachsel,  R. J. Doerksen,  G. Hawkins,  A. Heyden,  S. Hirata,  
 G. Kedziora,  F. J. Keil,  C. Kelley,  P. P. Korambath,  W. Kurlancheek,  
 A. M. Lee,  M. S. Lee,  D. Liotard,  I. Lotan,  P. E. Maslen,  N. Nair,  
 D. Neuhauser,  R. Olson,  B. Peters,  J. Ritchie,  N. E. Schultz,  
 N. Shenvi,  A. C. Simmonett,  K. S. Thanthiriwatte,  Q. Wu,  W. Zhang

 Please cite Q-Chem as follows:
 Y. Shao et al., Mol. Phys. 113, 184-215 (2015)
 DOI: 10.1080/00268976.2014.952696

 Q-Chem 4.4.2 for Intel X86 EM64T Linux

 Parts of Q-Chem use Armadillo 5.200.1 (Boston Tea Smuggler).
 http://arma.sourceforge.net/

 Q-Chem begins on Sun Jul  9 10:49:44 2017  


Host: 0

     Scratch files written to /scratch/taweetham/qchem8893//
The previous job contains 0 fragments, simply inherited here

Checking the input file for inconsistencies... 	...done.

--------------------------------------------------------------
User input:
--------------------------------------------------------------

$molecule
read
$end

$rem
   JOB_TYPE = FREQUENCY
   BASIS  =  6-311++G**
   METHOD  =  B3LYP
$end

--------------------------------------------------------------
 ----------------------------------------------------------------
             Standard Nuclear Orientation (Angstroms)
    I     Atom           X                Y                Z
 ----------------------------------------------------------------
    1      C       1.6464170813    -0.7983979196     0.3049882516
    2      C       0.6570976043     1.4681567054     0.0803223808
    3      C      -0.7086728025     0.8083197410     0.0574748868
    4      C      -0.7795244900    -0.7563243709    -0.0265782508
    5      O       0.3803684948    -1.4516769660     0.0444007217
    6      O      -1.8205100784    -1.3231227319    -0.1790739825
    7      O      -1.7390556562     1.4237704333     0.1024521717
    8      H       1.7493914545    -0.6692227786     1.3881406272
    9      H       2.3957645912    -1.5158699252    -0.0274020389
   10      H       0.5939924255     2.4013937710    -0.4839868238
   11      H       0.8464716926     1.7469481542     1.1258777719
   12      C       1.7571148502     0.5308198064    -0.4178258361
   13      H       1.6675698841     0.3672886534    -1.4967688609
   14      H       2.7457944112     0.9622524691    -0.2383805562
 ----------------------------------------------------------------
 Molecular Point Group                 C1    NOp =  1
 Largest Abelian Subgroup              C1    NOp =  1
 Nuclear Repulsion Energy =   374.4657895302 hartrees
 There are       30 alpha and       30 beta electrons
 Requested basis set is 6-311++G(d,p)
 There are 78 shells and 218 basis functions

 Total QAlloc Memory Limit   2000 MB
 Mega-Array Size        61 MB
 MEM_STATIC part        62 MB

                       Distance Matrix (Angstroms)
             C (  1)   C (  2)   C (  3)   C (  4)   O (  5)   O (  6)
   C (  2)  2.483243
   C (  3)  2.861687  1.516982
   C (  4)  2.448857  2.650213  1.568501
   O (  5)  1.448295  2.933138  2.508738  1.354217
   O (  6)  3.539666  3.741265  2.415613  1.195059  2.215927
   O (  7)  4.054686  2.396667  1.201038  2.385406  3.572608  2.762483
   H (  8)  1.095677  2.733475  3.161627  2.899040  2.071737  3.953219
   H (  9)  1.089390  3.455283  3.878994  3.264869  2.017696  4.223402
   H ( 10)  3.459588  1.092410  2.127910  3.473752  3.894995  4.449137
   H ( 11)  2.791516  1.098532  2.107364  3.199749  3.408526  4.270951
   C ( 12)  1.517081  1.528656  2.526465  2.871298  2.457514  4.036521
   H ( 13)  2.146066  2.172598  2.873449  3.067937  2.709378  4.093960
   H ( 14)  2.145640  2.172594  3.470529  3.927625  3.391498  5.106623
             O (  7)   H (  8)   H (  9)   H ( 10)   H ( 11)   C ( 12)
   H (  8)  4.266483
   H (  9)  5.074947  1.771545
   H ( 10)  2.596685  3.777366  4.335874
   H ( 11)  2.799428  2.592668  3.791615  1.756049
   C ( 12)  3.645718  2.168335  2.179276  2.203696  2.165932
   H ( 13)  3.908805  3.066554  2.497117  2.513141  3.075051  1.094933
   H ( 14)  4.521399  2.510000  2.511598  2.600327  2.466653  1.093536
             H ( 13)
   H ( 14)  1.760708

 A cutoff of  1.0D-11 yielded   2882 shell pairs
 There are     22904 function pairs (     24626 Cartesian)

 -------------------------------------------------------
 OpenMP Integral Computing Module                       
 Release: version 1.0, May 2013, Q-Chem Inc. Pittsburgh 
 -------------------------------------------------------
 Integral Job Info:
 Integral job number is                      11
 Integral operator is                         1
 short-range coefficients                     0
 long-range coefficients              100000000
 Omega coefficients                           0
 if combine SR and LR in K                    0
 Integral screening is                        0
 Integral computing path is                   2
 max size of driver memory is            800000
 size of driver memory is                593474
 size of scratch memory is              2260544
 max col of scratch BK array               1296
 max len of scratch array in speh3          155
 max len of scratch index in speh4           18
 max int batch size is                      520
 min int batch size is                       52
 fixed nKL is                                52
 max L of basis functions is                  2
 order of int derivative is                   0
 number of shells is                         78
 number of basis is                         226
 number of cartesian basis is               226
 number of contracted shell pairs          2882
 number of primitive shell pairs           7291
 maxK2 (contraction) of shell pair           36
 max number of K2 of shell pair               1
 max number of CS2 of shell pair            466
 max number of PS2 of shell pair           1092
 mem total for path MDJ                   47502
 -------------------------------------------------------
 Smallest overlap matrix eigenvalue = 1.52E-05
 Guess from superposition of atomic densities
 Warning:  Energy on first SCF cycle will be non-variational
 A restricted hybrid HF-DFT SCF calculation will be
 performed using Pulay DIIS extrapolation
 Exchange:     0.2000 Hartree-Fock + 0.0800 Slater + 0.7200 B88
 Correlation:  0.1900 VWN1RPA + 0.8100 LYP
 Using SG-1 standard quadrature grid
 SCF converges when DIIS error is below 1.0E-08
 ---------------------------------------
  Cycle       Energy         DIIS Error
 ---------------------------------------
    1    -421.4871746233      4.33E-02
    2    -419.7221358025      6.57E-03
    3    -419.1037336803      1.37E-02
    4    -419.8983366384      2.33E-03
    5    -419.9236706861      8.19E-04
    6    -419.9261338441      3.28E-04
    7    -419.9265933238      9.76E-05
    8    -419.9266297235      4.08E-05
    9    -419.9266363114      8.30E-06
   10    -419.9266368849      2.36E-06
   11    -419.9266368672      4.17E-07
   12    -419.9266368480      1.01E-07
   13    -419.9266368605      4.70E-08
   14    -419.9266368601      7.59E-09 Convergence criterion met
 ---------------------------------------
 SCF time:  CPU 149.99 s  wall 150.28 s
 SCF   energy in the final basis set = -419.9266368601
 Total energy in the final basis set = -419.9266368601

 --------------------------------------------------------------

                    Orbital Energies (a.u.)
 --------------------------------------------------------------

 Alpha MOs
 -- Occupied --
-19.189 -19.152 -19.131 -10.321 -10.297 -10.263 -10.215 -10.214
 -1.128  -1.086  -1.047  -0.843  -0.769  -0.670  -0.664  -0.571
 -0.530  -0.515  -0.495  -0.481  -0.464  -0.456  -0.441  -0.422
 -0.402  -0.384  -0.368  -0.324  -0.316  -0.274
 -- Virtual --
 -0.098  -0.026  -0.004   0.001   0.012   0.023   0.037   0.039
  0.052   0.054   0.063   0.082   0.086   0.089   0.097   0.103
  0.108   0.111   0.113   0.118   0.119   0.129   0.136   0.141
  0.146   0.154   0.156   0.164   0.179   0.190   0.193   0.209
  0.217   0.233   0.241   0.260   0.273   0.282   0.289   0.294
  0.302   0.307   0.312   0.319   0.325   0.336   0.338   0.347
  0.356   0.379   0.395   0.403   0.428   0.434   0.455   0.471
  0.503   0.539   0.555   0.560   0.580   0.616   0.621   0.624
  0.642   0.649   0.673   0.686   0.691   0.705   0.717   0.741
  0.766   0.807   0.840   0.848   0.865   0.888   0.965   0.999
  1.005   1.076   1.112   1.123   1.131   1.153   1.188   1.194
  1.206   1.213   1.237   1.249   1.284   1.329   1.346   1.403
  1.434   1.466   1.496   1.518   1.541   1.551   1.556   1.573
  1.609   1.626   1.644   1.663   1.685   1.708   1.719   1.748
  1.757   1.777   1.821   1.831   1.864   1.900   1.949   1.955
  1.997   2.086   2.117   2.150   2.209   2.222   2.255   2.282
  2.394   2.442   2.473   2.519   2.567   2.578   2.628   2.640
  2.662   2.709   2.724   2.728   2.771   2.795   2.817   2.845
  2.854   2.876   2.898   2.906   2.935   3.005   3.053   3.111
  3.154   3.205   3.253   3.327   3.339   3.390   3.453   3.590
  3.627   3.714   3.756   3.788   3.814   3.969   4.047   4.065
  4.112   4.217   4.316   5.001   5.022   5.062   5.108   5.195
  5.308   5.540   5.748   5.869  23.781  23.803  23.820  23.879
 23.895  49.864  49.947  50.052
 --------------------------------------------------------------

          Ground-State Mulliken Net Atomic Charges

     Atom                 Charge (a.u.)
  ----------------------------------------
      1 C                    -0.351609
      2 C                    -0.295550
      3 C                     0.233897
      4 C                     0.019047
      5 O                    -0.083025
      6 O                    -0.240819
      7 O                    -0.215658
      8 H                     0.177844
      9 H                     0.204887
     10 H                     0.199481
     11 H                     0.192225
     12 C                    -0.174941
     13 H                     0.168397
     14 H                     0.165823
  ----------------------------------------
  Sum of atomic charges =     0.000000

 -----------------------------------------------------------------
                    Cartesian Multipole Moments
 -----------------------------------------------------------------
    Charge (ESU x 10^10)
                 0.0000
    Dipole Moment (Debye)
         X       6.1429      Y       1.8608      Z       0.4449
       Tot       6.4340
    Quadrupole Moments (Debye-Ang)
        XX     -51.4038     XY      -0.0534     YY     -51.8783
        XZ       0.0237     YZ      -0.8878     ZZ     -43.7677
    Octopole Moments (Debye-Ang^2)
       XXX      23.3360    XXY      -3.8852    XYY      11.9151
       YYY       4.2109    XXZ       1.1663    XYZ       1.3316
       YYZ      -0.1496    XZZ      -2.0434    YZZ      -0.4510
       ZZZ       0.7935
    Hexadecapole Moments (Debye-Ang^3)
      XXXX    -592.1527   XXXY      -9.1861   XXYY    -181.1455
      XYYY      -0.2147   YYYY    -446.7276   XXXZ      -0.4223
      XXYZ      -2.0642   XYYZ      -0.2107   YYYZ      -3.0065
      XXZZ    -106.6140   XYZZ      -0.9089   YYZZ     -82.3041
      XZZZ       1.4636   YZZZ       1.2879   ZZZZ     -74.8930
 -----------------------------------------------------------------
 Calculating MO derivatives via CPSCF
   1         3          42      0.223289    0.045501
   2         3          42      0.023498    0.004827
   3         3          42      0.001726    0.000334
   4        18          27      0.000097    0.000023
   5        44           1      0.000001    0.000001
   6        45           0      0.000000    0.000000    Roots Converged
 Calculating analytic Hessian of the SCF energy
 Polarizability Matrix (a.u.)
            1           2           3
    1 -79.6545824   0.0322923  -1.5500052
    2   0.0322923 -66.7696758  -0.7250011
    3  -1.5500052  -0.7250011 -48.0821612

 Direct stationary perturbation theory relativistic correction:

 rels  =       0.134080757469
 relv  =      -0.626983763336
 rel2e =       0.268416588740
 E_rel =      -0.224486417127

 Hessian of the SCF Energy
            1           2           3           4           5           6
    1   0.4730283  -0.1057770  -0.0257633  -0.0006047   0.0267331  -0.0159258
    2  -0.1057770   0.5229051   0.0325713   0.0052947  -0.0331992   0.0104982
    3  -0.0257633   0.0325713   0.5739312  -0.0022721  -0.0082849   0.0069166
    4  -0.0006047   0.0052947  -0.0022721   0.4447651  -0.0200686   0.0112536
    5   0.0267331  -0.0331992  -0.0082849  -0.0200686   0.5522073  -0.0366484
    6  -0.0159258   0.0104982   0.0069166   0.0112536  -0.0366484   0.5260393
    7   0.0061826   0.0038756  -0.0002798  -0.1399849  -0.0424622   0.0027327
    8   0.0104433   0.0027139   0.0007466  -0.0468034  -0.1205393   0.0018397
    9   0.0007789   0.0009440   0.0002634   0.0001171  -0.0020686  -0.0764664
   10  -0.0486487  -0.0011726  -0.0014251   0.0039293  -0.0259569  -0.0011740
   11  -0.0043630   0.0204145   0.0012099  -0.0021600   0.0006691  -0.0009903
   12  -0.0032391   0.0028951  -0.0132334   0.0001094  -0.0010807   0.0239071
   13  -0.1390070  -0.0441426  -0.0217132   0.0001544   0.0064003   0.0026645
   14  -0.0318796  -0.1141461  -0.0099588  -0.0019522   0.0022109  -0.0024989
   15  -0.0227182  -0.0151001  -0.0635666  -0.0004340  -0.0007007  -0.0040437
   16   0.0085748   0.0117692   0.0007146   0.0008398  -0.0025932   0.0021111
   17   0.0029631  -0.0007807  -0.0005420   0.0026183  -0.0090913   0.0013324
   18   0.0000170   0.0007911   0.0075851   0.0009495  -0.0011643  -0.0030926
   19  -0.0000137  -0.0017930   0.0011826  -0.0563763   0.0206187  -0.0000594
   20  -0.0065983  -0.0017642  -0.0009699  -0.0009449   0.0203378   0.0029592
   21  -0.0005258  -0.0002424   0.0000192  -0.0012643   0.0027753   0.0172222
   22  -0.0491053   0.0046426  -0.0086269  -0.0001280  -0.0000910  -0.0009949
   23   0.0025963  -0.0542645  -0.0278894  -0.0004729   0.0024715   0.0007598
   24  -0.0137691  -0.0283005  -0.2984491   0.0003872  -0.0011589   0.0012157
   25  -0.1631830   0.1190609   0.0567756   0.0006879  -0.0006485   0.0007851
   26   0.1288471  -0.1719328  -0.0579982  -0.0014308  -0.0043327   0.0045890
   27   0.0629904  -0.0590155  -0.0817029   0.0007101   0.0027412  -0.0013959
   28  -0.0054384   0.0024615   0.0026726  -0.0485800   0.0125660  -0.0038463
   29   0.0039651  -0.0009030  -0.0022586   0.0124348  -0.2357919   0.1208690
   30   0.0022449  -0.0012832  -0.0006825  -0.0045539   0.1211751  -0.1186659
   31   0.0006030  -0.0013532   0.0003900  -0.0519286  -0.0133075  -0.0511420
   32  -0.0012509   0.0007217  -0.0017937  -0.0123482  -0.0585677  -0.0623337
   33  -0.0002015   0.0009691   0.0008546  -0.0430680  -0.0577780  -0.2706091
   34  -0.0781399   0.0093454  -0.0028085  -0.1334487   0.0437227   0.0313011
   35  -0.0027950  -0.1643059   0.0503464   0.0457313  -0.1223451  -0.0219636
   36   0.0043725   0.0516153  -0.1159526   0.0265046  -0.0206340  -0.0935712
   37  -0.0014065  -0.0011362   0.0015258   0.0015778   0.0042213   0.0245987
   38   0.0035704   0.0027114   0.0336479  -0.0011210  -0.0042429  -0.0209649
   39  -0.0031158  -0.0008388  -0.0182836   0.0001780  -0.0018608  -0.0082736
   40  -0.0028414  -0.0010754  -0.0003722  -0.0209030  -0.0091343  -0.0023045
   41  -0.0264546  -0.0081701  -0.0088266   0.0212229   0.0102135   0.0025524
   42   0.0148550   0.0044963   0.0023005   0.0113828   0.0046876   0.0008174
            7           8           9          10          11          12
    1   0.0061826   0.0104433   0.0007789  -0.0486487  -0.0043630  -0.0032391
    2   0.0038756   0.0027139   0.0009440  -0.0011726   0.0204145   0.0028951
    3  -0.0002798   0.0007466   0.0002634  -0.0014251   0.0012099  -0.0132334
    4  -0.1399849  -0.0468034   0.0001171   0.0039293  -0.0021600   0.0001094
    5  -0.0424622  -0.1205393  -0.0020686  -0.0259569   0.0006691  -0.0010807
    6   0.0027327   0.0018397  -0.0764664  -0.0011740  -0.0009903   0.0239071
    7   0.8656803  -0.2076663  -0.0149636  -0.0722245  -0.0232447   0.0040337
    8  -0.2076663   0.5280522   0.0204895  -0.0071740  -0.1105405  -0.0005097
    9  -0.0149636   0.0204895   0.1951233  -0.0010838   0.0030991  -0.0970641
   10  -0.0722245  -0.0071740  -0.0010838   0.8630417   0.2142200   0.0854225
   11  -0.0232447  -0.1105405   0.0030991   0.2142200   0.5816305   0.0521322
   12   0.0040337  -0.0005097  -0.0970641   0.0854225   0.0521322   0.1713383
   13  -0.0104794  -0.0064483  -0.0016454  -0.1660008   0.0969317  -0.0098314
   14   0.0310937   0.0052856   0.0024585   0.0581754  -0.1856880  -0.0042830
   15  -0.0011215  -0.0000738   0.0182654  -0.0124468  -0.0016320  -0.0338433
   16  -0.0205494  -0.0195719  -0.0052426  -0.5749763  -0.2985065  -0.0772267
   17  -0.0437244  -0.0250413  -0.0082802  -0.2835765  -0.2697596  -0.0472379
   18  -0.0083526  -0.0054657   0.0216210  -0.0738751  -0.0466112  -0.0716972
   19  -0.5970781   0.2864419   0.0224180  -0.0130991   0.0282660   0.0001897
   20   0.2924871  -0.2666123  -0.0155097   0.0417581  -0.0326236  -0.0047013
   21   0.0224197  -0.0129637  -0.0591065   0.0019105  -0.0045975   0.0208958
   22  -0.0005707  -0.0010468  -0.0000401   0.0062791  -0.0039227  -0.0036461
   23   0.0000879  -0.0004893  -0.0003186   0.0037492  -0.0018337  -0.0007444
   24  -0.0004815  -0.0002391  -0.0003105   0.0022986  -0.0019294  -0.0000732
   25  -0.0002182  -0.0012115  -0.0001573   0.0027197  -0.0048333   0.0020526
   26  -0.0015169  -0.0005562  -0.0002041  -0.0005740  -0.0018054   0.0006955
   27   0.0000348  -0.0001428  -0.0003403  -0.0012205  -0.0001821   0.0001289
   28   0.0012920  -0.0281543   0.0172670  -0.0051597   0.0023601  -0.0017973
   29  -0.0019299  -0.0173476   0.0072215  -0.0011141   0.0016535  -0.0000950
   30  -0.0028456  -0.0030147   0.0002740  -0.0003417  -0.0008871   0.0002573
   31  -0.0076569  -0.0054752  -0.0303185  -0.0015550  -0.0004083   0.0039006
   32  -0.0047291  -0.0054261  -0.0139189  -0.0012667  -0.0004195   0.0030520
   33  -0.0022755  -0.0010499  -0.0012273  -0.0000625   0.0001521  -0.0011804
   34  -0.0270440   0.0214888   0.0103126   0.0060963  -0.0057376   0.0001642
   35  -0.0015350   0.0152656   0.0078448  -0.0005838   0.0003151  -0.0007511
   36   0.0014328   0.0027040  -0.0007648   0.0018398  -0.0001924   0.0017194
   37   0.0015888   0.0002607   0.0009347  -0.0008734   0.0002681   0.0003307
   38  -0.0016927  -0.0000978   0.0002292   0.0000228  -0.0000957  -0.0003447
   39  -0.0009698  -0.0005805  -0.0001834   0.0005473   0.0002085  -0.0005203
   40   0.0010623   0.0049171   0.0016230   0.0004712   0.0011302  -0.0004628
   41   0.0009567  -0.0046670  -0.0019865   0.0034931  -0.0019167   0.0009729
   42   0.0006362  -0.0017399  -0.0000839  -0.0003891   0.0002203  -0.0006350
           13          14          15          16          17          18
    1  -0.1390070  -0.0318796  -0.0227182   0.0085748   0.0029631   0.0000170
    2  -0.0441426  -0.1141461  -0.0151001   0.0117692  -0.0007807   0.0007911
    3  -0.0217132  -0.0099588  -0.0635666   0.0007146  -0.0005420   0.0075851
    4   0.0001544  -0.0019522  -0.0004340   0.0008398   0.0026183   0.0009495
    5   0.0064003   0.0022109  -0.0007007  -0.0025932  -0.0090913  -0.0011643
    6   0.0026645  -0.0024989  -0.0040437   0.0021111   0.0013324  -0.0030926
    7  -0.0104794   0.0310937  -0.0011215  -0.0205494  -0.0437244  -0.0083526
    8  -0.0064483   0.0052856  -0.0000738  -0.0195719  -0.0250413  -0.0054657
    9  -0.0016454   0.0024585   0.0182654  -0.0052426  -0.0082802   0.0216210
   10  -0.1660008   0.0581754  -0.0124468  -0.5749763  -0.2835765  -0.0738751
   11   0.0969317  -0.1856880  -0.0016320  -0.2985065  -0.2697596  -0.0466112
   12  -0.0098314  -0.0042830  -0.0338433  -0.0772267  -0.0472379  -0.0716972
   13   0.5028541  -0.0220633   0.0634417  -0.1149638   0.0079642  -0.0128827
   14  -0.0220633   0.2855750   0.0161060  -0.0054615   0.0353611   0.0012664
   15   0.0634417   0.0161060   0.0636848  -0.0130587   0.0038598   0.0090721
   16  -0.1149638  -0.0054615  -0.0130587   0.7008571   0.3165137   0.0944942
   17   0.0079642   0.0353611   0.0038598   0.3165137   0.2688426   0.0509092
   18  -0.0128827   0.0012664   0.0090721   0.0944942   0.0509092   0.0395466
   19   0.0014844   0.0050887   0.0000505   0.0083104  -0.0009786   0.0007169
   20   0.0083315  -0.0172199   0.0003349   0.0034861   0.0017940   0.0015163
   21   0.0005073  -0.0012689  -0.0020837   0.0012408   0.0007576  -0.0024044
   22  -0.0210566  -0.0094029  -0.0336809  -0.0032978  -0.0001174   0.0012040
   23  -0.0122060  -0.0018775  -0.0143465  -0.0017652  -0.0001897   0.0004001
   24  -0.0096944  -0.0027537   0.0003996  -0.0010279   0.0002383  -0.0000824
   25  -0.0393535   0.0150509   0.0039005  -0.0034400   0.0001656  -0.0009488
   26  -0.0192344   0.0121862   0.0039993  -0.0016140   0.0003232  -0.0005796
   27  -0.0089576   0.0050211   0.0043396  -0.0006509  -0.0000160  -0.0001377
   28   0.0018910  -0.0006871   0.0003585  -0.0004094  -0.0025063  -0.0001153
   29  -0.0005717   0.0007674  -0.0000419  -0.0012683  -0.0015497  -0.0003599
   30  -0.0002891   0.0006024  -0.0001909  -0.0002754  -0.0002246  -0.0002125
   31   0.0006052  -0.0005189  -0.0008100  -0.0000360  -0.0006326  -0.0006710
   32   0.0006104  -0.0002995  -0.0003877   0.0000994  -0.0003279  -0.0005936
   33  -0.0004149   0.0000442   0.0000892  -0.0004426  -0.0003453   0.0002169
   34  -0.0196475  -0.0378113   0.0152551  -0.0011658   0.0019014  -0.0004773
   35  -0.0128165  -0.0192573   0.0060633   0.0002600  -0.0002235   0.0002303
   36  -0.0029775  -0.0075070   0.0056154  -0.0011629  -0.0006042  -0.0006173
   37   0.0013562   0.0006196   0.0006882   0.0001957  -0.0001437  -0.0000646
   38   0.0014014   0.0025556  -0.0018289  -0.0001424   0.0001875   0.0001320
   39   0.0003673  -0.0011152   0.0024145   0.0002232   0.0001704   0.0000592
   40   0.0021632  -0.0002514   0.0005757   0.0000609  -0.0004468   0.0000059
   41  -0.0041568  -0.0054533   0.0037483  -0.0012053   0.0004554  -0.0004711
   42   0.0014255   0.0038870  -0.0001525   0.0003039  -0.0000175   0.0001431
           19          20          21          22          23          24
    1  -0.0000137  -0.0065983  -0.0005258  -0.0491053   0.0025963  -0.0137691
    2  -0.0017930  -0.0017642  -0.0002424   0.0046426  -0.0542645  -0.0283005
    3   0.0011826  -0.0009699   0.0000192  -0.0086269  -0.0278894  -0.2984491
    4  -0.0563763  -0.0009449  -0.0012643  -0.0001280  -0.0004729   0.0003872
    5   0.0206187   0.0203378   0.0027753  -0.0000910   0.0024715  -0.0011589
    6  -0.0000594   0.0029592   0.0172222  -0.0009949   0.0007598   0.0012157
    7  -0.5970781   0.2924871   0.0224197  -0.0005707   0.0000879  -0.0004815
    8   0.2864419  -0.2666123  -0.0129637  -0.0010468  -0.0004893  -0.0002391
    9   0.0224180  -0.0155097  -0.0591065  -0.0000401  -0.0003186  -0.0003105
   10  -0.0130991   0.0417581   0.0019105   0.0062791   0.0037492   0.0022986
   11   0.0282660  -0.0326236  -0.0045975  -0.0039227  -0.0018337  -0.0019294
   12   0.0001897  -0.0047013   0.0208958  -0.0036461  -0.0007444  -0.0000732
   13   0.0014844   0.0083315   0.0005073  -0.0210566  -0.0122060  -0.0096944
   14   0.0050887  -0.0172199  -0.0012689  -0.0094029  -0.0018775  -0.0027537
   15   0.0000505   0.0003349  -0.0020837  -0.0336809  -0.0143465   0.0003996
   16   0.0083104   0.0034861   0.0012408  -0.0032978  -0.0017652  -0.0010279
   17  -0.0009786   0.0017940   0.0007576  -0.0001174  -0.0001897   0.0002383
   18   0.0007169   0.0015163  -0.0024044   0.0012040   0.0004001  -0.0000824
   19   0.6648635  -0.3378239  -0.0256516   0.0000089   0.0000017  -0.0000339
   20  -0.3378239   0.2923509   0.0180420   0.0006456   0.0003620   0.0003077
   21  -0.0256516   0.0180420   0.0227511   0.0000577   0.0000955   0.0000101
   22   0.0000089   0.0006456   0.0000577   0.0606850   0.0063786   0.0210776
   23   0.0000017   0.0003620   0.0000955   0.0063786   0.0584685   0.0313632
   24  -0.0000339   0.0003077   0.0000101   0.0210776   0.0313632   0.3216369
   25   0.0000449   0.0007219   0.0000560   0.0038622  -0.0006896   0.0004153
   26   0.0004221   0.0004769   0.0000335   0.0020174  -0.0009542  -0.0006589
   27  -0.0000660   0.0000448  -0.0000110   0.0212937  -0.0214851  -0.0094505
   28   0.0020217   0.0018156  -0.0020684   0.0000068  -0.0002546   0.0001695
   29   0.0026952   0.0026579  -0.0013904   0.0000065   0.0002087   0.0000054
   30   0.0015435  -0.0009609   0.0002832   0.0001129  -0.0002662   0.0003464
   31  -0.0008772  -0.0003652   0.0043079   0.0002436  -0.0000186  -0.0005604
   32   0.0015519   0.0002946   0.0005659   0.0001859  -0.0003134   0.0007676
   33   0.0007927  -0.0004778   0.0009465  -0.0001329  -0.0005522   0.0003971
   34  -0.0063140  -0.0029154  -0.0003846   0.0019096   0.0027162   0.0002755
   35  -0.0075935  -0.0007828  -0.0023858   0.0014538   0.0025639  -0.0008655
   36  -0.0031325  -0.0006657   0.0013655   0.0034782   0.0308610  -0.0158550
   37  -0.0002294  -0.0001072  -0.0003488   0.0008905   0.0000105   0.0005692
   38   0.0007035  -0.0001451   0.0001739  -0.0011043  -0.0051081   0.0027678
   39   0.0006303   0.0000938   0.0000893   0.0000952   0.0029162   0.0001975
   40  -0.0027460  -0.0004909  -0.0002565   0.0002728  -0.0001334   0.0003745
   41   0.0023995   0.0008738   0.0004049   0.0003548   0.0009556   0.0004561
   42   0.0014192  -0.0000133   0.0000228  -0.0001976  -0.0007934   0.0000173
           25          26          27          28          29          30
    1  -0.1631830   0.1288471   0.0629904  -0.0054384   0.0039651   0.0022449
    2   0.1190609  -0.1719328  -0.0590155   0.0024615  -0.0009030  -0.0012832
    3   0.0567756  -0.0579982  -0.0817029   0.0026726  -0.0022586  -0.0006825
    4   0.0006879  -0.0014308   0.0007101  -0.0485800   0.0124348  -0.0045539
    5  -0.0006485  -0.0043327   0.0027412   0.0125660  -0.2357919   0.1211751
    6   0.0007851   0.0045890  -0.0013959  -0.0038463   0.1208690  -0.1186659
    7  -0.0002182  -0.0015169   0.0000348   0.0012920  -0.0019299  -0.0028456
    8  -0.0012115  -0.0005562  -0.0001428  -0.0281543  -0.0173476  -0.0030147
    9  -0.0001573  -0.0002041  -0.0003403   0.0172670   0.0072215   0.0002740
   10   0.0027197  -0.0005740  -0.0012205  -0.0051597  -0.0011141  -0.0003417
   11  -0.0048333  -0.0018054  -0.0001821   0.0023601   0.0016535  -0.0008871
   12   0.0020526   0.0006955   0.0001289  -0.0017973  -0.0000950   0.0002573
   13  -0.0393535  -0.0192344  -0.0089576   0.0018910  -0.0005717  -0.0002891
   14   0.0150509   0.0121862   0.0050211  -0.0006871   0.0007674   0.0006024
   15   0.0039005   0.0039993   0.0043396   0.0003585  -0.0000419  -0.0001909
   16  -0.0034400  -0.0016140  -0.0006509  -0.0004094  -0.0012683  -0.0002754
   17   0.0001656   0.0003232  -0.0000160  -0.0025063  -0.0015497  -0.0002246
   18  -0.0009488  -0.0005796  -0.0001377  -0.0001153  -0.0003599  -0.0002125
   19   0.0000449   0.0004221  -0.0000660   0.0020217   0.0026952   0.0015435
   20   0.0007219   0.0004769   0.0000448   0.0018156   0.0026579  -0.0009609
   21   0.0000560   0.0000335  -0.0000110  -0.0020684  -0.0013904   0.0002832
   22   0.0038622   0.0020174   0.0212937   0.0000068   0.0000065   0.0001129
   23  -0.0006896  -0.0009542  -0.0214851  -0.0002546   0.0002087  -0.0002662
   24   0.0004153  -0.0006589  -0.0094505   0.0001695   0.0000054   0.0003464
   25   0.1933454  -0.1262428  -0.0605820   0.0004677  -0.0002194   0.0000250
   26  -0.1262428   0.1824528   0.0613040   0.0014884  -0.0008939  -0.0006714
   27  -0.0605820   0.0613040   0.0804369  -0.0006050   0.0007133   0.0006337
   28   0.0004677   0.0014884  -0.0006050   0.0519161  -0.0133044   0.0067594
   29  -0.0002194  -0.0008939   0.0007133  -0.0133044   0.2566681  -0.1290170
   30   0.0000250  -0.0006714   0.0006337   0.0067594  -0.1290170   0.1265026
   31  -0.0001093  -0.0002777  -0.0000485  -0.0001664  -0.0002037  -0.0007376
   32   0.0000855   0.0002712   0.0004104   0.0058128   0.0075118   0.0259818
   33   0.0001158   0.0000617   0.0002864  -0.0036033  -0.0042120  -0.0164890
   34   0.0048941   0.0185333  -0.0126802   0.0007788  -0.0001623  -0.0005860
   35  -0.0020283  -0.0167610   0.0119887   0.0195788  -0.0137476  -0.0120785
   36  -0.0020210  -0.0104176   0.0059797  -0.0147702   0.0088543   0.0071772
   37  -0.0000632  -0.0000287  -0.0004623   0.0011431  -0.0004982  -0.0006487
   38   0.0002063   0.0012169  -0.0005767  -0.0006876   0.0003554   0.0000529
   39  -0.0001471   0.0002239   0.0007006   0.0001763  -0.0002939   0.0006217
   40   0.0003455  -0.0003890   0.0002440   0.0002366   0.0001705  -0.0004077
   41   0.0005825   0.0003091  -0.0008053  -0.0004889   0.0004110   0.0005913
   42  -0.0002696  -0.0003771   0.0005325  -0.0005976   0.0000051   0.0001447
           31          32          33          34          35          36
    1   0.0006030  -0.0012509  -0.0002015  -0.0781399  -0.0027950   0.0043725
    2  -0.0013532   0.0007217   0.0009691   0.0093454  -0.1643059   0.0516153
    3   0.0003900  -0.0017937   0.0008546  -0.0028085   0.0503464  -0.1159526
    4  -0.0519286  -0.0123482  -0.0430680  -0.1334487   0.0457313   0.0265046
    5  -0.0133075  -0.0585677  -0.0577780   0.0437227  -0.1223451  -0.0206340
    6  -0.0511420  -0.0623337  -0.2706091   0.0313011  -0.0219636  -0.0935712
    7  -0.0076569  -0.0047291  -0.0022755  -0.0270440  -0.0015350   0.0014328
    8  -0.0054752  -0.0054261  -0.0010499   0.0214888   0.0152656   0.0027040
    9  -0.0303185  -0.0139189  -0.0012273   0.0103126   0.0078448  -0.0007648
   10  -0.0015550  -0.0012667  -0.0000625   0.0060963  -0.0005838   0.0018398
   11  -0.0004083  -0.0004195   0.0001521  -0.0057376   0.0003151  -0.0001924
   12   0.0039006   0.0030520  -0.0011804   0.0001642  -0.0007511   0.0017194
   13   0.0006052   0.0006104  -0.0004149  -0.0196475  -0.0128165  -0.0029775
   14  -0.0005189  -0.0002995   0.0000442  -0.0378113  -0.0192573  -0.0075070
   15  -0.0008100  -0.0003877   0.0000892   0.0152551   0.0060633   0.0056154
   16  -0.0000360   0.0000994  -0.0004426  -0.0011658   0.0002600  -0.0011629
   17  -0.0006326  -0.0003279  -0.0003453   0.0019014  -0.0002235  -0.0006042
   18  -0.0006710  -0.0005936   0.0002169  -0.0004773   0.0002303  -0.0006173
   19  -0.0008772   0.0015519   0.0007927  -0.0063140  -0.0075935  -0.0031325
   20  -0.0003652   0.0002946  -0.0004778  -0.0029154  -0.0007828  -0.0006657
   21   0.0043079   0.0005659   0.0009465  -0.0003846  -0.0023858   0.0013655
   22   0.0002436   0.0001859  -0.0001329   0.0019096   0.0014538   0.0034782
   23  -0.0000186  -0.0003134  -0.0005522   0.0027162   0.0025639   0.0308610
   24  -0.0005604   0.0007676   0.0003971   0.0002755  -0.0008655  -0.0158550
   25  -0.0001093   0.0000855   0.0001158   0.0048941  -0.0020283  -0.0020210
   26  -0.0002777   0.0002712   0.0000617   0.0185333  -0.0167610  -0.0104176
   27  -0.0000485   0.0004104   0.0002864  -0.0126802   0.0119887   0.0059797
   28  -0.0001664   0.0058128  -0.0036033   0.0007788   0.0195788  -0.0147702
   29  -0.0002037   0.0075118  -0.0042120  -0.0001623  -0.0137476   0.0088543
   30  -0.0007376   0.0259818  -0.0164890  -0.0005860  -0.0120785   0.0071772
   31   0.0599599   0.0111944   0.0477059   0.0031489   0.0083446   0.0265723
   32   0.0111944   0.0637186   0.0671835  -0.0022597  -0.0063351  -0.0187897
   33   0.0477059   0.0671835   0.2967746  -0.0004897  -0.0030165  -0.0115370
   34   0.0031489  -0.0022597  -0.0004897   0.5591728   0.0499458   0.0251102
   35   0.0083446  -0.0063351  -0.0030165   0.0499458   0.4679642   0.0201839
   36   0.0265723  -0.0187897  -0.0115370   0.0251102   0.0201839   0.5673826
   37  -0.0033898   0.0026835   0.0018442  -0.0529026  -0.0037894  -0.0237761
   38   0.0039155  -0.0018043  -0.0013201  -0.0050677  -0.0541469  -0.0391406
   39   0.0013446  -0.0007865   0.0008887  -0.0218280  -0.0377277  -0.2954384
   40   0.0011586  -0.0003692   0.0002323  -0.2573381  -0.0941726  -0.0414701
   41  -0.0008934   0.0009756   0.0003413  -0.0936995  -0.0882035  -0.0162673
   42   0.0000668   0.0006424   0.0005888  -0.0431645  -0.0178687  -0.0555034
           37          38          39          40          41          42
    1  -0.0014065   0.0035704  -0.0031158  -0.0028414  -0.0264546   0.0148550
    2  -0.0011362   0.0027114  -0.0008388  -0.0010754  -0.0081701   0.0044963
    3   0.0015258   0.0336479  -0.0182836  -0.0003722  -0.0088266   0.0023005
    4   0.0015778  -0.0011210   0.0001780  -0.0209030   0.0212229   0.0113828
    5   0.0042213  -0.0042429  -0.0018608  -0.0091343   0.0102135   0.0046876
    6   0.0245987  -0.0209649  -0.0082736  -0.0023045   0.0025524   0.0008174
    7   0.0015888  -0.0016927  -0.0009698   0.0010623   0.0009567   0.0006362
    8   0.0002607  -0.0000978  -0.0005805   0.0049171  -0.0046670  -0.0017399
    9   0.0009347   0.0002292  -0.0001834   0.0016230  -0.0019865  -0.0000839
   10  -0.0008734   0.0000228   0.0005473   0.0004712   0.0034931  -0.0003891
   11   0.0002681  -0.0000957   0.0002085   0.0011302  -0.0019167   0.0002203
   12   0.0003307  -0.0003447  -0.0005203  -0.0004628   0.0009729  -0.0006350
   13   0.0013562   0.0014014   0.0003673   0.0021632  -0.0041568   0.0014255
   14   0.0006196   0.0025556  -0.0011152  -0.0002514  -0.0054533   0.0038870
   15   0.0006882  -0.0018289   0.0024145   0.0005757   0.0037483  -0.0001525
   16   0.0001957  -0.0001424   0.0002232   0.0000609  -0.0012053   0.0003039
   17  -0.0001437   0.0001875   0.0001704  -0.0004468   0.0004554  -0.0000175
   18  -0.0000646   0.0001320   0.0000592   0.0000059  -0.0004711   0.0001431
   19  -0.0002294   0.0007035   0.0006303  -0.0027460   0.0023995   0.0014192
   20  -0.0001072  -0.0001451   0.0000938  -0.0004909   0.0008738  -0.0000133
   21  -0.0003488   0.0001739   0.0000893  -0.0002565   0.0004049   0.0000228
   22   0.0008905  -0.0011043   0.0000952   0.0002728   0.0003548  -0.0001976
   23   0.0000105  -0.0051081   0.0029162  -0.0001334   0.0009556  -0.0007934
   24   0.0005692   0.0027678   0.0001975   0.0003745   0.0004561   0.0000173
   25  -0.0000632   0.0002063  -0.0001471   0.0003455   0.0005825  -0.0002696
   26  -0.0000287   0.0012169   0.0002239  -0.0003890   0.0003091  -0.0003771
   27  -0.0004623  -0.0005767   0.0007006   0.0002440  -0.0008053   0.0005325
   28   0.0011431  -0.0006876   0.0001763   0.0002366  -0.0004889  -0.0005976
   29  -0.0004982   0.0003554  -0.0002939   0.0001705   0.0004110   0.0000051
   30  -0.0006487   0.0000529   0.0006217  -0.0004077   0.0005913   0.0001447
   31  -0.0033898   0.0039155   0.0013446   0.0011586  -0.0008934   0.0000668
   32   0.0026835  -0.0018043  -0.0007865  -0.0003692   0.0009756   0.0006424
   33   0.0018442  -0.0013201   0.0008887   0.0002323   0.0003413   0.0005888
   34  -0.0529026  -0.0050677  -0.0218280  -0.2573381  -0.0936995  -0.0431645
   35  -0.0037894  -0.0541469  -0.0377277  -0.0941726  -0.0882035  -0.0178687
   36  -0.0237761  -0.0391406  -0.2954384  -0.0414701  -0.0162673  -0.0555034
   37   0.0542808   0.0009113   0.0235421  -0.0021681  -0.0032715  -0.0287332
   38   0.0009113   0.0607804   0.0403305  -0.0009155  -0.0021663  -0.0131584
   39   0.0235421   0.0403305   0.3224045  -0.0010437  -0.0007399  -0.0046767
   40  -0.0021681  -0.0009155  -0.0010437   0.2802255   0.1011606   0.0432621
   41  -0.0032715  -0.0021663  -0.0007399   0.1011606   0.0963828   0.0200296
   42  -0.0287332  -0.0131584  -0.0046767   0.0432621   0.0200296   0.0564844
 Gradient time:  CPU 2190.10 s  wall 2191.18 s
 **********************************************************************
 **                                                                  **
 **                       VIBRATIONAL ANALYSIS                       **
 **                       --------------------                       **
 **                                                                  **
 **        VIBRATIONAL FREQUENCIES (CM**-1) AND NORMAL MODES         **
 **     FORCE CONSTANTS (mDYN/ANGSTROM) AND REDUCED MASSES (AMU)     **
 **                  INFRARED INTENSITIES (KM/MOL)                   **
 **                                                                  **
 **********************************************************************


 Mode:                 1                      2                      3
 Frequency:        43.66                 120.92                 294.74
 Force Cnst:      0.0051                 0.0306                 0.1004
 Red. Mass:       4.5085                 3.5531                 1.9616
 IR Active:          YES                    YES                    YES
 IR Intens:        0.828                  0.402                  6.147
 Raman Active:       YES                    YES                    YES
               X      Y      Z        X      Y      Z        X      Y      Z
 C         -0.038  0.050  0.150    0.073 -0.012 -0.106    0.069 -0.079 -0.114
 C         -0.001  0.022 -0.238    0.005 -0.029  0.133   -0.034  0.004 -0.081
 C          0.003 -0.005  0.025   -0.007  0.014  0.033   -0.033 -0.005 -0.074
 C          0.007  0.002 -0.059    0.012  0.017  0.011   -0.028  0.017 -0.021
 O         -0.006  0.000  0.113   -0.016 -0.002  0.295   -0.035  0.021  0.105
 O          0.029  0.011 -0.243    0.038  0.016 -0.169   -0.023 -0.004  0.003
 O          0.006 -0.020  0.299   -0.007  0.017 -0.050   -0.031 -0.005  0.047
 H         -0.147  0.229  0.139    0.396 -0.002 -0.139    0.331 -0.310 -0.113
 H          0.003  0.005  0.340   -0.035 -0.026 -0.324   -0.059 -0.069 -0.432
 H         -0.059 -0.124 -0.476    0.023  0.091  0.333   -0.009 -0.068 -0.206
 H          0.049  0.309 -0.326    0.092 -0.274  0.184   -0.165  0.165 -0.100
 C          0.000 -0.068 -0.064   -0.107 -0.013 -0.137    0.098  0.048  0.113
 H          0.023 -0.253 -0.038   -0.366  0.003 -0.119    0.391  0.216  0.064
 H          0.000 -0.047 -0.117   -0.064 -0.013 -0.373    0.040  0.052  0.432
 TransDip  -0.006  0.007 -0.028    0.017  0.002 -0.011    0.038  0.009 -0.069

 Mode:                 4                      5                      6
 Frequency:       347.66                 405.41                 437.85
 Force Cnst:      0.6755                 0.3570                 0.6276
 Red. Mass:       9.4859                 3.6867                 5.5563
 IR Active:          YES                    YES                    YES
 IR Intens:        2.266                 10.659                  0.126
 Raman Active:       YES                    YES                    YES
               X      Y      Z        X      Y      Z        X      Y      Z
 C         -0.025 -0.069 -0.028    0.018 -0.091 -0.038   -0.154  0.177 -0.091
 C         -0.002  0.179 -0.019   -0.042  0.062 -0.045    0.063  0.110  0.013
 C          0.127 -0.032  0.100   -0.043  0.049  0.272    0.168 -0.151  0.101
 C          0.176  0.060  0.076    0.005 -0.026  0.225   -0.107 -0.171  0.063
 O          0.015 -0.186  0.001    0.025 -0.039 -0.075   -0.103 -0.102  0.078
 O         -0.034  0.486 -0.005    0.082 -0.072 -0.108   -0.155 -0.077 -0.058
 O         -0.115 -0.433 -0.090   -0.006  0.142 -0.114    0.246 -0.042 -0.049
 H          0.026 -0.162 -0.023    0.113 -0.246 -0.028   -0.184  0.289 -0.104
 H          0.038  0.049 -0.139    0.007 -0.025 -0.209   -0.106  0.186  0.013
 H         -0.062  0.013 -0.294   -0.175 -0.198 -0.466   -0.263  0.047 -0.053
 H          0.067  0.465 -0.113    0.114  0.549 -0.208    0.122  0.218 -0.031
 C         -0.087  0.013  0.042   -0.064 -0.036  0.054    0.056  0.228 -0.044
 H         -0.138  0.028  0.042   -0.083 -0.048  0.056    0.237  0.434 -0.088
 H         -0.037 -0.079 -0.017   -0.061 -0.025  0.009    0.088  0.041  0.241
 TransDip   0.045  0.009  0.015   -0.038 -0.007  0.097   -0.001  0.004  0.011

 Mode:                 7                      8                      9
 Frequency:       454.96                 554.11                 587.81
 Force Cnst:      0.7691                 0.9763                 0.4486
 Red. Mass:       6.3061                 5.3968                 2.2036
 IR Active:          YES                    YES                    YES
 IR Intens:       10.104                  8.752                  2.754
 Raman Active:       YES                    YES                    YES
               X      Y      Z        X      Y      Z        X      Y      Z
 C          0.121  0.084  0.010   -0.158 -0.049 -0.042    0.086  0.001  0.048
 C          0.027 -0.258 -0.031    0.262  0.206  0.057   -0.012 -0.000  0.054
 C         -0.073 -0.159  0.192    0.056  0.143  0.050    0.056 -0.102  0.005
 C         -0.126  0.075  0.219   -0.057  0.093 -0.029   -0.054  0.019 -0.121
 O         -0.006  0.273 -0.049   -0.143  0.153  0.014   -0.008  0.146 -0.014
 O         -0.101  0.094 -0.097    0.093 -0.206  0.009   -0.070 -0.019  0.028
 O         -0.079 -0.129 -0.076   -0.137 -0.186 -0.018    0.100 -0.045 -0.013
 H          0.041  0.242 -0.002   -0.081 -0.068 -0.043    0.197 -0.225  0.061
 H         -0.017 -0.143  0.193   -0.261 -0.153 -0.056   -0.018  0.002 -0.194
 H         -0.118 -0.194  0.097    0.361  0.156 -0.044   -0.151 -0.225 -0.308
 H          0.186 -0.342 -0.034    0.387  0.257  0.014   -0.042  0.412 -0.060
 C          0.243 -0.031 -0.112    0.096 -0.061 -0.022   -0.066 -0.011  0.076
 H          0.417 -0.045 -0.119   -0.030 -0.021 -0.019   -0.460 -0.202  0.132
 H          0.135  0.143  0.077    0.228 -0.335 -0.092   -0.011  0.052 -0.398
 TransDip   0.038 -0.052  0.079    0.019  0.092 -0.008    0.017 -0.037 -0.034

 Mode:                10                     11                     12
 Frequency:       662.64                 718.55                 878.23
 Force Cnst:      1.5828                 0.9653                 0.8095
 Red. Mass:       6.1183                 3.1731                 1.7813
 IR Active:          YES                    YES                    YES
 IR Intens:        1.734                  4.494                  4.313
 Raman Active:       YES                    YES                    YES
               X      Y      Z        X      Y      Z        X      Y      Z
 C         -0.282 -0.030 -0.071    0.031 -0.007  0.057    0.006  0.023  0.074
 C         -0.160 -0.142 -0.056    0.028  0.094 -0.080   -0.011  0.041 -0.126
 C          0.111 -0.129 -0.044    0.052  0.018 -0.198    0.045  0.034  0.137
 C          0.124  0.194  0.094   -0.070 -0.051  0.301   -0.012 -0.017 -0.098
 O         -0.100  0.172  0.002    0.003  0.031 -0.070    0.024  0.024 -0.001
 O          0.275  0.013  0.010   -0.044 -0.020 -0.088   -0.041 -0.018  0.016
 O          0.178 -0.055  0.005    0.042 -0.047  0.048    0.020 -0.020 -0.027
 H         -0.173 -0.049 -0.071    0.162 -0.302  0.076    0.212 -0.280  0.089
 H         -0.287 -0.012 -0.120   -0.027  0.070 -0.243   -0.004  0.182 -0.300
 H         -0.239 -0.077  0.072    0.270  0.303  0.247    0.024  0.290  0.289
 H         -0.252 -0.267 -0.001   -0.288 -0.334  0.104    0.275 -0.434 -0.042
 C         -0.175 -0.033  0.032   -0.033  0.032  0.063   -0.085 -0.025  0.004
 H          0.123  0.124 -0.014   -0.266 -0.195  0.113    0.286 -0.261  0.014
 H         -0.222 -0.094  0.405    0.033  0.015 -0.265   -0.166  0.063  0.247
 TransDip  -0.024 -0.034  0.007    0.010 -0.017  0.065    0.059  0.004  0.030

 Mode:                13                     14                     15
 Frequency:       893.02                 957.22                 984.26
 Force Cnst:      1.2120                 1.2336                 1.6582
 Red. Mass:       2.5796                 2.2851                 2.9050
 IR Active:          YES                    YES                    YES
 IR Intens:        2.375                  6.022                 66.655
 Raman Active:       YES                    YES                    YES
               X      Y      Z        X      Y      Z        X      Y      Z
 C          0.046 -0.146  0.095   -0.131  0.147  0.011    0.118  0.046  0.038
 C         -0.117  0.093 -0.035    0.084 -0.110 -0.041    0.071 -0.174 -0.028
 C          0.001 -0.040  0.052   -0.083 -0.062  0.024    0.080  0.113  0.002
 C          0.011  0.069 -0.036    0.064 -0.022 -0.022   -0.067  0.137  0.013
 O         -0.118 -0.050 -0.006   -0.033 -0.060  0.003   -0.142 -0.116 -0.028
 O          0.060 -0.012  0.015    0.054  0.036  0.014    0.042 -0.049 -0.001
 O          0.023  0.007 -0.010   -0.052  0.043 -0.003   -0.006 -0.051 -0.003
 H         -0.070 -0.262  0.115    0.069 -0.344  0.042   -0.011  0.022  0.046
 H         -0.101 -0.315  0.126   -0.170  0.337 -0.471    0.128  0.072  0.029
 H         -0.449  0.246  0.252    0.017 -0.103 -0.018    0.342 -0.246 -0.175
 H         -0.139 -0.130  0.035    0.034 -0.093 -0.034    0.182 -0.027 -0.089
 C          0.161  0.122 -0.083    0.108  0.070  0.069   -0.083  0.111  0.031
 H         -0.053 -0.114 -0.033   -0.231 -0.295  0.144   -0.069  0.153  0.027
 H          0.141  0.298 -0.405    0.258 -0.096 -0.375   -0.315  0.663 -0.015
 TransDip   0.040 -0.008  0.027   -0.006 -0.064 -0.045    0.097  0.243  0.008

 Mode:                16                     17                     18
 Frequency:      1081.64                1083.50                1128.07
 Force Cnst:      1.5809                 1.3561                 3.3678
 Red. Mass:       2.2934                 1.9606                 4.4918
 IR Active:          YES                    YES                    YES
 IR Intens:       21.327                 11.823                 92.974
 Raman Active:       YES                    YES                    YES
               X      Y      Z        X      Y      Z        X      Y      Z
 C          0.100  0.144  0.037   -0.057 -0.056  0.125   -0.201 -0.058  0.017
 C         -0.057  0.053  0.099    0.062 -0.010  0.098   -0.084 -0.143  0.040
 C          0.008 -0.011 -0.071   -0.044 -0.040 -0.116    0.171  0.266 -0.013
 C         -0.053  0.114  0.034    0.038 -0.060  0.039   -0.145  0.112  0.008
 O         -0.090 -0.088 -0.044    0.025  0.028 -0.018    0.235 -0.037  0.030
 O          0.037 -0.020 -0.004    0.003  0.023 -0.005   -0.074 -0.048 -0.014
 O          0.014 -0.009  0.011   -0.019  0.022  0.019   -0.005 -0.063  0.001
 H          0.260  0.071  0.022    0.155 -0.325  0.138    0.110 -0.184  0.017
 H          0.126  0.299 -0.229   -0.210 -0.079 -0.177    0.024  0.243 -0.165
 H         -0.448 -0.013  0.029   -0.176 -0.136 -0.098   -0.653 -0.188  0.011
 H          0.074  0.173  0.035    0.587  0.210 -0.073   -0.229  0.127 -0.006
 C          0.019 -0.127 -0.053   -0.047  0.069 -0.126    0.111  0.019 -0.048
 H          0.313 -0.321 -0.042    0.260  0.066 -0.146   -0.055 -0.067 -0.024
 H          0.102 -0.409  0.203   -0.187  0.265  0.180    0.088  0.087 -0.145
 TransDip   0.039  0.142  0.018   -0.014 -0.108  0.018   -0.262  0.159 -0.038

 Mode:                19                     20                     21
 Frequency:      1167.01                1203.76                1270.93
 Force Cnst:      2.5949                 1.1410                 1.6475
 Red. Mass:       3.2339                 1.3364                 1.7312
 IR Active:          YES                    YES                    YES
 IR Intens:      166.384                  5.239                118.502
 Raman Active:       YES                    YES                    YES
               X      Y      Z        X      Y      Z        X      Y      Z
 C         -0.010 -0.121 -0.009   -0.006 -0.001  0.124   -0.079  0.017 -0.015
 C          0.144  0.038 -0.068    0.039 -0.015 -0.021   -0.042  0.082  0.054
 C         -0.103 -0.190 -0.020   -0.008 -0.016  0.048   -0.048 -0.103  0.019
 C         -0.147  0.230  0.000   -0.012  0.025 -0.023   -0.068  0.099 -0.006
 O          0.111 -0.052  0.021    0.005 -0.020 -0.033    0.072 -0.046  0.007
 O          0.009 -0.016 -0.000    0.004 -0.002  0.006    0.006 -0.006  0.001
 O         -0.003  0.020  0.001   -0.002  0.001 -0.007    0.032  0.002 -0.003
 H         -0.139 -0.003  0.002    0.462  0.092  0.076    0.098  0.021 -0.031
 H          0.486  0.308  0.143   -0.193 -0.071 -0.142   -0.099  0.022 -0.074
 H         -0.241  0.113  0.099    0.188 -0.026 -0.052    0.635  0.018 -0.118
 H          0.355 -0.146 -0.062   -0.495  0.013  0.073   -0.191  0.097  0.081
 C         -0.077  0.094  0.047   -0.018  0.017 -0.075    0.054 -0.062 -0.040
 H         -0.149  0.227  0.031   -0.105  0.506 -0.138    0.193 -0.288 -0.023
 H          0.118 -0.334  0.022    0.088 -0.293  0.107   -0.203  0.525 -0.050
 TransDip  -0.412 -0.005 -0.031   -0.067 -0.005  0.030   -0.342  0.055 -0.040

 Mode:                22                     23                     24
 Frequency:      1294.44                1347.62                1377.66
 Force Cnst:      1.1537                 1.5916                 1.6148
 Red. Mass:       1.1686                 1.4875                 1.4440
 IR Active:          YES                    YES                    YES
 IR Intens:       22.834                  3.714                  3.634
 Raman Active:       YES                    YES                    YES
               X      Y      Z        X      Y      Z        X      Y      Z
 C         -0.026  0.015 -0.011   -0.004 -0.003 -0.022   -0.021  0.023  0.021
 C         -0.019  0.009 -0.028    0.191  0.017 -0.014   -0.016  0.039 -0.020
 C         -0.003 -0.006 -0.021   -0.012 -0.018  0.008   -0.004 -0.013 -0.011
 C         -0.016  0.018  0.001    0.011 -0.016 -0.004    0.011 -0.018  0.003
 O          0.023 -0.031 -0.024   -0.006  0.003 -0.001   -0.022  0.010  0.002
 O          0.005  0.001  0.001    0.006  0.008  0.002    0.004  0.005  0.000
 O          0.000  0.001  0.003   -0.027  0.014 -0.001   -0.000  0.005  0.002
 H          0.466  0.488 -0.101    0.028  0.152 -0.048   -0.054 -0.101  0.033
 H         -0.374 -0.353  0.021   -0.050 -0.049 -0.013    0.196  0.321 -0.123
 H         -0.165  0.062  0.073   -0.565  0.031  0.085   -0.156  0.076  0.049
 H          0.390 -0.082 -0.079   -0.545  0.031  0.124    0.162 -0.062 -0.026
 C          0.016 -0.015  0.089   -0.043 -0.043  0.014    0.076 -0.168  0.022
 H         -0.173  0.007  0.106    0.125 -0.204  0.027   -0.260  0.691 -0.080
 H         -0.014  0.103 -0.046   -0.248  0.404  0.045   -0.143  0.381 -0.096
 TransDip  -0.151  0.026 -0.000   -0.029 -0.054 -0.005    0.058 -0.011 -0.016

 Mode:                25                     26                     27
 Frequency:      1416.16                1454.86                1489.10
 Force Cnst:      1.6288                 1.3518                 1.4262
 Red. Mass:       1.3785                 1.0840                 1.0916
 IR Active:          YES                    YES                    YES
 IR Intens:        8.501                 14.916                  7.446
 Raman Active:       YES                    YES                    YES
               X      Y      Z        X      Y      Z        X      Y      Z
 C         -0.051 -0.127  0.031    0.015  0.017 -0.001    0.000 -0.002 -0.007
 C         -0.017 -0.022  0.007    0.002 -0.068 -0.032    0.003  0.012 -0.001
 C          0.001  0.007 -0.001   -0.005 -0.013 -0.002    0.000 -0.004  0.000
 C          0.030 -0.056 -0.001   -0.006  0.011  0.002    0.003 -0.004 -0.001
 O         -0.057  0.037 -0.015    0.010 -0.005  0.003   -0.008  0.002  0.001
 O          0.005  0.009  0.002   -0.000 -0.001 -0.001    0.001  0.001  0.000
 O          0.000  0.002  0.000    0.002 -0.000 -0.001   -0.002  0.002  0.000
 H          0.327  0.548 -0.084   -0.123 -0.040  0.013    0.032 -0.044 -0.003
 H          0.451  0.479 -0.146   -0.089 -0.065 -0.053    0.066  0.032  0.052
 H          0.121  0.044  0.092    0.108  0.341  0.598   -0.006 -0.020 -0.056
 H          0.003  0.155 -0.038   -0.014  0.649 -0.202   -0.001 -0.060  0.016
 C          0.022  0.041 -0.002   -0.003 -0.013 -0.006    0.063  0.017 -0.055
 H          0.071 -0.185  0.025   -0.081  0.012 -0.001   -0.665 -0.253  0.061
 H          0.025  0.066 -0.065   -0.030  0.001  0.080   -0.104  0.051  0.671
 TransDip   0.065 -0.066  0.009    0.024  0.110  0.052   -0.037 -0.049  0.063

 Mode:                28                     29                     30
 Frequency:      1517.59                1811.62                1827.43
 Force Cnst:      1.4783                24.9043                25.3447
 Red. Mass:       1.0894                12.8793                12.8811
 IR Active:          YES                    YES                    YES
 IR Intens:        5.395                302.197                164.844
 Raman Active:       YES                    YES                    YES
               X      Y      Z        X      Y      Z        X      Y      Z
 C         -0.050  0.040 -0.046   -0.016  0.000 -0.002   -0.032 -0.001 -0.001
 C          0.006 -0.010 -0.003   -0.053  0.010  0.003    0.033 -0.011 -0.002
 C         -0.001 -0.001 -0.000    0.639 -0.357 -0.025   -0.334  0.128  0.006
 C          0.003 -0.014 -0.001    0.280  0.183  0.047    0.643  0.364  0.090
 O         -0.022  0.003 -0.006   -0.005 -0.005 -0.003   -0.015 -0.025 -0.005
 O          0.006  0.004  0.001   -0.211 -0.127 -0.032   -0.423 -0.235 -0.061
 O         -0.001  0.001 -0.000   -0.430  0.256  0.018    0.199 -0.108 -0.008
 H          0.567 -0.407 -0.029    0.049  0.015 -0.013    0.096  0.028 -0.024
 H          0.250  0.005  0.649   -0.001  0.019  0.024    0.006  0.046  0.031
 H          0.002  0.039  0.074    0.165  0.002  0.001   -0.092 -0.008  0.018
 H         -0.014  0.081 -0.024    0.006 -0.002  0.004   -0.007  0.004 -0.004
 C         -0.008 -0.004  0.005   -0.009 -0.002  0.001    0.012 -0.000  0.004
 H          0.056  0.001 -0.003    0.032 -0.020  0.001   -0.023  0.004  0.005
 H         -0.009  0.016 -0.054   -0.021  0.004 -0.025   -0.007  0.044 -0.005
 TransDip   0.042 -0.034  0.051    0.551 -0.079  0.016    0.331  0.236  0.062

 Mode:                31                     32                     33
 Frequency:      3014.52                3030.57                3040.88
 Force Cnst:      5.7253                 5.7919                 5.7782
 Red. Mass:       1.0693                 1.0703                 1.0606
 IR Active:          YES                    YES                    YES
 IR Intens:        5.256                 24.700                 23.162
 Raman Active:       YES                    YES                    YES
               X      Y      Z        X      Y      Z        X      Y      Z
 C          0.000  0.000 -0.001   -0.016  0.005 -0.067   -0.011  0.006 -0.022
 C         -0.013 -0.037 -0.062    0.001  0.004  0.002   -0.001 -0.009  0.001
 C         -0.000 -0.000 -0.001    0.000 -0.000 -0.000   -0.001 -0.000  0.000
 C          0.000  0.000 -0.000    0.001 -0.001  0.000    0.001 -0.000  0.000
 O         -0.000 -0.000 -0.000   -0.002 -0.000  0.000   -0.001 -0.000  0.000
 O         -0.000 -0.000  0.000   -0.000 -0.000 -0.000   -0.000  0.000 -0.000
 O          0.000 -0.000  0.000   -0.000  0.000  0.000    0.000  0.000 -0.000
 H          0.001 -0.000  0.015    0.067  0.109  0.882    0.022  0.040  0.321
 H         -0.002  0.001  0.002    0.147 -0.142 -0.084    0.112 -0.103 -0.059
 H         -0.018  0.206 -0.149    0.001 -0.041  0.029   -0.003  0.097 -0.063
 H          0.176  0.235  0.905   -0.011 -0.011 -0.054    0.009  0.014  0.059
 C          0.003  0.003  0.012   -0.004  0.001  0.029    0.040  0.011 -0.049
 H         -0.013 -0.021 -0.149   -0.032 -0.058 -0.364    0.070  0.108  0.692
 H         -0.024 -0.014 -0.002    0.082  0.042  0.020   -0.532 -0.235 -0.114
 TransDip   0.040 -0.037 -0.050   -0.122  0.017 -0.101    0.050  0.010 -0.145

 Mode:                34                     35                     36
 Frequency:      3082.07                3090.88                3119.73
 Force Cnst:      6.1592                 6.1619                 6.2967
 Red. Mass:       1.1005                 1.0947                 1.0981
 IR Active:          YES                    YES                    YES
 IR Intens:       22.316                 10.123                 18.614
 Raman Active:       YES                    YES                    YES
               X      Y      Z        X      Y      Z        X      Y      Z
 C         -0.006  0.003 -0.011    0.003 -0.002  0.002   -0.053  0.057  0.046
 C          0.000 -0.021  0.009    0.008 -0.059  0.060    0.001 -0.002  0.001
 C          0.001 -0.000  0.000    0.001 -0.001  0.001    0.000 -0.000  0.000
 C          0.001  0.000  0.000    0.000  0.000  0.000    0.001  0.000  0.000
 O          0.000  0.000  0.000   -0.000 -0.000 -0.000   -0.001 -0.001 -0.001
 O         -0.000 -0.000 -0.000   -0.000 -0.000 -0.000   -0.000 -0.000  0.000
 O         -0.000  0.000 -0.000   -0.000  0.000 -0.000   -0.000  0.000  0.000
 H          0.010  0.015  0.140   -0.002 -0.003 -0.036   -0.026 -0.019 -0.250
 H          0.050 -0.048 -0.024   -0.035  0.032  0.016    0.653 -0.636 -0.298
 H         -0.014  0.241 -0.148   -0.047  0.782 -0.478   -0.001  0.015 -0.009
 H          0.003  0.007  0.036   -0.050 -0.083 -0.251   -0.001 -0.004 -0.011
 C         -0.062 -0.032 -0.053    0.012  0.008  0.021   -0.000  0.000  0.008
 H          0.036  0.072  0.516   -0.015 -0.034 -0.224   -0.007 -0.011 -0.087
 H          0.706  0.312  0.126   -0.136 -0.062 -0.024    0.012  0.007  0.001
 TransDip  -0.113 -0.056 -0.084    0.035 -0.064  0.071   -0.101  0.075  0.058

 STANDARD THERMODYNAMIC QUANTITIES AT   298.15 K  AND     1.00 ATM

   This Molecule has  0 Imaginary Frequencies
   Zero point vibrational energy:       67.463 kcal/mol

   Atom    1 Element C  Has Mass   12.00000
   Atom    2 Element C  Has Mass   12.00000
   Atom    3 Element C  Has Mass   12.00000
   Atom    4 Element C  Has Mass   12.00000
   Atom    5 Element O  Has Mass   15.99491
   Atom    6 Element O  Has Mass   15.99491
   Atom    7 Element O  Has Mass   15.99491
   Atom    8 Element H  Has Mass    1.00783
   Atom    9 Element H  Has Mass    1.00783
   Atom   10 Element H  Has Mass    1.00783
   Atom   11 Element H  Has Mass    1.00783
   Atom   12 Element C  Has Mass   12.00000
   Atom   13 Element H  Has Mass    1.00783
   Atom   14 Element H  Has Mass    1.00783
   Molecular Mass:   114.031710 amu
   Principal axes and moments of inertia in amu*Bohr^2:
                             1           2           3
    Eigenvalues --      600.41800   789.66599  1319.98361
          X               0.99953     0.03070    -0.00053
          Y              -0.03070     0.99951    -0.00570
          Z               0.00035     0.00571     0.99998
   Rotational Symmetry Number is   1
   The Molecule is an Asymmetric Top
   Translational Enthalpy:        0.889 kcal/mol
   Rotational Enthalpy:           0.889 kcal/mol
   Vibrational Enthalpy:         70.058 kcal/mol
   gas constant (RT):             0.592 kcal/mol
   Translational Entropy:        40.109  cal/mol.K
   Rotational Entropy:           27.928  cal/mol.K
   Vibrational Entropy:          15.942  cal/mol.K

   Total Enthalpy:               72.427 kcal/mol
   Total Entropy:                83.979  cal/mol.K

 ======================================================================

 STANDARD THERMODYNAMIC QUANTITIES FOR ANHARMONIC VIBRATION -- TOSH

   Zero point vibrational energy: ************ kcal/mol

   Vibrational Enthalpy:       Infinity kcal/mol
   Vibrational Entropy:             NaN  cal/mol.K

   Total Enthalpy:             Infinity kcal/mol
   Total Entropy:                   NaN  cal/mol.K

 ======================================================================

 STANDARD THERMODYNAMIC QUANTITIES FOR ANHARMONIC VIBRATION -- VPT2

   Zero point vibrational energy: ************ kcal/mol

   Vibrational Enthalpy:       Infinity kcal/mol
   Vibrational Entropy:             NaN  cal/mol.K

   Total Enthalpy:             Infinity kcal/mol
   Total Entropy:                   NaN  cal/mol.K

 ======================================================================

Archival summary:
1\1\pikachu\FREQ\ProcedureUnspecified\BasisUnspecified\356\taweetha\SunJul911:28:462017SunJul911:28:462017\0\\#,FREQ,ProcedureUnspecified,BasisUnspecified,\\0,1\O\C,1,1.35422\O,2,1.19506,1,120.613\C,1,1.44829,2,121.772,3,-176.407,0\H,4,1.08939,1,104.438,2,-161.347,0\H,4,1.09568,1,108.252,2,83.3753,0\C,4,1.51708,1,111.917,2,-39.4627,0\H,7,1.09354,4,109.479,1,-176.916,0\H,7,1.09493,4,109.431,1,-59.7811,0\C,7,1.52866,4,109.237,1,61.5849,0\H,10,1.09241,7,113.395,4,-172.734,0\H,10,1.09853,7,109.982,4,68.0886,0\C,10,1.51698,7,112.102,4,-49.8899,0\O,13,1.20104,10,123.294,7,-162.166,0\\\@

 Total job time:  2341.82s(wall), 2340.45s(cpu) 
 Sun Jul  9 11:28:46 2017

        *************************************************************
        *                                                           *
        *  Thank you very much for using Q-Chem.  Have a nice day.  *
        *                                                           *
        *************************************************************


 
User input: 3 of 3 
 
pikachu 127.0.1
Q-Chem Developer Version! Running on 127.0.1.*
                  Welcome to Q-Chem
     A Quantum Leap Into The Future Of Chemistry


 Q-Chem 4.4, Q-Chem, Inc., Pleasanton, CA (2016)

 Y. Shao,  Z. Gan,  E. Epifanovsky,  A. T. B. Gilbert,  M. Wormit,  
 J. Kussmann,  A. W. Lange,  A. Behn,  J. Deng,  X. Feng,  D. Ghosh,  
 M. Goldey,  P. R. Horn,  L. D. Jacobson,  I. Kaliman,  F. Rob,  
 R. Z. Khaliullin,  T. Kus,  A. Landau,  J. Liu,  E. I. Proynov,  Y. M. Rhee,  
 R. M. Richard,  M. A. Rohrdanz,  R. P. Steele,  E. J. Sundstrom,  
 H. L. Woodcock III,  P. M. Zimmerman,  D. Zuev,  B. Albrecht,  E. Alguire,  
 B. Austin,  S. A. Baeppler,  G. J. O. Beran,  Y. A. Bernard,  
 E. J. Berquist,  K. Brandhorst,  K. B. Bravaya,  S. T. Brown,  D. Casanova,  
 C.-M. Chang,  Y. Chen,  S. H. Chien,  K. D. Closser,  M. P. Coons,  
 D. L. Crittenden,  S. Dasgupta,  M. Diedenhofen,  R. A. DiStasio Jr.,  
 H. Do,  A. D. Dutoi,  R. G. Edgar,  P.-T. Fang,  S. Fatehi,  Q. Feng,  
 L. Fusti-Molnar,  A. Ghysels,  A. Golubeva-Zadorozhnaya,  J. Gomes,  
 A. Gunina,  M. W. D. Hanson-Heine,  P. H. P. Harbach,  A. W. Hauser,  
 J. E. Herr,  E. G. Hohenstein,  Z. C. Holden,  K. Hui,  T.-C. Jagau,  H. Ji,  
 B. Kaduk,  K. Khistyaev,  Jaehoon Kim,  Jihan Kim,  R. A. King,  
 P. Klunzinger,  K. Koh,  D. Kosenkov,  T. Kowalczyk,  C. M. Krauter,  
 A. Kunitsa,  K. U. Lao,  A. Laurent,  K. V. Lawler,  J. Lee,  D. Lefrancois,  
 S. Lehtola,  S. V. Levchenko,  C. Y. Lin,  Y.-S. Lin,  F. Liu,  E. Livshits,  
 R. C. Lochan,  A. Luenser,  P. Manohar,  S. F. Manzer,  S.-P. Mao,  Y. Mao,  
 N. Mardirossian,  A. V. Marenich,  L. A. Martinez-Martinez,  S. A. Maurer,  
 N. J. Mayhall,  J.-M. Mewes,  A. F. Morrison,  K. Nanda,  T. S. Nguyen-Beck,  
 C. M. Oana,  R. Olivares-Amaya,  D. P. O'Neill,  J. A. Parkhill,  
 T. M. Perrine,  R. Peverati,  P. A. Pieniazek,  F. Plasser,  A. Prociuk,  
 D. R. Rehn,  E. Rosta,  N. J. Russ,  N. Sergueev,  S. M. Sharada,  
 S. Sharma,  D. W. Small,  A. Sodt,  T. Stauch,  T. Stein,  D. Stuck,  
 Y.-C. Su,  A. J. W. Thom,  T. Tsuchimochi,  L. Vogt,  O. Vydrov,  T. Wang,  
 M. A. Watson,  J. Wenzel,  A. White,  C. F. Williams,  V. Vanovschi,  
 K. Yao,  S. Yeganeh,  S. R. Yost,  Z.-Q. You,  I. Y. Zhang,  X. Zhang,  
 Y. Zhao,  B. R. Brooks,  G. K. L. Chan,  D. M. Chipman,  C. J. Cramer,  
 W. A. Goddard III,  M. S. Gordon,  W. J. Hehre,  A. Klamt,  
 H. F. Schaefer III,  M. W. Schmidt,  C. D. Sherrill,  D. G. Truhlar,  
 A. Warshel,  X. Xu,  A. Aspuru-Guzik,  R. Baer,  A. T. Bell,  N. A. Besley,  
 J.-D. Chai,  A. Dreuw,  B. D. Dunietz,  T. R. Furlani,  S. R. Gwaltney,  
 C.-P. Hsu,  Y. Jung,  J. Kong,  D. S. Lambrecht,  W. Liang,  C. Ochsenfeld,  
 V. A. Rassolov,  L. V. Slipchenko,  J. E. Subotnik,  T. Van Voorhis,  
 J. M. Herbert,  A. I. Krylov,  P. M. W. Gill,  M. Head-Gordon

 Contributors to earlier versions of Q-Chem not listed above: 
 R. D. Adamson,  J. Baker,  E. F. C. Byrd,  A. K. Chakraborty,  C.-L. Cheng,  
 H. Dachsel,  R. J. Doerksen,  G. Hawkins,  A. Heyden,  S. Hirata,  
 G. Kedziora,  F. J. Keil,  C. Kelley,  P. P. Korambath,  W. Kurlancheek,  
 A. M. Lee,  M. S. Lee,  D. Liotard,  I. Lotan,  P. E. Maslen,  N. Nair,  
 D. Neuhauser,  R. Olson,  B. Peters,  J. Ritchie,  N. E. Schultz,  
 N. Shenvi,  A. C. Simmonett,  K. S. Thanthiriwatte,  Q. Wu,  W. Zhang

 Please cite Q-Chem as follows:
 Y. Shao et al., Mol. Phys. 113, 184-215 (2015)
 DOI: 10.1080/00268976.2014.952696

 Q-Chem 4.4.2 for Intel X86 EM64T Linux

 Parts of Q-Chem use Armadillo 5.200.1 (Boston Tea Smuggler).
 http://arma.sourceforge.net/

 Q-Chem begins on Sun Jul  9 11:28:46 2017  


Host: 0

     Scratch files written to /scratch/taweetham/qchem8893//
The previous job contains 0 fragments, simply inherited here

Checking the input file for inconsistencies... 	...done.

--------------------------------------------------------------
User input:
--------------------------------------------------------------

$molecule
read
$end

$rem
   SOLVENT_METHOD = SMD
   BASIS  =  6-311++G**
   METHOD  =  B3LYP
$end


--------------------------------------------------------------
 ----------------------------------------------------------------
             Standard Nuclear Orientation (Angstroms)
    I     Atom           X                Y                Z
 ----------------------------------------------------------------
    1      C       1.6623850591    -0.7286024456     0.3638482736
    2      C       0.5969361118     1.4912651323     0.0421277012
    3      C      -0.7427792095     0.7804964046     0.0073957949
    4      C      -0.7542324781    -0.7875682503    -0.0277915475
    5      O       0.4281131415    -1.4365546215     0.0937835646
    6      O      -1.7695810996    -1.3973478167    -0.1871727973
    7      O      -1.7957789280     1.3581493528     0.0074110706
    8      H       1.7329249529    -0.5617598175     1.4444484161
    9      H       2.4456838626    -1.4276651290     0.0731157102
   10      H       0.5141702036     2.4033342508    -0.5533874457
   11      H       0.7492800457     1.8095930282     1.0824314883
   12      C       1.7428174638     0.5804943404    -0.3986018546
   13      H       1.6868419966     0.3799700943    -1.4735602554
   14      H       2.7101724471     1.0539614239    -0.2091941394
 ----------------------------------------------------------------
 Nuclear Repulsion Energy =   374.4657895302 hartrees
 There are       30 alpha and       30 beta electrons
 Requested basis set is 6-311++G(d,p)
 There are 78 shells and 218 basis functions

 Total QAlloc Memory Limit   2000 MB
 Mega-Array Size        61 MB
 MEM_STATIC part        62 MB

                       Distance Matrix (Angstroms)
             C (  1)   C (  2)   C (  3)   C (  4)   O (  5)   O (  6)
   C (  2)  2.483243
   C (  3)  2.861687  1.516982
   C (  4)  2.448857  2.650213  1.568501
   O (  5)  1.448295  2.933138  2.508738  1.354217
   O (  6)  3.539666  3.741265  2.415613  1.195059  2.215927
   O (  7)  4.054686  2.396667  1.201038  2.385406  3.572608  2.762483
   H (  8)  1.095677  2.733475  3.161627  2.899040  2.071737  3.953219
   H (  9)  1.089390  3.455283  3.878994  3.264869  2.017696  4.223402
   H ( 10)  3.459588  1.092410  2.127910  3.473752  3.894995  4.449137
   H ( 11)  2.791516  1.098532  2.107364  3.199749  3.408526  4.270951
   C ( 12)  1.517081  1.528656  2.526465  2.871298  2.457514  4.036521
   H ( 13)  2.146066  2.172598  2.873449  3.067937  2.709378  4.093960
   H ( 14)  2.145640  2.172594  3.470529  3.927625  3.391498  5.106623
             O (  7)   H (  8)   H (  9)   H ( 10)   H ( 11)   C ( 12)
   H (  8)  4.266483
   H (  9)  5.074947  1.771545
   H ( 10)  2.596685  3.777366  4.335874
   H ( 11)  2.799428  2.592668  3.791615  1.756049
   C ( 12)  3.645718  2.168335  2.179276  2.203696  2.165932
   H ( 13)  3.908805  3.066554  2.497117  2.513141  3.075051  1.094933
   H ( 14)  4.521399  2.510000  2.511598  2.600327  2.466653  1.093536
             H ( 13)
   H ( 14)  1.760708

 A cutoff of  1.0D-08 yielded   2742 shell pairs
 There are     21778 function pairs (     23376 Cartesian)

 -------------------------------------------------------
 OpenMP Integral Computing Module                       
 Release: version 1.0, May 2013, Q-Chem Inc. Pittsburgh 
 -------------------------------------------------------
 Integral Job Info:
 Integral job number is                      11
 Integral operator is                         1
 short-range coefficients                     0
 long-range coefficients              100000000
 Omega coefficients                           0
 if combine SR and LR in K                    0
 Integral screening is                        0
 Integral computing path is                   2
 max size of driver memory is            800000
 size of driver memory is                593474
 size of scratch memory is              2260544
 max col of scratch BK array               1296
 max len of scratch array in speh3          155
 max len of scratch index in speh4           18
 max int batch size is                      520
 min int batch size is                       52
 fixed nKL is                                52
 max L of basis functions is                  2
 order of int derivative is                   0
 number of shells is                         78
 number of basis is                         226
 number of cartesian basis is               226
 number of contracted shell pairs          2742
 number of primitive shell pairs           6771
 maxK2 (contraction) of shell pair           36
 max number of K2 of shell pair               1
 max number of CS2 of shell pair            443
 max number of PS2 of shell pair           1038
 mem total for path MDJ                   45752
 -------------------------------------------------------
 Smallest overlap matrix eigenvalue = 1.52E-05

 Q-Chem warning in module /home/taweetham/qchem/stvman/mkSTV.C, line 278:

 Overlap eigenvalue is smaller than square root of threshold


 Scale SEOQF with 1.000000e-01/1.000000e-01/1.000000e-01

 Standard Electronic Orientation quadrupole field applied
 Nucleus-field energy     =     0.0000000094 hartrees
 Guess from superposition of atomic densities
 Warning:  Energy on first SCF cycle will be non-variational
 A restricted hybrid HF-DFT SCF calculation will be
 performed using Pulay DIIS extrapolation
 Exchange:     0.2000 Hartree-Fock + 0.0800 Slater + 0.7200 B88
 Correlation:  0.1900 VWN1RPA + 0.8100 LYP
 Using SG-1 standard quadrature grid
 SCF converges when DIIS error is below 1.0E-05
 ---------------------------------------
  Cycle       Energy         DIIS Error
 ---------------------------------------
    1    -421.4871726074      4.33E-02
    2    -419.7220731257      6.57E-03
    3    -419.1041518493      1.37E-02
    4    -419.8985734092      2.33E-03
    5    -419.9237324186      8.20E-04
    6    -419.9261441625      3.28E-04
    7    -419.9266484142      9.77E-05
    8    -419.9267003894      4.08E-05
    9    -419.9267077697      8.32E-06 Convergence criterion met
 ---------------------------------------
 SCF time:  CPU 82.08 s  wall 82.41 s

 Citation of the SMD model:
 Marenich, A.V.; Cramer, C.J.; Truhlar, D.G.
 J. Phys. Chem. B 2009, 113, 6378-6396.
 iSolventCode=           1
 Solvent: water                                                           

 vradii
            1           2           3           4           5           6
    1   1.8500000   1.8500000   1.8500000   1.8500000   1.5200000   1.5200000
            7           8           9          10          11          12
    1   1.5200000   1.2000000   1.2000000   1.2000000   1.2000000   1.8500000
           13          14
    1   1.2000000   1.2000000
Changing PCM_TESSEL_METHOD to VTN
Changing PCM_VDW_RADII to SMD_RADIUS
 Discretize the solute cavity surface with Lebedev spheres
	Using 302 Lebedev grid points for each H atom
	Using 302 Lebedev grid points for other atoms
	Atomic van der Waals radii will be scaled by 1.20
 Removing interior tesserae...
 Keep 1401 surface tesserae and discard 2827 interior tesserae
 Molecular Surface Area = 128.003 Angst**2
Using SCRF singleton
 A restricted hybrid HF-DFT SCF calculation will be
 performed using Pulay DIIS extrapolation
 Polarizable Continuum solvation model will be applied
 Exchange:     0.2000 Hartree-Fock + 0.0800 Slater + 0.7200 B88
 Correlation:  0.1900 VWN1RPA + 0.8100 LYP
 Using SG-1 standard quadrature grid
 SCF converges when DIIS error is below 1.0E-05

 Citation of the SMD model:
 Marenich, A.V.; Cramer, C.J.; Truhlar, D.G.
 J. Phys. Chem. B 2009, 113, 6378-6396.
 iSolventCode=           1
 Solvent: water                                                           

 vradii
            1           2           3           4           5           6
    1   1.8500000   1.8500000   1.8500000   1.8500000   1.5200000   1.5200000
            7           8           9          10          11          12
    1   1.5200000   1.2000000   1.2000000   1.2000000   1.2000000   1.8500000
           13          14
    1   1.2000000   1.2000000
 ---------------------------------------
  Cycle       Energy         DIIS Error
 ---------------------------------------
    1    -419.9266345749      2.40E-06
 Time req'd to invert C: 3.43 s (CPU) 3.43 s (wall)
    2    -419.9476666286      6.28E-04
    3    -419.9476577285      6.29E-04
    4    -419.9476669871      6.29E-04
    5    -419.9476414585      6.30E-04
    6    -419.9477559840      6.24E-04
    7    -419.9476120416      6.31E-04
    8    -419.9476880022      6.28E-04
    9    -419.9478250836      6.21E-04
   10    -419.9476677194      6.29E-04
   11    -419.9476572849      6.29E-04
   12    -419.9476606478      6.29E-04
   13    -419.9476621477      6.29E-04
   14    -419.9476664192      6.29E-04
   15    -419.9476633042      6.29E-04
   16    -419.9476608376      6.29E-04
   17    -419.9503681725      9.14E-04
   18    -419.9538871412      1.72E-04
   19    -419.9540067012      8.25E-05
   20    -419.9540361601      4.18E-05
   21    -419.9540426511      1.19E-05
   22    -419.9540434557      3.81E-06 Convergence criterion met
 ---------------------------------------
 SCF time:  CPU 187.06 s  wall 187.19 s
(0)  E-EN(g) gas-phase elect-nuc energy                 -419.926634575 a.u.
(3)  G-ENP(liq) elect-nuc-pol free energy of system     -419.954043456 a.u.
(4)  G-CDS(liq) cavity-dispersion-solvent structure 
     free energy                                                4.7999 kcal/mol
(6)  G-S(liq) free energy of system                     -419.946394376 a.u.
(9)  DeltaG-S(liq) free energy of  solvation
     (9) = (6) - (0)                                          -12.3995 kcal/mol
 SCF   energy in the final basis set = -419.9463943757
 Total energy in the final basis set = -419.9463943757

 --------------------------------------------------------------

                    Orbital Energies (a.u.)
 --------------------------------------------------------------

 Alpha MOs
 -- Occupied --
-19.188 -19.155 -19.145 -10.332 -10.299 -10.234 -10.187 -10.180
 -1.132  -1.090  -1.055  -0.816  -0.752  -0.658  -0.648  -0.550
 -0.519  -0.511  -0.497  -0.465  -0.460  -0.454  -0.428  -0.403
 -0.395  -0.361  -0.353  -0.329  -0.319  -0.280
 -- Virtual --
 -0.097   0.001   0.020   0.020   0.022   0.033   0.049   0.054
  0.056   0.060   0.077   0.088   0.101   0.107   0.112   0.115
  0.118   0.122   0.127   0.133   0.141   0.144   0.153   0.157
  0.160   0.168   0.170   0.177   0.191   0.202   0.215   0.226
  0.233   0.248   0.255   0.262   0.277   0.279   0.283   0.295
  0.299   0.305   0.311   0.316   0.328   0.333   0.348   0.351
  0.356   0.387   0.391   0.405   0.421   0.461   0.477   0.497
  0.521   0.557   0.570   0.585   0.603   0.628   0.643   0.650
  0.667   0.674   0.691   0.708   0.711   0.734   0.744   0.761
  0.770   0.829   0.846   0.861   0.867   0.909   0.976   1.018
  1.021   1.082   1.113   1.125   1.141   1.154   1.179   1.181
  1.196   1.209   1.215   1.245   1.286   1.341   1.361   1.419
  1.456   1.486   1.507   1.543   1.561   1.577   1.585   1.604
  1.627   1.649   1.663   1.688   1.702   1.725   1.732   1.770
  1.776   1.791   1.842   1.852   1.881   1.915   1.974   1.978
  2.013   2.101   2.148   2.176   2.236   2.255   2.284   2.311
  2.420   2.475   2.502   2.546   2.575   2.603   2.656   2.666
  2.688   2.737   2.752   2.755   2.787   2.803   2.827   2.858
  2.863   2.882   2.903   2.912   2.942   3.014   3.061   3.118
  3.159   3.208   3.265   3.320   3.358   3.382   3.450   3.583
  3.615   3.709   3.787   3.812   3.847   3.971   4.058   4.081
  4.111   4.232   4.340   4.998   5.014   5.051   5.092   5.184
  5.305   5.532   5.741   5.860  23.780  23.817  23.830  23.907
 23.925  49.862  49.941  50.043
 --------------------------------------------------------------

          Ground-State Mulliken Net Atomic Charges

     Atom                 Charge (a.u.)
  ----------------------------------------
      1 C                    -0.406436
      2 C                    -0.318326
      3 C                     0.339477
      4 C                     0.123545
      5 O                    -0.143539
      6 O                    -0.381755
      7 O                    -0.342261
      8 H                     0.220166
      9 H                     0.229849
     10 H                     0.221627
     11 H                     0.228976
     12 C                    -0.149895
     13 H                     0.181119
     14 H                     0.197452
  ----------------------------------------
  Sum of atomic charges =     0.000000

 -----------------------------------------------------------------
                    Cartesian Multipole Moments
 -----------------------------------------------------------------
    Charge (ESU x 10^10)
                 0.0000
    Dipole Moment (Debye)
         X       8.5226      Y       2.8606      Z       0.8632
       Tot       9.0312
    Quadrupole Moments (Debye-Ang)
        XX     -52.9841     XY       0.1362     YY     -53.1187
        XZ      -0.0849     YZ      -0.7171     ZZ     -43.0407
    Octopole Moments (Debye-Ang^2)
       XXX      39.9705    XXY      -2.6566    XYY      17.8781
       YYY      10.2195    XXZ       3.2802    XYZ       1.1435
       YYZ       0.9252    XZZ       0.0467    YZZ       0.3810
       ZZZ       2.4675
    Hexadecapole Moments (Debye-Ang^3)
      XXXX    -598.7646   XXXY     -10.4935   XXYY    -188.0541
      XYYY      -3.1468   YYYY    -453.1004   XXXZ      -6.8917
      XXYZ      -0.7081   XYYZ      -3.1086   YYYZ       2.8132
      XXZZ    -105.8678   XYZZ      -1.6747   YYZZ     -81.8149
      XZZZ      -3.8496   YZZZ       6.6164   ZZZZ     -72.7461
 -----------------------------------------------------------------
Archival summary:
1\1\pikachu\SP\ProcedureUnspecified\BasisUnspecified\356\taweetha\SunJul911:33:162017SunJul911:33:162017\0\\#,ProcedureUnspecified,BasisUnspecified,\\0,1\O\C,1,1.35422\O,2,1.19506,1,120.613\C,1,1.44829,2,121.772,3,-176.407,0\H,4,1.08939,1,104.438,2,-161.347,0\H,4,1.09568,1,108.252,2,83.3753,0\C,4,1.51708,1,111.917,2,-39.4627,0\H,7,1.09354,4,109.479,1,-176.916,0\H,7,1.09493,4,109.431,1,-59.7811,0\C,7,1.52866,4,109.237,1,61.5849,0\H,10,1.09241,7,113.395,4,-172.734,0\H,10,1.09853,7,109.982,4,68.0886,0\C,10,1.51698,7,112.102,4,-49.8899,0\O,13,1.20104,10,123.294,7,-162.166,0\\\@

 Total job time:  269.84s(wall), 269.39s(cpu) 
 Sun Jul  9 11:33:16 2017

        *************************************************************
        *                                                           *
        *  Thank you very much for using Q-Chem.  Have a nice day.  *
        *                                                           *
        *************************************************************
