# Supplementary material for: A DFT investigation of the blue bottle experiment: E∘half-cell analysis of autoxidation catalysed by redox indicators
Source: R Soc Open Sci. 2017 Nov 8;4(11):170708. doi: 10.1098/rsos.170708 (PMC5717635; doi:10.1098/rsos.170708)
Supplement: output.zip [file rsos170708supp2.zip › B3LYP_6-311++Gdp_reducing_agents/C5H6O5.out]

TWL02 127.0.1
Q-Chem Developer Version! Running on 127.0.1.*
                  Welcome to Q-Chem
     A Quantum Leap Into The Future Of Chemistry


 Q-Chem 4.4, Q-Chem, Inc., Pleasanton, CA (2016)

 Y. Shao,  Z. Gan,  E. Epifanovsky,  A. T. B. Gilbert,  M. Wormit,  
 J. Kussmann,  A. W. Lange,  A. Behn,  J. Deng,  X. Feng,  D. Ghosh,  
 M. Goldey,  P. R. Horn,  L. D. Jacobson,  I. Kaliman,  F. Rob,  
 R. Z. Khaliullin,  T. Kus,  A. Landau,  J. Liu,  E. I. Proynov,  Y. M. Rhee,  
 R. M. Richard,  M. A. Rohrdanz,  R. P. Steele,  E. J. Sundstrom,  
 H. L. Woodcock III,  P. M. Zimmerman,  D. Zuev,  B. Albrecht,  E. Alguire,  
 B. Austin,  S. A. Baeppler,  G. J. O. Beran,  Y. A. Bernard,  E. Berquist,  
 K. Brandhorst,  K. B. Bravaya,  S. T. Brown,  D. Casanova,  C.-M. Chang,  
 Y. Chen,  S. H. Chien,  K. D. Closser,  M. P. Coons,  D. L. Crittenden,  
 S. Dasgupta,  M. Diedenhofen,  R. A. DiStasio Jr.,  H. Do,  A. D. Dutoi,  
 R. G. Edgar,  P.-T. Fang,  S. Fatehi,  Q. Feng,  L. Fusti-Molnar,  
 A. Ghysels,  A. Golubeva-Zadorozhnaya,  J. Gomes,  A. Gunina,  
 M. W. D. Hanson-Heine,  P. H. P. Harbach,  A. W. Hauser,  J. E. Herr,  
 E. G. Hohenstein,  Z. C. Holden,  K. Hui,  T.-C. Jagau,  H. Ji,  B. Kaduk,  
 K. Khistyaev,  Jaehoon Kim,  Jihan Kim,  R. A. King,  P. Klunzinger,  
 K. Koh,  D. Kosenkov,  T. Kowalczyk,  C. M. Krauter,  A. Kunitsa,  
 K. U. Lao,  A. Laurent,  K. V. Lawler,  J. Lee,  D. Lefrancois,  S. Lehtola,  
 S. V. Levchenko,  C. Y. Lin,  Y.-S. Lin,  F. Liu,  E. Livshits,  
 R. C. Lochan,  A. Luenser,  P. Manohar,  S. F. Manzer,  S.-P. Mao,  Y. Mao,  
 N. Mardirossian,  A. V. Marenich,  L. A. Martinez-Martinez,  S. A. Maurer,  
 N. J. Mayhall,  J.-M. Mewes,  A. F. Morrison,  K. Nanda,  T. S. Nguyen-Beck,  
 C. M. Oana,  R. Olivares-Amaya,  D. P. O'Neill,  J. A. Parkhill,  
 T. M. Perrine,  R. Peverati,  P. A. Pieniazek,  F. Plasser,  A. Prociuk,  
 D. R. Rehn,  E. Rosta,  N. J. Russ,  N. Sergueev,  S. M. Sharada,  
 S. Sharma,  D. W. Small,  A. Sodt,  T. Stauch,  T. Stein,  D. Stuck,  
 Y.-C. Su,  A. J. W. Thom,  T. Tsuchimochi,  L. Vogt,  O. Vydrov,  T. Wang,  
 M. A. Watson,  J. Wenzel,  A. White,  C. F. Williams,  V. Vanovschi,  
 K. Yao,  S. Yeganeh,  S. R. Yost,  Z.-Q. You,  I. Y. Zhang,  X. Zhang,  
 Y. Zhao,  B. R. Brooks,  G. K. L. Chan,  D. M. Chipman,  C. J. Cramer,  
 W. A. Goddard III,  M. S. Gordon,  W. J. Hehre,  A. Klamt,  
 H. F. Schaefer III,  M. W. Schmidt,  C. D. Sherrill,  D. G. Truhlar,  
 A. Warshel,  X. Xu,  A. Aspuru-Guzik,  R. Baer,  A. T. Bell,  N. A. Besley,  
 J.-D. Chai,  A. Dreuw,  B. D. Dunietz,  T. R. Furlani,  S. R. Gwaltney,  
 C.-P. Hsu,  Y. Jung,  J. Kong,  D. S. Lambrecht,  W. Liang,  C. Ochsenfeld,  
 V. A. Rassolov,  L. V. Slipchenko,  J. E. Subotnik,  T. Van Voorhis,  
 J. M. Herbert,  A. I. Krylov,  P. M. W. Gill,  M. Head-Gordon

 Contributors to earlier versions of Q-Chem not listed above: 
 R. D. Adamson,  J. Baker,  E. F. C. Byrd,  A. K. Chakraborty,  C.-L. Cheng,  
 H. Dachsel,  R. J. Doerksen,  G. Hawkins,  A. Heyden,  S. Hirata,  
 G. Kedziora,  F. J. Keil,  C. Kelley,  P. P. Korambath,  W. Kurlancheek,  
 A. M. Lee,  M. S. Lee,  D. Liotard,  I. Lotan,  P. E. Maslen,  N. Nair,  
 D. Neuhauser,  R. Olson,  B. Peters,  J. Ritchie,  N. E. Schultz,  
 N. Shenvi,  A. C. Simmonett,  K. S. Thanthiriwatte,  Q. Wu,  W. Zhang

 Please cite Q-Chem as follows:
 Y. Shao et al., Mol. Phys. 113, 184-215 (2015)
 DOI: 10.1080/00268976.2014.952696

 Q-Chem 4.4.2 for Intel X86 EM64T Linux

 Parts of Q-Chem use Armadillo 5.200.1 (Boston Tea Smuggler).
 http://arma.sourceforge.net/

 Q-Chem begins on Sun Jun 18 09:13:14 2017  


Host: 0

     Scratch files written to /scratch/taweetham/qchem51340//
FILE_GEOM_ORG=        593

Checking the input file for inconsistencies... 	...done.

--------------------------------------------------------------
User input:
--------------------------------------------------------------
$molecule
0 1
  C    2.6404484   -0.1750924   -0.0546153
  C    1.3564099    0.5938735    0.1466703
  C    0.1238366   -0.2979537    0.0704972
  C   -2.4503408   -0.3651343    0.0714461
  O   -3.5464299    0.3381562   -0.2353877
  O    3.7189502    0.5742592    0.2783526
  H    1.3181986    1.3750979   -0.6200453
  H    1.4110081    1.1280677    1.0982546
  H    0.0536921   -0.9793875    0.9235751
  H    0.1773203   -0.9634691   -0.7997361
  C   -1.1587498    0.4897476   -0.0258754
  O   -1.2272193    1.6843941   -0.1625564
  H    4.5078907    0.0394739    0.1027239
  H   -4.3095315   -0.2533745   -0.1439774
  O    2.7361459   -1.3015856   -0.4731869
  O   -2.4473597   -1.5251323    0.3970903
$end

$rem
   BASIS  =  6-311++G**
   JOB_TYPE  =  optimization
   METHOD  =  B3LYP
$end

--------------------------------------------------------------
 ----------------------------------------------------------------
             Standard Nuclear Orientation (Angstroms)
    I     Atom           X                Y                Z
 ----------------------------------------------------------------
    1      C       2.6389096650    -0.1777161333    -0.0586448017
    2      C       1.3558255821     0.5898695356     0.1536917116
    3      C       0.1220319929    -0.2988782552     0.0627204016
    4      C      -2.4522390665    -0.3623456340     0.0607646661
    5      O      -3.5470903694     0.3472308220    -0.2358456857
    6      O       3.7182367787     0.5647886549     0.2867552511
    7      H       1.3193043401     1.3830185660    -0.6007652403
    8      H       1.4104820496     1.1090687969     1.1135364305
    9      H       0.0502764279    -0.9934401349     0.9050084237
   10      H       0.1752085384    -0.9508083333    -0.8177548556
   11      C      -1.1593518291     0.4920836696    -0.0222715022
   12      O      -1.2260069662     1.6888154221    -0.1403402680
   13      H       4.5065401547     0.0316698553     0.1033704022
   14      H      -4.3111069589    -0.2445510636    -0.1542288078
   15      O       2.7333032920    -1.2976770270    -0.4946775586
   16      O      -2.4511630624    -1.5272874698     0.3682671105
 ----------------------------------------------------------------
 Molecular Point Group                 C1    NOp =  1
 Largest Abelian Subgroup              C1    NOp =  1
 Nuclear Repulsion Energy =   508.9539543100 hartrees
 There are       38 alpha and       38 beta electrons
 Requested basis set is 6-311++G(d,p)
 There are 90 shells and 262 basis functions

 Total QAlloc Memory Limit   2000 MB
 Mega-Array Size        61 MB
 MEM_STATIC part        62 MB
 A cutoff of  1.0D-11 yielded   3476 shell pairs
 There are     29513 function pairs (     31647 Cartesian)

 -------------------------------------------------------
 OpenMP Integral Computing Module                       
 Release: version 1.0, May 2013, Q-Chem Inc. Pittsburgh 
 -------------------------------------------------------
 Integral Job Info:
 Integral job number is                      11
 Integral operator is                         1
 short-range coefficients                     0
 long-range coefficients              100000000
 Omega coefficients                           0
 if combine SR and LR in K                    0
 Integral screening is                        0
 Integral computing path is                   2
 max size of driver memory is            800000
 size of driver memory is                593474
 size of scratch memory is              2260544
 max col of scratch BK array               1296
 max len of scratch array in speh3          155
 max len of scratch index in speh4           18
 max int batch size is                      520
 min int batch size is                       52
 fixed nKL is                                52
 max L of basis functions is                  2
 order of int derivative is                   0
 number of shells is                         90
 number of basis is                         272
 number of cartesian basis is               272
 number of contracted shell pairs          3476
 number of primitive shell pairs           8771
 maxK2 (contraction) of shell pair           36
 max number of K2 of shell pair               1
 max number of CS2 of shell pair            569
 max number of PS2 of shell pair           1470
 mem total for path MDJ                   63848
 -------------------------------------------------------
 Smallest overlap matrix eigenvalue = 9.72E-06

 Scale SEOQF with 1.000000e-01/1.000000e-01/1.000000e-01

 Standard Electronic Orientation quadrupole field applied
 Nucleus-field energy     =     0.0000000209 hartrees
 Guess from superposition of atomic densities
 Warning:  Energy on first SCF cycle will be non-variational
 A restricted hybrid HF-DFT SCF calculation will be
 performed using Pulay DIIS extrapolation
 Exchange:     0.2000 Hartree-Fock + 0.0800 Slater + 0.7200 B88
 Correlation:  0.1900 VWN1RPA + 0.8100 LYP
 Using SG-1 standard quadrature grid
 SCF converges when DIIS error is below 1.0E-08
 ---------------------------------------
  Cycle       Energy         DIIS Error
 ---------------------------------------
    1    -572.3380060664      4.03E-02
    2    -570.1818629951      6.67E-03
    3    -569.5257456359      1.23E-02
    4    -570.4364922709      2.12E-03
    5    -570.4648683605      6.16E-04
    6    -570.4667029551      2.33E-04
    7    -570.4670472389      8.90E-05
    8    -570.4670930229      2.94E-05
    9    -570.4670979286      5.99E-06
   10    -570.4670983264      1.50E-06
   11    -570.4670983561      5.65E-07
   12    -570.4670983470      3.32E-07
   13    -570.4670983222      3.53E-08
   14    -570.4670983254      2.14E-08
   15    -570.4670983281      4.16E-09 Convergence criterion met
 ---------------------------------------
 SCF time:  CPU 106.87 s  wall 106.98 s
 SCF   energy in the final basis set = -570.4670983281
 Total energy in the final basis set = -570.4670983281

 --------------------------------------------------------------

                    Orbital Energies (a.u.)
 --------------------------------------------------------------

 Alpha MOs
 -- Occupied --
-19.203 -19.188 -19.158 -19.153 -19.134 -10.338 -10.326 -10.302
-10.208 -10.207  -1.150  -1.131  -1.090  -1.061  -1.042  -0.828
 -0.750  -0.700  -0.628  -0.580  -0.541  -0.519  -0.518  -0.507
 -0.498  -0.490  -0.461  -0.456  -0.441  -0.414  -0.412  -0.401
 -0.378  -0.360  -0.348  -0.346  -0.304  -0.282
 -- Virtual --
 -0.100  -0.021  -0.019  -0.014   0.004   0.018   0.022   0.031
  0.049   0.051   0.057   0.069   0.073   0.081   0.087   0.092
  0.097   0.106   0.109   0.116   0.122   0.130   0.136   0.138
  0.148   0.154   0.159   0.166   0.171   0.177   0.184   0.194
  0.202   0.220   0.224   0.233   0.242   0.244   0.252   0.259
  0.264   0.268   0.270   0.281   0.284   0.289   0.299   0.304
  0.308   0.314   0.317   0.326   0.333   0.338   0.363   0.366
  0.375   0.391   0.401   0.408   0.412   0.453   0.459   0.462
  0.489   0.524   0.532   0.548   0.559   0.574   0.592   0.598
  0.607   0.625   0.635   0.647   0.669   0.680   0.695   0.702
  0.722   0.743   0.781   0.800   0.834   0.851   0.872   0.908
  0.939   0.962   1.013   1.022   1.046   1.085   1.088   1.095
  1.135   1.146   1.159   1.163   1.166   1.176   1.184   1.203
  1.211   1.223   1.233   1.246   1.251   1.277   1.284   1.379
  1.399   1.434   1.461   1.476   1.478   1.497   1.513   1.537
  1.553   1.571   1.578   1.587   1.596   1.614   1.673   1.685
  1.711   1.724   1.738   1.782   1.807   1.819   1.843   1.915
  1.975   1.984   1.992   2.019   2.044   2.062   2.092   2.116
  2.184   2.245   2.265   2.352   2.412   2.480   2.527   2.532
  2.550   2.566   2.581   2.614   2.650   2.669   2.701   2.743
  2.786   2.832   2.846   2.869   2.873   2.876   2.888   2.910
  2.936   2.949   3.034   3.046   3.051   3.096   3.129   3.149
  3.152   3.197   3.211   3.300   3.354   3.371   3.401   3.502
  3.553   3.584   3.628   3.655   3.712   3.756   3.782   3.789
  3.802   3.989   4.043   4.070   4.101   4.159   4.349   4.923
  4.949   4.998   5.030   5.052   5.145   5.164   5.179   5.338
  5.379   5.569   5.592   5.744   5.822   5.834  23.759  23.790
 23.820  23.864  23.899  49.828  49.848  49.953  49.986  50.003
 --------------------------------------------------------------

          Ground-State Mulliken Net Atomic Charges

     Atom                 Charge (a.u.)
  ----------------------------------------
      1 C                     0.105180
      2 C                    -0.385443
      3 C                    -0.311483
      4 C                     0.026792
      5 O                    -0.140126
      6 O                    -0.167619
      7 H                     0.220357
      8 H                     0.210336
      9 H                     0.207974
     10 H                     0.210538
     11 C                     0.188859
     12 O                    -0.206340
     13 H                     0.288127
     14 H                     0.295846
     15 O                    -0.282401
     16 O                    -0.260595
  ----------------------------------------
  Sum of atomic charges =     0.000000

 -----------------------------------------------------------------
                    Cartesian Multipole Moments
 -----------------------------------------------------------------
    Charge (ESU x 10^10)
                 0.0000
    Dipole Moment (Debye)
         X      -0.0266      Y       0.1795      Z       0.3731
       Tot       0.4149
    Quadrupole Moments (Debye-Ang)
        XX     -43.4532     XY       4.6279     YY     -70.6782
        XZ       1.6200     YZ       0.0102     ZZ     -55.8238
    Octopole Moments (Debye-Ang^2)
       XXX     -12.7339    XXY      -7.8634    XYY       4.7776
       YYY       3.3376    XXZ      -0.7211    XYZ     -11.1585
       YYZ       0.4515    XZZ      -2.4733    YZZ       0.9798
       ZZZ       0.0065
    Hexadecapole Moments (Debye-Ang^3)
      XXXX   -1396.7364   XXXY      29.5518   XXYY    -491.1267
      XYYY       4.2742   YYYY    -388.0242   XXXZ      10.7627
      XXYZ      -5.7972   XYYZ       9.1161   YYYZ       0.7023
      XXZZ    -365.6116   XYZZ       1.2625   YYZZ     -71.7078
      XZZZ       0.3991   YZZZ      -0.2862   ZZZZ     -83.8597
 -----------------------------------------------------------------
 Calculating analytic gradient of the SCF energy
 Gradient of SCF Energy
            1           2           3           4           5           6
    1  -0.0000708  -0.0000318   0.0000405  -0.0000219   0.0000260   0.0000450
    2  -0.0000662  -0.0000340   0.0000067  -0.0000532   0.0000123   0.0000517
    3  -0.0000047  -0.0000251   0.0000380   0.0000354  -0.0000033   0.0000103
            7           8           9          10          11          12
    1  -0.0000097   0.0000400  -0.0000328   0.0000025   0.0000318  -0.0000156
    2   0.0000301  -0.0000023   0.0000356  -0.0000243   0.0000662  -0.0000269
    3  -0.0000147  -0.0000044   0.0000251   0.0000022  -0.0000583  -0.0000085
           13          14          15          16
    1   0.0000183  -0.0000297   0.0000171  -0.0000090
    2  -0.0000138  -0.0000079   0.0000145   0.0000114
    3  -0.0000266   0.0000205  -0.0000104   0.0000245
 Max gradient component =       7.075E-05
 RMS gradient           =       3.089E-05
 Gradient time:  CPU 33.83 s  wall 35.19 s
 Geometry Optimization Parameters
   NAtoms,    NIC,     NZ,  NCons,   NDum,   NFix, NCnnct, MaxDiis
       16      99       0       0       0       0       0       0


** GEOMETRY OPTIMIZATION IN DELOCALIZED INTERNAL COORDINATES **
   Searching for a Minimum

   Optimization Cycle:   1

                       Coordinates (Angstroms)
     ATOM                X               Y               Z
      1  C         2.6389096650   -0.1777161333   -0.0586448017
      2  C         1.3558255821    0.5898695356    0.1536917116
      3  C         0.1220319929   -0.2988782552    0.0627204016
      4  C        -2.4522390665   -0.3623456340    0.0607646661
      5  O        -3.5470903694    0.3472308220   -0.2358456857
      6  O         3.7182367787    0.5647886549    0.2867552511
      7  H         1.3193043401    1.3830185660   -0.6007652403
      8  H         1.4104820496    1.1090687969    1.1135364305
      9  H         0.0502764279   -0.9934401349    0.9050084237
     10  H         0.1752085384   -0.9508083333   -0.8177548556
     11  C        -1.1593518291    0.4920836696   -0.0222715022
     12  O        -1.2260069662    1.6888154221   -0.1403402680
     13  H         4.5065401547    0.0316698553    0.1033704022
     14  H        -4.3111069589   -0.2445510636   -0.1542288078
     15  O         2.7333032920   -1.2976770270   -0.4946775586
     16  O        -2.4511630624   -1.5272874698    0.3682671105
   Point Group: c1    Number of degrees of freedom:    42


   Energy is   -570.467098328


 Attempting to Generate Delocalized Internal Coordinates

 42 Hessian modes will be used to form the next step
  Hessian Eigenvalues:
     0.002309    0.005919    0.006099    0.007835    0.008089    0.009687
     0.011080    0.021621    0.023850    0.041258    0.041798    0.053802
     0.054081    0.096137    0.096817    0.129206    0.129662    0.160000
     0.160000    0.218331    0.218742    0.249975    0.249995    0.249998
     0.250000    0.250000    0.250000    0.274873    0.300524    0.313345
     0.315280    0.340330    0.342102    0.343452    0.345096    0.534098
     0.535493    0.540066    0.576613    1.020838    1.024264    1.026489

 Minimum Search - Taking Simple RFO Step
 Searching for Lamda that Minimizes Along All modes
 Value Taken    Lamda =   0.00000000
 Step Taken.  Stepsize is  0.011457

                             Maximum     Tolerance    Cnvgd?
         Gradient           0.000075      0.000300     YES
         Displacement       0.005509      0.001200      NO
         Energy change     *********      0.000001      NO


 New Cartesian Coordinates Obtained by Inverse Iteration

 Displacement from previous Coordinates is:  0.019544
 ----------------------------------------------------------------
             Standard Nuclear Orientation (Angstroms)
    I     Atom           X                Y                Z
 ----------------------------------------------------------------
    1      C       2.6389881608    -0.1777999624    -0.0580232455
    2      C       1.3557616795     0.5901764725     0.1518806849
    3      C       0.1220870560    -0.2987945319     0.0613664914
    4      C      -2.4521278919    -0.3624619504     0.0606276990
    5      O      -3.5473920406     0.3478872374    -0.2325638401
    6      O       3.7179875318     0.5651832343     0.2870889251
    7      H       1.3197967490     1.3819542402    -0.6039856553
    8      H       1.4094359365     1.1110199226     1.1108806658
    9      H       0.0515323933    -0.9942174795     0.9030527690
   10      H       0.1744730322    -0.9498918829    -0.8197411837
   11      C      -1.1594207797     0.4921636832    -0.0212970156
   12      O      -1.2261540684     1.6890459520    -0.1379195241
   13      H       4.5063861746     0.0313598600     0.1063082905
   14      H      -4.3111404535    -0.2443410186    -0.1520139638
   15      O       2.7335266342    -1.2990920535    -0.4906073025
   16      O      -2.4505795447    -1.5283504519     0.3645318824
 ----------------------------------------------------------------
 Molecular Point Group                 C1    NOp =  1
 Largest Abelian Subgroup              C1    NOp =  1
 Nuclear Repulsion Energy =   508.9642195417 hartrees
 There are       38 alpha and       38 beta electrons
 Applying Cartesian multipole field
    Component          Value
    ---------          -----
     (2,0,0)        1.00000E-11
     (0,2,0)        2.00000E-11
     (0,0,2)       -3.00000E-11
 Nucleus-field energy     =     0.0000000209 hartrees
 Requested basis set is 6-311++G(d,p)
 There are 90 shells and 262 basis functions
 A cutoff of  1.0D-11 yielded   3476 shell pairs
 There are     29513 function pairs (     31647 Cartesian)
 Smallest overlap matrix eigenvalue = 9.71E-06
 Guess MOs from SCF MO coefficient file
 Reading MOs from coefficient file
 Reading MOs from coefficient file
 A restricted hybrid HF-DFT SCF calculation will be
 performed using Pulay DIIS extrapolation
 Exchange:     0.2000 Hartree-Fock + 0.0800 Slater + 0.7200 B88
 Correlation:  0.1900 VWN1RPA + 0.8100 LYP
 Using SG-1 standard quadrature grid
 SCF converges when DIIS error is below 1.0E-08
 Geometry optimization detected.  Setting ReadMinima to 0
 Setting SaveMinima to 0
 ---------------------------------------
  Cycle       Energy         DIIS Error
 ---------------------------------------
    1    -570.4670606893      7.67E-05
    2    -570.4670983973      4.66E-06
    3    -570.4670987407      3.33E-06
    4    -570.4670987977      2.86E-06
    5    -570.4670987812      5.51E-07
    6    -570.4670988293      2.51E-07
    7    -570.4670988111      9.44E-08
    8    -570.4670988015      3.29E-08
    9    -570.4670988037      1.40E-08
   10    -570.4670988037      3.12E-09 Convergence criterion met
 ---------------------------------------
 SCF time:  CPU 67.90 s  wall 67.96 s
 SCF   energy in the final basis set = -570.4670988037
 Total energy in the final basis set = -570.4670988037

 --------------------------------------------------------------

                    Orbital Energies (a.u.)
 --------------------------------------------------------------

 Alpha MOs
 -- Occupied --
-19.203 -19.188 -19.158 -19.153 -19.134 -10.338 -10.326 -10.302
-10.208 -10.207  -1.150  -1.131  -1.090  -1.061  -1.042  -0.828
 -0.750  -0.700  -0.628  -0.580  -0.541  -0.519  -0.518  -0.507
 -0.498  -0.490  -0.461  -0.456  -0.441  -0.414  -0.412  -0.401
 -0.378  -0.360  -0.348  -0.346  -0.303  -0.282
 -- Virtual --
 -0.100  -0.021  -0.019  -0.014   0.004   0.018   0.022   0.031
  0.049   0.051   0.057   0.069   0.073   0.081   0.087   0.092
  0.097   0.106   0.109   0.116   0.122   0.130   0.137   0.138
  0.148   0.154   0.159   0.166   0.171   0.177   0.184   0.194
  0.202   0.220   0.225   0.233   0.242   0.244   0.252   0.259
  0.264   0.268   0.270   0.281   0.284   0.289   0.299   0.304
  0.308   0.314   0.317   0.326   0.333   0.338   0.363   0.366
  0.375   0.391   0.401   0.408   0.412   0.453   0.459   0.462
  0.489   0.524   0.532   0.548   0.559   0.574   0.592   0.598
  0.607   0.625   0.635   0.647   0.669   0.680   0.695   0.702
  0.722   0.743   0.781   0.800   0.834   0.851   0.872   0.908
  0.939   0.962   1.013   1.022   1.046   1.085   1.088   1.095
  1.135   1.145   1.159   1.163   1.166   1.176   1.184   1.203
  1.211   1.223   1.233   1.246   1.251   1.277   1.284   1.379
  1.399   1.434   1.462   1.476   1.478   1.496   1.513   1.537
  1.553   1.571   1.578   1.588   1.596   1.614   1.673   1.685
  1.711   1.724   1.738   1.781   1.807   1.819   1.843   1.915
  1.975   1.984   1.992   2.019   2.045   2.062   2.093   2.116
  2.185   2.244   2.266   2.352   2.412   2.480   2.527   2.532
  2.550   2.566   2.581   2.614   2.650   2.668   2.701   2.743
  2.786   2.832   2.846   2.869   2.873   2.876   2.888   2.910
  2.936   2.949   3.034   3.046   3.051   3.096   3.129   3.149
  3.152   3.197   3.211   3.300   3.354   3.371   3.401   3.502
  3.554   3.584   3.628   3.655   3.713   3.756   3.782   3.789
  3.802   3.989   4.043   4.070   4.101   4.159   4.349   4.923
  4.949   4.998   5.030   5.052   5.145   5.164   5.179   5.338
  5.379   5.569   5.592   5.745   5.822   5.834  23.759  23.790
 23.821  23.864  23.899  49.828  49.848  49.953  49.986  50.003
 --------------------------------------------------------------

          Ground-State Mulliken Net Atomic Charges

     Atom                 Charge (a.u.)
  ----------------------------------------
      1 C                     0.105248
      2 C                    -0.386078
      3 C                    -0.310809
      4 C                     0.027322
      5 O                    -0.140157
      6 O                    -0.167584
      7 H                     0.220239
      8 H                     0.210440
      9 H                     0.208026
     10 H                     0.210622
     11 C                     0.187994
     12 O                    -0.206347
     13 H                     0.288153
     14 H                     0.295878
     15 O                    -0.282344
     16 O                    -0.260602
  ----------------------------------------
  Sum of atomic charges =     0.000000

 -----------------------------------------------------------------
                    Cartesian Multipole Moments
 -----------------------------------------------------------------
    Charge (ESU x 10^10)
                 0.0000
    Dipole Moment (Debye)
         X      -0.0266      Y       0.1816      Z       0.3701
       Tot       0.4131
    Quadrupole Moments (Debye-Ang)
        XX     -43.4533     XY       4.6328     YY     -70.6998
        XZ       1.6150     YZ      -0.0039     ZZ     -55.8015
    Octopole Moments (Debye-Ang^2)
       XXX     -12.7250    XXY      -7.8689    XYY       4.7686
       YYY       3.3816    XXZ      -0.6632    XYZ     -11.0737
       YYZ       0.4219    XZZ      -2.4690    YZZ       0.9663
       ZZZ      -0.0745
    Hexadecapole Moments (Debye-Ang^3)
      XXXX   -1396.7323   XXXY      29.6658   XXYY    -491.3282
      XYYY       4.3570   YYYY    -388.4280   XXXZ      10.9283
      XXYZ      -5.9044   XYYZ       9.0263   YYYZ       0.5718
      XXZZ    -365.3765   XYZZ       1.2665   YYZZ     -71.6659
      XZZZ       0.2940   YZZZ      -0.3786   ZZZZ     -83.5146
 -----------------------------------------------------------------
 Calculating analytic gradient of the SCF energy
 Gradient of SCF Energy
            1           2           3           4           5           6
    1  -0.0000082  -0.0000114   0.0000114  -0.0000161   0.0000069   0.0000137
    2   0.0000340  -0.0000304   0.0000013  -0.0000365   0.0000020   0.0000047
    3  -0.0002008   0.0000376  -0.0000029  -0.0000136   0.0000024   0.0000490
            7           8           9          10          11          12
    1  -0.0000036   0.0000170  -0.0000307   0.0000217   0.0000176  -0.0000107
    2  -0.0000062   0.0000015   0.0000353  -0.0000221   0.0000433  -0.0000271
    3  -0.0000135  -0.0000041   0.0000200   0.0000068   0.0000715  -0.0000513
           13          14          15          16
    1  -0.0000019  -0.0000018  -0.0000037  -0.0000002
    2  -0.0000067   0.0000026  -0.0000177   0.0000221
    3  -0.0000114   0.0000200   0.0000611   0.0000293
 Max gradient component =       2.008E-04
 RMS gradient           =       3.806E-05
 Gradient time:  CPU 34.33 s  wall 34.35 s
 Geometry Optimization Parameters
   NAtoms,    NIC,     NZ,  NCons,   NDum,   NFix, NCnnct, MaxDiis
       16      99       0       0       0       0       0       0

 Cartesian Hessian Update
 Hessian Updated using BFGS Update


** GEOMETRY OPTIMIZATION IN DELOCALIZED INTERNAL COORDINATES **
   Searching for a Minimum

   Optimization Cycle:   2

                       Coordinates (Angstroms)
     ATOM                X               Y               Z
      1  C         2.6389881608   -0.1777999624   -0.0580232455
      2  C         1.3557616795    0.5901764725    0.1518806849
      3  C         0.1220870560   -0.2987945319    0.0613664914
      4  C        -2.4521278919   -0.3624619504    0.0606276990
      5  O        -3.5473920406    0.3478872374   -0.2325638401
      6  O         3.7179875318    0.5651832343    0.2870889251
      7  H         1.3197967490    1.3819542402   -0.6039856553
      8  H         1.4094359365    1.1110199226    1.1108806658
      9  H         0.0515323933   -0.9942174795    0.9030527690
     10  H         0.1744730322   -0.9498918829   -0.8197411837
     11  C        -1.1594207797    0.4921636832   -0.0212970156
     12  O        -1.2261540684    1.6890459520   -0.1379195241
     13  H         4.5063861746    0.0313598600    0.1063082905
     14  H        -4.3111404535   -0.2443410186   -0.1520139638
     15  O         2.7335266342   -1.2990920535   -0.4906073025
     16  O        -2.4505795447   -1.5283504519    0.3645318824
   Point Group: c1    Number of degrees of freedom:    42


   Energy is   -570.467098804

 Hessian Updated using BFGS Update

 41 Hessian modes will be used to form the next step
  Hessian Eigenvalues:
     0.000869    0.002515    0.006637    0.007753    0.008041    0.009691
     0.021348    0.023813    0.036189    0.041265    0.044077    0.053722
     0.054403    0.096161    0.097190    0.129345    0.132162    0.159833
     0.160417    0.215666    0.218937    0.248007    0.249985    0.249996
     0.249999    0.251540    0.274700    0.300592    0.313524    0.315370
     0.340065    0.342818    0.343661    0.345096    0.534566    0.536101
     0.538909    0.576726    1.020658    1.024365    1.025861

 Minimum Search - Taking Simple RFO Step
 Searching for Lamda that Minimizes Along All modes
 Value Taken    Lamda =  -0.00000425
 Step Taken.  Stepsize is  0.066621

                             Maximum     Tolerance    Cnvgd?
         Gradient           0.000048      0.000300     YES
         Displacement       0.031157      0.001200      NO
         Energy change     -0.000000      0.000001     YES

 Final energy is   -570.46709880367109     


 ******************************
 **  OPTIMIZATION CONVERGED  **
 ******************************

                       Coordinates (Angstroms)
     ATOM                X               Y               Z
      1  C         2.6389881608   -0.1777999624   -0.0580232455
      2  C         1.3557616795    0.5901764725    0.1518806849
      3  C         0.1220870560   -0.2987945319    0.0613664914
      4  C        -2.4521278919   -0.3624619504    0.0606276990
      5  O        -3.5473920406    0.3478872374   -0.2325638401
      6  O         3.7179875318    0.5651832343    0.2870889251
      7  H         1.3197967490    1.3819542402   -0.6039856553
      8  H         1.4094359365    1.1110199226    1.1108806658
      9  H         0.0515323933   -0.9942174795    0.9030527690
     10  H         0.1744730322   -0.9498918829   -0.8197411837
     11  C        -1.1594207797    0.4921636832   -0.0212970156
     12  O        -1.2261540684    1.6890459520   -0.1379195241
     13  H         4.5063861746    0.0313598600    0.1063082905
     14  H        -4.3111404535   -0.2443410186   -0.1520139638
     15  O         2.7335266342   -1.2990920535   -0.4906073025
     16  O        -2.4505795447   -1.5283504519    0.3645318824

Z-matrix Print:
$molecule
0 1
O 
C  1 1.204401
C  2 1.508214 1 124.997884
H  3 1.094087 2 108.705924 1 131.945165 0
H  3 1.096824 2 107.930760 1 -115.717232 0
C  3 1.523291 2 112.665063 1 6.968065 0
H  6 1.092630 3 111.723361 2 69.317256 0
H  6 1.095235 3 110.749865 2 -47.643958 0
C  6 1.510138 3 112.528541 2 -167.910576 0
O  9 1.205555 6 126.122485 3 13.175866 0
O  9 1.354757 6 111.251965 3 -167.770725 0
H  11 0.969134 9 107.356432 6 -178.347833 0
C  2 1.551834 1 120.413566 3 179.799289 0
O  13 1.204847 2 123.035456 1 -169.188327 0
O  13 1.337969 2 112.207172 1 10.317762 0
H  15 0.969811 13 107.593166 2 -179.397423 0
$end


 --------------------------------------------------------------

                    Orbital Energies (a.u.)
 --------------------------------------------------------------

 Alpha MOs
 -- Occupied --
-19.203 -19.188 -19.158 -19.153 -19.134 -10.338 -10.326 -10.302
-10.208 -10.207  -1.150  -1.131  -1.090  -1.061  -1.042  -0.828
 -0.750  -0.700  -0.628  -0.580  -0.541  -0.519  -0.518  -0.507
 -0.498  -0.490  -0.461  -0.456  -0.441  -0.414  -0.412  -0.401
 -0.378  -0.360  -0.348  -0.346  -0.303  -0.282
 -- Virtual --
 -0.100  -0.021  -0.019  -0.014   0.004   0.018   0.022   0.031
  0.049   0.051   0.057   0.069   0.073   0.081   0.087   0.092
  0.097   0.106   0.109   0.116   0.122   0.130   0.137   0.138
  0.148   0.154   0.159   0.166   0.171   0.177   0.184   0.194
  0.202   0.220   0.225   0.233   0.242   0.244   0.252   0.259
  0.264   0.268   0.270   0.281   0.284   0.289   0.299   0.304
  0.308   0.314   0.317   0.326   0.333   0.338   0.363   0.366
  0.375   0.391   0.401   0.408   0.412   0.453   0.459   0.462
  0.489   0.524   0.532   0.548   0.559   0.574   0.592   0.598
  0.607   0.625   0.635   0.647   0.669   0.680   0.695   0.702
  0.722   0.743   0.781   0.800   0.834   0.851   0.872   0.908
  0.939   0.962   1.013   1.022   1.046   1.085   1.088   1.095
  1.135   1.145   1.159   1.163   1.166   1.176   1.184   1.203
  1.211   1.223   1.233   1.246   1.251   1.277   1.284   1.379
  1.399   1.434   1.462   1.476   1.478   1.496   1.513   1.537
  1.553   1.571   1.578   1.588   1.596   1.614   1.673   1.685
  1.711   1.724   1.738   1.781   1.807   1.819   1.843   1.915
  1.975   1.984   1.992   2.019   2.045   2.062   2.093   2.116
  2.185   2.244   2.266   2.352   2.412   2.480   2.527   2.532
  2.550   2.566   2.581   2.614   2.650   2.668   2.701   2.743
  2.786   2.832   2.846   2.869   2.873   2.876   2.888   2.910
  2.936   2.949   3.034   3.046   3.051   3.096   3.129   3.149
  3.152   3.197   3.211   3.300   3.354   3.371   3.401   3.502
  3.554   3.584   3.628   3.655   3.713   3.756   3.782   3.789
  3.802   3.989   4.043   4.070   4.101   4.159   4.349   4.923
  4.949   4.998   5.030   5.052   5.145   5.164   5.179   5.338
  5.379   5.569   5.592   5.745   5.822   5.834  23.759  23.790
 23.821  23.864  23.899  49.828  49.848  49.953  49.986  50.003
 --------------------------------------------------------------

          Ground-State Mulliken Net Atomic Charges

     Atom                 Charge (a.u.)
  ----------------------------------------
      1 C                     0.105248
      2 C                    -0.386078
      3 C                    -0.310809
      4 C                     0.027322
      5 O                    -0.140157
      6 O                    -0.167584
      7 H                     0.220239
      8 H                     0.210440
      9 H                     0.208026
     10 H                     0.210622
     11 C                     0.187994
     12 O                    -0.206347
     13 H                     0.288153
     14 H                     0.295878
     15 O                    -0.282344
     16 O                    -0.260602
  ----------------------------------------
  Sum of atomic charges =     0.000000

 -----------------------------------------------------------------
                    Cartesian Multipole Moments
 -----------------------------------------------------------------
    Charge (ESU x 10^10)
                 0.0000
    Dipole Moment (Debye)
         X      -0.0266      Y       0.1816      Z       0.3701
       Tot       0.4131
    Quadrupole Moments (Debye-Ang)
        XX     -43.4533     XY       4.6328     YY     -70.6998
        XZ       1.6150     YZ      -0.0039     ZZ     -55.8015
    Octopole Moments (Debye-Ang^2)
       XXX     -12.7250    XXY      -7.8689    XYY       4.7686
       YYY       3.3816    XXZ      -0.6632    XYZ     -11.0737
       YYZ       0.4219    XZZ      -2.4690    YZZ       0.9663
       ZZZ      -0.0745
    Hexadecapole Moments (Debye-Ang^3)
      XXXX   -1396.7323   XXXY      29.6658   XXYY    -491.3282
      XYYY       4.3570   YYYY    -388.4280   XXXZ      10.9283
      XXYZ      -5.9044   XYYZ       9.0263   YYYZ       0.5718
      XXZZ    -365.3765   XYZZ       1.2665   YYZZ     -71.6659
      XZZZ       0.2940   YZZZ      -0.3786   ZZZZ     -83.5146
 -----------------------------------------------------------------
Archival summary:
1\1\TWL02\OPT\ProcedureUnspecified\BasisUnspecified\556\taweetha\SunJun1809:17:192017SunJun1809:17:192017\0\\#,OPT,ProcedureUnspecified,BasisUnspecified,\\0,1\O\C,1,1.2044\C,2,1.50821,1,124.998\H,3,1.09409,2,108.706,1,131.945,0\H,3,1.09682,2,107.931,1,-115.717,0\C,3,1.52329,2,112.665,1,6.96806,0\H,6,1.09263,3,111.723,2,69.3173,0\H,6,1.09523,3,110.75,2,-47.644,0\C,6,1.51014,3,112.529,2,-167.911,0\O,9,1.20555,6,126.122,3,13.1759,0\O,9,1.35476,6,111.252,3,-167.771,0\H,11,0.969134,9,107.356,6,-178.348,0\C,2,1.55183,1,120.414,3,179.799,0\O,13,1.20485,2,123.035,1,-169.188,0\O,13,1.33797,2,112.207,1,10.3178,0\H,15,0.969811,13,107.593,2,-179.397,0\\\@

 Total job time:  244.97s(wall), 243.36s(cpu) 
 Sun Jun 18 09:17:19 2017

        *************************************************************
        *                                                           *
        *  Thank you very much for using Q-Chem.  Have a nice day.  *
        *                                                           *
        *************************************************************


 
User input: 2 of 3 
 
TWL02 127.0.1
Q-Chem Developer Version! Running on 127.0.1.*
                  Welcome to Q-Chem
     A Quantum Leap Into The Future Of Chemistry


 Q-Chem 4.4, Q-Chem, Inc., Pleasanton, CA (2016)

 Y. Shao,  Z. Gan,  E. Epifanovsky,  A. T. B. Gilbert,  M. Wormit,  
 J. Kussmann,  A. W. Lange,  A. Behn,  J. Deng,  X. Feng,  D. Ghosh,  
 M. Goldey,  P. R. Horn,  L. D. Jacobson,  I. Kaliman,  F. Rob,  
 R. Z. Khaliullin,  T. Kus,  A. Landau,  J. Liu,  E. I. Proynov,  Y. M. Rhee,  
 R. M. Richard,  M. A. Rohrdanz,  R. P. Steele,  E. J. Sundstrom,  
 H. L. Woodcock III,  P. M. Zimmerman,  D. Zuev,  B. Albrecht,  E. Alguire,  
 B. Austin,  S. A. Baeppler,  G. J. O. Beran,  Y. A. Bernard,  E. Berquist,  
 K. Brandhorst,  K. B. Bravaya,  S. T. Brown,  D. Casanova,  C.-M. Chang,  
 Y. Chen,  S. H. Chien,  K. D. Closser,  M. P. Coons,  D. L. Crittenden,  
 S. Dasgupta,  M. Diedenhofen,  R. A. DiStasio Jr.,  H. Do,  A. D. Dutoi,  
 R. G. Edgar,  P.-T. Fang,  S. Fatehi,  Q. Feng,  L. Fusti-Molnar,  
 A. Ghysels,  A. Golubeva-Zadorozhnaya,  J. Gomes,  A. Gunina,  
 M. W. D. Hanson-Heine,  P. H. P. Harbach,  A. W. Hauser,  J. E. Herr,  
 E. G. Hohenstein,  Z. C. Holden,  K. Hui,  T.-C. Jagau,  H. Ji,  B. Kaduk,  
 K. Khistyaev,  Jaehoon Kim,  Jihan Kim,  R. A. King,  P. Klunzinger,  
 K. Koh,  D. Kosenkov,  T. Kowalczyk,  C. M. Krauter,  A. Kunitsa,  
 K. U. Lao,  A. Laurent,  K. V. Lawler,  J. Lee,  D. Lefrancois,  S. Lehtola,  
 S. V. Levchenko,  C. Y. Lin,  Y.-S. Lin,  F. Liu,  E. Livshits,  
 R. C. Lochan,  A. Luenser,  P. Manohar,  S. F. Manzer,  S.-P. Mao,  Y. Mao,  
 N. Mardirossian,  A. V. Marenich,  L. A. Martinez-Martinez,  S. A. Maurer,  
 N. J. Mayhall,  J.-M. Mewes,  A. F. Morrison,  K. Nanda,  T. S. Nguyen-Beck,  
 C. M. Oana,  R. Olivares-Amaya,  D. P. O'Neill,  J. A. Parkhill,  
 T. M. Perrine,  R. Peverati,  P. A. Pieniazek,  F. Plasser,  A. Prociuk,  
 D. R. Rehn,  E. Rosta,  N. J. Russ,  N. Sergueev,  S. M. Sharada,  
 S. Sharma,  D. W. Small,  A. Sodt,  T. Stauch,  T. Stein,  D. Stuck,  
 Y.-C. Su,  A. J. W. Thom,  T. Tsuchimochi,  L. Vogt,  O. Vydrov,  T. Wang,  
 M. A. Watson,  J. Wenzel,  A. White,  C. F. Williams,  V. Vanovschi,  
 K. Yao,  S. Yeganeh,  S. R. Yost,  Z.-Q. You,  I. Y. Zhang,  X. Zhang,  
 Y. Zhao,  B. R. Brooks,  G. K. L. Chan,  D. M. Chipman,  C. J. Cramer,  
 W. A. Goddard III,  M. S. Gordon,  W. J. Hehre,  A. Klamt,  
 H. F. Schaefer III,  M. W. Schmidt,  C. D. Sherrill,  D. G. Truhlar,  
 A. Warshel,  X. Xu,  A. Aspuru-Guzik,  R. Baer,  A. T. Bell,  N. A. Besley,  
 J.-D. Chai,  A. Dreuw,  B. D. Dunietz,  T. R. Furlani,  S. R. Gwaltney,  
 C.-P. Hsu,  Y. Jung,  J. Kong,  D. S. Lambrecht,  W. Liang,  C. Ochsenfeld,  
 V. A. Rassolov,  L. V. Slipchenko,  J. E. Subotnik,  T. Van Voorhis,  
 J. M. Herbert,  A. I. Krylov,  P. M. W. Gill,  M. Head-Gordon

 Contributors to earlier versions of Q-Chem not listed above: 
 R. D. Adamson,  J. Baker,  E. F. C. Byrd,  A. K. Chakraborty,  C.-L. Cheng,  
 H. Dachsel,  R. J. Doerksen,  G. Hawkins,  A. Heyden,  S. Hirata,  
 G. Kedziora,  F. J. Keil,  C. Kelley,  P. P. Korambath,  W. Kurlancheek,  
 A. M. Lee,  M. S. Lee,  D. Liotard,  I. Lotan,  P. E. Maslen,  N. Nair,  
 D. Neuhauser,  R. Olson,  B. Peters,  J. Ritchie,  N. E. Schultz,  
 N. Shenvi,  A. C. Simmonett,  K. S. Thanthiriwatte,  Q. Wu,  W. Zhang

 Please cite Q-Chem as follows:
 Y. Shao et al., Mol. Phys. 113, 184-215 (2015)
 DOI: 10.1080/00268976.2014.952696

 Q-Chem 4.4.2 for Intel X86 EM64T Linux

 Parts of Q-Chem use Armadillo 5.200.1 (Boston Tea Smuggler).
 http://arma.sourceforge.net/

 Q-Chem begins on Sun Jun 18 09:17:19 2017  


Host: 0

     Scratch files written to /scratch/taweetham/qchem51340//
The previous job contains 0 fragments, simply inherited here
FILE_GEOM_ORG=        593

Checking the input file for inconsistencies... 	...done.

--------------------------------------------------------------
User input:
--------------------------------------------------------------

$molecule
   read
$end

$rem
   BASIS 6-311++G**
   JOB_TYPE FREQUENCY
   METHOD B3LYP
   SCF_GUESS = READ
$end

--------------------------------------------------------------
 ----------------------------------------------------------------
             Standard Nuclear Orientation (Angstroms)
    I     Atom           X                Y                Z
 ----------------------------------------------------------------
    1      C       2.6389801391    -0.1775339944    -0.0586023432
    2      C       1.3557093099     0.5904905441     0.1508539862
    3      C       0.1220995770    -0.2986475167     0.0610994410
    4      C      -2.4521101954    -0.3625264406     0.0606359024
    5      O      -3.5474586327     0.3475184016    -0.2329776630
    6      O       3.7179491991     0.5657897865     0.2858705989
    7      H       1.3196123264     1.3817124502    -0.6055879066
    8      H       1.4094259868     1.1120394861     1.1094680944
    9      H       0.0516766837    -0.9934606064     0.9033002561
   10      H       0.1744607320    -0.9503846758    -0.8195365628
   11      C      -1.1594804667     0.4921450073    -0.0220285448
   12      O      -1.2263222829     1.6889362067    -0.1395202607
   13      H       4.5063755727     0.0318989846     0.1054103051
   14      H      -4.3111513111    -0.2447133917    -0.1519269143
   15      O       2.7335721797    -1.2991343449    -0.4903747861
   16      O      -2.4504392350    -1.5281922807     0.3653923707
 ----------------------------------------------------------------
 Molecular Point Group                 C1    NOp =  1
 Largest Abelian Subgroup              C1    NOp =  1
 Nuclear Repulsion Energy =   508.9642195417 hartrees
 There are       38 alpha and       38 beta electrons
 Requested basis set is 6-311++G(d,p)
 There are 90 shells and 262 basis functions

 Total QAlloc Memory Limit   2000 MB
 Mega-Array Size        61 MB
 MEM_STATIC part        62 MB
 A cutoff of  1.0D-11 yielded   3476 shell pairs
 There are     29513 function pairs (     31647 Cartesian)

 -------------------------------------------------------
 OpenMP Integral Computing Module                       
 Release: version 1.0, May 2013, Q-Chem Inc. Pittsburgh 
 -------------------------------------------------------
 Integral Job Info:
 Integral job number is                      11
 Integral operator is                         1
 short-range coefficients                     0
 long-range coefficients              100000000
 Omega coefficients                           0
 if combine SR and LR in K                    0
 Integral screening is                        0
 Integral computing path is                   2
 max size of driver memory is            800000
 size of driver memory is                593474
 size of scratch memory is              2260544
 max col of scratch BK array               1296
 max len of scratch array in speh3          155
 max len of scratch index in speh4           18
 max int batch size is                      520
 min int batch size is                       52
 fixed nKL is                                52
 max L of basis functions is                  2
 order of int derivative is                   0
 number of shells is                         90
 number of basis is                         272
 number of cartesian basis is               272
 number of contracted shell pairs          3476
 number of primitive shell pairs           8771
 maxK2 (contraction) of shell pair           36
 max number of K2 of shell pair               1
 max number of CS2 of shell pair            569
 max number of PS2 of shell pair           1470
 mem total for path MDJ                   63848
 -------------------------------------------------------
 Smallest overlap matrix eigenvalue = 9.71E-06
 Guess MOs from SCF MO coefficient file
 Reading MOs from coefficient file
 Reading MOs from coefficient file
 A restricted hybrid HF-DFT SCF calculation will be
 performed using Pulay DIIS extrapolation
 Exchange:     0.2000 Hartree-Fock + 0.0800 Slater + 0.7200 B88
 Correlation:  0.1900 VWN1RPA + 0.8100 LYP
 Using SG-1 standard quadrature grid
 SCF converges when DIIS error is below 1.0E-08
 ---------------------------------------
  Cycle       Energy         DIIS Error
 ---------------------------------------
    1    -570.4670417478      2.15E-05
    2    -570.4670984126      1.42E-06
    3    -570.4670984415      1.57E-06
    4    -570.4670984461      8.15E-07
    5    -570.4670984130      1.46E-07
    6    -570.4670984186      5.95E-08
    7    -570.4670984184      2.15E-08
    8    -570.4670984173      9.40E-09 Convergence criterion met
 ---------------------------------------
 SCF time:  CPU 54.38 s  wall 54.42 s
 SCF   energy in the final basis set = -570.4670984173
 Total energy in the final basis set = -570.4670984173

 --------------------------------------------------------------

                    Orbital Energies (a.u.)
 --------------------------------------------------------------

 Alpha MOs
 -- Occupied --
-19.203 -19.188 -19.158 -19.153 -19.134 -10.338 -10.326 -10.302
-10.208 -10.207  -1.150  -1.131  -1.090  -1.061  -1.042  -0.828
 -0.750  -0.700  -0.628  -0.580  -0.541  -0.519  -0.518  -0.507
 -0.498  -0.490  -0.461  -0.456  -0.441  -0.414  -0.412  -0.401
 -0.378  -0.360  -0.348  -0.346  -0.303  -0.282
 -- Virtual --
 -0.100  -0.021  -0.019  -0.014   0.004   0.018   0.022   0.031
  0.049   0.051   0.057   0.069   0.073   0.081   0.087   0.092
  0.097   0.106   0.109   0.116   0.122   0.130   0.137   0.138
  0.148   0.154   0.159   0.166   0.171   0.177   0.184   0.194
  0.202   0.220   0.225   0.233   0.242   0.244   0.252   0.259
  0.264   0.268   0.270   0.281   0.284   0.289   0.299   0.304
  0.308   0.314   0.317   0.326   0.333   0.338   0.363   0.366
  0.375   0.391   0.401   0.408   0.412   0.453   0.459   0.462
  0.489   0.524   0.532   0.548   0.559   0.574   0.592   0.598
  0.607   0.625   0.635   0.647   0.669   0.680   0.695   0.702
  0.722   0.743   0.781   0.800   0.834   0.851   0.872   0.908
  0.939   0.962   1.013   1.022   1.046   1.085   1.088   1.095
  1.135   1.145   1.159   1.163   1.166   1.176   1.184   1.203
  1.211   1.223   1.233   1.246   1.251   1.277   1.284   1.379
  1.399   1.434   1.462   1.476   1.478   1.496   1.513   1.537
  1.553   1.571   1.578   1.588   1.596   1.614   1.673   1.685
  1.711   1.724   1.738   1.781   1.807   1.819   1.843   1.915
  1.975   1.984   1.992   2.019   2.045   2.062   2.093   2.116
  2.185   2.244   2.266   2.352   2.412   2.480   2.527   2.532
  2.550   2.566   2.581   2.614   2.650   2.668   2.701   2.743
  2.786   2.832   2.846   2.869   2.873   2.876   2.888   2.910
  2.936   2.949   3.034   3.046   3.051   3.096   3.129   3.149
  3.152   3.197   3.211   3.300   3.354   3.371   3.401   3.502
  3.554   3.584   3.628   3.655   3.713   3.756   3.782   3.789
  3.802   3.989   4.043   4.070   4.101   4.159   4.349   4.923
  4.949   4.998   5.030   5.052   5.145   5.164   5.179   5.338
  5.379   5.569   5.592   5.745   5.822   5.834  23.759  23.790
 23.821  23.864  23.899  49.828  49.848  49.953  49.986  50.003
 --------------------------------------------------------------

          Ground-State Mulliken Net Atomic Charges

     Atom                 Charge (a.u.)
  ----------------------------------------
      1 C                     0.105247
      2 C                    -0.386077
      3 C                    -0.310813
      4 C                     0.027324
      5 O                    -0.140157
      6 O                    -0.167583
      7 H                     0.220240
      8 H                     0.210440
      9 H                     0.208025
     10 H                     0.210623
     11 C                     0.187995
     12 O                    -0.206348
     13 H                     0.288153
     14 H                     0.295878
     15 O                    -0.282344
     16 O                    -0.260602
  ----------------------------------------
  Sum of atomic charges =     0.000000

 -----------------------------------------------------------------
                    Cartesian Multipole Moments
 -----------------------------------------------------------------
    Charge (ESU x 10^10)
                 0.0000
    Dipole Moment (Debye)
         X      -0.0266      Y       0.1819      Z       0.3700
       Tot       0.4131
    Quadrupole Moments (Debye-Ang)
        XX     -43.4537     XY       4.6362     YY     -70.6990
        XZ       1.6105     YZ       0.0067     ZZ     -55.8022
    Octopole Moments (Debye-Ang^2)
       XXX     -12.7210    XXY      -7.8773    XYY       4.7530
       YYY       3.3641    XXZ      -0.6343    XYZ     -11.0804
       YYZ       0.4522    XZZ      -2.4533    YZZ       0.9622
       ZZZ       0.0035
    Hexadecapole Moments (Debye-Ang^3)
      XXXX   -1396.7372   XXXY      29.6779   XXYY    -491.3327
      XYYY       4.2892   YYYY    -388.4235   XXXZ      10.9408
      XXYZ      -5.8113   XYYZ       9.0569   YYYZ       0.6990
      XXZZ    -365.3693   XYZZ       1.2408   YYZZ     -71.6690
      XZZZ       0.3847   YZZZ      -0.2841   ZZZZ     -83.5137
 -----------------------------------------------------------------
 Calculating MO derivatives via CPSCF
   1         3          48      0.191667    0.036060
   2         3          48      0.024335    0.004015
   3         3          48      0.001787    0.000276
   4        14          37      0.000113    0.000018
   5        50           1      0.000001    0.000001
   6        51           0      0.000000    0.000000    Roots Converged
 Calculating analytic Hessian of the SCF energy
 Polarizability Matrix (a.u.)
            1           2           3
    1 -91.7243294   0.3170051  -1.6333102
    2   0.3170051 -79.6956237  -0.1506062
    3  -1.6333102  -0.1506062 -51.0544744

 Direct stationary perturbation theory relativistic correction:

 rels  =       0.194244527926
 relv  =      -0.905659625473
 rel2e =       0.384932330266
 E_rel =      -0.326482767282

 Hessian of the SCF Energy
            1           2           3           4           5           6
    1   0.5792172  -0.0685838  -0.0089504  -0.1619858   0.0423164   0.0149408
    2  -0.0685838   0.8699441   0.2443863   0.0384564  -0.0982852  -0.0026216
    3  -0.0089504   0.2443863   0.3255441   0.0111616  -0.0021390  -0.0926851
    4  -0.1619858   0.0384564   0.0111616   0.4845865   0.0141065   0.0094184
    5   0.0423164  -0.0982852  -0.0021390   0.0141065   0.5313394   0.0120624
    6   0.0149408  -0.0026216  -0.0926851   0.0094184   0.0120624   0.5596751
    7  -0.0303918  -0.0122475   0.0009173  -0.1464198  -0.0534344  -0.0051538
    8   0.0061744   0.0151414   0.0024430  -0.0563059  -0.1265598  -0.0054190
    9   0.0001580   0.0044351  -0.0018912  -0.0043204  -0.0038214  -0.0815713
   10  -0.0028963  -0.0004915  -0.0000712  -0.0009133   0.0023244   0.0004181
   11   0.0001399   0.0030935   0.0008792   0.0042293  -0.0056028   0.0007196
   12  -0.0004127   0.0000509   0.0003981  -0.0006495   0.0003789   0.0022115
   13   0.0022921  -0.0010896  -0.0001681  -0.0011975   0.0026708   0.0004575
   14  -0.0002491  -0.0007724  -0.0002109  -0.0009160   0.0012288  -0.0001060
   15   0.0003131  -0.0000106  -0.0000522   0.0001260  -0.0000011   0.0000536
   16  -0.2202780  -0.0600917  -0.0309458  -0.0432958  -0.0156935  -0.0092466
   17  -0.0352694  -0.1411113  -0.0320456   0.0124476   0.0119818  -0.0001158
   18  -0.0205850  -0.0329276  -0.0780577   0.0008865  -0.0005921   0.0099203
   19   0.0009417   0.0212333  -0.0241509  -0.0475435   0.0092925  -0.0110700
   20   0.0028553  -0.0170732   0.0126941   0.0059161  -0.1768798   0.1325326
   21  -0.0005073  -0.0042125   0.0046155  -0.0073059   0.1296897  -0.1686911
   22   0.0053099   0.0108426   0.0293993  -0.0505347  -0.0062752  -0.0086018
   23  -0.0001477  -0.0116837  -0.0176551  -0.0057778  -0.0998873  -0.1106339
   24  -0.0019300  -0.0021734  -0.0043914  -0.0081217  -0.1110963  -0.2517390
   25   0.0012407  -0.0028226   0.0004282  -0.0023051  -0.0165533   0.0209132
   26   0.0007603  -0.0000733  -0.0002115  -0.0013707  -0.0111264   0.0124232
   27   0.0001451   0.0014562   0.0005746   0.0004878  -0.0038727   0.0039865
   28   0.0000207  -0.0031145  -0.0022160   0.0005429  -0.0160692  -0.0234188
   29   0.0012021   0.0000736  -0.0002574  -0.0008337  -0.0114616  -0.0149797
   30   0.0006373  -0.0022255  -0.0002009  -0.0018843  -0.0001238  -0.0007059
   31  -0.0059431  -0.0042284  -0.0020302  -0.0348106   0.0106426  -0.0002171
   32  -0.0007514  -0.0051935   0.0004519  -0.0120935   0.0168459  -0.0011819
   33   0.0003804  -0.0011895  -0.0004783  -0.0029695  -0.0000276  -0.0009047
   34   0.0038376   0.0009053  -0.0005795   0.0011707   0.0019970   0.0009755
   35  -0.0012334  -0.0014002  -0.0013812  -0.0057205  -0.0017101   0.0002544
   36   0.0001177   0.0005050   0.0004542   0.0013764   0.0001532  -0.0015603
   37  -0.0474106   0.0220389   0.0063114  -0.0023567  -0.0061543  -0.0018359
   38  -0.0212815   0.0219280   0.0061502  -0.0026578  -0.0002523  -0.0021548
   39  -0.0110466   0.0079757   0.0064177  -0.0015072  -0.0029065   0.0028619
   40  -0.0003241  -0.0001859  -0.0000443  -0.0002665   0.0004298  -0.0000136
   41   0.0000305   0.0001146   0.0000116   0.0001410  -0.0001291  -0.0000366
   42  -0.0000250  -0.0000077   0.0000107  -0.0000673   0.0001363  -0.0001008
   43  -0.1256256   0.0597182   0.0209846   0.0044300   0.0306403   0.0119309
   44   0.0733945  -0.6332617  -0.2126282   0.0111129  -0.0313429  -0.0203393
   45   0.0267774  -0.2133761  -0.1601246   0.0034060  -0.0176197   0.0190048
   46   0.0019955  -0.0003391  -0.0000459   0.0008993  -0.0002403   0.0005033
   47   0.0006430  -0.0014409  -0.0004877  -0.0007339   0.0018414  -0.0004036
   48  -0.0000131  -0.0000649  -0.0001335  -0.0000368  -0.0002202   0.0002445
            7           8           9          10          11          12
    1  -0.0303918   0.0061744   0.0001580  -0.0028963   0.0001399  -0.0004127
    2  -0.0122475   0.0151414   0.0044351  -0.0004915   0.0030935   0.0000509
    3   0.0009173   0.0024430  -0.0018912  -0.0000712   0.0008792   0.0003981
    4  -0.1464198  -0.0563059  -0.0043204  -0.0009133   0.0042293  -0.0006495
    5  -0.0534344  -0.1265598  -0.0038214   0.0023244  -0.0056028   0.0003789
    6  -0.0051538  -0.0054190  -0.0815713   0.0004181   0.0007196   0.0022115
    7   0.4741416   0.0221101  -0.0075252  -0.0210067   0.0111316  -0.0008824
    8   0.0221101   0.5330182  -0.0117955  -0.0140273   0.0143552   0.0010714
    9  -0.0075252  -0.0117955   0.5325773   0.0009086   0.0011149   0.0190338
   10  -0.0210067  -0.0140273   0.0009086   0.5759585  -0.0083382   0.0357820
   11   0.0111316   0.0143552   0.0011149  -0.0083382   0.9161093  -0.1858855
   12  -0.0008824   0.0010714   0.0190338   0.0357820  -0.1858855   0.2229458
   13  -0.0041682  -0.0063928   0.0005457  -0.2487593   0.0718611  -0.0393130
   14  -0.0023275  -0.0022940   0.0006281   0.0489570  -0.1523910   0.0278765
   15   0.0003233  -0.0001101  -0.0009569  -0.0307462   0.0307356  -0.0686969
   16  -0.0044104   0.0076330   0.0009956   0.0014655   0.0007953   0.0000920
   17   0.0015281  -0.0014590  -0.0003488   0.0004827  -0.0007005  -0.0000053
   18   0.0005337  -0.0001417   0.0012935   0.0002528  -0.0001709  -0.0001019
   19   0.0003888  -0.0188922   0.0205030  -0.0000026  -0.0010519   0.0001794
   20  -0.0019087  -0.0137803   0.0126866   0.0001200  -0.0004012   0.0002842
   21   0.0019977  -0.0027511   0.0023494   0.0000820  -0.0000754  -0.0000829
   22  -0.0019587  -0.0123986  -0.0245133   0.0002034  -0.0003161   0.0004117
   23  -0.0012930  -0.0095586  -0.0157210   0.0000558  -0.0000636   0.0000667
   24  -0.0009437   0.0009428   0.0013315  -0.0001733  -0.0001126  -0.0002829
   25  -0.0503104  -0.0087292   0.0075176  -0.0006337   0.0020016   0.0025801
   26  -0.0115693  -0.1435794   0.1318144   0.0002509  -0.0004739  -0.0011919
   27   0.0093257   0.1305392  -0.2005934  -0.0007005   0.0025078  -0.0006476
   28  -0.0469193   0.0108186   0.0175768  -0.0009266  -0.0000884  -0.0037054
   29   0.0052869  -0.1277364  -0.1263057   0.0005952   0.0000971   0.0017555
   30   0.0111588  -0.1228301  -0.2073877   0.0009855  -0.0018994  -0.0002891
   31  -0.1720374   0.0271252  -0.0065478  -0.1526445  -0.0128272   0.0040928
   32   0.0302723  -0.0902748   0.0033288  -0.0142863  -0.0559532  -0.0108039
   33  -0.0034576   0.0037487  -0.0840147   0.0002367  -0.0078110  -0.0964047
   34   0.0070732   0.0383844  -0.0041213   0.0152148  -0.0262005  -0.0001270
   35   0.0187933  -0.0468714   0.0063227  -0.0069697  -0.0522420   0.0069720
   36  -0.0023656   0.0053954   0.0242251   0.0002604   0.0079258   0.0207620
   37  -0.0005787   0.0013394  -0.0000735  -0.0002335   0.0002077  -0.0000035
   38  -0.0005812   0.0003994  -0.0000212  -0.0000714   0.0001350  -0.0000188
   39  -0.0005150   0.0003635   0.0008354  -0.0000359   0.0000056   0.0000063
   40  -0.0004281  -0.0015655   0.0001255  -0.0487455  -0.0237916   0.0005742
   41   0.0005997   0.0005493  -0.0002523   0.0213756   0.0218353  -0.0017549
   42  -0.0003000  -0.0005776  -0.0002848  -0.0101390  -0.0070581   0.0065585
   43  -0.0001171   0.0030692   0.0001010   0.0013163   0.0002813  -0.0000655
   44  -0.0052640  -0.0016213  -0.0005314  -0.0002482  -0.0014445  -0.0000164
   45  -0.0027977  -0.0002918  -0.0004557  -0.0001556  -0.0002907  -0.0002189
   46  -0.0028571   0.0016571  -0.0013303  -0.1173965  -0.0180342   0.0014469
   47  -0.0010966   0.0002714  -0.0015335  -0.0297292  -0.6863527   0.1612207
   48  -0.0003154  -0.0005874  -0.0044902   0.0030956   0.1594152  -0.1051912
           13          14          15          16          17          18
    1   0.0022921  -0.0002491   0.0003131  -0.2202780  -0.0352694  -0.0205850
    2  -0.0010896  -0.0007724  -0.0000106  -0.0600917  -0.1411113  -0.0329276
    3  -0.0001681  -0.0002109  -0.0000522  -0.0309458  -0.0320456  -0.0780577
    4  -0.0011975  -0.0009160   0.0001260  -0.0432958   0.0124476   0.0008865
    5   0.0026708   0.0012288  -0.0000011  -0.0156935   0.0119818  -0.0005921
    6   0.0004575  -0.0001060   0.0000536  -0.0092466  -0.0001158   0.0099203
    7  -0.0041682  -0.0023275   0.0003233  -0.0044104   0.0015281   0.0005337
    8  -0.0063928  -0.0022940  -0.0001101   0.0076330  -0.0014590  -0.0001417
    9   0.0005457   0.0006281  -0.0009569   0.0009956  -0.0003488   0.0012935
   10  -0.2487593   0.0489570  -0.0307462   0.0014655   0.0004827   0.0002528
   11   0.0718611  -0.1523910   0.0307356   0.0007953  -0.0007005  -0.0001709
   12  -0.0393130   0.0278765  -0.0686969   0.0000920  -0.0000053  -0.0001019
   13   0.5937320   0.0998840   0.0294597  -0.0020540  -0.0001904  -0.0001892
   14   0.0998840   0.4262973  -0.0921730   0.0000249   0.0002300   0.0000669
   15   0.0294597  -0.0921730   0.0657339  -0.0002255  -0.0000433  -0.0000120
   16  -0.0020540   0.0000249  -0.0002255   0.5886945  -0.1000951  -0.0155970
   17  -0.0001904   0.0002300  -0.0000433  -0.1000951   0.3839406   0.1326605
   18  -0.0001892   0.0000669  -0.0000120  -0.0155970   0.1326605   0.0909558
   19   0.0000534   0.0002780  -0.0000854  -0.0018760  -0.0013854   0.0018383
   20  -0.0001621   0.0001170  -0.0000710  -0.0014027   0.0008472  -0.0010073
   21   0.0000728  -0.0000241  -0.0000002  -0.0002528   0.0000902   0.0001919
   22  -0.0001452   0.0001090  -0.0000430  -0.0015638  -0.0001552  -0.0020707
   23  -0.0001017  -0.0000015  -0.0000140  -0.0017883   0.0007284   0.0010723
   24  -0.0000598   0.0000334   0.0000196  -0.0002791   0.0008890   0.0010500
   25   0.0008748  -0.0006492  -0.0002456  -0.0002276   0.0004160  -0.0001752
   26  -0.0000245  -0.0001499   0.0000070  -0.0002448  -0.0000346  -0.0001138
   27   0.0003187  -0.0007016   0.0003405  -0.0000269  -0.0003478  -0.0003533
   28   0.0001264  -0.0002711   0.0002797   0.0009126   0.0010645   0.0004777
   29   0.0001031  -0.0000823   0.0000300  -0.0002377  -0.0001927  -0.0000892
   30  -0.0002182   0.0004365  -0.0000848  -0.0000994   0.0004430   0.0002127
   31  -0.0356133  -0.0138515  -0.0019421   0.0015779   0.0014684   0.0006925
   32   0.0237420   0.0068382   0.0026686  -0.0042532   0.0002619  -0.0001887
   33  -0.0098472  -0.0012201   0.0095211   0.0004181   0.0002797   0.0002506
   34  -0.0018667  -0.0022612   0.0005575  -0.0013279  -0.0004727  -0.0002124
   35  -0.0060934   0.0036756  -0.0007145   0.0016914   0.0008114   0.0004180
   36   0.0009833  -0.0006787  -0.0008657  -0.0001365  -0.0001362  -0.0000004
   37   0.0001051  -0.0000641   0.0000260  -0.3261719   0.1803190   0.0588690
   38   0.0000194  -0.0000390   0.0000105   0.2237486  -0.1900054  -0.0596071
   39  -0.0000377   0.0000021  -0.0000152   0.0761959  -0.0612090  -0.0379768
   40  -0.3044992  -0.1945006   0.0223032   0.0001326   0.0000828   0.0000442
   41  -0.2390264  -0.2204409   0.0307774   0.0000020  -0.0000319  -0.0000122
   42   0.0341595   0.0356057  -0.0228676  -0.0000265  -0.0000028  -0.0000099
   43  -0.0012120   0.0000311  -0.0001355   0.0096158  -0.0600584  -0.0246115
   44   0.0003476   0.0004120  -0.0000185  -0.0497320  -0.0656078  -0.0394476
   45   0.0001939   0.0000652   0.0000650  -0.0209131  -0.0401331   0.0125834
   46   0.0023317   0.0658059  -0.0199653  -0.0011936  -0.0001826  -0.0001537
   47   0.0544527  -0.0626279   0.0289269  -0.0003561   0.0003418   0.0000803
   48  -0.0163578   0.0304001   0.0178179   0.0000475   0.0000253   0.0000536
           19          20          21          22          23          24
    1   0.0009417   0.0028553  -0.0005073   0.0053099  -0.0001477  -0.0019300
    2   0.0212333  -0.0170732  -0.0042125   0.0108426  -0.0116837  -0.0021734
    3  -0.0241509   0.0126941   0.0046155   0.0293993  -0.0176551  -0.0043914
    4  -0.0475435   0.0059161  -0.0073059  -0.0505347  -0.0057778  -0.0081217
    5   0.0092925  -0.1768798   0.1296897  -0.0062752  -0.0998873  -0.1110963
    6  -0.0110700   0.1325326  -0.1686911  -0.0086018  -0.1106339  -0.2517390
    7   0.0003888  -0.0019087   0.0019977  -0.0019587  -0.0012930  -0.0009437
    8  -0.0188922  -0.0137803  -0.0027511  -0.0123986  -0.0095586   0.0009428
    9   0.0205030   0.0126866   0.0023494  -0.0245133  -0.0157210   0.0013315
   10  -0.0000026   0.0001200   0.0000820   0.0002034   0.0000558  -0.0001733
   11  -0.0010519  -0.0004012  -0.0000754  -0.0003161  -0.0000636  -0.0001126
   12   0.0001794   0.0002842  -0.0000829   0.0004117   0.0000667  -0.0002829
   13   0.0000534  -0.0001621   0.0000728  -0.0001452  -0.0001017  -0.0000598
   14   0.0002780   0.0001170  -0.0000241   0.0001090  -0.0000015   0.0000334
   15  -0.0000854  -0.0000710  -0.0000002  -0.0000430  -0.0000140   0.0000196
   16  -0.0018760  -0.0014027  -0.0002528  -0.0015638  -0.0017883  -0.0002791
   17  -0.0013854   0.0008472   0.0000902  -0.0001552   0.0007284   0.0008890
   18   0.0018383  -0.0010073   0.0001919  -0.0020707   0.0010723   0.0010500
   19   0.0535168  -0.0068577   0.0089238   0.0001433   0.0002833  -0.0001232
   20  -0.0068577   0.1957863  -0.1425788  -0.0010703   0.0110183  -0.0103871
   21   0.0089238  -0.1425788   0.1835476  -0.0020541   0.0209511  -0.0215285
   22   0.0001433  -0.0010703  -0.0020541   0.0547230   0.0072138   0.0099621
   23   0.0002833   0.0110183   0.0209511   0.0072138   0.1119881   0.1206095
   24  -0.0001232  -0.0103871  -0.0215285   0.0099621   0.1206095   0.2717349
   25  -0.0046986  -0.0022798  -0.0005417   0.0012423   0.0005789  -0.0003138
   26  -0.0027206  -0.0011316  -0.0003711   0.0004222   0.0001901  -0.0000212
   27  -0.0010755  -0.0010027   0.0011267   0.0004740  -0.0001060   0.0008611
   28   0.0007626   0.0002829   0.0003846  -0.0047527  -0.0029424   0.0003988
   29   0.0002008   0.0000350  -0.0000807  -0.0023136  -0.0013361   0.0004646
   30  -0.0002847   0.0000216   0.0004994  -0.0000336  -0.0001359   0.0012846
   31   0.0008075   0.0015166  -0.0005632   0.0012699   0.0007945   0.0003231
   32  -0.0023597  -0.0005288   0.0020150  -0.0025017   0.0001414  -0.0013222
   33   0.0012256   0.0002402   0.0003829  -0.0006268   0.0003327   0.0001684
   34   0.0000024   0.0006561  -0.0010402   0.0002283  -0.0004127   0.0004098
   35   0.0014610   0.0009275  -0.0011689   0.0014461   0.0002733   0.0008609
   36  -0.0006128  -0.0004095  -0.0002175   0.0001367  -0.0003375   0.0005048
   37   0.0002410   0.0003276  -0.0002605   0.0006758  -0.0000886   0.0001619
   38  -0.0004421   0.0000189  -0.0000919  -0.0001254  -0.0003170   0.0000019
   39   0.0007466  -0.0005327   0.0000309  -0.0001901   0.0005662   0.0003593
   40   0.0000182   0.0000197   0.0000085   0.0000115   0.0000106  -0.0000127
   41  -0.0000015   0.0000066  -0.0000040  -0.0000146  -0.0000048   0.0000031
   42   0.0000127   0.0000222   0.0000110  -0.0000451  -0.0000163  -0.0000051
   43  -0.0025173   0.0023248   0.0010486  -0.0046510   0.0037256   0.0006752
   44   0.0002344   0.0010258  -0.0012878   0.0049412  -0.0014783   0.0010948
   45   0.0042343  -0.0023333  -0.0022841  -0.0022326   0.0009021   0.0006208
   46  -0.0002377  -0.0003377   0.0000076  -0.0002011  -0.0001103   0.0000265
   47   0.0007278   0.0000123  -0.0000996   0.0001957  -0.0000089   0.0002130
   48  -0.0002612  -0.0001589   0.0000491   0.0000274   0.0001192   0.0000117
           25          26          27          28          29          30
    1   0.0012407   0.0007603   0.0001451   0.0000207   0.0012021   0.0006373
    2  -0.0028226  -0.0000733   0.0014562  -0.0031145   0.0000736  -0.0022255
    3   0.0004282  -0.0002115   0.0005746  -0.0022160  -0.0002574  -0.0002009
    4  -0.0023051  -0.0013707   0.0004878   0.0005429  -0.0008337  -0.0018843
    5  -0.0165533  -0.0111264  -0.0038727  -0.0160692  -0.0114616  -0.0001238
    6   0.0209132   0.0124232   0.0039865  -0.0234188  -0.0149797  -0.0007059
    7  -0.0503104  -0.0115693   0.0093257  -0.0469193   0.0052869   0.0111588
    8  -0.0087292  -0.1435794   0.1305392   0.0108186  -0.1277364  -0.1228301
    9   0.0075176   0.1318144  -0.2005934   0.0175768  -0.1263057  -0.2073877
   10  -0.0006337   0.0002509  -0.0007005  -0.0009266   0.0005952   0.0009855
   11   0.0020016  -0.0004739   0.0025078  -0.0000884   0.0000971  -0.0018994
   12   0.0025801  -0.0011919  -0.0006476  -0.0037054   0.0017555  -0.0002891
   13   0.0008748  -0.0000245   0.0003187   0.0001264   0.0001031  -0.0002182
   14  -0.0006492  -0.0001499  -0.0007016  -0.0002711  -0.0000823   0.0004365
   15  -0.0002456   0.0000070   0.0003405   0.0002797   0.0000300  -0.0000848
   16  -0.0002276  -0.0002448  -0.0000269   0.0009126  -0.0002377  -0.0000994
   17   0.0004160  -0.0000346  -0.0003478   0.0010645  -0.0001927   0.0004430
   18  -0.0001752  -0.0001138  -0.0003533   0.0004777  -0.0000892   0.0002127
   19  -0.0046986  -0.0027206  -0.0010755   0.0007626   0.0002008  -0.0002847
   20  -0.0022798  -0.0011316  -0.0010027   0.0002829   0.0000350   0.0000216
   21  -0.0005417  -0.0003711   0.0011267   0.0003846  -0.0000807   0.0004994
   22   0.0012423   0.0004222   0.0004740  -0.0047527  -0.0023136  -0.0000336
   23   0.0005789   0.0001901  -0.0001060  -0.0029424  -0.0013361  -0.0001359
   24  -0.0003138  -0.0000212   0.0008611   0.0003988   0.0004646   0.0012846
   25   0.0533657   0.0116161  -0.0111872   0.0007164  -0.0023487   0.0027508
   26   0.0116161   0.1609969  -0.1411131  -0.0000131   0.0108824  -0.0146708
   27  -0.0111872  -0.1411131   0.2185788   0.0001133   0.0162792  -0.0232501
   28   0.0007164  -0.0000131   0.0001133   0.0516249  -0.0078490  -0.0134974
   29  -0.0023487   0.0108824   0.0162792  -0.0078490   0.1444093   0.1352978
   30   0.0027508  -0.0146708  -0.0232501  -0.0134974   0.1352978   0.2282850
   31   0.0070412   0.0009698   0.0007996   0.0017539   0.0031535   0.0010631
   32   0.0151055  -0.0156722  -0.0005864   0.0151982  -0.0155149   0.0016706
   33  -0.0245625   0.0147127  -0.0012572   0.0250119  -0.0145171   0.0023924
   34  -0.0049556   0.0034586   0.0000797  -0.0031528   0.0029123  -0.0007248
   35   0.0044546  -0.0000938  -0.0010788   0.0018406   0.0007390   0.0018873
   36   0.0030378  -0.0011942  -0.0002524  -0.0037004   0.0021657  -0.0015103
   37  -0.0000517   0.0000206   0.0000777  -0.0001567   0.0000352  -0.0000649
   38   0.0000056   0.0000400   0.0000396   0.0000394   0.0000600  -0.0000281
   39  -0.0000480  -0.0000295   0.0000008   0.0000700   0.0000397  -0.0000070
   40  -0.0000310   0.0000489  -0.0001480  -0.0000874   0.0000640   0.0001206
   41  -0.0001291   0.0000535   0.0000327   0.0000266  -0.0000239  -0.0000368
   42  -0.0001218   0.0000626  -0.0000227   0.0001987  -0.0000412   0.0000357
   43   0.0001839  -0.0002196  -0.0003471  -0.0000675   0.0005885   0.0010275
   44   0.0013350   0.0002096  -0.0009135   0.0015652   0.0002565   0.0013415
   45  -0.0000417   0.0002666   0.0002272   0.0012751   0.0005128   0.0000247
   46  -0.0014514  -0.0013849   0.0016636  -0.0003974  -0.0005587  -0.0009362
   47  -0.0020016  -0.0000374  -0.0011321  -0.0004883  -0.0002049   0.0008521
   48   0.0000099  -0.0003694   0.0006805   0.0007514  -0.0002744   0.0007014
           31          32          33          34          35          36
    1  -0.0059431  -0.0007514   0.0003804   0.0038376  -0.0012334   0.0001177
    2  -0.0042284  -0.0051935  -0.0011895   0.0009053  -0.0014002   0.0005050
    3  -0.0020302   0.0004519  -0.0004783  -0.0005795  -0.0013812   0.0004542
    4  -0.0348106  -0.0120935  -0.0029695   0.0011707  -0.0057205   0.0013764
    5   0.0106426   0.0168459  -0.0000276   0.0019970  -0.0017101   0.0001532
    6  -0.0002171  -0.0011819  -0.0009047   0.0009755   0.0002544  -0.0015603
    7  -0.1720374   0.0302723  -0.0034576   0.0070732   0.0187933  -0.0023656
    8   0.0271252  -0.0902748   0.0037487   0.0383844  -0.0468714   0.0053954
    9  -0.0065478   0.0033288  -0.0840147  -0.0041213   0.0063227   0.0242251
   10  -0.1526445  -0.0142863   0.0002367   0.0152148  -0.0069697   0.0002604
   11  -0.0128272  -0.0559532  -0.0078110  -0.0262005  -0.0522420   0.0079258
   12   0.0040928  -0.0108039  -0.0964047  -0.0001270   0.0069720   0.0207620
   13  -0.0356133   0.0237420  -0.0098472  -0.0018667  -0.0060934   0.0009833
   14  -0.0138515   0.0068382  -0.0012201  -0.0022612   0.0036756  -0.0006787
   15  -0.0019421   0.0026686   0.0095211   0.0005575  -0.0007145  -0.0008657
   16   0.0015779  -0.0042532   0.0004181  -0.0013279   0.0016914  -0.0001365
   17   0.0014684   0.0002619   0.0002797  -0.0004727   0.0008114  -0.0001362
   18   0.0006925  -0.0001887   0.0002506  -0.0002124   0.0004180  -0.0000004
   19   0.0008075  -0.0023597   0.0012256   0.0000024   0.0014610  -0.0006128
   20   0.0015166  -0.0005288   0.0002402   0.0006561   0.0009275  -0.0004095
   21  -0.0005632   0.0020150   0.0003829  -0.0010402  -0.0011689  -0.0002175
   22   0.0012699  -0.0025017  -0.0006268   0.0002283   0.0014461   0.0001367
   23   0.0007945   0.0001414   0.0003327  -0.0004127   0.0002733  -0.0003375
   24   0.0003231  -0.0013222   0.0001684   0.0004098   0.0008609   0.0005048
   25   0.0070412   0.0151055  -0.0245625  -0.0049556   0.0044546   0.0030378
   26   0.0009698  -0.0156722   0.0147127   0.0034586  -0.0000938  -0.0011942
   27   0.0007996  -0.0005864  -0.0012572   0.0000797  -0.0010788  -0.0002524
   28   0.0017539   0.0151982   0.0250119  -0.0031528   0.0018406  -0.0037004
   29   0.0031535  -0.0155149  -0.0145171   0.0029123   0.0007390   0.0021657
   30   0.0010631   0.0016706   0.0023924  -0.0007248   0.0018873  -0.0015103
   31   0.4821610  -0.0683649   0.0148975  -0.1092167   0.0443952  -0.0053458
   32  -0.0683649   0.9355382  -0.0795526   0.0364825  -0.7407061   0.0694713
   33   0.0148975  -0.0795526   0.2121387  -0.0055480   0.0667531  -0.0667353
   34  -0.1092167   0.0364825  -0.0055480   0.0996204  -0.0435406   0.0054536
   35   0.0443952  -0.7407061   0.0667531  -0.0435406   0.8415759  -0.0811799
   36  -0.0053458   0.0694713  -0.0667353   0.0054536  -0.0811799   0.0291767
   37  -0.0006071  -0.0004302  -0.0000934   0.0002502  -0.0000976   0.0000241
   38  -0.0002526  -0.0000538  -0.0000175   0.0000561  -0.0000964   0.0000276
   39  -0.0000628  -0.0002991   0.0000273   0.0000556   0.0001136  -0.0000174
   40  -0.0037515   0.0063170  -0.0019759   0.0026996  -0.0001090   0.0004266
   41   0.0028446  -0.0020118   0.0021798  -0.0006402   0.0004872  -0.0003535
   42  -0.0021954   0.0026096   0.0049924   0.0006325  -0.0000205  -0.0007483
   43   0.0032025  -0.0005798   0.0009523  -0.0020666   0.0012621  -0.0004830
   44   0.0004790  -0.0006280   0.0006139   0.0007756   0.0018548  -0.0001022
   45   0.0001433  -0.0006107   0.0005323   0.0006453   0.0005821  -0.0002009
   46   0.0168105  -0.0214969   0.0059583  -0.0075108  -0.0115801   0.0008273
   47   0.0061351  -0.0330883   0.0154745  -0.0121000  -0.0072248  -0.0012523
   48  -0.0031076   0.0123297   0.0193889   0.0035439   0.0013797  -0.0030143
           37          38          39          40          41          42
    1  -0.0474106  -0.0212815  -0.0110466  -0.0003241   0.0000305  -0.0000250
    2   0.0220389   0.0219280   0.0079757  -0.0001859   0.0001146  -0.0000077
    3   0.0063114   0.0061502   0.0064177  -0.0000443   0.0000116   0.0000107
    4  -0.0023567  -0.0026578  -0.0015072  -0.0002665   0.0001410  -0.0000673
    5  -0.0061543  -0.0002523  -0.0029065   0.0004298  -0.0001291   0.0001363
    6  -0.0018359  -0.0021548   0.0028619  -0.0000136  -0.0000366  -0.0001008
    7  -0.0005787  -0.0005812  -0.0005150  -0.0004281   0.0005997  -0.0003000
    8   0.0013394   0.0003994   0.0003635  -0.0015655   0.0005493  -0.0005776
    9  -0.0000735  -0.0000212   0.0008354   0.0001255  -0.0002523  -0.0002848
   10  -0.0002335  -0.0000714  -0.0000359  -0.0487455   0.0213756  -0.0101390
   11   0.0002077   0.0001350   0.0000056  -0.0237916   0.0218353  -0.0070581
   12  -0.0000035  -0.0000188   0.0000063   0.0005742  -0.0017549   0.0065585
   13   0.0001051   0.0000194  -0.0000377  -0.3044992  -0.2390264   0.0341595
   14  -0.0000641  -0.0000390   0.0000021  -0.1945006  -0.2204409   0.0356057
   15   0.0000260   0.0000105  -0.0000152   0.0223032   0.0307774  -0.0228676
   16  -0.3261719   0.2237486   0.0761959   0.0001326   0.0000020  -0.0000265
   17   0.1803190  -0.1900054  -0.0612090   0.0000828  -0.0000319  -0.0000028
   18   0.0588690  -0.0596071  -0.0379768   0.0000442  -0.0000122  -0.0000099
   19   0.0002410  -0.0004421   0.0007466   0.0000182  -0.0000015   0.0000127
   20   0.0003276   0.0000189  -0.0005327   0.0000197   0.0000066   0.0000222
   21  -0.0002605  -0.0000919   0.0000309   0.0000085  -0.0000040   0.0000110
   22   0.0006758  -0.0001254  -0.0001901   0.0000115  -0.0000146  -0.0000451
   23  -0.0000886  -0.0003170   0.0005662   0.0000106  -0.0000048  -0.0000163
   24   0.0001619   0.0000019   0.0003593  -0.0000127   0.0000031  -0.0000051
   25  -0.0000517   0.0000056  -0.0000480  -0.0000310  -0.0001291  -0.0001218
   26   0.0000206   0.0000400  -0.0000295   0.0000489   0.0000535   0.0000626
   27   0.0000777   0.0000396   0.0000008  -0.0001480   0.0000327  -0.0000227
   28  -0.0001567   0.0000394   0.0000700  -0.0000874   0.0000266   0.0001987
   29   0.0000352   0.0000600   0.0000397   0.0000640  -0.0000239  -0.0000412
   30  -0.0000649  -0.0000281  -0.0000070   0.0001206  -0.0000368   0.0000357
   31  -0.0006071  -0.0002526  -0.0000628  -0.0037515   0.0028446  -0.0021954
   32  -0.0004302  -0.0000538  -0.0002991   0.0063170  -0.0020118   0.0026096
   33  -0.0000934  -0.0000175   0.0000273  -0.0019759   0.0021798   0.0049924
   34   0.0002502   0.0000561   0.0000556   0.0026996  -0.0006402   0.0006325
   35  -0.0000976  -0.0000964   0.0001136  -0.0001090   0.0004872  -0.0000205
   36   0.0000241   0.0000276  -0.0000174   0.0004266  -0.0003535  -0.0007483
   37   0.3672048  -0.2013058  -0.0654103  -0.0000403   0.0000080  -0.0000078
   38  -0.2013058   0.1733464   0.0552729  -0.0000123   0.0000028  -0.0000050
   39  -0.0654103   0.0552729   0.0331520  -0.0000080   0.0000059   0.0000095
   40  -0.0000403  -0.0000123  -0.0000080   0.3457860   0.2168709  -0.0239596
   41   0.0000080   0.0000028   0.0000059   0.2168709   0.2047579  -0.0299765
   42  -0.0000078  -0.0000050   0.0000095  -0.0239596  -0.0299765   0.0184554
   43   0.0090028   0.0028368   0.0017886   0.0001385   0.0000008   0.0000128
   44   0.0038798  -0.0050972   0.0006046   0.0000302  -0.0000540  -0.0000237
   45   0.0022822   0.0004281  -0.0056507   0.0000022  -0.0000181  -0.0000387
   46   0.0001275   0.0000241   0.0000049   0.0093871  -0.0020878   0.0018714
   47  -0.0000356  -0.0000694   0.0000271  -0.0037091  -0.0051108  -0.0007071
   48  -0.0000025   0.0000135  -0.0000339   0.0025568  -0.0005655  -0.0059954
           43          44          45          46          47          48
    1  -0.1256256   0.0733945   0.0267774   0.0019955   0.0006430  -0.0000131
    2   0.0597182  -0.6332617  -0.2133761  -0.0003391  -0.0014409  -0.0000649
    3   0.0209846  -0.2126282  -0.1601246  -0.0000459  -0.0004877  -0.0001335
    4   0.0044300   0.0111129   0.0034060   0.0008993  -0.0007339  -0.0000368
    5   0.0306403  -0.0313429  -0.0176197  -0.0002403   0.0018414  -0.0002202
    6   0.0119309  -0.0203393   0.0190048   0.0005033  -0.0004036   0.0002445
    7  -0.0001171  -0.0052640  -0.0027977  -0.0028571  -0.0010966  -0.0003154
    8   0.0030692  -0.0016213  -0.0002918   0.0016571   0.0002714  -0.0005874
    9   0.0001010  -0.0005314  -0.0004557  -0.0013303  -0.0015335  -0.0044902
   10   0.0013163  -0.0002482  -0.0001556  -0.1173965  -0.0297292   0.0030956
   11   0.0002813  -0.0014445  -0.0002907  -0.0180342  -0.6863527   0.1594152
   12  -0.0000655  -0.0000164  -0.0002189   0.0014469   0.1612207  -0.1051912
   13  -0.0012120   0.0003476   0.0001939   0.0023317   0.0544527  -0.0163578
   14   0.0000311   0.0004120   0.0000652   0.0658059  -0.0626279   0.0304001
   15  -0.0001355  -0.0000185   0.0000650  -0.0199653   0.0289269   0.0178179
   16   0.0096158  -0.0497320  -0.0209131  -0.0011936  -0.0003561   0.0000475
   17  -0.0600584  -0.0656078  -0.0401331  -0.0001826   0.0003418   0.0000253
   18  -0.0246115  -0.0394476   0.0125834  -0.0001537   0.0000803   0.0000536
   19  -0.0025173   0.0002344   0.0042343  -0.0002377   0.0007278  -0.0002612
   20   0.0023248   0.0010258  -0.0023333  -0.0003377   0.0000123  -0.0001589
   21   0.0010486  -0.0012878  -0.0022841   0.0000076  -0.0000996   0.0000491
   22  -0.0046510   0.0049412  -0.0022326  -0.0002011   0.0001957   0.0000274
   23   0.0037256  -0.0014783   0.0009021  -0.0001103  -0.0000089   0.0001192
   24   0.0006752   0.0010948   0.0006208   0.0000265   0.0002130   0.0000117
   25   0.0001839   0.0013350  -0.0000417  -0.0014514  -0.0020016   0.0000099
   26  -0.0002196   0.0002096   0.0002666  -0.0013849  -0.0000374  -0.0003694
   27  -0.0003471  -0.0009135   0.0002272   0.0016636  -0.0011321   0.0006805
   28  -0.0000675   0.0015652   0.0012751  -0.0003974  -0.0004883   0.0007514
   29   0.0005885   0.0002565   0.0005128  -0.0005587  -0.0002049  -0.0002744
   30   0.0010275   0.0013415   0.0000247  -0.0009362   0.0008521   0.0007014
   31   0.0032025   0.0004790   0.0001433   0.0168105   0.0061351  -0.0031076
   32  -0.0005798  -0.0006280  -0.0006107  -0.0214969  -0.0330883   0.0123297
   33   0.0009523   0.0006139   0.0005323   0.0059583   0.0154745   0.0193889
   34  -0.0020666   0.0007756   0.0006453  -0.0075108  -0.0121000   0.0035439
   35   0.0012621   0.0018548   0.0005821  -0.0115801  -0.0072248   0.0013797
   36  -0.0004830  -0.0001022  -0.0002009   0.0008273  -0.0012523  -0.0030143
   37   0.0090028   0.0038798   0.0022822   0.0001275  -0.0000356  -0.0000025
   38   0.0028368  -0.0050972   0.0004281   0.0000241  -0.0000694   0.0000135
   39   0.0017886   0.0006046  -0.0056507   0.0000049   0.0000271  -0.0000339
   40   0.0001385   0.0000302   0.0000022   0.0093871  -0.0037091   0.0025568
   41   0.0000008  -0.0000540  -0.0000181  -0.0020878  -0.0051108  -0.0005655
   42   0.0000128  -0.0000237  -0.0000387   0.0018714  -0.0007071  -0.0059954
   43   0.1092980  -0.0431817  -0.0129830  -0.0009306  -0.0004393   0.0001042
   44  -0.0431817   0.7357405   0.2716703   0.0003304   0.0010367  -0.0000167
   45  -0.0129830   0.2716703   0.1357801   0.0001638   0.0002464   0.0001356
   46  -0.0009306   0.0003304   0.0001638   0.1006247  -0.0114648   0.0099578
   47  -0.0004393   0.0010367   0.0002464  -0.0114648   0.7926625  -0.2014252
   48   0.0001042  -0.0000167   0.0001356   0.0099578  -0.2014252   0.0797752
 Gradient time:  CPU 1795.90 s  wall 1798.44 s
 **********************************************************************
 **                                                                  **
 **                       VIBRATIONAL ANALYSIS                       **
 **                       --------------------                       **
 **                                                                  **
 **        VIBRATIONAL FREQUENCIES (CM**-1) AND NORMAL MODES         **
 **     FORCE CONSTANTS (mDYN/ANGSTROM) AND REDUCED MASSES (AMU)     **
 **                  INFRARED INTENSITIES (KM/MOL)                   **
 **                                                                  **
 **********************************************************************


 Mode:                 1                      2                      3
 Frequency:        21.72                  34.06                  58.85
 Force Cnst:      0.0035                 0.0065                 0.0073
 Red. Mass:      12.7118                 9.5133                 3.5884
 IR Active:          YES                    YES                    YES
 IR Intens:        0.672                  6.209                  2.480
 Raman Active:       YES                    YES                    YES
               X      Y      Z        X      Y      Z        X      Y      Z
 C          0.004 -0.023  0.056    0.000  0.012  0.031   -0.017  0.011 -0.013
 C         -0.001  0.018 -0.130   -0.004  0.015 -0.004    0.011  0.005  0.185
 C         -0.002  0.014 -0.044    0.001 -0.001  0.057   -0.001  0.005  0.335
 C         -0.000 -0.004 -0.074   -0.000  0.001  0.039    0.005 -0.007 -0.035
 O         -0.035  0.088  0.277   -0.058  0.086  0.461    0.022  0.005 -0.071
 O          0.010  0.154 -0.340   -0.017 -0.063  0.248    0.032  0.005 -0.155
 H          0.040 -0.081 -0.234   -0.015 -0.045 -0.067   -0.094  0.008  0.192
 H         -0.035  0.154 -0.200   -0.005  0.084 -0.043    0.147  0.002  0.179
 H          0.052  0.035 -0.020   -0.038  0.118  0.151   -0.059  0.205  0.496
 H         -0.060 -0.019 -0.021    0.054 -0.123  0.150    0.043 -0.207  0.496
 C         -0.006  0.016  0.029    0.004 -0.015 -0.130    0.011 -0.004  0.075
 O         -0.010  0.027  0.145    0.011 -0.046 -0.434    0.023 -0.019 -0.080
 H          0.011  0.101 -0.176   -0.011 -0.050  0.236    0.006  0.009 -0.282
 H         -0.023  0.059  0.172   -0.048  0.081  0.514    0.020 -0.004 -0.158
 O          0.004 -0.199  0.514    0.018  0.073 -0.123   -0.077  0.025 -0.062
 O          0.035 -0.101 -0.444    0.050 -0.063 -0.206   -0.011 -0.024 -0.101
 TransDip  -0.002  0.017 -0.020   -0.008  0.006  0.079    0.010  0.001  0.049

 Mode:                 4                      5                      6
 Frequency:        85.39                 111.39                 232.97
 Force Cnst:      0.0147                 0.0225                 0.2243
 Red. Mass:       3.4276                 3.0778                 7.0155
 IR Active:          YES                    YES                    YES
 IR Intens:        0.850                  1.248                  8.283
 Raman Active:       YES                    YES                    YES
               X      Y      Z        X      Y      Z        X      Y      Z
 C          0.027  0.015  0.029   -0.029 -0.014  0.047    0.008 -0.151 -0.022
 C         -0.028 -0.127  0.190    0.021  0.033  0.199   -0.046 -0.238  0.026
 C         -0.008 -0.132 -0.088    0.003  0.093 -0.115   -0.163 -0.038  0.082
 C         -0.045  0.019  0.006    0.045 -0.006 -0.004   -0.008  0.116 -0.014
 O          0.006  0.109  0.027   -0.020 -0.097  0.027   -0.167 -0.133 -0.002
 O         -0.024  0.146 -0.088    0.050 -0.078 -0.072   -0.157  0.089  0.008
 H         -0.043  0.091  0.422    0.096  0.260  0.436   -0.015 -0.207  0.054
 H         -0.080 -0.395  0.341    0.011 -0.266  0.365    0.032 -0.246  0.026
 H         -0.079 -0.311 -0.246   -0.064 -0.131 -0.310   -0.320  0.069  0.155
 H          0.061  0.068 -0.234    0.076  0.320 -0.281   -0.288 -0.141  0.151
 C          0.015 -0.080 -0.050   -0.008  0.073 -0.059   -0.059  0.175  0.005
 O          0.081 -0.077 -0.064   -0.065  0.069 -0.072    0.042  0.180  0.000
 H          0.020  0.236 -0.158   -0.002 -0.135 -0.134   -0.024  0.295 -0.011
 H         -0.044  0.180  0.074    0.029 -0.155  0.064   -0.026 -0.319 -0.009
 O          0.115  0.031  0.008   -0.141 -0.021  0.040    0.266 -0.112 -0.065
 O         -0.138  0.028  0.038    0.144 -0.001  0.016    0.257  0.113 -0.024
 TransDip  -0.026  0.012  0.006    0.028 -0.022  0.003   -0.088 -0.023  0.015

 Mode:                 7                      8                      9
 Frequency:       243.83                 345.13                 379.23
 Force Cnst:      0.3406                 0.5264                 0.2822
 Red. Mass:       9.7245                 7.5014                 3.3309
 IR Active:          YES                    YES                    YES
 IR Intens:        2.281                  2.940                  0.421
 Raman Active:       YES                    YES                    YES
               X      Y      Z        X      Y      Z        X      Y      Z
 C         -0.260  0.057  0.003   -0.057 -0.105 -0.043    0.009  0.019 -0.014
 C         -0.210 -0.008 -0.042   -0.012 -0.066 -0.001    0.004  0.018 -0.037
 C         -0.015 -0.171 -0.033   -0.041  0.084  0.004   -0.004  0.007 -0.020
 C          0.167  0.033 -0.004    0.159 -0.045  0.154   -0.059  0.033  0.213
 O          0.173  0.017  0.003    0.372  0.166 -0.036   -0.064 -0.070 -0.040
 O         -0.303  0.078  0.022   -0.194  0.051  0.016    0.023 -0.004  0.004
 H         -0.298 -0.058 -0.088    0.035 -0.008  0.057   -0.015  0.003 -0.049
 H         -0.297  0.053 -0.071    0.081 -0.142  0.036   -0.001  0.032 -0.043
 H          0.013 -0.162 -0.026   -0.002 -0.094 -0.140    0.189 -0.305 -0.269
 H          0.021 -0.156 -0.039   -0.204  0.250 -0.138   -0.180  0.345 -0.288
 C          0.138 -0.068 -0.015   -0.020  0.046  0.169   -0.001  0.056  0.266
 O          0.373 -0.046  0.031   -0.324  0.006 -0.103    0.146  0.025 -0.123
 H         -0.266  0.120  0.063   -0.075  0.211  0.071    0.009 -0.037  0.035
 H          0.161  0.033  0.009    0.211  0.333 -0.377    0.026 -0.260 -0.548
 O         -0.314  0.047  0.016    0.070 -0.100 -0.030   -0.004  0.010  0.010
 O          0.248  0.034  0.006    0.051 -0.094 -0.027   -0.065 -0.046 -0.084
 TransDip  -0.048 -0.006 -0.005    0.032  0.045  0.003   -0.010 -0.013 -0.014

 Mode:                10                     11                     12
 Frequency:       467.81                 525.99                 546.73
 Force Cnst:      0.6519                 0.3439                 0.5381
 Red. Mass:       5.0558                 2.1099                 3.0556
 IR Active:          YES                    YES                    YES
 IR Intens:       29.958                 15.127                 35.851
 Raman Active:       YES                    YES                    YES
               X      Y      Z        X      Y      Z        X      Y      Z
 C          0.041  0.101  0.105   -0.001 -0.059  0.199    0.009 -0.100  0.094
 C         -0.136 -0.102 -0.029   -0.010 -0.052  0.022    0.118  0.036  0.028
 C         -0.120 -0.211 -0.010   -0.047  0.026 -0.027    0.154  0.008  0.024
 C         -0.004  0.102  0.046    0.021 -0.059  0.001   -0.022  0.091 -0.036
 O          0.004  0.097 -0.030    0.059 -0.033  0.012   -0.115  0.028 -0.014
 O          0.228 -0.065 -0.029    0.025  0.010 -0.014   -0.087  0.059  0.017
 H         -0.224 -0.274 -0.211    0.181 -0.348 -0.309    0.258 -0.182 -0.213
 H         -0.361  0.145 -0.151   -0.189  0.340 -0.186    0.118  0.287 -0.114
 H         -0.103 -0.269 -0.062   -0.157  0.008 -0.049    0.311 -0.207 -0.146
 H         -0.199 -0.113 -0.085   -0.051  0.044 -0.041    0.217  0.234 -0.142
 C         -0.094 -0.069  0.072    0.013  0.072 -0.042    0.025 -0.101  0.069
 O         -0.141 -0.082 -0.015    0.038  0.084  0.000   -0.079 -0.126 -0.005
 H          0.041 -0.273 -0.246    0.037  0.230 -0.616    0.066  0.412 -0.349
 H         -0.006  0.084 -0.241    0.024  0.021  0.078   -0.027 -0.082  0.018
 O         -0.010  0.134  0.022   -0.021  0.039 -0.054   -0.061 -0.051 -0.057
 O          0.207  0.094 -0.024   -0.073 -0.065  0.011    0.070  0.110 -0.016
 TransDip  -0.158 -0.058 -0.047    0.011  0.054 -0.112    0.180  0.029 -0.058

 Mode:                13                     14                     15
 Frequency:       598.24                 620.38                 664.19
 Force Cnst:      0.3013                 0.7142                 0.4032
 Red. Mass:       1.4288                 3.1497                 1.5514
 IR Active:          YES                    YES                    YES
 IR Intens:       88.290                 78.411                 41.904
 Raman Active:       YES                    YES                    YES
               X      Y      Z        X      Y      Z        X      Y      Z
 C         -0.026  0.006 -0.008   -0.108 -0.009  0.044   -0.031 -0.019  0.077
 C         -0.035  0.038  0.008   -0.085  0.172  0.040   -0.021  0.001  0.056
 C         -0.029  0.032  0.053   -0.012  0.101 -0.018    0.022 -0.009  0.030
 C         -0.013 -0.032 -0.070   -0.042 -0.016  0.019    0.054  0.024 -0.056
 O          0.005  0.002 -0.053   -0.015  0.057  0.028    0.013 -0.035  0.042
 O         -0.010 -0.039 -0.017   -0.081 -0.146 -0.040   -0.027 -0.005 -0.091
 H         -0.072 -0.023 -0.055    0.009  0.155  0.021    0.003 -0.208 -0.171
 H          0.013  0.110 -0.034   -0.066  0.155  0.048   -0.070  0.254 -0.085
 H          0.084 -0.214 -0.148    0.043  0.136  0.017   -0.017 -0.149 -0.093
 H         -0.099  0.287 -0.149    0.184  0.051  0.033    0.076  0.148 -0.087
 C         -0.025  0.000  0.091   -0.048 -0.072 -0.060    0.039  0.004 -0.014
 O          0.032 -0.009 -0.023    0.062 -0.065  0.023   -0.026  0.003  0.003
 H         -0.060 -0.121  0.004   -0.212 -0.176 -0.537   -0.102 -0.384  0.700
 H         -0.130  0.293  0.796   -0.024 -0.017 -0.598    0.137 -0.224 -0.159
 O          0.062  0.005  0.007    0.202  0.017  0.014    0.042  0.028 -0.036
 O          0.025 -0.014  0.004    0.057 -0.015  0.021   -0.051  0.043  0.005
 TransDip  -0.171  0.069  0.238   -0.201  0.019 -0.199    0.085 -0.113  0.151

 Mode:                16                     17                     18
 Frequency:       672.77                 710.14                 796.53
 Force Cnst:      0.7473                 0.7452                 1.6535
 Red. Mass:       2.8024                 2.5081                 4.4232
 IR Active:          YES                    YES                    YES
 IR Intens:       45.580                104.354                  4.088
 Raman Active:       YES                    YES                    YES
               X      Y      Z        X      Y      Z        X      Y      Z
 C          0.047 -0.064  0.064   -0.029 -0.031  0.108   -0.054  0.102 -0.065
 C          0.054 -0.001  0.031    0.006  0.024  0.013    0.062 -0.090  0.037
 C         -0.052  0.070 -0.011    0.049 -0.005 -0.106    0.242 -0.196  0.041
 C         -0.138 -0.110  0.022   -0.015  0.086  0.253   -0.087 -0.084  0.059
 O         -0.043  0.123 -0.026   -0.004 -0.032 -0.100   -0.095  0.075 -0.038
 O          0.030  0.084 -0.038   -0.033 -0.011 -0.056   -0.101 -0.081 -0.011
 H          0.196 -0.095 -0.079    0.199  0.064  0.046   -0.194 -0.260 -0.137
 H          0.036  0.122 -0.038   -0.151 -0.046  0.059    0.129  0.124 -0.088
 H         -0.064  0.063 -0.017   -0.003  0.355  0.200    0.118 -0.274 -0.040
 H          0.004  0.054  0.005    0.169 -0.378  0.194    0.402 -0.029 -0.071
 C         -0.098 -0.016 -0.035    0.013 -0.020 -0.025    0.125  0.138 -0.059
 O          0.079 -0.007  0.009   -0.018 -0.022  0.009   -0.082  0.164 -0.005
 H          0.099 -0.039  0.638   -0.075 -0.168  0.224   -0.212 -0.199 -0.157
 H         -0.305  0.430 -0.291   -0.037  0.102  0.572   -0.286  0.313 -0.112
 O         -0.053 -0.028 -0.057    0.027  0.026 -0.030    0.023  0.074  0.059
 O          0.130 -0.116  0.044    0.003  0.002 -0.088    0.042 -0.115  0.023
 TransDip  -0.188 -0.059  0.089    0.007  0.026  0.326   -0.022  0.050 -0.035

 Mode:                19                     20                     21
 Frequency:       822.21                 916.79                1022.72
 Force Cnst:      0.9469                 1.6136                 2.8250
 Red. Mass:       2.3773                 3.2584                 4.5841
 IR Active:          YES                    YES                    YES
 IR Intens:        3.464                  4.949                 94.577
 Raman Active:       YES                    YES                    YES
               X      Y      Z        X      Y      Z        X      Y      Z
 C         -0.038 -0.005  0.140    0.040 -0.118  0.034   -0.006  0.012 -0.075
 C          0.036 -0.053 -0.102   -0.214  0.214  0.020   -0.153 -0.122  0.060
 C          0.055 -0.004 -0.069    0.089 -0.141 -0.020    0.015  0.240 -0.058
 C          0.002 -0.056 -0.161    0.001 -0.027 -0.037    0.086 -0.034  0.018
 O         -0.035  0.028  0.028   -0.014  0.010  0.004   -0.167  0.098 -0.043
 O         -0.034 -0.018 -0.042    0.078  0.047  0.010    0.051  0.018  0.022
 H          0.309  0.237  0.198   -0.381  0.243  0.068   -0.298 -0.254 -0.079
 H         -0.187 -0.420  0.117   -0.514  0.077  0.113   -0.359  0.092 -0.052
 H          0.337  0.267  0.184    0.265 -0.020  0.096   -0.456  0.351 -0.001
 H         -0.318 -0.281  0.121    0.196 -0.169  0.016   -0.216  0.090  0.042
 C          0.037  0.033  0.171    0.039  0.063  0.051    0.352 -0.014  0.056
 O         -0.010  0.009 -0.039   -0.030  0.083 -0.019   -0.035 -0.101  0.000
 H         -0.121 -0.163  0.002    0.264  0.288  0.120    0.025 -0.013 -0.006
 H         -0.046  0.027 -0.085   -0.047  0.050 -0.020   -0.024 -0.082  0.028
 O          0.005  0.072 -0.011    0.017 -0.140 -0.070    0.001 -0.028  0.007
 O          0.006 -0.006  0.046   -0.003 -0.022  0.016    0.013 -0.060  0.017
 TransDip  -0.003 -0.033  0.050    0.068  0.001  0.022    0.299 -0.085  0.018

 Mode:                22                     23                     24
 Frequency:      1028.45                1093.67                1149.96
 Force Cnst:      1.7178                 2.0040                 1.7512
 Red. Mass:       2.7565                 2.8437                 2.2476
 IR Active:          YES                    YES                    YES
 IR Intens:        6.505                137.399                182.421
 Raman Active:       YES                    YES                    YES
               X      Y      Z        X      Y      Z        X      Y      Z
 C         -0.030 -0.058  0.141    0.071  0.002  0.036    0.212  0.055 -0.010
 C         -0.049 -0.018 -0.193    0.145  0.199 -0.001   -0.010 -0.043  0.016
 C          0.019  0.040  0.194   -0.159 -0.157  0.001    0.041  0.062  0.034
 C          0.007  0.012  0.089    0.053 -0.011  0.010   -0.026  0.008  0.014
 O         -0.029  0.014 -0.020   -0.059  0.043 -0.018    0.023 -0.020  0.005
 O          0.033  0.027 -0.012   -0.074 -0.054 -0.030   -0.117 -0.128 -0.050
 H         -0.149  0.339  0.209    0.130  0.228  0.033   -0.144 -0.046  0.020
 H          0.053 -0.484  0.066    0.145  0.134  0.039   -0.639  0.011  0.021
 H          0.198 -0.334 -0.118   -0.577 -0.179 -0.046    0.253  0.016  0.009
 H         -0.228  0.427 -0.130   -0.537 -0.126 -0.054   -0.265  0.084 -0.004
 C          0.085 -0.013 -0.176    0.151  0.010 -0.002   -0.037 -0.013 -0.047
 O         -0.015 -0.002  0.034   -0.026 -0.012  0.001    0.009 -0.004  0.008
 H         -0.026 -0.059 -0.020    0.103  0.182  0.070    0.307  0.440  0.184
 H         -0.016 -0.003 -0.016    0.026 -0.066  0.023   -0.035  0.054 -0.025
 O         -0.003  0.017 -0.029    0.005  0.018  0.001   -0.017  0.049  0.026
 O          0.001 -0.022 -0.014    0.004 -0.037  0.009    0.001  0.015 -0.008
 TransDip   0.039 -0.069  0.020    0.368  0.039  0.064    0.368  0.212  0.082

 Mode:                25                     26                     27
 Frequency:      1179.63                1193.64                1282.30
 Force Cnst:      1.0954                 1.7358                 1.2847
 Red. Mass:       1.3361                 2.0678                 1.3261
 IR Active:          YES                    YES                    YES
 IR Intens:       22.779                177.987                 31.334
 Raman Active:       YES                    YES                    YES
               X      Y      Z        X      Y      Z        X      Y      Z
 C          0.058 -0.015  0.086   -0.027 -0.008 -0.003   -0.034  0.007 -0.035
 C         -0.004 -0.015 -0.072    0.010  0.018  0.006   -0.087 -0.015 -0.026
 C          0.010  0.029 -0.024    0.022  0.009 -0.005   -0.074 -0.012  0.029
 C         -0.009 -0.003 -0.025   -0.141  0.024 -0.013    0.022 -0.001 -0.001
 O          0.007 -0.008  0.006    0.087 -0.147  0.048   -0.010 -0.016  0.004
 O         -0.030 -0.035 -0.026    0.012  0.018  0.007    0.015 -0.046 -0.014
 H         -0.532  0.077  0.059   -0.055  0.007 -0.003    0.673  0.026 -0.025
 H          0.319 -0.129 -0.025   -0.040  0.026  0.004    0.072 -0.096  0.005
 H         -0.483  0.042 -0.050   -0.229  0.030 -0.009    0.042 -0.069 -0.008
 H          0.534  0.008  0.027   -0.255  0.005 -0.018    0.476  0.063  0.011
 C         -0.016  0.002  0.070    0.122  0.005  0.005    0.060  0.009  0.016
 O          0.005 -0.008 -0.010   -0.020 -0.030  0.002   -0.010 -0.001 -0.002
 H          0.107  0.147  0.056   -0.055 -0.072 -0.033    0.296  0.340  0.156
 H         -0.020  0.028 -0.001   -0.538  0.657 -0.254   -0.130  0.141 -0.051
 O         -0.008  0.033 -0.003    0.003 -0.013 -0.005    0.007  0.039  0.021
 O          0.001  0.010  0.002    0.000  0.095 -0.026   -0.005  0.007 -0.002
 TransDip   0.131  0.067  0.041   -0.381  0.164 -0.104    0.174  0.044 -0.000

 Mode:                28                     29                     30
 Frequency:      1299.27                1346.70                1383.11
 Force Cnst:      1.2093                 2.0189                 3.2211
 Red. Mass:       1.2159                 1.8894                 2.8579
 IR Active:          YES                    YES                    YES
 IR Intens:        0.838                107.552                  9.909
 Raman Active:       YES                    YES                    YES
               X      Y      Z        X      Y      Z        X      Y      Z
 C         -0.073 -0.025  0.021    0.143  0.023  0.030   -0.139 -0.024 -0.021
 C         -0.035 -0.009  0.045   -0.010 -0.005  0.017    0.083  0.003 -0.013
 C          0.001  0.003 -0.052   -0.139  0.006 -0.025    0.107 -0.004  0.020
 C          0.006  0.000  0.008    0.158 -0.011  0.019    0.288 -0.020  0.028
 O         -0.003 -0.003 -0.000   -0.056 -0.024  0.001   -0.090 -0.019 -0.002
 O          0.023 -0.037 -0.017   -0.043  0.023  0.006    0.037 -0.010 -0.002
 H         -0.286 -0.108 -0.041   -0.165  0.011  0.042   -0.097 -0.018 -0.023
 H          0.597  0.070 -0.030    0.207  0.087 -0.037   -0.340 -0.061  0.037
 H          0.392  0.100  0.053    0.563 -0.014  0.014   -0.385 -0.020 -0.027
 H         -0.360 -0.093 -0.007    0.241 -0.076  0.056   -0.169  0.024 -0.019
 C          0.012  0.000 -0.023    0.027  0.001 -0.007   -0.164 -0.010 -0.001
 O         -0.002 -0.000  0.003   -0.005  0.001  0.001    0.022 -0.004  0.001
 H          0.292  0.334  0.148   -0.280 -0.310 -0.136    0.189  0.207  0.089
 H         -0.023  0.023 -0.013   -0.343  0.359 -0.135   -0.446  0.462 -0.168
 O          0.012  0.041  0.011   -0.020 -0.028 -0.014    0.019  0.018  0.009
 O         -0.002  0.001 -0.001   -0.024  0.014 -0.006   -0.041  0.018 -0.008
 TransDip  -0.026 -0.002  0.012    0.330  0.002  0.039   -0.072 -0.070  0.009

 Mode:                31                     32                     33
 Frequency:      1421.32                1447.51                1467.74
 Force Cnst:      2.0659                 1.4837                 1.3870
 Red. Mass:       1.7357                 1.2019                 1.0927
 IR Active:          YES                    YES                    YES
 IR Intens:       21.229                 25.361                 24.605
 Raman Active:       YES                    YES                    YES
               X      Y      Z        X      Y      Z        X      Y      Z
 C         -0.128 -0.016 -0.010   -0.043 -0.006 -0.004   -0.001  0.004  0.005
 C          0.158 -0.025 -0.009    0.076 -0.009 -0.002   -0.025 -0.076 -0.012
 C         -0.118  0.052  0.000   -0.066 -0.068 -0.004    0.028 -0.013 -0.000
 C         -0.040  0.002 -0.004   -0.009 -0.002 -0.000    0.006 -0.001  0.001
 O          0.010  0.000  0.001    0.003 -0.000  0.000   -0.002  0.000 -0.000
 O          0.030 -0.003 -0.000    0.008 -0.000 -0.000    0.001 -0.003 -0.001
 H         -0.365  0.088  0.134   -0.171 -0.010  0.011    0.091  0.464  0.520
 H         -0.446  0.129 -0.060   -0.180 -0.003  0.006    0.050  0.596 -0.358
 H          0.311 -0.311 -0.249    0.122  0.496  0.448   -0.061  0.039  0.034
 H          0.295 -0.300  0.273    0.170  0.519 -0.397   -0.050  0.040 -0.042
 C          0.058 -0.006  0.004    0.021  0.010 -0.003   -0.011  0.001  0.000
 O         -0.010  0.010 -0.001   -0.002 -0.013  0.002    0.001 -0.001 -0.001
 H          0.136  0.150  0.064    0.037  0.043  0.017    0.013  0.015  0.011
 H          0.043 -0.045  0.016    0.013 -0.014  0.005   -0.005  0.005 -0.001
 O          0.019  0.008  0.003    0.005  0.004  0.002    0.001 -0.007 -0.004
 O          0.005 -0.001  0.001    0.001  0.001 -0.001   -0.001  0.000 -0.000
 TransDip  -0.118 -0.085 -0.022   -0.113  0.114 -0.011   -0.066  0.141  0.030

 Mode:                34                     35                     36
 Frequency:      1798.97                1801.37                1810.85
 Force Cnst:     20.5382                23.2269                18.7579
 Red. Mass:      10.7712                12.1489                 9.7089
 IR Active:          YES                    YES                    YES
 IR Intens:      105.227                358.958                254.463
 Raman Active:       YES                    YES                    YES
               X      Y      Z        X      Y      Z        X      Y      Z
 C          0.037 -0.194 -0.075   -0.032  0.162  0.065   -0.118  0.614  0.233
 C         -0.005  0.005  0.006    0.008 -0.004 -0.005    0.028 -0.046 -0.017
 C          0.004  0.012 -0.004    0.019 -0.030  0.006   -0.002  0.019  0.000
 C          0.017  0.679 -0.170    0.005  0.220 -0.061    0.005  0.148 -0.035
 O          0.015 -0.063  0.018    0.020 -0.015  0.006   -0.001 -0.015  0.004
 O          0.000  0.017  0.007   -0.002 -0.014 -0.006    0.004 -0.053 -0.021
 H         -0.038  0.013  0.027   -0.020 -0.000 -0.021    0.071 -0.084 -0.071
 H         -0.048  0.039 -0.017    0.003 -0.022  0.018    0.148 -0.132  0.034
 H         -0.005  0.061  0.028    0.135 -0.131 -0.097   -0.062  0.065  0.025
 H         -0.004  0.042 -0.025    0.082 -0.115  0.101   -0.060  0.064 -0.028
 C          0.007 -0.187  0.024   -0.086  0.720 -0.075    0.015 -0.210  0.021
 O         -0.013  0.097 -0.011    0.028 -0.495  0.050   -0.009  0.130 -0.013
 H         -0.084 -0.100 -0.043    0.070  0.086  0.034    0.272  0.320  0.139
 H         -0.258  0.292 -0.110   -0.026  0.040 -0.009   -0.070  0.076 -0.029
 O         -0.013  0.124  0.048    0.011 -0.106 -0.041    0.043 -0.386 -0.148
 O         -0.007 -0.433  0.112   -0.009 -0.163  0.043   -0.001 -0.089  0.022
 TransDip  -0.139  0.226 -0.194   -0.117  0.595 -0.026    0.007  0.482  0.170

 Mode:                37                     38                     39
 Frequency:      3038.79                3054.88                3074.02
 Force Cnst:      5.8102                 5.8652                 6.0611
 Red. Mass:       1.0679                 1.0667                 1.0886
 IR Active:          YES                    YES                    YES
 IR Intens:        8.296                  7.935                  1.108
 Raman Active:       YES                    YES                    YES
               X      Y      Z        X      Y      Z        X      Y      Z
 C          0.000 -0.001 -0.000   -0.000 -0.002 -0.000    0.000  0.001  0.001
 C          0.000  0.012  0.004    0.001 -0.067  0.021    0.001  0.014  0.031
 C          0.002 -0.061 -0.039    0.001 -0.004 -0.019    0.005  0.033 -0.071
 C          0.001 -0.001  0.000   -0.000  0.000  0.000   -0.000  0.001 -0.000
 O          0.000  0.000 -0.000   -0.000  0.000 -0.000   -0.000 -0.000  0.000
 O         -0.000  0.000  0.000    0.000 -0.000 -0.000   -0.000 -0.000 -0.000
 H          0.004 -0.074  0.077   -0.036  0.631 -0.619   -0.005  0.019 -0.009
 H         -0.004 -0.063 -0.123    0.020  0.175  0.364   -0.014 -0.193 -0.359
 H          0.021  0.192 -0.270   -0.003 -0.067  0.076   -0.047 -0.556  0.675
 H         -0.053  0.539  0.749   -0.011  0.118  0.156   -0.017  0.158  0.183
 C          0.000 -0.002 -0.000    0.000 -0.001 -0.000    0.000  0.001 -0.001
 O         -0.000  0.001 -0.000    0.000  0.001 -0.000    0.000 -0.001 -0.000
 H         -0.000 -0.001 -0.001   -0.002  0.003  0.001    0.000 -0.000 -0.001
 H         -0.000 -0.001  0.000   -0.000 -0.000 -0.000    0.000  0.000 -0.000
 O          0.000  0.000  0.000   -0.000  0.001  0.000    0.000 -0.000 -0.000
 O         -0.000  0.000 -0.000   -0.000  0.000  0.000    0.000 -0.000  0.000
 TransDip  -0.091  0.016 -0.007   -0.088 -0.018 -0.001    0.023  0.024 -0.002

 Mode:                40                     41                     42
 Frequency:      3095.19                3749.24                3758.99
 Force Cnst:      6.1955                 8.8170                 8.8618
 Red. Mass:       1.0976                 1.0646                 1.0645
 IR Active:          YES                    YES                    YES
 IR Intens:        3.702                 88.277                 73.128
 Raman Active:       YES                    YES                    YES
               X      Y      Z        X      Y      Z        X      Y      Z
 C         -0.001 -0.000 -0.001   -0.000  0.000 -0.000   -0.003  0.001  0.000
 C         -0.004 -0.006 -0.083   -0.000  0.000 -0.000    0.000 -0.001 -0.000
 C          0.003  0.009 -0.033    0.000 -0.000 -0.000    0.000  0.000 -0.000
 C         -0.000  0.000 -0.000   -0.003 -0.001 -0.000   -0.000  0.000  0.000
 O         -0.000 -0.000  0.000   -0.049 -0.036  0.005    0.000  0.000 -0.000
 O          0.000  0.000  0.000   -0.000  0.000  0.000   -0.051  0.033  0.011
 H          0.018 -0.327  0.292    0.000  0.000 -0.000    0.001  0.002 -0.002
 H          0.035  0.388  0.708    0.000  0.000  0.000    0.001  0.001  0.001
 H         -0.022 -0.214  0.257   -0.000  0.000 -0.000   -0.000 -0.000  0.000
 H         -0.008  0.116  0.144   -0.000  0.000  0.000   -0.000 -0.000 -0.000
 C          0.000  0.000 -0.000    0.000  0.000 -0.000   -0.000 -0.000 -0.000
 O         -0.000 -0.000 -0.000    0.000  0.000  0.000    0.000 -0.000  0.000
 H          0.000  0.000  0.001    0.008 -0.005 -0.002    0.826 -0.531 -0.177
 H         -0.000  0.000 -0.000    0.801  0.591 -0.077   -0.007 -0.005  0.001
 O          0.000  0.000 -0.000    0.000  0.000  0.000    0.000  0.001  0.000
 O          0.000 -0.000  0.000    0.000 -0.001  0.000    0.000  0.000 -0.000
 TransDip   0.005 -0.018 -0.059    0.289  0.085  0.004    0.262 -0.077 -0.019

 STANDARD THERMODYNAMIC QUANTITIES AT   298.15 K  AND     1.00 ATM

   This Molecule has  0 Imaginary Frequencies
   Zero point vibrational energy:       71.983 kcal/mol

   Atom    1 Element C  Has Mass   12.00000
   Atom    2 Element C  Has Mass   12.00000
   Atom    3 Element C  Has Mass   12.00000
   Atom    4 Element C  Has Mass   12.00000
   Atom    5 Element O  Has Mass   15.99491
   Atom    6 Element O  Has Mass   15.99491
   Atom    7 Element H  Has Mass    1.00783
   Atom    8 Element H  Has Mass    1.00783
   Atom    9 Element H  Has Mass    1.00783
   Atom   10 Element H  Has Mass    1.00783
   Atom   11 Element C  Has Mass   12.00000
   Atom   12 Element O  Has Mass   15.99491
   Atom   13 Element H  Has Mass    1.00783
   Atom   14 Element H  Has Mass    1.00783
   Atom   15 Element O  Has Mass   15.99491
   Atom   16 Element O  Has Mass   15.99491
   Molecular Mass:   146.021530 amu
   Principal axes and moments of inertia in amu*Bohr^2:
                             1           2           3
    Eigenvalues --      515.19899  3253.46318  3682.85054
          X               0.99998     0.00565     0.00204
          Y              -0.00566     0.99998     0.00271
          Z              -0.00202    -0.00272     0.99999
   Rotational Symmetry Number is   1
   The Molecule is an Asymmetric Top
   Translational Enthalpy:        0.889 kcal/mol
   Rotational Enthalpy:           0.889 kcal/mol
   Vibrational Enthalpy:         76.683 kcal/mol
   gas constant (RT):             0.592 kcal/mol
   Translational Entropy:        40.846  cal/mol.K
   Rotational Entropy:           30.202  cal/mol.K
   Vibrational Entropy:          34.211  cal/mol.K

   Total Enthalpy:               79.053 kcal/mol
   Total Entropy:               105.260  cal/mol.K

 ======================================================================

 STANDARD THERMODYNAMIC QUANTITIES FOR ANHARMONIC VIBRATION -- TOSH

   Zero point vibrational energy: ************ kcal/mol

   Vibrational Enthalpy:       Infinity kcal/mol
   Vibrational Entropy:             NaN  cal/mol.K

   Total Enthalpy:             Infinity kcal/mol
   Total Entropy:                   NaN  cal/mol.K

 ======================================================================

 STANDARD THERMODYNAMIC QUANTITIES FOR ANHARMONIC VIBRATION -- VPT2

   Zero point vibrational energy: ************ kcal/mol

   Vibrational Enthalpy:       Infinity kcal/mol
   Vibrational Entropy:             NaN  cal/mol.K

   Total Enthalpy:             Infinity kcal/mol
   Total Entropy:                   NaN  cal/mol.K

 ======================================================================

Archival summary:
1\1\TWL02\FREQ\ProcedureUnspecified\BasisUnspecified\556\taweetha\SunJun1809:48:122017SunJun1809:48:122017\0\\#,FREQ,ProcedureUnspecified,BasisUnspecified,\\0,1\O\C,1,1.2044\C,2,1.50821,1,124.998\H,3,1.09409,2,108.706,1,131.945,0\H,3,1.09682,2,107.931,1,-115.717,0\C,3,1.52329,2,112.665,1,6.96806,0\H,6,1.09263,3,111.723,2,69.3173,0\H,6,1.09523,3,110.75,2,-47.644,0\C,6,1.51014,3,112.529,2,-167.911,0\O,9,1.20555,6,126.122,3,13.1759,0\O,9,1.35476,6,111.252,3,-167.771,0\H,11,0.969134,9,107.356,6,-178.348,0\C,2,1.55183,1,120.414,3,179.799,0\O,13,1.20485,2,123.035,1,-169.188,0\O,13,1.33797,2,112.207,1,10.3178,0\H,15,0.969811,13,107.593,2,-179.397,0\\\@

 Total job time:  1853.10s(wall), 1850.50s(cpu) 
 Sun Jun 18 09:48:12 2017

        *************************************************************
        *                                                           *
        *  Thank you very much for using Q-Chem.  Have a nice day.  *
        *                                                           *
        *************************************************************


 
User input: 3 of 3 
 
TWL02 127.0.1
Q-Chem Developer Version! Running on 127.0.1.*
                  Welcome to Q-Chem
     A Quantum Leap Into The Future Of Chemistry


 Q-Chem 4.4, Q-Chem, Inc., Pleasanton, CA (2016)

 Y. Shao,  Z. Gan,  E. Epifanovsky,  A. T. B. Gilbert,  M. Wormit,  
 J. Kussmann,  A. W. Lange,  A. Behn,  J. Deng,  X. Feng,  D. Ghosh,  
 M. Goldey,  P. R. Horn,  L. D. Jacobson,  I. Kaliman,  F. Rob,  
 R. Z. Khaliullin,  T. Kus,  A. Landau,  J. Liu,  E. I. Proynov,  Y. M. Rhee,  
 R. M. Richard,  M. A. Rohrdanz,  R. P. Steele,  E. J. Sundstrom,  
 H. L. Woodcock III,  P. M. Zimmerman,  D. Zuev,  B. Albrecht,  E. Alguire,  
 B. Austin,  S. A. Baeppler,  G. J. O. Beran,  Y. A. Bernard,  E. Berquist,  
 K. Brandhorst,  K. B. Bravaya,  S. T. Brown,  D. Casanova,  C.-M. Chang,  
 Y. Chen,  S. H. Chien,  K. D. Closser,  M. P. Coons,  D. L. Crittenden,  
 S. Dasgupta,  M. Diedenhofen,  R. A. DiStasio Jr.,  H. Do,  A. D. Dutoi,  
 R. G. Edgar,  P.-T. Fang,  S. Fatehi,  Q. Feng,  L. Fusti-Molnar,  
 A. Ghysels,  A. Golubeva-Zadorozhnaya,  J. Gomes,  A. Gunina,  
 M. W. D. Hanson-Heine,  P. H. P. Harbach,  A. W. Hauser,  J. E. Herr,  
 E. G. Hohenstein,  Z. C. Holden,  K. Hui,  T.-C. Jagau,  H. Ji,  B. Kaduk,  
 K. Khistyaev,  Jaehoon Kim,  Jihan Kim,  R. A. King,  P. Klunzinger,  
 K. Koh,  D. Kosenkov,  T. Kowalczyk,  C. M. Krauter,  A. Kunitsa,  
 K. U. Lao,  A. Laurent,  K. V. Lawler,  J. Lee,  D. Lefrancois,  S. Lehtola,  
 S. V. Levchenko,  C. Y. Lin,  Y.-S. Lin,  F. Liu,  E. Livshits,  
 R. C. Lochan,  A. Luenser,  P. Manohar,  S. F. Manzer,  S.-P. Mao,  Y. Mao,  
 N. Mardirossian,  A. V. Marenich,  L. A. Martinez-Martinez,  S. A. Maurer,  
 N. J. Mayhall,  J.-M. Mewes,  A. F. Morrison,  K. Nanda,  T. S. Nguyen-Beck,  
 C. M. Oana,  R. Olivares-Amaya,  D. P. O'Neill,  J. A. Parkhill,  
 T. M. Perrine,  R. Peverati,  P. A. Pieniazek,  F. Plasser,  A. Prociuk,  
 D. R. Rehn,  E. Rosta,  N. J. Russ,  N. Sergueev,  S. M. Sharada,  
 S. Sharma,  D. W. Small,  A. Sodt,  T. Stauch,  T. Stein,  D. Stuck,  
 Y.-C. Su,  A. J. W. Thom,  T. Tsuchimochi,  L. Vogt,  O. Vydrov,  T. Wang,  
 M. A. Watson,  J. Wenzel,  A. White,  C. F. Williams,  V. Vanovschi,  
 K. Yao,  S. Yeganeh,  S. R. Yost,  Z.-Q. You,  I. Y. Zhang,  X. Zhang,  
 Y. Zhao,  B. R. Brooks,  G. K. L. Chan,  D. M. Chipman,  C. J. Cramer,  
 W. A. Goddard III,  M. S. Gordon,  W. J. Hehre,  A. Klamt,  
 H. F. Schaefer III,  M. W. Schmidt,  C. D. Sherrill,  D. G. Truhlar,  
 A. Warshel,  X. Xu,  A. Aspuru-Guzik,  R. Baer,  A. T. Bell,  N. A. Besley,  
 J.-D. Chai,  A. Dreuw,  B. D. Dunietz,  T. R. Furlani,  S. R. Gwaltney,  
 C.-P. Hsu,  Y. Jung,  J. Kong,  D. S. Lambrecht,  W. Liang,  C. Ochsenfeld,  
 V. A. Rassolov,  L. V. Slipchenko,  J. E. Subotnik,  T. Van Voorhis,  
 J. M. Herbert,  A. I. Krylov,  P. M. W. Gill,  M. Head-Gordon

 Contributors to earlier versions of Q-Chem not listed above: 
 R. D. Adamson,  J. Baker,  E. F. C. Byrd,  A. K. Chakraborty,  C.-L. Cheng,  
 H. Dachsel,  R. J. Doerksen,  G. Hawkins,  A. Heyden,  S. Hirata,  
 G. Kedziora,  F. J. Keil,  C. Kelley,  P. P. Korambath,  W. Kurlancheek,  
 A. M. Lee,  M. S. Lee,  D. Liotard,  I. Lotan,  P. E. Maslen,  N. Nair,  
 D. Neuhauser,  R. Olson,  B. Peters,  J. Ritchie,  N. E. Schultz,  
 N. Shenvi,  A. C. Simmonett,  K. S. Thanthiriwatte,  Q. Wu,  W. Zhang

 Please cite Q-Chem as follows:
 Y. Shao et al., Mol. Phys. 113, 184-215 (2015)
 DOI: 10.1080/00268976.2014.952696

 Q-Chem 4.4.2 for Intel X86 EM64T Linux

 Parts of Q-Chem use Armadillo 5.200.1 (Boston Tea Smuggler).
 http://arma.sourceforge.net/

 Q-Chem begins on Sun Jun 18 09:48:12 2017  


Host: 0

     Scratch files written to /scratch/taweetham/qchem51340//
The previous job contains 0 fragments, simply inherited here
FILE_GEOM_ORG=        593

Checking the input file for inconsistencies... 	...done.

--------------------------------------------------------------
User input:
--------------------------------------------------------------

$molecule
   read
$end

$rem
   BASIS  =  6-311++G**
   JOB_TYPE  =  SP
   SCF_GUESS = READ
   METHOD  =  B3LYP
   SOLVENT_METHOD SMD
$end


--------------------------------------------------------------
 ----------------------------------------------------------------
             Standard Nuclear Orientation (Angstroms)
    I     Atom           X                Y                Z
 ----------------------------------------------------------------
    1      C       2.6389881608    -0.1777999624    -0.0580232455
    2      C       1.3557616795     0.5901764725     0.1518806849
    3      C       0.1220870560    -0.2987945319     0.0613664914
    4      C      -2.4521278919    -0.3624619504     0.0606276990
    5      O      -3.5473920406     0.3478872374    -0.2325638401
    6      O       3.7179875318     0.5651832343     0.2870889251
    7      H       1.3197967490     1.3819542402    -0.6039856553
    8      H       1.4094359365     1.1110199226     1.1108806658
    9      H       0.0515323933    -0.9942174795     0.9030527690
   10      H       0.1744730322    -0.9498918829    -0.8197411837
   11      C      -1.1594207797     0.4921636832    -0.0212970156
   12      O      -1.2261540684     1.6890459520    -0.1379195241
   13      H       4.5063861746     0.0313598600     0.1063082905
   14      H      -4.3111404535    -0.2443410186    -0.1520139638
   15      O       2.7335266342    -1.2990920535    -0.4906073025
   16      O      -2.4505795447    -1.5283504519     0.3645318824
 ----------------------------------------------------------------
 Nuclear Repulsion Energy =   508.9642195417 hartrees
 There are       38 alpha and       38 beta electrons
 Requested basis set is 6-311++G(d,p)
 There are 90 shells and 262 basis functions

 Total QAlloc Memory Limit   2000 MB
 Mega-Array Size        61 MB
 MEM_STATIC part        62 MB
 A cutoff of  1.0D-08 yielded   3225 shell pairs
 There are     27475 function pairs (     29443 Cartesian)

 -------------------------------------------------------
 OpenMP Integral Computing Module                       
 Release: version 1.0, May 2013, Q-Chem Inc. Pittsburgh 
 -------------------------------------------------------
 Integral Job Info:
 Integral job number is                      11
 Integral operator is                         1
 short-range coefficients                     0
 long-range coefficients              100000000
 Omega coefficients                           0
 if combine SR and LR in K                    0
 Integral screening is                        0
 Integral computing path is                   2
 max size of driver memory is            800000
 size of driver memory is                593474
 size of scratch memory is              2260544
 max col of scratch BK array               1296
 max len of scratch array in speh3          155
 max len of scratch index in speh4           18
 max int batch size is                      520
 min int batch size is                       52
 fixed nKL is                                52
 max L of basis functions is                  2
 order of int derivative is                   0
 number of shells is                         90
 number of basis is                         272
 number of cartesian basis is               272
 number of contracted shell pairs          3225
 number of primitive shell pairs           7955
 maxK2 (contraction) of shell pair           36
 max number of K2 of shell pair               1
 max number of CS2 of shell pair            537
 max number of PS2 of shell pair           1338
 mem total for path MDJ                   59272
 -------------------------------------------------------
 Smallest overlap matrix eigenvalue = 9.71E-06

 Q-Chem warning in module /home/taweetham/qchem/stvman/mkSTV.C, line 257:

 Overlap eigenvalue is smaller than square root of threshold


 Scale SEOQF with 1.000000e-01/1.000000e-01/1.000000e-01

 Standard Electronic Orientation quadrupole field applied
 Nucleus-field energy     =     0.0000000209 hartrees
 Guess MOs from SCF MO coefficient file
 Reading MOs from coefficient file
 Reading MOs from coefficient file
 A restricted hybrid HF-DFT SCF calculation will be
 performed using Pulay DIIS extrapolation
 Exchange:     0.2000 Hartree-Fock + 0.0800 Slater + 0.7200 B88
 Correlation:  0.1900 VWN1RPA + 0.8100 LYP
 Using SG-1 standard quadrature grid
 SCF converges when DIIS error is below 1.0E-05
 ---------------------------------------
  Cycle       Energy         DIIS Error
 ---------------------------------------
    1    -570.4671491928      2.15E-05
    2    -570.4670988034      1.44E-06 Convergence criterion met
 ---------------------------------------
 SCF time:  CPU 14.18 s  wall 14.18 s

 Citation of the SMD model:
 Marenich, A.V.; Cramer, C.J.; Truhlar, D.G.
 J. Phys. Chem. B 2009, 113, 6378-6396.
 iSolventCode=           1
 Solvent: water                                                           

 vradii
            1           2           3           4           5           6
    1   1.8500000   1.8500000   1.8500000   1.8500000   1.5200000   1.5200000
            7           8           9          10          11          12
    1   1.2000000   1.2000000   1.2000000   1.2000000   1.8500000   1.5200000
           13          14          15          16
    1   1.2000000   1.2000000   1.5200000   1.5200000
Changing PCM_TESSEL_METHOD to VTN
Changing PCM_VDW_RADII to SMD_RADIUS
 Discretize the solute cavity surface with Lebedev spheres
	Using 302 Lebedev grid points for each H atom
	Using 302 Lebedev grid points for other atoms
	Atomic van der Waals radii will be scaled by 1.20
 Removing interior tesserae...
 Keep 1773 surface tesserae and discard 3059 interior tesserae
 Molecular Surface Area = 159.614 Angst**2
 A restricted hybrid HF-DFT SCF calculation will be
 performed using Pulay DIIS extrapolation
 Polarizable Continuum solvation model will be applied
 Exchange:     0.2000 Hartree-Fock + 0.0800 Slater + 0.7200 B88
 Correlation:  0.1900 VWN1RPA + 0.8100 LYP
 Using SG-1 standard quadrature grid
 SCF converges when DIIS error is below 1.0E-05

 Citation of the SMD model:
 Marenich, A.V.; Cramer, C.J.; Truhlar, D.G.
 J. Phys. Chem. B 2009, 113, 6378-6396.
 iSolventCode=           1
 Solvent: water                                                           

 vradii
            1           2           3           4           5           6
    1   1.8500000   1.8500000   1.8500000   1.8500000   1.5200000   1.5200000
            7           8           9          10          11          12
    1   1.2000000   1.2000000   1.2000000   1.2000000   1.8500000   1.5200000
           13          14          15          16
    1   1.2000000   1.2000000   1.5200000   1.5200000
 ---------------------------------------
  Cycle       Energy         DIIS Error
 ---------------------------------------
    1    -570.4670984884      1.58E-06
 Time req'd to invert C: 3.56 s (CPU) 3.58 s (wall)
    2    -570.4986728250      5.24E-04
    3    -570.4986787305      5.23E-04
    4    -570.4986700475      5.24E-04
    5    -570.4987007868      5.22E-04
    6    -570.4986629386      5.24E-04
    7    -570.4987111674      5.22E-04
    8    -570.4986299194      5.26E-04
    9    -570.4987466014      5.20E-04
   10    -570.4986837532      5.23E-04
   11    -570.4987358831      5.20E-04
   12    -570.4987405629      5.20E-04
   13    -570.4987474613      5.20E-04
   14    -570.4987491449      5.20E-04
   15    -570.4987452580      5.20E-04
   16    -570.4987375219      5.20E-04
   17    -570.5015783960      6.27E-04
   18    -570.5037050514      2.12E-04
   19    -570.5039569483      6.04E-05
   20    -570.5039828922      3.55E-05
   21    -570.5039892562      5.88E-06 Convergence criterion met
 ---------------------------------------
 SCF time:  CPU 121.79 s  wall 121.87 s
(0)  E-EN(g) gas-phase elect-nuc energy                 -570.467098488 a.u.
(3)  G-ENP(liq) elect-nuc-pol free energy of system     -570.503989256 a.u.
(4)  G-CDS(liq) cavity-dispersion-solvent structure 
     free energy                                                7.1956 kcal/mol
(6)  G-S(liq) free energy of system                     -570.492522294 a.u.
(9)  DeltaG-S(liq) free energy of  solvation
     (9) = (6) - (0)                                          -15.9537 kcal/mol
 SCF   energy in the final basis set = -570.4925222944
 Total energy in the final basis set = -570.4925222944

 --------------------------------------------------------------

                    Orbital Energies (a.u.)
 --------------------------------------------------------------

 Alpha MOs
 -- Occupied --
-19.192 -19.177 -19.156 -19.148 -19.133 -10.335 -10.322 -10.299
-10.190 -10.190  -1.140  -1.123  -1.089  -1.054  -1.038  -0.813
 -0.738  -0.687  -0.614  -0.567  -0.533  -0.520  -0.513  -0.502
 -0.496  -0.481  -0.456  -0.446  -0.436  -0.408  -0.403  -0.388
 -0.364  -0.353  -0.347  -0.343  -0.304  -0.282
 -- Virtual --
 -0.094  -0.013  -0.004   0.006   0.024   0.026   0.029   0.039
  0.056   0.059   0.063   0.076   0.076   0.090   0.100   0.103
  0.110   0.115   0.119   0.126   0.135   0.137   0.149   0.152
  0.157   0.162   0.171   0.179   0.181   0.187   0.190   0.204
  0.210   0.229   0.232   0.243   0.247   0.251   0.258   0.264
  0.266   0.268   0.274   0.286   0.287   0.294   0.301   0.302
  0.312   0.319   0.324   0.331   0.336   0.345   0.369   0.376
  0.380   0.394   0.405   0.411   0.415   0.452   0.469   0.476
  0.499   0.549   0.553   0.563   0.569   0.589   0.604   0.611
  0.616   0.639   0.644   0.664   0.682   0.695   0.707   0.710
  0.739   0.756   0.793   0.809   0.843   0.861   0.883   0.920
  0.951   0.976   1.021   1.034   1.053   1.091   1.095   1.101
  1.133   1.151   1.154   1.159   1.167   1.171   1.181   1.204
  1.217   1.229   1.242   1.252   1.265   1.281   1.296   1.396
  1.417   1.446   1.475   1.488   1.491   1.509   1.521   1.552
  1.567   1.587   1.590   1.602   1.611   1.625   1.691   1.700
  1.724   1.736   1.749   1.796   1.821   1.831   1.855   1.930
  1.990   2.000   2.012   2.037   2.062   2.077   2.112   2.134
  2.202   2.261   2.281   2.370   2.425   2.493   2.540   2.562
  2.571   2.589   2.598   2.630   2.666   2.682   2.715   2.751
  2.796   2.838   2.850   2.872   2.876   2.881   2.889   2.920
  2.944   2.959   3.047   3.059   3.062   3.104   3.139   3.158
  3.161   3.204   3.221   3.301   3.353   3.372   3.413   3.502
  3.556   3.586   3.632   3.659   3.715   3.774   3.796   3.802
  3.819   3.992   4.047   4.080   4.109   4.169   4.362   4.933
  4.959   4.999   5.029   5.052   5.147   5.162   5.177   5.345
  5.386   5.579   5.602   5.744   5.827   5.838  23.762  23.794
 23.824  23.882  23.915  49.838  49.858  49.956  49.988  50.007
 --------------------------------------------------------------

          Ground-State Mulliken Net Atomic Charges

     Atom                 Charge (a.u.)
  ----------------------------------------
      1 C                     0.220924
      2 C                    -0.459311
      3 C                    -0.260965
      4 C                     0.117068
      5 O                    -0.218709
      6 O                    -0.237188
      7 H                     0.238454
      8 H                     0.236177
      9 H                     0.225184
     10 H                     0.223408
     11 C                     0.271981
     12 O                    -0.312892
     13 H                     0.347295
     14 H                     0.361861
     15 O                    -0.400158
     16 O                    -0.353129
  ----------------------------------------
  Sum of atomic charges =     0.000000

 -----------------------------------------------------------------
                    Cartesian Multipole Moments
 -----------------------------------------------------------------
    Charge (ESU x 10^10)
                -0.0000
    Dipole Moment (Debye)
         X      -0.0291      Y       0.2399      Z       0.5528
       Tot       0.6033
    Quadrupole Moments (Debye-Ang)
        XX     -39.9129     XY       6.3607     YY     -73.9164
        XZ       2.2734     YZ       0.0203     ZZ     -55.6099
    Octopole Moments (Debye-Ang^2)
       XXX     -15.5686    XXY      -7.2359    XYY       6.2335
       YYY       4.0481    XXZ       0.0088    XYZ     -13.1452
       YYZ       0.8657    XZZ      -2.6528    YZZ       1.3258
       ZZZ       0.4009
    Hexadecapole Moments (Debye-Ang^3)
      XXXX   -1272.2785   XXXY      44.6067   XXYY    -508.9476
      XYYY      10.0228   YYYY    -407.4184   XXXZ      17.3320
      XXYZ      -6.9340   XYYZ      11.2191   YYYZ       0.9223
      XXZZ    -365.3463   XYZZ       2.5630   YYZZ     -73.3103
      XZZZ       1.5759   YZZZ      -0.3442   ZZZZ     -82.8046
 -----------------------------------------------------------------
Archival summary:
1\1\TWL02\SP\ProcedureUnspecified\BasisUnspecified\556\taweetha\SunJun1809:50:282017SunJun1809:50:282017\0\\#,ProcedureUnspecified,BasisUnspecified,\\0,1\O\C,1,1.2044\C,2,1.50821,1,124.998\H,3,1.09409,2,108.706,1,131.945,0\H,3,1.09682,2,107.931,1,-115.717,0\C,3,1.52329,2,112.665,1,6.96806,0\H,6,1.09263,3,111.723,2,69.3173,0\H,6,1.09523,3,110.75,2,-47.644,0\C,6,1.51014,3,112.529,2,-167.911,0\O,9,1.20555,6,126.122,3,13.1759,0\O,9,1.35476,6,111.252,3,-167.771,0\H,11,0.969134,9,107.356,6,-178.348,0\C,2,1.55183,1,120.414,3,179.799,0\O,13,1.20485,2,123.035,1,-169.188,0\O,13,1.33797,2,112.207,1,10.3178,0\H,15,0.969811,13,107.593,2,-179.397,0\\\@

 Total job time:  136.21s(wall), 136.11s(cpu) 
 Sun Jun 18 09:50:28 2017

        *************************************************************
        *                                                           *
        *  Thank you very much for using Q-Chem.  Have a nice day.  *
        *                                                           *
        *************************************************************
