# Supplementary material for: A DFT investigation of the blue bottle experiment: E∘half-cell analysis of autoxidation catalysed by redox indicators
Source: R Soc Open Sci. 2017 Nov 8;4(11):170708. doi: 10.1098/rsos.170708 (PMC5717635; doi:10.1098/rsos.170708)
Supplement: output.zip [file rsos170708supp2.zip › B3LYP_6-311++Gdp_reducing_agents/C5H8O3_lactone.out]

pikachu 127.0.1
Q-Chem Developer Version! Running on 127.0.1.*
                  Welcome to Q-Chem
     A Quantum Leap Into The Future Of Chemistry


 Q-Chem 4.4, Q-Chem, Inc., Pleasanton, CA (2016)

 Y. Shao,  Z. Gan,  E. Epifanovsky,  A. T. B. Gilbert,  M. Wormit,  
 J. Kussmann,  A. W. Lange,  A. Behn,  J. Deng,  X. Feng,  D. Ghosh,  
 M. Goldey,  P. R. Horn,  L. D. Jacobson,  I. Kaliman,  F. Rob,  
 R. Z. Khaliullin,  T. Kus,  A. Landau,  J. Liu,  E. I. Proynov,  Y. M. Rhee,  
 R. M. Richard,  M. A. Rohrdanz,  R. P. Steele,  E. J. Sundstrom,  
 H. L. Woodcock III,  P. M. Zimmerman,  D. Zuev,  B. Albrecht,  E. Alguire,  
 B. Austin,  S. A. Baeppler,  G. J. O. Beran,  Y. A. Bernard,  
 E. J. Berquist,  K. Brandhorst,  K. B. Bravaya,  S. T. Brown,  D. Casanova,  
 C.-M. Chang,  Y. Chen,  S. H. Chien,  K. D. Closser,  M. P. Coons,  
 D. L. Crittenden,  S. Dasgupta,  M. Diedenhofen,  R. A. DiStasio Jr.,  
 H. Do,  A. D. Dutoi,  R. G. Edgar,  P.-T. Fang,  S. Fatehi,  Q. Feng,  
 L. Fusti-Molnar,  A. Ghysels,  A. Golubeva-Zadorozhnaya,  J. Gomes,  
 A. Gunina,  M. W. D. Hanson-Heine,  P. H. P. Harbach,  A. W. Hauser,  
 J. E. Herr,  E. G. Hohenstein,  Z. C. Holden,  K. Hui,  T.-C. Jagau,  H. Ji,  
 B. Kaduk,  K. Khistyaev,  Jaehoon Kim,  Jihan Kim,  R. A. King,  
 P. Klunzinger,  K. Koh,  D. Kosenkov,  T. Kowalczyk,  C. M. Krauter,  
 A. Kunitsa,  K. U. Lao,  A. Laurent,  K. V. Lawler,  J. Lee,  D. Lefrancois,  
 S. Lehtola,  S. V. Levchenko,  C. Y. Lin,  Y.-S. Lin,  F. Liu,  E. Livshits,  
 R. C. Lochan,  A. Luenser,  P. Manohar,  S. F. Manzer,  S.-P. Mao,  Y. Mao,  
 N. Mardirossian,  A. V. Marenich,  L. A. Martinez-Martinez,  S. A. Maurer,  
 N. J. Mayhall,  J.-M. Mewes,  A. F. Morrison,  K. Nanda,  T. S. Nguyen-Beck,  
 C. M. Oana,  R. Olivares-Amaya,  D. P. O'Neill,  J. A. Parkhill,  
 T. M. Perrine,  R. Peverati,  P. A. Pieniazek,  F. Plasser,  A. Prociuk,  
 D. R. Rehn,  E. Rosta,  N. J. Russ,  N. Sergueev,  S. M. Sharada,  
 S. Sharma,  D. W. Small,  A. Sodt,  T. Stauch,  T. Stein,  D. Stuck,  
 Y.-C. Su,  A. J. W. Thom,  T. Tsuchimochi,  L. Vogt,  O. Vydrov,  T. Wang,  
 M. A. Watson,  J. Wenzel,  A. White,  C. F. Williams,  V. Vanovschi,  
 K. Yao,  S. Yeganeh,  S. R. Yost,  Z.-Q. You,  I. Y. Zhang,  X. Zhang,  
 Y. Zhao,  B. R. Brooks,  G. K. L. Chan,  D. M. Chipman,  C. J. Cramer,  
 W. A. Goddard III,  M. S. Gordon,  W. J. Hehre,  A. Klamt,  
 H. F. Schaefer III,  M. W. Schmidt,  C. D. Sherrill,  D. G. Truhlar,  
 A. Warshel,  X. Xu,  A. Aspuru-Guzik,  R. Baer,  A. T. Bell,  N. A. Besley,  
 J.-D. Chai,  A. Dreuw,  B. D. Dunietz,  T. R. Furlani,  S. R. Gwaltney,  
 C.-P. Hsu,  Y. Jung,  J. Kong,  D. S. Lambrecht,  W. Liang,  C. Ochsenfeld,  
 V. A. Rassolov,  L. V. Slipchenko,  J. E. Subotnik,  T. Van Voorhis,  
 J. M. Herbert,  A. I. Krylov,  P. M. W. Gill,  M. Head-Gordon

 Contributors to earlier versions of Q-Chem not listed above: 
 R. D. Adamson,  J. Baker,  E. F. C. Byrd,  A. K. Chakraborty,  C.-L. Cheng,  
 H. Dachsel,  R. J. Doerksen,  G. Hawkins,  A. Heyden,  S. Hirata,  
 G. Kedziora,  F. J. Keil,  C. Kelley,  P. P. Korambath,  W. Kurlancheek,  
 A. M. Lee,  M. S. Lee,  D. Liotard,  I. Lotan,  P. E. Maslen,  N. Nair,  
 D. Neuhauser,  R. Olson,  B. Peters,  J. Ritchie,  N. E. Schultz,  
 N. Shenvi,  A. C. Simmonett,  K. S. Thanthiriwatte,  Q. Wu,  W. Zhang

 Please cite Q-Chem as follows:
 Y. Shao et al., Mol. Phys. 113, 184-215 (2015)
 DOI: 10.1080/00268976.2014.952696

 Q-Chem 4.4.2 for Intel X86 EM64T Linux

 Parts of Q-Chem use Armadillo 5.200.1 (Boston Tea Smuggler).
 http://arma.sourceforge.net/

 Q-Chem begins on Sun Jul  9 09:55:55 2017  


Host: 0

     Scratch files written to /scratch/taweetham/qchem8930//

Checking the input file for inconsistencies... 	...done.

--------------------------------------------------------------
User input:
--------------------------------------------------------------
$molecule
0 1
  C   -1.2213463    3.7988191   -0.1853169
  C   -2.7503068    2.0922530   -1.1369678
  C   -1.6439883    1.0249504   -1.0912156
  C   -0.4432897    1.4914877   -0.2924446
  O   -0.3559819    2.7702613    0.1659969
  O    0.4852690    0.7231305   -0.0989278
  O   -2.1577299   -0.1840413   -0.5931760
  H   -1.8517414    4.0267315    0.7010507
  H   -0.6381131    4.7107738   -0.4322097
  H   -3.4847915    1.8294154   -1.9283562
  H   -3.2906662    2.1412761   -0.1648965
  C   -2.1147541    3.4513180   -1.3892670
  H   -1.5102960    3.4021470   -2.3220756
  H   -2.8876140    4.2401232   -1.5121050
  H   -1.2705582    0.8418089   -2.1223063
  H   -2.3922122   -0.0390056    0.3612553
$end

$rem
   JOB_TYPE = OPTIMIZATION
   BASIS  =  6-311++G**
   METHOD  =  B3LYP
$end

--------------------------------------------------------------
 ----------------------------------------------------------------
             Standard Nuclear Orientation (Angstroms)
    I     Atom           X                Y                Z
 ----------------------------------------------------------------
    1      C       1.8018037733    -0.6094072677     0.3145273094
    2      C       0.4564754608     1.4610377172     0.0714701227
    3      C      -0.7846542828     0.6486398728    -0.3344552758
    4      C      -0.5903210953    -0.8352900931    -0.0945474619
    5      O       0.6174306243    -1.3351043717     0.2856822734
    6      O      -1.5182234794    -1.6029584879    -0.2938592761
    7      O      -1.9213767923     1.1352840760     0.3323836563
    8      H       2.0682267814    -0.4409261695     1.3801831951
    9      H       2.6163089895    -1.2036484025    -0.1504857244
   10      H       0.3820477480     2.4857644689    -0.3519003747
   11      H       0.5254343683     1.5477178103     1.1791909306
   12      C       1.7017338052     0.7388053505    -0.4208223303
   13      H       1.6187820812     0.5789214998    -1.5187637822
   14      H       2.6179087456     1.3346689938    -0.2203597651
   15      H      -0.9525088594     0.7603294755    -1.4278395422
   16      H      -1.8090686428     0.9366891143     1.2992876487
 ----------------------------------------------------------------
 Molecular Point Group                 C1    NOp =  1
 Largest Abelian Subgroup              C1    NOp =  1
 Nuclear Repulsion Energy =   399.5469093180 hartrees
 There are       31 alpha and       31 beta electrons
 Requested basis set is 6-311++G(d,p)
 There are 88 shells and 232 basis functions

 Total QAlloc Memory Limit   2000 MB
 Mega-Array Size        61 MB
 MEM_STATIC part        62 MB
 A cutoff of  1.0D-11 yielded   3677 shell pairs
 There are     25945 function pairs (     27775 Cartesian)

 -------------------------------------------------------
 OpenMP Integral Computing Module                       
 Release: version 1.0, May 2013, Q-Chem Inc. Pittsburgh 
 -------------------------------------------------------
 Integral Job Info:
 Integral job number is                      11
 Integral operator is                         1
 short-range coefficients                     0
 long-range coefficients              100000000
 Omega coefficients                           0
 if combine SR and LR in K                    0
 Integral screening is                        0
 Integral computing path is                   2
 max size of driver memory is            800000
 size of driver memory is                593474
 size of scratch memory is              2260544
 max col of scratch BK array               1296
 max len of scratch array in speh3          155
 max len of scratch index in speh4           18
 max int batch size is                      520
 min int batch size is                       52
 fixed nKL is                                52
 max L of basis functions is                  2
 order of int derivative is                   0
 number of shells is                         88
 number of basis is                         240
 number of cartesian basis is               240
 number of contracted shell pairs          3677
 number of primitive shell pairs           8899
 maxK2 (contraction) of shell pair           36
 max number of K2 of shell pair               1
 max number of CS2 of shell pair            611
 max number of PS2 of shell pair           1152
 mem total for path MDJ                   47958
 -------------------------------------------------------
 Smallest overlap matrix eigenvalue = 1.16E-05

 Scale SEOQF with 1.000000e-01/1.000000e-01/1.000000e-01

 Standard Electronic Orientation quadrupole field applied
 Nucleus-field energy     =     0.0000000088 hartrees
 Guess from superposition of atomic densities
 Warning:  Energy on first SCF cycle will be non-variational
 A restricted hybrid HF-DFT SCF calculation will be
 performed using Pulay DIIS extrapolation
 Exchange:     0.2000 Hartree-Fock + 0.0800 Slater + 0.7200 B88
 Correlation:  0.1900 VWN1RPA + 0.8100 LYP
 Using SG-1 standard quadrature grid
 SCF converges when DIIS error is below 1.0E-08
 ---------------------------------------
  Cycle       Energy         DIIS Error
 ---------------------------------------
    1    -422.6578455311      4.10E-02
    2    -420.9376286919      5.94E-03
    3    -420.5549183443      1.06E-02
    4    -421.0999894485      2.39E-03
    5    -421.1294093466      6.23E-04
    6    -421.1309625058      2.41E-04
    7    -421.1312539312      6.20E-05
    8    -421.1312743202      1.08E-05
    9    -421.1312749725      3.92E-06
   10    -421.1312750569      1.39E-06
   11    -421.1312750523      4.15E-07
   12    -421.1312750253      5.72E-08
   13    -421.1312750258      2.72E-08
   14    -421.1312750268      7.57E-09 Convergence criterion met
 ---------------------------------------
 SCF time:  CPU 190.86 s  wall 286.94 s
 SCF   energy in the final basis set = -421.1312750268
 Total energy in the final basis set = -421.1312750268

 --------------------------------------------------------------

                    Orbital Energies (a.u.)
 --------------------------------------------------------------

 Alpha MOs
 -- Occupied --
-19.182 -19.148 -19.117 -10.314 -10.257 -10.254 -10.204 -10.199
 -1.122  -1.054  -1.030  -0.830  -0.772  -0.688  -0.651  -0.582
 -0.552  -0.518  -0.497  -0.483  -0.473  -0.443  -0.428  -0.410
 -0.393  -0.380  -0.372  -0.337  -0.311  -0.302  -0.277
 -- Virtual --
 -0.040  -0.020  -0.009   0.006   0.010   0.024   0.032   0.040
  0.048   0.050   0.072   0.084   0.087   0.090   0.096   0.103
  0.106   0.107   0.110   0.114   0.121   0.125   0.135   0.142
  0.146   0.147   0.156   0.161   0.163   0.182   0.188   0.200
  0.202   0.219   0.222   0.235   0.247   0.255   0.265   0.271
  0.285   0.296   0.300   0.302   0.317   0.320   0.328   0.336
  0.339   0.343   0.349   0.355   0.373   0.393   0.395   0.416
  0.431   0.463   0.477   0.489   0.526   0.536   0.548   0.573
  0.575   0.607   0.619   0.628   0.638   0.641   0.654   0.678
  0.684   0.693   0.709   0.724   0.729   0.742   0.771   0.814
  0.856   0.914   0.967   0.973   0.999   1.027   1.078   1.114
  1.122   1.140   1.150   1.180   1.184   1.202   1.226   1.238
  1.250   1.278   1.324   1.382   1.393   1.416   1.462   1.489
  1.510   1.537   1.538   1.549   1.572   1.582   1.593   1.603
  1.612   1.640   1.657   1.689   1.701   1.719   1.752   1.777
  1.790   1.820   1.832   1.868   1.912   1.927   1.952   1.979
  2.007   2.018   2.084   2.096   2.152   2.157   2.195   2.223
  2.246   2.306   2.384   2.431   2.451   2.471   2.543   2.559
  2.589   2.611   2.620   2.664   2.690   2.742   2.777   2.796
  2.811   2.833   2.848   2.880   2.908   2.942   2.957   2.977
  3.036   3.085   3.097   3.105   3.155   3.197   3.227   3.317
  3.346   3.362   3.411   3.548   3.661   3.734   3.762   3.767
  3.816   3.961   3.979   4.081   4.129   4.148   4.245   4.320
  5.017   5.059   5.090   5.169   5.303   5.369   5.583   5.641
  5.899  23.755  23.786  23.809  23.863  23.884  49.874  49.906
 50.021
 --------------------------------------------------------------

          Ground-State Mulliken Net Atomic Charges

     Atom                 Charge (a.u.)
  ----------------------------------------
      1 C                    -0.367925
      2 C                    -0.262577
      3 C                    -0.245262
      4 C                     0.129248
      5 O                    -0.086474
      6 O                    -0.259269
      7 O                    -0.195872
      8 H                     0.166336
      9 H                     0.187772
     10 H                     0.171524
     11 H                     0.160246
     12 C                    -0.211019
     13 H                     0.157103
     14 H                     0.166368
     15 H                     0.242728
     16 H                     0.247070
  ----------------------------------------
  Sum of atomic charges =     0.000000

 -----------------------------------------------------------------
                    Cartesian Multipole Moments
 -----------------------------------------------------------------
    Charge (ESU x 10^10)
                 0.0000
    Dipole Moment (Debye)
         X       4.3742      Y       2.9521      Z       0.7976
       Tot       5.3371
    Quadrupole Moments (Debye-Ang)
        XX     -52.0152     XY      -1.7617     YY     -55.6762
        XZ      -2.2885     YZ      -0.0060     ZZ     -43.0735
    Octopole Moments (Debye-Ang^2)
       XXX      18.9949    XXY      -1.6300    XYY       9.8295
       YYY       6.8167    XXZ       6.4311    XYZ       0.9288
       YYZ      -0.1588    XZZ      -8.1623    YZZ       1.8405
       ZZZ       4.8337
    Hexadecapole Moments (Debye-Ang^3)
      XXXX    -618.2768   XXXY      -6.3116   XXYY    -188.6162
      XYYY      -6.8490   YYYY    -457.1550   XXXZ      -9.7222
      XXYZ       1.5465   XYYZ      -3.9310   YYYZ      -2.1260
      XXZZ    -106.1819   XYZZ      -7.9905   YYZZ     -87.7833
      XZZZ      -6.4610   YZZZ       4.6018   ZZZZ     -97.8429
 -----------------------------------------------------------------
 Calculating analytic gradient of the SCF energy
 Gradient of SCF Energy
            1           2           3           4           5           6
    1  -0.0345864  -0.0031037  -0.0184110   0.0253251   0.0273356  -0.0243744
    2  -0.0255449  -0.0109243  -0.0171831   0.0329659   0.0183536  -0.0139582
    3   0.0002623   0.0019368  -0.0015012   0.0148930   0.0044488  -0.0116586
            7           8           9          10          11          12
    1   0.0069383   0.0005426   0.0109429   0.0003937   0.0045209  -0.0069100
    2   0.0057160   0.0007155   0.0005128   0.0099376  -0.0008611  -0.0005009
    3  -0.0238820   0.0087313  -0.0062044  -0.0065692   0.0091875   0.0018845
           13          14          15          16
    1  -0.0043109   0.0080698   0.0018647   0.0057628
    2  -0.0003877   0.0071411   0.0001973  -0.0061799
    3  -0.0094638   0.0038102  -0.0115854   0.0257104
 Max gradient component =       3.459E-02
 RMS gradient           =       1.361E-02
 Gradient time:  CPU 56.18 s  wall 83.85 s
 Geometry Optimization Parameters
   NAtoms,    NIC,     NZ,  NCons,   NDum,   NFix, NCnnct, MaxDiis
       16     118       0       0       0       0       0       0


** GEOMETRY OPTIMIZATION IN DELOCALIZED INTERNAL COORDINATES **
   Searching for a Minimum

   Optimization Cycle:   1

                       Coordinates (Angstroms)
     ATOM                X               Y               Z
      1  C         1.8018037733   -0.6094072677    0.3145273094
      2  C         0.4564754608    1.4610377172    0.0714701227
      3  C        -0.7846542828    0.6486398728   -0.3344552758
      4  C        -0.5903210953   -0.8352900931   -0.0945474619
      5  O         0.6174306243   -1.3351043717    0.2856822734
      6  O        -1.5182234794   -1.6029584879   -0.2938592761
      7  O        -1.9213767923    1.1352840760    0.3323836563
      8  H         2.0682267814   -0.4409261695    1.3801831951
      9  H         2.6163089895   -1.2036484025   -0.1504857244
     10  H         0.3820477480    2.4857644689   -0.3519003747
     11  H         0.5254343683    1.5477178103    1.1791909306
     12  C         1.7017338052    0.7388053505   -0.4208223303
     13  H         1.6187820812    0.5789214998   -1.5187637822
     14  H         2.6179087456    1.3346689938   -0.2203597651
     15  H        -0.9525088594    0.7603294755   -1.4278395422
     16  H        -1.8090686428    0.9366891143    1.2992876487
   Point Group: c1    Number of degrees of freedom:    42


   Energy is   -421.131275027


 Attempting to Generate Delocalized Internal Coordinates

 42 Hessian modes will be used to form the next step
  Hessian Eigenvalues:
     0.006212    0.008396    0.010377    0.014260    0.015002    0.032795
     0.034736    0.046031    0.049008    0.051177    0.055443    0.060551
     0.063850    0.074314    0.076653    0.077734    0.082665    0.105327
     0.117940    0.126217    0.153580    0.160000    0.191973    0.198326
     0.240513    0.249789    0.278434    0.280819    0.292027    0.303733
     0.322589    0.323244    0.324083    0.324627    0.324694    0.324804
     0.325677    0.448243    0.456355    0.488575    0.509296    0.950857

 Minimum Search - Taking Simple RFO Step
 Searching for Lamda that Minimizes Along All modes
 Value Taken    Lamda =  -0.01321690
 Calculated Step too Large.  Step scaled by  0.866008
 Step Taken.  Stepsize is  0.300000

                             Maximum     Tolerance    Cnvgd?
         Gradient           0.029088      0.000300      NO
         Displacement       0.135253      0.001200      NO
         Energy change     *********      0.000001      NO


 New Cartesian Coordinates Obtained by Inverse Iteration

 Displacement from previous Coordinates is:  0.309890
 ----------------------------------------------------------------
             Standard Nuclear Orientation (Angstroms)
    I     Atom           X                Y                Z
 ----------------------------------------------------------------
    1      C       1.8162435023    -0.5994991240     0.2967480171
    2      C       0.4727673124     1.4724442525     0.0746457721
    3      C      -0.7724298516     0.6589606073    -0.3129875776
    4      C      -0.5913446473    -0.8551976332    -0.1142884383
    5      O       0.6146202898    -1.3507023814     0.2623361822
    6      O      -1.5184659969    -1.6200941452    -0.2225266188
    7      O      -1.9489222649     1.1304819533     0.3146729361
    8      H       2.0888261699    -0.4369581191     1.3495629994
    9      H       2.5988181772    -1.2206275662    -0.1545681887
   10      H       0.3879765167     2.4859938153    -0.3322057057
   11      H       0.5219292699     1.5626726336     1.1703293688
   12      C       1.7220869219     0.7465463163    -0.4221632575
   13      H       1.6576015874     0.5848694692    -1.5076777066
   14      H       2.6343545279     1.3219677238    -0.2275884241
   15      H      -0.9536595321     0.7816708783    -1.3876126051
   16      H      -1.9004027569     0.9379949061     1.2630148504
 ----------------------------------------------------------------
 Molecular Point Group                 C1    NOp =  1
 Largest Abelian Subgroup              C1    NOp =  1
 Nuclear Repulsion Energy =   398.4136232118 hartrees
 There are       31 alpha and       31 beta electrons
 Applying Cartesian multipole field
    Component          Value
    ---------          -----
     (2,0,0)        1.00000E-11
     (0,2,0)        2.00000E-11
     (0,0,2)       -3.00000E-11
 Nucleus-field energy     =     0.0000000090 hartrees
 Requested basis set is 6-311++G(d,p)
 There are 88 shells and 232 basis functions
 A cutoff of  1.0D-11 yielded   3675 shell pairs
 There are     25927 function pairs (     27756 Cartesian)
 Smallest overlap matrix eigenvalue = 1.25E-05
 Guess MOs from SCF MO coefficient file
 Reading MOs from coefficient file
 Reading MOs from coefficient file
 A restricted hybrid HF-DFT SCF calculation will be
 performed using Pulay DIIS extrapolation
 Exchange:     0.2000 Hartree-Fock + 0.0800 Slater + 0.7200 B88
 Correlation:  0.1900 VWN1RPA + 0.8100 LYP
 Using SG-1 standard quadrature grid
 SCF converges when DIIS error is below 1.0E-08
 Geometry optimization detected.  Setting ReadMinima to 0
 Setting SaveMinima to 0
 Inaccurate integrated density:
   Number of electrons =    62
   Numerical integral  =    62.067008092846
   Relative error      =     0.1080775691 %
 ---------------------------------------
  Cycle       Energy         DIIS Error
 ---------------------------------------
    1    -421.1657931632      1.79E-03
    2    -421.1375450169      2.82E-04
    3    -421.1374455919      3.38E-04
    4    -421.1380516100      8.13E-05
    5    -421.1380762947      3.20E-05
    6    -421.1380806081      1.12E-05
    7    -421.1380812998      5.64E-06
    8    -421.1380814391      6.25E-07
    9    -421.1380814692      1.43E-07
   10    -421.1380814658      3.74E-08
   11    -421.1380814654      1.96E-08
   12    -421.1380814648      4.93E-09 Convergence criterion met
 ---------------------------------------
 SCF time:  CPU 164.83 s  wall 252.47 s
 SCF   energy in the final basis set = -421.1380814648
 Total energy in the final basis set = -421.1380814648

 --------------------------------------------------------------

                    Orbital Energies (a.u.)
 --------------------------------------------------------------

 Alpha MOs
 -- Occupied --
-19.178 -19.146 -19.115 -10.311 -10.256 -10.251 -10.203 -10.198
 -1.118  -1.052  -1.031  -0.831  -0.771  -0.688  -0.652  -0.582
 -0.551  -0.517  -0.496  -0.482  -0.471  -0.444  -0.430  -0.409
 -0.394  -0.382  -0.373  -0.338  -0.311  -0.304  -0.278
 -- Virtual --
 -0.032  -0.019  -0.007   0.006   0.009   0.025   0.033   0.039
  0.048   0.051   0.073   0.085   0.089   0.090   0.096   0.105
  0.107   0.109   0.111   0.115   0.123   0.126   0.135   0.141
  0.147   0.149   0.156   0.161   0.165   0.179   0.184   0.198
  0.201   0.218   0.229   0.237   0.245   0.252   0.266   0.275
  0.286   0.298   0.299   0.304   0.317   0.320   0.328   0.333
  0.341   0.343   0.352   0.354   0.373   0.393   0.397   0.416
  0.435   0.465   0.477   0.491   0.526   0.538   0.552   0.573
  0.579   0.610   0.624   0.632   0.644   0.645   0.657   0.681
  0.683   0.698   0.715   0.731   0.736   0.745   0.777   0.813
  0.855   0.917   0.968   0.977   1.001   1.029   1.071   1.107
  1.124   1.135   1.142   1.176   1.185   1.202   1.222   1.242
  1.255   1.283   1.329   1.378   1.402   1.417   1.464   1.485
  1.515   1.541   1.544   1.552   1.575   1.577   1.598   1.611
  1.623   1.640   1.661   1.690   1.703   1.725   1.753   1.777
  1.798   1.818   1.832   1.855   1.903   1.924   1.959   1.985
  2.014   2.035   2.082   2.115   2.163   2.170   2.209   2.239
  2.254   2.320   2.394   2.449   2.474   2.491   2.550   2.571
  2.602   2.629   2.635   2.666   2.689   2.734   2.773   2.791
  2.796   2.825   2.838   2.881   2.897   2.921   2.953   2.974
  3.027   3.081   3.092   3.109   3.157   3.199   3.217   3.314
  3.348   3.379   3.414   3.556   3.677   3.749   3.765   3.793
  3.834   3.969   3.988   4.098   4.126   4.161   4.244   4.320
  5.013   5.059   5.084   5.171   5.302   5.378   5.587   5.666
  5.890  23.760  23.804  23.816  23.876  23.914  49.873  49.913
 50.028
 --------------------------------------------------------------

          Ground-State Mulliken Net Atomic Charges

     Atom                 Charge (a.u.)
  ----------------------------------------
      1 C                    -0.369789
      2 C                    -0.247823
      3 C                    -0.213994
      4 C                     0.112130
      5 O                    -0.098741
      6 O                    -0.261699
      7 O                    -0.212346
      8 H                     0.168552
      9 H                     0.191724
     10 H                     0.174055
     11 H                     0.159054
     12 C                    -0.207122
     13 H                     0.157080
     14 H                     0.167465
     15 H                     0.235091
     16 H                     0.246361
  ----------------------------------------
  Sum of atomic charges =     0.000000

 -----------------------------------------------------------------
                    Cartesian Multipole Moments
 -----------------------------------------------------------------
    Charge (ESU x 10^10)
                 0.0000
    Dipole Moment (Debye)
         X       4.4268      Y       3.0263      Z       0.7186
       Tot       5.4103
    Quadrupole Moments (Debye-Ang)
        XX     -51.3477     XY      -1.7426     YY     -55.5611
        XZ      -2.3818     YZ       0.3446     ZZ     -43.1077
    Octopole Moments (Debye-Ang^2)
       XXX      19.0609    XXY      -1.2291    XYY       9.8657
       YYY       7.7442    XXZ       6.9050    XYZ       0.1973
       YYZ      -0.5025    XZZ      -8.2399    YZZ       1.6780
       ZZZ       4.4584
    Hexadecapole Moments (Debye-Ang^3)
      XXXX    -620.8461   XXXY      -7.6637   XXYY    -190.5538
      XYYY      -7.7994   YYYY    -461.4124   XXXZ      -9.3016
      XXYZ       2.9866   XYYZ      -2.8492   YYYZ      -0.0798
      XXZZ    -105.2867   XYZZ      -8.0607   YYZZ     -87.6500
      XZZZ      -3.9887   YZZZ       5.6327   ZZZZ     -94.1660
 -----------------------------------------------------------------
 Calculating analytic gradient of the SCF energy
 Gradient of SCF Energy
            1           2           3           4           5           6
    1  -0.0171922   0.0006150  -0.0068768   0.0129996   0.0081295  -0.0079222
    2  -0.0130473  -0.0009416  -0.0059834   0.0114861   0.0076965  -0.0065311
    3   0.0008219  -0.0006445   0.0033623  -0.0069434   0.0043616  -0.0001359
            7           8           9          10          11          12
    1  -0.0001979   0.0020310   0.0033131   0.0003336   0.0006264   0.0020724
    2   0.0015845   0.0012747   0.0009357   0.0020254  -0.0007141   0.0030198
    3  -0.0042088   0.0016437  -0.0015090  -0.0011100   0.0016250  -0.0001548
           13          14          15          16
    1  -0.0010570   0.0015552   0.0003402   0.0012303
    2  -0.0008903   0.0010827  -0.0004336  -0.0005640
    3  -0.0015965   0.0005294  -0.0011626   0.0051218
 Max gradient component =       1.719E-02
 RMS gradient           =       5.133E-03
 Gradient time:  CPU 56.44 s  wall 85.18 s
 Geometry Optimization Parameters
   NAtoms,    NIC,     NZ,  NCons,   NDum,   NFix, NCnnct, MaxDiis
       16     118       0       0       0       0       0       0

 Cartesian Hessian Update
 Hessian Updated using BFGS Update


** GEOMETRY OPTIMIZATION IN DELOCALIZED INTERNAL COORDINATES **
   Searching for a Minimum

   Optimization Cycle:   2

                       Coordinates (Angstroms)
     ATOM                X               Y               Z
      1  C         1.8162435023   -0.5994991240    0.2967480171
      2  C         0.4727673124    1.4724442525    0.0746457721
      3  C        -0.7724298516    0.6589606073   -0.3129875776
      4  C        -0.5913446473   -0.8551976332   -0.1142884383
      5  O         0.6146202898   -1.3507023814    0.2623361822
      6  O        -1.5184659969   -1.6200941452   -0.2225266188
      7  O        -1.9489222649    1.1304819533    0.3146729361
      8  H         2.0888261699   -0.4369581191    1.3495629994
      9  H         2.5988181772   -1.2206275662   -0.1545681887
     10  H         0.3879765167    2.4859938153   -0.3322057057
     11  H         0.5219292699    1.5626726336    1.1703293688
     12  C         1.7220869219    0.7465463163   -0.4221632575
     13  H         1.6576015874    0.5848694692   -1.5076777066
     14  H         2.6343545279    1.3219677238   -0.2275884241
     15  H        -0.9536595321    0.7816708783   -1.3876126051
     16  H        -1.9004027569    0.9379949061    1.2630148504
   Point Group: c1    Number of degrees of freedom:    42


   Energy is   -421.138081465

 Hessian Updated using BFGS Update

 42 Hessian modes will be used to form the next step
  Hessian Eigenvalues:
     0.006148    0.008419    0.012662    0.013983    0.014977    0.032781
     0.035035    0.047233    0.050866    0.051725    0.055762    0.059226
     0.064368    0.074309    0.076966    0.078199    0.083995    0.105419
     0.114899    0.127496    0.150628    0.159838    0.191472    0.198780
     0.238976    0.253477    0.267243    0.280661    0.290136    0.300864
     0.319044    0.322774    0.323532    0.324552    0.324744    0.325317
     0.326412    0.415502    0.451208    0.490489    0.509554    0.923090

 Minimum Search - Taking Simple RFO Step
 Searching for Lamda that Minimizes Along All modes
 Value Taken    Lamda =  -0.00335949
 Calculated Step too Large.  Step scaled by  0.793151
 Step Taken.  Stepsize is  0.300000

                             Maximum     Tolerance    Cnvgd?
         Gradient           0.008300      0.000300      NO
         Displacement       0.132887      0.001200      NO
         Energy change     -0.006806      0.000001      NO


 New Cartesian Coordinates Obtained by Inverse Iteration

 Displacement from previous Coordinates is:  0.319467
 ----------------------------------------------------------------
             Standard Nuclear Orientation (Angstroms)
    I     Atom           X                Y                Z
 ----------------------------------------------------------------
    1      C       1.8349281156    -0.5973311627     0.2710550046
    2      C       0.4773747818     1.4747637569     0.0928273847
    3      C      -0.7577886586     0.6583013072    -0.2985347195
    4      C      -0.6053446923    -0.8632625028    -0.0459860636
    5      O       0.6193034826    -1.3653622963     0.2542474371
    6      O      -1.5196891140    -1.6257550379    -0.1815560311
    7      O      -1.9609225618     1.1454300541     0.2685986939
    8      H       2.1202473550    -0.4631256975     1.3181986608
    9      H       2.5884573046    -1.2290436572    -0.1982728575
   10      H       0.3842553944     2.4821134652    -0.3091706334
   11      H       0.5165647225     1.5691127304     1.1833919904
   12      C       1.7251097929     0.7548083192    -0.4174760202
   13      H       1.6632500392     0.6127625688    -1.5002715595
   14      H       2.6330718780     1.3252185799    -0.2229862061
   15      H      -0.9175319806     0.7555511793    -1.3742952524
   16      H      -1.9712866336     0.9663419800     1.2099217754
 ----------------------------------------------------------------
 Molecular Point Group                 C1    NOp =  1
 Largest Abelian Subgroup              C1    NOp =  1
 Nuclear Repulsion Energy =   397.8671447201 hartrees
 There are       31 alpha and       31 beta electrons
 Applying Cartesian multipole field
    Component          Value
    ---------          -----
     (2,0,0)        1.00000E-11
     (0,2,0)        2.00000E-11
     (0,0,2)       -3.00000E-11
 Nucleus-field energy     =     0.0000000092 hartrees
 Requested basis set is 6-311++G(d,p)
 There are 88 shells and 232 basis functions
 A cutoff of  1.0D-11 yielded   3673 shell pairs
 There are     25890 function pairs (     27708 Cartesian)
 Smallest overlap matrix eigenvalue = 1.33E-05
 Guess MOs from SCF MO coefficient file
 Reading MOs from coefficient file
 Reading MOs from coefficient file
 A restricted hybrid HF-DFT SCF calculation will be
 performed using Pulay DIIS extrapolation
 Exchange:     0.2000 Hartree-Fock + 0.0800 Slater + 0.7200 B88
 Correlation:  0.1900 VWN1RPA + 0.8100 LYP
 Using SG-1 standard quadrature grid
 SCF converges when DIIS error is below 1.0E-08
 Geometry optimization detected.  Setting ReadMinima to 0
 Setting SaveMinima to 0
 ---------------------------------------
  Cycle       Energy         DIIS Error
 ---------------------------------------
    1    -421.1365165202      1.22E-03
    2    -421.1384590765      3.14E-04
    3    -421.1373929622      5.77E-04
    4    -421.1389866180      7.90E-05
    5    -421.1390117880      3.65E-05
    6    -421.1390178770      7.62E-06
    7    -421.1390182656      3.01E-06
    8    -421.1390181178      5.62E-07
    9    -421.1390181114      3.22E-07
   10    -421.1390181301      6.92E-08
   11    -421.1390181423      2.66E-08
   12    -421.1390181375      6.26E-09 Convergence criterion met
 ---------------------------------------
 SCF time:  CPU 165.46 s  wall 252.60 s
 SCF   energy in the final basis set = -421.1390181375
 Total energy in the final basis set = -421.1390181375

 --------------------------------------------------------------

                    Orbital Energies (a.u.)
 --------------------------------------------------------------

 Alpha MOs
 -- Occupied --
-19.175 -19.143 -19.115 -10.310 -10.255 -10.251 -10.202 -10.197
 -1.115  -1.051  -1.032  -0.833  -0.771  -0.686  -0.651  -0.582
 -0.550  -0.515  -0.495  -0.482  -0.470  -0.446  -0.430  -0.408
 -0.395  -0.383  -0.373  -0.339  -0.311  -0.304  -0.278
 -- Virtual --
 -0.032  -0.018  -0.006   0.007   0.012   0.025   0.033   0.039
  0.047   0.051   0.075   0.086   0.088   0.091   0.096   0.106
  0.107   0.109   0.112   0.115   0.123   0.125   0.135   0.141
  0.147   0.149   0.156   0.162   0.165   0.174   0.185   0.198
  0.202   0.217   0.233   0.236   0.246   0.252   0.267   0.274
  0.285   0.298   0.300   0.305   0.317   0.320   0.327   0.336
  0.341   0.343   0.353   0.356   0.374   0.390   0.397   0.413
  0.433   0.466   0.479   0.492   0.526   0.539   0.555   0.571
  0.582   0.611   0.625   0.633   0.642   0.650   0.658   0.685
  0.692   0.702   0.717   0.736   0.740   0.749   0.773   0.811
  0.863   0.916   0.963   0.982   1.003   1.031   1.074   1.107
  1.119   1.135   1.146   1.171   1.186   1.203   1.227   1.236
  1.253   1.281   1.324   1.385   1.404   1.437   1.456   1.482
  1.513   1.541   1.546   1.552   1.575   1.579   1.602   1.616
  1.624   1.638   1.667   1.690   1.702   1.726   1.751   1.779
  1.800   1.821   1.841   1.855   1.903   1.921   1.971   1.988
  2.020   2.046   2.080   2.116   2.170   2.178   2.216   2.243
  2.262   2.325   2.398   2.455   2.484   2.501   2.547   2.580
  2.607   2.639   2.642   2.665   2.693   2.735   2.769   2.785
  2.797   2.823   2.840   2.883   2.886   2.909   2.953   2.974
  3.017   3.084   3.097   3.120   3.161   3.194   3.210   3.311
  3.351   3.385   3.418   3.561   3.688   3.755   3.772   3.805
  3.846   3.974   3.986   4.099   4.128   4.170   4.246   4.320
  5.016   5.061   5.083   5.171   5.296   5.381   5.585   5.682
  5.883  23.761  23.818  23.825  23.882  23.930  49.873  49.920
 50.031
 --------------------------------------------------------------

          Ground-State Mulliken Net Atomic Charges

     Atom                 Charge (a.u.)
  ----------------------------------------
      1 C                    -0.365871
      2 C                    -0.246778
      3 C                    -0.194873
      4 C                     0.100568
      5 O                    -0.109234
      6 O                    -0.259473
      7 O                    -0.220816
      8 H                     0.170813
      9 H                     0.194017
     10 H                     0.175301
     11 H                     0.161522
     12 C                    -0.212815
     13 H                     0.157023
     14 H                     0.167653
     15 H                     0.239006
     16 H                     0.243959
  ----------------------------------------
  Sum of atomic charges =     0.000000

 -----------------------------------------------------------------
                    Cartesian Multipole Moments
 -----------------------------------------------------------------
    Charge (ESU x 10^10)
                 0.0000
    Dipole Moment (Debye)
         X       4.4088      Y       3.0418      Z       0.7711
       Tot       5.4115
    Quadrupole Moments (Debye-Ang)
        XX     -50.8732     XY      -1.6868     YY     -55.5674
        XZ      -2.6363     YZ       0.5323     ZZ     -43.1766
    Octopole Moments (Debye-Ang^2)
       XXX      18.6439    XXY      -1.2467    XYY       9.8557
       YYY       7.9719    XXZ       7.1307    XYZ      -0.4347
       YYZ      -0.7024    XZZ      -8.2091    YZZ       1.5846
       ZZZ       3.1561
    Hexadecapole Moments (Debye-Ang^3)
      XXXX    -621.5609   XXXY      -8.3753   XXYY    -191.8268
      XYYY      -6.9256   YYYY    -465.8204   XXXZ     -10.5642
      XXYZ       5.1854   XYYZ      -2.8243   YYYZ       2.5345
      XXZZ    -104.8379   XYZZ      -7.7938   YYZZ     -87.4257
      XZZZ      -2.3060   YZZZ       6.9971   ZZZZ     -91.0476
 -----------------------------------------------------------------
 Calculating analytic gradient of the SCF energy
 Gradient of SCF Energy
            1           2           3           4           5           6
    1  -0.0044332   0.0012931   0.0008756  -0.0036681   0.0016237   0.0041301
    2  -0.0052598   0.0026317  -0.0000430   0.0001872   0.0023081  -0.0004283
    3  -0.0023623  -0.0005790  -0.0034292   0.0092372   0.0010394  -0.0053812
            7           8           9          10          11          12
    1  -0.0006770   0.0006733  -0.0001751   0.0002530  -0.0010259   0.0034268
    2  -0.0027573   0.0001786   0.0012987  -0.0019749  -0.0001452   0.0028557
    3   0.0046736  -0.0014315   0.0008387   0.0012406  -0.0015834  -0.0005225
           13          14          15          16
    1   0.0003043  -0.0018200  -0.0010568   0.0002763
    2  -0.0006859  -0.0013153   0.0014678   0.0016819
    3   0.0017283  -0.0008547   0.0022850  -0.0048991
 Max gradient component =       9.237E-03
 RMS gradient           =       2.651E-03
 Gradient time:  CPU 56.16 s  wall 85.66 s
 Geometry Optimization Parameters
   NAtoms,    NIC,     NZ,  NCons,   NDum,   NFix, NCnnct, MaxDiis
       16     118       0       0       0       0       0       0

 Cartesian Hessian Update
 Hessian Updated using BFGS Update


** GEOMETRY OPTIMIZATION IN DELOCALIZED INTERNAL COORDINATES **
   Searching for a Minimum

   Optimization Cycle:   3

                       Coordinates (Angstroms)
     ATOM                X               Y               Z
      1  C         1.8349281156   -0.5973311627    0.2710550046
      2  C         0.4773747818    1.4747637569    0.0928273847
      3  C        -0.7577886586    0.6583013072   -0.2985347195
      4  C        -0.6053446923   -0.8632625028   -0.0459860636
      5  O         0.6193034826   -1.3653622963    0.2542474371
      6  O        -1.5196891140   -1.6257550379   -0.1815560311
      7  O        -1.9609225618    1.1454300541    0.2685986939
      8  H         2.1202473550   -0.4631256975    1.3181986608
      9  H         2.5884573046   -1.2290436572   -0.1982728575
     10  H         0.3842553944    2.4821134652   -0.3091706334
     11  H         0.5165647225    1.5691127304    1.1833919904
     12  C         1.7251097929    0.7548083192   -0.4174760202
     13  H         1.6632500392    0.6127625688   -1.5002715595
     14  H         2.6330718780    1.3252185799   -0.2229862061
     15  H        -0.9175319806    0.7555511793   -1.3742952524
     16  H        -1.9712866336    0.9663419800    1.2099217754
   Point Group: c1    Number of degrees of freedom:    42


   Energy is   -421.139018137

 Hessian Updated using BFGS Update

 42 Hessian modes will be used to form the next step
  Hessian Eigenvalues:
     0.005728    0.008431    0.011697    0.014918    0.025292    0.032783
     0.038736    0.047116    0.051089    0.053830    0.055076    0.060268
     0.064410    0.074690    0.076891    0.078599    0.084214    0.106604
     0.112516    0.127541    0.156718    0.159690    0.191055    0.199560
     0.235577    0.252752    0.263374    0.280145    0.290009    0.303118
     0.322755    0.323217    0.323750    0.324585    0.324744    0.325319
     0.338006    0.392638    0.451188    0.505599    0.514366    0.933293

 Minimum Search - Taking Simple RFO Step
 Searching for Lamda that Minimizes Along All modes
 Value Taken    Lamda =  -0.00189924
 Calculated Step too Large.  Step scaled by  0.916826
 Step Taken.  Stepsize is  0.300000

                             Maximum     Tolerance    Cnvgd?
         Gradient           0.003524      0.000300      NO
         Displacement       0.175775      0.001200      NO
         Energy change     -0.000937      0.000001      NO


 New Cartesian Coordinates Obtained by Inverse Iteration

 Displacement from previous Coordinates is:  0.298030
 ----------------------------------------------------------------
             Standard Nuclear Orientation (Angstroms)
    I     Atom           X                Y                Z
 ----------------------------------------------------------------
    1      C       1.8462653133    -0.5952570157     0.2541966800
    2      C       0.4779441220     1.4707814276     0.1025339934
    3      C      -0.7463710297     0.6572788356    -0.3096685931
    4      C      -0.6079134756    -0.8670812893    -0.0442824410
    5      O       0.6232565992    -1.3745495510     0.2269620713
    6      O      -1.5503476580    -1.6025193385    -0.0641760280
    7      O      -1.9572309695     1.1500100558     0.2356990941
    8      H       2.1184299901    -0.4840499636     1.3066172616
    9      H       2.5922921739    -1.2292201954    -0.2219490023
   10      H       0.3824606319     2.4811603121    -0.2926779935
   11      H       0.5129018350     1.5578394965     1.1943075774
   12      C       1.7261404660     0.7613553986    -0.4140922032
   13      H       1.6701601327     0.6435735083    -1.5003644561
   14      H       2.6300879876     1.3349808862    -0.2057226046
   15      H      -0.8882481479     0.7473598042    -1.3900212910
   16      H      -1.9998287454     0.9488612153     1.1723295384
 ----------------------------------------------------------------
 Molecular Point Group                 C1    NOp =  1
 Largest Abelian Subgroup              C1    NOp =  1
 Nuclear Repulsion Energy =   397.8732215048 hartrees
 There are       31 alpha and       31 beta electrons
 Applying Cartesian multipole field
    Component          Value
    ---------          -----
     (2,0,0)        1.00000E-11
     (0,2,0)        2.00000E-11
     (0,0,2)       -3.00000E-11
 Nucleus-field energy     =     0.0000000093 hartrees
 Requested basis set is 6-311++G(d,p)
 There are 88 shells and 232 basis functions
 A cutoff of  1.0D-11 yielded   3670 shell pairs
 There are     25868 function pairs (     27686 Cartesian)
 Smallest overlap matrix eigenvalue = 1.35E-05
 Guess MOs from SCF MO coefficient file
 Reading MOs from coefficient file
 Reading MOs from coefficient file
 A restricted hybrid HF-DFT SCF calculation will be
 performed using Pulay DIIS extrapolation
 Exchange:     0.2000 Hartree-Fock + 0.0800 Slater + 0.7200 B88
 Correlation:  0.1900 VWN1RPA + 0.8100 LYP
 Using SG-1 standard quadrature grid
 SCF converges when DIIS error is below 1.0E-08
 Geometry optimization detected.  Setting ReadMinima to 0
 Setting SaveMinima to 0
 ---------------------------------------
  Cycle       Energy         DIIS Error
 ---------------------------------------
    1    -421.1202768136      1.79E-03
    2    -421.1397993953      2.00E-04
    3    -421.1398278358      2.31E-04
    4    -421.1401059681      6.06E-05
    5    -421.1401182754      3.19E-05
    6    -421.1401233769      8.62E-06
    7    -421.1401238708      4.39E-06
    8    -421.1401237282      6.52E-07
    9    -421.1401237186      2.19E-07
   10    -421.1401237312      4.27E-08
   11    -421.1401237288      2.81E-08
   12    -421.1401237289      3.60E-09 Convergence criterion met
 ---------------------------------------
 SCF time:  CPU 163.61 s  wall 246.70 s
 SCF   energy in the final basis set = -421.1401237289
 Total energy in the final basis set = -421.1401237289

 --------------------------------------------------------------

                    Orbital Energies (a.u.)
 --------------------------------------------------------------

 Alpha MOs
 -- Occupied --
-19.174 -19.141 -19.115 -10.309 -10.254 -10.251 -10.202 -10.197
 -1.112  -1.049  -1.031  -0.834  -0.771  -0.685  -0.650  -0.582
 -0.549  -0.514  -0.495  -0.482  -0.469  -0.447  -0.430  -0.406
 -0.396  -0.383  -0.374  -0.340  -0.310  -0.303  -0.278
 -- Virtual --
 -0.029  -0.017  -0.006   0.007   0.010   0.025   0.034   0.039
  0.047   0.050   0.075   0.086   0.087   0.091   0.096   0.106
  0.107   0.109   0.112   0.115   0.123   0.125   0.135   0.140
  0.147   0.149   0.156   0.161   0.165   0.173   0.183   0.198
  0.202   0.218   0.234   0.237   0.247   0.251   0.268   0.277
  0.286   0.297   0.299   0.305   0.317   0.320   0.326   0.332
  0.339   0.344   0.355   0.357   0.375   0.392   0.399   0.411
  0.435   0.465   0.479   0.494   0.527   0.540   0.551   0.571
  0.584   0.613   0.629   0.634   0.644   0.649   0.656   0.688
  0.692   0.700   0.717   0.736   0.741   0.746   0.774   0.812
  0.870   0.917   0.955   0.985   1.002   1.035   1.070   1.105
  1.122   1.133   1.141   1.170   1.186   1.203   1.221   1.241
  1.255   1.286   1.330   1.382   1.405   1.436   1.455   1.482
  1.517   1.539   1.546   1.554   1.579   1.585   1.604   1.619
  1.621   1.638   1.665   1.690   1.702   1.723   1.752   1.776
  1.804   1.821   1.840   1.853   1.900   1.916   1.975   1.983
  2.032   2.049   2.079   2.116   2.171   2.178   2.216   2.242
  2.264   2.322   2.401   2.455   2.484   2.502   2.546   2.577
  2.603   2.641   2.648   2.662   2.698   2.738   2.772   2.787
  2.799   2.826   2.841   2.876   2.890   2.906   2.952   2.974
  3.010   3.081   3.092   3.117   3.163   3.193   3.214   3.312
  3.354   3.387   3.421   3.557   3.696   3.757   3.768   3.805
  3.845   3.971   3.982   4.099   4.128   4.171   4.249   4.319
  5.014   5.060   5.079   5.173   5.292   5.382   5.575   5.689
  5.878  23.761  23.821  23.827  23.881  23.932  49.872  49.922
 50.030
 --------------------------------------------------------------

          Ground-State Mulliken Net Atomic Charges

     Atom                 Charge (a.u.)
  ----------------------------------------
      1 C                    -0.358245
      2 C                    -0.229541
      3 C                    -0.194200
      4 C                     0.099467
      5 O                    -0.116246
      6 O                    -0.262393
      7 O                    -0.225751
      8 H                     0.175228
      9 H                     0.193733
     10 H                     0.176889
     11 H                     0.161320
     12 C                    -0.226915
     13 H                     0.158324
     14 H                     0.166789
     15 H                     0.234084
     16 H                     0.247457
  ----------------------------------------
  Sum of atomic charges =     0.000000

 -----------------------------------------------------------------
                    Cartesian Multipole Moments
 -----------------------------------------------------------------
    Charge (ESU x 10^10)
                 0.0000
    Dipole Moment (Debye)
         X       4.4544      Y       2.9717      Z       0.6036
       Tot       5.3886
    Quadrupole Moments (Debye-Ang)
        XX     -50.7952     XY      -1.6091     YY     -55.5308
        XZ      -2.3440     YZ       0.9174     ZZ     -43.1665
    Octopole Moments (Debye-Ang^2)
       XXX      18.5583    XXY      -1.3011    XYY       9.9634
       YYY       7.3208    XXZ       6.7863    XYZ      -1.2393
       YYZ      -1.5860    XZZ      -8.0107    YZZ       1.2379
       ZZZ       2.2322
    Hexadecapole Moments (Debye-Ang^3)
      XXXX    -624.0614   XXXY      -9.8197   XXYY    -192.5470
      XYYY      -6.5127   YYYY    -464.0218   XXXZ      -8.4467
      XXYZ       7.6235   XYYZ      -0.8803   YYYZ       7.0186
      XXZZ    -104.9805   XYZZ      -7.4840   YYZZ     -86.8273
      XZZZ       0.7073   YZZZ       9.6564   ZZZZ     -89.1193
 -----------------------------------------------------------------
 Calculating analytic gradient of the SCF energy
 Gradient of SCF Energy
            1           2           3           4           5           6
    1   0.0021052   0.0005017   0.0044016  -0.0065876   0.0003515   0.0044722
    2   0.0004082   0.0015490   0.0028589  -0.0066283   0.0007711   0.0034840
    3  -0.0012830   0.0001775  -0.0013333  -0.0023460   0.0035884  -0.0010359
            7           8           9          10          11          12
    1  -0.0008496  -0.0000328  -0.0012350  -0.0000144  -0.0006565   0.0001539
    2  -0.0030133  -0.0004767   0.0003412  -0.0018200   0.0003923   0.0006198
    3   0.0047358  -0.0012769   0.0009697   0.0009176  -0.0011347  -0.0004294
           13          14          15          16
    1   0.0002954  -0.0017585  -0.0014377   0.0002907
    2   0.0000353  -0.0010855   0.0004115   0.0021525
    3   0.0013208  -0.0005822   0.0016904  -0.0039790
 Max gradient component =       6.628E-03
 RMS gradient           =       2.297E-03
 Gradient time:  CPU 55.60 s  wall 83.05 s
 Geometry Optimization Parameters
   NAtoms,    NIC,     NZ,  NCons,   NDum,   NFix, NCnnct, MaxDiis
       16     118       0       0       0       0       0       0

 Cartesian Hessian Update
 Hessian Updated using BFGS Update


** GEOMETRY OPTIMIZATION IN DELOCALIZED INTERNAL COORDINATES **
   Searching for a Minimum

   Optimization Cycle:   4

                       Coordinates (Angstroms)
     ATOM                X               Y               Z
      1  C         1.8462653133   -0.5952570157    0.2541966800
      2  C         0.4779441220    1.4707814276    0.1025339934
      3  C        -0.7463710297    0.6572788356   -0.3096685931
      4  C        -0.6079134756   -0.8670812893   -0.0442824410
      5  O         0.6232565992   -1.3745495510    0.2269620713
      6  O        -1.5503476580   -1.6025193385   -0.0641760280
      7  O        -1.9572309695    1.1500100558    0.2356990941
      8  H         2.1184299901   -0.4840499636    1.3066172616
      9  H         2.5922921739   -1.2292201954   -0.2219490023
     10  H         0.3824606319    2.4811603121   -0.2926779935
     11  H         0.5129018350    1.5578394965    1.1943075774
     12  C         1.7261404660    0.7613553986   -0.4140922032
     13  H         1.6701601327    0.6435735083   -1.5003644561
     14  H         2.6300879876    1.3349808862   -0.2057226046
     15  H        -0.8882481479    0.7473598042   -1.3900212910
     16  H        -1.9998287454    0.9488612153    1.1723295384
   Point Group: c1    Number of degrees of freedom:    42


   Energy is   -421.140123729

 Hessian Updated using BFGS Update

 42 Hessian modes will be used to form the next step
  Hessian Eigenvalues:
     0.003935    0.008415    0.010099    0.014898    0.029250    0.032854
     0.043486    0.047795    0.051118    0.054277    0.055789    0.059752
     0.064211    0.076865    0.078275    0.079898    0.084356    0.106921
     0.115872    0.127947    0.153879    0.160438    0.193633    0.199582
     0.242207    0.257952    0.268267    0.282423    0.292564    0.302540
     0.322639    0.322882    0.323730    0.324512    0.324759    0.325348
     0.327554    0.395347    0.451291    0.488983    0.512426    0.936307

 Minimum Search - Taking Simple RFO Step
 Searching for Lamda that Minimizes Along All modes
 Value Taken    Lamda =  -0.00118200
 Calculated Step too Large.  Step scaled by  0.730023
 Step Taken.  Stepsize is  0.300000

                             Maximum     Tolerance    Cnvgd?
         Gradient           0.003903      0.000300      NO
         Displacement       0.127051      0.001200      NO
         Energy change     -0.001106      0.000001      NO


 New Cartesian Coordinates Obtained by Inverse Iteration

 Displacement from previous Coordinates is:  0.330914
 ----------------------------------------------------------------
             Standard Nuclear Orientation (Angstroms)
    I     Atom           X                Y                Z
 ----------------------------------------------------------------
    1      C       1.8538796569    -0.5989657425     0.2326387661
    2      C       0.4770466286     1.4666352611     0.1147658887
    3      C      -0.7422595239     0.6543998425    -0.3125529517
    4      C      -0.6112430384    -0.8631353424    -0.0133544835
    5      O       0.6261685664    -1.3813751654     0.2012669724
    6      O      -1.5652475893    -1.5834121878     0.0472953342
    7      O      -1.9634479737     1.1659296585     0.1903542375
    8      H       2.1303013615    -0.5114265948     1.2873046817
    9      H       2.5941037499    -1.2259073586    -0.2643282032
   10      H       0.3809141861     2.4829317636    -0.2720488843
   11      H       0.5108672715     1.5419961563     1.2087985076
   12      C       1.7293966462     0.7689859217    -0.4085712887
   13      H       1.6771417353     0.6749227716    -1.4988776912
   14      H       2.6330655540     1.3429130093    -0.1850792644
   15      H      -0.8499404803     0.7231086277    -1.4005281082
   16      H      -2.0507475251     0.9429229660     1.1226080906
 ----------------------------------------------------------------
 Molecular Point Group                 C1    NOp =  1
 Largest Abelian Subgroup              C1    NOp =  1
 Nuclear Repulsion Energy =   397.6389756594 hartrees
 There are       31 alpha and       31 beta electrons
 Applying Cartesian multipole field
    Component          Value
    ---------          -----
     (2,0,0)        1.00000E-11
     (0,2,0)        2.00000E-11
     (0,0,2)       -3.00000E-11
 Nucleus-field energy     =     0.0000000094 hartrees
 Requested basis set is 6-311++G(d,p)
 There are 88 shells and 232 basis functions
 A cutoff of  1.0D-11 yielded   3670 shell pairs
 There are     25871 function pairs (     27692 Cartesian)
 Smallest overlap matrix eigenvalue = 1.38E-05
 Guess MOs from SCF MO coefficient file
 Reading MOs from coefficient file
 Reading MOs from coefficient file
 A restricted hybrid HF-DFT SCF calculation will be
 performed using Pulay DIIS extrapolation
 Exchange:     0.2000 Hartree-Fock + 0.0800 Slater + 0.7200 B88
 Correlation:  0.1900 VWN1RPA + 0.8100 LYP
 Using SG-1 standard quadrature grid
 SCF converges when DIIS error is below 1.0E-08
 Geometry optimization detected.  Setting ReadMinima to 0
 Setting SaveMinima to 0
 ---------------------------------------
  Cycle       Energy         DIIS Error
 ---------------------------------------
    1    -421.1199812807      1.45E-03
    2    -421.1407508691      1.45E-04
    3    -421.1408000469      1.45E-04
    4    -421.1409068110      4.22E-05
    5    -421.1409113617      2.63E-05
    6    -421.1409154809      5.39E-06
    7    -421.1409156856      2.98E-06
    8    -421.1409155663      3.65E-07
    9    -421.1409155785      1.62E-07
   10    -421.1409155830      3.01E-08
   11    -421.1409155830      1.68E-08
   12    -421.1409155833      3.05E-09 Convergence criterion met
 ---------------------------------------
 SCF time:  CPU 161.82 s  wall 238.74 s
 SCF   energy in the final basis set = -421.1409155833
 Total energy in the final basis set = -421.1409155833

 --------------------------------------------------------------

                    Orbital Energies (a.u.)
 --------------------------------------------------------------

 Alpha MOs
 -- Occupied --
-19.175 -19.141 -19.116 -10.310 -10.254 -10.252 -10.203 -10.197
 -1.112  -1.048  -1.030  -0.834  -0.771  -0.684  -0.650  -0.582
 -0.548  -0.512  -0.495  -0.482  -0.469  -0.448  -0.429  -0.405
 -0.395  -0.382  -0.375  -0.341  -0.310  -0.301  -0.279
 -- Virtual --
 -0.029  -0.016  -0.005   0.007   0.009   0.025   0.034   0.038
  0.047   0.050   0.075   0.086   0.087   0.091   0.096   0.105
  0.107   0.109   0.112   0.115   0.123   0.125   0.135   0.140
  0.146   0.148   0.156   0.160   0.164   0.172   0.182   0.199
  0.201   0.218   0.234   0.238   0.245   0.252   0.268   0.279
  0.285   0.295   0.298   0.305   0.318   0.319   0.326   0.330
  0.338   0.344   0.356   0.358   0.374   0.391   0.401   0.408
  0.437   0.464   0.481   0.495   0.526   0.536   0.549   0.571
  0.583   0.613   0.630   0.632   0.645   0.649   0.655   0.690
  0.695   0.698   0.716   0.735   0.740   0.747   0.772   0.813
  0.878   0.915   0.947   0.991   1.000   1.034   1.070   1.104
  1.125   1.134   1.142   1.168   1.184   1.202   1.220   1.242
  1.255   1.285   1.334   1.378   1.404   1.436   1.457   1.483
  1.518   1.534   1.545   1.554   1.580   1.588   1.602   1.615
  1.628   1.639   1.663   1.688   1.702   1.721   1.751   1.773
  1.800   1.828   1.838   1.854   1.897   1.907   1.980   1.981
  2.038   2.054   2.081   2.111   2.169   2.176   2.213   2.240
  2.266   2.319   2.400   2.451   2.481   2.499   2.544   2.575
  2.599   2.638   2.651   2.658   2.701   2.740   2.770   2.786
  2.803   2.828   2.844   2.872   2.892   2.903   2.948   2.975
  3.005   3.079   3.091   3.116   3.163   3.186   3.221   3.311
  3.355   3.385   3.423   3.552   3.693   3.752   3.768   3.801
  3.845   3.964   3.980   4.097   4.128   4.164   4.246   4.314
  5.016   5.060   5.074   5.173   5.288   5.382   5.566   5.690
  5.876  23.760  23.817  23.825  23.877  23.928  49.872  49.922
 50.027
 --------------------------------------------------------------

          Ground-State Mulliken Net Atomic Charges

     Atom                 Charge (a.u.)
  ----------------------------------------
      1 C                    -0.355853
      2 C                    -0.207289
      3 C                    -0.202762
      4 C                     0.096370
      5 O                    -0.115048
      6 O                    -0.266950
      7 O                    -0.228406
      8 H                     0.179245
      9 H                     0.192549
     10 H                     0.179014
     11 H                     0.161439
     12 C                    -0.241572
     13 H                     0.159512
     14 H                     0.166755
     15 H                     0.232062
     16 H                     0.250934
  ----------------------------------------
  Sum of atomic charges =     0.000000

 -----------------------------------------------------------------
                    Cartesian Multipole Moments
 -----------------------------------------------------------------
    Charge (ESU x 10^10)
                 0.0000
    Dipole Moment (Debye)
         X       4.4474      Y       2.9015      Z       0.4931
       Tot       5.3330
    Quadrupole Moments (Debye-Ang)
        XX     -50.5862     XY      -1.5348     YY     -55.5961
        XZ      -2.1877     YZ       1.2656     ZZ     -43.3085
    Octopole Moments (Debye-Ang^2)
       XXX      18.0818    XXY      -1.3884    XYY      10.1092
       YYY       6.4628    XXZ       6.4977    XYZ      -2.0959
       YYZ      -2.3570    XZZ      -7.6842    YZZ       0.8842
       ZZZ       0.9617
    Hexadecapole Moments (Debye-Ang^3)
      XXXX    -626.0542   XXXY      -9.9309   XXYY    -193.5555
      XYYY      -4.8772   YYYY    -463.6253   XXXZ      -6.9998
      XXYZ      10.5636   XYYZ       0.7677   YYYZ      11.3777
      XXZZ    -105.6293   XYZZ      -7.0221   YYZZ     -86.7085
      XZZZ       3.8634   YZZZ      12.3376   ZZZZ     -87.9852
 -----------------------------------------------------------------
 Calculating analytic gradient of the SCF energy
 Gradient of SCF Energy
            1           2           3           4           5           6
    1   0.0034917  -0.0002149   0.0044005  -0.0050238  -0.0008574   0.0030190
    2   0.0026387  -0.0003945   0.0029366  -0.0062075  -0.0007085   0.0028568
    3  -0.0010506  -0.0000712   0.0000526  -0.0043143   0.0040322  -0.0004448
            7           8           9          10          11          12
    1  -0.0017930  -0.0001392  -0.0006702   0.0000013  -0.0002631  -0.0010236
    2  -0.0016325  -0.0004591  -0.0001888  -0.0003239   0.0003684  -0.0006650
    3   0.0014020  -0.0003408   0.0001749   0.0001880  -0.0002411   0.0003015
           13          14          15          16
    1   0.0000958  -0.0002494  -0.0012225   0.0004488
    2   0.0001581  -0.0001773   0.0002030   0.0015955
    3   0.0002773  -0.0002329   0.0006189  -0.0003516
 Max gradient component =       6.208E-03
 RMS gradient           =       1.945E-03
 Gradient time:  CPU 55.44 s  wall 83.05 s
 Geometry Optimization Parameters
   NAtoms,    NIC,     NZ,  NCons,   NDum,   NFix, NCnnct, MaxDiis
       16     118       0       0       0       0       0       0

 Cartesian Hessian Update
 Hessian Updated using BFGS Update


** GEOMETRY OPTIMIZATION IN DELOCALIZED INTERNAL COORDINATES **
   Searching for a Minimum

   Optimization Cycle:   5

                       Coordinates (Angstroms)
     ATOM                X               Y               Z
      1  C         1.8538796569   -0.5989657425    0.2326387661
      2  C         0.4770466286    1.4666352611    0.1147658887
      3  C        -0.7422595239    0.6543998425   -0.3125529517
      4  C        -0.6112430384   -0.8631353424   -0.0133544835
      5  O         0.6261685664   -1.3813751654    0.2012669724
      6  O        -1.5652475893   -1.5834121878    0.0472953342
      7  O        -1.9634479737    1.1659296585    0.1903542375
      8  H         2.1303013615   -0.5114265948    1.2873046817
      9  H         2.5941037499   -1.2259073586   -0.2643282032
     10  H         0.3809141861    2.4829317636   -0.2720488843
     11  H         0.5108672715    1.5419961563    1.2087985076
     12  C         1.7293966462    0.7689859217   -0.4085712887
     13  H         1.6771417353    0.6749227716   -1.4988776912
     14  H         2.6330655540    1.3429130093   -0.1850792644
     15  H        -0.8499404803    0.7231086277   -1.4005281082
     16  H        -2.0507475251    0.9429229660    1.1226080906
   Point Group: c1    Number of degrees of freedom:    42


   Energy is   -421.140915583

 Hessian Updated using BFGS Update

 42 Hessian modes will be used to form the next step
  Hessian Eigenvalues:
     0.000800    0.008390    0.009243    0.014995    0.029670    0.032808
     0.044079    0.047702    0.051027    0.054978    0.058208    0.059374
     0.064210    0.076921    0.077988    0.080977    0.083967    0.107340
     0.113753    0.127757    0.156610    0.160118    0.192595    0.199910
     0.238778    0.256827    0.261717    0.280975    0.289631    0.302097
     0.322795    0.323312    0.323987    0.324715    0.325113    0.325342
     0.347749    0.412032    0.452463    0.509807    0.639007    0.927007

 Minimum Search - Taking Simple RFO Step
 Searching for Lamda that Minimizes Along All modes
 Value Taken    Lamda =  -0.00220468
 Calculated Step too Large.  Step scaled by  0.371200
 Step Taken.  Stepsize is  0.300000

                             Maximum     Tolerance    Cnvgd?
         Gradient           0.002752      0.000300      NO
         Displacement       0.125351      0.001200      NO
         Energy change     -0.000792      0.000001      NO


 New Cartesian Coordinates Obtained by Inverse Iteration

 Displacement from previous Coordinates is:  0.323142
 ----------------------------------------------------------------
             Standard Nuclear Orientation (Angstroms)
    I     Atom           X                Y                Z
 ----------------------------------------------------------------
    1      C       1.8582962173    -0.6037555084     0.2114323298
    2      C       0.4772067117     1.4645833581     0.1258507207
    3      C      -0.7384407592     0.6525695441    -0.3136507703
    4      C      -0.6132631121    -0.8548817917     0.0207699999
    5      O       0.6267154580    -1.3856380433     0.1730710242
    6      O      -1.5729722606    -1.5604147215     0.1551326518
    7      O      -1.9670889412     1.1803360807     0.1490148065
    8      H       2.1387087883    -0.5391548966     1.2674157023
    9      H       2.5937923240    -1.2226195807    -0.3039854126
   10      H       0.3807497304     2.4848850081    -0.2545489789
   11      H       0.5095529039     1.5307572425     1.2213864771
   12      C       1.7328473854     0.7760358212    -0.4032615953
   13      H       1.6842141465     0.7037899027    -1.4963451506
   14      H       2.6361842751     1.3479021389    -0.1652305728
   15      H      -0.8142710847     0.6998990483    -1.4070668384
   16      H      -2.1022325572     0.9262299843     1.0697072103
 ----------------------------------------------------------------
 Molecular Point Group                 C1    NOp =  1
 Largest Abelian Subgroup              C1    NOp =  1
 Nuclear Repulsion Energy =   397.6092437390 hartrees
 There are       31 alpha and       31 beta electrons
 Applying Cartesian multipole field
    Component          Value
    ---------          -----
     (2,0,0)        1.00000E-11
     (0,2,0)        2.00000E-11
     (0,0,2)       -3.00000E-11
 Nucleus-field energy     =     0.0000000094 hartrees
 Requested basis set is 6-311++G(d,p)
 There are 88 shells and 232 basis functions
 A cutoff of  1.0D-11 yielded   3673 shell pairs
 There are     25873 function pairs (     27694 Cartesian)
 Smallest overlap matrix eigenvalue = 1.41E-05
 Guess MOs from SCF MO coefficient file
 Reading MOs from coefficient file
 Reading MOs from coefficient file
 A restricted hybrid HF-DFT SCF calculation will be
 performed using Pulay DIIS extrapolation
 Exchange:     0.2000 Hartree-Fock + 0.0800 Slater + 0.7200 B88
 Correlation:  0.1900 VWN1RPA + 0.8100 LYP
 Using SG-1 standard quadrature grid
 SCF converges when DIIS error is below 1.0E-08
 Geometry optimization detected.  Setting ReadMinima to 0
 Setting SaveMinima to 0
 ---------------------------------------
  Cycle       Energy         DIIS Error
 ---------------------------------------
    1    -421.1258729930      1.38E-03
    2    -421.1415811166      1.31E-04
    3    -421.1416167880      1.36E-04
    4    -421.1417003525      5.23E-05
    5    -421.1417101857      2.36E-05
    6    -421.1417135878      4.68E-06
    7    -421.1417137724      2.70E-06
    8    -421.1417136488      2.91E-07
    9    -421.1417136578      1.36E-07
   10    -421.1417136620      2.31E-08
   11    -421.1417136628      7.44E-09 Convergence criterion met
 ---------------------------------------
 SCF time:  CPU 151.73 s  wall 230.16 s
 SCF   energy in the final basis set = -421.1417136628
 Total energy in the final basis set = -421.1417136628

 --------------------------------------------------------------

                    Orbital Energies (a.u.)
 --------------------------------------------------------------

 Alpha MOs
 -- Occupied --
-19.175 -19.140 -19.117 -10.310 -10.254 -10.253 -10.203 -10.197
 -1.112  -1.048  -1.030  -0.834  -0.771  -0.683  -0.649  -0.582
 -0.549  -0.511  -0.496  -0.482  -0.469  -0.449  -0.428  -0.403
 -0.396  -0.382  -0.376  -0.341  -0.311  -0.300  -0.281
 -- Virtual --
 -0.029  -0.015  -0.005   0.007   0.009   0.026   0.035   0.038
  0.047   0.050   0.075   0.085   0.087   0.092   0.096   0.105
  0.107   0.110   0.112   0.115   0.123   0.125   0.134   0.140
  0.145   0.148   0.155   0.159   0.164   0.172   0.182   0.200
  0.201   0.218   0.234   0.239   0.244   0.252   0.268   0.279
  0.284   0.295   0.298   0.306   0.317   0.318   0.326   0.329
  0.337   0.344   0.356   0.360   0.373   0.392   0.402   0.405
  0.438   0.463   0.482   0.495   0.525   0.533   0.550   0.571
  0.583   0.614   0.627   0.632   0.648   0.649   0.656   0.691
  0.697   0.699   0.715   0.733   0.737   0.749   0.770   0.812
  0.885   0.912   0.941   0.994   1.003   1.034   1.071   1.105
  1.126   1.135   1.144   1.166   1.183   1.199   1.220   1.246
  1.254   1.284   1.338   1.376   1.401   1.436   1.464   1.485
  1.519   1.529   1.544   1.555   1.578   1.591   1.602   1.612
  1.631   1.645   1.662   1.685   1.703   1.720   1.750   1.769
  1.794   1.833   1.839   1.859   1.894   1.900   1.978   1.987
  2.043   2.058   2.086   2.109   2.169   2.174   2.211   2.238
  2.268   2.317   2.401   2.449   2.479   2.497   2.542   2.573
  2.598   2.635   2.652   2.658   2.704   2.742   2.766   2.785
  2.805   2.829   2.847   2.870   2.892   2.902   2.942   2.979
  3.002   3.078   3.093   3.119   3.164   3.181   3.229   3.309
  3.358   3.382   3.425   3.549   3.688   3.750   3.773   3.799
  3.846   3.959   3.979   4.095   4.131   4.160   4.243   4.309
  5.019   5.061   5.069   5.171   5.285   5.384   5.559   5.696
  5.874  23.760  23.813  23.825  23.875  23.924  49.871  49.922
 50.023
 --------------------------------------------------------------

          Ground-State Mulliken Net Atomic Charges

     Atom                 Charge (a.u.)
  ----------------------------------------
      1 C                    -0.353650
      2 C                    -0.177627
      3 C                    -0.220507
      4 C                     0.094626
      5 O                    -0.112489
      6 O                    -0.272915
      7 O                    -0.230526
      8 H                     0.182792
      9 H                     0.191489
     10 H                     0.181245
     11 H                     0.160705
     12 C                    -0.255360
     13 H                     0.160781
     14 H                     0.166661
     15 H                     0.230202
     16 H                     0.254572
  ----------------------------------------
  Sum of atomic charges =     0.000000

 -----------------------------------------------------------------
                    Cartesian Multipole Moments
 -----------------------------------------------------------------
    Charge (ESU x 10^10)
                 0.0000
    Dipole Moment (Debye)
         X       4.4216      Y       2.8106      Z       0.3849
       Tot       5.2534
    Quadrupole Moments (Debye-Ang)
        XX     -50.2999     XY      -1.4198     YY     -55.6377
        XZ      -2.0026     YZ       1.5393     ZZ     -43.5337
    Octopole Moments (Debye-Ang^2)
       XXX      17.2033    XXY      -1.6607    XYY      10.2141
       YYY       5.3704    XXZ       6.0972    XYZ      -2.8435
       YYZ      -3.1140    XZZ      -7.2307    YZZ       0.5192
       ZZZ      -0.3359
    Hexadecapole Moments (Debye-Ang^3)
      XXXX    -625.6686   XXXY      -9.6754   XXYY    -194.0539
      XYYY      -2.9532   YYYY    -462.1777   XXXZ      -5.2435
      XXYZ      13.1984   XYYZ       2.5535   YYYZ      15.2463
      XXZZ    -106.5282   XYZZ      -6.5302   YYZZ     -86.8133
      XZZZ       7.1699   YZZZ      14.8047   ZZZZ     -87.8838
 -----------------------------------------------------------------
 Calculating analytic gradient of the SCF energy
 Gradient of SCF Energy
            1           2           3           4           5           6
    1   0.0041143  -0.0007278   0.0037183  -0.0030864  -0.0017831   0.0015683
    2   0.0035640  -0.0015178   0.0025753  -0.0046965  -0.0014313   0.0016391
    3  -0.0008139  -0.0002458   0.0010434  -0.0045556   0.0039076  -0.0002981
            7           8           9          10          11          12
    1  -0.0019268  -0.0002328  -0.0002399   0.0000663  -0.0000041  -0.0015426
    2  -0.0008384  -0.0004841  -0.0003801   0.0005737   0.0003237  -0.0013457
    3  -0.0009441   0.0002280  -0.0003643  -0.0002477   0.0003745   0.0006765
           13          14          15          16
    1  -0.0000477   0.0006227  -0.0010746   0.0005760
    2   0.0002072   0.0003776   0.0002213   0.0012119
    3  -0.0003661  -0.0000225  -0.0001072   0.0017353
 Max gradient component =       4.697E-03
 RMS gradient           =       1.773E-03
 Gradient time:  CPU 56.02 s  wall 86.57 s
 Geometry Optimization Parameters
   NAtoms,    NIC,     NZ,  NCons,   NDum,   NFix, NCnnct, MaxDiis
       16     118       0       0       0       0       0       0

 Cartesian Hessian Update
 Hessian Updated using BFGS Update


** GEOMETRY OPTIMIZATION IN DELOCALIZED INTERNAL COORDINATES **
   Searching for a Minimum

   Optimization Cycle:   6

                       Coordinates (Angstroms)
     ATOM                X               Y               Z
      1  C         1.8582962173   -0.6037555084    0.2114323298
      2  C         0.4772067117    1.4645833581    0.1258507207
      3  C        -0.7384407592    0.6525695441   -0.3136507703
      4  C        -0.6132631121   -0.8548817917    0.0207699999
      5  O         0.6267154580   -1.3856380433    0.1730710242
      6  O        -1.5729722606   -1.5604147215    0.1551326518
      7  O        -1.9670889412    1.1803360807    0.1490148065
      8  H         2.1387087883   -0.5391548966    1.2674157023
      9  H         2.5937923240   -1.2226195807   -0.3039854126
     10  H         0.3807497304    2.4848850081   -0.2545489789
     11  H         0.5095529039    1.5307572425    1.2213864771
     12  C         1.7328473854    0.7760358212   -0.4032615953
     13  H         1.6842141465    0.7037899027   -1.4963451506
     14  H         2.6361842751    1.3479021389   -0.1652305728
     15  H        -0.8142710847    0.6998990483   -1.4070668384
     16  H        -2.1022325572    0.9262299843    1.0697072103
   Point Group: c1    Number of degrees of freedom:    42


   Energy is   -421.141713663

 Hessian Updated using BFGS Update

 42 Hessian modes will be used to form the next step
  Hessian Eigenvalues:
     0.000235    0.008268    0.008661    0.015444    0.029434    0.032519
     0.043602    0.047618    0.050865    0.054972    0.056522    0.059423
     0.064334    0.076857    0.077884    0.079784    0.084253    0.107324
     0.112870    0.128012    0.159682    0.162551    0.194863    0.201839
     0.234604    0.254916    0.259483    0.280512    0.289548    0.301839
     0.322802    0.323312    0.323970    0.324713    0.325118    0.325343
     0.355927    0.413279    0.452416    0.512212    0.744159    1.117838

 Minimum Search - Taking Simple RFO Step
 Searching for Lamda that Minimizes Along All modes
 Value Taken    Lamda =  -0.00260800
 Calculated Step too Large.  Step scaled by  0.328416
 Step Taken.  Stepsize is  0.300000

                             Maximum     Tolerance    Cnvgd?
         Gradient           0.002656      0.000300      NO
         Displacement       0.127636      0.001200      NO
         Energy change     -0.000798      0.000001      NO


 New Cartesian Coordinates Obtained by Inverse Iteration

 Displacement from previous Coordinates is:  0.313747
 ----------------------------------------------------------------
             Standard Nuclear Orientation (Angstroms)
    I     Atom           X                Y                Z
 ----------------------------------------------------------------
    1      C       1.8596705633    -0.6092240007     0.1912732177
    2      C       0.4785777903     1.4643434077     0.1350200727
    3      C      -0.7352800235     0.6520497378    -0.3135201991
    4      C      -0.6136245578    -0.8430116317     0.0546726710
    5      O       0.6247564875    -1.3874241662     0.1426738037
    6      O      -1.5747186249    -1.5332565965     0.2591596014
    7      O      -1.9687598884     1.1929704177     0.1144398300
    8      H       2.1427144080    -0.5659653545     1.2483272244
    9      H       2.5919565618    -1.2198265055    -0.3396610532
   10      H       0.3824124614     2.4874283956    -0.2411884360
   11      H       0.5093759979     1.5237035906     1.2315851938
   12      C       1.7369369802     0.7822680359    -0.3983592706
   13      H       1.6922165961     0.7297956147    -1.4934614608
   14      H       2.6404335049     1.3501725661    -0.1461045887
   15      H      -0.7823648174     0.6792326271    -1.4106602086
   16      H      -2.1543042138     0.8972674488     1.0154952061
 ----------------------------------------------------------------
 Molecular Point Group                 C1    NOp =  1
 Largest Abelian Subgroup              C1    NOp =  1
 Nuclear Repulsion Energy =   397.7227330573 hartrees
 There are       31 alpha and       31 beta electrons
 Applying Cartesian multipole field
    Component          Value
    ---------          -----
     (2,0,0)        1.00000E-11
     (0,2,0)        2.00000E-11
     (0,0,2)       -3.00000E-11
 Nucleus-field energy     =     0.0000000094 hartrees
 Requested basis set is 6-311++G(d,p)
 There are 88 shells and 232 basis functions
 A cutoff of  1.0D-11 yielded   3672 shell pairs
 There are     25868 function pairs (     27688 Cartesian)
 Smallest overlap matrix eigenvalue = 1.44E-05
 Guess MOs from SCF MO coefficient file
 Reading MOs from coefficient file
 Reading MOs from coefficient file
 A restricted hybrid HF-DFT SCF calculation will be
 performed using Pulay DIIS extrapolation
 Exchange:     0.2000 Hartree-Fock + 0.0800 Slater + 0.7200 B88
 Correlation:  0.1900 VWN1RPA + 0.8100 LYP
 Using SG-1 standard quadrature grid
 SCF converges when DIIS error is below 1.0E-08
 Geometry optimization detected.  Setting ReadMinima to 0
 Setting SaveMinima to 0
 ---------------------------------------
  Cycle       Energy         DIIS Error
 ---------------------------------------
    1    -421.1299849241      1.34E-03
    2    -421.1424418544      1.26E-04
    3    -421.1424591265      1.43E-04
    4    -421.1425421960      6.14E-05
    5    -421.1425578490      1.99E-05
    6    -421.1425607081      4.03E-06
    7    -421.1425607853      2.31E-06
    8    -421.1425606782      2.63E-07
    9    -421.1425606883      1.20E-07
   10    -421.1425606906      2.46E-08
   11    -421.1425606932      7.62E-09 Convergence criterion met
 ---------------------------------------
 SCF time:  CPU 151.44 s  wall 224.47 s
 SCF   energy in the final basis set = -421.1425606932
 Total energy in the final basis set = -421.1425606932

 --------------------------------------------------------------

                    Orbital Energies (a.u.)
 --------------------------------------------------------------

 Alpha MOs
 -- Occupied --
-19.175 -19.140 -19.118 -10.311 -10.254 -10.253 -10.203 -10.197
 -1.113  -1.048  -1.030  -0.834  -0.772  -0.683  -0.649  -0.583
 -0.549  -0.510  -0.497  -0.482  -0.469  -0.451  -0.428  -0.402
 -0.396  -0.382  -0.377  -0.342  -0.312  -0.298  -0.282
 -- Virtual --
 -0.029  -0.014  -0.005   0.006   0.009   0.026   0.035   0.038
  0.047   0.049   0.075   0.085   0.087   0.092   0.096   0.106
  0.106   0.110   0.112   0.115   0.124   0.125   0.134   0.140
  0.145   0.149   0.155   0.158   0.164   0.172   0.182   0.200
  0.202   0.218   0.233   0.239   0.244   0.252   0.269   0.277
  0.284   0.296   0.298   0.306   0.316   0.317   0.325   0.329
  0.337   0.344   0.356   0.361   0.370   0.392   0.401   0.401
  0.440   0.462   0.482   0.496   0.523   0.532   0.550   0.570
  0.583   0.613   0.622   0.633   0.647   0.651   0.658   0.692
  0.697   0.703   0.715   0.730   0.735   0.750   0.768   0.811
  0.891   0.906   0.940   0.993   1.009   1.035   1.073   1.106
  1.125   1.136   1.146   1.167   1.181   1.195   1.222   1.248
  1.255   1.284   1.342   1.373   1.396   1.437   1.471   1.487
  1.520   1.525   1.544   1.555   1.574   1.592   1.603   1.610
  1.631   1.651   1.661   1.681   1.705   1.718   1.749   1.766
  1.788   1.829   1.847   1.868   1.890   1.894   1.976   1.994
  2.045   2.065   2.090   2.109   2.169   2.173   2.208   2.237
  2.271   2.315   2.400   2.447   2.479   2.494   2.539   2.572
  2.599   2.631   2.653   2.660   2.707   2.744   2.760   2.784
  2.807   2.831   2.849   2.869   2.891   2.902   2.935   2.983
  3.000   3.077   3.095   3.123   3.165   3.179   3.236   3.308
  3.361   3.378   3.426   3.547   3.681   3.748   3.782   3.797
  3.848   3.955   3.977   4.093   4.134   4.157   4.240   4.304
  5.023   5.061   5.064   5.168   5.281   5.388   5.553   5.703
  5.872  23.761  23.810  23.824  23.874  23.921  49.871  49.923
 50.021
 --------------------------------------------------------------

          Ground-State Mulliken Net Atomic Charges

     Atom                 Charge (a.u.)
  ----------------------------------------
      1 C                    -0.352257
      2 C                    -0.143071
      3 C                    -0.248188
      4 C                     0.096827
      5 O                    -0.109179
      6 O                    -0.279576
      7 O                    -0.232041
      8 H                     0.185716
      9 H                     0.190733
     10 H                     0.183268
     11 H                     0.159613
     12 C                    -0.266723
     13 H                     0.161988
     14 H                     0.166568
     15 H                     0.228266
     16 H                     0.258056
  ----------------------------------------
  Sum of atomic charges =     0.000000

 -----------------------------------------------------------------
                    Cartesian Multipole Moments
 -----------------------------------------------------------------
    Charge (ESU x 10^10)
                 0.0000
    Dipole Moment (Debye)
         X       4.3814      Y       2.6946      Z       0.2702
       Tot       5.1507
    Quadrupole Moments (Debye-Ang)
        XX     -49.9468     XY      -1.2510     YY     -55.6583
        XZ      -1.7768     YZ       1.7351     ZZ     -43.8347
    Octopole Moments (Debye-Ang^2)
       XXX      15.9658    XXY      -2.1394    XYY      10.2985
       YYY       4.0345    XXZ       5.5837    XYZ      -3.4476
       YYZ      -3.8667    XZZ      -6.6656    YZZ       0.1424
       ZZZ      -1.6452
    Hexadecapole Moments (Debye-Ang^3)
      XXXX    -623.3029   XXXY      -8.9827   XXYY    -194.1652
      XYYY      -0.7996   YYYY    -459.6878   XXXZ      -3.1298
      XXYZ      15.4102   XYYZ       4.4692   YYYZ      18.5107
      XXZZ    -107.6910   XYZZ      -6.0164   YYZZ     -87.1103
      XZZZ      10.6254   YZZZ      17.0185   ZZZZ     -88.8034
 -----------------------------------------------------------------
 Calculating analytic gradient of the SCF energy
 Gradient of SCF Energy
            1           2           3           4           5           6
    1   0.0039492  -0.0010096   0.0024523  -0.0007517  -0.0024588   0.0000479
    2   0.0036465  -0.0023197   0.0018360  -0.0024765  -0.0015949   0.0000846
    3  -0.0005663  -0.0003786   0.0018259  -0.0042909   0.0035102  -0.0001652
            7           8           9          10          11          12
    1  -0.0016706  -0.0002560   0.0001923   0.0001490   0.0001812  -0.0016489
    2  -0.0002965  -0.0004741  -0.0004271   0.0012465   0.0002407  -0.0016754
    3  -0.0029358   0.0006794  -0.0008118  -0.0005946   0.0008525   0.0009321
           13          14          15          16
    1  -0.0001889   0.0012844  -0.0008664   0.0005947
    2   0.0002146   0.0008056   0.0003459   0.0008437
    3  -0.0008455   0.0001384  -0.0007025   0.0033527
 Max gradient component =       4.291E-03
 RMS gradient           =       1.668E-03
 Gradient time:  CPU 55.47 s  wall 73.64 s
 Geometry Optimization Parameters
   NAtoms,    NIC,     NZ,  NCons,   NDum,   NFix, NCnnct, MaxDiis
       16     118       0       0       0       0       0       0

 Cartesian Hessian Update
 Hessian Updated using BFGS Update


** GEOMETRY OPTIMIZATION IN DELOCALIZED INTERNAL COORDINATES **
   Searching for a Minimum

   Optimization Cycle:   7

                       Coordinates (Angstroms)
     ATOM                X               Y               Z
      1  C         1.8596705633   -0.6092240007    0.1912732177
      2  C         0.4785777903    1.4643434077    0.1350200727
      3  C        -0.7352800235    0.6520497378   -0.3135201991
      4  C        -0.6136245578   -0.8430116317    0.0546726710
      5  O         0.6247564875   -1.3874241662    0.1426738037
      6  O        -1.5747186249   -1.5332565965    0.2591596014
      7  O        -1.9687598884    1.1929704177    0.1144398300
      8  H         2.1427144080   -0.5659653545    1.2483272244
      9  H         2.5919565618   -1.2198265055   -0.3396610532
     10  H         0.3824124614    2.4874283956   -0.2411884360
     11  H         0.5093759979    1.5237035906    1.2315851938
     12  C         1.7369369802    0.7822680359   -0.3983592706
     13  H         1.6922165961    0.7297956147   -1.4934614608
     14  H         2.6404335049    1.3501725661   -0.1461045887
     15  H        -0.7823648174    0.6792326271   -1.4106602086
     16  H        -2.1543042138    0.8972674488    1.0154952061
   Point Group: c1    Number of degrees of freedom:    42


   Energy is   -421.142560693

 Hessian Updated using BFGS Update

 42 Hessian modes will be used to form the next step
  Hessian Eigenvalues:
     0.000084    0.006746    0.008452    0.014745    0.029543    0.032415
     0.044540    0.048083    0.050636    0.054971    0.055082    0.059416
     0.064491    0.076852    0.078631    0.079684    0.084584    0.107317
     0.114115    0.128528    0.159452    0.165247    0.198434    0.204649
     0.232975    0.256027    0.269137    0.283096    0.292512    0.302507
     0.322802    0.323321    0.323961    0.324721    0.325112    0.325362
     0.364896    0.407761    0.455476    0.518818    0.730302    1.591737
**WARNING** Magnitude of eigenvalue   1 too small.  Replaced by     0.000100

 Minimum Search - Taking Simple RFO Step
 Searching for Lamda that Minimizes Along All modes
 Value Taken    Lamda =  -0.00283973
 Calculated Step too Large.  Step scaled by  0.319662
 Step Taken.  Stepsize is  0.300000

                             Maximum     Tolerance    Cnvgd?
         Gradient           0.002159      0.000300      NO
         Displacement       0.128889      0.001200      NO
         Energy change     -0.000847      0.000001      NO


 New Cartesian Coordinates Obtained by Inverse Iteration

 Displacement from previous Coordinates is:  0.304488
 ----------------------------------------------------------------
             Standard Nuclear Orientation (Angstroms)
    I     Atom           X                Y                Z
 ----------------------------------------------------------------
    1      C       1.8581393935    -0.6152695072     0.1726783968
    2      C       0.4812329991     1.4658713933     0.1422606160
    3      C      -0.7328901370     0.6530241073    -0.3120632729
    4      C      -0.6120158765    -0.8277951711     0.0872895491
    5      O       0.6204819214    -1.3866892029     0.1110872272
    6      O      -1.5710904985    -1.5024369753     0.3576085468
    7      O      -1.9685793258     1.2041996091     0.0884657054
    8      H       2.1422896546    -0.5910115912     1.2307645135
    9      H       2.5889490312    -1.2177705155    -0.3706075615
   10      H       0.3861432586     2.4907845449    -0.2318028846
   11      H       0.5107571676     1.5204716087     1.2395109675
   12      C       1.7415392756     0.7874607769    -0.3941436122
   13      H       1.7008359838     0.7521729163    -1.4907024300
   14      H       2.6457409608     1.3498565008    -0.1284309688
   15      H      -0.7550490617     0.6620754192    -1.4115948433
   16      H      -2.2064855212     0.8555796734     0.9593716548
 ----------------------------------------------------------------
 Molecular Point Group                 C1    NOp =  1
 Largest Abelian Subgroup              C1    NOp =  1
 Nuclear Repulsion Energy =   397.9730324251 hartrees
 There are       31 alpha and       31 beta electrons
 Applying Cartesian multipole field
    Component          Value
    ---------          -----
     (2,0,0)        1.00000E-11
     (0,2,0)        2.00000E-11
     (0,0,2)       -3.00000E-11
 Nucleus-field energy     =     0.0000000093 hartrees
 Requested basis set is 6-311++G(d,p)
 There are 88 shells and 232 basis functions
 A cutoff of  1.0D-11 yielded   3675 shell pairs
 There are     25903 function pairs (     27726 Cartesian)
 Smallest overlap matrix eigenvalue = 1.47E-05
 Guess MOs from SCF MO coefficient file
 Reading MOs from coefficient file
 Reading MOs from coefficient file
 A restricted hybrid HF-DFT SCF calculation will be
 performed using Pulay DIIS extrapolation
 Exchange:     0.2000 Hartree-Fock + 0.0800 Slater + 0.7200 B88
 Correlation:  0.1900 VWN1RPA + 0.8100 LYP
 Using SG-1 standard quadrature grid
 SCF converges when DIIS error is below 1.0E-08
 Geometry optimization detected.  Setting ReadMinima to 0
 Setting SaveMinima to 0
 ---------------------------------------
  Cycle       Energy         DIIS Error
 ---------------------------------------
    1    -421.1339439510      1.30E-03
    2    -421.1433452316      1.27E-04
    3    -421.1433390428      1.57E-04
    4    -421.1434372454      6.53E-05
    5    -421.1434561992      1.64E-05
    6    -421.1434583472      3.42E-06
    7    -421.1434582180      1.31E-06
    8    -421.1434581469      3.21E-07
    9    -421.1434581824      1.14E-07
   10    -421.1434581833      2.70E-08
   11    -421.1434581856      8.18E-09 Convergence criterion met
 ---------------------------------------
 SCF time:  CPU 150.42 s  wall 186.79 s
 SCF   energy in the final basis set = -421.1434581856
 Total energy in the final basis set = -421.1434581856

 --------------------------------------------------------------

                    Orbital Energies (a.u.)
 --------------------------------------------------------------

 Alpha MOs
 -- Occupied --
-19.176 -19.139 -19.120 -10.313 -10.254 -10.254 -10.203 -10.197
 -1.114  -1.049  -1.030  -0.833  -0.773  -0.683  -0.649  -0.584
 -0.551  -0.509  -0.498  -0.482  -0.469  -0.452  -0.427  -0.400
 -0.397  -0.382  -0.378  -0.342  -0.314  -0.296  -0.284
 -- Virtual --
 -0.029  -0.013  -0.004   0.005   0.009   0.027   0.035   0.037
  0.047   0.049   0.075   0.085   0.088   0.093   0.096   0.106
  0.106   0.111   0.112   0.115   0.124   0.125   0.134   0.141
  0.145   0.149   0.155   0.157   0.163   0.172   0.182   0.199
  0.203   0.219   0.232   0.238   0.245   0.252   0.270   0.274
  0.284   0.296   0.300   0.306   0.315   0.316   0.324   0.331
  0.337   0.344   0.355   0.362   0.366   0.391   0.398   0.400
  0.441   0.462   0.482   0.497   0.520   0.532   0.550   0.569
  0.582   0.612   0.618   0.634   0.645   0.653   0.660   0.692
  0.699   0.706   0.715   0.727   0.733   0.752   0.766   0.809
  0.895   0.899   0.941   0.990   1.015   1.037   1.074   1.107
  1.122   1.138   1.148   1.170   1.180   1.192   1.224   1.243
  1.259   1.288   1.345   1.371   1.391   1.442   1.477   1.487
  1.519   1.524   1.545   1.555   1.571   1.593   1.603   1.609
  1.631   1.652   1.662   1.679   1.707   1.717   1.746   1.762
  1.783   1.825   1.851   1.877   1.888   1.890   1.976   1.999
  2.046   2.074   2.092   2.111   2.167   2.172   2.206   2.237
  2.273   2.314   2.399   2.446   2.478   2.491   2.538   2.573
  2.602   2.628   2.654   2.662   2.708   2.746   2.753   2.783
  2.808   2.832   2.850   2.868   2.890   2.901   2.928   2.986
  2.999   3.078   3.098   3.129   3.165   3.182   3.241   3.307
  3.364   3.375   3.426   3.547   3.673   3.746   3.791   3.798
  3.850   3.950   3.976   4.091   4.136   4.155   4.237   4.298
  5.028   5.060   5.064   5.162   5.278   5.392   5.549   5.710
  5.872  23.762  23.806  23.824  23.874  23.917  49.871  49.925
 50.018
 --------------------------------------------------------------

          Ground-State Mulliken Net Atomic Charges

     Atom                 Charge (a.u.)
  ----------------------------------------
      1 C                    -0.351550
      2 C                    -0.109513
      3 C                    -0.281728
      4 C                     0.103529
      5 O                    -0.105525
      6 O                    -0.286069
      7 O                    -0.232892
      8 H                     0.187758
      9 H                     0.190334
     10 H                     0.184692
     11 H                     0.158877
     12 C                    -0.274595
     13 H                     0.162984
     14 H                     0.166562
     15 H                     0.226276
     16 H                     0.260861
  ----------------------------------------
  Sum of atomic charges =     0.000000

 -----------------------------------------------------------------
                    Cartesian Multipole Moments
 -----------------------------------------------------------------
    Charge (ESU x 10^10)
                 0.0000
    Dipole Moment (Debye)
         X       4.3296      Y       2.5512      Z       0.1445
       Tot       5.0274
    Quadrupole Moments (Debye-Ang)
        XX     -49.5358     XY      -1.0215     YY     -55.6596
        XZ      -1.5032     YZ       1.8452     ZZ     -44.2061
    Octopole Moments (Debye-Ang^2)
       XXX      14.3910    XXY      -2.8452    XYY      10.3845
       YYY       2.4763    XXZ       4.9401    XYZ      -3.8686
       YYZ      -4.6125    XZZ      -6.0020    YZZ      -0.2547
       ZZZ      -2.9825
    Hexadecapole Moments (Debye-Ang^3)
      XXXX    -619.0894   XXXY      -7.7792   XXYY    -193.9870
      XYYY       1.5249   YYYY    -456.2648   XXXZ      -0.6548
      XXYZ      17.0816   XYYZ       6.4615   YYYZ      21.0710
      XXZZ    -109.0921   XYZZ      -5.4634   YYZZ     -87.5507
      XZZZ      14.1988   YZZZ      18.9152   ZZZZ     -90.6324
 -----------------------------------------------------------------
 Calculating analytic gradient of the SCF energy
 Gradient of SCF Energy
            1           2           3           4           5           6
    1   0.0029534  -0.0010664   0.0005945   0.0021172  -0.0028286  -0.0016586
    2   0.0029570  -0.0028931   0.0005927   0.0005405  -0.0012752  -0.0017910
    3  -0.0003282  -0.0004508   0.0025031  -0.0038757   0.0029284   0.0000770
            7           8           9          10          11          12
    1  -0.0010466  -0.0002069   0.0006621   0.0002486   0.0003253  -0.0014148
    2   0.0000033  -0.0004057  -0.0003670   0.0017753   0.0001140  -0.0017033
    3  -0.0046469   0.0010708  -0.0012038  -0.0009003   0.0012391   0.0011280
           13          14          15          16
    1  -0.0003315   0.0017980  -0.0005973   0.0004517
    2   0.0001823   0.0011564   0.0005801   0.0005337
    3  -0.0012428   0.0002731  -0.0012008   0.0046299
 Max gradient component =       4.647E-03
 RMS gradient           =       1.747E-03
 Gradient time:  CPU 55.48 s  wall 61.88 s
 Geometry Optimization Parameters
   NAtoms,    NIC,     NZ,  NCons,   NDum,   NFix, NCnnct, MaxDiis
       16     118       0       0       0       0       0       0

 Cartesian Hessian Update
 Hessian Updated using BFGS Update


** GEOMETRY OPTIMIZATION IN DELOCALIZED INTERNAL COORDINATES **
   Searching for a Minimum

   Optimization Cycle:   8

                       Coordinates (Angstroms)
     ATOM                X               Y               Z
      1  C         1.8581393935   -0.6152695072    0.1726783968
      2  C         0.4812329991    1.4658713933    0.1422606160
      3  C        -0.7328901370    0.6530241073   -0.3120632729
      4  C        -0.6120158765   -0.8277951711    0.0872895491
      5  O         0.6204819214   -1.3866892029    0.1110872272
      6  O        -1.5710904985   -1.5024369753    0.3576085468
      7  O        -1.9685793258    1.2041996091    0.0884657054
      8  H         2.1422896546   -0.5910115912    1.2307645135
      9  H         2.5889490312   -1.2177705155   -0.3706075615
     10  H         0.3861432586    2.4907845449   -0.2318028846
     11  H         0.5107571676    1.5204716087    1.2395109675
     12  C         1.7415392756    0.7874607769   -0.3941436122
     13  H         1.7008359838    0.7521729163   -1.4907024300
     14  H         2.6457409608    1.3498565008   -0.1284309688
     15  H        -0.7550490617    0.6620754192   -1.4115948433
     16  H        -2.2064855212    0.8555796734    0.9593716548
   Point Group: c1    Number of degrees of freedom:    42


   Energy is   -421.143458186

 Hessian Updated using BFGS Update

 42 Hessian modes will be used to form the next step
  Hessian Eigenvalues:
     0.000091    0.003737    0.008435    0.012824    0.029919    0.032577
     0.045354    0.048579    0.050683    0.054235    0.055987    0.059438
     0.064521    0.076897    0.078625    0.081504    0.084798    0.107288
     0.116055    0.128882    0.159134    0.165245    0.199562    0.203332
     0.233398    0.256102    0.275237    0.286601    0.300108    0.316752
     0.322860    0.323324    0.324001    0.324737    0.325124    0.325506
     0.382542    0.402978    0.459148    0.528906    0.701750    1.978588
**WARNING** Magnitude of eigenvalue   1 too small.  Replaced by     0.000100

 Minimum Search - Taking Simple RFO Step
 Searching for Lamda that Minimizes Along All modes
 Value Taken    Lamda =  -0.00296417
 Calculated Step too Large.  Step scaled by  0.321177
 Step Taken.  Stepsize is  0.300000

                             Maximum     Tolerance    Cnvgd?
         Gradient           0.002751      0.000300      NO
         Displacement       0.127242      0.001200      NO
         Energy change     -0.000897      0.000001      NO


 New Cartesian Coordinates Obtained by Inverse Iteration

 Displacement from previous Coordinates is:  0.294855
 ----------------------------------------------------------------
             Standard Nuclear Orientation (Angstroms)
    I     Atom           X                Y                Z
 ----------------------------------------------------------------
    1      C       1.8536868488    -0.6217436858     0.1563536978
    2      C       0.4852795329     1.4693465420     0.1473724681
    3      C      -0.7314316082     0.6559336608    -0.3092551812
    4      C      -0.6084434201    -0.8093505966     0.1176550950
    5      O       0.6141062890    -1.3832280156     0.0799771659
    6      O      -1.5633023420    -1.4685540927     0.4477225182
    7      O      -1.9665108689     1.2141622401     0.0738302873
    8      H       2.1376677543    -0.6131009137     1.2154758918
    9      H       2.5847772992    -1.2168187538    -0.3957304972
   10      H       0.3921776773     2.4952508595    -0.2262408649
   11      H       0.5138904047     1.5208700180     1.2449838457
   12      C       1.7465376423     0.7914395569    -0.3909475404
   13      H       1.7097613781     0.7698291836    -1.4884696664
   14      H       2.6520049294     1.3469866430    -0.1131661904
   15      H      -0.7334168684     0.6497721149    -1.4102200538
   16      H      -2.2567854229     0.7997288260     0.9003506282
 ----------------------------------------------------------------
 Molecular Point Group                 C1    NOp =  1
 Largest Abelian Subgroup              C1    NOp =  1
 Nuclear Repulsion Energy =   398.3739592293 hartrees
 There are       31 alpha and       31 beta electrons
 Applying Cartesian multipole field
    Component          Value
    ---------          -----
     (2,0,0)        1.00000E-11
     (0,2,0)        2.00000E-11
     (0,0,2)       -3.00000E-11
 Nucleus-field energy     =     0.0000000092 hartrees
 Requested basis set is 6-311++G(d,p)
 There are 88 shells and 232 basis functions
 A cutoff of  1.0D-11 yielded   3675 shell pairs
 There are     25903 function pairs (     27726 Cartesian)
 Smallest overlap matrix eigenvalue = 1.51E-05
 Guess MOs from SCF MO coefficient file
 Reading MOs from coefficient file
 Reading MOs from coefficient file
 A restricted hybrid HF-DFT SCF calculation will be
 performed using Pulay DIIS extrapolation
 Exchange:     0.2000 Hartree-Fock + 0.0800 Slater + 0.7200 B88
 Correlation:  0.1900 VWN1RPA + 0.8100 LYP
 Using SG-1 standard quadrature grid
 SCF converges when DIIS error is below 1.0E-08
 Geometry optimization detected.  Setting ReadMinima to 0
 Setting SaveMinima to 0
 ---------------------------------------
  Cycle       Energy         DIIS Error
 ---------------------------------------
    1    -421.1382070873      1.23E-03
    2    -421.1442657600      1.34E-04
    3    -421.1442301599      1.78E-04
    4    -421.1443582234      6.76E-05
    5    -421.1443792180      1.36E-05
    6    -421.1443807672      3.90E-06
    7    -421.1443805001      1.28E-06
    8    -421.1443805147      3.57E-07
    9    -421.1443805246      1.12E-07
   10    -421.1443805357      2.71E-08
   11    -421.1443805356      6.18E-09 Convergence criterion met
 ---------------------------------------
 SCF time:  CPU 150.13 s  wall 152.33 s
 SCF   energy in the final basis set = -421.1443805356
 Total energy in the final basis set = -421.1443805356

 --------------------------------------------------------------

                    Orbital Energies (a.u.)
 --------------------------------------------------------------

 Alpha MOs
 -- Occupied --
-19.177 -19.138 -19.122 -10.314 -10.254 -10.254 -10.203 -10.197
 -1.117  -1.050  -1.030  -0.833  -0.774  -0.682  -0.649  -0.585
 -0.552  -0.508  -0.500  -0.483  -0.469  -0.453  -0.427  -0.399
 -0.397  -0.382  -0.378  -0.343  -0.315  -0.294  -0.287
 -- Virtual --
 -0.031  -0.012  -0.003   0.005   0.009   0.028   0.036   0.038
  0.047   0.049   0.075   0.085   0.088   0.093   0.096   0.105
  0.106   0.111   0.113   0.115   0.124   0.125   0.134   0.141
  0.144   0.150   0.155   0.157   0.163   0.172   0.183   0.199
  0.203   0.220   0.232   0.236   0.247   0.250   0.270   0.273
  0.284   0.296   0.302   0.306   0.313   0.316   0.323   0.331
  0.338   0.346   0.354   0.360   0.364   0.390   0.395   0.401
  0.442   0.461   0.481   0.499   0.519   0.534   0.550   0.568
  0.582   0.608   0.617   0.634   0.644   0.654   0.662   0.692
  0.700   0.708   0.715   0.724   0.732   0.753   0.766   0.807
  0.890   0.899   0.944   0.988   1.019   1.040   1.075   1.107
  1.121   1.141   1.149   1.172   1.179   1.191   1.225   1.235
  1.260   1.299   1.347   1.369   1.387   1.447   1.478   1.487
  1.518   1.527   1.544   1.557   1.569   1.593   1.602   1.610
  1.632   1.646   1.667   1.677   1.707   1.717   1.738   1.761
  1.780   1.820   1.853   1.884   1.886   1.889   1.975   2.001
  2.048   2.083   2.094   2.114   2.161   2.172   2.203   2.236
  2.276   2.315   2.398   2.445   2.478   2.488   2.537   2.574
  2.609   2.624   2.655   2.662   2.708   2.744   2.749   2.783
  2.808   2.834   2.849   2.868   2.892   2.900   2.921   2.987
  2.998   3.079   3.101   3.138   3.165   3.189   3.241   3.307
  3.364   3.376   3.428   3.547   3.665   3.746   3.791   3.811
  3.852   3.945   3.975   4.089   4.138   4.155   4.235   4.293
  5.034   5.057   5.067   5.156   5.276   5.397   5.546   5.717
  5.872  23.763  23.803  23.824  23.874  23.913  49.871  49.926
 50.016
 --------------------------------------------------------------

          Ground-State Mulliken Net Atomic Charges

     Atom                 Charge (a.u.)
  ----------------------------------------
      1 C                    -0.351236
      2 C                    -0.082053
      3 C                    -0.315864
      4 C                     0.113988
      5 O                    -0.101792
      6 O                    -0.291800
      7 O                    -0.233057
      8 H                     0.188814
      9 H                     0.190211
     10 H                     0.185271
     11 H                     0.158949
     12 C                    -0.278613
     13 H                     0.163669
     14 H                     0.166718
     15 H                     0.224151
     16 H                     0.262645
  ----------------------------------------
  Sum of atomic charges =     0.000000

 -----------------------------------------------------------------
                    Cartesian Multipole Moments
 -----------------------------------------------------------------
    Charge (ESU x 10^10)
                 0.0000
    Dipole Moment (Debye)
         X       4.2711      Y       2.3784      Z       0.0016
       Tot       4.8887
    Quadrupole Moments (Debye-Ang)
        XX     -49.0895     XY      -0.7232     YY     -55.6410
        XZ      -1.1671     YZ       1.8574     ZZ     -44.6374
    Octopole Moments (Debye-Ang^2)
       XXX      12.5627    XXY      -3.8054    XYY      10.5013
       YYY       0.7242    XXZ       4.1195    XYZ      -4.0545
       YYZ      -5.3565    XZZ      -5.2558    YZZ      -0.6936
       ZZZ      -4.3651
    Hexadecapole Moments (Debye-Ang^3)
      XXXX    -613.3177   XXXY      -5.9932   XXYY    -193.6352
      XYYY       3.8946   YYYY    -451.9872   XXXZ       2.2765
      XXYZ      18.0658   XYYZ       8.4893   YYYZ      22.8341
      XXZZ    -110.6902   XYZZ      -4.8509   YYZZ     -88.0627
      XZZZ      17.8536   YZZZ      20.4108   ZZZZ     -93.1649
 -----------------------------------------------------------------
 Calculating analytic gradient of the SCF energy
 Gradient of SCF Energy
            1           2           3           4           5           6
    1   0.0010159  -0.0008873  -0.0019286   0.0056543  -0.0027663  -0.0037098
    2   0.0014517  -0.0031940  -0.0012612   0.0044555  -0.0004847  -0.0039246
    3  -0.0001376  -0.0004436   0.0031568  -0.0035111   0.0022135   0.0005784
            7           8           9          10          11          12
    1  -0.0001537  -0.0000788   0.0011570   0.0003587   0.0004454  -0.0008144
    2   0.0000867  -0.0002525  -0.0002047   0.0021424  -0.0000717  -0.0014097
    3  -0.0060849   0.0013923  -0.0015240  -0.0011513   0.0015181   0.0012761
           13          14          15          16
    1  -0.0004648   0.0021427  -0.0002567   0.0002862
    2   0.0000871   0.0014193   0.0009416   0.0002188
    3  -0.0015476   0.0003771  -0.0015801   0.0054680
 Max gradient component =       6.085E-03
 RMS gradient           =       2.210E-03
 Gradient time:  CPU 55.50 s  wall 55.52 s
 Geometry Optimization Parameters
   NAtoms,    NIC,     NZ,  NCons,   NDum,   NFix, NCnnct, MaxDiis
       16     118       0       0       0       0       0       0

 Cartesian Hessian Update
 Hessian Updated using BFGS Update


** GEOMETRY OPTIMIZATION IN DELOCALIZED INTERNAL COORDINATES **
   Searching for a Minimum

   Optimization Cycle:   9

                       Coordinates (Angstroms)
     ATOM                X               Y               Z
      1  C         1.8536868488   -0.6217436858    0.1563536978
      2  C         0.4852795329    1.4693465420    0.1473724681
      3  C        -0.7314316082    0.6559336608   -0.3092551812
      4  C        -0.6084434201   -0.8093505966    0.1176550950
      5  O         0.6141062890   -1.3832280156    0.0799771659
      6  O        -1.5633023420   -1.4685540927    0.4477225182
      7  O        -1.9665108689    1.2141622401    0.0738302873
      8  H         2.1376677543   -0.6131009137    1.2154758918
      9  H         2.5847772992   -1.2168187538   -0.3957304972
     10  H         0.3921776773    2.4952508595   -0.2262408649
     11  H         0.5138904047    1.5208700180    1.2449838457
     12  C         1.7465376423    0.7914395569   -0.3909475404
     13  H         1.7097613781    0.7698291836   -1.4884696664
     14  H         2.6520049294    1.3469866430   -0.1131661904
     15  H        -0.7334168684    0.6497721149   -1.4102200538
     16  H        -2.2567854229    0.7997288260    0.9003506282
   Point Group: c1    Number of degrees of freedom:    42


   Energy is   -421.144380536

 Hessian Updated using BFGS Update

 42 Hessian modes will be used to form the next step
  Hessian Eigenvalues:
     0.000300    0.001976    0.008433    0.011790    0.029958    0.032693
     0.045416    0.048417    0.050793    0.053751    0.056889    0.059468
     0.064521    0.076903    0.078466    0.082476    0.084938    0.107243
     0.117526    0.129012    0.157572    0.165308    0.200471    0.201544
     0.235203    0.256545    0.275847    0.286917    0.301167    0.322646
     0.323312    0.323873    0.324662    0.324864    0.325245    0.330614
     0.392393    0.409770    0.465881    0.539793    0.681569    2.087118

 Minimum Search - Taking Simple RFO Step
 Searching for Lamda that Minimizes Along All modes
 Value Taken    Lamda =  -0.00274722
 Calculated Step too Large.  Step scaled by  0.338814
 Step Taken.  Stepsize is  0.300000

                             Maximum     Tolerance    Cnvgd?
         Gradient           0.003745      0.000300      NO
         Displacement       0.125532      0.001200      NO
         Energy change     -0.000922      0.000001      NO


 New Cartesian Coordinates Obtained by Inverse Iteration

 Displacement from previous Coordinates is:  0.291459
 ----------------------------------------------------------------
             Standard Nuclear Orientation (Angstroms)
    I     Atom           X                Y                Z
 ----------------------------------------------------------------
    1      C       1.8478829019    -0.6281251215     0.1414214966
    2      C       0.4899211849     1.4737782585     0.1519264797
    3      C      -0.7301829841     0.6600800178    -0.3051871293
    4      C      -0.6033369531    -0.7900075104     0.1463813700
    5      O       0.6062714548    -1.3783895550     0.0505239277
    6      O      -1.5516220102    -1.4334976596     0.5322126326
    7      O      -1.9631224222     1.2234437051     0.0676182850
    8      H       2.1310455020    -0.6330539392     1.2014248969
    9      H       2.5794564934    -1.2170605965    -0.4173028241
   10      H       0.3989318053     2.5003815310    -0.2213883956
   11      H       0.5181233337     1.5226859674     1.2496818996
   12      C       1.7510662917     0.7945548547    -0.3886905735
   13      H       1.7176892376     0.7846369560    -1.4867971222
   14      H       2.6581536158     1.3426043525    -0.1004132909
   15      H      -0.7154241910     0.6403768814    -1.4069974517
   16      H      -2.3048540350     0.7381154447     0.8352774028
 ----------------------------------------------------------------
 Molecular Point Group                 C1    NOp =  1
 Largest Abelian Subgroup              C1    NOp =  1
 Nuclear Repulsion Energy =   398.8493869457 hartrees
 There are       31 alpha and       31 beta electrons
 Applying Cartesian multipole field
    Component          Value
    ---------          -----
     (2,0,0)        1.00000E-11
     (0,2,0)        2.00000E-11
     (0,0,2)       -3.00000E-11
 Nucleus-field energy     =     0.0000000091 hartrees
 Requested basis set is 6-311++G(d,p)
 There are 88 shells and 232 basis functions
 A cutoff of  1.0D-11 yielded   3680 shell pairs
 There are     25923 function pairs (     27748 Cartesian)
 Smallest overlap matrix eigenvalue = 1.53E-05
 Guess MOs from SCF MO coefficient file
 Reading MOs from coefficient file
 Reading MOs from coefficient file
 A restricted hybrid HF-DFT SCF calculation will be
 performed using Pulay DIIS extrapolation
 Exchange:     0.2000 Hartree-Fock + 0.0800 Slater + 0.7200 B88
 Correlation:  0.1900 VWN1RPA + 0.8100 LYP
 Using SG-1 standard quadrature grid
 SCF converges when DIIS error is below 1.0E-08
 Geometry optimization detected.  Setting ReadMinima to 0
 Setting SaveMinima to 0
 ---------------------------------------
  Cycle       Energy         DIIS Error
 ---------------------------------------
    1    -421.1405848948      1.18E-03
    2    -421.1451393174      1.37E-04
    3    -421.1451143142      1.72E-04
    4    -421.1452290889      7.27E-05
    5    -421.1452533455      1.49E-05
    6    -421.1452548317      5.49E-06
    7    -421.1452547963      1.94E-06
    8    -421.1452547542      2.71E-07
    9    -421.1452547503      1.38E-07
   10    -421.1452547675      3.92E-08
   11    -421.1452547664      1.31E-08
   12    -421.1452547654      2.91E-09 Convergence criterion met
 ---------------------------------------
 SCF time:  CPU 160.26 s  wall 160.53 s
 SCF   energy in the final basis set = -421.1452547654
 Total energy in the final basis set = -421.1452547654

 --------------------------------------------------------------

                    Orbital Energies (a.u.)
 --------------------------------------------------------------

 Alpha MOs
 -- Occupied --
-19.178 -19.137 -19.125 -10.316 -10.255 -10.253 -10.203 -10.197
 -1.119  -1.051  -1.031  -0.832  -0.775  -0.682  -0.649  -0.585
 -0.554  -0.507  -0.501  -0.484  -0.469  -0.454  -0.427  -0.400
 -0.396  -0.383  -0.378  -0.343  -0.316  -0.293  -0.290
 -- Virtual --
 -0.032  -0.012  -0.002   0.005   0.009   0.029   0.036   0.038
  0.047   0.049   0.075   0.084   0.088   0.094   0.096   0.105
  0.107   0.112   0.113   0.116   0.124   0.127   0.134   0.142
  0.144   0.150   0.155   0.157   0.163   0.173   0.183   0.200
  0.203   0.221   0.231   0.234   0.248   0.249   0.271   0.273
  0.285   0.297   0.302   0.306   0.311   0.316   0.322   0.332
  0.338   0.348   0.351   0.356   0.365   0.388   0.395   0.402
  0.444   0.461   0.481   0.501   0.517   0.536   0.551   0.567
  0.581   0.604   0.617   0.633   0.642   0.654   0.664   0.692
  0.701   0.707   0.715   0.722   0.730   0.754   0.766   0.806
  0.883   0.901   0.948   0.986   1.023   1.042   1.075   1.105
  1.121   1.143   1.151   1.173   1.178   1.193   1.223   1.227
  1.258   1.311   1.347   1.369   1.386   1.446   1.474   1.491
  1.518   1.533   1.544   1.560   1.569   1.592   1.602   1.611
  1.630   1.641   1.674   1.675   1.706   1.717   1.725   1.763
  1.778   1.816   1.852   1.884   1.886   1.893   1.975   2.002
  2.051   2.090   2.095   2.117   2.150   2.172   2.202   2.235
  2.277   2.317   2.396   2.445   2.478   2.486   2.536   2.575
  2.618   2.619   2.655   2.662   2.707   2.736   2.753   2.784
  2.808   2.836   2.847   2.868   2.895   2.900   2.916   2.985
  2.998   3.082   3.105   3.146   3.166   3.195   3.236   3.310
  3.360   3.381   3.431   3.546   3.657   3.745   3.789   3.826
  3.854   3.939   3.975   4.087   4.139   4.157   4.233   4.288
  5.039   5.055   5.073   5.152   5.276   5.402   5.546   5.723
  5.872  23.765  23.801  23.824  23.875  23.910  49.871  49.927
 50.013
 --------------------------------------------------------------

          Ground-State Mulliken Net Atomic Charges

     Atom                 Charge (a.u.)
  ----------------------------------------
      1 C                    -0.351054
      2 C                    -0.063254
      3 C                    -0.347047
      4 C                     0.127513
      5 O                    -0.098834
      6 O                    -0.296486
      7 O                    -0.232818
      8 H                     0.189270
      9 H                     0.190238
     10 H                     0.185136
     11 H                     0.160076
     12 C                    -0.278944
     13 H                     0.164138
     14 H                     0.166969
     15 H                     0.221707
     16 H                     0.263389
  ----------------------------------------
  Sum of atomic charges =     0.000000

 -----------------------------------------------------------------
                    Cartesian Multipole Moments
 -----------------------------------------------------------------
    Charge (ESU x 10^10)
                 0.0000
    Dipole Moment (Debye)
         X       4.2104      Y       2.1910      Z      -0.1602
       Tot       4.7491
    Quadrupole Moments (Debye-Ang)
        XX     -48.6107     XY      -0.3751     YY     -55.5937
        XZ      -0.7686     YZ       1.8158     ZZ     -45.1212
    Octopole Moments (Debye-Ang^2)
       XXX      10.5452    XXY      -4.9465    XYY      10.6073
       YYY      -1.0604    XXZ       3.0996    XYZ      -4.0773
       YYZ      -6.0681    XZZ      -4.4222    YZZ      -1.1364
       ZZZ      -5.8270
    Hexadecapole Moments (Debye-Ang^3)
      XXXX    -606.1927   XXXY      -3.7444   XXYY    -193.1219
      XYYY       6.2464   YYYY    -447.3546   XXXZ       5.6746
      XXYZ      18.5321   XYYZ      10.4202   YYYZ      24.0751
      XXZZ    -112.4687   XYZZ      -4.1975   YYZZ     -88.6380
      XZZZ      21.5567   YZZZ      21.6253   ZZZZ     -96.2627
 -----------------------------------------------------------------
 Calculating analytic gradient of the SCF energy
 Gradient of SCF Energy
            1           2           3           4           5           6
    1  -0.0011020  -0.0006246  -0.0043755   0.0091094  -0.0026868  -0.0054837
    2  -0.0002513  -0.0033253  -0.0032240   0.0081980   0.0005084  -0.0058784
    3   0.0000122  -0.0003378   0.0038006  -0.0033790   0.0014171   0.0013873
            7           8           9          10          11          12
    1   0.0007561   0.0000624   0.0015836   0.0004338   0.0005286  -0.0001629
    2   0.0003403  -0.0000950  -0.0000291   0.0023761  -0.0002714  -0.0010192
    3  -0.0072439   0.0016346  -0.0017334  -0.0013180   0.0017012   0.0013276
           13          14          15          16
    1  -0.0005580   0.0023486   0.0001020   0.0000690
    2  -0.0000114   0.0015972   0.0013283  -0.0002433
    3  -0.0017726   0.0004505  -0.0018587   0.0059124
 Max gradient component =       9.109E-03
 RMS gradient           =       2.963E-03
 Gradient time:  CPU 55.71 s  wall 55.73 s
 Geometry Optimization Parameters
   NAtoms,    NIC,     NZ,  NCons,   NDum,   NFix, NCnnct, MaxDiis
       16     118       0       0       0       0       0       0

 Cartesian Hessian Update
 Hessian Updated using BFGS Update


** GEOMETRY OPTIMIZATION IN DELOCALIZED INTERNAL COORDINATES **
   Searching for a Minimum

   Optimization Cycle:  10

                       Coordinates (Angstroms)
     ATOM                X               Y               Z
      1  C         1.8478829019   -0.6281251215    0.1414214966
      2  C         0.4899211849    1.4737782585    0.1519264797
      3  C        -0.7301829841    0.6600800178   -0.3051871293
      4  C        -0.6033369531   -0.7900075104    0.1463813700
      5  O         0.6062714548   -1.3783895550    0.0505239277
      6  O        -1.5516220102   -1.4334976596    0.5322126326
      7  O        -1.9631224222    1.2234437051    0.0676182850
      8  H         2.1310455020   -0.6330539392    1.2014248969
      9  H         2.5794564934   -1.2170605965   -0.4173028241
     10  H         0.3989318053    2.5003815310   -0.2213883956
     11  H         0.5181233337    1.5226859674    1.2496818996
     12  C         1.7510662917    0.7945548547   -0.3886905735
     13  H         1.7176892376    0.7846369560   -1.4867971222
     14  H         2.6581536158    1.3426043525   -0.1004132909
     15  H        -0.7154241910    0.6403768814   -1.4069974517
     16  H        -2.3048540350    0.7381154447    0.8352774028
   Point Group: c1    Number of degrees of freedom:    42


   Energy is   -421.145254765

 Hessian Updated using BFGS Update

 42 Hessian modes will be used to form the next step
  Hessian Eigenvalues:
     0.000833    0.001357    0.008429    0.011363    0.029960    0.032744
     0.045420    0.048278    0.050802    0.053490    0.057253    0.059528
     0.064542    0.076917    0.078515    0.083028    0.085017    0.107213
     0.118196    0.129073    0.156416    0.165326    0.200511    0.200770
     0.235932    0.256531    0.276206    0.286996    0.301388    0.322708
     0.323311    0.323895    0.324700    0.324954    0.325287    0.335968
     0.392275    0.421988    0.472225    0.557538    0.670165    2.047115

 Minimum Search - Taking Simple RFO Step
 Searching for Lamda that Minimizes Along All modes
 Value Taken    Lamda =  -0.00229823
 Calculated Step too Large.  Step scaled by  0.384666
 Step Taken.  Stepsize is  0.300000

                             Maximum     Tolerance    Cnvgd?
         Gradient           0.004835      0.000300      NO
         Displacement       0.132827      0.001200      NO
         Energy change     -0.000874      0.000001      NO


 New Cartesian Coordinates Obtained by Inverse Iteration

 Displacement from previous Coordinates is:  0.277266
 ----------------------------------------------------------------
             Standard Nuclear Orientation (Angstroms)
    I     Atom           X                Y                Z
 ----------------------------------------------------------------
    1      C       1.8401907044    -0.6343215320     0.1296459765
    2      C       0.4957239915     1.4799534647     0.1541518919
    3      C      -0.7299944050     0.6660456972    -0.2991686336
    4      C      -0.5970228489    -0.7699888985     0.1710571710
    5      O       0.5978035230    -1.3721417848     0.0240521877
    6      O      -1.5391732016    -1.3992197120     0.6021936014
    7      O      -1.9575699274     1.2314550142     0.0776415582
    8      H       2.1214087672    -0.6482401937     1.1906400061
    9      H       2.5739024213    -1.2184357965    -0.4317837874
   10      H       0.4073103041     2.5064300177    -0.2202151881
   11      H       0.5244527317     1.5278829745     1.2516993505
   12      C       1.7555799026     0.7964189549    -0.3878708673
   13      H       1.7252980795     0.7940891731    -1.4861762974
   14      H       2.6646220548     1.3363043121    -0.0910731308
   15      H      -0.7046179884     0.6361341775    -1.4015082805
   16      H      -2.3479148833     0.6681577184     0.7664060454
 ----------------------------------------------------------------
 Molecular Point Group                 C1    NOp =  1
 Largest Abelian Subgroup              C1    NOp =  1
 Nuclear Repulsion Energy =   399.4140824534 hartrees
 There are       31 alpha and       31 beta electrons
 Applying Cartesian multipole field
    Component          Value
    ---------          -----
     (2,0,0)        1.00000E-11
     (0,2,0)        2.00000E-11
     (0,0,2)       -3.00000E-11
 Nucleus-field energy     =     0.0000000090 hartrees
 Requested basis set is 6-311++G(d,p)
 There are 88 shells and 232 basis functions
 A cutoff of  1.0D-11 yielded   3678 shell pairs
 There are     25925 function pairs (     27751 Cartesian)
 Smallest overlap matrix eigenvalue = 1.54E-05
 Guess MOs from SCF MO coefficient file
 Reading MOs from coefficient file
 Reading MOs from coefficient file
 A restricted hybrid HF-DFT SCF calculation will be
 performed using Pulay DIIS extrapolation
 Exchange:     0.2000 Hartree-Fock + 0.0800 Slater + 0.7200 B88
 Correlation:  0.1900 VWN1RPA + 0.8100 LYP
 Using SG-1 standard quadrature grid
 SCF converges when DIIS error is below 1.0E-08
 Geometry optimization detected.  Setting ReadMinima to 0
 Setting SaveMinima to 0
 ---------------------------------------
  Cycle       Energy         DIIS Error
 ---------------------------------------
    1    -421.1438566687      1.07E-03
    2    -421.1459154110      1.50E-04
    3    -421.1458769273      1.86E-04
    4    -421.1460110287      7.69E-05
    5    -421.1460374307      1.99E-05
    6    -421.1460398097      5.93E-06
    7    -421.1460399976      1.74E-06
    8    -421.1460399213      3.11E-07
    9    -421.1460399290      1.69E-07
   10    -421.1460399525      4.20E-08
   11    -421.1460399486      1.17E-08
   12    -421.1460399489      3.06E-09 Convergence criterion met
 ---------------------------------------
 SCF time:  CPU 160.95 s  wall 161.23 s
 SCF   energy in the final basis set = -421.1460399489
 Total energy in the final basis set = -421.1460399489

 --------------------------------------------------------------

                    Orbital Energies (a.u.)
 --------------------------------------------------------------

 Alpha MOs
 -- Occupied --
-19.180 -19.136 -19.127 -10.317 -10.255 -10.253 -10.203 -10.197
 -1.122  -1.052  -1.031  -0.832  -0.776  -0.682  -0.650  -0.584
 -0.556  -0.507  -0.503  -0.485  -0.470  -0.454  -0.427  -0.401
 -0.394  -0.384  -0.377  -0.344  -0.317  -0.294  -0.291
 -- Virtual --
 -0.034  -0.012  -0.001   0.005   0.009   0.030   0.035   0.038
  0.047   0.049   0.074   0.085   0.088   0.095   0.096   0.104
  0.107   0.112   0.114   0.116   0.124   0.128   0.134   0.143
  0.145   0.151   0.155   0.157   0.164   0.173   0.184   0.200
  0.202   0.223   0.230   0.233   0.246   0.250   0.272   0.273
  0.286   0.296   0.302   0.306   0.309   0.316   0.322   0.332
  0.339   0.346   0.350   0.354   0.367   0.385   0.398   0.403
  0.445   0.461   0.480   0.504   0.516   0.538   0.553   0.566
  0.579   0.602   0.617   0.633   0.642   0.654   0.665   0.692
  0.702   0.706   0.715   0.721   0.730   0.756   0.766   0.805
  0.876   0.901   0.953   0.984   1.024   1.042   1.073   1.106
  1.122   1.145   1.156   1.172   1.177   1.197   1.215   1.224
  1.255   1.320   1.346   1.372   1.386   1.438   1.469   1.496
  1.516   1.538   1.545   1.563   1.573   1.591   1.602   1.615
  1.626   1.639   1.671   1.683   1.705   1.713   1.718   1.766
  1.779   1.813   1.849   1.883   1.885   1.896   1.975   2.001
  2.057   2.091   2.098   2.121   2.139   2.172   2.201   2.234
  2.277   2.319   2.395   2.444   2.479   2.485   2.533   2.575
  2.613   2.632   2.652   2.663   2.706   2.729   2.757   2.786
  2.807   2.838   2.845   2.868   2.897   2.901   2.914   2.982
  2.998   3.086   3.112   3.154   3.172   3.201   3.230   3.314
  3.356   3.387   3.435   3.546   3.652   3.746   3.788   3.841
  3.855   3.932   3.975   4.085   4.140   4.159   4.232   4.284
  5.044   5.053   5.080   5.151   5.278   5.407   5.550   5.726
  5.874  23.767  23.799  23.826  23.875  23.907  49.871  49.929
 50.009
 --------------------------------------------------------------

          Ground-State Mulliken Net Atomic Charges

     Atom                 Charge (a.u.)
  ----------------------------------------
      1 C                    -0.351467
      2 C                    -0.049167
      3 C                    -0.374578
      4 C                     0.140692
      5 O                    -0.096103
      6 O                    -0.299908
      7 O                    -0.231363
      8 H                     0.189215
      9 H                     0.190287
     10 H                     0.184265
     11 H                     0.161557
     12 C                    -0.277498
     13 H                     0.164406
     14 H                     0.167364
     15 H                     0.219108
     16 H                     0.263190
  ----------------------------------------
  Sum of atomic charges =     0.000000

 -----------------------------------------------------------------
                    Cartesian Multipole Moments
 -----------------------------------------------------------------
    Charge (ESU x 10^10)
                 0.0000
    Dipole Moment (Debye)
         X       4.1486      Y       1.9920      Z      -0.3430
       Tot       4.6148
    Quadrupole Moments (Debye-Ang)
        XX     -48.1342     XY       0.0114     YY     -55.5330
        XZ      -0.2906     YZ       1.6805     ZZ     -45.6185
    Octopole Moments (Debye-Ang^2)
       XXX       8.4508    XXY      -6.2228    XYY      10.7420
       YYY      -2.7958    XXZ       1.8404    XYZ      -3.8517
       YYZ      -6.7460    XZZ      -3.5800    YZZ      -1.6207
       ZZZ      -7.3019
    Hexadecapole Moments (Debye-Ang^3)
      XXXX    -598.3385   XXXY      -1.1936   XXYY    -192.6366
      XYYY       8.2601   YYYY    -442.6683   XXXZ       9.7132
      XXYZ      18.2338   XYYZ      12.2709   YYYZ      24.4610
      XXZZ    -114.2684   XYZZ      -3.5086   YYZZ     -89.1744
      XZZZ      25.2210   YZZZ      22.2548   ZZZZ     -99.4153
 -----------------------------------------------------------------
 Calculating analytic gradient of the SCF energy
 Gradient of SCF Energy
            1           2           3           4           5           6
    1  -0.0039308  -0.0001269  -0.0072908   0.0128072  -0.0020798  -0.0074175
    2  -0.0025448  -0.0030519  -0.0055849   0.0122666   0.0017549  -0.0076339
    3   0.0000781  -0.0001919   0.0041237  -0.0033877   0.0005690   0.0024151
            7           8           9          10          11          12
    1   0.0018362   0.0002621   0.0019695   0.0004931   0.0005815   0.0008069
    2   0.0005150   0.0001505   0.0002138   0.0024119  -0.0005242  -0.0003605
    3  -0.0077491   0.0017641  -0.0018299  -0.0013822   0.0017330   0.0013393
           13          14          15          16
    1  -0.0006361   0.0023484   0.0006341  -0.0002569
    2  -0.0001690   0.0016411   0.0017076  -0.0007922
    3  -0.0018481   0.0004913  -0.0019453   0.0058206
 Max gradient component =       1.281E-02
 RMS gradient           =       3.894E-03
 Gradient time:  CPU 56.29 s  wall 56.33 s
 Geometry Optimization Parameters
   NAtoms,    NIC,     NZ,  NCons,   NDum,   NFix, NCnnct, MaxDiis
       16     118       0       0       0       0       0       0

 Cartesian Hessian Update
 Hessian Updated using BFGS Update


** GEOMETRY OPTIMIZATION IN DELOCALIZED INTERNAL COORDINATES **
   Searching for a Minimum

   Optimization Cycle:  11

                       Coordinates (Angstroms)
     ATOM                X               Y               Z
      1  C         1.8401907044   -0.6343215320    0.1296459765
      2  C         0.4957239915    1.4799534647    0.1541518919
      3  C        -0.7299944050    0.6660456972   -0.2991686336
      4  C        -0.5970228489   -0.7699888985    0.1710571710
      5  O         0.5978035230   -1.3721417848    0.0240521877
      6  O        -1.5391732016   -1.3992197120    0.6021936014
      7  O        -1.9575699274    1.2314550142    0.0776415582
      8  H         2.1214087672   -0.6482401937    1.1906400061
      9  H         2.5739024213   -1.2184357965   -0.4317837874
     10  H         0.4073103041    2.5064300177   -0.2202151881
     11  H         0.5244527317    1.5278829745    1.2516993505
     12  C         1.7555799026    0.7964189549   -0.3878708673
     13  H         1.7252980795    0.7940891731   -1.4861762974
     14  H         2.6646220548    1.3363043121   -0.0910731308
     15  H        -0.7046179884    0.6361341775   -1.4015082805
     16  H        -2.3479148833    0.6681577184    0.7664060454
   Point Group: c1    Number of degrees of freedom:    42


   Energy is   -421.146039949

 Hessian Updated using BFGS Update

 42 Hessian modes will be used to form the next step
  Hessian Eigenvalues:
     0.000851    0.002246    0.008430    0.011233    0.029974    0.032796
     0.045414    0.048254    0.050879    0.053464    0.057671    0.059520
     0.064539    0.076923    0.078634    0.083300    0.085233    0.107191
     0.119024    0.129150    0.155650    0.165451    0.200068    0.201455
     0.238215    0.257298    0.276348    0.286976    0.301852    0.322723
     0.323308    0.323898    0.324707    0.324963    0.325303    0.339378
     0.391958    0.430160    0.478889    0.574960    0.665790    1.932959

 Minimum Search - Taking Simple RFO Step
 Searching for Lamda that Minimizes Along All modes
 Value Taken    Lamda =  -0.00161355
 Calculated Step too Large.  Step scaled by  0.485572
 Step Taken.  Stepsize is  0.300000

                             Maximum     Tolerance    Cnvgd?
         Gradient           0.006608      0.000300      NO
         Displacement       0.129469      0.001200      NO
         Energy change     -0.000785      0.000001      NO


 New Cartesian Coordinates Obtained by Inverse Iteration

 Displacement from previous Coordinates is:  0.286818
 ----------------------------------------------------------------
             Standard Nuclear Orientation (Angstroms)
    I     Atom           X                Y                Z
 ----------------------------------------------------------------
    1      C       1.8343806375    -0.6395122716     0.1160709661
    2      C       0.5000206276     1.4848973418     0.1593149362
    3      C      -0.7282172879     0.6710184640    -0.2922029284
    4      C      -0.5902920794    -0.7536886889     0.1980937267
    5      O       0.5883172029    -1.3678757173    -0.0014529310
    6      O      -1.5215260847    -1.3658290834     0.6793008809
    7      O      -1.9519506996     1.2397417539     0.0846878976
    8      H       2.1135783363    -0.6653330880     1.1775776011
    9      H       2.5671109679    -1.2204294643    -0.4498466648
   10      H       0.4125731199     2.5119764019    -0.2137983110
   11      H       0.5303059124     1.5305354106     1.2567316140
   12      C       1.7578441404     0.7986570338    -0.3871712171
   13      H       1.7300451765     0.8071260577    -1.4854780888
   14      H       2.6687414217     1.3307994258    -0.0821449157
   15      H      -0.6915805451     0.6273862336    -1.3948095964
   16      H      -2.3893516209     0.6110537771     0.6848186343
 ----------------------------------------------------------------
 Molecular Point Group                 C1    NOp =  1
 Largest Abelian Subgroup              C1    NOp =  1
 Nuclear Repulsion Energy =   399.8596639261 hartrees
 There are       31 alpha and       31 beta electrons
 Applying Cartesian multipole field
    Component          Value
    ---------          -----
     (2,0,0)        1.00000E-11
     (0,2,0)        2.00000E-11
     (0,0,2)       -3.00000E-11
 Nucleus-field energy     =     0.0000000089 hartrees
 Requested basis set is 6-311++G(d,p)
 There are 88 shells and 232 basis functions
 A cutoff of  1.0D-11 yielded   3680 shell pairs
 There are     25933 function pairs (     27759 Cartesian)
 Smallest overlap matrix eigenvalue = 1.55E-05
 Guess MOs from SCF MO coefficient file
 Reading MOs from coefficient file
 Reading MOs from coefficient file
 A restricted hybrid HF-DFT SCF calculation will be
 performed using Pulay DIIS extrapolation
 Exchange:     0.2000 Hartree-Fock + 0.0800 Slater + 0.7200 B88
 Correlation:  0.1900 VWN1RPA + 0.8100 LYP
 Using SG-1 standard quadrature grid
 SCF converges when DIIS error is below 1.0E-08
 Geometry optimization detected.  Setting ReadMinima to 0
 Setting SaveMinima to 0
 ---------------------------------------
  Cycle       Energy         DIIS Error
 ---------------------------------------
    1    -421.1413713323      1.11E-03
    2    -421.1465165565      1.42E-04
    3    -421.1465564483      1.27E-04
    4    -421.1466107503      6.77E-05
    5    -421.1466298644      2.08E-05
    6    -421.1466322833      6.66E-06
    7    -421.1466325479      2.02E-06
    8    -421.1466324279      2.67E-07
    9    -421.1466324285      1.93E-07
   10    -421.1466324490      3.45E-08
   11    -421.1466324460      9.39E-09 Convergence criterion met
 ---------------------------------------
 SCF time:  CPU 151.14 s  wall 151.36 s
 SCF   energy in the final basis set = -421.1466324460
 Total energy in the final basis set = -421.1466324460

 --------------------------------------------------------------

                    Orbital Energies (a.u.)
 --------------------------------------------------------------

 Alpha MOs
 -- Occupied --
-19.180 -19.135 -19.130 -10.318 -10.256 -10.253 -10.203 -10.197
 -1.124  -1.054  -1.032  -0.831  -0.776  -0.681  -0.650  -0.583
 -0.558  -0.508  -0.504  -0.486  -0.471  -0.453  -0.427  -0.403
 -0.394  -0.384  -0.377  -0.345  -0.317  -0.296  -0.290
 -- Virtual --
 -0.035  -0.011  -0.001   0.005   0.009   0.031   0.035   0.039
  0.046   0.050   0.074   0.084   0.089   0.095   0.096   0.104
  0.107   0.112   0.115   0.116   0.124   0.130   0.134   0.144
  0.145   0.152   0.155   0.157   0.164   0.173   0.184   0.200
  0.202   0.224   0.228   0.232   0.245   0.252   0.273   0.274
  0.288   0.296   0.302   0.305   0.307   0.317   0.322   0.333
  0.337   0.343   0.350   0.354   0.369   0.382   0.403   0.404
  0.446   0.461   0.480   0.507   0.514   0.541   0.553   0.565
  0.575   0.601   0.618   0.631   0.642   0.654   0.667   0.692
  0.702   0.705   0.714   0.719   0.730   0.757   0.766   0.804
  0.869   0.903   0.959   0.982   1.026   1.042   1.071   1.109
  1.121   1.146   1.163   1.173   1.178   1.202   1.208   1.222
  1.252   1.323   1.344   1.375   1.386   1.428   1.465   1.501
  1.512   1.538   1.547   1.563   1.581   1.591   1.600   1.619
  1.622   1.641   1.665   1.692   1.702   1.710   1.720   1.769
  1.778   1.810   1.845   1.883   1.886   1.900   1.976   2.000
  2.063   2.086   2.100   2.126   2.133   2.170   2.200   2.233
  2.277   2.321   2.392   2.443   2.480   2.483   2.530   2.576
  2.606   2.643   2.650   2.665   2.705   2.726   2.760   2.786
  2.806   2.840   2.844   2.867   2.898   2.901   2.913   2.976
  2.999   3.090   3.116   3.155   3.182   3.204   3.229   3.317
  3.354   3.392   3.439   3.546   3.649   3.745   3.787   3.851
  3.856   3.926   3.974   4.084   4.141   4.159   4.230   4.281
  5.049   5.052   5.085   5.154   5.281   5.411   5.554   5.727
  5.874  23.768  23.799  23.827  23.875  23.905  49.872  49.931
 50.006
 --------------------------------------------------------------

          Ground-State Mulliken Net Atomic Charges

     Atom                 Charge (a.u.)
  ----------------------------------------
      1 C                    -0.353219
      2 C                    -0.038574
      3 C                    -0.399924
      4 C                     0.153232
      5 O                    -0.095073
      6 O                    -0.301469
      7 O                    -0.229279
      8 H                     0.189481
      9 H                     0.190469
     10 H                     0.183241
     11 H                     0.163717
     12 C                    -0.273238
     13 H                     0.164692
     14 H                     0.167613
     15 H                     0.216367
     16 H                     0.261962
  ----------------------------------------
  Sum of atomic charges =     0.000000

 -----------------------------------------------------------------
                    Cartesian Multipole Moments
 -----------------------------------------------------------------
    Charge (ESU x 10^10)
                 0.0000
    Dipole Moment (Debye)
         X       4.0844      Y       1.8150      Z      -0.5410
       Tot       4.5021
    Quadrupole Moments (Debye-Ang)
        XX     -47.6001     XY       0.3905     YY     -55.4350
        XZ       0.2416     YZ       1.6018     ZZ     -46.1650
    Octopole Moments (Debye-Ang^2)
       XXX       6.2116    XXY      -7.4786    XYY      10.7464
       YYY      -4.2997    XXZ       0.3498    XYZ      -3.6907
       YYZ      -7.3480    XZZ      -2.6211    YZZ      -1.9944
       ZZZ      -8.9338
    Hexadecapole Moments (Debye-Ang^3)
      XXXX    -589.1804   XXXY       1.3979   XXYY    -191.8087
      XYYY      10.3444   YYYY    -438.5144   XXXZ      14.2516
      XXYZ      18.0032   XYYZ      13.8639   YYYZ      25.1013
      XXZZ    -116.2600   XYZZ      -2.8677   YYZZ     -89.8921
      XZZZ      28.9311   YZZZ      23.0724   ZZZZ    -103.2887
 -----------------------------------------------------------------
 Calculating analytic gradient of the SCF energy
 Gradient of SCF Energy
            1           2           3           4           5           6
    1  -0.0048453   0.0000673  -0.0086697   0.0150666  -0.0027836  -0.0081214
    2  -0.0034810  -0.0029188  -0.0065959   0.0137051   0.0025487  -0.0083601
    3   0.0002189   0.0000790   0.0045225  -0.0035274  -0.0004129   0.0038923
            7           8           9          10          11          12
    1   0.0025171   0.0002927   0.0021371   0.0004453   0.0006566   0.0010169
    2   0.0014581   0.0001763   0.0002713   0.0024594  -0.0006395  -0.0001488
    3  -0.0078220   0.0018444  -0.0018058  -0.0013532   0.0017794   0.0011424
           13          14          15          16
    1  -0.0006270   0.0023655   0.0010230  -0.0005410
    2  -0.0001421   0.0016671   0.0017863  -0.0017863
    3  -0.0019269   0.0005434  -0.0020987   0.0049247
 Max gradient component =       1.507E-02
 RMS gradient           =       4.380E-03
 Gradient time:  CPU 55.45 s  wall 55.47 s
 Geometry Optimization Parameters
   NAtoms,    NIC,     NZ,  NCons,   NDum,   NFix, NCnnct, MaxDiis
       16     118       0       0       0       0       0       0

 Cartesian Hessian Update
 Hessian Updated using BFGS Update


** GEOMETRY OPTIMIZATION IN DELOCALIZED INTERNAL COORDINATES **
   Searching for a Minimum

   Optimization Cycle:  12

                       Coordinates (Angstroms)
     ATOM                X               Y               Z
      1  C         1.8343806375   -0.6395122716    0.1160709661
      2  C         0.5000206276    1.4848973418    0.1593149362
      3  C        -0.7282172879    0.6710184640   -0.2922029284
      4  C        -0.5902920794   -0.7536886889    0.1980937267
      5  O         0.5883172029   -1.3678757173   -0.0014529310
      6  O        -1.5215260847   -1.3658290834    0.6793008809
      7  O        -1.9519506996    1.2397417539    0.0846878976
      8  H         2.1135783363   -0.6653330880    1.1775776011
      9  H         2.5671109679   -1.2204294643   -0.4498466648
     10  H         0.4125731199    2.5119764019   -0.2137983110
     11  H         0.5303059124    1.5305354106    1.2567316140
     12  C         1.7578441404    0.7986570338   -0.3871712171
     13  H         1.7300451765    0.8071260577   -1.4854780888
     14  H         2.6687414217    1.3307994258   -0.0821449157
     15  H        -0.6915805451    0.6273862336   -1.3948095964
     16  H        -2.3893516209    0.6110537771    0.6848186343
   Point Group: c1    Number of degrees of freedom:    42


   Energy is   -421.146632446

 Hessian Updated using BFGS Update

 42 Hessian modes will be used to form the next step
  Hessian Eigenvalues:
     0.000788    0.005277    0.008432    0.011104    0.030062    0.032833
     0.045406    0.048201    0.050893    0.053374    0.057646    0.059661
     0.064643    0.076939    0.078654    0.083336    0.085209    0.107257
     0.118958    0.129189    0.155772    0.165398    0.199656    0.201456
     0.238192    0.257298    0.276349    0.287021    0.301863    0.322725
     0.323302    0.323878    0.324702    0.324973    0.325293    0.338155
     0.390403    0.426150    0.476491    0.571075    0.663269    1.697518

 Minimum Search - Taking Simple RFO Step
 Searching for Lamda that Minimizes Along All modes
 Value Taken    Lamda =  -0.00114245
 Calculated Step too Large.  Step scaled by  0.475519
 Step Taken.  Stepsize is  0.300000

                             Maximum     Tolerance    Cnvgd?
         Gradient           0.007247      0.000300      NO
         Displacement       0.160810      0.001200      NO
         Energy change     -0.000592      0.000001      NO


 New Cartesian Coordinates Obtained by Inverse Iteration

 Displacement from previous Coordinates is:  0.248967
 ----------------------------------------------------------------
             Standard Nuclear Orientation (Angstroms)
    I     Atom           X                Y                Z
 ----------------------------------------------------------------
    1      C       1.8242327724    -0.6424124057     0.1230214974
    2      C       0.5091938161     1.4952144126     0.1478805758
    3      C      -0.7335122803     0.6810579844    -0.2805682350
    4      C      -0.5856425072    -0.7422601907     0.1928239570
    5      O       0.5879050249    -1.3615123557    -0.0121451375
    6      O      -1.5272639057    -1.3613488177     0.6518646773
    7      O      -1.9373684457     1.2414874421     0.1567614120
    8      H       2.0936299294    -0.6538148763     1.1876292300
    9      H       2.5706756518    -1.2222265199    -0.4255065134
   10      H       0.4255343522     2.5174347698    -0.2355922875
   11      H       0.5428557500     1.5504181830     1.2437056881
   12      C       1.7632188407     0.7952105833    -0.3920548333
   13      H       1.7377516449     0.7901810028    -1.4897184190
   14      H       2.6756803870     1.3213070930    -0.0876323833
   15      H      -0.7167147650     0.6481158909    -1.3840681990
   16      H      -2.4001770400     0.5436713907     0.6532905740
 ----------------------------------------------------------------
 Molecular Point Group                 C1    NOp =  1
 Largest Abelian Subgroup              C1    NOp =  1
 Nuclear Repulsion Energy =   400.4455337047 hartrees
 There are       31 alpha and       31 beta electrons
 Applying Cartesian multipole field
    Component          Value
    ---------          -----
     (2,0,0)        1.00000E-11
     (0,2,0)        2.00000E-11
     (0,0,2)       -3.00000E-11
 Nucleus-field energy     =     0.0000000089 hartrees
 Requested basis set is 6-311++G(d,p)
 There are 88 shells and 232 basis functions
 A cutoff of  1.0D-11 yielded   3681 shell pairs
 There are     25949 function pairs (     27775 Cartesian)
 Smallest overlap matrix eigenvalue = 1.54E-05
 Guess MOs from SCF MO coefficient file
 Reading MOs from coefficient file
 Reading MOs from coefficient file
 A restricted hybrid HF-DFT SCF calculation will be
 performed using Pulay DIIS extrapolation
 Exchange:     0.2000 Hartree-Fock + 0.0800 Slater + 0.7200 B88
 Correlation:  0.1900 VWN1RPA + 0.8100 LYP
 Using SG-1 standard quadrature grid
 SCF converges when DIIS error is below 1.0E-08
 Geometry optimization detected.  Setting ReadMinima to 0
 Setting SaveMinima to 0
 ---------------------------------------
  Cycle       Energy         DIIS Error
 ---------------------------------------
    1    -421.1524057002      9.52E-04
    2    -421.1467249613      1.79E-04
    3    -421.1465335014      2.71E-04
    4    -421.1468673268      6.71E-05
    5    -421.1468848796      2.80E-05
    6    -421.1468887524      4.92E-06
    7    -421.1468887357      1.60E-06
    8    -421.1468887679      3.43E-07
    9    -421.1468887710      1.36E-07
   10    -421.1468887816      5.15E-08
   11    -421.1468887779      1.04E-08
   12    -421.1468887777      2.93E-09 Convergence criterion met
 ---------------------------------------
 SCF time:  CPU 162.10 s  wall 162.33 s
 SCF   energy in the final basis set = -421.1468887777
 Total energy in the final basis set = -421.1468887777

 --------------------------------------------------------------

                    Orbital Energies (a.u.)
 --------------------------------------------------------------

 Alpha MOs
 -- Occupied --
-19.182 -19.135 -19.131 -10.320 -10.255 -10.253 -10.203 -10.197
 -1.127  -1.056  -1.032  -0.830  -0.777  -0.682  -0.651  -0.582
 -0.561  -0.509  -0.505  -0.488  -0.471  -0.453  -0.427  -0.403
 -0.395  -0.383  -0.377  -0.344  -0.317  -0.299  -0.290
 -- Virtual --
 -0.037  -0.012  -0.001   0.006   0.010   0.032   0.035   0.039
  0.047   0.050   0.075   0.086   0.089   0.095   0.097   0.104
  0.107   0.112   0.115   0.116   0.124   0.130   0.135   0.144
  0.147   0.153   0.154   0.158   0.165   0.174   0.185   0.198
  0.203   0.223   0.227   0.233   0.245   0.252   0.272   0.277
  0.288   0.297   0.301   0.306   0.306   0.317   0.322   0.332
  0.333   0.341   0.349   0.355   0.369   0.383   0.405   0.410
  0.444   0.461   0.480   0.505   0.512   0.542   0.554   0.567
  0.571   0.601   0.618   0.632   0.642   0.653   0.667   0.691
  0.701   0.708   0.713   0.719   0.731   0.757   0.765   0.808
  0.868   0.898   0.959   0.982   1.026   1.036   1.070   1.116
  1.121   1.147   1.162   1.171   1.178   1.199   1.206   1.221
  1.252   1.321   1.344   1.375   1.387   1.425   1.462   1.502
  1.509   1.539   1.550   1.566   1.582   1.590   1.598   1.618
  1.621   1.646   1.662   1.694   1.703   1.710   1.722   1.770
  1.781   1.811   1.843   1.877   1.882   1.900   1.976   2.002
  2.072   2.080   2.101   2.125   2.130   2.170   2.198   2.236
  2.275   2.322   2.394   2.445   2.480   2.483   2.527   2.575
  2.601   2.643   2.656   2.669   2.704   2.724   2.764   2.781
  2.808   2.842   2.845   2.870   2.899   2.905   2.917   2.973
  3.002   3.097   3.120   3.165   3.182   3.207   3.237   3.321
  3.349   3.396   3.438   3.547   3.648   3.749   3.789   3.854
  3.860   3.921   3.980   4.081   4.139   4.158   4.233   4.284
  5.048   5.050   5.087   5.158   5.287   5.421   5.564   5.725
  5.880  23.770  23.799  23.830  23.874  23.905  49.872  49.933
 50.002
 --------------------------------------------------------------

          Ground-State Mulliken Net Atomic Charges

     Atom                 Charge (a.u.)
  ----------------------------------------
      1 C                    -0.354947
      2 C                    -0.033400
      3 C                    -0.390180
      4 C                     0.145495
      5 O                    -0.090598
      6 O                    -0.302782
      7 O                    -0.225186
      8 H                     0.188277
      9 H                     0.190368
     10 H                     0.181764
     11 H                     0.164059
     12 C                    -0.281973
     13 H                     0.164652
     14 H                     0.168102
     15 H                     0.215698
     16 H                     0.260651
  ----------------------------------------
  Sum of atomic charges =     0.000000

 -----------------------------------------------------------------
                    Cartesian Multipole Moments
 -----------------------------------------------------------------
    Charge (ESU x 10^10)
                 0.0000
    Dipole Moment (Debye)
         X       4.0355      Y       1.6947      Z      -0.6876
       Tot       4.4306
    Quadrupole Moments (Debye-Ang)
        XX     -47.4206     XY       0.5770     YY     -55.4753
        XZ       0.7165     YZ       1.1488     ZZ     -46.3200
    Octopole Moments (Debye-Ang^2)
       XXX       5.0432    XXY      -8.0768    XYY      11.0289
       YYY      -4.9036    XXZ      -0.8034    XYZ      -2.7883
       YYZ      -7.7345    XZZ      -2.4765    YZZ      -2.5641
       ZZZ      -9.4296
    Hexadecapole Moments (Debye-Ang^3)
      XXXX    -585.3312   XXXY       2.0329   XXYY    -192.3923
      XYYY       9.5143   YYYY    -437.5787   XXXZ      18.1855
      XXYZ      15.5039   XYYZ      15.2337   YYYZ      22.2626
      XXZZ    -116.5916   XYZZ      -2.3383   YYZZ     -89.8060
      XZZZ      30.9254   YZZZ      20.7965   ZZZZ    -102.5877
 -----------------------------------------------------------------
 Calculating analytic gradient of the SCF energy
 Gradient of SCF Energy
            1           2           3           4           5           6
    1  -0.0105234   0.0015188  -0.0143663   0.0189980   0.0009724  -0.0107827
    2  -0.0078979  -0.0009829  -0.0102674   0.0192281   0.0041258  -0.0093323
    3  -0.0000566  -0.0000137   0.0029565  -0.0030456  -0.0005930   0.0039526
            7           8           9          10          11          12
    1   0.0034857   0.0007312   0.0023622   0.0005537   0.0005693   0.0032462
    2   0.0013232   0.0008069   0.0008471   0.0017411  -0.0009863   0.0014094
    3  -0.0060002   0.0015402  -0.0015605  -0.0011567   0.0012644   0.0011527
           13          14          15          16
    1  -0.0007290   0.0015750   0.0021916   0.0001975
    2  -0.0006069   0.0011696   0.0021224  -0.0027001
    3  -0.0013987   0.0004842  -0.0014155   0.0038898
 Max gradient component =       1.923E-02
 RMS gradient           =       5.771E-03
 Gradient time:  CPU 56.39 s  wall 56.54 s
 Geometry Optimization Parameters
   NAtoms,    NIC,     NZ,  NCons,   NDum,   NFix, NCnnct, MaxDiis
       16     118       0       0       0       0       0       0

 Cartesian Hessian Update
 Hessian Updated using BFGS Update


** GEOMETRY OPTIMIZATION IN DELOCALIZED INTERNAL COORDINATES **
   Searching for a Minimum

   Optimization Cycle:  13

                       Coordinates (Angstroms)
     ATOM                X               Y               Z
      1  C         1.8242327724   -0.6424124057    0.1230214974
      2  C         0.5091938161    1.4952144126    0.1478805758
      3  C        -0.7335122803    0.6810579844   -0.2805682350
      4  C        -0.5856425072   -0.7422601907    0.1928239570
      5  O         0.5879050249   -1.3615123557   -0.0121451375
      6  O        -1.5272639057   -1.3613488177    0.6518646773
      7  O        -1.9373684457    1.2414874421    0.1567614120
      8  H         2.0936299294   -0.6538148763    1.1876292300
      9  H         2.5706756518   -1.2222265199   -0.4255065134
     10  H         0.4255343522    2.5174347698   -0.2355922875
     11  H         0.5428557500    1.5504181830    1.2437056881
     12  C         1.7632188407    0.7952105833   -0.3920548333
     13  H         1.7377516449    0.7901810028   -1.4897184190
     14  H         2.6756803870    1.3213070930   -0.0876323833
     15  H        -0.7167147650    0.6481158909   -1.3840681990
     16  H        -2.4001770400    0.5436713907    0.6532905740
   Point Group: c1    Number of degrees of freedom:    42


   Energy is   -421.146888778

 Hessian Updated using BFGS Update

 42 Hessian modes will be used to form the next step
  Hessian Eigenvalues:
     0.002965    0.005186    0.008532    0.011462    0.030178    0.033336
     0.045807    0.048854    0.051354    0.054022    0.058304    0.061973
     0.066008    0.076957    0.078778    0.082888    0.086310    0.107310
     0.120273    0.129205    0.162171    0.167028    0.197501    0.203351
     0.246984    0.264300    0.276498    0.286283    0.303444    0.322723
     0.323262    0.323926    0.324738    0.324979    0.325309    0.340568
     0.381008    0.429774    0.487413    0.536862    0.673367    1.309427

 Minimum Search - Taking Simple RFO Step
 Searching for Lamda that Minimizes Along All modes
 Value Taken    Lamda =  -0.00130157
 Calculated Step too Large.  Step scaled by  0.846070
 Step Taken.  Stepsize is  0.300000

                             Maximum     Tolerance    Cnvgd?
         Gradient           0.009309      0.000300      NO
         Displacement       0.141483      0.001200      NO
         Energy change     -0.000256      0.000001      NO


 New Cartesian Coordinates Obtained by Inverse Iteration

 Displacement from previous Coordinates is:  0.275322
 ----------------------------------------------------------------
             Standard Nuclear Orientation (Angstroms)
    I     Atom           X                Y                Z
 ----------------------------------------------------------------
    1      C       1.8251483621    -0.6428595641     0.1086240020
    2      C       0.5109578240     1.4981269259     0.1554674822
    3      C      -0.7261140023     0.6830967920    -0.2700557329
    4      C      -0.5800697034    -0.7415888916     0.2205819516
    5      O       0.5816279323    -1.3667577552    -0.0337752335
    6      O      -1.5086902422    -1.3408575295     0.7217751878
    7      O      -1.9253910083     1.2545541946     0.1694035693
    8      H       2.0897381431    -0.6663836881     1.1728609701
    9      H       2.5657044709    -1.2245644654    -0.4427555331
   10      H       0.4218026685     2.5211474579    -0.2216716504
   11      H       0.5490465909     1.5494176369     1.2504064397
   12      C       1.7604267515     0.7983139067    -0.3943676028
   13      H       1.7382908163     0.8073883431    -1.4909085696
   14      H       2.6726554516     1.3186778518    -0.0823756589
   15      H      -0.7009720819     0.6249861080    -1.3728259131
   16      H      -2.4441627476     0.5278262637     0.5593078951
 ----------------------------------------------------------------
 Molecular Point Group                 C1    NOp =  1
 Largest Abelian Subgroup              C1    NOp =  1
 Nuclear Repulsion Energy =   400.4238934650 hartrees
 There are       31 alpha and       31 beta electrons
 Applying Cartesian multipole field
    Component          Value
    ---------          -----
     (2,0,0)        1.00000E-11
     (0,2,0)        2.00000E-11
     (0,0,2)       -3.00000E-11
 Nucleus-field energy     =     0.0000000088 hartrees
 Requested basis set is 6-311++G(d,p)
 There are 88 shells and 232 basis functions
 A cutoff of  1.0D-11 yielded   3682 shell pairs
 There are     25953 function pairs (     27779 Cartesian)
 Smallest overlap matrix eigenvalue = 1.55E-05
 Guess MOs from SCF MO coefficient file
 Reading MOs from coefficient file
 Reading MOs from coefficient file
 A restricted hybrid HF-DFT SCF calculation will be
 performed using Pulay DIIS extrapolation
 Exchange:     0.2000 Hartree-Fock + 0.0800 Slater + 0.7200 B88
 Correlation:  0.1900 VWN1RPA + 0.8100 LYP
 Using SG-1 standard quadrature grid
 SCF converges when DIIS error is below 1.0E-08
 Geometry optimization detected.  Setting ReadMinima to 0
 Setting SaveMinima to 0
 ---------------------------------------
  Cycle       Energy         DIIS Error
 ---------------------------------------
    1    -421.1380225114      1.04E-03
    2    -421.1473250992      1.82E-04
    3    -421.1472387984      2.31E-04
    4    -421.1474680262      8.78E-05
    5    -421.1475016048      2.55E-05
    6    -421.1475046788      5.87E-06
    7    -421.1475048881      2.47E-06
    8    -421.1475047285      2.70E-07
    9    -421.1475047576      1.20E-07
   10    -421.1475047658      3.91E-08
   11    -421.1475047632      1.56E-08
   12    -421.1475047620      3.80E-09 Convergence criterion met
 ---------------------------------------
 SCF time:  CPU 161.79 s  wall 162.19 s
 SCF   energy in the final basis set = -421.1475047620
 Total energy in the final basis set = -421.1475047620

 --------------------------------------------------------------

                    Orbital Energies (a.u.)
 --------------------------------------------------------------

 Alpha MOs
 -- Occupied --
-19.181 -19.134 -19.132 -10.319 -10.255 -10.252 -10.203 -10.197
 -1.125  -1.055  -1.032  -0.831  -0.776  -0.680  -0.651  -0.579
 -0.560  -0.510  -0.505  -0.487  -0.472  -0.451  -0.427  -0.404
 -0.395  -0.382  -0.377  -0.345  -0.316  -0.301  -0.290
 -- Virtual --
 -0.037  -0.011  -0.000   0.006   0.010   0.032   0.035   0.039
  0.046   0.050   0.074   0.085   0.089   0.096   0.097   0.104
  0.107   0.112   0.116   0.116   0.124   0.131   0.135   0.145
  0.148   0.153   0.154   0.157   0.166   0.173   0.184   0.198
  0.205   0.223   0.225   0.232   0.245   0.252   0.272   0.279
  0.289   0.297   0.301   0.305   0.306   0.318   0.321   0.332
  0.334   0.341   0.348   0.356   0.370   0.381   0.406   0.413
  0.446   0.461   0.480   0.506   0.510   0.544   0.553   0.567
  0.568   0.604   0.620   0.630   0.643   0.654   0.669   0.692
  0.700   0.708   0.713   0.719   0.732   0.759   0.764   0.807
  0.862   0.902   0.964   0.977   1.029   1.036   1.068   1.116
  1.123   1.147   1.170   1.172   1.180   1.195   1.205   1.224
  1.253   1.317   1.345   1.371   1.384   1.434   1.461   1.502
  1.509   1.539   1.550   1.564   1.585   1.592   1.599   1.618
  1.628   1.643   1.658   1.693   1.705   1.713   1.725   1.771
  1.780   1.808   1.842   1.877   1.885   1.903   1.978   2.002
  2.068   2.074   2.102   2.118   2.141   2.169   2.197   2.235
  2.277   2.323   2.391   2.445   2.482   2.485   2.523   2.578
  2.595   2.643   2.660   2.677   2.706   2.726   2.760   2.779
  2.808   2.843   2.845   2.868   2.896   2.899   2.919   2.966
  3.002   3.100   3.122   3.164   3.182   3.204   3.245   3.320
  3.354   3.397   3.437   3.548   3.652   3.749   3.791   3.855
  3.861   3.917   3.975   4.081   4.144   4.153   4.232   4.285
  5.048   5.055   5.088   5.158   5.288   5.420   5.560   5.722
  5.874  23.770  23.802  23.830  23.876  23.908  49.873  49.933
 50.002
 --------------------------------------------------------------

          Ground-State Mulliken Net Atomic Charges

     Atom                 Charge (a.u.)
  ----------------------------------------
      1 C                    -0.358587
      2 C                    -0.029387
      3 C                    -0.397660
      4 C                     0.151667
      5 O                    -0.093645
      6 O                    -0.301407
      7 O                    -0.225075
      8 H                     0.189051
      9 H                     0.191088
     10 H                     0.181478
     11 H                     0.167437
     12 C                    -0.280629
     13 H                     0.164534
     14 H                     0.167939
     15 H                     0.214505
     16 H                     0.258692
  ----------------------------------------
  Sum of atomic charges =     0.000000

 -----------------------------------------------------------------
                    Cartesian Multipole Moments
 -----------------------------------------------------------------
    Charge (ESU x 10^10)
                 0.0000
    Dipole Moment (Debye)
         X       3.9330      Y       1.6037      Z      -0.8840
       Tot       4.3384
    Quadrupole Moments (Debye-Ang)
        XX     -46.7068     XY       0.8129     YY     -55.4246
        XZ       1.2922     YZ       1.1396     ZZ     -46.8208
    Octopole Moments (Debye-Ang^2)
       XXX       2.2138    XXY      -8.7390    XYY      10.8148
       YYY      -5.5900    XXZ      -2.4989    XYZ      -2.7456
       YYZ      -8.1651    XZZ      -1.5885    YZZ      -2.7292
       ZZZ     -11.0383
    Hexadecapole Moments (Debye-Ang^3)
      XXXX    -573.5181   XXXY       2.9430   XXYY    -191.4348
      XYYY      11.2905   YYYY    -437.1275   XXXZ      23.3045
      XXYZ      15.3694   XYYZ      16.4665   YYYZ      22.9754
      XXZZ    -118.2596   XYZZ      -1.8312   YYZZ     -90.8975
      XZZZ      34.4377   YZZZ      21.3860   ZZZZ    -106.2687
 -----------------------------------------------------------------
 Calculating analytic gradient of the SCF energy
 Gradient of SCF Energy
            1           2           3           4           5           6
    1  -0.0057865   0.0010474  -0.0120012   0.0159569  -0.0016863  -0.0079011
    2  -0.0051848  -0.0000169  -0.0066956   0.0124006   0.0026920  -0.0062267
    3   0.0004369   0.0004539   0.0012799  -0.0015700  -0.0021724   0.0044047
            7           8           9          10          11          12
    1   0.0036416   0.0003852   0.0014897   0.0001787   0.0005343   0.0017322
    2   0.0032877   0.0004706   0.0005608   0.0012023  -0.0008625   0.0008339
    3  -0.0039163   0.0010068  -0.0009296  -0.0005287   0.0007860   0.0001975
           13          14          15          16
    1  -0.0003775   0.0008857   0.0029543  -0.0010535
    2  -0.0002717   0.0007944   0.0008233  -0.0038074
    3  -0.0008988   0.0004981  -0.0012024   0.0021544
 Max gradient component =       1.596E-02
 RMS gradient           =       4.291E-03
 Gradient time:  CPU 55.62 s  wall 55.66 s
 Geometry Optimization Parameters
   NAtoms,    NIC,     NZ,  NCons,   NDum,   NFix, NCnnct, MaxDiis
       16     118       0       0       0       0       0       0

 Cartesian Hessian Update
 Hessian Updated using BFGS Update


** GEOMETRY OPTIMIZATION IN DELOCALIZED INTERNAL COORDINATES **
   Searching for a Minimum

   Optimization Cycle:  14

                       Coordinates (Angstroms)
     ATOM                X               Y               Z
      1  C         1.8251483621   -0.6428595641    0.1086240020
      2  C         0.5109578240    1.4981269259    0.1554674822
      3  C        -0.7261140023    0.6830967920   -0.2700557329
      4  C        -0.5800697034   -0.7415888916    0.2205819516
      5  O         0.5816279323   -1.3667577552   -0.0337752335
      6  O        -1.5086902422   -1.3408575295    0.7217751878
      7  O        -1.9253910083    1.2545541946    0.1694035693
      8  H         2.0897381431   -0.6663836881    1.1728609701
      9  H         2.5657044709   -1.2245644654   -0.4427555331
     10  H         0.4218026685    2.5211474579   -0.2216716504
     11  H         0.5490465909    1.5494176369    1.2504064397
     12  C         1.7604267515    0.7983139067   -0.3943676028
     13  H         1.7382908163    0.8073883431   -1.4909085696
     14  H         2.6726554516    1.3186778518   -0.0823756589
     15  H        -0.7009720819    0.6249861080   -1.3728259131
     16  H        -2.4441627476    0.5278262637    0.5593078951
   Point Group: c1    Number of degrees of freedom:    42


   Energy is   -421.147504762

 Hessian Updated using BFGS Update

 42 Hessian modes will be used to form the next step
  Hessian Eigenvalues:
     0.003680    0.008463    0.010441    0.013041    0.029784    0.033309
     0.045921    0.048874    0.051270    0.054072    0.057397    0.061647
     0.065937    0.076960    0.078745    0.080884    0.085432    0.107505
     0.115967    0.128635    0.161327    0.166961    0.189011    0.203906
     0.234101    0.257791    0.268508    0.278419    0.292686    0.303820
     0.322743    0.323341    0.324021    0.324750    0.325071    0.325413
     0.362210    0.399274    0.456589    0.518742    0.672476    1.088626

 Minimum Search - Taking Simple RFO Step
 Searching for Lamda that Minimizes Along All modes
 Value Taken    Lamda =  -0.00120111
 Step Taken.  Stepsize is  0.193829

                             Maximum     Tolerance    Cnvgd?
         Gradient           0.006140      0.000300      NO
         Displacement       0.074467      0.001200      NO
         Energy change     -0.000616      0.000001      NO


 New Cartesian Coordinates Obtained by Inverse Iteration

 Displacement from previous Coordinates is:  0.202510
 ----------------------------------------------------------------
             Standard Nuclear Orientation (Angstroms)
    I     Atom           X                Y                Z
 ----------------------------------------------------------------
    1      C       1.8310983650    -0.6355742613     0.1186309945
    2      C       0.5155470951     1.5006187187     0.1506171689
    3      C      -0.7194897252     0.6866421221    -0.2585081731
    4      C      -0.5861158161    -0.7606861208     0.2059243419
    5      O       0.5896386347    -1.3764737375    -0.0265007543
    6      O      -1.5241865816    -1.3711006176     0.6609003086
    7      O      -1.9074427985     1.2648014573     0.2113414266
    8      H       2.0827703374    -0.6472402258     1.1849092570
    9      H       2.5756877473    -1.2244805021    -0.4170441157
   10      H       0.4220862060     2.5198205102    -0.2327068524
   11      H       0.5598876733     1.5624777179     1.2441273409
   12      C       1.7587519124     0.7958605185    -0.4012808601
   13      H       1.7335041683     0.7959067426    -1.4968332523
   14      H       2.6717172187     1.3185212601    -0.0980809230
   15      H      -0.7237626982     0.6311710090    -1.3612337383
   16      H      -2.4496925130     0.5402589955     0.5654294342
 ----------------------------------------------------------------
 Molecular Point Group                 C1    NOp =  1
 Largest Abelian Subgroup              C1    NOp =  1
 Nuclear Repulsion Energy =   399.8858166759 hartrees
 There are       31 alpha and       31 beta electrons
 Applying Cartesian multipole field
    Component          Value
    ---------          -----
     (2,0,0)        1.00000E-11
     (0,2,0)        2.00000E-11
     (0,0,2)       -3.00000E-11
 Nucleus-field energy     =     0.0000000089 hartrees
 Requested basis set is 6-311++G(d,p)
 There are 88 shells and 232 basis functions
 A cutoff of  1.0D-11 yielded   3682 shell pairs
 There are     25953 function pairs (     27779 Cartesian)
 Smallest overlap matrix eigenvalue = 1.58E-05
 Guess MOs from SCF MO coefficient file
 Reading MOs from coefficient file
 Reading MOs from coefficient file
 A restricted hybrid HF-DFT SCF calculation will be
 performed using Pulay DIIS extrapolation
 Exchange:     0.2000 Hartree-Fock + 0.0800 Slater + 0.7200 B88
 Correlation:  0.1900 VWN1RPA + 0.8100 LYP
 Using SG-1 standard quadrature grid
 SCF converges when DIIS error is below 1.0E-08
 Geometry optimization detected.  Setting ReadMinima to 0
 Setting SaveMinima to 0
 ---------------------------------------
  Cycle       Energy         DIIS Error
 ---------------------------------------
    1    -421.1453603056      9.33E-04
    2    -421.1483323592      1.14E-04
    3    -421.1482223936      2.00E-04
    4    -421.1484163919      3.69E-05
    5    -421.1484222142      1.41E-05
    6    -421.1484230931      3.58E-06
    7    -421.1484233295      2.03E-06
    8    -421.1484232226      2.59E-07
    9    -421.1484232181      9.85E-08
   10    -421.1484232214      2.22E-08
   11    -421.1484232161      3.64E-09 Convergence criterion met
 ---------------------------------------
 SCF time:  CPU 151.26 s  wall 151.75 s
 SCF   energy in the final basis set = -421.1484232161
 Total energy in the final basis set = -421.1484232161

 --------------------------------------------------------------

                    Orbital Energies (a.u.)
 --------------------------------------------------------------

 Alpha MOs
 -- Occupied --
-19.180 -19.134 -19.132 -10.318 -10.255 -10.252 -10.202 -10.196
 -1.123  -1.054  -1.033  -0.831  -0.774  -0.679  -0.651  -0.578
 -0.559  -0.509  -0.504  -0.487  -0.472  -0.452  -0.427  -0.403
 -0.396  -0.382  -0.377  -0.345  -0.316  -0.302  -0.288
 -- Virtual --
 -0.035  -0.010  -0.000   0.007   0.010   0.032   0.035   0.039
  0.046   0.050   0.075   0.084   0.089   0.096   0.097   0.104
  0.107   0.112   0.116   0.117   0.124   0.131   0.135   0.145
  0.148   0.153   0.154   0.156   0.166   0.172   0.183   0.196
  0.205   0.222   0.225   0.234   0.244   0.252   0.272   0.279
  0.289   0.298   0.301   0.304   0.306   0.318   0.322   0.331
  0.334   0.340   0.347   0.356   0.369   0.382   0.404   0.413
  0.444   0.460   0.479   0.504   0.512   0.544   0.554   0.567
  0.570   0.606   0.623   0.631   0.644   0.654   0.669   0.691
  0.701   0.710   0.715   0.720   0.733   0.758   0.764   0.809
  0.865   0.899   0.961   0.978   1.030   1.032   1.071   1.116
  1.123   1.146   1.166   1.171   1.180   1.195   1.203   1.224
  1.255   1.318   1.349   1.367   1.384   1.439   1.462   1.501
  1.510   1.541   1.549   1.568   1.583   1.592   1.602   1.620
  1.625   1.638   1.658   1.693   1.705   1.711   1.719   1.770
  1.782   1.810   1.843   1.877   1.884   1.902   1.979   2.003
  2.069   2.073   2.105   2.113   2.138   2.173   2.197   2.236
  2.280   2.322   2.392   2.447   2.484   2.485   2.524   2.577
  2.595   2.645   2.665   2.679   2.708   2.731   2.758   2.778
  2.806   2.840   2.841   2.865   2.890   2.894   2.918   2.965
  3.000   3.101   3.125   3.164   3.177   3.198   3.247   3.319
  3.357   3.393   3.430   3.548   3.659   3.754   3.793   3.853
  3.865   3.912   3.974   4.081   4.141   4.152   4.234   4.294
  5.048   5.051   5.086   5.155   5.286   5.416   5.558   5.717
  5.869  23.767  23.805  23.829  23.877  23.914  49.872  49.932
 50.004
 --------------------------------------------------------------

          Ground-State Mulliken Net Atomic Charges

     Atom                 Charge (a.u.)
  ----------------------------------------
      1 C                    -0.359401
      2 C                    -0.025528
      3 C                    -0.387706
      4 C                     0.146063
      5 O                    -0.097936
      6 O                    -0.300337
      7 O                    -0.228877
      8 H                     0.189656
      9 H                     0.191554
     10 H                     0.181639
     11 H                     0.167093
     12 C                    -0.284642
     13 H                     0.164889
     14 H                     0.167796
     15 H                     0.216224
     16 H                     0.259513
  ----------------------------------------
  Sum of atomic charges =     0.000000

 -----------------------------------------------------------------
                    Cartesian Multipole Moments
 -----------------------------------------------------------------
    Charge (ESU x 10^10)
                 0.0000
    Dipole Moment (Debye)
         X       3.8886      Y       1.6509      Z      -0.8583
       Tot       4.3109
    Quadrupole Moments (Debye-Ang)
        XX     -46.5163     XY       0.7010     YY     -55.6458
        XZ       1.3197     YZ       0.8919     ZZ     -46.6738
    Octopole Moments (Debye-Ang^2)
       XXX       1.4852    XXY      -8.0190    XYY      10.9811
       YYY      -4.6681    XXZ      -2.4538    XYZ      -2.3452
       YYZ      -8.0797    XZZ      -1.9298    YZZ      -2.8671
       ZZZ     -10.5549
    Hexadecapole Moments (Debye-Ang^3)
      XXXX    -571.5431   XXXY      -0.0407   XXYY    -192.8483
      XYYY       9.7271   YYYY    -443.7634   XXXZ      23.2725
      XXYZ      14.0479   XYYZ      16.5346   YYYZ      20.9177
      XXZZ    -117.4263   XYZZ      -1.7151   YYZZ     -91.1201
      XZZZ      33.9824   YZZZ      19.3168   ZZZZ    -103.4686
 -----------------------------------------------------------------
 Calculating analytic gradient of the SCF energy
 Gradient of SCF Energy
            1           2           3           4           5           6
    1  -0.0015434   0.0005616  -0.0074455   0.0069221  -0.0011497  -0.0029766
    2  -0.0021865   0.0009253  -0.0018032   0.0043063   0.0004029  -0.0031306
    3   0.0005361   0.0002782  -0.0002410   0.0013289  -0.0022180   0.0017393
            7           8           9          10          11          12
    1   0.0024957   0.0001003   0.0007084  -0.0000097   0.0003924   0.0002941
    2   0.0023227   0.0002086   0.0003889   0.0005517  -0.0005464   0.0001440
    3  -0.0027618   0.0004273  -0.0003700  -0.0001150   0.0004099  -0.0003359
           13          14          15          16
    1  -0.0001828   0.0002817   0.0022378  -0.0006862
    2  -0.0000129   0.0003453   0.0001085  -0.0020245
    3  -0.0003361   0.0005172  -0.0006537   0.0017946
 Max gradient component =       7.446E-03
 RMS gradient           =       2.036E-03
 Gradient time:  CPU 55.61 s  wall 55.64 s
 Geometry Optimization Parameters
   NAtoms,    NIC,     NZ,  NCons,   NDum,   NFix, NCnnct, MaxDiis
       16     118       0       0       0       0       0       0

 Cartesian Hessian Update
 Hessian Updated using BFGS Update


** GEOMETRY OPTIMIZATION IN DELOCALIZED INTERNAL COORDINATES **
   Searching for a Minimum

   Optimization Cycle:  15

                       Coordinates (Angstroms)
     ATOM                X               Y               Z
      1  C         1.8310983650   -0.6355742613    0.1186309945
      2  C         0.5155470951    1.5006187187    0.1506171689
      3  C        -0.7194897252    0.6866421221   -0.2585081731
      4  C        -0.5861158161   -0.7606861208    0.2059243419
      5  O         0.5896386347   -1.3764737375   -0.0265007543
      6  O        -1.5241865816   -1.3711006176    0.6609003086
      7  O        -1.9074427985    1.2648014573    0.2113414266
      8  H         2.0827703374   -0.6472402258    1.1849092570
      9  H         2.5756877473   -1.2244805021   -0.4170441157
     10  H         0.4220862060    2.5198205102   -0.2327068524
     11  H         0.5598876733    1.5624777179    1.2441273409
     12  C         1.7587519124    0.7958605185   -0.4012808601
     13  H         1.7335041683    0.7959067426   -1.4968332523
     14  H         2.6717172187    1.3185212601   -0.0980809230
     15  H        -0.7237626982    0.6311710090   -1.3612337383
     16  H        -2.4496925130    0.5402589955    0.5654294342
   Point Group: c1    Number of degrees of freedom:    42


   Energy is   -421.148423216

 Hessian Updated using BFGS Update

 42 Hessian modes will be used to form the next step
  Hessian Eigenvalues:
     0.002609    0.008466    0.010227    0.010545    0.030820    0.033230
     0.045700    0.048731    0.051172    0.054122    0.055719    0.061061
     0.065564    0.073958    0.077332    0.078968    0.084783    0.107115
     0.114156    0.127593    0.164292    0.166430    0.188890    0.203979
     0.228773    0.259004    0.266536    0.277398    0.296435    0.320331
     0.322741    0.323331    0.324328    0.324756    0.325116    0.325408
     0.360674    0.396373    0.452928    0.518648    0.674346    1.046429

 Minimum Search - Taking Simple RFO Step
 Searching for Lamda that Minimizes Along All modes
 Value Taken    Lamda =  -0.00125651
 Calculated Step too Large.  Step scaled by  0.642250
 Step Taken.  Stepsize is  0.300000

                             Maximum     Tolerance    Cnvgd?
         Gradient           0.002951      0.000300      NO
         Displacement       0.147701      0.001200      NO
         Energy change     -0.000918      0.000001      NO


 New Cartesian Coordinates Obtained by Inverse Iteration

 Displacement from previous Coordinates is:  0.265707
 ----------------------------------------------------------------
             Standard Nuclear Orientation (Angstroms)
    I     Atom           X                Y                Z
 ----------------------------------------------------------------
    1      C       1.8345009581    -0.6289301024     0.1320641230
    2      C       0.5244378975     1.5032962465     0.1459634695
    3      C      -0.7134395670     0.6918815313    -0.2389043832
    4      C      -0.5892140660    -0.7721088071     0.1887640649
    5      O       0.5978759311    -1.3804628493    -0.0150965045
    6      O      -1.5410287399    -1.3940330195     0.5887067426
    7      O      -1.8858313747     1.2650762197     0.2797811438
    8      H       2.0749606582    -0.6220381103     1.2005623060
    9      H       2.5851373084    -1.2260595459    -0.3850142613
   10      H       0.4272994409     2.5177134628    -0.2476101819
   11      H       0.5775997692     1.5790235093     1.2377396127
   12      C       1.7603376153     0.7918091056    -0.4101233714
   13      H       1.7260901833     0.7751662326    -1.5049932232
   14      H       2.6768707207     1.3169754141    -0.1237654493
   15      H      -0.7605131979     0.6500150921    -1.3415166657
   16      H      -2.4650843117     0.5331992072     0.5431341817
 ----------------------------------------------------------------
 Molecular Point Group                 C1    NOp =  1
 Largest Abelian Subgroup              C1    NOp =  1
 Nuclear Repulsion Energy =   399.7703339490 hartrees
 There are       31 alpha and       31 beta electrons
 Applying Cartesian multipole field
    Component          Value
    ---------          -----
     (2,0,0)        1.00000E-11
     (0,2,0)        2.00000E-11
     (0,0,2)       -3.00000E-11
 Nucleus-field energy     =     0.0000000090 hartrees
 Requested basis set is 6-311++G(d,p)
 There are 88 shells and 232 basis functions
 A cutoff of  1.0D-11 yielded   3677 shell pairs
 There are     25937 function pairs (     27762 Cartesian)
 Smallest overlap matrix eigenvalue = 1.58E-05
 Guess MOs from SCF MO coefficient file
 Reading MOs from coefficient file
 Reading MOs from coefficient file
 A restricted hybrid HF-DFT SCF calculation will be
 performed using Pulay DIIS extrapolation
 Exchange:     0.2000 Hartree-Fock + 0.0800 Slater + 0.7200 B88
 Correlation:  0.1900 VWN1RPA + 0.8100 LYP
 Using SG-1 standard quadrature grid
 SCF converges when DIIS error is below 1.0E-08
 Geometry optimization detected.  Setting ReadMinima to 0
 Setting SaveMinima to 0
 ---------------------------------------
  Cycle       Energy         DIIS Error
 ---------------------------------------
    1    -421.1468502046      1.15E-03
    2    -421.1489535588      1.14E-04
    3    -421.1490051489      8.36E-05
    4    -421.1490443303      2.74E-05
    5    -421.1490487274      7.04E-06
    6    -421.1490491108      4.50E-06
    7    -421.1490491118      1.30E-06
    8    -421.1490491038      3.97E-07
    9    -421.1490490976      1.56E-07
   10    -421.1490491055      2.41E-08
   11    -421.1490490997      1.32E-08
   12    -421.1490491008      3.96E-09 Convergence criterion met
 ---------------------------------------
 SCF time:  CPU 159.18 s  wall 159.54 s
 SCF   energy in the final basis set = -421.1490491008
 Total energy in the final basis set = -421.1490491008

 --------------------------------------------------------------

                    Orbital Energies (a.u.)
 --------------------------------------------------------------

 Alpha MOs
 -- Occupied --
-19.180 -19.134 -19.131 -10.318 -10.254 -10.252 -10.202 -10.195
 -1.122  -1.054  -1.033  -0.832  -0.774  -0.679  -0.651  -0.576
 -0.559  -0.511  -0.503  -0.488  -0.471  -0.452  -0.427  -0.403
 -0.397  -0.380  -0.378  -0.345  -0.317  -0.304  -0.286
 -- Virtual --
 -0.034  -0.011  -0.000   0.007   0.010   0.032   0.035   0.039
  0.047   0.051   0.075   0.084   0.090   0.095   0.098   0.104
  0.107   0.113   0.115   0.117   0.124   0.131   0.136   0.145
  0.148   0.153   0.154   0.156   0.168   0.172   0.183   0.195
  0.206   0.221   0.224   0.236   0.243   0.253   0.272   0.281
  0.288   0.298   0.302   0.304   0.308   0.319   0.322   0.330
  0.335   0.339   0.347   0.356   0.368   0.384   0.402   0.415
  0.441   0.460   0.478   0.499   0.512   0.544   0.554   0.567
  0.572   0.609   0.625   0.633   0.645   0.653   0.669   0.689
  0.700   0.712   0.715   0.722   0.734   0.756   0.764   0.812
  0.869   0.898   0.956   0.979   1.025   1.032   1.074   1.118
  1.125   1.144   1.164   1.170   1.180   1.191   1.203   1.226
  1.259   1.311   1.348   1.363   1.389   1.444   1.466   1.499
  1.512   1.542   1.550   1.573   1.579   1.590   1.604   1.620
  1.624   1.635   1.659   1.692   1.706   1.710   1.717   1.769
  1.787   1.812   1.841   1.875   1.888   1.900   1.980   2.001
  2.065   2.073   2.104   2.111   2.138   2.175   2.196   2.237
  2.280   2.319   2.393   2.450   2.484   2.485   2.524   2.577
  2.594   2.646   2.668   2.682   2.710   2.736   2.756   2.779
  2.805   2.839   2.840   2.864   2.886   2.892   2.919   2.964
  3.000   3.102   3.130   3.164   3.170   3.197   3.253   3.320
  3.358   3.391   3.423   3.548   3.665   3.758   3.796   3.849
  3.866   3.910   3.974   4.080   4.136   4.156   4.238   4.305
  5.046   5.048   5.084   5.155   5.287   5.418   5.559   5.712
  5.869  23.766  23.807  23.830  23.877  23.919  49.872  49.932
 50.006
 --------------------------------------------------------------

          Ground-State Mulliken Net Atomic Charges

     Atom                 Charge (a.u.)
  ----------------------------------------
      1 C                    -0.362628
      2 C                    -0.035375
      3 C                    -0.364189
      4 C                     0.137769
      5 O                    -0.099732
      6 O                    -0.300593
      7 O                    -0.230245
      8 H                     0.189589
      9 H                     0.191758
     10 H                     0.180854
     11 H                     0.169520
     12 C                    -0.287180
     13 H                     0.165159
     14 H                     0.168285
     15 H                     0.217550
     16 H                     0.259459
  ----------------------------------------
  Sum of atomic charges =     0.000000

 -----------------------------------------------------------------
                    Cartesian Multipole Moments
 -----------------------------------------------------------------
    Charge (ESU x 10^10)
                 0.0000
    Dipole Moment (Debye)
         X       3.8345      Y       1.6914      Z      -0.9268
       Tot       4.2922
    Quadrupole Moments (Debye-Ang)
        XX     -46.2112     XY       0.5842     YY     -55.8001
        XZ       1.5775     YZ       0.5074     ZZ     -46.6551
    Octopole Moments (Debye-Ang^2)
       XXX       0.1118    XXY      -7.2474    XYY      11.0800
       YYY      -3.8933    XXZ      -3.0711    XYZ      -1.5816
       YYZ      -8.1503    XZZ      -2.0797    YZZ      -3.1963
       ZZZ     -10.5759
    Hexadecapole Moments (Debye-Ang^3)
      XXXX    -567.9866   XXXY      -3.2114   XXYY    -193.8190
      XYYY       7.4840   YYYY    -447.6796   XXXZ      24.7522
      XXYZ      11.6443   XYYZ      16.8261   YYYZ      17.8308
      XXZZ    -117.2672   XYZZ      -1.4479   YYZZ     -91.0308
      XZZZ      34.2040   YZZZ      16.3614   ZZZZ    -101.1962
 -----------------------------------------------------------------
 Calculating analytic gradient of the SCF energy
 Gradient of SCF Energy
            1           2           3           4           5           6
    1  -0.0006673   0.0005222  -0.0035156   0.0011146   0.0001698  -0.0003488
    2  -0.0007068   0.0004237   0.0005304   0.0007236  -0.0002732  -0.0006450
    3   0.0003796   0.0003035  -0.0000897   0.0019408  -0.0019131   0.0004192
            7           8           9          10          11          12
    1   0.0015096   0.0000790   0.0003509  -0.0001411   0.0000829   0.0000459
    2   0.0005029   0.0002445   0.0002079   0.0001129  -0.0002819   0.0001689
    3  -0.0015768   0.0001848  -0.0001259  -0.0000582   0.0001838  -0.0004778
           13          14          15          16
    1  -0.0000374   0.0001341   0.0010643  -0.0003630
    2  -0.0000144   0.0001287  -0.0002507  -0.0008715
    3  -0.0001113   0.0003859  -0.0003261   0.0008813
 Max gradient component =       3.516E-03
 RMS gradient           =       8.313E-04
 Gradient time:  CPU 55.90 s  wall 55.92 s
 Geometry Optimization Parameters
   NAtoms,    NIC,     NZ,  NCons,   NDum,   NFix, NCnnct, MaxDiis
       16     118       0       0       0       0       0       0

 Cartesian Hessian Update
 Hessian Updated using BFGS Update


** GEOMETRY OPTIMIZATION IN DELOCALIZED INTERNAL COORDINATES **
   Searching for a Minimum

   Optimization Cycle:  16

                       Coordinates (Angstroms)
     ATOM                X               Y               Z
      1  C         1.8345009581   -0.6289301024    0.1320641230
      2  C         0.5244378975    1.5032962465    0.1459634695
      3  C        -0.7134395670    0.6918815313   -0.2389043832
      4  C        -0.5892140660   -0.7721088071    0.1887640649
      5  O         0.5978759311   -1.3804628493   -0.0150965045
      6  O        -1.5410287399   -1.3940330195    0.5887067426
      7  O        -1.8858313747    1.2650762197    0.2797811438
      8  H         2.0749606582   -0.6220381103    1.2005623060
      9  H         2.5851373084   -1.2260595459   -0.3850142613
     10  H         0.4272994409    2.5177134628   -0.2476101819
     11  H         0.5775997692    1.5790235093    1.2377396127
     12  C         1.7603376153    0.7918091056   -0.4101233714
     13  H         1.7260901833    0.7751662326   -1.5049932232
     14  H         2.6768707207    1.3169754141   -0.1237654493
     15  H        -0.7605131979    0.6500150921   -1.3415166657
     16  H        -2.4650843117    0.5331992072    0.5431341817
   Point Group: c1    Number of degrees of freedom:    42


   Energy is   -421.149049101

 Hessian Updated using BFGS Update

 42 Hessian modes will be used to form the next step
  Hessian Eigenvalues:
     0.002611    0.008442    0.008916    0.010515    0.030742    0.033096
     0.045266    0.048691    0.051125    0.053923    0.055521    0.061188
     0.065426    0.075034    0.077312    0.079125    0.085348    0.106937
     0.113989    0.127661    0.164033    0.166953    0.190705    0.205734
     0.229930    0.260644    0.266568    0.277126    0.297150    0.319897
     0.322742    0.323340    0.324198    0.324769    0.325088    0.325409
     0.360800    0.396648    0.451037    0.522562    0.673826    1.063208

 Minimum Search - Taking Simple RFO Step
 Searching for Lamda that Minimizes Along All modes
 Value Taken    Lamda =  -0.00054989
 Calculated Step too Large.  Step scaled by  0.818437
 Step Taken.  Stepsize is  0.300000

                             Maximum     Tolerance    Cnvgd?
         Gradient           0.001167      0.000300      NO
         Displacement       0.138584      0.001200      NO
         Energy change     -0.000626      0.000001      NO


 New Cartesian Coordinates Obtained by Inverse Iteration

 Displacement from previous Coordinates is:  0.267264
 ----------------------------------------------------------------
             Standard Nuclear Orientation (Angstroms)
    I     Atom           X                Y                Z
 ----------------------------------------------------------------
    1      C       1.8382477697    -0.6238933820     0.1470685230
    2      C       0.5312955425     1.5052604987     0.1418514640
    3      C      -0.7090282101     0.6949433996    -0.2207163995
    4      C      -0.5894512198    -0.7817725195     0.1699288876
    5      O       0.6070856158    -1.3830149656     0.0033630203
    6      O      -1.5537017935    -1.4175437127     0.5111084416
    7      O      -1.8655409400     1.2619920115     0.3452782897
    8      H       2.0722049971    -0.5979814738     1.2163952717
    9      H       2.5935906365    -1.2282550863    -0.3538734298
   10      H       0.4314046468     2.5155962174    -0.2604320351
   11      H       0.5942067991     1.5933907739     1.2316706507
   12      C       1.7602642256     0.7866580117    -0.4180770631
   13      H       1.7138499119     0.7517874237    -1.5118429588
   14      H       2.6796821284     1.3162185414    -0.1526603417
   15      H      -0.7949285910     0.6726073892    -1.3217114982
   16      H      -2.4791822934     0.5345304596     0.5223407811
 ----------------------------------------------------------------
 Molecular Point Group                 C1    NOp =  1
 Largest Abelian Subgroup              C1    NOp =  1
 Nuclear Repulsion Energy =   399.7086204606 hartrees
 There are       31 alpha and       31 beta electrons
 Applying Cartesian multipole field
    Component          Value
    ---------          -----
     (2,0,0)        1.00000E-11
     (0,2,0)        2.00000E-11
     (0,0,2)       -3.00000E-11
 Nucleus-field energy     =     0.0000000091 hartrees
 Requested basis set is 6-311++G(d,p)
 There are 88 shells and 232 basis functions
 A cutoff of  1.0D-11 yielded   3675 shell pairs
 There are     25929 function pairs (     27754 Cartesian)
 Smallest overlap matrix eigenvalue = 1.56E-05
 Guess MOs from SCF MO coefficient file
 Reading MOs from coefficient file
 Reading MOs from coefficient file
 A restricted hybrid HF-DFT SCF calculation will be
 performed using Pulay DIIS extrapolation
 Exchange:     0.2000 Hartree-Fock + 0.0800 Slater + 0.7200 B88
 Correlation:  0.1900 VWN1RPA + 0.8100 LYP
 Using SG-1 standard quadrature grid
 SCF converges when DIIS error is below 1.0E-08
 Geometry optimization detected.  Setting ReadMinima to 0
 Setting SaveMinima to 0
 ---------------------------------------
  Cycle       Energy         DIIS Error
 ---------------------------------------
    1    -421.1471485659      1.19E-03
    2    -421.1492311879      1.24E-04
    3    -421.1492353694      1.40E-04
    4    -421.1493250637      5.97E-05
    5    -421.1493396453      2.05E-05
    6    -421.1493418937      3.81E-06
    7    -421.1493419074      2.05E-06
    8    -421.1493419721      3.34E-07
    9    -421.1493419224      1.53E-07
   10    -421.1493419279      2.86E-08
   11    -421.1493419284      1.46E-08
   12    -421.1493419278      2.84E-09 Convergence criterion met
 ---------------------------------------
 SCF time:  CPU 161.20 s  wall 162.28 s
 SCF   energy in the final basis set = -421.1493419278
 Total energy in the final basis set = -421.1493419278

 --------------------------------------------------------------

                    Orbital Energies (a.u.)
 --------------------------------------------------------------

 Alpha MOs
 -- Occupied --
-19.180 -19.134 -19.129 -10.317 -10.254 -10.252 -10.202 -10.195
 -1.122  -1.053  -1.033  -0.832  -0.773  -0.680  -0.651  -0.574
 -0.559  -0.512  -0.503  -0.489  -0.469  -0.451  -0.427  -0.404
 -0.397  -0.378  -0.377  -0.344  -0.317  -0.306  -0.285
 -- Virtual --
 -0.033  -0.011  -0.000   0.008   0.010   0.031   0.035   0.039
  0.047   0.051   0.075   0.084   0.090   0.095   0.098   0.105
  0.106   0.113   0.115   0.117   0.124   0.130   0.136   0.145
  0.148   0.152   0.155   0.156   0.169   0.171   0.182   0.194
  0.206   0.219   0.224   0.238   0.242   0.253   0.273   0.282
  0.287   0.298   0.302   0.304   0.310   0.319   0.322   0.329
  0.337   0.338   0.347   0.357   0.367   0.387   0.402   0.417
  0.438   0.460   0.478   0.495   0.512   0.544   0.556   0.567
  0.574   0.612   0.627   0.634   0.646   0.653   0.668   0.687
  0.699   0.713   0.716   0.724   0.736   0.756   0.764   0.814
  0.873   0.899   0.949   0.980   1.019   1.032   1.075   1.119
  1.127   1.142   1.162   1.170   1.179   1.191   1.205   1.228
  1.264   1.300   1.348   1.358   1.396   1.444   1.475   1.497
  1.513   1.542   1.551   1.573   1.580   1.587   1.603   1.616
  1.628   1.634   1.662   1.690   1.707   1.709   1.715   1.769
  1.791   1.816   1.838   1.872   1.895   1.899   1.979   1.995
  2.060   2.071   2.098   2.115   2.138   2.174   2.197   2.238
  2.279   2.318   2.395   2.452   2.484   2.486   2.525   2.580
  2.593   2.646   2.669   2.682   2.713   2.741   2.755   2.780
  2.806   2.837   2.840   2.864   2.884   2.891   2.922   2.965
  3.001   3.103   3.132   3.161   3.166   3.200   3.259   3.321
  3.360   3.388   3.418   3.548   3.669   3.762   3.798   3.844
  3.866   3.908   3.977   4.080   4.131   4.161   4.241   4.315
  5.040   5.047   5.081   5.155   5.288   5.421   5.561   5.705
  5.871  23.766  23.808  23.831  23.878  23.922  49.871  49.931
 50.008
 --------------------------------------------------------------

          Ground-State Mulliken Net Atomic Charges

     Atom                 Charge (a.u.)
  ----------------------------------------
      1 C                    -0.365347
      2 C                    -0.054365
      3 C                    -0.339614
      4 C                     0.131191
      5 O                    -0.099520
      6 O                    -0.301653
      7 O                    -0.230144
      8 H                     0.188975
      9 H                     0.191930
     10 H                     0.180147
     11 H                     0.172936
     12 C                    -0.286547
     13 H                     0.165213
     14 H                     0.168762
     15 H                     0.218539
     16 H                     0.259499
  ----------------------------------------
  Sum of atomic charges =     0.000000

 -----------------------------------------------------------------
                    Cartesian Multipole Moments
 -----------------------------------------------------------------
    Charge (ESU x 10^10)
                 0.0000
    Dipole Moment (Debye)
         X       3.7880      Y       1.7602      Z      -0.9945
       Tot       4.2937
    Quadrupole Moments (Debye-Ang)
        XX     -45.9366     XY       0.3734     YY     -55.9132
        XZ       1.7805     YZ       0.1471     ZZ     -46.6574
    Octopole Moments (Debye-Ang^2)
       XXX      -1.2484    XXY      -6.2917    XYY      11.1206
       YYY      -2.9832    XXZ      -3.5412    XYZ      -0.8216
       YYZ      -8.1859    XZZ      -2.2018    YZZ      -3.4758
       ZZZ     -10.6560
    Hexadecapole Moments (Debye-Ang^3)
      XXXX    -564.3149   XXXY      -6.4731   XXYY    -194.3774
      XYYY       5.3022   YYYY    -451.0052   XXXZ      25.4589
      XXYZ       9.2561   XYYZ      16.7636   YYYZ      14.7907
      XXZZ    -117.1803   XYZZ      -1.1583   YYZZ     -90.9200
      XZZZ      33.9588   YZZZ      13.4889   ZZZZ     -99.5144
 -----------------------------------------------------------------
 Calculating analytic gradient of the SCF energy
 Gradient of SCF Energy
            1           2           3           4           5           6
    1  -0.0006347   0.0001760  -0.0005630  -0.0011786   0.0009893   0.0007458
    2  -0.0004565   0.0001861   0.0008562  -0.0003101  -0.0002216   0.0001373
    3   0.0001661   0.0001534   0.0002161   0.0014084  -0.0011418  -0.0001218
            7           8           9          10          11          12
    1   0.0003558   0.0000698   0.0000376  -0.0001771  -0.0001089   0.0000415
    2  -0.0005198   0.0002066   0.0000555  -0.0001429  -0.0000723   0.0003650
    3  -0.0004580  -0.0000513   0.0001464   0.0000662  -0.0001222  -0.0004193
           13          14          15          16
    1   0.0000010  -0.0002195   0.0003001   0.0001649
    2   0.0000561  -0.0000701  -0.0002577   0.0001883
    3   0.0001174   0.0001009  -0.0001369   0.0000765
 Max gradient component =       1.408E-03
 RMS gradient           =       4.477E-04
 Gradient time:  CPU 55.68 s  wall 55.74 s
 Geometry Optimization Parameters
   NAtoms,    NIC,     NZ,  NCons,   NDum,   NFix, NCnnct, MaxDiis
       16     118       0       0       0       0       0       0

 Cartesian Hessian Update
 Hessian Updated using BFGS Update


** GEOMETRY OPTIMIZATION IN DELOCALIZED INTERNAL COORDINATES **
   Searching for a Minimum

   Optimization Cycle:  17

                       Coordinates (Angstroms)
     ATOM                X               Y               Z
      1  C         1.8382477697   -0.6238933820    0.1470685230
      2  C         0.5312955425    1.5052604987    0.1418514640
      3  C        -0.7090282101    0.6949433996   -0.2207163995
      4  C        -0.5894512198   -0.7817725195    0.1699288876
      5  O         0.6070856158   -1.3830149656    0.0033630203
      6  O        -1.5537017935   -1.4175437127    0.5111084416
      7  O        -1.8655409400    1.2619920115    0.3452782897
      8  H         2.0722049971   -0.5979814738    1.2163952717
      9  H         2.5935906365   -1.2282550863   -0.3538734298
     10  H         0.4314046468    2.5155962174   -0.2604320351
     11  H         0.5942067991    1.5933907739    1.2316706507
     12  C         1.7602642256    0.7866580117   -0.4180770631
     13  H         1.7138499119    0.7517874237   -1.5118429588
     14  H         2.6796821284    1.3162185414   -0.1526603417
     15  H        -0.7949285910    0.6726073892   -1.3217114982
     16  H        -2.4791822934    0.5345304596    0.5223407811
   Point Group: c1    Number of degrees of freedom:    42


   Energy is   -421.149341928

 Hessian Updated using BFGS Update

 42 Hessian modes will be used to form the next step
  Hessian Eigenvalues:
     0.002962    0.007621    0.008484    0.010530    0.030497    0.033048
     0.044844    0.048634    0.051126    0.053856    0.055417    0.061232
     0.065492    0.074933    0.077358    0.079200    0.085459    0.106924
     0.114094    0.127894    0.163782    0.166953    0.191831    0.205726
     0.230442    0.260914    0.266424    0.277825    0.297266    0.318599
     0.322778    0.323343    0.324007    0.324752    0.325140    0.325410
     0.360584    0.396270    0.449279    0.522134    0.675510    1.072983

 Minimum Search - Taking Simple RFO Step
 Searching for Lamda that Minimizes Along All modes
 Value Taken    Lamda =  -0.00009422
 Step Taken.  Stepsize is  0.139455

                             Maximum     Tolerance    Cnvgd?
         Gradient           0.000875      0.000300      NO
         Displacement       0.042896      0.001200      NO
         Energy change     -0.000293      0.000001      NO


 New Cartesian Coordinates Obtained by Inverse Iteration

 Displacement from previous Coordinates is:  0.128177
 ----------------------------------------------------------------
             Standard Nuclear Orientation (Angstroms)
    I     Atom           X                Y                Z
 ----------------------------------------------------------------
    1      C       1.8412376612    -0.6214786852     0.1556341934
    2      C       0.5337137120     1.5056456781     0.1398271610
    3      C      -0.7082769343     0.6962551243    -0.2153615284
    4      C      -0.5902908040    -0.7847769963     0.1582760800
    5      O       0.6107228134    -1.3824577697     0.0201040193
    6      O      -1.5611278169    -1.4263052301     0.4692667487
    7      O      -1.8595792331     1.2581201772     0.3705045879
    8      H       2.0767455397    -0.5869302242     1.2242904290
    9      H       2.5961977689    -1.2294818853    -0.3414910689
   10      H       0.4343929861     2.5146448613    -0.2658264545
   11      H       0.6008043809     1.5987266302     1.2290388483
   12      C       1.7604885287     0.7836540647    -0.4206720049
   13      H       1.7076903529     0.7385408521    -1.5138911429
   14      H       2.6814002920     1.3162916077    -0.1670196801
   15      H      -0.8115646015     0.6866356040    -1.3147090518
   16      H      -2.4825554204     0.5334397778     0.5217204673
 ----------------------------------------------------------------
 Molecular Point Group                 C1    NOp =  1
 Largest Abelian Subgroup              C1    NOp =  1
 Nuclear Repulsion Energy =   399.6594352782 hartrees
 There are       31 alpha and       31 beta electrons
 Applying Cartesian multipole field
    Component          Value
    ---------          -----
     (2,0,0)        1.00000E-11
     (0,2,0)        2.00000E-11
     (0,0,2)       -3.00000E-11
 Nucleus-field energy     =     0.0000000092 hartrees
 Requested basis set is 6-311++G(d,p)
 There are 88 shells and 232 basis functions
 A cutoff of  1.0D-11 yielded   3675 shell pairs
 There are     25929 function pairs (     27754 Cartesian)
 Smallest overlap matrix eigenvalue = 1.55E-05
 Guess MOs from SCF MO coefficient file
 Reading MOs from coefficient file
 Reading MOs from coefficient file
 A restricted hybrid HF-DFT SCF calculation will be
 performed using Pulay DIIS extrapolation
 Exchange:     0.2000 Hartree-Fock + 0.0800 Slater + 0.7200 B88
 Correlation:  0.1900 VWN1RPA + 0.8100 LYP
 Using SG-1 standard quadrature grid
 SCF converges when DIIS error is below 1.0E-08
 Geometry optimization detected.  Setting ReadMinima to 0
 Setting SaveMinima to 0
 ---------------------------------------
  Cycle       Energy         DIIS Error
 ---------------------------------------
    1    -421.1492456215      6.03E-04
    2    -421.1493776177      5.19E-05
    3    -421.1493674037      7.94E-05
    4    -421.1493979413      2.06E-05
    5    -421.1493994893      8.17E-06
    6    -421.1494000168      1.84E-06
    7    -421.1494000231      8.77E-07
    8    -421.1493999867      1.16E-07
    9    -421.1493999926      5.06E-08
   10    -421.1493999904      7.82E-09 Convergence criterion met
 ---------------------------------------
 SCF time:  CPU 137.33 s  wall 138.04 s
 SCF   energy in the final basis set = -421.1493999904
 Total energy in the final basis set = -421.1493999904

 --------------------------------------------------------------

                    Orbital Energies (a.u.)
 --------------------------------------------------------------

 Alpha MOs
 -- Occupied --
-19.181 -19.134 -19.128 -10.317 -10.254 -10.252 -10.202 -10.195
 -1.122  -1.053  -1.033  -0.833  -0.773  -0.680  -0.651  -0.573
 -0.559  -0.513  -0.502  -0.490  -0.469  -0.452  -0.427  -0.404
 -0.397  -0.379  -0.376  -0.343  -0.317  -0.306  -0.284
 -- Virtual --
 -0.032  -0.011  -0.000   0.008   0.010   0.031   0.035   0.039
  0.047   0.051   0.075   0.084   0.090   0.094   0.098   0.105
  0.106   0.113   0.116   0.117   0.124   0.130   0.136   0.144
  0.148   0.152   0.155   0.156   0.169   0.172   0.182   0.194
  0.206   0.219   0.224   0.239   0.242   0.253   0.273   0.282
  0.287   0.298   0.302   0.304   0.312   0.319   0.323   0.329
  0.337   0.338   0.347   0.357   0.367   0.388   0.402   0.418
  0.437   0.459   0.477   0.494   0.512   0.544   0.557   0.567
  0.574   0.613   0.627   0.634   0.646   0.653   0.668   0.686
  0.699   0.712   0.716   0.725   0.736   0.754   0.764   0.815
  0.875   0.901   0.945   0.981   1.016   1.032   1.074   1.120
  1.128   1.140   1.161   1.170   1.179   1.192   1.207   1.229
  1.265   1.297   1.348   1.356   1.399   1.443   1.478   1.497
  1.514   1.542   1.550   1.570   1.582   1.586   1.602   1.614
  1.629   1.634   1.663   1.689   1.705   1.709   1.715   1.769
  1.793   1.818   1.838   1.870   1.896   1.901   1.979   1.992
  2.059   2.070   2.095   2.116   2.138   2.174   2.198   2.239
  2.279   2.317   2.396   2.452   2.484   2.486   2.525   2.581
  2.593   2.646   2.669   2.680   2.713   2.742   2.756   2.779
  2.806   2.835   2.839   2.864   2.883   2.891   2.923   2.966
  3.002   3.102   3.132   3.157   3.164   3.203   3.260   3.320
  3.361   3.386   3.415   3.547   3.670   3.763   3.798   3.842
  3.866   3.908   3.977   4.080   4.129   4.164   4.242   4.319
  5.036   5.047   5.080   5.156   5.288   5.421   5.562   5.700
  5.872  23.766  23.809  23.830  23.878  23.923  49.871  49.931
 50.009
 --------------------------------------------------------------

          Ground-State Mulliken Net Atomic Charges

     Atom                 Charge (a.u.)
  ----------------------------------------
      1 C                    -0.366143
      2 C                    -0.063915
      3 C                    -0.328786
      4 C                     0.128471
      5 O                    -0.099893
      6 O                    -0.302245
      7 O                    -0.230708
      8 H                     0.188870
      9 H                     0.191948
     10 H                     0.179840
     11 H                     0.174233
     12 C                    -0.284441
     13 H                     0.165251
     14 H                     0.169049
     15 H                     0.218644
     16 H                     0.259824
  ----------------------------------------
  Sum of atomic charges =     0.000000

 -----------------------------------------------------------------
                    Cartesian Multipole Moments
 -----------------------------------------------------------------
    Charge (ESU x 10^10)
                 0.0000
    Dipole Moment (Debye)
         X       3.7967      Y       1.7909      Z      -1.0097
       Tot       4.3176
    Quadrupole Moments (Debye-Ang)
        XX     -45.8825     XY       0.2735     YY     -55.9457
        XZ       1.7909     YZ       0.0036     ZZ     -46.6280
    Octopole Moments (Debye-Ang^2)
       XXX      -1.4353    XXY      -5.8944    XYY      11.1883
       YYY      -2.6023    XXZ      -3.5378    XYZ      -0.4650
       YYZ      -8.1754    XZZ      -2.2762    YZZ      -3.6021
       ZZZ     -10.6036
    Hexadecapole Moments (Debye-Ang^3)
      XXXX    -564.2848   XXXY      -7.7252   XXYY    -194.7003
      XYYY       4.3083   YYYY    -451.7184   XXXZ      24.9132
      XXYZ       8.2087   XYYZ      16.4535   YYYZ      13.4975
      XXZZ    -117.1193   XYZZ      -1.0668   YYZZ     -90.7269
      XZZZ      33.3306   YZZZ      12.3130   ZZZZ     -98.7322
 -----------------------------------------------------------------
 Calculating analytic gradient of the SCF energy
 Gradient of SCF Energy
            1           2           3           4           5           6
    1  -0.0005599  -0.0000433   0.0006903  -0.0014794   0.0010156   0.0006810
    2  -0.0004291   0.0000362   0.0003531  -0.0002908   0.0001576   0.0002600
    3  -0.0000760  -0.0000175   0.0002505   0.0006430  -0.0005012  -0.0001864
            7           8           9          10          11          12
    1  -0.0004078   0.0000826   0.0000162  -0.0001311  -0.0000599   0.0002305
    2  -0.0009498   0.0001832   0.0000596  -0.0001601   0.0000531   0.0002702
    3  -0.0002548  -0.0000885   0.0001727   0.0000868  -0.0001037  -0.0000968
           13          14          15          16
    1   0.0000117  -0.0001739  -0.0001617   0.0002892
    2   0.0000319  -0.0000637  -0.0000743   0.0005630
    3   0.0001239  -0.0000698   0.0000711   0.0000467
 Max gradient component =       1.479E-03
 RMS gradient           =       3.991E-04
 Gradient time:  CPU 55.71 s  wall 55.73 s
 Geometry Optimization Parameters
   NAtoms,    NIC,     NZ,  NCons,   NDum,   NFix, NCnnct, MaxDiis
       16     118       0       0       0       0       0       0

 Cartesian Hessian Update
 Hessian Updated using BFGS Update


** GEOMETRY OPTIMIZATION IN DELOCALIZED INTERNAL COORDINATES **
   Searching for a Minimum

   Optimization Cycle:  18

                       Coordinates (Angstroms)
     ATOM                X               Y               Z
      1  C         1.8412376612   -0.6214786852    0.1556341934
      2  C         0.5337137120    1.5056456781    0.1398271610
      3  C        -0.7082769343    0.6962551243   -0.2153615284
      4  C        -0.5902908040   -0.7847769963    0.1582760800
      5  O         0.6107228134   -1.3824577697    0.0201040193
      6  O        -1.5611278169   -1.4263052301    0.4692667487
      7  O        -1.8595792331    1.2581201772    0.3705045879
      8  H         2.0767455397   -0.5869302242    1.2242904290
      9  H         2.5961977689   -1.2294818853   -0.3414910689
     10  H         0.4343929861    2.5146448613   -0.2658264545
     11  H         0.6008043809    1.5987266302    1.2290388483
     12  C         1.7604885287    0.7836540647   -0.4206720049
     13  H         1.7076903529    0.7385408521   -1.5138911429
     14  H         2.6814002920    1.3162916077   -0.1670196801
     15  H        -0.8115646015    0.6866356040   -1.3147090518
     16  H        -2.4825554204    0.5334397778    0.5217204673
   Point Group: c1    Number of degrees of freedom:    42


   Energy is   -421.149399990

 Hessian Updated using BFGS Update

 42 Hessian modes will be used to form the next step
  Hessian Eigenvalues:
     0.002616    0.006673    0.008480    0.010783    0.029817    0.033043
     0.044632    0.048565    0.051137    0.054033    0.055312    0.061478
     0.065813    0.075353    0.077368    0.079168    0.085452    0.107063
     0.114060    0.127899    0.163563    0.168393    0.191024    0.206811
     0.231146    0.261067    0.265782    0.277764    0.297522    0.318570
     0.322750    0.323330    0.323650    0.324742    0.325031    0.325412
     0.359732    0.395491    0.449406    0.517906    0.677204    1.064943

 Minimum Search - Taking Simple RFO Step
 Searching for Lamda that Minimizes Along All modes
 Value Taken    Lamda =  -0.00001693
 Step Taken.  Stepsize is  0.054675

                             Maximum     Tolerance    Cnvgd?
         Gradient           0.000664      0.000300      NO
         Displacement       0.018076      0.001200      NO
         Energy change     -0.000058      0.000001      NO


 New Cartesian Coordinates Obtained by Inverse Iteration

 Displacement from previous Coordinates is:  0.042903
 ----------------------------------------------------------------
             Standard Nuclear Orientation (Angstroms)
    I     Atom           X                Y                Z
 ----------------------------------------------------------------
    1      C       1.8426168452    -0.6207289508     0.1586657198
    2      C       0.5340363897     1.5057069095     0.1394514386
    3      C      -0.7086298272     0.6967948560    -0.2144149248
    4      C      -0.5899808859    -0.7852345276     0.1550850309
    5      O       0.6117409855    -1.3822816098     0.0291429945
    6      O      -1.5632223492    -1.4283031387     0.4566184129
    7      O      -1.8572551812     1.2572549445     0.3792114389
    8      H       2.0813632836    -0.5839626410     1.2264574453
    9      H       2.5957618905    -1.2299453205    -0.3397090811
   10      H       0.4356978419     2.5146579773    -0.2664554785
   11      H       0.6020080411     1.5988973355     1.2285760515
   12      C       1.7598028677     0.7825575594    -0.4214760330
   13      H       1.7046364825     0.7339217765    -1.5144905146
   14      H       2.6808965088     1.3166598157    -0.1717562666
   15      H      -0.8157409231     0.6916655868    -1.3132381014
   16      H      -2.4837327442     0.5328630140     0.5180234713
 ----------------------------------------------------------------
 Molecular Point Group                 C1    NOp =  1
 Largest Abelian Subgroup              C1    NOp =  1
 Nuclear Repulsion Energy =   399.6592438056 hartrees
 There are       31 alpha and       31 beta electrons
 Applying Cartesian multipole field
    Component          Value
    ---------          -----
     (2,0,0)        1.00000E-11
     (0,2,0)        2.00000E-11
     (0,0,2)       -3.00000E-11
 Nucleus-field energy     =     0.0000000092 hartrees
 Requested basis set is 6-311++G(d,p)
 There are 88 shells and 232 basis functions
 A cutoff of  1.0D-11 yielded   3675 shell pairs
 There are     25929 function pairs (     27754 Cartesian)
 Smallest overlap matrix eigenvalue = 1.55E-05
 Guess MOs from SCF MO coefficient file
 Reading MOs from coefficient file
 Reading MOs from coefficient file
 A restricted hybrid HF-DFT SCF calculation will be
 performed using Pulay DIIS extrapolation
 Exchange:     0.2000 Hartree-Fock + 0.0800 Slater + 0.7200 B88
 Correlation:  0.1900 VWN1RPA + 0.8100 LYP
 Using SG-1 standard quadrature grid
 SCF converges when DIIS error is below 1.0E-08
 Geometry optimization detected.  Setting ReadMinima to 0
 Setting SaveMinima to 0
 ---------------------------------------
  Cycle       Energy         DIIS Error
 ---------------------------------------
    1    -421.1495970403      2.20E-04
    2    -421.1494069250      2.44E-05
    3    -421.1494016526      4.25E-05
    4    -421.1494104865      7.56E-06
    5    -421.1494104925      3.69E-06
    6    -421.1494106642      8.17E-07
    7    -421.1494106478      3.35E-07
    8    -421.1494106362      4.45E-08
    9    -421.1494106326      1.96E-08
   10    -421.1494106351      7.38E-09 Convergence criterion met
 ---------------------------------------
 SCF time:  CPU 133.50 s  wall 134.10 s
 SCF   energy in the final basis set = -421.1494106351
 Total energy in the final basis set = -421.1494106351

 --------------------------------------------------------------

                    Orbital Energies (a.u.)
 --------------------------------------------------------------

 Alpha MOs
 -- Occupied --
-19.181 -19.134 -19.128 -10.316 -10.254 -10.252 -10.202 -10.195
 -1.122  -1.053  -1.032  -0.833  -0.773  -0.680  -0.651  -0.573
 -0.559  -0.513  -0.502  -0.490  -0.468  -0.451  -0.427  -0.404
 -0.397  -0.379  -0.376  -0.343  -0.317  -0.306  -0.284
 -- Virtual --
 -0.032  -0.011  -0.000   0.008   0.010   0.031   0.035   0.039
  0.047   0.051   0.075   0.084   0.090   0.094   0.098   0.105
  0.106   0.113   0.116   0.117   0.124   0.130   0.136   0.144
  0.148   0.152   0.156   0.156   0.169   0.172   0.182   0.194
  0.206   0.219   0.224   0.239   0.242   0.253   0.272   0.282
  0.287   0.298   0.302   0.304   0.312   0.319   0.323   0.329
  0.337   0.339   0.347   0.357   0.367   0.389   0.402   0.418
  0.437   0.459   0.477   0.493   0.512   0.544   0.557   0.567
  0.574   0.613   0.626   0.635   0.646   0.653   0.668   0.686
  0.698   0.712   0.716   0.725   0.736   0.754   0.764   0.815
  0.875   0.902   0.943   0.981   1.016   1.031   1.074   1.121
  1.128   1.140   1.161   1.169   1.179   1.193   1.207   1.229
  1.266   1.294   1.348   1.356   1.399   1.442   1.479   1.497
  1.515   1.541   1.550   1.569   1.583   1.586   1.602   1.613
  1.629   1.634   1.664   1.689   1.705   1.709   1.714   1.769
  1.793   1.819   1.838   1.870   1.896   1.901   1.979   1.990
  2.058   2.069   2.095   2.116   2.138   2.173   2.199   2.239
  2.278   2.317   2.396   2.452   2.484   2.486   2.526   2.582
  2.593   2.646   2.668   2.680   2.713   2.742   2.757   2.779
  2.806   2.834   2.839   2.865   2.883   2.891   2.924   2.966
  3.002   3.102   3.132   3.156   3.163   3.204   3.261   3.318
  3.361   3.385   3.414   3.547   3.670   3.763   3.798   3.842
  3.865   3.908   3.978   4.080   4.129   4.164   4.242   4.320
  5.035   5.047   5.080   5.156   5.288   5.422   5.563   5.698
  5.873  23.766  23.809  23.830  23.878  23.923  49.871  49.931
 50.009
 --------------------------------------------------------------

          Ground-State Mulliken Net Atomic Charges

     Atom                 Charge (a.u.)
  ----------------------------------------
      1 C                    -0.366492
      2 C                    -0.068383
      3 C                    -0.324588
      4 C                     0.127677
      5 O                    -0.099719
      6 O                    -0.302704
      7 O                    -0.230239
      8 H                     0.188995
      9 H                     0.191843
     10 H                     0.179736
     11 H                     0.174937
     12 C                    -0.283498
     13 H                     0.165253
     14 H                     0.169124
     15 H                     0.218294
     16 H                     0.259763
  ----------------------------------------
  Sum of atomic charges =     0.000000

 -----------------------------------------------------------------
                    Cartesian Multipole Moments
 -----------------------------------------------------------------
    Charge (ESU x 10^10)
                 0.0000
    Dipole Moment (Debye)
         X       3.8038      Y       1.8013      Z      -1.0271
       Tot       4.3323
    Quadrupole Moments (Debye-Ang)
        XX     -45.8643     XY       0.2311     YY     -55.9512
        XZ       1.8111     YZ      -0.0333     ZZ     -46.6274
    Octopole Moments (Debye-Ang^2)
       XXX      -1.5062    XXY      -5.7621    XYY      11.2128
       YYY      -2.5042    XXZ      -3.5987    XYZ      -0.3399
       YYZ      -8.2170    XZZ      -2.2595    YZZ      -3.6516
       ZZZ     -10.6748
    Hexadecapole Moments (Debye-Ang^3)
      XXXX    -564.1612   XXXY      -8.0745   XXYY    -194.7520
      XYYY       4.0608   YYYY    -451.8195   XXXZ      24.8488
      XXYZ       7.8813   XYYZ      16.3288   YYYZ      13.2076
      XXZZ    -117.1373   XYZZ      -1.0252   YYZZ     -90.6787
      XZZZ      33.1212   YZZZ      12.0280   ZZZZ     -98.5896
 -----------------------------------------------------------------
 Calculating analytic gradient of the SCF energy
 Gradient of SCF Energy
            1           2           3           4           5           6
    1  -0.0004853  -0.0000684   0.0003925  -0.0008202   0.0007026   0.0004976
    2  -0.0003748   0.0001456  -0.0001246  -0.0000703   0.0001826   0.0001313
    3  -0.0000235  -0.0000045   0.0000047   0.0002414  -0.0002157  -0.0001090
            7           8           9          10          11          12
    1  -0.0003967   0.0000857  -0.0000333  -0.0000788  -0.0000591   0.0002126
    2  -0.0004816   0.0001290   0.0000721  -0.0001699   0.0000421   0.0002194
    3   0.0000613  -0.0000942   0.0001340   0.0000870  -0.0001131  -0.0000778
           13          14          15          16
    1   0.0000070  -0.0002128  -0.0000684   0.0003250
    2   0.0000150  -0.0000405  -0.0000071   0.0003316
    3   0.0001037  -0.0000795   0.0001357  -0.0000503
 Max gradient component =       8.202E-04
 RMS gradient           =       2.531E-04
 Gradient time:  CPU 55.68 s  wall 55.70 s
 Geometry Optimization Parameters
   NAtoms,    NIC,     NZ,  NCons,   NDum,   NFix, NCnnct, MaxDiis
       16     118       0       0       0       0       0       0

 Cartesian Hessian Update
 Hessian Updated using BFGS Update


** GEOMETRY OPTIMIZATION IN DELOCALIZED INTERNAL COORDINATES **
   Searching for a Minimum

   Optimization Cycle:  19

                       Coordinates (Angstroms)
     ATOM                X               Y               Z
      1  C         1.8426168452   -0.6207289508    0.1586657198
      2  C         0.5340363897    1.5057069095    0.1394514386
      3  C        -0.7086298272    0.6967948560   -0.2144149248
      4  C        -0.5899808859   -0.7852345276    0.1550850309
      5  O         0.6117409855   -1.3822816098    0.0291429945
      6  O        -1.5632223492   -1.4283031387    0.4566184129
      7  O        -1.8572551812    1.2572549445    0.3792114389
      8  H         2.0813632836   -0.5839626410    1.2264574453
      9  H         2.5957618905   -1.2299453205   -0.3397090811
     10  H         0.4356978419    2.5146579773   -0.2664554785
     11  H         0.6020080411    1.5988973355    1.2285760515
     12  C         1.7598028677    0.7825575594   -0.4214760330
     13  H         1.7046364825    0.7339217765   -1.5144905146
     14  H         2.6808965088    1.3166598157   -0.1717562666
     15  H        -0.8157409231    0.6916655868   -1.3132381014
     16  H        -2.4837327442    0.5328630140    0.5180234713
   Point Group: c1    Number of degrees of freedom:    42


   Energy is   -421.149410635

 Hessian Updated using BFGS Update

 42 Hessian modes will be used to form the next step
  Hessian Eigenvalues:
     0.002883    0.005250    0.008462    0.010521    0.028785    0.033131
     0.044435    0.048284    0.051164    0.053965    0.055075    0.061854
     0.065266    0.075415    0.077368    0.079120    0.084444    0.107122
     0.113907    0.126960    0.163262    0.174112    0.188857    0.206902
     0.230192    0.259793    0.265230    0.278181    0.297464    0.320156
     0.322589    0.323053    0.323430    0.324734    0.324969    0.325426
     0.357367    0.393830    0.451580    0.504507    0.659313    1.009503

 Minimum Search - Taking Simple RFO Step
 Searching for Lamda that Minimizes Along All modes
 Value Taken    Lamda =  -0.00000599
 Step Taken.  Stepsize is  0.026965

                             Maximum     Tolerance    Cnvgd?
         Gradient           0.000418      0.000300      NO
         Displacement       0.012233      0.001200      NO
         Energy change     -0.000011      0.000001      NO


 New Cartesian Coordinates Obtained by Inverse Iteration

 Displacement from previous Coordinates is:  0.020261
 ----------------------------------------------------------------
             Standard Nuclear Orientation (Angstroms)
    I     Atom           X                Y                Z
 ----------------------------------------------------------------
    1      C       1.8440328158    -0.6204156677     0.1593652412
    2      C       0.5338644476     1.5054378894     0.1400168388
    3      C      -0.7089469131     0.6970709290    -0.2152375821
    4      C      -0.5901396235    -0.7848655682     0.1550232780
    5      O       0.6116524183    -1.3820045430     0.0360027119
    6      O      -1.5648160987    -1.4273649033     0.4543922705
    7      O      -1.8580095969     1.2570791956     0.3783866938
    8      H       2.0866661996    -0.5839929321     1.2262722672
    9      H       2.5946011653    -1.2302395998    -0.3424099612
   10      H       0.4364331662     2.5149904896    -0.2650635164
   11      H       0.6016970455     1.5972828924     1.2293705055
   12      C       1.7594083101     0.7823481799    -0.4213074214
   13      H       1.7030670209     0.7331353172    -1.5143538500
   14      H       2.6807333227     1.3171659516    -0.1729796150
   15      H      -0.8155157926     0.6926952906    -1.3140993782
   16      H      -2.4847286616     0.5322006656     0.5163131209
 ----------------------------------------------------------------
 Molecular Point Group                 C1    NOp =  1
 Largest Abelian Subgroup              C1    NOp =  1
 Nuclear Repulsion Energy =   399.6299025559 hartrees
 There are       31 alpha and       31 beta electrons
 Applying Cartesian multipole field
    Component          Value
    ---------          -----
     (2,0,0)        1.00000E-11
     (0,2,0)        2.00000E-11
     (0,0,2)       -3.00000E-11
 Nucleus-field energy     =     0.0000000092 hartrees
 Requested basis set is 6-311++G(d,p)
 There are 88 shells and 232 basis functions
 A cutoff of  1.0D-11 yielded   3675 shell pairs
 There are     25929 function pairs (     27754 Cartesian)
 Smallest overlap matrix eigenvalue = 1.55E-05
 Guess MOs from SCF MO coefficient file
 Reading MOs from coefficient file
 Reading MOs from coefficient file
 A restricted hybrid HF-DFT SCF calculation will be
 performed using Pulay DIIS extrapolation
 Exchange:     0.2000 Hartree-Fock + 0.0800 Slater + 0.7200 B88
 Correlation:  0.1900 VWN1RPA + 0.8100 LYP
 Using SG-1 standard quadrature grid
 SCF converges when DIIS error is below 1.0E-08
 Geometry optimization detected.  Setting ReadMinima to 0
 Setting SaveMinima to 0
 ---------------------------------------
  Cycle       Energy         DIIS Error
 ---------------------------------------
    1    -421.1486178778      9.35E-05
    2    -421.1494139041      1.01E-05
    3    -421.1494128385      1.78E-05
    4    -421.1494145217      3.20E-06
    5    -421.1494145009      1.37E-06
    6    -421.1494145374      3.61E-07
    7    -421.1494145876      1.55E-07
    8    -421.1494145583      2.69E-08
    9    -421.1494145580      1.18E-08
   10    -421.1494145579      4.27E-09 Convergence criterion met
 ---------------------------------------
 SCF time:  CPU 130.22 s  wall 130.93 s
 SCF   energy in the final basis set = -421.1494145579
 Total energy in the final basis set = -421.1494145579

 --------------------------------------------------------------

                    Orbital Energies (a.u.)
 --------------------------------------------------------------

 Alpha MOs
 -- Occupied --
-19.181 -19.134 -19.128 -10.316 -10.254 -10.252 -10.202 -10.195
 -1.122  -1.053  -1.032  -0.833  -0.773  -0.680  -0.651  -0.573
 -0.559  -0.513  -0.502  -0.490  -0.468  -0.451  -0.427  -0.404
 -0.397  -0.379  -0.376  -0.342  -0.317  -0.306  -0.284
 -- Virtual --
 -0.032  -0.011  -0.000   0.008   0.010   0.031   0.035   0.039
  0.047   0.051   0.075   0.084   0.090   0.094   0.098   0.105
  0.106   0.113   0.116   0.117   0.124   0.130   0.135   0.144
  0.148   0.152   0.156   0.156   0.169   0.172   0.182   0.194
  0.206   0.219   0.224   0.239   0.242   0.253   0.272   0.282
  0.287   0.298   0.302   0.304   0.312   0.319   0.323   0.329
  0.337   0.338   0.347   0.357   0.367   0.389   0.402   0.419
  0.437   0.459   0.477   0.493   0.511   0.544   0.557   0.567
  0.574   0.613   0.626   0.635   0.645   0.652   0.667   0.686
  0.698   0.712   0.716   0.725   0.736   0.754   0.764   0.815
  0.876   0.902   0.943   0.982   1.016   1.031   1.073   1.121
  1.128   1.139   1.162   1.169   1.179   1.193   1.207   1.229
  1.266   1.294   1.348   1.357   1.399   1.442   1.480   1.497
  1.515   1.541   1.549   1.569   1.583   1.586   1.602   1.613
  1.629   1.635   1.664   1.689   1.704   1.709   1.715   1.769
  1.793   1.820   1.837   1.870   1.897   1.901   1.979   1.990
  2.058   2.069   2.094   2.115   2.138   2.173   2.199   2.238
  2.278   2.317   2.396   2.452   2.484   2.486   2.526   2.582
  2.592   2.646   2.667   2.680   2.712   2.741   2.758   2.779
  2.806   2.834   2.839   2.865   2.883   2.891   2.924   2.966
  3.002   3.102   3.132   3.155   3.163   3.204   3.261   3.317
  3.361   3.384   3.414   3.546   3.670   3.762   3.798   3.842
  3.865   3.908   3.977   4.081   4.129   4.164   4.242   4.320
  5.034   5.047   5.080   5.156   5.287   5.421   5.563   5.697
  5.874  23.766  23.809  23.829  23.877  23.923  49.870  49.931
 50.009
 --------------------------------------------------------------

          Ground-State Mulliken Net Atomic Charges

     Atom                 Charge (a.u.)
  ----------------------------------------
      1 C                    -0.366471
      2 C                    -0.069169
      3 C                    -0.323565
      4 C                     0.127596
      5 O                    -0.099985
      6 O                    -0.303039
      7 O                    -0.230464
      8 H                     0.189328
      9 H                     0.191707
     10 H                     0.179737
     11 H                     0.175020
     12 C                    -0.283006
     13 H                     0.165275
     14 H                     0.169186
     15 H                     0.217958
     16 H                     0.259890
  ----------------------------------------
  Sum of atomic charges =     0.000000

 -----------------------------------------------------------------
                    Cartesian Multipole Moments
 -----------------------------------------------------------------
    Charge (ESU x 10^10)
                 0.0000
    Dipole Moment (Debye)
         X       3.8178      Y       1.8017      Z      -1.0341
       Tot       4.3464
    Quadrupole Moments (Debye-Ang)
        XX     -45.8699     XY       0.2233     YY     -55.9508
        XZ       1.8045     YZ      -0.0198     ZZ     -46.6220
    Octopole Moments (Debye-Ang^2)
       XXX      -1.4130    XXY      -5.7564    XYY      11.2490
       YYY      -2.5279    XXZ      -3.6084    XYZ      -0.3209
       YYZ      -8.2594    XZZ      -2.2345    YZZ      -3.6673
       ZZZ     -10.7309
    Hexadecapole Moments (Debye-Ang^3)
      XXXX    -564.6087   XXXY      -8.0590   XXYY    -194.8410
      XYYY       4.0805   YYYY    -451.6127   XXXZ      24.7056
      XXYZ       7.8922   XYYZ      16.2251   YYYZ      13.3556
      XXZZ    -117.1891   XYZZ      -1.0276   YYZZ     -90.6378
      XZZZ      32.9579   YZZZ      12.1408   ZZZZ     -98.5345
 -----------------------------------------------------------------
 Calculating analytic gradient of the SCF energy
 Gradient of SCF Energy
            1           2           3           4           5           6
    1  -0.0001839  -0.0000143   0.0002604  -0.0003270   0.0003562   0.0002005
    2  -0.0001439   0.0000613  -0.0001731  -0.0000578   0.0001314   0.0000806
    3  -0.0000142  -0.0000178  -0.0000820  -0.0000044  -0.0000464  -0.0000163
            7           8           9          10          11          12
    1  -0.0002710   0.0000515   0.0000169  -0.0000624  -0.0000291   0.0001106
    2  -0.0002287   0.0000789   0.0000600  -0.0000681   0.0000190   0.0001002
    3   0.0000885  -0.0000454   0.0000433   0.0000271  -0.0000447  -0.0000056
           13          14          15          16
    1  -0.0000138  -0.0000934  -0.0000654   0.0000641
    2   0.0000142   0.0000263   0.0000134   0.0000864
    3   0.0000371  -0.0000470   0.0001131   0.0000146
 Max gradient component =       3.562E-04
 RMS gradient           =       1.203E-04
 Gradient time:  CPU 56.02 s  wall 56.04 s
 Geometry Optimization Parameters
   NAtoms,    NIC,     NZ,  NCons,   NDum,   NFix, NCnnct, MaxDiis
       16     118       0       0       0       0       0       0

 Cartesian Hessian Update
 Hessian Updated using BFGS Update


** GEOMETRY OPTIMIZATION IN DELOCALIZED INTERNAL COORDINATES **
   Searching for a Minimum

   Optimization Cycle:  20

                       Coordinates (Angstroms)
     ATOM                X               Y               Z
      1  C         1.8440328158   -0.6204156677    0.1593652412
      2  C         0.5338644476    1.5054378894    0.1400168388
      3  C        -0.7089469131    0.6970709290   -0.2152375821
      4  C        -0.5901396235   -0.7848655682    0.1550232780
      5  O         0.6116524183   -1.3820045430    0.0360027119
      6  O        -1.5648160987   -1.4273649033    0.4543922705
      7  O        -1.8580095969    1.2570791956    0.3783866938
      8  H         2.0866661996   -0.5839929321    1.2262722672
      9  H         2.5946011653   -1.2302395998   -0.3424099612
     10  H         0.4364331662    2.5149904896   -0.2650635164
     11  H         0.6016970455    1.5972828924    1.2293705055
     12  C         1.7594083101    0.7823481799   -0.4213074214
     13  H         1.7030670209    0.7331353172   -1.5143538500
     14  H         2.6807333227    1.3171659516   -0.1729796150
     15  H        -0.8155157926    0.6926952906   -1.3140993782
     16  H        -2.4847286616    0.5322006656    0.5163131209
   Point Group: c1    Number of degrees of freedom:    42


   Energy is   -421.149414558

 Hessian Updated using BFGS Update

 42 Hessian modes will be used to form the next step
  Hessian Eigenvalues:
     0.003190    0.004030    0.008428    0.010030    0.028940    0.032881
     0.045088    0.048199    0.051126    0.053632    0.054883    0.061874
     0.064964    0.075428    0.077364    0.079131    0.083697    0.105223
     0.113711    0.126145    0.163076    0.175702    0.190180    0.206801
     0.229800    0.258396    0.270110    0.279222    0.296753    0.318846
     0.322829    0.323368    0.323706    0.324772    0.325350    0.325836
     0.357393    0.388226    0.450094    0.493039    0.643618    0.971605

 Minimum Search - Taking Simple RFO Step
 Searching for Lamda that Minimizes Along All modes
 Value Taken    Lamda =  -0.00000196
 Step Taken.  Stepsize is  0.016898

                             Maximum     Tolerance    Cnvgd?
         Gradient           0.000185      0.000300     YES
         Displacement       0.005866      0.001200      NO
         Energy change     -0.000004      0.000001      NO


 New Cartesian Coordinates Obtained by Inverse Iteration

 Displacement from previous Coordinates is:  0.017503
 ----------------------------------------------------------------
             Standard Nuclear Orientation (Angstroms)
    I     Atom           X                Y                Z
 ----------------------------------------------------------------
    1      C       1.8445816184    -0.6204149961     0.1589167843
    2      C       0.5334416928     1.5052742485     0.1408456439
    3      C      -0.7090416212     0.6971366864    -0.2161213522
    4      C      -0.5902535810    -0.7843933575     0.1565352380
    5      O       0.6111630499    -1.3820033394     0.0393679479
    6      O      -1.5652849525    -1.4262031380     0.4569383769
    7      O      -1.8588181764     1.2577400721     0.3749894552
    8      H       2.0901122225    -0.5850639489     1.2251884431
    9      H       2.5932112182    -1.2303326189    -0.3457483345
   10      H       0.4364862440     2.5153715161    -0.2632585194
   11      H       0.6007664050     1.5957405520     1.2304071147
   12      C       1.7588882061     0.7825720852    -0.4209601657
   13      H       1.7022250096     0.7341348567    -1.5140855788
   14      H       2.6802873449     1.3174896908    -0.1725597568
   15      H      -0.8132905269     0.6914883338    -1.3152973205
   16      H      -2.4844749277     0.5319869440     0.5145336271
 ----------------------------------------------------------------
 Molecular Point Group                 C1    NOp =  1
 Largest Abelian Subgroup              C1    NOp =  1
 Nuclear Repulsion Energy =   399.6224870351 hartrees
 There are       31 alpha and       31 beta electrons
 Applying Cartesian multipole field
    Component          Value
    ---------          -----
     (2,0,0)        1.00000E-11
     (0,2,0)        2.00000E-11
     (0,0,2)       -3.00000E-11
 Nucleus-field energy     =     0.0000000092 hartrees
 Requested basis set is 6-311++G(d,p)
 There are 88 shells and 232 basis functions
 A cutoff of  1.0D-11 yielded   3675 shell pairs
 There are     25929 function pairs (     27754 Cartesian)
 Smallest overlap matrix eigenvalue = 1.55E-05
 Guess MOs from SCF MO coefficient file
 Reading MOs from coefficient file
 Reading MOs from coefficient file
 A restricted hybrid HF-DFT SCF calculation will be
 performed using Pulay DIIS extrapolation
 Exchange:     0.2000 Hartree-Fock + 0.0800 Slater + 0.7200 B88
 Correlation:  0.1900 VWN1RPA + 0.8100 LYP
 Using SG-1 standard quadrature grid
 SCF converges when DIIS error is below 1.0E-08
 Geometry optimization detected.  Setting ReadMinima to 0
 Setting SaveMinima to 0
 ---------------------------------------
  Cycle       Energy         DIIS Error
 ---------------------------------------
    1    -421.1488902912      5.21E-05
    2    -421.1494155528      4.99E-06
    3    -421.1494157170      5.42E-06
    4    -421.1494158285      2.00E-06
    5    -421.1494157575      8.60E-07
    6    -421.1494157884      3.18E-07
    7    -421.1494157977      8.94E-08
    8    -421.1494157848      1.57E-08
    9    -421.1494157857      8.50E-09 Convergence criterion met
 ---------------------------------------
 SCF time:  CPU 118.48 s  wall 119.03 s
 SCF   energy in the final basis set = -421.1494157857
 Total energy in the final basis set = -421.1494157857

 --------------------------------------------------------------

                    Orbital Energies (a.u.)
 --------------------------------------------------------------

 Alpha MOs
 -- Occupied --
-19.181 -19.134 -19.127 -10.316 -10.254 -10.252 -10.202 -10.195
 -1.122  -1.053  -1.032  -0.833  -0.773  -0.680  -0.651  -0.573
 -0.559  -0.513  -0.502  -0.491  -0.468  -0.451  -0.427  -0.404
 -0.397  -0.379  -0.376  -0.342  -0.317  -0.306  -0.284
 -- Virtual --
 -0.032  -0.011  -0.000   0.008   0.010   0.031   0.034   0.039
  0.047   0.051   0.075   0.084   0.090   0.094   0.098   0.105
  0.106   0.113   0.116   0.117   0.124   0.130   0.135   0.144
  0.148   0.152   0.155   0.156   0.169   0.172   0.182   0.194
  0.206   0.219   0.224   0.239   0.242   0.253   0.272   0.282
  0.287   0.298   0.302   0.304   0.312   0.319   0.323   0.329
  0.337   0.338   0.347   0.357   0.367   0.389   0.402   0.419
  0.437   0.459   0.477   0.493   0.511   0.544   0.557   0.566
  0.574   0.613   0.626   0.635   0.645   0.652   0.667   0.686
  0.699   0.712   0.716   0.725   0.736   0.754   0.764   0.815
  0.875   0.902   0.943   0.982   1.016   1.031   1.073   1.121
  1.128   1.139   1.162   1.169   1.179   1.193   1.207   1.229
  1.265   1.294   1.348   1.357   1.398   1.442   1.479   1.497
  1.515   1.541   1.549   1.569   1.583   1.587   1.601   1.613
  1.628   1.635   1.664   1.689   1.704   1.709   1.715   1.769
  1.793   1.820   1.837   1.870   1.897   1.901   1.980   1.990
  2.058   2.069   2.094   2.115   2.138   2.173   2.199   2.238
  2.278   2.317   2.396   2.452   2.484   2.486   2.526   2.582
  2.592   2.646   2.667   2.680   2.712   2.741   2.758   2.779
  2.806   2.834   2.839   2.865   2.883   2.891   2.924   2.966
  3.002   3.101   3.132   3.155   3.163   3.204   3.261   3.317
  3.361   3.384   3.414   3.546   3.670   3.761   3.798   3.843
  3.865   3.908   3.977   4.081   4.129   4.163   4.241   4.320
  5.034   5.047   5.080   5.156   5.287   5.422   5.563   5.697
  5.874  23.766  23.809  23.829  23.877  23.923  49.870  49.931
 50.009
 --------------------------------------------------------------

          Ground-State Mulliken Net Atomic Charges

     Atom                 Charge (a.u.)
  ----------------------------------------
      1 C                    -0.366432
      2 C                    -0.068616
      3 C                    -0.324056
      4 C                     0.127749
      5 O                    -0.100073
      6 O                    -0.303200
      7 O                    -0.230393
      8 H                     0.189579
      9 H                     0.191590
     10 H                     0.179765
     11 H                     0.174933
     12 C                    -0.282943
     13 H                     0.165289
     14 H                     0.169203
     15 H                     0.217755
     16 H                     0.259850
  ----------------------------------------
  Sum of atomic charges =     0.000000

 -----------------------------------------------------------------
                    Cartesian Multipole Moments
 -----------------------------------------------------------------
    Charge (ESU x 10^10)
                 0.0000
    Dipole Moment (Debye)
         X       3.8265      Y       1.7994      Z      -1.0370
       Tot       4.3538
    Quadrupole Moments (Debye-Ang)
        XX     -45.8843     XY       0.2269     YY     -55.9487
        XZ       1.7994     YZ       0.0054     ZZ     -46.6202
    Octopole Moments (Debye-Ang^2)
       XXX      -1.3191    XXY      -5.7875    XYY      11.2708
       YYY      -2.5763    XXZ      -3.6257    XYZ      -0.3444
       YYZ      -8.2909    XZZ      -2.2086    YZZ      -3.6660
       ZZZ     -10.7804
    Hexadecapole Moments (Debye-Ang^3)
      XXXX    -564.8870   XXXY      -7.9425   XXYY    -194.8727
      XYYY       4.1779   YYYY    -451.4873   XXXZ      24.6800
      XXYZ       8.0075   XYYZ      16.1778   YYYZ      13.6009
      XXZZ    -117.2149   XYZZ      -1.0403   YYZZ     -90.6361
      XZZZ      32.8959   YZZZ      12.3432   ZZZZ     -98.5475
 -----------------------------------------------------------------
 Calculating analytic gradient of the SCF energy
 Gradient of SCF Energy
            1           2           3           4           5           6
    1   0.0000069  -0.0000203   0.0000296  -0.0000224   0.0000936   0.0000723
    2   0.0000254   0.0000298  -0.0001242  -0.0000356   0.0000114  -0.0000263
    3   0.0000110   0.0000129  -0.0000762  -0.0000436   0.0000010   0.0000222
            7           8           9          10          11          12
    1  -0.0000751   0.0000335   0.0000300  -0.0000518  -0.0000242  -0.0000099
    2  -0.0000113   0.0000472   0.0000507  -0.0000067   0.0000035   0.0000316
    3   0.0000715  -0.0000124  -0.0000099  -0.0000020  -0.0000033  -0.0000053
           13          14          15          16
    1  -0.0000214  -0.0000376  -0.0000331   0.0000301
    2   0.0000219   0.0000641  -0.0000061  -0.0000754
    3  -0.0000066  -0.0000150   0.0000494   0.0000063
 Max gradient component =       1.242E-04
 RMS gradient           =       4.151E-05
 Gradient time:  CPU 55.80 s  wall 55.82 s
 Geometry Optimization Parameters
   NAtoms,    NIC,     NZ,  NCons,   NDum,   NFix, NCnnct, MaxDiis
       16     118       0       0       0       0       0       0

 Cartesian Hessian Update
 Hessian Updated using BFGS Update


** GEOMETRY OPTIMIZATION IN DELOCALIZED INTERNAL COORDINATES **
   Searching for a Minimum

   Optimization Cycle:  21

                       Coordinates (Angstroms)
     ATOM                X               Y               Z
      1  C         1.8445816184   -0.6204149961    0.1589167843
      2  C         0.5334416928    1.5052742485    0.1408456439
      3  C        -0.7090416212    0.6971366864   -0.2161213522
      4  C        -0.5902535810   -0.7843933575    0.1565352380
      5  O         0.6111630499   -1.3820033394    0.0393679479
      6  O        -1.5652849525   -1.4262031380    0.4569383769
      7  O        -1.8588181764    1.2577400721    0.3749894552
      8  H         2.0901122225   -0.5850639489    1.2251884431
      9  H         2.5932112182   -1.2303326189   -0.3457483345
     10  H         0.4364862440    2.5153715161   -0.2632585194
     11  H         0.6007664050    1.5957405520    1.2304071147
     12  C         1.7588882061    0.7825720852   -0.4209601657
     13  H         1.7022250096    0.7341348567   -1.5140855788
     14  H         2.6802873449    1.3174896908   -0.1725597568
     15  H        -0.8132905269    0.6914883338   -1.3152973205
     16  H        -2.4844749277    0.5319869440    0.5145336271
   Point Group: c1    Number of degrees of freedom:    42


   Energy is   -421.149415786

 Hessian Updated using BFGS Update

 42 Hessian modes will be used to form the next step
  Hessian Eigenvalues:
     0.002655    0.004088    0.008310    0.009425    0.029267    0.032253
     0.044672    0.048769    0.051071    0.053434    0.054895    0.061854
     0.064951    0.075275    0.077351    0.079130    0.084141    0.103092
     0.113787    0.126282    0.163150    0.182343    0.190196    0.210518
     0.229900    0.258771    0.270748    0.279266    0.297461    0.318107
     0.322791    0.323339    0.323875    0.324764    0.325102    0.325558
     0.357695    0.389086    0.440430    0.492590    0.645393    0.970428

 Minimum Search - Taking Simple RFO Step
 Searching for Lamda that Minimizes Along All modes
 Value Taken    Lamda =   0.00000000
 Step Taken.  Stepsize is  0.008799

                             Maximum     Tolerance    Cnvgd?
         Gradient           0.000052      0.000300     YES
         Displacement       0.003146      0.001200      NO
         Energy change     -0.000001      0.000001      NO


 New Cartesian Coordinates Obtained by Inverse Iteration

 Displacement from previous Coordinates is:  0.009739
 ----------------------------------------------------------------
             Standard Nuclear Orientation (Angstroms)
    I     Atom           X                Y                Z
 ----------------------------------------------------------------
    1      C       1.8446973829    -0.6205191213     0.1583661593
    2      C       0.5332591195     1.5052069506     0.1412689334
    3      C      -0.7090408889     0.6971026808    -0.2164093278
    4      C      -0.5903161754    -0.7840963758     0.1576170673
    5      O       0.6108798416    -1.3819665184     0.0400275178
    6      O      -1.5653269434    -1.4254847939     0.4591549021
    7      O      -1.8595299999     1.2579988148     0.3727234287
    8      H       2.0912846937    -0.5858171012     1.2244151208
    9      H       2.5926521365    -1.2303508602    -0.3474374820
   10      H       0.4363430341     2.5155067614    -0.2624194204
   11      H       0.6003546996     1.5951778844     1.2309034162
   12      C       1.7587878520     0.7827872208    -0.4207404355
   13      H       1.7021798599     0.7350916256    -1.5139114278
   14      H       2.6802418146     1.3175155377    -0.1719690130
   15      H      -0.8117558145     0.6903213494    -1.3158051750
   16      H      -2.4847113866     0.5320495321     0.5139073394
 ----------------------------------------------------------------
 Molecular Point Group                 C1    NOp =  1
 Largest Abelian Subgroup              C1    NOp =  1
 Nuclear Repulsion Energy =   399.6188857378 hartrees
 There are       31 alpha and       31 beta electrons
 Applying Cartesian multipole field
    Component          Value
    ---------          -----
     (2,0,0)        1.00000E-11
     (0,2,0)        2.00000E-11
     (0,0,2)       -3.00000E-11
 Nucleus-field energy     =     0.0000000092 hartrees
 Requested basis set is 6-311++G(d,p)
 There are 88 shells and 232 basis functions
 A cutoff of  1.0D-11 yielded   3675 shell pairs
 There are     25929 function pairs (     27754 Cartesian)
 Smallest overlap matrix eigenvalue = 1.55E-05
 Guess MOs from SCF MO coefficient file
 Reading MOs from coefficient file
 Reading MOs from coefficient file
 A restricted hybrid HF-DFT SCF calculation will be
 performed using Pulay DIIS extrapolation
 Exchange:     0.2000 Hartree-Fock + 0.0800 Slater + 0.7200 B88
 Correlation:  0.1900 VWN1RPA + 0.8100 LYP
 Using SG-1 standard quadrature grid
 SCF converges when DIIS error is below 1.0E-08
 Geometry optimization detected.  Setting ReadMinima to 0
 Setting SaveMinima to 0
 ---------------------------------------
  Cycle       Energy         DIIS Error
 ---------------------------------------
    1    -421.1491963904      3.15E-05
    2    -421.1494158093      2.88E-06
    3    -421.1494157266      3.46E-06
    4    -421.1494158982      9.39E-07
    5    -421.1494159089      5.07E-07
    6    -421.1494159634      1.76E-07
    7    -421.1494159763      4.49E-08
    8    -421.1494159723      9.68E-09 Convergence criterion met
 ---------------------------------------
 SCF time:  CPU 106.17 s  wall 106.98 s
 SCF   energy in the final basis set = -421.1494159723
 Total energy in the final basis set = -421.1494159723

 --------------------------------------------------------------

                    Orbital Energies (a.u.)
 --------------------------------------------------------------

 Alpha MOs
 -- Occupied --
-19.181 -19.134 -19.127 -10.316 -10.254 -10.252 -10.202 -10.195
 -1.122  -1.053  -1.032  -0.833  -0.773  -0.680  -0.651  -0.573
 -0.559  -0.513  -0.502  -0.491  -0.468  -0.451  -0.427  -0.404
 -0.397  -0.379  -0.376  -0.342  -0.317  -0.306  -0.284
 -- Virtual --
 -0.032  -0.011  -0.000   0.008   0.010   0.031   0.034   0.039
  0.047   0.051   0.075   0.084   0.090   0.094   0.098   0.105
  0.106   0.113   0.116   0.117   0.124   0.130   0.135   0.144
  0.148   0.152   0.155   0.156   0.168   0.172   0.182   0.194
  0.206   0.219   0.224   0.239   0.242   0.253   0.272   0.282
  0.287   0.298   0.302   0.304   0.312   0.319   0.323   0.329
  0.337   0.338   0.347   0.357   0.367   0.389   0.402   0.419
  0.437   0.459   0.477   0.493   0.511   0.544   0.557   0.566
  0.574   0.613   0.626   0.635   0.645   0.652   0.667   0.686
  0.699   0.712   0.716   0.725   0.736   0.754   0.764   0.815
  0.875   0.902   0.943   0.982   1.016   1.031   1.073   1.121
  1.128   1.139   1.162   1.169   1.179   1.193   1.207   1.229
  1.265   1.294   1.348   1.357   1.398   1.442   1.479   1.497
  1.515   1.541   1.549   1.569   1.583   1.587   1.601   1.613
  1.628   1.635   1.664   1.689   1.704   1.709   1.715   1.769
  1.793   1.820   1.837   1.870   1.897   1.901   1.980   1.991
  2.058   2.069   2.094   2.115   2.138   2.173   2.199   2.238
  2.278   2.317   2.396   2.452   2.484   2.486   2.526   2.582
  2.592   2.646   2.667   2.680   2.712   2.741   2.758   2.779
  2.806   2.834   2.839   2.865   2.883   2.891   2.924   2.966
  3.002   3.101   3.132   3.156   3.163   3.204   3.261   3.317
  3.361   3.384   3.414   3.546   3.670   3.761   3.798   3.843
  3.865   3.908   3.977   4.081   4.129   4.163   4.241   4.320
  5.034   5.047   5.080   5.156   5.287   5.421   5.562   5.697
  5.874  23.766  23.809  23.829  23.877  23.923  49.870  49.931
 50.009
 --------------------------------------------------------------

          Ground-State Mulliken Net Atomic Charges

     Atom                 Charge (a.u.)
  ----------------------------------------
      1 C                    -0.366357
      2 C                    -0.068012
      3 C                    -0.324593
      4 C                     0.127959
      5 O                    -0.100122
      6 O                    -0.303274
      7 O                    -0.230489
      8 H                     0.189670
      9 H                     0.191540
     10 H                     0.179789
     11 H                     0.174815
     12 C                    -0.283031
     13 H                     0.165286
     14 H                     0.169211
     15 H                     0.217722
     16 H                     0.259885
  ----------------------------------------
  Sum of atomic charges =     0.000000

 -----------------------------------------------------------------
                    Cartesian Multipole Moments
 -----------------------------------------------------------------
    Charge (ESU x 10^10)
                 0.0000
    Dipole Moment (Debye)
         X       3.8293      Y       1.7977      Z      -1.0367
       Tot       4.3555
    Quadrupole Moments (Debye-Ang)
        XX     -45.8889     XY       0.2316     YY     -55.9473
        XZ       1.7951     YZ       0.0198     ZZ     -46.6201
    Octopole Moments (Debye-Ang^2)
       XXX      -1.2829    XXY      -5.8103    XYY      11.2785
       YYY      -2.6069    XXZ      -3.6297    XYZ      -0.3661
       YYZ      -8.3007    XZZ      -2.1976    YZZ      -3.6618
       ZZZ     -10.7990
    Hexadecapole Moments (Debye-Ang^3)
      XXXX    -564.9982   XXXY      -7.8669   XXYY    -194.8870
      XYYY       4.2404   YYYY    -451.4108   XXXZ      24.6773
      XXYZ       8.0867   XYYZ      16.1697   YYYZ      13.7317
      XXZZ    -117.2340   XYZZ      -1.0478   YYZZ     -90.6360
      XZZZ      32.8944   YZZZ      12.4546   ZZZZ     -98.5624
 -----------------------------------------------------------------
 Calculating analytic gradient of the SCF energy
 Gradient of SCF Energy
            1           2           3           4           5           6
    1   0.0000632  -0.0000172  -0.0000145   0.0000582   0.0000279   0.0000239
    2   0.0000647  -0.0000073  -0.0000350  -0.0000292  -0.0000171  -0.0000461
    3  -0.0000010  -0.0000007  -0.0000205  -0.0000145  -0.0000027   0.0000212
            7           8           9          10          11          12
    1  -0.0000186   0.0000248   0.0000417  -0.0000554  -0.0000258  -0.0000263
    2  -0.0000076   0.0000401   0.0000507   0.0000109  -0.0000001   0.0000216
    3   0.0000329  -0.0000032  -0.0000209  -0.0000071   0.0000063  -0.0000019
           13          14          15          16
    1  -0.0000228  -0.0000126  -0.0000134  -0.0000332
    2   0.0000301   0.0000650  -0.0000306  -0.0001102
    3  -0.0000160  -0.0000093   0.0000081   0.0000292
 Max gradient component =       1.102E-04
 RMS gradient           =       3.357E-05
 Gradient time:  CPU 55.72 s  wall 55.84 s
 Geometry Optimization Parameters
   NAtoms,    NIC,     NZ,  NCons,   NDum,   NFix, NCnnct, MaxDiis
       16     118       0       0       0       0       0       0

 Cartesian Hessian Update
 Hessian Updated using BFGS Update


** GEOMETRY OPTIMIZATION IN DELOCALIZED INTERNAL COORDINATES **
   Searching for a Minimum

   Optimization Cycle:  22

                       Coordinates (Angstroms)
     ATOM                X               Y               Z
      1  C         1.8446973829   -0.6205191213    0.1583661593
      2  C         0.5332591195    1.5052069506    0.1412689334
      3  C        -0.7090408889    0.6971026808   -0.2164093278
      4  C        -0.5903161754   -0.7840963758    0.1576170673
      5  O         0.6108798416   -1.3819665184    0.0400275178
      6  O        -1.5653269434   -1.4254847939    0.4591549021
      7  O        -1.8595299999    1.2579988148    0.3727234287
      8  H         2.0912846937   -0.5858171012    1.2244151208
      9  H         2.5926521365   -1.2303508602   -0.3474374820
     10  H         0.4363430341    2.5155067614   -0.2624194204
     11  H         0.6003546996    1.5951778844    1.2309034162
     12  C         1.7587878520    0.7827872208   -0.4207404355
     13  H         1.7021798599    0.7350916256   -1.5139114278
     14  H         2.6802418146    1.3175155377   -0.1719690130
     15  H        -0.8117558145    0.6903213494   -1.3158051750
     16  H        -2.4847113866    0.5320495321    0.5139073394
   Point Group: c1    Number of degrees of freedom:    42


   Energy is   -421.149415972

 Hessian Updated using BFGS Update

 42 Hessian modes will be used to form the next step
  Hessian Eigenvalues:
     0.002405    0.004112    0.008070    0.009204    0.028878    0.031406
     0.043996    0.048150    0.051071    0.053825    0.055035    0.061768
     0.065625    0.075195    0.077352    0.079134    0.084105    0.103274
     0.113859    0.126347    0.163149    0.182245    0.193332    0.211105
     0.230034    0.260392    0.271783    0.280374    0.297261    0.318058
     0.322446    0.323033    0.323955    0.324416    0.324851    0.325562
     0.358704    0.390462    0.432230    0.493308    0.660461    0.984295

 Minimum Search - Taking Simple RFO Step
 Searching for Lamda that Minimizes Along All modes
 Value Taken    Lamda =   0.00000000
 Step Taken.  Stepsize is  0.002038

                             Maximum     Tolerance    Cnvgd?
         Gradient           0.000036      0.000300     YES
         Displacement       0.000837      0.001200     YES
         Energy change     -0.000000      0.000001     YES

 Final energy is   -421.14941597234196     


 ******************************
 **  OPTIMIZATION CONVERGED  **
 ******************************

                       Coordinates (Angstroms)
     ATOM                X               Y               Z
      1  C         1.8446973829   -0.6205191213    0.1583661593
      2  C         0.5332591195    1.5052069506    0.1412689334
      3  C        -0.7090408889    0.6971026808   -0.2164093278
      4  C        -0.5903161754   -0.7840963758    0.1576170673
      5  O         0.6108798416   -1.3819665184    0.0400275178
      6  O        -1.5653269434   -1.4254847939    0.4591549021
      7  O        -1.8595299999    1.2579988148    0.3727234287
      8  H         2.0912846937   -0.5858171012    1.2244151208
      9  H         2.5926521365   -1.2303508602   -0.3474374820
     10  H         0.4363430341    2.5155067614   -0.2624194204
     11  H         0.6003546996    1.5951778844    1.2309034162
     12  C         1.7587878520    0.7827872208   -0.4207404355
     13  H         1.7021798599    0.7350916256   -1.5139114278
     14  H         2.6802418146    1.3175155377   -0.1719690130
     15  H        -0.8117558145    0.6903213494   -1.3158051750
     16  H        -2.4847113866    0.5320495321    0.5139073394

Z-matrix Print:
$molecule
0 1
O 
C  1 1.346903
O  2 1.205384 1 120.465740
C  1 1.454686 2 121.128689 3 -157.595944 0
H  4 1.089573 1 104.566470 2 -158.559045 0
H  4 1.094747 1 106.669841 2 86.749271 0
C  4 1.520531 1 113.840116 2 -35.711018 0
H  7 1.094029 4 108.475417 1 172.767667 0
H  7 1.095674 4 110.043427 1 -70.537817 0
C  7 1.529597 4 109.950919 1 51.061162 0
H  10 1.092274 7 111.847977 4 -179.473012 0
H  10 1.095399 7 110.806054 4 60.871910 0
C  10 1.524557 7 108.441049 4 -58.814748 0
H  13 1.104204 10 108.218664 7 -64.135851 0
O  13 1.409009 10 110.870185 7 175.086329 0
H  15 0.968394 13 106.838661 10 -151.508464 0
$end


 --------------------------------------------------------------

                    Orbital Energies (a.u.)
 --------------------------------------------------------------

 Alpha MOs
 -- Occupied --
-19.181 -19.134 -19.127 -10.316 -10.254 -10.252 -10.202 -10.195
 -1.122  -1.053  -1.032  -0.833  -0.773  -0.680  -0.651  -0.573
 -0.559  -0.513  -0.502  -0.491  -0.468  -0.451  -0.427  -0.404
 -0.397  -0.379  -0.376  -0.342  -0.317  -0.306  -0.284
 -- Virtual --
 -0.032  -0.011  -0.000   0.008   0.010   0.031   0.034   0.039
  0.047   0.051   0.075   0.084   0.090   0.094   0.098   0.105
  0.106   0.113   0.116   0.117   0.124   0.130   0.135   0.144
  0.148   0.152   0.155   0.156   0.168   0.172   0.182   0.194
  0.206   0.219   0.224   0.239   0.242   0.253   0.272   0.282
  0.287   0.298   0.302   0.304   0.312   0.319   0.323   0.329
  0.337   0.338   0.347   0.357   0.367   0.389   0.402   0.419
  0.437   0.459   0.477   0.493   0.511   0.544   0.557   0.566
  0.574   0.613   0.626   0.635   0.645   0.652   0.667   0.686
  0.699   0.712   0.716   0.725   0.736   0.754   0.764   0.815
  0.875   0.902   0.943   0.982   1.016   1.031   1.073   1.121
  1.128   1.139   1.162   1.169   1.179   1.193   1.207   1.229
  1.265   1.294   1.348   1.357   1.398   1.442   1.479   1.497
  1.515   1.541   1.549   1.569   1.583   1.587   1.601   1.613
  1.628   1.635   1.664   1.689   1.704   1.709   1.715   1.769
  1.793   1.820   1.837   1.870   1.897   1.901   1.980   1.991
  2.058   2.069   2.094   2.115   2.138   2.173   2.199   2.238
  2.278   2.317   2.396   2.452   2.484   2.486   2.526   2.582
  2.592   2.646   2.667   2.680   2.712   2.741   2.758   2.779
  2.806   2.834   2.839   2.865   2.883   2.891   2.924   2.966
  3.002   3.101   3.132   3.156   3.163   3.204   3.261   3.317
  3.361   3.384   3.414   3.546   3.670   3.761   3.798   3.843
  3.865   3.908   3.977   4.081   4.129   4.163   4.241   4.320
  5.034   5.047   5.080   5.156   5.287   5.421   5.562   5.697
  5.874  23.766  23.809  23.829  23.877  23.923  49.870  49.931
 50.009
 --------------------------------------------------------------

          Ground-State Mulliken Net Atomic Charges

     Atom                 Charge (a.u.)
  ----------------------------------------
      1 C                    -0.366357
      2 C                    -0.068012
      3 C                    -0.324593
      4 C                     0.127959
      5 O                    -0.100122
      6 O                    -0.303274
      7 O                    -0.230489
      8 H                     0.189670
      9 H                     0.191540
     10 H                     0.179789
     11 H                     0.174815
     12 C                    -0.283031
     13 H                     0.165286
     14 H                     0.169211
     15 H                     0.217722
     16 H                     0.259885
  ----------------------------------------
  Sum of atomic charges =     0.000000

 -----------------------------------------------------------------
                    Cartesian Multipole Moments
 -----------------------------------------------------------------
    Charge (ESU x 10^10)
                 0.0000
    Dipole Moment (Debye)
         X       3.8293      Y       1.7977      Z      -1.0367
       Tot       4.3555
    Quadrupole Moments (Debye-Ang)
        XX     -45.8889     XY       0.2316     YY     -55.9473
        XZ       1.7951     YZ       0.0198     ZZ     -46.6201
    Octopole Moments (Debye-Ang^2)
       XXX      -1.2829    XXY      -5.8103    XYY      11.2785
       YYY      -2.6069    XXZ      -3.6297    XYZ      -0.3661
       YYZ      -8.3007    XZZ      -2.1976    YZZ      -3.6618
       ZZZ     -10.7990
    Hexadecapole Moments (Debye-Ang^3)
      XXXX    -564.9982   XXXY      -7.8669   XXYY    -194.8870
      XYYY       4.2404   YYYY    -451.4108   XXXZ      24.6773
      XXYZ       8.0867   XYYZ      16.1697   YYYZ      13.7317
      XXZZ    -117.2340   XYZZ      -1.0478   YYZZ     -90.6360
      XZZZ      32.8944   YZZZ      12.4546   ZZZZ     -98.5624
 -----------------------------------------------------------------
Archival summary:
1\1\pikachu\OPT\ProcedureUnspecified\BasisUnspecified\358\taweetha\SunJul911:26:012017SunJul911:26:012017\0\\#,OPT,ProcedureUnspecified,BasisUnspecified,\\0,1\O\C,1,1.3469\O,2,1.20538,1,120.466\C,1,1.45469,2,121.129,3,-157.596,0\H,4,1.08957,1,104.566,2,-158.559,0\H,4,1.09475,1,106.67,2,86.7493,0\C,4,1.52053,1,113.84,2,-35.711,0\H,7,1.09403,4,108.475,1,172.768,0\H,7,1.09567,4,110.043,1,-70.5378,0\C,7,1.5296,4,109.951,1,51.0612,0\H,10,1.09227,7,111.848,4,-179.473,0\H,10,1.0954,7,110.806,4,60.8719,0\C,10,1.52456,7,108.441,4,-58.8147,0\H,13,1.1042,10,108.219,7,-64.1359,0\O,13,1.40901,10,110.87,7,175.086,0\H,15,0.968394,13,106.839,10,-151.508,0\\\@

 Total job time:  5406.16s(wall), 4579.39s(cpu) 
 Sun Jul  9 11:26:01 2017

        *************************************************************
        *                                                           *
        *  Thank you very much for using Q-Chem.  Have a nice day.  *
        *                                                           *
        *************************************************************


 
User input: 2 of 3 
 
pikachu 127.0.1
Q-Chem Developer Version! Running on 127.0.1.*
                  Welcome to Q-Chem
     A Quantum Leap Into The Future Of Chemistry


 Q-Chem 4.4, Q-Chem, Inc., Pleasanton, CA (2016)

 Y. Shao,  Z. Gan,  E. Epifanovsky,  A. T. B. Gilbert,  M. Wormit,  
 J. Kussmann,  A. W. Lange,  A. Behn,  J. Deng,  X. Feng,  D. Ghosh,  
 M. Goldey,  P. R. Horn,  L. D. Jacobson,  I. Kaliman,  F. Rob,  
 R. Z. Khaliullin,  T. Kus,  A. Landau,  J. Liu,  E. I. Proynov,  Y. M. Rhee,  
 R. M. Richard,  M. A. Rohrdanz,  R. P. Steele,  E. J. Sundstrom,  
 H. L. Woodcock III,  P. M. Zimmerman,  D. Zuev,  B. Albrecht,  E. Alguire,  
 B. Austin,  S. A. Baeppler,  G. J. O. Beran,  Y. A. Bernard,  
 E. J. Berquist,  K. Brandhorst,  K. B. Bravaya,  S. T. Brown,  D. Casanova,  
 C.-M. Chang,  Y. Chen,  S. H. Chien,  K. D. Closser,  M. P. Coons,  
 D. L. Crittenden,  S. Dasgupta,  M. Diedenhofen,  R. A. DiStasio Jr.,  
 H. Do,  A. D. Dutoi,  R. G. Edgar,  P.-T. Fang,  S. Fatehi,  Q. Feng,  
 L. Fusti-Molnar,  A. Ghysels,  A. Golubeva-Zadorozhnaya,  J. Gomes,  
 A. Gunina,  M. W. D. Hanson-Heine,  P. H. P. Harbach,  A. W. Hauser,  
 J. E. Herr,  E. G. Hohenstein,  Z. C. Holden,  K. Hui,  T.-C. Jagau,  H. Ji,  
 B. Kaduk,  K. Khistyaev,  Jaehoon Kim,  Jihan Kim,  R. A. King,  
 P. Klunzinger,  K. Koh,  D. Kosenkov,  T. Kowalczyk,  C. M. Krauter,  
 A. Kunitsa,  K. U. Lao,  A. Laurent,  K. V. Lawler,  J. Lee,  D. Lefrancois,  
 S. Lehtola,  S. V. Levchenko,  C. Y. Lin,  Y.-S. Lin,  F. Liu,  E. Livshits,  
 R. C. Lochan,  A. Luenser,  P. Manohar,  S. F. Manzer,  S.-P. Mao,  Y. Mao,  
 N. Mardirossian,  A. V. Marenich,  L. A. Martinez-Martinez,  S. A. Maurer,  
 N. J. Mayhall,  J.-M. Mewes,  A. F. Morrison,  K. Nanda,  T. S. Nguyen-Beck,  
 C. M. Oana,  R. Olivares-Amaya,  D. P. O'Neill,  J. A. Parkhill,  
 T. M. Perrine,  R. Peverati,  P. A. Pieniazek,  F. Plasser,  A. Prociuk,  
 D. R. Rehn,  E. Rosta,  N. J. Russ,  N. Sergueev,  S. M. Sharada,  
 S. Sharma,  D. W. Small,  A. Sodt,  T. Stauch,  T. Stein,  D. Stuck,  
 Y.-C. Su,  A. J. W. Thom,  T. Tsuchimochi,  L. Vogt,  O. Vydrov,  T. Wang,  
 M. A. Watson,  J. Wenzel,  A. White,  C. F. Williams,  V. Vanovschi,  
 K. Yao,  S. Yeganeh,  S. R. Yost,  Z.-Q. You,  I. Y. Zhang,  X. Zhang,  
 Y. Zhao,  B. R. Brooks,  G. K. L. Chan,  D. M. Chipman,  C. J. Cramer,  
 W. A. Goddard III,  M. S. Gordon,  W. J. Hehre,  A. Klamt,  
 H. F. Schaefer III,  M. W. Schmidt,  C. D. Sherrill,  D. G. Truhlar,  
 A. Warshel,  X. Xu,  A. Aspuru-Guzik,  R. Baer,  A. T. Bell,  N. A. Besley,  
 J.-D. Chai,  A. Dreuw,  B. D. Dunietz,  T. R. Furlani,  S. R. Gwaltney,  
 C.-P. Hsu,  Y. Jung,  J. Kong,  D. S. Lambrecht,  W. Liang,  C. Ochsenfeld,  
 V. A. Rassolov,  L. V. Slipchenko,  J. E. Subotnik,  T. Van Voorhis,  
 J. M. Herbert,  A. I. Krylov,  P. M. W. Gill,  M. Head-Gordon

 Contributors to earlier versions of Q-Chem not listed above: 
 R. D. Adamson,  J. Baker,  E. F. C. Byrd,  A. K. Chakraborty,  C.-L. Cheng,  
 H. Dachsel,  R. J. Doerksen,  G. Hawkins,  A. Heyden,  S. Hirata,  
 G. Kedziora,  F. J. Keil,  C. Kelley,  P. P. Korambath,  W. Kurlancheek,  
 A. M. Lee,  M. S. Lee,  D. Liotard,  I. Lotan,  P. E. Maslen,  N. Nair,  
 D. Neuhauser,  R. Olson,  B. Peters,  J. Ritchie,  N. E. Schultz,  
 N. Shenvi,  A. C. Simmonett,  K. S. Thanthiriwatte,  Q. Wu,  W. Zhang

 Please cite Q-Chem as follows:
 Y. Shao et al., Mol. Phys. 113, 184-215 (2015)
 DOI: 10.1080/00268976.2014.952696

 Q-Chem 4.4.2 for Intel X86 EM64T Linux

 Parts of Q-Chem use Armadillo 5.200.1 (Boston Tea Smuggler).
 http://arma.sourceforge.net/

 Q-Chem begins on Sun Jul  9 11:26:01 2017  


Host: 0

     Scratch files written to /scratch/taweetham/qchem8930//
The previous job contains 0 fragments, simply inherited here

Checking the input file for inconsistencies... 	...done.

--------------------------------------------------------------
User input:
--------------------------------------------------------------

$molecule
read
$end

$rem
   JOB_TYPE = FREQUENCY
   BASIS  =  6-311++G**
   METHOD  =  B3LYP
$end

--------------------------------------------------------------
 ----------------------------------------------------------------
             Standard Nuclear Orientation (Angstroms)
    I     Atom           X                Y                Z
 ----------------------------------------------------------------
    1      C       1.8068415788    -0.6694229220     0.2398843230
    2      C       0.4884708309     1.4520787167     0.2380580691
    3      C      -0.6941883026     0.6777596297    -0.3329260688
    4      C      -0.6086131534    -0.8293890929    -0.0700162572
    5      O       0.6031976159    -1.4169973131    -0.0894872577
    6      O      -1.6072874931    -1.4922666181     0.0572359177
    7      O      -1.9124651642     1.1895607855     0.1561221269
    8      H       1.9221558407    -0.7230787038     1.3272175739
    9      H       2.6159005642    -1.2363719894    -0.2196379287
   10      H       0.4322815232     2.4923533282    -0.0901708399
   11      H       0.4222785549     1.4517784496     1.3314557023
   12      C       1.7793679184     0.7769749975    -0.2282949612
   13      H       1.8560263937     0.8196853335    -1.3204494642
   14      H       2.6591560756     1.2882277302     0.1735662593
   15      H      -0.6629014916     0.7618148896    -1.4334820283
   16      H      -2.5437303617     0.4552081536     0.1603038013
 ----------------------------------------------------------------
 Molecular Point Group                 C1    NOp =  1
 Largest Abelian Subgroup              C1    NOp =  1
 Nuclear Repulsion Energy =   399.6188857378 hartrees
 There are       31 alpha and       31 beta electrons
 Requested basis set is 6-311++G(d,p)
 There are 88 shells and 232 basis functions

 Total QAlloc Memory Limit   2000 MB
 Mega-Array Size        61 MB
 MEM_STATIC part        62 MB
 A cutoff of  1.0D-11 yielded   3675 shell pairs
 There are     25929 function pairs (     27754 Cartesian)

 -------------------------------------------------------
 OpenMP Integral Computing Module                       
 Release: version 1.0, May 2013, Q-Chem Inc. Pittsburgh 
 -------------------------------------------------------
 Integral Job Info:
 Integral job number is                      11
 Integral operator is                         1
 short-range coefficients                     0
 long-range coefficients              100000000
 Omega coefficients                           0
 if combine SR and LR in K                    0
 Integral screening is                        0
 Integral computing path is                   2
 max size of driver memory is            800000
 size of driver memory is                593474
 size of scratch memory is              2260544
 max col of scratch BK array               1296
 max len of scratch array in speh3          155
 max len of scratch index in speh4           18
 max int batch size is                      520
 min int batch size is                       52
 fixed nKL is                                52
 max L of basis functions is                  2
 order of int derivative is                   0
 number of shells is                         88
 number of basis is                         240
 number of cartesian basis is               240
 number of contracted shell pairs          3675
 number of primitive shell pairs           8885
 maxK2 (contraction) of shell pair           36
 max number of K2 of shell pair               1
 max number of CS2 of shell pair            614
 max number of PS2 of shell pair           1170
 mem total for path MDJ                   47958
 -------------------------------------------------------
 Smallest overlap matrix eigenvalue = 1.55E-05
 Guess from superposition of atomic densities
 Warning:  Energy on first SCF cycle will be non-variational
 A restricted hybrid HF-DFT SCF calculation will be
 performed using Pulay DIIS extrapolation
 Exchange:     0.2000 Hartree-Fock + 0.0800 Slater + 0.7200 B88
 Correlation:  0.1900 VWN1RPA + 0.8100 LYP
 Using SG-1 standard quadrature grid
 SCF converges when DIIS error is below 1.0E-08
 ---------------------------------------
  Cycle       Energy         DIIS Error
 ---------------------------------------
    1    -422.6967773053      4.14E-02
    2    -420.9681978554      5.81E-03
    3    -420.6754700676      9.72E-03
    4    -421.1271175657      2.02E-03
    5    -421.1478376271      5.79E-04
    6    -421.1492310155      2.07E-04
    7    -421.1494401990      5.59E-05
    8    -421.1494564640      1.09E-05
    9    -421.1494570448      3.93E-06
   10    -421.1494570882      1.27E-06
   11    -421.1494571230      3.17E-07
   12    -421.1494571016      4.34E-08
   13    -421.1494571069      1.90E-08
   14    -421.1494571065      5.43E-09 Convergence criterion met
 ---------------------------------------
 SCF time:  CPU 188.80 s  wall 189.12 s
 SCF   energy in the final basis set = -421.1494571065
 Total energy in the final basis set = -421.1494571065

 --------------------------------------------------------------

                    Orbital Energies (a.u.)
 --------------------------------------------------------------

 Alpha MOs
 -- Occupied --
-19.181 -19.134 -19.127 -10.316 -10.254 -10.252 -10.202 -10.195
 -1.122  -1.053  -1.032  -0.833  -0.773  -0.680  -0.651  -0.573
 -0.559  -0.513  -0.502  -0.491  -0.468  -0.451  -0.427  -0.404
 -0.397  -0.379  -0.376  -0.342  -0.317  -0.306  -0.284
 -- Virtual --
 -0.032  -0.011  -0.001   0.008   0.010   0.031   0.034   0.039
  0.047   0.051   0.075   0.084   0.089   0.094   0.098   0.105
  0.106   0.113   0.116   0.117   0.124   0.130   0.135   0.144
  0.148   0.152   0.155   0.156   0.169   0.171   0.182   0.194
  0.206   0.219   0.224   0.239   0.242   0.253   0.272   0.282
  0.287   0.298   0.302   0.304   0.312   0.319   0.322   0.329
  0.337   0.338   0.347   0.357   0.367   0.389   0.402   0.419
  0.437   0.459   0.477   0.493   0.511   0.544   0.557   0.566
  0.574   0.613   0.626   0.635   0.645   0.652   0.667   0.686
  0.699   0.712   0.716   0.725   0.736   0.754   0.764   0.815
  0.875   0.902   0.943   0.982   1.016   1.031   1.073   1.121
  1.128   1.139   1.162   1.169   1.179   1.193   1.207   1.229
  1.265   1.294   1.348   1.357   1.398   1.442   1.479   1.497
  1.515   1.541   1.549   1.569   1.583   1.587   1.601   1.613
  1.628   1.635   1.664   1.689   1.704   1.709   1.715   1.769
  1.793   1.820   1.837   1.870   1.897   1.901   1.980   1.991
  2.058   2.069   2.094   2.115   2.138   2.173   2.199   2.238
  2.278   2.317   2.396   2.452   2.484   2.486   2.526   2.582
  2.592   2.646   2.667   2.680   2.712   2.741   2.758   2.779
  2.806   2.834   2.839   2.865   2.883   2.891   2.924   2.966
  3.002   3.101   3.132   3.156   3.163   3.204   3.261   3.317
  3.361   3.384   3.414   3.546   3.670   3.761   3.798   3.843
  3.865   3.908   3.977   4.081   4.129   4.163   4.241   4.320
  5.034   5.047   5.080   5.156   5.287   5.422   5.562   5.697
  5.874  23.766  23.809  23.829  23.877  23.923  49.870  49.931
 50.009
 --------------------------------------------------------------

          Ground-State Mulliken Net Atomic Charges

     Atom                 Charge (a.u.)
  ----------------------------------------
      1 C                    -0.367062
      2 C                    -0.067154
      3 C                    -0.325148
      4 C                     0.127985
      5 O                    -0.100045
      6 O                    -0.303161
      7 O                    -0.230260
      8 H                     0.189717
      9 H                     0.191549
     10 H                     0.179737
     11 H                     0.174597
     12 C                    -0.282491
     13 H                     0.165207
     14 H                     0.169113
     15 H                     0.217561
     16 H                     0.259855
  ----------------------------------------
  Sum of atomic charges =     0.000000

 -----------------------------------------------------------------
                    Cartesian Multipole Moments
 -----------------------------------------------------------------
    Charge (ESU x 10^10)
                 0.0000
    Dipole Moment (Debye)
         X       3.9099      Y       1.8723      Z      -0.4128
       Tot       4.3547
    Quadrupole Moments (Debye-Ang)
        XX     -46.4189     XY       0.0020     YY     -56.0199
        XZ       1.5019     YZ      -0.8878     ZZ     -46.1595
    Octopole Moments (Debye-Ang^2)
       XXX       1.5739    XXY      -3.9692    XYY      12.7022
       YYY       5.3413    XXZ       0.4385    XYZ       0.4903
       YYZ      -1.2805    XZZ      -1.4632    YZZ      -2.1060
       ZZZ       0.0007
    Hexadecapole Moments (Debye-Ang^3)
      XXXX    -570.3366   XXXY     -10.1786   XXYY    -198.0125
      XYYY      -0.8525   YYYY    -453.8095   XXXZ      -2.4844
      XXYZ       1.0308   XYYZ       2.2396   YYYZ      -1.0394
      XXZZ    -117.6064   XYZZ      -0.4982   YYZZ     -87.1348
      XZZZ       1.4042   YZZZ      -1.2136   ZZZZ     -86.3569
 -----------------------------------------------------------------
 Calculating MO derivatives via CPSCF
   1         3          48      0.207292    0.037460
   2         3          48      0.021809    0.003927
   3         3          48      0.001581    0.000285
   4        23          28      0.000088    0.000019
   5        51           0      0.000000    0.000000    Roots Converged
 Calculating analytic Hessian of the SCF energy
 Polarizability Matrix (a.u.)
            1           2           3
    1 -80.3234618  -2.3471334   0.6149891
    2  -2.3471334 -67.5728338   0.6099509
    3   0.6149891   0.6099509 -54.9512983

 Direct stationary perturbation theory relativistic correction:

 rels  =       0.133952731825
 relv  =      -0.631429048786
 rel2e =       0.273200015235
 E_rel =      -0.224276301727

 Hessian of the SCF Energy
            1           2           3           4           5           6
    1   0.4898872  -0.1023155  -0.0458690  -0.0015873   0.0340584  -0.0109226
    2  -0.1023155   0.4858596   0.0135091   0.0095828  -0.0249434   0.0022958
    3  -0.0458690   0.0135091   0.5839896  -0.0002735  -0.0108994   0.0053043
    4  -0.0015873   0.0095828  -0.0002735   0.4416814  -0.0127687  -0.0068648
    5   0.0340584  -0.0249434  -0.0108994  -0.0127687   0.5763703  -0.0313625
    6  -0.0109226   0.0022958   0.0053043  -0.0068648  -0.0313625   0.5754325
    7   0.0026154   0.0024601  -0.0001231  -0.1246606  -0.0477276  -0.0389877
    8   0.0045206   0.0006389   0.0015783  -0.0360698  -0.1158191  -0.0263773
    9   0.0014577   0.0005261  -0.0004078  -0.0328779  -0.0282351  -0.0977505
   10  -0.0510531  -0.0081165   0.0005623   0.0061395  -0.0292932   0.0065075
   11  -0.0084970   0.0204988   0.0019563  -0.0126435  -0.0149449   0.0008212
   12  -0.0020518   0.0051068  -0.0111290   0.0043126  -0.0152229   0.0047503
   13  -0.1248842  -0.0393182  -0.0291807  -0.0039609   0.0019214   0.0004591
   14  -0.0274745  -0.1143789  -0.0156132   0.0005865   0.0059183  -0.0002774
   15  -0.0223012  -0.0172362  -0.0643730  -0.0002607   0.0008283  -0.0006233
   16   0.0091025   0.0132115   0.0043796   0.0012140  -0.0005553   0.0018281
   17   0.0036498   0.0006107  -0.0007650   0.0037178  -0.0067358   0.0042081
   18  -0.0015341  -0.0015441   0.0058539  -0.0028605   0.0035608  -0.0014148
   19   0.0012068  -0.0014319   0.0009820  -0.0395609   0.0153199   0.0146204
   20  -0.0041511  -0.0022506  -0.0009397  -0.0149706   0.0111860   0.0087232
   21  -0.0004839   0.0001607  -0.0004103  -0.0050261   0.0032821   0.0066854
   22  -0.0494332   0.0081649  -0.0116740  -0.0001546  -0.0003810  -0.0010583
   23   0.0066056  -0.0512086   0.0158271  -0.0010634   0.0015999   0.0008704
   24  -0.0169593   0.0147436  -0.3036513  -0.0000294  -0.0006435   0.0005468
   25  -0.1843976   0.1023747   0.0833780   0.0007665  -0.0001201   0.0002264
   26   0.1109633  -0.1256876  -0.0632263  -0.0018317  -0.0058636   0.0031221
   27   0.0913233  -0.0632651  -0.1060508   0.0003314   0.0020921  -0.0003776
   28  -0.0068732   0.0012209   0.0030339  -0.0474771   0.0129868  -0.0035501
   29   0.0026376   0.0004864  -0.0017078   0.0119139  -0.2836926   0.0779442
   30   0.0017744  -0.0004757  -0.0002879  -0.0040686   0.0801191  -0.0753393
   31   0.0012995  -0.0012527   0.0004068  -0.0477905   0.0000753   0.0150097
   32  -0.0006034   0.0008058  -0.0014234  -0.0007298  -0.0510583   0.0049039
   33  -0.0005731   0.0005341   0.0002778   0.0134296   0.0037747  -0.3009220
   34  -0.0825487   0.0168412  -0.0034664  -0.1532038   0.0363056   0.0268045
   35   0.0071018  -0.1764102   0.0390017   0.0398256  -0.1005840  -0.0144990
   36  -0.0009736   0.0412963  -0.1009082   0.0271856  -0.0128038  -0.0935586
   37  -0.0014418  -0.0004762  -0.0020620  -0.0024422  -0.0009859   0.0290938
   38  -0.0000081  -0.0031725   0.0361801   0.0012075   0.0000434  -0.0167292
   39  -0.0013009   0.0007023  -0.0108037   0.0016862  -0.0007690  -0.0101182
   40  -0.0008032  -0.0004417   0.0003344  -0.0221520  -0.0130913  -0.0107080
   41  -0.0263108  -0.0117848  -0.0136963   0.0135460   0.0086795   0.0072292
   42   0.0086980   0.0039385   0.0023655   0.0096145   0.0058995   0.0035378
   43   0.0000381   0.0001737  -0.0002501  -0.0022246   0.0008232  -0.0260324
   44  -0.0010663  -0.0004194   0.0002249  -0.0035266   0.0020500  -0.0202249
   45  -0.0001274  -0.0000450   0.0000060  -0.0027907   0.0006542  -0.0155057
   46  -0.0011274  -0.0006771  -0.0001782  -0.0045869   0.0034326   0.0035744
   47   0.0008895   0.0013557  -0.0000064   0.0032242  -0.0022056  -0.0006478
   48  -0.0001566  -0.0002474   0.0002248  -0.0015075  -0.0002747  -0.0006469
            7           8           9          10          11          12
    1   0.0026154   0.0045206   0.0014577  -0.0510531  -0.0084970  -0.0020518
    2   0.0024601   0.0006389   0.0005261  -0.0081165   0.0204988   0.0051068
    3  -0.0001231   0.0015783  -0.0004078   0.0005623   0.0019563  -0.0111290
    4  -0.1246606  -0.0360698  -0.0328779   0.0061395  -0.0126435   0.0043126
    5  -0.0477276  -0.1158191  -0.0282351  -0.0292932  -0.0149449  -0.0152229
    6  -0.0389877  -0.0263773  -0.0977505   0.0065075   0.0008212   0.0047503
    7   0.5184941   0.0227433  -0.0107400  -0.0706709   0.0161792  -0.0064823
    8   0.0227433   0.4625705   0.0092344  -0.0022970  -0.1512390   0.0087522
    9  -0.0107400   0.0092344   0.5188618  -0.0092956   0.0078912  -0.0929697
   10  -0.0706709  -0.0022970  -0.0092956   0.8196311   0.2107696  -0.0478392
   11   0.0161792  -0.1512390   0.0078912   0.2107696   0.6683640  -0.0539447
   12  -0.0064823   0.0087522  -0.0929697  -0.0478392  -0.0539447   0.2325843
   13  -0.0118188   0.0049590   0.0014564  -0.1916197   0.1022950  -0.0032097
   14   0.0306458  -0.0035984   0.0004012   0.0627834  -0.1760152  -0.0031772
   15  -0.0058067   0.0031260   0.0184880  -0.0068909  -0.0027512  -0.0473836
   16  -0.0160194  -0.0139865   0.0105256  -0.4898537  -0.3075468   0.0548763
   17  -0.0391791  -0.0302977   0.0073217  -0.2873456  -0.3223573   0.0418132
   18   0.0132070   0.0114644   0.0216163   0.0542422   0.0412864  -0.0805226
   19  -0.1869036   0.0595326   0.0542187  -0.0296617   0.0099333   0.0062722
   20   0.0140362  -0.1111406  -0.0231135   0.0297682  -0.0214728  -0.0155050
   21   0.0491186  -0.0346064  -0.0840710   0.0031021   0.0015539   0.0018131
   22  -0.0002786   0.0001021  -0.0000953   0.0062262  -0.0034285  -0.0048630
   23  -0.0000677  -0.0001196  -0.0000216   0.0045235  -0.0017617  -0.0015309
   24   0.0000888  -0.0000627  -0.0001179   0.0031207  -0.0017242  -0.0003030
   25  -0.0001077  -0.0005324  -0.0000433   0.0028073  -0.0049545   0.0016614
   26  -0.0010786  -0.0002305  -0.0003229   0.0001896  -0.0026004   0.0009561
   27   0.0000516  -0.0001258  -0.0000377  -0.0018082  -0.0006041   0.0001590
   28   0.0006410  -0.0286206   0.0073056  -0.0062029   0.0019391  -0.0029911
   29   0.0002302  -0.0184803   0.0040290  -0.0021615   0.0026030  -0.0022575
   30   0.0001697  -0.0150672   0.0033550  -0.0028480   0.0001839  -0.0005452
   31  -0.0004056  -0.0007401  -0.0285324   0.0008470   0.0018181  -0.0000828
   32   0.0004252  -0.0009536  -0.0190169  -0.0000997   0.0011997  -0.0012935
   33   0.0006082  -0.0013253  -0.0141714  -0.0002578   0.0016193  -0.0002710
   34  -0.0334852   0.0118652   0.0076621   0.0064713  -0.0054674   0.0018070
   35  -0.0089250   0.0096906   0.0068774   0.0007358   0.0002869   0.0004117
   36  -0.0067336   0.0076596   0.0044109   0.0024532  -0.0003768   0.0017512
   37   0.0008638   0.0002945   0.0019194  -0.0009254  -0.0000933   0.0002700
   38  -0.0009795   0.0002633   0.0001852   0.0001918  -0.0004604   0.0001507
   39  -0.0009224  -0.0000737  -0.0004202  -0.0002382   0.0002439  -0.0000960
   40  -0.0014604   0.0040777   0.0033962  -0.0002422   0.0016488  -0.0001363
   41   0.0021060  -0.0017111  -0.0017529   0.0036032  -0.0017630   0.0001764
   42   0.0009952  -0.0008977  -0.0006785  -0.0005545   0.0003528  -0.0001867
   43  -0.0422473   0.0000204  -0.0072308   0.0019414  -0.0023990  -0.0010450
   44  -0.0016826  -0.0529713   0.0341819   0.0005463  -0.0029965   0.0375802
   45  -0.0069663   0.0258977  -0.2732233  -0.0004412   0.0039604  -0.0105696
   46  -0.0345562  -0.0258689   0.0008738  -0.0038342   0.0004470  -0.0004984
   47   0.0108140   0.0133979   0.0018147   0.0162020   0.0026588  -0.0020155
   48   0.0125232   0.0108235  -0.0028841   0.0001856  -0.0004684   0.0029185
           13          14          15          16          17          18
    1  -0.1248842  -0.0274745  -0.0223012   0.0091025   0.0036498  -0.0015341
    2  -0.0393182  -0.1143789  -0.0172362   0.0132115   0.0006107  -0.0015441
    3  -0.0291807  -0.0156132  -0.0643730   0.0043796  -0.0007650   0.0058539
    4  -0.0039609   0.0005865  -0.0002607   0.0012140   0.0037178  -0.0028605
    5   0.0019214   0.0059183   0.0008283  -0.0005553  -0.0067358   0.0035608
    6   0.0004591  -0.0002774  -0.0006233   0.0018281   0.0042081  -0.0014148
    7  -0.0118188   0.0306458  -0.0058067  -0.0160194  -0.0391791   0.0132070
    8   0.0049590  -0.0035984   0.0031260  -0.0139865  -0.0302977   0.0114644
    9   0.0014564   0.0004012   0.0184880   0.0105256   0.0073217   0.0216163
   10  -0.1916197   0.0627834  -0.0068909  -0.4898537  -0.2873456   0.0542422
   11   0.1022950  -0.1760152  -0.0027512  -0.3075468  -0.3223573   0.0412864
   12  -0.0032097  -0.0031772  -0.0473836   0.0548763   0.0418132  -0.0805226
   13   0.5102132  -0.0200168   0.0471407  -0.1172875  -0.0039628   0.0069616
   14  -0.0200168   0.2803033   0.0257671  -0.0170236   0.0359273   0.0010397
   15   0.0471407   0.0257671   0.0680038   0.0064012   0.0013132   0.0133910
   16  -0.1172875  -0.0170236   0.0064012   0.6092049   0.3318046  -0.0692722
   17  -0.0039628   0.0359273   0.0013132   0.3318046   0.3298434  -0.0529615
   18   0.0069616   0.0010397   0.0133910  -0.0692722  -0.0529615   0.0408342
   19   0.0026326   0.0059951  -0.0000844   0.0088909  -0.0039906  -0.0019034
   20   0.0078988  -0.0091499   0.0030314   0.0097087  -0.0022929  -0.0004442
   21  -0.0005648   0.0000408   0.0000746  -0.0030845   0.0008651   0.0026925
   22  -0.0223497  -0.0067836  -0.0332110  -0.0026631  -0.0004700   0.0016578
   23  -0.0144090  -0.0002299  -0.0176056  -0.0019731  -0.0005244   0.0006847
   24  -0.0112819  -0.0037791  -0.0018617  -0.0015251  -0.0000588  -0.0000340
   25  -0.0374222   0.0092853   0.0056895  -0.0036554  -0.0000026  -0.0003379
   26  -0.0224340   0.0093863   0.0055092  -0.0020969   0.0002173  -0.0004014
   27  -0.0113521   0.0050174   0.0061026  -0.0009154   0.0000349  -0.0000925
   28   0.0023847  -0.0008104   0.0004155  -0.0002853  -0.0027243   0.0011622
   29   0.0000385   0.0004312   0.0003260  -0.0009749  -0.0017097   0.0007154
   30   0.0001770   0.0001928  -0.0002102  -0.0004981  -0.0016283   0.0003937
   31   0.0001000  -0.0001906  -0.0002916  -0.0004971  -0.0003272   0.0002552
   32   0.0003149  -0.0004250   0.0002526   0.0001149   0.0000062   0.0003164
   33   0.0003197  -0.0007742  -0.0000674  -0.0004796  -0.0007395   0.0002349
   34  -0.0114064  -0.0359107   0.0074147  -0.0013202   0.0019206  -0.0007579
   35  -0.0103009  -0.0208261   0.0010153  -0.0001512  -0.0000124   0.0001315
   36  -0.0037704  -0.0128148   0.0051936  -0.0011496  -0.0002227  -0.0001384
   37   0.0008038   0.0002008   0.0006031   0.0004090   0.0000964  -0.0000487
   38   0.0002383   0.0022300  -0.0018503  -0.0001811   0.0001198  -0.0000127
   39   0.0012696  -0.0002491   0.0013121   0.0002951   0.0000855  -0.0001093
   40   0.0023564   0.0004750   0.0003018   0.0001730  -0.0005066   0.0000712
   41  -0.0026631  -0.0067048   0.0025058  -0.0012251   0.0003920  -0.0001523
   42   0.0016433   0.0030841   0.0008174   0.0002965  -0.0000850  -0.0001335
   43  -0.0000388   0.0001632   0.0004448   0.0005085   0.0002559  -0.0003196
   44   0.0019262  -0.0025707  -0.0044516  -0.0017357  -0.0030374  -0.0047281
   45  -0.0004467   0.0013199   0.0009586  -0.0009595   0.0003019   0.0013638
   46   0.0022976  -0.0019249   0.0004354   0.0020789  -0.0029363  -0.0005230
   47  -0.0064873  -0.0002975   0.0002197  -0.0073896  -0.0001492   0.0010450
   48   0.0003790  -0.0001778   0.0001776  -0.0007184   0.0005172  -0.0039351
           19          20          21          22          23          24
    1   0.0012068  -0.0041511  -0.0004839  -0.0494332   0.0066056  -0.0169593
    2  -0.0014319  -0.0022506   0.0001607   0.0081649  -0.0512086   0.0147436
    3   0.0009820  -0.0009397  -0.0004103  -0.0116740   0.0158271  -0.3036513
    4  -0.0395609  -0.0149706  -0.0050261  -0.0001546  -0.0010634  -0.0000294
    5   0.0153199   0.0111860   0.0032821  -0.0003810   0.0015999  -0.0006435
    6   0.0146204   0.0087232   0.0066854  -0.0010583   0.0008704   0.0005468
    7  -0.1869036   0.0140362   0.0491186  -0.0002786  -0.0000677   0.0000888
    8   0.0595326  -0.1111406  -0.0346064   0.0001021  -0.0001196  -0.0000627
    9   0.0542187  -0.0231135  -0.0840710  -0.0000953  -0.0000216  -0.0001179
   10  -0.0296617   0.0297682   0.0031021   0.0062262   0.0045235   0.0031207
   11   0.0099333  -0.0214728   0.0015539  -0.0034285  -0.0017617  -0.0017242
   12   0.0062722  -0.0155050   0.0018131  -0.0048630  -0.0015309  -0.0003030
   13   0.0026326   0.0078988  -0.0005648  -0.0223497  -0.0144090  -0.0112819
   14   0.0059951  -0.0091499   0.0000408  -0.0067836  -0.0002299  -0.0037791
   15  -0.0000844   0.0030314   0.0000746  -0.0332110  -0.0176056  -0.0018617
   16   0.0088909   0.0097087  -0.0030845  -0.0026631  -0.0019731  -0.0015251
   17  -0.0039906  -0.0022929   0.0008651  -0.0004700  -0.0005244  -0.0000588
   18  -0.0019034  -0.0004442   0.0026925   0.0016578   0.0006847  -0.0000340
   19   0.4823186   0.1542165  -0.0940877   0.0000863   0.0001722  -0.0001676
   20   0.1542165   0.4370843   0.0505356   0.0004252   0.0002557   0.0001878
   21  -0.0940877   0.0505356   0.0882553   0.0001268  -0.0000722   0.0001246
   22   0.0000863   0.0004252   0.0001268   0.0610446   0.0041699   0.0255523
   23   0.0001722   0.0002557  -0.0000722   0.0041699   0.0570318  -0.0142100
   24  -0.0001676   0.0001878   0.0001246   0.0255523  -0.0142100   0.3255958
   25   0.0000763   0.0004078   0.0000004   0.0042994  -0.0006756   0.0000641
   26   0.0003283   0.0004233  -0.0000192  -0.0014975   0.0022647   0.0014167
   27   0.0000397   0.0000233   0.0000204   0.0231656  -0.0170979  -0.0130680
   28   0.0018882   0.0010574  -0.0003212   0.0000610  -0.0002272   0.0000997
   29   0.0002686   0.0015329  -0.0000348  -0.0000094   0.0001305   0.0000647
   30   0.0009786   0.0006667  -0.0000118   0.0001905  -0.0003938   0.0002913
   31   0.0025504   0.0005703   0.0013649   0.0001781   0.0004587  -0.0007995
   32   0.0014452   0.0004062   0.0013810   0.0002008  -0.0000187   0.0005453
   33   0.0002860   0.0006668   0.0021772   0.0002493  -0.0007821   0.0004488
   34  -0.0043810  -0.0037254  -0.0009394   0.0012648   0.0017447   0.0011520
   35  -0.0061631  -0.0020314  -0.0009522   0.0000858  -0.0027047   0.0011877
   36  -0.0034689  -0.0021678   0.0001416  -0.0002536   0.0332097  -0.0096005
   37   0.0001586  -0.0000595  -0.0007464   0.0011525   0.0008154   0.0001764
   38   0.0000532  -0.0000504   0.0001863  -0.0002777  -0.0059866   0.0018365
   39  -0.0001718   0.0000131   0.0004940  -0.0000922   0.0018583   0.0011678
   40  -0.0022222  -0.0013616  -0.0002141   0.0005276  -0.0000856   0.0003352
   41   0.0013742   0.0009655   0.0000953  -0.0000678   0.0014099   0.0005587
   42   0.0006051   0.0000747   0.0002772   0.0002260  -0.0006271   0.0004064
   43  -0.0161880   0.0043025   0.0369727  -0.0000529  -0.0000984   0.0001101
   44   0.0080602   0.0033832  -0.0167188   0.0000354   0.0000922   0.0000818
   45   0.0170536  -0.0051059  -0.0088542   0.0000754  -0.0001373   0.0000893
   46  -0.2208913  -0.1981234   0.0147827   0.0000916   0.0001101   0.0000633
   47  -0.2451137  -0.3068486  -0.0056972  -0.0002685  -0.0002305  -0.0001446
   48   0.0048276  -0.0166464  -0.0094087   0.0000038   0.0000283  -0.0000345
           25          26          27          28          29          30
    1  -0.1843976   0.1109633   0.0913233  -0.0068732   0.0026376   0.0017744
    2   0.1023747  -0.1256876  -0.0632651   0.0012209   0.0004864  -0.0004757
    3   0.0833780  -0.0632263  -0.1060508   0.0030339  -0.0017078  -0.0002879
    4   0.0007665  -0.0018317   0.0003314  -0.0474771   0.0119139  -0.0040686
    5  -0.0001201  -0.0058636   0.0020921   0.0129868  -0.2836926   0.0801191
    6   0.0002264   0.0031221  -0.0003776  -0.0035501   0.0779442  -0.0753393
    7  -0.0001077  -0.0010786   0.0000516   0.0006410   0.0002302   0.0001697
    8  -0.0005324  -0.0002305  -0.0001258  -0.0286206  -0.0184803  -0.0150672
    9  -0.0000433  -0.0003229  -0.0000377   0.0073056   0.0040290   0.0033550
   10   0.0028073   0.0001896  -0.0018082  -0.0062029  -0.0021615  -0.0028480
   11  -0.0049545  -0.0026004  -0.0006041   0.0019391   0.0026030   0.0001839
   12   0.0016614   0.0009561   0.0001590  -0.0029911  -0.0022575  -0.0005452
   13  -0.0374222  -0.0224340  -0.0113521   0.0023847   0.0000385   0.0001770
   14   0.0092853   0.0093863   0.0050174  -0.0008104   0.0004312   0.0001928
   15   0.0056895   0.0055092   0.0061026   0.0004155   0.0003260  -0.0002102
   16  -0.0036554  -0.0020969  -0.0009154  -0.0002853  -0.0009749  -0.0004981
   17  -0.0000026   0.0002173   0.0000349  -0.0027243  -0.0017097  -0.0016283
   18  -0.0003379  -0.0004014  -0.0000925   0.0011622   0.0007154   0.0003937
   19   0.0000763   0.0003283   0.0000397   0.0018882   0.0002686   0.0009786
   20   0.0004078   0.0004233   0.0000233   0.0010574   0.0015329   0.0006667
   21   0.0000004  -0.0000192   0.0000204  -0.0003212  -0.0000348  -0.0000118
   22   0.0042994  -0.0014975   0.0231656   0.0000610  -0.0000094   0.0001905
   23  -0.0006756   0.0022647  -0.0170979  -0.0002272   0.0001305  -0.0003938
   24   0.0000641   0.0014167  -0.0130680   0.0000997   0.0000647   0.0002913
   25   0.2139754  -0.1069068  -0.0899608   0.0002066  -0.0001013   0.0001442
   26  -0.1069068   0.1348152   0.0669700   0.0018948  -0.0006458  -0.0004209
   27  -0.0899608   0.0669700   0.1063215  -0.0004759   0.0003577   0.0004987
   28   0.0002066   0.0018948  -0.0004759   0.0526656  -0.0129381   0.0053143
   29  -0.0001013  -0.0006458   0.0003577  -0.0129381   0.3081134  -0.0829039
   30   0.0001442  -0.0004209   0.0004987   0.0053143  -0.0829039   0.0778672
   31  -0.0000684  -0.0003638  -0.0002604   0.0000558  -0.0000750  -0.0016390
   32  -0.0000124   0.0002154   0.0002263  -0.0018291   0.0004526   0.0309040
   33   0.0000620   0.0000091   0.0003767   0.0004703   0.0004842  -0.0099425
   34   0.0032922   0.0233979  -0.0098960  -0.0005214   0.0007796   0.0003799
   35   0.0005528  -0.0141560   0.0074446   0.0281410  -0.0106725  -0.0110324
   36  -0.0005055  -0.0136923   0.0051532  -0.0105036   0.0034005   0.0023870
   37   0.0001260  -0.0001019  -0.0005158   0.0011010  -0.0001071  -0.0005673
   38  -0.0000371   0.0015098  -0.0005275  -0.0005317   0.0001863  -0.0001659
   39  -0.0002425   0.0003383   0.0008583   0.0001336  -0.0003338   0.0005303
   40  -0.0000254  -0.0005419   0.0002440   0.0009911   0.0002250  -0.0004654
   41   0.0008500   0.0004716  -0.0005462  -0.0005301   0.0005454   0.0005227
   42  -0.0001423  -0.0003264   0.0001662  -0.0007223   0.0001106   0.0001561
   43  -0.0000060   0.0000232   0.0000346   0.0011170   0.0003235   0.0008390
   44   0.0001220   0.0000929   0.0000463   0.0010262   0.0009107  -0.0003220
   45  -0.0000104   0.0000554  -0.0000111   0.0005961  -0.0002040   0.0009726
   46   0.0001331   0.0000557  -0.0000056   0.0002478  -0.0000496   0.0001190
   47  -0.0002497  -0.0002127  -0.0000459  -0.0000546  -0.0001915  -0.0001790
   48   0.0000168   0.0000325  -0.0000188   0.0000331   0.0000094  -0.0001150
           31          32          33          34          35          36
    1   0.0012995  -0.0006034  -0.0005731  -0.0825487   0.0071018  -0.0009736
    2  -0.0012527   0.0008058   0.0005341   0.0168412  -0.1764102   0.0412963
    3   0.0004068  -0.0014234   0.0002778  -0.0034664   0.0390017  -0.1009082
    4  -0.0477905  -0.0007298   0.0134296  -0.1532038   0.0398256   0.0271856
    5   0.0000753  -0.0510583   0.0037747   0.0363056  -0.1005840  -0.0128038
    6   0.0150097   0.0049039  -0.3009220   0.0268045  -0.0144990  -0.0935586
    7  -0.0004056   0.0004252   0.0006082  -0.0334852  -0.0089250  -0.0067336
    8  -0.0007401  -0.0009536  -0.0013253   0.0118652   0.0096906   0.0076596
    9  -0.0285324  -0.0190169  -0.0141714   0.0076621   0.0068774   0.0044109
   10   0.0008470  -0.0000997  -0.0002578   0.0064713   0.0007358   0.0024532
   11   0.0018181   0.0011997   0.0016193  -0.0054674   0.0002869  -0.0003768
   12  -0.0000828  -0.0012935  -0.0002710   0.0018070   0.0004117   0.0017512
   13   0.0001000   0.0003149   0.0003197  -0.0114064  -0.0103009  -0.0037704
   14  -0.0001906  -0.0004250  -0.0007742  -0.0359107  -0.0208261  -0.0128148
   15  -0.0002916   0.0002526  -0.0000674   0.0074147   0.0010153   0.0051936
   16  -0.0004971   0.0001149  -0.0004796  -0.0013202  -0.0001512  -0.0011496
   17  -0.0003272   0.0000062  -0.0007395   0.0019206  -0.0000124  -0.0002227
   18   0.0002552   0.0003164   0.0002349  -0.0007579   0.0001315  -0.0001384
   19   0.0025504   0.0014452   0.0002860  -0.0043810  -0.0061631  -0.0034689
   20   0.0005703   0.0004062   0.0006668  -0.0037254  -0.0020314  -0.0021678
   21   0.0013649   0.0013810   0.0021772  -0.0009394  -0.0009522   0.0001416
   22   0.0001781   0.0002008   0.0002493   0.0012648   0.0000858  -0.0002536
   23   0.0004587  -0.0000187  -0.0007821   0.0017447  -0.0027047   0.0332097
   24  -0.0007995   0.0005453   0.0004488   0.0011520   0.0011877  -0.0096005
   25  -0.0000684  -0.0000124   0.0000620   0.0032922   0.0005528  -0.0005055
   26  -0.0003638   0.0002154   0.0000091   0.0233979  -0.0141560  -0.0136923
   27  -0.0002604   0.0002263   0.0003767  -0.0098960   0.0074446   0.0051532
   28   0.0000558  -0.0018291   0.0004703  -0.0005214   0.0281410  -0.0105036
   29  -0.0000750   0.0004526   0.0004842   0.0007796  -0.0106725   0.0034005
   30  -0.0016390   0.0309040  -0.0099425   0.0003799  -0.0110324   0.0023870
   31   0.0535983   0.0008127  -0.0155905  -0.0025142  -0.0000952   0.0306636
   32   0.0008127   0.0513859  -0.0010977   0.0005974  -0.0007479  -0.0136257
   33  -0.0155905  -0.0010977   0.3283498   0.0013239  -0.0000527  -0.0083864
   34  -0.0025142   0.0005974   0.0013239   0.5394907   0.0500193   0.0318068
   35  -0.0000952  -0.0007479  -0.0000527   0.0500193   0.4720977   0.0067161
   36   0.0306636  -0.0136257  -0.0083864   0.0318068   0.0067161   0.5767832
   37  -0.0045586   0.0021882   0.0012694  -0.0506252  -0.0010752   0.0152188
   38   0.0032249  -0.0005758  -0.0005151  -0.0022465  -0.0497701   0.0074691
   39   0.0015904  -0.0010578   0.0010464   0.0155815   0.0094064  -0.2993883
   40   0.0008954  -0.0003552   0.0004284  -0.2106167  -0.0983841  -0.0780921
   41  -0.0007793   0.0003671   0.0000673  -0.0980231  -0.1052528  -0.0445741
   42  -0.0002418   0.0005198   0.0004335  -0.0796268  -0.0457904  -0.0839118
   43  -0.0038948  -0.0025938  -0.0015607   0.0011380  -0.0002983  -0.0009690
   44  -0.0030674  -0.0011031  -0.0019196   0.0009743   0.0001643   0.0002655
   45  -0.0018303  -0.0014361   0.0002850   0.0008135   0.0002363  -0.0002443
   46   0.0002046   0.0001240   0.0000150  -0.0010340  -0.0010692  -0.0009081
   47  -0.0000688   0.0000436   0.0000507   0.0009274   0.0009286   0.0002613
   48  -0.0000223  -0.0000983   0.0001305  -0.0000593  -0.0001020   0.0003158
           37          38          39          40          41          42
    1  -0.0014418  -0.0000081  -0.0013009  -0.0008032  -0.0263108   0.0086980
    2  -0.0004762  -0.0031725   0.0007023  -0.0004417  -0.0117848   0.0039385
    3  -0.0020620   0.0361801  -0.0108037   0.0003344  -0.0136963   0.0023655
    4  -0.0024422   0.0012075   0.0016862  -0.0221520   0.0135460   0.0096145
    5  -0.0009859   0.0000434  -0.0007690  -0.0130913   0.0086795   0.0058995
    6   0.0290938  -0.0167292  -0.0101182  -0.0107080   0.0072292   0.0035378
    7   0.0008638  -0.0009795  -0.0009224  -0.0014604   0.0021060   0.0009952
    8   0.0002945   0.0002633  -0.0000737   0.0040777  -0.0017111  -0.0008977
    9   0.0019194   0.0001852  -0.0004202   0.0033962  -0.0017529  -0.0006785
   10  -0.0009254   0.0001918  -0.0002382  -0.0002422   0.0036032  -0.0005545
   11  -0.0000933  -0.0004604   0.0002439   0.0016488  -0.0017630   0.0003528
   12   0.0002700   0.0001507  -0.0000960  -0.0001363   0.0001764  -0.0001867
   13   0.0008038   0.0002383   0.0012696   0.0023564  -0.0026631   0.0016433
   14   0.0002008   0.0022300  -0.0002491   0.0004750  -0.0067048   0.0030841
   15   0.0006031  -0.0018503   0.0013121   0.0003018   0.0025058   0.0008174
   16   0.0004090  -0.0001811   0.0002951   0.0001730  -0.0012251   0.0002965
   17   0.0000964   0.0001198   0.0000855  -0.0005066   0.0003920  -0.0000850
   18  -0.0000487  -0.0000127  -0.0001093   0.0000712  -0.0001523  -0.0001335
   19   0.0001586   0.0000532  -0.0001718  -0.0022222   0.0013742   0.0006051
   20  -0.0000595  -0.0000504   0.0000131  -0.0013616   0.0009655   0.0000747
   21  -0.0007464   0.0001863   0.0004940  -0.0002141   0.0000953   0.0002772
   22   0.0011525  -0.0002777  -0.0000922   0.0005276  -0.0000678   0.0002260
   23   0.0008154  -0.0059866   0.0018583  -0.0000856   0.0014099  -0.0006271
   24   0.0001764   0.0018365   0.0011678   0.0003352   0.0005587   0.0004064
   25   0.0001260  -0.0000371  -0.0002425  -0.0000254   0.0008500  -0.0001423
   26  -0.0001019   0.0015098   0.0003383  -0.0005419   0.0004716  -0.0003264
   27  -0.0005158  -0.0005275   0.0008583   0.0002440  -0.0005462   0.0001662
   28   0.0011010  -0.0005317   0.0001336   0.0009911  -0.0005301  -0.0007223
   29  -0.0001071   0.0001863  -0.0003338   0.0002250   0.0005454   0.0001106
   30  -0.0005673  -0.0001659   0.0005303  -0.0004654   0.0005227   0.0001561
   31  -0.0045586   0.0032249   0.0015904   0.0008954  -0.0007793  -0.0002418
   32   0.0021882  -0.0005758  -0.0010578  -0.0003552   0.0003671   0.0005198
   33   0.0012694  -0.0005151   0.0010464   0.0004284   0.0000673   0.0004335
   34  -0.0506252  -0.0022465   0.0155815  -0.2106167  -0.0980231  -0.0796268
   35  -0.0010752  -0.0497701   0.0094064  -0.0983841  -0.1052528  -0.0457904
   36   0.0152188   0.0074691  -0.2993883  -0.0780921  -0.0445741  -0.0839118
   37   0.0538738  -0.0024726  -0.0184515   0.0019890   0.0017629  -0.0255637
   38  -0.0024726   0.0549487  -0.0108213   0.0015714   0.0005009  -0.0156580
   39  -0.0184515  -0.0108213   0.3265004   0.0002771   0.0002471  -0.0118430
   40   0.0019890   0.0015714   0.0002771   0.2306963   0.1061631   0.0843894
   41   0.0017629   0.0005009   0.0002471   0.1061631   0.1142741   0.0493510
   42  -0.0255637  -0.0156580  -0.0118430   0.0843894   0.0493510   0.0879970
   43  -0.0005071   0.0002910   0.0005657   0.0002979  -0.0001953   0.0002540
   44   0.0000342   0.0002330   0.0003374   0.0001221  -0.0000667   0.0001204
   45  -0.0005165   0.0002213   0.0008118  -0.0001367  -0.0000198   0.0005056
   46   0.0000227  -0.0000439   0.0000204  -0.0004045   0.0003893   0.0001295
   47  -0.0000206  -0.0000193   0.0000725   0.0004849  -0.0003227  -0.0000670
   48  -0.0000790   0.0000508   0.0000575  -0.0000251  -0.0000117   0.0000908
           43          44          45          46          47          48
    1   0.0000381  -0.0010663  -0.0001274  -0.0011274   0.0008895  -0.0001566
    2   0.0001737  -0.0004194  -0.0000450  -0.0006771   0.0013557  -0.0002474
    3  -0.0002501   0.0002249   0.0000060  -0.0001782  -0.0000064   0.0002248
    4  -0.0022246  -0.0035266  -0.0027907  -0.0045869   0.0032242  -0.0015075
    5   0.0008232   0.0020500   0.0006542   0.0034326  -0.0022056  -0.0002747
    6  -0.0260324  -0.0202249  -0.0155057   0.0035744  -0.0006478  -0.0006469
    7  -0.0422473  -0.0016826  -0.0069663  -0.0345562   0.0108140   0.0125232
    8   0.0000204  -0.0529713   0.0258977  -0.0258689   0.0133979   0.0108235
    9  -0.0072308   0.0341819  -0.2732233   0.0008738   0.0018147  -0.0028841
   10   0.0019414   0.0005463  -0.0004412  -0.0038342   0.0162020   0.0001856
   11  -0.0023990  -0.0029965   0.0039604   0.0004470   0.0026588  -0.0004684
   12  -0.0010450   0.0375802  -0.0105696  -0.0004984  -0.0020155   0.0029185
   13  -0.0000388   0.0019262  -0.0004467   0.0022976  -0.0064873   0.0003790
   14   0.0001632  -0.0025707   0.0013199  -0.0019249  -0.0002975  -0.0001778
   15   0.0004448  -0.0044516   0.0009586   0.0004354   0.0002197   0.0001776
   16   0.0005085  -0.0017357  -0.0009595   0.0020789  -0.0073896  -0.0007184
   17   0.0002559  -0.0030374   0.0003019  -0.0029363  -0.0001492   0.0005172
   18  -0.0003196  -0.0047281   0.0013638  -0.0005230   0.0010450  -0.0039351
   19  -0.0161880   0.0080602   0.0170536  -0.2208913  -0.2451137   0.0048276
   20   0.0043025   0.0033832  -0.0051059  -0.1981234  -0.3068486  -0.0166464
   21   0.0369727  -0.0167188  -0.0088542   0.0147827  -0.0056972  -0.0094087
   22  -0.0000529   0.0000354   0.0000754   0.0000916  -0.0002685   0.0000038
   23  -0.0000984   0.0000922  -0.0001373   0.0001101  -0.0002305   0.0000283
   24   0.0001101   0.0000818   0.0000893   0.0000633  -0.0001446  -0.0000345
   25  -0.0000060   0.0001220  -0.0000104   0.0001331  -0.0002497   0.0000168
   26   0.0000232   0.0000929   0.0000554   0.0000557  -0.0002127   0.0000325
   27   0.0000346   0.0000463  -0.0000111  -0.0000056  -0.0000459  -0.0000188
   28   0.0011170   0.0010262   0.0005961   0.0002478  -0.0000546   0.0000331
   29   0.0003235   0.0009107  -0.0002040  -0.0000496  -0.0001915   0.0000094
   30   0.0008390  -0.0003220   0.0009726   0.0001190  -0.0001790  -0.0001150
   31  -0.0038948  -0.0030674  -0.0018303   0.0002046  -0.0000688  -0.0000223
   32  -0.0025938  -0.0011031  -0.0014361   0.0001240   0.0000436  -0.0000983
   33  -0.0015607  -0.0019196   0.0002850   0.0000150   0.0000507   0.0001305
   34   0.0011380   0.0009743   0.0008135  -0.0010340   0.0009274  -0.0000593
   35  -0.0002983   0.0001643   0.0002363  -0.0010692   0.0009286  -0.0001020
   36  -0.0009690   0.0002655  -0.0002443  -0.0009081   0.0002613   0.0003158
   37  -0.0005071   0.0000342  -0.0005165   0.0000227  -0.0000206  -0.0000790
   38   0.0002910   0.0002330   0.0002213  -0.0000439  -0.0000193   0.0000508
   39   0.0005657   0.0003374   0.0008118   0.0000204   0.0000725   0.0000575
   40   0.0002979   0.0001221  -0.0001367  -0.0004045   0.0004849  -0.0000251
   41  -0.0001953  -0.0000667  -0.0000198   0.0003893  -0.0003227  -0.0000117
   42   0.0002540   0.0001204   0.0005056   0.0001295  -0.0000670   0.0000908
   43   0.0601583  -0.0016758  -0.0040383  -0.0000397   0.0008838   0.0022249
   44  -0.0016758   0.0573550  -0.0242440  -0.0000924  -0.0011162  -0.0002295
   45  -0.0040383  -0.0242440   0.3045076  -0.0002745  -0.0014552  -0.0010921
   46  -0.0000397  -0.0000924  -0.0002745   0.2613976   0.2262270  -0.0176257
   47   0.0008838  -0.0011162  -0.0014552   0.2262270   0.2932091   0.0067945
   48   0.0022249  -0.0002295  -0.0010921  -0.0176257   0.0067945   0.0142199
 Gradient time:  CPU 3024.26 s  wall 3025.01 s
 **********************************************************************
 **                                                                  **
 **                       VIBRATIONAL ANALYSIS                       **
 **                       --------------------                       **
 **                                                                  **
 **        VIBRATIONAL FREQUENCIES (CM**-1) AND NORMAL MODES         **
 **     FORCE CONSTANTS (mDYN/ANGSTROM) AND REDUCED MASSES (AMU)     **
 **                  INFRARED INTENSITIES (KM/MOL)                   **
 **                                                                  **
 **********************************************************************


 Mode:                 1                      2                      3
 Frequency:        96.12                 146.32                 296.31
 Force Cnst:      0.0282                 0.0407                 0.1087
 Red. Mass:       5.1751                 3.2302                 2.1016
 IR Active:          YES                    YES                    YES
 IR Intens:        1.382                  3.869                  7.989
 Raman Active:       YES                    YES                    YES
               X      Y      Z        X      Y      Z        X      Y      Z
 C          0.030 -0.052 -0.158    0.095  0.000 -0.163    0.042 -0.054 -0.085
 C         -0.034 -0.061  0.184    0.002 -0.052  0.135   -0.026  0.049 -0.118
 C          0.027 -0.007 -0.028    0.021  0.010  0.027   -0.013 -0.003 -0.080
 C          0.003  0.015  0.046   -0.008  0.010  0.029   -0.000  0.022 -0.029
 O         -0.003  0.003 -0.183   -0.021 -0.009  0.276   -0.033 -0.012  0.072
 O          0.017  0.045  0.309   -0.032  0.015 -0.115   -0.037  0.076  0.005
 O         -0.056  0.016 -0.278   -0.022  0.003 -0.077   -0.001 -0.101  0.065
 H          0.124 -0.268 -0.179    0.478 -0.041 -0.207    0.252 -0.247 -0.120
 H         -0.009  0.038 -0.338   -0.065  0.016 -0.467   -0.057  0.004 -0.334
 H         -0.040 -0.010  0.348   -0.031  0.004  0.321    0.031  0.003 -0.279
 H         -0.099 -0.241  0.180    0.069 -0.253  0.140   -0.171  0.225 -0.128
 C          0.006  0.046  0.131   -0.039  0.027 -0.088    0.063  0.035  0.139
 H          0.058  0.267  0.144   -0.218  0.103 -0.098    0.358  0.213  0.167
 H         -0.024 -0.016  0.276    0.010  0.028 -0.200   -0.041 -0.022  0.444
 H          0.239 -0.020 -0.021    0.120  0.046  0.033   -0.121 -0.001 -0.083
 H          0.027 -0.056 -0.074   -0.016 -0.002 -0.136    0.082 -0.175  0.148
 TransDip   0.017 -0.030  0.016    0.052  0.011 -0.033    0.079 -0.027 -0.036

 Mode:                 4                      5                      6
 Frequency:       299.23                 374.05                 416.42
 Force Cnst:      0.1722                 0.2446                 0.3935
 Red. Mass:       3.2635                 2.9678                 3.8513
 IR Active:          YES                    YES                    YES
 IR Intens:       30.380                  4.146                 20.161
 Raman Active:       YES                    YES                    YES
               X      Y      Z        X      Y      Z        X      Y      Z
 C          0.030  0.008 -0.064   -0.049 -0.026 -0.059   -0.114  0.125 -0.024
 C         -0.055 -0.030 -0.061    0.058  0.207  0.001   -0.050  0.021  0.037
 C         -0.048 -0.070  0.000    0.076 -0.014  0.229    0.136 -0.101 -0.063
 C         -0.068 -0.081  0.056    0.018 -0.040  0.163   -0.001 -0.091 -0.027
 O          0.002  0.021  0.008   -0.015 -0.083 -0.055   -0.024 -0.123  0.001
 O          0.017 -0.219 -0.017   -0.031 -0.019 -0.077   -0.117  0.093  0.044
 O          0.087  0.246  0.028   -0.041 -0.032 -0.086    0.248 -0.094  0.056
 H          0.153 -0.103 -0.083    0.008 -0.094 -0.069   -0.205  0.226 -0.011
 H         -0.021  0.049 -0.207   -0.040  0.043 -0.128   -0.026  0.161  0.094
 H         -0.109 -0.058 -0.145    0.045  0.080 -0.413   -0.239  0.046  0.153
 H         -0.124  0.066 -0.065    0.169  0.630  0.005   -0.089 -0.132  0.034
 C          0.025  0.059  0.080   -0.019  0.021  0.011   -0.070  0.154 -0.023
 H          0.208  0.188  0.099   -0.054  0.033  0.009   -0.054  0.241 -0.017
 H         -0.068  0.057  0.288    0.060 -0.085 -0.027   -0.048  0.065  0.044
 H         -0.081 -0.174 -0.009    0.204 -0.203  0.209    0.163 -0.077 -0.065
 H         -0.264  0.558 -0.307   -0.008 -0.063 -0.218   -0.027  0.146 -0.645
 TransDip  -0.141  0.092 -0.053    0.041  0.006  0.050   -0.059  0.043 -0.124

 Mode:                 7                      8                      9
 Frequency:       434.42                 470.86                 551.97
 Force Cnst:      0.1966                 0.3062                 0.9631
 Red. Mass:       1.7686                 2.3442                 5.3654
 IR Active:          YES                    YES                    YES
 IR Intens:       67.922                 21.744                 13.840
 Raman Active:       YES                    YES                    YES
               X      Y      Z        X      Y      Z        X      Y      Z
 C         -0.031  0.084 -0.010   -0.035 -0.035 -0.003    0.232  0.026  0.062
 C          0.060 -0.031  0.005   -0.095  0.072  0.019   -0.137 -0.184 -0.069
 C          0.036 -0.063  0.032    0.021  0.028 -0.042   -0.068 -0.194  0.109
 C         -0.072 -0.044  0.015    0.081 -0.034 -0.055    0.055 -0.023  0.165
 O         -0.049  0.045  0.002    0.039 -0.146  0.021    0.157 -0.013 -0.102
 O         -0.081 -0.060 -0.026    0.063  0.013 -0.008   -0.162  0.259 -0.097
 O          0.036 -0.001 -0.055    0.068  0.108 -0.021   -0.025  0.067 -0.015
 H         -0.105  0.152 -0.000    0.034 -0.095 -0.014    0.180 -0.020  0.062
 H         -0.046 -0.007  0.081    0.025  0.116 -0.087    0.251  0.068  0.044
 H         -0.063 -0.021  0.059   -0.062  0.052 -0.053   -0.227 -0.210 -0.131
 H          0.118 -0.081  0.010   -0.199  0.129  0.011   -0.122 -0.096 -0.066
 C          0.093  0.082 -0.027   -0.170 -0.009  0.043   -0.016 -0.007  0.004
 H          0.178  0.151 -0.016   -0.275 -0.042  0.032   -0.021 -0.103 -0.000
 H          0.067  0.035  0.095   -0.104 -0.024 -0.084   -0.155  0.269 -0.044
 H          0.062 -0.101  0.028   -0.002  0.045 -0.037   -0.111 -0.456  0.083
 H          0.275 -0.207  0.815    0.225 -0.026  0.803   -0.096  0.131  0.215
 TransDip   0.124 -0.066  0.223   -0.011 -0.047  0.141    0.013 -0.068  0.097

 Mode:                10                     11                     12
 Frequency:       608.79                 674.47                 792.19
 Force Cnst:      0.6213                 0.9618                 1.0237
 Red. Mass:       2.8450                 3.5883                 2.7687
 IR Active:          YES                    YES                    YES
 IR Intens:        0.871                  6.156                  4.172
 Raman Active:       YES                    YES                    YES
               X      Y      Z        X      Y      Z        X      Y      Z
 C          0.025 -0.025  0.038   -0.204 -0.043 -0.076    0.061 -0.033  0.057
 C         -0.039 -0.007  0.021   -0.069 -0.092 -0.066    0.010  0.126 -0.037
 C          0.061 -0.062 -0.025    0.012 -0.028  0.025   -0.009  0.123 -0.162
 C         -0.061  0.063  0.036    0.112  0.149  0.225   -0.031 -0.013  0.249
 O         -0.052  0.232 -0.035   -0.052  0.060  0.011   -0.001 -0.063 -0.066
 O         -0.007 -0.042 -0.009    0.184  0.048 -0.086   -0.061 -0.062 -0.049
 O          0.161 -0.080 -0.014    0.051 -0.020 -0.011    0.008 -0.025  0.021
 H          0.216 -0.297  0.004   -0.228  0.127 -0.058    0.106 -0.194  0.041
 H         -0.105  0.021 -0.254   -0.156 -0.094  0.073    0.030  0.030 -0.075
 H         -0.018 -0.084 -0.230   -0.093 -0.016  0.193    0.118  0.305  0.513
 H         -0.185  0.225  0.009   -0.031 -0.351 -0.059   -0.158 -0.442 -0.041
 C         -0.100 -0.067  0.073   -0.065 -0.046 -0.046    0.037  0.049  0.012
 H         -0.455 -0.327  0.032    0.312  0.213 -0.004   -0.074 -0.156 -0.007
 H          0.013  0.069 -0.364   -0.190 -0.195  0.416    0.112  0.088 -0.199
 H          0.140 -0.109 -0.034   -0.031 -0.320 -0.004   -0.170 -0.150 -0.182
 H          0.140 -0.060  0.047    0.064 -0.032  0.052    0.101 -0.108  0.014
 TransDip  -0.001 -0.021  0.021   -0.059 -0.029  0.045    0.018 -0.021  0.059

 Mode:                13                     14                     15
 Frequency:       888.56                 913.03                 932.03
 Force Cnst:      1.1819                 0.8380                 0.9915
 Red. Mass:       2.5407                 1.7062                 1.9372
 IR Active:          YES                    YES                    YES
 IR Intens:        0.352                  3.834                  8.396
 Raman Active:       YES                    YES                    YES
               X      Y      Z        X      Y      Z        X      Y      Z
 C          0.002 -0.129  0.038    0.130 -0.078 -0.060    0.086 -0.072  0.101
 C         -0.091  0.051  0.028   -0.096  0.010  0.078   -0.069  0.034 -0.079
 C         -0.019 -0.111  0.020   -0.002  0.075 -0.033    0.035  0.068  0.121
 C          0.032  0.063 -0.049   -0.040  0.031  0.051   -0.036  0.024 -0.067
 O         -0.110 -0.040  0.006   -0.010  0.002 -0.000   -0.039 -0.004 -0.014
 O          0.094  0.032 -0.002   -0.023 -0.033 -0.006   -0.003 -0.030  0.020
 O         -0.011  0.012  0.004    0.046 -0.019 -0.002    0.052 -0.017 -0.027
 H         -0.078 -0.220  0.040   -0.217  0.376  0.003    0.168 -0.229  0.082
 H         -0.125 -0.332  0.063    0.193 -0.395  0.438    0.012 -0.038 -0.074
 H         -0.506  0.034  0.040    0.042 -0.063 -0.193   -0.252  0.111  0.195
 H         -0.162  0.033  0.024   -0.241  0.282  0.065    0.355 -0.223 -0.050
 C          0.185  0.148 -0.027    0.003 -0.025 -0.055   -0.076  0.023 -0.084
 H         -0.160 -0.071 -0.065   -0.003  0.344 -0.038    0.387 -0.073 -0.050
 H          0.304  0.238 -0.411   -0.105  0.032  0.114   -0.382  0.283  0.258
 H         -0.033 -0.128  0.018    0.093  0.125 -0.027    0.156  0.151  0.120
 H         -0.114  0.104  0.042    0.083 -0.051  0.004    0.115 -0.073 -0.049
 TransDip  -0.009  0.011 -0.013   -0.009  0.053  0.032    0.060  0.042  0.057

 Mode:                16                     17                     18
 Frequency:       963.44                1075.16                1083.10
 Force Cnst:      1.5889                 1.2812                 2.1735
 Red. Mass:       2.9054                 1.8812                 3.1446
 IR Active:          YES                    YES                    YES
 IR Intens:       30.283                  4.751                 46.754
 Raman Active:       YES                    YES                    YES
               X      Y      Z        X      Y      Z        X      Y      Z
 C         -0.051 -0.094 -0.030    0.005 -0.135 -0.007   -0.179 -0.140  0.012
 C         -0.084  0.218  0.043    0.136  0.040 -0.027   -0.035 -0.120 -0.019
 C         -0.025 -0.084  0.003   -0.018 -0.084 -0.015    0.133  0.105 -0.051
 C          0.022 -0.101 -0.060    0.021 -0.035 -0.037    0.035 -0.107  0.069
 O          0.144  0.139  0.031    0.016  0.056  0.018    0.165  0.073  0.017
 O         -0.072  0.022  0.015   -0.006  0.017  0.004   -0.071 -0.007 -0.002
 O          0.015 -0.000 -0.005   -0.014 -0.003 -0.001   -0.074  0.047  0.039
 H          0.019  0.044 -0.020   -0.136 -0.028  0.020   -0.001 -0.259 -0.002
 H         -0.009 -0.123  0.059    0.001 -0.297  0.183   -0.234 -0.174 -0.058
 H         -0.301  0.303  0.350    0.454  0.104  0.122   -0.284 -0.196 -0.233
 H         -0.047 -0.135  0.050    0.199 -0.100 -0.022   -0.015  0.119 -0.023
 C          0.029 -0.113 -0.064   -0.114  0.101  0.027    0.036  0.107 -0.035
 H          0.264 -0.043 -0.042   -0.250  0.345  0.026   -0.078  0.077 -0.048
 H          0.189 -0.547  0.148   -0.252  0.344  0.014   -0.063  0.296 -0.084
 H         -0.056 -0.125 -0.003   -0.160 -0.265 -0.036    0.240  0.431 -0.007
 H         -0.134  0.138  0.096   -0.142  0.114  0.057    0.236 -0.234 -0.111
 TransDip  -0.115 -0.133  0.011   -0.032 -0.061  0.011   -0.001 -0.212 -0.057

 Mode:                19                     20                     21
 Frequency:      1118.89                1135.76                1171.98
 Force Cnst:      1.5272                 4.4423                 1.7360
 Red. Mass:       2.0705                 5.8451                 2.1452
 IR Active:          YES                    YES                    YES
 IR Intens:       81.269                187.066                102.019
 Raman Active:       YES                    YES                    YES
               X      Y      Z        X      Y      Z        X      Y      Z
 C          0.033  0.023 -0.095    0.138  0.058  0.077    0.007 -0.085 -0.050
 C         -0.050 -0.003 -0.137    0.025  0.069  0.062    0.078 -0.005 -0.060
 C          0.123  0.052  0.138    0.369 -0.194 -0.194    0.055 -0.032 -0.015
 C          0.028 -0.052 -0.070    0.050 -0.035  0.020   -0.157  0.176 -0.005
 O         -0.031  0.029  0.026   -0.168  0.032 -0.044    0.086 -0.035  0.019
 O         -0.014 -0.012  0.018    0.030  0.003 -0.006   -0.004 -0.029  0.001
 O         -0.035  0.039  0.003   -0.240  0.111  0.136   -0.030 -0.006  0.017
 H         -0.246  0.145 -0.062    0.152  0.059  0.065   -0.122  0.089 -0.018
 H          0.081 -0.115  0.166   -0.036 -0.060 -0.065    0.446  0.333  0.184
 H          0.086  0.108  0.204   -0.177  0.019 -0.048   -0.577 -0.023  0.001
 H         -0.474 -0.356 -0.156   -0.083  0.018  0.046    0.188 -0.119 -0.057
 C          0.016 -0.032  0.101   -0.111 -0.065 -0.083   -0.056  0.034  0.068
 H         -0.224 -0.110  0.076    0.208  0.113 -0.044   -0.166  0.054  0.058
 H          0.084  0.041 -0.156   -0.179 -0.200  0.252    0.159 -0.242 -0.053
 H         -0.095 -0.188  0.110    0.504 -0.190 -0.160    0.154 -0.042 -0.014
 H          0.283 -0.254 -0.185   -0.008 -0.104 -0.015   -0.036  0.003  0.028
 TransDip   0.271 -0.087 -0.047    0.427 -0.087 -0.040   -0.307  0.090 -0.048

 Mode:                22                     23                     24
 Frequency:      1205.39                1249.66                1285.38
 Force Cnst:      1.2282                 1.3904                 1.1429
 Red. Mass:       1.4347                 1.5111                 1.1740
 IR Active:          YES                    YES                    YES
 IR Intens:       18.887                115.189                 42.230
 Raman Active:       YES                    YES                    YES
               X      Y      Z        X      Y      Z        X      Y      Z
 C          0.031  0.026 -0.114   -0.071  0.007 -0.039   -0.004  0.014  0.011
 C         -0.030  0.021 -0.006   -0.045  0.030  0.032    0.007  0.012 -0.077
 C         -0.017 -0.021 -0.051    0.051 -0.016 -0.000    0.022 -0.025  0.022
 C          0.057 -0.057  0.048   -0.086  0.083 -0.029   -0.007  0.003  0.031
 O         -0.038  0.024  0.024    0.071 -0.033  0.012    0.002 -0.014 -0.026
 O         -0.001  0.011 -0.010   -0.001 -0.010  0.005    0.005  0.004 -0.005
 O         -0.002 -0.003  0.005   -0.019 -0.018  0.019   -0.002 -0.034 -0.013
 H         -0.434 -0.099 -0.079    0.011  0.043 -0.046    0.303  0.370  0.003
 H          0.150 -0.026  0.163   -0.010  0.077 -0.022   -0.240 -0.269 -0.041
 H         -0.113  0.028  0.033    0.369  0.056  0.043   -0.026  0.053  0.067
 H          0.498  0.013  0.027   -0.237  0.002  0.022   -0.072 -0.157 -0.080
 C         -0.003 -0.019  0.081    0.068 -0.048 -0.018    0.002 -0.019  0.052
 H          0.108 -0.460  0.068    0.176 -0.286 -0.024   -0.179  0.102  0.044
 H         -0.082  0.232 -0.072   -0.272  0.523 -0.018    0.027 -0.009 -0.023
 H          0.173  0.308 -0.014    0.347 -0.283 -0.020    0.220  0.520  0.080
 H         -0.111  0.097  0.069   -0.208  0.160  0.133   -0.325  0.270  0.177
 TransDip   0.136 -0.030  0.001   -0.315  0.136 -0.017   -0.186  0.066  0.067

 Mode:                25                     26                     27
 Frequency:      1304.92                1329.47                1383.48
 Force Cnst:      1.1436                 1.2794                 1.7937
 Red. Mass:       1.1399                 1.2286                 1.5906
 IR Active:          YES                    YES                    YES
 IR Intens:        3.341                  1.346                  2.376
 Raman Active:       YES                    YES                    YES
               X      Y      Z        X      Y      Z        X      Y      Z
 C         -0.014  0.021 -0.016    0.011 -0.007  0.018    0.025  0.013 -0.014
 C         -0.008  0.011  0.016   -0.087 -0.029 -0.046    0.166 -0.010  0.005
 C         -0.025  0.020 -0.033   -0.056  0.033 -0.003   -0.110  0.062  0.005
 C         -0.014  0.013 -0.021    0.011 -0.014 -0.018    0.040 -0.040 -0.007
 O          0.023 -0.021 -0.016   -0.004  0.004  0.002   -0.007  0.006  0.003
 O          0.003 -0.001  0.003    0.000  0.002  0.003   -0.002  0.007 -0.000
 O          0.001  0.024  0.015   -0.002  0.003  0.028    0.006 -0.011  0.010
 H          0.286  0.407 -0.021    0.005 -0.070  0.019   -0.089 -0.016 -0.008
 H         -0.284 -0.346 -0.024    0.004 -0.017  0.012   -0.115 -0.190 -0.002
 H         -0.235 -0.004  0.005    0.347  0.016  0.018   -0.446 -0.035  0.014
 H          0.415  0.063  0.043    0.260 -0.045 -0.029   -0.538  0.027 -0.033
 C          0.006 -0.031  0.062   -0.000  0.055  0.010   -0.064  0.023 -0.007
 H         -0.081 -0.127  0.057   -0.075  0.126  0.003    0.189 -0.231  0.002
 H         -0.064  0.127  0.006    0.266 -0.329 -0.073   -0.086  0.020  0.043
 H         -0.054 -0.373 -0.075    0.715 -0.256 -0.025    0.497 -0.218 -0.019
 H          0.241 -0.201 -0.122    0.011 -0.014  0.016   -0.049  0.034  0.023
 TransDip  -0.043 -0.026 -0.029    0.023 -0.019  0.022   -0.016  0.023  0.041

 Mode:                28                     29                     30
 Frequency:      1385.19                1419.39                1431.30
 Force Cnst:      1.6249                 1.6970                 1.9685
 Red. Mass:       1.4373                 1.4297                 1.6309
 IR Active:          YES                    YES                    YES
 IR Intens:        3.504                 24.849                  4.484
 Raman Active:       YES                    YES                    YES
               X      Y      Z        X      Y      Z        X      Y      Z
 C         -0.014  0.030  0.019   -0.032 -0.088  0.007   -0.017 -0.104  0.010
 C          0.013  0.029 -0.023    0.021  0.030 -0.002   -0.015 -0.049  0.006
 C         -0.034  0.037 -0.010   -0.099 -0.107 -0.004    0.061  0.123 -0.001
 C          0.032 -0.037 -0.001    0.018 -0.018  0.015    0.057 -0.087 -0.012
 O         -0.023  0.009  0.005   -0.034  0.014 -0.010   -0.068  0.039 -0.010
 O         -0.001  0.006 -0.000    0.011  0.011 -0.005   -0.004  0.008  0.003
 O          0.003 -0.005  0.006    0.008  0.048  0.012   -0.006 -0.040 -0.008
 H         -0.101 -0.168  0.012    0.193  0.420  0.008    0.212  0.505  0.016
 H          0.088  0.249 -0.064    0.253  0.379 -0.063    0.285  0.399 -0.074
 H         -0.315  0.037  0.045    0.132  0.071  0.098   -0.094 -0.049  0.007
 H          0.106 -0.027 -0.017   -0.138  0.022 -0.005    0.070  0.129  0.014
 C          0.084 -0.151  0.002    0.019 -0.001  0.002    0.014  0.040  0.008
 H         -0.380  0.624  0.002    0.079 -0.043 -0.001    0.023 -0.162  0.001
 H         -0.190  0.321 -0.009   -0.056  0.179 -0.055    0.028  0.018  0.008
 H          0.202 -0.128 -0.028    0.239  0.311  0.040   -0.129 -0.317 -0.045
 H         -0.039  0.032  0.026    0.391 -0.312 -0.188   -0.342  0.275  0.166
 TransDip   0.053  0.012  0.025    0.086 -0.129 -0.039    0.037 -0.028  0.050

 Mode:                31                     32                     33
 Frequency:      1488.67                1501.70                1518.58
 Force Cnst:      1.4218                 1.4618                 1.4850
 Red. Mass:       1.0889                 1.1002                 1.0930
 IR Active:          YES                    YES                    YES
 IR Intens:        7.581                  7.223                  5.239
 Raman Active:       YES                    YES                    YES
               X      Y      Z        X      Y      Z        X      Y      Z
 C          0.002  0.004 -0.006    0.021 -0.002  0.013   -0.052  0.041 -0.035
 C          0.004 -0.005 -0.013   -0.003 -0.063 -0.047    0.007 -0.024 -0.015
 C         -0.008 -0.012 -0.001    0.017 -0.013 -0.003    0.003  0.001 -0.001
 C         -0.001  0.002  0.001   -0.014  0.016  0.000    0.004 -0.015  0.000
 O         -0.003 -0.001  0.001    0.015 -0.005  0.003   -0.022  0.002 -0.006
 O          0.001  0.000 -0.000    0.000 -0.003  0.000    0.005  0.005 -0.000
 O          0.000  0.003  0.002   -0.003  0.000  0.000   -0.001  0.000  0.000
 H          0.034 -0.066 -0.011   -0.231  0.061  0.034    0.578 -0.303 -0.100
 H          0.049  0.003  0.065   -0.123 -0.011 -0.214    0.249 -0.078  0.603
 H          0.014  0.047  0.129   -0.008  0.167  0.630   -0.025  0.054  0.218
 H         -0.025  0.121 -0.012   -0.010  0.653 -0.029   -0.023  0.226 -0.012
 C          0.059  0.038 -0.044   -0.013 -0.010  0.003   -0.012 -0.010  0.006
 H         -0.599 -0.341 -0.089    0.071  0.075  0.010    0.094  0.044  0.013
 H         -0.176 -0.131  0.641    0.031 -0.012 -0.090    0.012  0.028 -0.099
 H          0.041  0.027  0.000   -0.024  0.023 -0.000   -0.001  0.000 -0.002
 H          0.022 -0.018 -0.010   -0.004  0.003 -0.000   -0.005  0.004  0.001
 TransDip  -0.048 -0.035  0.065   -0.026  0.079  0.024    0.042 -0.028  0.053

 Mode:                34                     35                     36
 Frequency:      1792.90                2938.43                3029.47
 Force Cnst:     23.9520                 5.4932                 5.7745
 Red. Mass:      12.6468                 1.0798                 1.0679
 IR Active:          YES                    YES                    YES
 IR Intens:      373.298                 31.622                 12.548
 Raman Active:       YES                    YES                    YES
               X      Y      Z        X      Y      Z        X      Y      Z
 C         -0.038 -0.004  0.001   -0.000  0.000  0.000    0.002 -0.003  0.023
 C         -0.002 -0.012  0.001   -0.000 -0.002  0.005   -0.002  0.003  0.024
 C         -0.014 -0.057 -0.001   -0.002  0.009 -0.080   -0.001 -0.000 -0.000
 C          0.650  0.488 -0.080    0.000  0.001 -0.002   -0.001 -0.000  0.000
 O         -0.016 -0.029 -0.005   -0.000  0.000  0.000    0.001  0.000  0.000
 O         -0.431 -0.305  0.056   -0.000 -0.000  0.000    0.000  0.000 -0.000
 O         -0.007  0.008  0.002    0.002 -0.001 -0.000    0.000  0.000 -0.000
 H          0.118  0.060 -0.020    0.000 -0.000 -0.000   -0.026  0.014 -0.278
 H         -0.008  0.038  0.040   -0.000  0.000 -0.000   -0.009  0.010  0.010
 H          0.004 -0.019  0.025   -0.003  0.022 -0.004    0.005 -0.040  0.018
 H          0.029  0.028  0.000    0.007  0.001 -0.068    0.017  0.001 -0.309
 C          0.007  0.001  0.004   -0.001 -0.001  0.002    0.028  0.017 -0.057
 H         -0.009 -0.003  0.003   -0.001  0.002 -0.029   -0.049 -0.028  0.830
 H         -0.008  0.033 -0.018    0.004  0.004  0.005   -0.278 -0.165 -0.145
 H          0.009  0.004 -0.007   -0.012 -0.100  0.989    0.001  0.000  0.007
 H         -0.115  0.073  0.011    0.007  0.005 -0.003    0.000 -0.000 -0.000
 TransDip   0.541  0.295 -0.054    0.066 -0.049 -0.160    0.102  0.039 -0.029

 Mode:                37                     38                     39
 Frequency:      3037.61                3040.94                3076.70
 Force Cnst:      5.7882                 5.8033                 6.1191
 Red. Mass:       1.0647                 1.0652                 1.0971
 IR Active:          YES                    YES                    YES
 IR Intens:       15.977                 32.807                 34.136
 Raman Active:       YES                    YES                    YES
               X      Y      Z        X      Y      Z        X      Y      Z
 C          0.011 -0.008  0.033   -0.021  0.016 -0.052   -0.010  0.007 -0.012
 C          0.005 -0.030 -0.053    0.002 -0.016 -0.020    0.001 -0.019 -0.002
 C          0.001  0.000 -0.004    0.000 -0.000 -0.002    0.001 -0.000 -0.000
 C         -0.001  0.001 -0.000    0.001 -0.000  0.000    0.001  0.000 -0.000
 O          0.001  0.000 -0.000   -0.002 -0.001 -0.000    0.000  0.000  0.000
 O          0.000 -0.000  0.000   -0.000 -0.000  0.000   -0.000 -0.000 -0.000
 O         -0.000 -0.000  0.000   -0.000  0.000  0.000   -0.000  0.000  0.000
 H         -0.039  0.020 -0.455    0.065 -0.036  0.752    0.016 -0.011  0.187
 H         -0.094  0.064  0.064    0.199 -0.135 -0.130    0.093 -0.066 -0.056
 H         -0.018  0.368 -0.136   -0.009  0.191 -0.068   -0.011  0.223 -0.072
 H         -0.041 -0.013  0.766   -0.019 -0.005  0.303   -0.007 -0.003  0.084
 C          0.008  0.006 -0.004    0.029  0.016 -0.005   -0.052 -0.031 -0.062
 H         -0.007 -0.000  0.100   -0.007 -0.006  0.214   -0.038 -0.023  0.442
 H         -0.090 -0.060 -0.046   -0.329 -0.191 -0.159    0.661  0.392  0.300
 H          0.001 -0.004  0.046    0.001 -0.002  0.025    0.001  0.000  0.008
 H         -0.001  0.001  0.001    0.000  0.000 -0.000   -0.001 -0.000  0.000
 TransDip   0.084 -0.086 -0.043   -0.037  0.019 -0.179   -0.127 -0.060 -0.124

 Mode:                40                     41                     42
 Frequency:      3089.64                3117.07                3743.60
 Force Cnst:      6.1963                 6.2968                 8.7963
 Red. Mass:       1.1017                 1.1000                 1.0653
 IR Active:          YES                    YES                    YES
 IR Intens:       25.003                 22.317                 72.095
 Raman Active:       YES                    YES                    YES
               X      Y      Z        X      Y      Z        X      Y      Z
 C          0.005 -0.003 -0.001   -0.056  0.041  0.059   -0.000  0.000  0.000
 C          0.002 -0.069  0.059    0.000 -0.002  0.003    0.000 -0.000  0.000
 C          0.000 -0.001  0.005    0.000 -0.000  0.000   -0.001 -0.001  0.000
 C          0.000  0.001  0.000    0.001  0.000  0.000    0.002  0.001 -0.000
 O         -0.000  0.000  0.000   -0.001 -0.001 -0.001   -0.000 -0.000  0.000
 O         -0.000 -0.000  0.000   -0.000 -0.000  0.000   -0.001 -0.000  0.000
 O         -0.000  0.000 -0.000   -0.000  0.000 -0.000   -0.042 -0.045  0.001
 H         -0.002  0.003 -0.026   -0.034  0.025 -0.292   -0.000 -0.000 -0.000
 H         -0.052  0.036  0.030    0.694 -0.495 -0.405   -0.000 -0.000 -0.000
 H         -0.043  0.825 -0.261   -0.002  0.025 -0.008    0.000 -0.001 -0.000
 H          0.026 -0.011 -0.442    0.003 -0.001 -0.032   -0.000  0.000 -0.000
 C          0.005  0.003  0.017    0.001  0.000  0.010    0.000  0.000 -0.000
 H          0.016  0.005 -0.171    0.008  0.006 -0.107   -0.000 -0.000  0.000
 H         -0.070 -0.042 -0.032   -0.016 -0.007 -0.007    0.001  0.000  0.000
 H         -0.003  0.006 -0.055   -0.001  0.001 -0.006    0.003 -0.002 -0.008
 H         -0.000  0.000 -0.000   -0.000 -0.000  0.000    0.676  0.734 -0.012
 TransDip   0.018 -0.115  0.110   -0.110  0.058  0.087    0.167  0.213 -0.024

 STANDARD THERMODYNAMIC QUANTITIES AT   298.15 K  AND     1.00 ATM

   This Molecule has  0 Imaginary Frequencies
   Zero point vibrational energy:       82.647 kcal/mol

   Atom    1 Element C  Has Mass   12.00000
   Atom    2 Element C  Has Mass   12.00000
   Atom    3 Element C  Has Mass   12.00000
   Atom    4 Element C  Has Mass   12.00000
   Atom    5 Element O  Has Mass   15.99491
   Atom    6 Element O  Has Mass   15.99491
   Atom    7 Element O  Has Mass   15.99491
   Atom    8 Element H  Has Mass    1.00783
   Atom    9 Element H  Has Mass    1.00783
   Atom   10 Element H  Has Mass    1.00783
   Atom   11 Element H  Has Mass    1.00783
   Atom   12 Element C  Has Mass   12.00000
   Atom   13 Element H  Has Mass    1.00783
   Atom   14 Element H  Has Mass    1.00783
   Atom   15 Element H  Has Mass    1.00783
   Atom   16 Element H  Has Mass    1.00783
   Molecular Mass:   116.047370 amu
   Principal axes and moments of inertia in amu*Bohr^2:
                             1           2           3
    Eigenvalues --      595.88062   841.10732  1355.22224
          X               0.99994     0.00948     0.00487
          Y              -0.00945     0.99994    -0.00590
          Z              -0.00492     0.00586     0.99997
   Rotational Symmetry Number is   1
   The Molecule is an Asymmetric Top
   Translational Enthalpy:        0.889 kcal/mol
   Rotational Enthalpy:           0.889 kcal/mol
   Vibrational Enthalpy:         85.385 kcal/mol
   gas constant (RT):             0.592 kcal/mol
   Translational Entropy:        40.162  cal/mol.K
   Rotational Entropy:           28.009  cal/mol.K
   Vibrational Entropy:          15.250  cal/mol.K

   Total Enthalpy:               87.755 kcal/mol
   Total Entropy:                83.420  cal/mol.K

 ======================================================================

 STANDARD THERMODYNAMIC QUANTITIES FOR ANHARMONIC VIBRATION -- TOSH

   Zero point vibrational energy: ************ kcal/mol

   Vibrational Enthalpy:       Infinity kcal/mol
   Vibrational Entropy:             NaN  cal/mol.K

   Total Enthalpy:             Infinity kcal/mol
   Total Entropy:                   NaN  cal/mol.K

 ======================================================================

 STANDARD THERMODYNAMIC QUANTITIES FOR ANHARMONIC VIBRATION -- VPT2

   Zero point vibrational energy: ************ kcal/mol

   Vibrational Enthalpy:       Infinity kcal/mol
   Vibrational Entropy:             NaN  cal/mol.K

   Total Enthalpy:             Infinity kcal/mol
   Total Entropy:                   NaN  cal/mol.K

 ======================================================================

Archival summary:
1\1\pikachu\FREQ\ProcedureUnspecified\BasisUnspecified\358\taweetha\SunJul912:19:362017SunJul912:19:362017\0\\#,FREQ,ProcedureUnspecified,BasisUnspecified,\\0,1\O\C,1,1.3469\O,2,1.20538,1,120.466\C,1,1.45469,2,121.129,3,-157.596,0\H,4,1.08957,1,104.566,2,-158.559,0\H,4,1.09475,1,106.67,2,86.7493,0\C,4,1.52053,1,113.84,2,-35.711,0\H,7,1.09403,4,108.475,1,172.768,0\H,7,1.09567,4,110.043,1,-70.5378,0\C,7,1.5296,4,109.951,1,51.0612,0\H,10,1.09227,7,111.848,4,-179.473,0\H,10,1.0954,7,110.806,4,60.8719,0\C,10,1.52456,7,108.441,4,-58.8147,0\H,13,1.1042,10,108.219,7,-64.1359,0\O,13,1.40901,10,110.87,7,175.086,0\H,15,0.968394,13,106.839,10,-151.508,0\\\@

 Total job time:  3214.54s(wall), 3213.47s(cpu) 
 Sun Jul  9 12:19:36 2017

        *************************************************************
        *                                                           *
        *  Thank you very much for using Q-Chem.  Have a nice day.  *
        *                                                           *
        *************************************************************


 
User input: 3 of 3 
 
pikachu 127.0.1
Q-Chem Developer Version! Running on 127.0.1.*
                  Welcome to Q-Chem
     A Quantum Leap Into The Future Of Chemistry


 Q-Chem 4.4, Q-Chem, Inc., Pleasanton, CA (2016)

 Y. Shao,  Z. Gan,  E. Epifanovsky,  A. T. B. Gilbert,  M. Wormit,  
 J. Kussmann,  A. W. Lange,  A. Behn,  J. Deng,  X. Feng,  D. Ghosh,  
 M. Goldey,  P. R. Horn,  L. D. Jacobson,  I. Kaliman,  F. Rob,  
 R. Z. Khaliullin,  T. Kus,  A. Landau,  J. Liu,  E. I. Proynov,  Y. M. Rhee,  
 R. M. Richard,  M. A. Rohrdanz,  R. P. Steele,  E. J. Sundstrom,  
 H. L. Woodcock III,  P. M. Zimmerman,  D. Zuev,  B. Albrecht,  E. Alguire,  
 B. Austin,  S. A. Baeppler,  G. J. O. Beran,  Y. A. Bernard,  
 E. J. Berquist,  K. Brandhorst,  K. B. Bravaya,  S. T. Brown,  D. Casanova,  
 C.-M. Chang,  Y. Chen,  S. H. Chien,  K. D. Closser,  M. P. Coons,  
 D. L. Crittenden,  S. Dasgupta,  M. Diedenhofen,  R. A. DiStasio Jr.,  
 H. Do,  A. D. Dutoi,  R. G. Edgar,  P.-T. Fang,  S. Fatehi,  Q. Feng,  
 L. Fusti-Molnar,  A. Ghysels,  A. Golubeva-Zadorozhnaya,  J. Gomes,  
 A. Gunina,  M. W. D. Hanson-Heine,  P. H. P. Harbach,  A. W. Hauser,  
 J. E. Herr,  E. G. Hohenstein,  Z. C. Holden,  K. Hui,  T.-C. Jagau,  H. Ji,  
 B. Kaduk,  K. Khistyaev,  Jaehoon Kim,  Jihan Kim,  R. A. King,  
 P. Klunzinger,  K. Koh,  D. Kosenkov,  T. Kowalczyk,  C. M. Krauter,  
 A. Kunitsa,  K. U. Lao,  A. Laurent,  K. V. Lawler,  J. Lee,  D. Lefrancois,  
 S. Lehtola,  S. V. Levchenko,  C. Y. Lin,  Y.-S. Lin,  F. Liu,  E. Livshits,  
 R. C. Lochan,  A. Luenser,  P. Manohar,  S. F. Manzer,  S.-P. Mao,  Y. Mao,  
 N. Mardirossian,  A. V. Marenich,  L. A. Martinez-Martinez,  S. A. Maurer,  
 N. J. Mayhall,  J.-M. Mewes,  A. F. Morrison,  K. Nanda,  T. S. Nguyen-Beck,  
 C. M. Oana,  R. Olivares-Amaya,  D. P. O'Neill,  J. A. Parkhill,  
 T. M. Perrine,  R. Peverati,  P. A. Pieniazek,  F. Plasser,  A. Prociuk,  
 D. R. Rehn,  E. Rosta,  N. J. Russ,  N. Sergueev,  S. M. Sharada,  
 S. Sharma,  D. W. Small,  A. Sodt,  T. Stauch,  T. Stein,  D. Stuck,  
 Y.-C. Su,  A. J. W. Thom,  T. Tsuchimochi,  L. Vogt,  O. Vydrov,  T. Wang,  
 M. A. Watson,  J. Wenzel,  A. White,  C. F. Williams,  V. Vanovschi,  
 K. Yao,  S. Yeganeh,  S. R. Yost,  Z.-Q. You,  I. Y. Zhang,  X. Zhang,  
 Y. Zhao,  B. R. Brooks,  G. K. L. Chan,  D. M. Chipman,  C. J. Cramer,  
 W. A. Goddard III,  M. S. Gordon,  W. J. Hehre,  A. Klamt,  
 H. F. Schaefer III,  M. W. Schmidt,  C. D. Sherrill,  D. G. Truhlar,  
 A. Warshel,  X. Xu,  A. Aspuru-Guzik,  R. Baer,  A. T. Bell,  N. A. Besley,  
 J.-D. Chai,  A. Dreuw,  B. D. Dunietz,  T. R. Furlani,  S. R. Gwaltney,  
 C.-P. Hsu,  Y. Jung,  J. Kong,  D. S. Lambrecht,  W. Liang,  C. Ochsenfeld,  
 V. A. Rassolov,  L. V. Slipchenko,  J. E. Subotnik,  T. Van Voorhis,  
 J. M. Herbert,  A. I. Krylov,  P. M. W. Gill,  M. Head-Gordon

 Contributors to earlier versions of Q-Chem not listed above: 
 R. D. Adamson,  J. Baker,  E. F. C. Byrd,  A. K. Chakraborty,  C.-L. Cheng,  
 H. Dachsel,  R. J. Doerksen,  G. Hawkins,  A. Heyden,  S. Hirata,  
 G. Kedziora,  F. J. Keil,  C. Kelley,  P. P. Korambath,  W. Kurlancheek,  
 A. M. Lee,  M. S. Lee,  D. Liotard,  I. Lotan,  P. E. Maslen,  N. Nair,  
 D. Neuhauser,  R. Olson,  B. Peters,  J. Ritchie,  N. E. Schultz,  
 N. Shenvi,  A. C. Simmonett,  K. S. Thanthiriwatte,  Q. Wu,  W. Zhang

 Please cite Q-Chem as follows:
 Y. Shao et al., Mol. Phys. 113, 184-215 (2015)
 DOI: 10.1080/00268976.2014.952696

 Q-Chem 4.4.2 for Intel X86 EM64T Linux

 Parts of Q-Chem use Armadillo 5.200.1 (Boston Tea Smuggler).
 http://arma.sourceforge.net/

 Q-Chem begins on Sun Jul  9 12:19:36 2017  


Host: 0

     Scratch files written to /scratch/taweetham/qchem8930//
The previous job contains 0 fragments, simply inherited here

Checking the input file for inconsistencies... 	...done.

--------------------------------------------------------------
User input:
--------------------------------------------------------------

$molecule
read
$end

$rem
   SOLVENT_METHOD = SMD
   BASIS  =  6-311++G**
   METHOD  =  B3LYP
$end


--------------------------------------------------------------
 ----------------------------------------------------------------
             Standard Nuclear Orientation (Angstroms)
    I     Atom           X                Y                Z
 ----------------------------------------------------------------
    1      C       1.8446973829    -0.6205191213     0.1583661593
    2      C       0.5332591195     1.5052069506     0.1412689334
    3      C      -0.7090408889     0.6971026808    -0.2164093278
    4      C      -0.5903161754    -0.7840963758     0.1576170673
    5      O       0.6108798416    -1.3819665184     0.0400275178
    6      O      -1.5653269434    -1.4254847939     0.4591549021
    7      O      -1.8595299999     1.2579988148     0.3727234287
    8      H       2.0912846937    -0.5858171012     1.2244151208
    9      H       2.5926521365    -1.2303508602    -0.3474374820
   10      H       0.4363430341     2.5155067614    -0.2624194204
   11      H       0.6003546996     1.5951778844     1.2309034162
   12      C       1.7587878520     0.7827872208    -0.4207404355
   13      H       1.7021798599     0.7350916256    -1.5139114278
   14      H       2.6802418146     1.3175155377    -0.1719690130
   15      H      -0.8117558145     0.6903213494    -1.3158051750
   16      H      -2.4847113866     0.5320495321     0.5139073394
 ----------------------------------------------------------------
 Nuclear Repulsion Energy =   399.6188857378 hartrees
 There are       31 alpha and       31 beta electrons
 Requested basis set is 6-311++G(d,p)
 There are 88 shells and 232 basis functions

 Total QAlloc Memory Limit   2000 MB
 Mega-Array Size        61 MB
 MEM_STATIC part        62 MB
 A cutoff of  1.0D-08 yielded   3483 shell pairs
 There are     24586 function pairs (     26289 Cartesian)

 -------------------------------------------------------
 OpenMP Integral Computing Module                       
 Release: version 1.0, May 2013, Q-Chem Inc. Pittsburgh 
 -------------------------------------------------------
 Integral Job Info:
 Integral job number is                      11
 Integral operator is                         1
 short-range coefficients                     0
 long-range coefficients              100000000
 Omega coefficients                           0
 if combine SR and LR in K                    0
 Integral screening is                        0
 Integral computing path is                   2
 max size of driver memory is            800000
 size of driver memory is                593474
 size of scratch memory is              2260544
 max col of scratch BK array               1296
 max len of scratch array in speh3          155
 max len of scratch index in speh4           18
 max int batch size is                      520
 min int batch size is                       52
 fixed nKL is                                52
 max L of basis functions is                  2
 order of int derivative is                   0
 number of shells is                         88
 number of basis is                         240
 number of cartesian basis is               240
 number of contracted shell pairs          3483
 number of primitive shell pairs           8224
 maxK2 (contraction) of shell pair           36
 max number of K2 of shell pair               1
 max number of CS2 of shell pair            594
 max number of PS2 of shell pair           1110
 mem total for path MDJ                   45752
 -------------------------------------------------------
 Smallest overlap matrix eigenvalue = 1.55E-05

 Q-Chem warning in module /home/taweetham/qchem/stvman/mkSTV.C, line 278:

 Overlap eigenvalue is smaller than square root of threshold


 Scale SEOQF with 1.000000e-01/1.000000e-01/1.000000e-01

 Standard Electronic Orientation quadrupole field applied
 Nucleus-field energy     =     0.0000000092 hartrees
 Guess from superposition of atomic densities
 Warning:  Energy on first SCF cycle will be non-variational
 A restricted hybrid HF-DFT SCF calculation will be
 performed using Pulay DIIS extrapolation
 Exchange:     0.2000 Hartree-Fock + 0.0800 Slater + 0.7200 B88
 Correlation:  0.1900 VWN1RPA + 0.8100 LYP
 Using SG-1 standard quadrature grid
 SCF converges when DIIS error is below 1.0E-05
 ---------------------------------------
  Cycle       Energy         DIIS Error
 ---------------------------------------
    1    -422.6966992834      4.14E-02
    2    -420.9681395052      5.81E-03
    3    -420.6760068340      9.72E-03
    4    -421.1274475352      2.02E-03
    5    -421.1479973447      5.79E-04
    6    -421.1493520486      2.07E-04
    7    -421.1495909635      5.59E-05
    8    -421.1496083593      1.09E-05
    9    -421.1496089946      3.96E-06 Convergence criterion met
 ---------------------------------------
 SCF time:  CPU 100.73 s  wall 100.86 s

 Citation of the SMD model:
 Marenich, A.V.; Cramer, C.J.; Truhlar, D.G.
 J. Phys. Chem. B 2009, 113, 6378-6396.
 iSolventCode=           1
 Solvent: water                                                           

 vradii
            1           2           3           4           5           6
    1   1.8500000   1.8500000   1.8500000   1.8500000   1.5200000   1.5200000
            7           8           9          10          11          12
    1   1.5200000   1.2000000   1.2000000   1.2000000   1.2000000   1.8500000
           13          14          15          16
    1   1.2000000   1.2000000   1.2000000   1.2000000
Changing PCM_TESSEL_METHOD to VTN
Changing PCM_VDW_RADII to SMD_RADIUS
 Discretize the solute cavity surface with Lebedev spheres
	Using 302 Lebedev grid points for each H atom
	Using 302 Lebedev grid points for other atoms
	Atomic van der Waals radii will be scaled by 1.20
 Removing interior tesserae...
 Keep 1542 surface tesserae and discard 3290 interior tesserae
 Molecular Surface Area = 132.948 Angst**2
Using SCRF singleton
 A restricted hybrid HF-DFT SCF calculation will be
 performed using Pulay DIIS extrapolation
 Polarizable Continuum solvation model will be applied
 Exchange:     0.2000 Hartree-Fock + 0.0800 Slater + 0.7200 B88
 Correlation:  0.1900 VWN1RPA + 0.8100 LYP
 Using SG-1 standard quadrature grid
 SCF converges when DIIS error is below 1.0E-05

 Citation of the SMD model:
 Marenich, A.V.; Cramer, C.J.; Truhlar, D.G.
 J. Phys. Chem. B 2009, 113, 6378-6396.
 iSolventCode=           1
 Solvent: water                                                           

 vradii
            1           2           3           4           5           6
    1   1.8500000   1.8500000   1.8500000   1.8500000   1.5200000   1.5200000
            7           8           9          10          11          12
    1   1.5200000   1.2000000   1.2000000   1.2000000   1.2000000   1.8500000
           13          14          15          16
    1   1.2000000   1.2000000   1.2000000   1.2000000
 ---------------------------------------
  Cycle       Energy         DIIS Error
 ---------------------------------------
    1    -421.1494158580      1.34E-06
 Time req'd to invert C: 4.41 s (CPU) 4.41 s (wall)
    2    -421.1687574479      4.95E-04
    3    -421.1687556898      4.96E-04
    4    -421.1687602098      4.96E-04
    5    -421.1687643309      4.96E-04
    6    -421.1687517387      4.96E-04
    7    -421.1687511870      4.96E-04
    8    -421.1687525872      4.96E-04
    9    -421.1687506934      4.96E-04
   10    -421.1687498458      4.96E-04
   11    -421.1687509898      4.96E-04
   12    -421.1687506591      4.96E-04
   13    -421.1687503996      4.96E-04
   14    -421.1687520159      4.96E-04
   15    -421.1687543146      4.96E-04
   16    -421.1687575069      4.96E-04
   17    -421.1715843391      5.06E-04
   18    -421.1725922043      2.33E-04
   19    -421.1728392925      6.78E-05
   20    -421.1728600009      3.30E-05
   21    -421.1728635110      5.80E-06 Convergence criterion met
 ---------------------------------------
 SCF time:  CPU 189.57 s  wall 189.74 s
(0)  E-EN(g) gas-phase elect-nuc energy                 -421.149415858 a.u.
(3)  G-ENP(liq) elect-nuc-pol free energy of system     -421.172863511 a.u.
(4)  G-CDS(liq) cavity-dispersion-solvent structure 
     free energy                                                3.8421 kcal/mol
(6)  G-S(liq) free energy of system                     -421.166740681 a.u.
(9)  DeltaG-S(liq) free energy of  solvation
     (9) = (6) - (0)                                          -10.8715 kcal/mol
 SCF   energy in the final basis set = -421.1667406809
 Total energy in the final basis set = -421.1667406809

 --------------------------------------------------------------

                    Orbital Energies (a.u.)
 --------------------------------------------------------------

 Alpha MOs
 -- Occupied --
-19.179 -19.138 -19.136 -10.322 -10.242 -10.230 -10.174 -10.174
 -1.124  -1.054  -1.036  -0.812  -0.759  -0.667  -0.637  -0.561
 -0.549  -0.502  -0.501  -0.473  -0.461  -0.445  -0.417  -0.400
 -0.387  -0.360  -0.357  -0.341  -0.313  -0.308  -0.287
 -- Virtual --
 -0.027   0.006   0.011   0.018   0.022   0.042   0.047   0.050
  0.055   0.062   0.084   0.089   0.100   0.104   0.111   0.116
  0.121   0.122   0.127   0.132   0.137   0.142   0.148   0.158
  0.162   0.164   0.168   0.169   0.180   0.184   0.195   0.201
  0.219   0.235   0.237   0.248   0.254   0.259   0.275   0.281
  0.287   0.293   0.300   0.307   0.316   0.327   0.328   0.334
  0.340   0.343   0.357   0.364   0.375   0.388   0.401   0.415
  0.451   0.478   0.492   0.506   0.524   0.561   0.566   0.584
  0.593   0.626   0.637   0.653   0.661   0.674   0.684   0.706
  0.721   0.728   0.740   0.744   0.757   0.769   0.777   0.829
  0.891   0.905   0.955   0.995   1.030   1.050   1.081   1.119
  1.133   1.143   1.156   1.166   1.179   1.185   1.195   1.231
  1.271   1.301   1.358   1.366   1.406   1.453   1.489   1.517
  1.529   1.561   1.569   1.582   1.595   1.604   1.622   1.630
  1.644   1.650   1.682   1.708   1.721   1.726   1.731   1.789
  1.804   1.838   1.854   1.885   1.910   1.919   1.997   2.007
  2.074   2.081   2.112   2.125   2.154   2.195   2.224   2.264
  2.300   2.340   2.417   2.479   2.507   2.509   2.539   2.595
  2.609   2.668   2.690   2.692   2.737   2.763   2.778   2.799
  2.823   2.843   2.854   2.875   2.888   2.902   2.934   2.972
  3.017   3.104   3.138   3.160   3.164   3.208   3.265   3.331
  3.356   3.384   3.425   3.540   3.666   3.785   3.820   3.861
  3.870   3.913   3.981   4.090   4.131   4.178   4.257   4.336
  5.033   5.039   5.072   5.144   5.286   5.417   5.558   5.695
  5.869  23.777  23.812  23.844  23.901  23.947  49.870  49.927
 50.002
 --------------------------------------------------------------

          Ground-State Mulliken Net Atomic Charges

     Atom                 Charge (a.u.)
  ----------------------------------------
      1 C                    -0.411543
      2 C                    -0.111855
      3 C                    -0.293596
      4 C                     0.223919
      5 O                    -0.168968
      6 O                    -0.416736
      7 O                    -0.337362
      8 H                     0.220367
      9 H                     0.215245
     10 H                     0.195168
     11 H                     0.185577
     12 C                    -0.256323
     13 H                     0.181991
     14 H                     0.195043
     15 H                     0.274173
     16 H                     0.304900
  ----------------------------------------
  Sum of atomic charges =    -0.000000

 -----------------------------------------------------------------
                    Cartesian Multipole Moments
 -----------------------------------------------------------------
    Charge (ESU x 10^10)
                -0.0000
    Dipole Moment (Debye)
         X       5.2238      Y       2.4539      Z      -1.5328
       Tot       5.9715
    Quadrupole Moments (Debye-Ang)
        XX     -45.3853     XY       0.2326     YY     -57.9604
        XZ       2.4449     YZ      -0.0422     ZZ     -46.1111
    Octopole Moments (Debye-Ang^2)
       XXX       7.2523    XXY      -4.7089    XYY      15.8634
       YYY       0.8903    XXZ      -4.5688    XYZ      -0.5165
       YYZ      -9.8946    XZZ      -0.8159    YZZ      -2.9976
       ZZZ     -12.0806
    Hexadecapole Moments (Debye-Ang^3)
      XXXX    -555.1387   XXXY      -7.6492   XXYY    -199.6963
      XYYY       4.7911   YYYY    -463.6559   XXXZ      26.7675
      XXYZ       8.2533   XYYZ      17.9752   YYYZ      13.8894
      XXZZ    -116.1573   XYZZ      -1.1677   YYZZ     -91.6837
      XZZZ      34.5408   YZZZ      11.9119   ZZZZ     -96.0002
 -----------------------------------------------------------------
Archival summary:
1\1\pikachu\SP\ProcedureUnspecified\BasisUnspecified\358\taweetha\SunJul912:24:262017SunJul912:24:262017\0\\#,ProcedureUnspecified,BasisUnspecified,\\0,1\O\C,1,1.3469\O,2,1.20538,1,120.466\C,1,1.45469,2,121.129,3,-157.596,0\H,4,1.08957,1,104.566,2,-158.559,0\H,4,1.09475,1,106.67,2,86.7493,0\C,4,1.52053,1,113.84,2,-35.711,0\H,7,1.09403,4,108.475,1,172.768,0\H,7,1.09567,4,110.043,1,-70.5378,0\C,7,1.5296,4,109.951,1,51.0612,0\H,10,1.09227,7,111.848,4,-179.473,0\H,10,1.0954,7,110.806,4,60.8719,0\C,10,1.52456,7,108.441,4,-58.8147,0\H,13,1.1042,10,108.219,7,-64.1359,0\O,13,1.40901,10,110.87,7,175.086,0\H,15,0.968394,13,106.839,10,-151.508,0\\\@

 Total job time:  290.88s(wall), 290.58s(cpu) 
 Sun Jul  9 12:24:26 2017

        *************************************************************
        *                                                           *
        *  Thank you very much for using Q-Chem.  Have a nice day.  *
        *                                                           *
        *************************************************************
