# Supplementary material for: A DFT investigation of the blue bottle experiment: E∘half-cell analysis of autoxidation catalysed by redox indicators
Source: R Soc Open Sci. 2017 Nov 8;4(11):170708. doi: 10.1098/rsos.170708 (PMC5717635; doi:10.1098/rsos.170708)
Supplement: output.zip [file rsos170708supp2.zip › B3LYP_6-311++Gdp_reducing_agents/C5H9NO4.out]

TWL02 127.0.1
Q-Chem Developer Version! Running on 127.0.1.*
                  Welcome to Q-Chem
     A Quantum Leap Into The Future Of Chemistry


 Q-Chem 4.4, Q-Chem, Inc., Pleasanton, CA (2016)

 Y. Shao,  Z. Gan,  E. Epifanovsky,  A. T. B. Gilbert,  M. Wormit,  
 J. Kussmann,  A. W. Lange,  A. Behn,  J. Deng,  X. Feng,  D. Ghosh,  
 M. Goldey,  P. R. Horn,  L. D. Jacobson,  I. Kaliman,  F. Rob,  
 R. Z. Khaliullin,  T. Kus,  A. Landau,  J. Liu,  E. I. Proynov,  Y. M. Rhee,  
 R. M. Richard,  M. A. Rohrdanz,  R. P. Steele,  E. J. Sundstrom,  
 H. L. Woodcock III,  P. M. Zimmerman,  D. Zuev,  B. Albrecht,  E. Alguire,  
 B. Austin,  S. A. Baeppler,  G. J. O. Beran,  Y. A. Bernard,  E. Berquist,  
 K. Brandhorst,  K. B. Bravaya,  S. T. Brown,  D. Casanova,  C.-M. Chang,  
 Y. Chen,  S. H. Chien,  K. D. Closser,  M. P. Coons,  D. L. Crittenden,  
 S. Dasgupta,  M. Diedenhofen,  R. A. DiStasio Jr.,  H. Do,  A. D. Dutoi,  
 R. G. Edgar,  P.-T. Fang,  S. Fatehi,  Q. Feng,  L. Fusti-Molnar,  
 A. Ghysels,  A. Golubeva-Zadorozhnaya,  J. Gomes,  A. Gunina,  
 M. W. D. Hanson-Heine,  P. H. P. Harbach,  A. W. Hauser,  J. E. Herr,  
 E. G. Hohenstein,  Z. C. Holden,  K. Hui,  T.-C. Jagau,  H. Ji,  B. Kaduk,  
 K. Khistyaev,  Jaehoon Kim,  Jihan Kim,  R. A. King,  P. Klunzinger,  
 K. Koh,  D. Kosenkov,  T. Kowalczyk,  C. M. Krauter,  A. Kunitsa,  
 K. U. Lao,  A. Laurent,  K. V. Lawler,  J. Lee,  D. Lefrancois,  S. Lehtola,  
 S. V. Levchenko,  C. Y. Lin,  Y.-S. Lin,  F. Liu,  E. Livshits,  
 R. C. Lochan,  A. Luenser,  P. Manohar,  S. F. Manzer,  S.-P. Mao,  Y. Mao,  
 N. Mardirossian,  A. V. Marenich,  L. A. Martinez-Martinez,  S. A. Maurer,  
 N. J. Mayhall,  J.-M. Mewes,  A. F. Morrison,  K. Nanda,  T. S. Nguyen-Beck,  
 C. M. Oana,  R. Olivares-Amaya,  D. P. O'Neill,  J. A. Parkhill,  
 T. M. Perrine,  R. Peverati,  P. A. Pieniazek,  F. Plasser,  A. Prociuk,  
 D. R. Rehn,  E. Rosta,  N. J. Russ,  N. Sergueev,  S. M. Sharada,  
 S. Sharma,  D. W. Small,  A. Sodt,  T. Stauch,  T. Stein,  D. Stuck,  
 Y.-C. Su,  A. J. W. Thom,  T. Tsuchimochi,  L. Vogt,  O. Vydrov,  T. Wang,  
 M. A. Watson,  J. Wenzel,  A. White,  C. F. Williams,  V. Vanovschi,  
 K. Yao,  S. Yeganeh,  S. R. Yost,  Z.-Q. You,  I. Y. Zhang,  X. Zhang,  
 Y. Zhao,  B. R. Brooks,  G. K. L. Chan,  D. M. Chipman,  C. J. Cramer,  
 W. A. Goddard III,  M. S. Gordon,  W. J. Hehre,  A. Klamt,  
 H. F. Schaefer III,  M. W. Schmidt,  C. D. Sherrill,  D. G. Truhlar,  
 A. Warshel,  X. Xu,  A. Aspuru-Guzik,  R. Baer,  A. T. Bell,  N. A. Besley,  
 J.-D. Chai,  A. Dreuw,  B. D. Dunietz,  T. R. Furlani,  S. R. Gwaltney,  
 C.-P. Hsu,  Y. Jung,  J. Kong,  D. S. Lambrecht,  W. Liang,  C. Ochsenfeld,  
 V. A. Rassolov,  L. V. Slipchenko,  J. E. Subotnik,  T. Van Voorhis,  
 J. M. Herbert,  A. I. Krylov,  P. M. W. Gill,  M. Head-Gordon

 Contributors to earlier versions of Q-Chem not listed above: 
 R. D. Adamson,  J. Baker,  E. F. C. Byrd,  A. K. Chakraborty,  C.-L. Cheng,  
 H. Dachsel,  R. J. Doerksen,  G. Hawkins,  A. Heyden,  S. Hirata,  
 G. Kedziora,  F. J. Keil,  C. Kelley,  P. P. Korambath,  W. Kurlancheek,  
 A. M. Lee,  M. S. Lee,  D. Liotard,  I. Lotan,  P. E. Maslen,  N. Nair,  
 D. Neuhauser,  R. Olson,  B. Peters,  J. Ritchie,  N. E. Schultz,  
 N. Shenvi,  A. C. Simmonett,  K. S. Thanthiriwatte,  Q. Wu,  W. Zhang

 Please cite Q-Chem as follows:
 Y. Shao et al., Mol. Phys. 113, 184-215 (2015)
 DOI: 10.1080/00268976.2014.952696

 Q-Chem 4.4.2 for Intel X86 EM64T Linux

 Parts of Q-Chem use Armadillo 5.200.1 (Boston Tea Smuggler).
 http://arma.sourceforge.net/

 Q-Chem begins on Mon Dec 12 23:27:03 2016  


Host: 0

     Scratch files written to /scratch/cher/qchem2933//
FILE_GEOM_ORG=        593

Checking the input file for inconsistencies... 	...done.

--------------------------------------------------------------
User input:
--------------------------------------------------------------
$molecule
0 1
  C   -2.6481824    0.1895244    0.1663454
  C   -1.3910251   -0.3514942   -0.5041221
  C   -0.1160240    0.3156592    0.0136422
  C    1.1574797   -0.4386003   -0.4123397
  C    2.3884479    0.4647907   -0.1516036
  O    2.4961474    1.5639561   -0.6363309
  O    3.3501625   -0.0515136    0.6475838
  N    1.1718593   -1.7727802    0.1773972
  O   -2.6583774    0.8630241    1.1655587
  O   -3.8222031   -0.1664421   -0.4251865
  H   -1.4745735   -0.2286795   -1.5935886
  H   -1.3429049   -1.4330837   -0.3164561
  H   -0.1636749    0.3719042    1.1080556
  H   -0.0461809    1.3450628   -0.3467522
  H    1.1355421   -0.5674674   -1.5026168
  H    3.0584786   -0.9413313    0.9193242
  H    1.8919798   -2.3977385   -0.1685094
  H    1.1153335   -1.7897098    1.1913663
  H   -3.6470262   -0.7009695   -1.2171371
$end

$rem
   BASIS  =  6-311++G**
   JOB_TYPE  =  optimization
   METHOD  =  B3LYP
   SYM_IGNORE  TRUE
$end

--------------------------------------------------------------
 ----------------------------------------------------------------
             Standard Nuclear Orientation (Angstroms)
    I     Atom           X                Y                Z
 ----------------------------------------------------------------
    1      C      -2.6481824000     0.1895244000     0.1663454000
    2      C      -1.3910251000    -0.3514942000    -0.5041221000
    3      C      -0.1160240000     0.3156592000     0.0136422000
    4      C       1.1574797000    -0.4386003000    -0.4123397000
    5      C       2.3884479000     0.4647907000    -0.1516036000
    6      O       2.4961474000     1.5639561000    -0.6363309000
    7      O       3.3501625000    -0.0515136000     0.6475838000
    8      N       1.1718593000    -1.7727802000     0.1773972000
    9      O      -2.6583774000     0.8630241000     1.1655587000
   10      O      -3.8222031000    -0.1664421000    -0.4251865000
   11      H      -1.4745735000    -0.2286795000    -1.5935886000
   12      H      -1.3429049000    -1.4330837000    -0.3164561000
   13      H      -0.1636749000     0.3719042000     1.1080556000
   14      H      -0.0461809000     1.3450628000    -0.3467522000
   15      H       1.1355421000    -0.5674674000    -1.5026168000
   16      H       3.0584786000    -0.9413313000     0.9193242000
   17      H       1.8919798000    -2.3977385000    -0.1685094000
   18      H       1.1153335000    -1.7897098000     1.1913663000
   19      H      -3.6470262000    -0.7009695000    -1.2171371000
 ----------------------------------------------------------------
 Nuclear Repulsion Energy =   535.3945369303 hartrees
 There are       39 alpha and       39 beta electrons
 Requested basis set is 6-311++G(d,p)
 There are 105 shells and 283 basis functions

 Total QAlloc Memory Limit   2000 MB
 Mega-Array Size        61 MB
 MEM_STATIC part        62 MB
 A cutoff of  1.0D-11 yielded   4843 shell pairs
 There are     34804 function pairs (     37145 Cartesian)

 -------------------------------------------------------
 OpenMP Integral Computing Module                       
 Release: version 1.0, May 2013, Q-Chem Inc. Pittsburgh 
 -------------------------------------------------------
 Integral Job Info:
 Integral job number is                      11
 Integral operator is                         1
 short-range coefficients                     0
 long-range coefficients              100000000
 Omega coefficients                           0
 if combine SR and LR in K                    0
 Integral screening is                        0
 Integral computing path is                   2
 max size of driver memory is            800000
 size of driver memory is                593474
 size of scratch memory is              2260544
 max col of scratch BK array               1296
 max len of scratch array in speh3          155
 max len of scratch index in speh4           18
 max int batch size is                      520
 min int batch size is                       52
 fixed nKL is                                52
 max L of basis functions is                  2
 order of int derivative is                   0
 number of shells is                        105
 number of basis is                         293
 number of cartesian basis is               293
 number of contracted shell pairs          4843
 number of primitive shell pairs          11516
 maxK2 (contraction) of shell pair           36
 max number of K2 of shell pair               1
 max number of CS2 of shell pair            843
 max number of PS2 of shell pair           1530
 mem total for path MDJ                   63462
 -------------------------------------------------------
 Smallest overlap matrix eigenvalue = 7.10E-06

 Scale SEOQF with 1.000000e-01/1.000000e-01/1.000000e-01

 Standard Electronic Orientation quadrupole field applied
 Nucleus-field energy     =     0.0000000174 hartrees
 Guess from superposition of atomic densities
 Warning:  Energy on first SCF cycle will be non-variational
 A restricted hybrid HF-DFT SCF calculation will be
 performed using Pulay DIIS extrapolation
 Exchange:     0.2000 Hartree-Fock + 0.0800 Slater + 0.7200 B88
 Correlation:  0.1900 VWN1RPA + 0.8100 LYP
 Using SG-1 standard quadrature grid
 SCF converges when DIIS error is below 1.0E-08
 ---------------------------------------
  Cycle       Energy         DIIS Error
 ---------------------------------------
    1    -553.6121099085      3.78E-02
    2    -551.4916017810      6.19E-03
    3    -550.8847518550      1.10E-02
    4    -551.7556665626      2.19E-03
    5    -551.7913333135      5.19E-04
    6    -551.7928317919      2.06E-04
    7    -551.7931835708      4.74E-05
    8    -551.7932001187      1.71E-05
    9    -551.7932023588      4.71E-06
   10    -551.7932025725      2.64E-06
   11    -551.7932025983      7.35E-07
   12    -551.7932026397      1.82E-07
   13    -551.7932026066      3.55E-08
   14    -551.7932026084      1.83E-08
   15    -551.7932026101      6.12E-09 Convergence criterion met
 ---------------------------------------
 SCF time:  CPU 157.12 s  wall 157.25 s
 SCF   energy in the final basis set = -551.7932026101
 Total energy in the final basis set = -551.7932026101

 --------------------------------------------------------------

                    Orbital Energies (a.u.)
 --------------------------------------------------------------

 Alpha MOs
 -- Occupied --
-19.189 -19.186 -19.125 -19.124 -14.346 -10.322 -10.318 -10.251
-10.213 -10.201  -1.124  -1.120  -1.041  -1.039  -0.938  -0.820
 -0.746  -0.663  -0.632  -0.622  -0.571  -0.553  -0.531  -0.501
 -0.486  -0.477  -0.464  -0.458  -0.431  -0.425  -0.415  -0.383
 -0.379  -0.376  -0.339  -0.337  -0.329  -0.295  -0.272
 -- Virtual --
 -0.041  -0.028  -0.021  -0.016  -0.003   0.009   0.015   0.030
  0.033   0.044   0.055   0.060   0.068   0.071   0.079   0.083
  0.094   0.096   0.101   0.107   0.112   0.117   0.120   0.130
  0.134   0.138   0.140   0.143   0.147   0.155   0.161   0.166
  0.172   0.184   0.191   0.201   0.206   0.207   0.216   0.227
  0.236   0.241   0.243   0.246   0.250   0.253   0.267   0.276
  0.280   0.289   0.296   0.303   0.305   0.308   0.312   0.316
  0.322   0.326   0.338   0.348   0.352   0.352   0.380   0.381
  0.403   0.413   0.422   0.442   0.464   0.475   0.482   0.499
  0.520   0.542   0.563   0.574   0.586   0.593   0.601   0.617
  0.622   0.648   0.662   0.670   0.690   0.707   0.713   0.716
  0.725   0.740   0.764   0.773   0.804   0.805   0.825   0.868
  0.877   0.901   0.962   1.016   1.028   1.032   1.058   1.062
  1.079   1.096   1.124   1.143   1.153   1.161   1.172   1.194
  1.200   1.209   1.222   1.244   1.249   1.254   1.284   1.300
  1.315   1.392   1.413   1.418   1.433   1.447   1.468   1.480
  1.496   1.530   1.555   1.569   1.576   1.603   1.613   1.631
  1.637   1.662   1.682   1.692   1.712   1.724   1.739   1.761
  1.776   1.801   1.842   1.866   1.899   1.911   1.922   1.967
  2.009   2.032   2.056   2.090   2.120   2.148   2.160   2.178
  2.206   2.219   2.301   2.345   2.352   2.449   2.478   2.518
  2.522   2.558   2.572   2.587   2.589   2.634   2.656   2.669
  2.687   2.717   2.758   2.794   2.818   2.822   2.862   2.867
  2.878   2.899   2.915   2.925   2.943   2.976   2.982   3.036
  3.038   3.074   3.103   3.124   3.157   3.168   3.196   3.252
  3.337   3.360   3.367   3.412   3.509   3.541   3.604   3.634
  3.713   3.773   3.797   3.853   3.858   3.973   4.022   4.034
  4.053   4.084   4.191   4.304   4.705   4.828   4.950   4.970
  5.049   5.056   5.149   5.170   5.352   5.384   5.556   5.561
  5.852   5.859  23.760  23.797  23.811  23.858  23.883  35.574
 49.845  49.850  49.993  50.012
 --------------------------------------------------------------

          Ground-State Mulliken Net Atomic Charges

     Atom                 Charge (a.u.)
  ----------------------------------------
      1 C                    -0.071015
      2 C                    -0.037195
      3 C                    -0.358702
      4 C                    -0.198691
      5 C                    -0.227787
      6 O                    -0.238435
      7 O                    -0.105471
      8 N                    -0.381851
      9 O                    -0.258539
     10 O                    -0.153934
     11 H                     0.134232
     12 H                     0.243936
     13 H                     0.200325
     14 H                     0.206863
     15 H                     0.238225
     16 H                     0.228193
     17 H                     0.264202
     18 H                     0.259058
     19 H                     0.256587
  ----------------------------------------
  Sum of atomic charges =    -0.000000

 -----------------------------------------------------------------
                    Cartesian Multipole Moments
 -----------------------------------------------------------------
    Charge (ESU x 10^10)
                 0.0000
    Dipole Moment (Debye)
         X       0.5544      Y      -6.0466      Z      -2.0670
       Tot       6.4142
    Quadrupole Moments (Debye-Ang)
        XX     -76.7960     XY      -6.2216     YY     -61.7782
        XZ      11.8283     YZ      -0.9042     ZZ     -57.2039
    Octopole Moments (Debye-Ang^2)
       XXX       8.0723    XXY     -56.0453    XYY       0.4593
       YYY     -12.1437    XXZ     -26.8113    XYZ       1.5795
       YYZ       4.1723    XZZ       0.0103    YZZ     -10.4799
       ZZZ      -3.4422
    Hexadecapole Moments (Debye-Ang^3)
      XXXX   -2389.5091   XXXY     -26.0131   XXYY    -393.0225
      XYYY     -41.2258   YYYY    -356.2338   XXXZ      92.8590
      XXYZ       5.1363   XYYZ      24.7515   YYYZ      -0.7161
      XXZZ    -357.8671   XYZZ       3.1938   YYZZ     -88.5730
      XZZZ      31.3752   YZZZ      -4.9290   ZZZZ    -186.0939
 -----------------------------------------------------------------
 Calculating analytic gradient of the SCF energy
 Gradient of SCF Energy
            1           2           3           4           5           6
    1  -0.0006260  -0.0000289  -0.0002126   0.0014767  -0.0011285   0.0002006
    2  -0.0042652  -0.0000798  -0.0010491  -0.0002848  -0.0081986   0.0096029
    3  -0.0076093   0.0006983  -0.0009008   0.0016916   0.0035824  -0.0041444
            7           8           9          10          11          12
    1   0.0036820  -0.0037754   0.0003790  -0.0026468  -0.0000960   0.0008510
    2   0.0041316   0.0002751   0.0057683   0.0033002  -0.0000818  -0.0015396
    3  -0.0001071  -0.0021208   0.0088011   0.0047054  -0.0016714  -0.0000728
           13          14          15          16          17          18
    1  -0.0003948   0.0003678  -0.0005406  -0.0031749   0.0026969   0.0009930
    2   0.0001068   0.0014329  -0.0004894  -0.0052758  -0.0005821   0.0007092
    3   0.0012564  -0.0004651  -0.0012708   0.0006596  -0.0001171   0.0019673
           19
    1   0.0019775
    2  -0.0034809
    3  -0.0048824
 Max gradient component =       9.603E-03
 RMS gradient           =       3.186E-03
 Gradient time:  CPU 45.17 s  wall 45.18 s
 Geometry Optimization Parameters
   NAtoms,    NIC,     NZ,  NCons,   NDum,   NFix, NCnnct, MaxDiis
       19     125       0       0       0       0       0       0


** GEOMETRY OPTIMIZATION IN DELOCALIZED INTERNAL COORDINATES **
   Searching for a Minimum

   Optimization Cycle:   1

                       Coordinates (Angstroms)
     ATOM                X               Y               Z
      1  C        -2.6481824000    0.1895244000    0.1663454000
      2  C        -1.3910251000   -0.3514942000   -0.5041221000
      3  C        -0.1160240000    0.3156592000    0.0136422000
      4  C         1.1574797000   -0.4386003000   -0.4123397000
      5  C         2.3884479000    0.4647907000   -0.1516036000
      6  O         2.4961474000    1.5639561000   -0.6363309000
      7  O         3.3501625000   -0.0515136000    0.6475838000
      8  N         1.1718593000   -1.7727802000    0.1773972000
      9  O        -2.6583774000    0.8630241000    1.1655587000
     10  O        -3.8222031000   -0.1664421000   -0.4251865000
     11  H        -1.4745735000   -0.2286795000   -1.5935886000
     12  H        -1.3429049000   -1.4330837000   -0.3164561000
     13  H        -0.1636749000    0.3719042000    1.1080556000
     14  H        -0.0461809000    1.3450628000   -0.3467522000
     15  H         1.1355421000   -0.5674674000   -1.5026168000
     16  H         3.0584786000   -0.9413313000    0.9193242000
     17  H         1.8919798000   -2.3977385000   -0.1685094000
     18  H         1.1153335000   -1.7897098000    1.1913663000
     19  H        -3.6470262000   -0.7009695000   -1.2171371000
   Point Group: c1    Number of degrees of freedom:    51


   Energy is   -551.793202610


 Attempting to Generate Delocalized Internal Coordinates

 51 Hessian modes will be used to form the next step
  Hessian Eigenvalues:
     0.002698    0.003863    0.005301    0.006000    0.007428    0.007870
     0.009406    0.020677    0.021884    0.027099    0.036172    0.039684
     0.041418    0.049019    0.054493    0.055833    0.061229    0.083550
     0.094350    0.122073    0.128638    0.160000    0.160000    0.160000
     0.160000    0.173021    0.196362    0.218969    0.219287    0.249950
     0.249996    0.250000    0.250000    0.277369    0.285023    0.294869
     0.299815    0.337324    0.338147    0.338947    0.340280    0.344795
     0.371177    0.450338    0.452606    0.523608    0.525524    0.530946
     0.544224    1.018073    1.023285

 Minimum Search - Taking Simple RFO Step
 Searching for Lamda that Minimizes Along All modes
 Value Taken    Lamda =  -0.00090267
 Step Taken.  Stepsize is  0.195462

                             Maximum     Tolerance    Cnvgd?
         Gradient           0.010664      0.000300      NO
         Displacement       0.081491      0.001200      NO
         Energy change     *********      0.000001      NO


 New Cartesian Coordinates Obtained by Inverse Iteration

 Displacement from previous Coordinates is:  0.339524
 ----------------------------------------------------------------
             Standard Nuclear Orientation (Angstroms)
    I     Atom           X                Y                Z
 ----------------------------------------------------------------
    1      C      -2.6446815931     0.1795899420     0.1732806708
    2      C      -1.3867250487    -0.3455166896    -0.5016163310
    3      C      -0.1102327424     0.3106474220     0.0248477334
    4      C       1.1582236261    -0.4425126243    -0.4152635472
    5      C       2.3917081806     0.4632552804    -0.1729968932
    6      O       2.5212205544     1.5253532015    -0.7178572106
    7      O       3.3377041563    -0.0047611377     0.6715265529
    8      N       1.1730548122    -1.7799546424     0.1686721163
    9      O      -2.6605946258     0.8358141478     1.1773606743
   10      O      -3.8167846549    -0.1657476792    -0.4266844194
   11      H      -1.4697295370    -0.2048904108    -1.5863444955
   12      H      -1.3452434556    -1.4276404554    -0.3301144997
   13      H      -0.1523584407     0.3524137843     1.1181472963
   14      H      -0.0404001256     1.3421371935    -0.3222669850
   15      H       1.1280287875    -0.5674970394    -1.5037118429
   16      H       3.0550373029    -0.8702196448     1.0032955738
   17      H       1.8590245295    -2.4258635556    -0.1995288078
   18      H       1.1083238375    -1.8191402211     1.1793119718
   19      H      -3.6503171631    -0.6813554712    -1.2254271573
 ----------------------------------------------------------------
 Nuclear Repulsion Energy =   535.5607783397 hartrees
 There are       39 alpha and       39 beta electrons
 Applying Cartesian multipole field
    Component          Value
    ---------          -----
     (2,0,0)        1.00000E-11
     (0,2,0)        2.00000E-11
     (0,0,2)       -3.00000E-11
 Nucleus-field energy     =     0.0000000172 hartrees
 Requested basis set is 6-311++G(d,p)
 There are 105 shells and 283 basis functions
 A cutoff of  1.0D-11 yielded   4843 shell pairs
 There are     34796 function pairs (     37136 Cartesian)
 Smallest overlap matrix eigenvalue = 7.20E-06
 Guess MOs from SCF MO coefficient file
 Reading MOs from coefficient file
 Reading MOs from coefficient file
 A restricted hybrid HF-DFT SCF calculation will be
 performed using Pulay DIIS extrapolation
 Exchange:     0.2000 Hartree-Fock + 0.0800 Slater + 0.7200 B88
 Correlation:  0.1900 VWN1RPA + 0.8100 LYP
 Using SG-1 standard quadrature grid
 SCF converges when DIIS error is below 1.0E-08
 Geometry optimization detected.  Setting ReadMinima to 0
 Setting SaveMinima to 0
 ---------------------------------------
  Cycle       Energy         DIIS Error
 ---------------------------------------
    1    -551.8063664605      1.13E-03
    2    -551.7934994256      1.09E-04
    3    -551.7934804774      1.43E-04
    4    -551.7936266816      4.33E-05
    5    -551.7936375707      1.77E-05
    6    -551.7936393376      5.85E-06
    7    -551.7936397716      2.02E-06
    8    -551.7936397427      3.28E-07
    9    -551.7936397726      1.94E-07
   10    -551.7936397748      5.70E-08
   11    -551.7936397766      2.60E-08
   12    -551.7936397742      4.95E-09 Convergence criterion met
 ---------------------------------------
 SCF time:  CPU 120.48 s  wall 120.58 s
 SCF   energy in the final basis set = -551.7936397742
 Total energy in the final basis set = -551.7936397742

 --------------------------------------------------------------

                    Orbital Energies (a.u.)
 --------------------------------------------------------------

 Alpha MOs
 -- Occupied --
-19.188 -19.185 -19.124 -19.123 -14.344 -10.320 -10.317 -10.250
-10.212 -10.201  -1.124  -1.121  -1.043  -1.041  -0.935  -0.820
 -0.746  -0.663  -0.634  -0.624  -0.570  -0.553  -0.531  -0.500
 -0.486  -0.477  -0.464  -0.459  -0.431  -0.425  -0.414  -0.383
 -0.379  -0.376  -0.340  -0.337  -0.327  -0.295  -0.271
 -- Virtual --
 -0.040  -0.028  -0.019  -0.014  -0.002   0.010   0.015   0.031
  0.033   0.044   0.054   0.060   0.068   0.072   0.080   0.084
  0.094   0.096   0.101   0.107   0.113   0.118   0.121   0.130
  0.133   0.137   0.140   0.143   0.147   0.156   0.161   0.167
  0.173   0.185   0.191   0.202   0.206   0.208   0.217   0.226
  0.236   0.241   0.244   0.247   0.250   0.254   0.268   0.277
  0.280   0.289   0.296   0.303   0.306   0.308   0.311   0.317
  0.322   0.326   0.336   0.349   0.353   0.353   0.381   0.383
  0.406   0.414   0.423   0.441   0.467   0.477   0.485   0.505
  0.521   0.545   0.570   0.577   0.587   0.595   0.600   0.617
  0.623   0.648   0.664   0.669   0.692   0.709   0.714   0.717
  0.724   0.740   0.765   0.774   0.804   0.806   0.825   0.866
  0.876   0.904   0.962   1.014   1.025   1.035   1.058   1.059
  1.077   1.095   1.127   1.145   1.156   1.166   1.174   1.192
  1.199   1.212   1.223   1.246   1.250   1.258   1.285   1.300
  1.315   1.394   1.414   1.421   1.437   1.448   1.469   1.481
  1.498   1.534   1.555   1.565   1.577   1.604   1.614   1.631
  1.637   1.664   1.682   1.693   1.717   1.722   1.743   1.765
  1.777   1.803   1.845   1.863   1.905   1.912   1.925   1.974
  2.017   2.039   2.060   2.098   2.126   2.152   2.163   2.183
  2.192   2.212   2.303   2.348   2.356   2.452   2.479   2.514
  2.525   2.556   2.572   2.586   2.593   2.633   2.659   2.666
  2.688   2.717   2.758   2.792   2.815   2.823   2.858   2.870
  2.882   2.899   2.916   2.927   2.946   2.976   2.981   3.040
  3.045   3.071   3.106   3.130   3.161   3.174   3.203   3.255
  3.335   3.366   3.373   3.414   3.509   3.544   3.610   3.642
  3.708   3.781   3.800   3.860   3.869   3.974   4.022   4.033
  4.048   4.083   4.191   4.310   4.715   4.835   4.952   4.969
  5.049   5.058   5.154   5.172   5.355   5.385   5.570   5.573
  5.857   5.865  23.763  23.808  23.819  23.863  23.889  35.581
 49.848  49.855  49.998  50.017
 --------------------------------------------------------------

          Ground-State Mulliken Net Atomic Charges

     Atom                 Charge (a.u.)
  ----------------------------------------
      1 C                    -0.071095
      2 C                    -0.028968
      3 C                    -0.332411
      4 C                    -0.208001
      5 C                    -0.244366
      6 O                    -0.233774
      7 O                    -0.105346
      8 N                    -0.396848
      9 O                    -0.258478
     10 O                    -0.156454
     11 H                     0.134715
     12 H                     0.243018
     13 H                     0.197612
     14 H                     0.205707
     15 H                     0.237222
     16 H                     0.234807
     17 H                     0.272242
     18 H                     0.254237
     19 H                     0.256179
  ----------------------------------------
  Sum of atomic charges =     0.000000

 -----------------------------------------------------------------
                    Cartesian Multipole Moments
 -----------------------------------------------------------------
    Charge (ESU x 10^10)
                 0.0000
    Dipole Moment (Debye)
         X       0.5078      Y      -5.9548      Z      -1.9142
       Tot       6.2755
    Quadrupole Moments (Debye-Ang)
        XX     -77.0222     XY      -6.2873     YY     -61.3658
        XZ      12.4575     YZ      -0.7191     ZZ     -57.2377
    Octopole Moments (Debye-Ang^2)
       XXX       6.9870    XXY     -54.9647    XYY       0.2048
       YYY     -11.4130    XXZ     -25.2533    XYZ       2.0272
       YYZ       4.6555    XZZ      -0.1210    YZZ     -10.9388
       ZZZ      -2.1566
    Hexadecapole Moments (Debye-Ang^3)
      XXXX   -2387.5868   XXXY     -30.8905   XXYY    -393.6066
      XYYY     -43.3153   YYYY    -346.5718   XXXZ     103.1395
      XXYZ       6.3748   XYYZ      25.5380   YYYZ       1.7065
      XXZZ    -357.7373   XYZZ       0.1712   YYZZ     -89.0371
      XZZZ      37.9389   YZZZ      -3.5387   ZZZZ    -192.3646
 -----------------------------------------------------------------
 Calculating analytic gradient of the SCF energy
 Gradient of SCF Energy
            1           2           3           4           5           6
    1  -0.0005262   0.0001710   0.0000260   0.0005486  -0.0010446   0.0007134
    2  -0.0017677   0.0000513  -0.0001792   0.0018232  -0.0005758   0.0009976
    3  -0.0015013   0.0002722  -0.0003994   0.0000192   0.0016859  -0.0005670
            7           8           9          10          11          12
    1   0.0012419  -0.0019617   0.0000151   0.0000269  -0.0001342  -0.0000193
    2   0.0010348  -0.0016181   0.0008907   0.0007830  -0.0000786   0.0000291
    3  -0.0009840  -0.0010258   0.0009088   0.0007509  -0.0001036  -0.0000507
           13          14          15          16          17          18
    1   0.0000063   0.0002537  -0.0002433  -0.0005043   0.0005467   0.0005937
    2   0.0001277  -0.0001490  -0.0003649  -0.0002071  -0.0008636   0.0002870
    3   0.0000161   0.0000919  -0.0002251   0.0005431  -0.0001797   0.0010053
           19
    1   0.0002904
    2  -0.0002201
    3  -0.0002567
 Max gradient component =       1.962E-03
 RMS gradient           =       7.640E-04
 Gradient time:  CPU 44.83 s  wall 44.84 s
 Geometry Optimization Parameters
   NAtoms,    NIC,     NZ,  NCons,   NDum,   NFix, NCnnct, MaxDiis
       19     125       0       0       0       0       0       0

 Cartesian Hessian Update
 Hessian Updated using BFGS Update


** GEOMETRY OPTIMIZATION IN DELOCALIZED INTERNAL COORDINATES **
   Searching for a Minimum

   Optimization Cycle:   2

                       Coordinates (Angstroms)
     ATOM                X               Y               Z
      1  C        -2.6446815931    0.1795899420    0.1732806708
      2  C        -1.3867250487   -0.3455166896   -0.5016163310
      3  C        -0.1102327424    0.3106474220    0.0248477334
      4  C         1.1582236261   -0.4425126243   -0.4152635472
      5  C         2.3917081806    0.4632552804   -0.1729968932
      6  O         2.5212205544    1.5253532015   -0.7178572106
      7  O         3.3377041563   -0.0047611377    0.6715265529
      8  N         1.1730548122   -1.7799546424    0.1686721163
      9  O        -2.6605946258    0.8358141478    1.1773606743
     10  O        -3.8167846549   -0.1657476792   -0.4266844194
     11  H        -1.4697295370   -0.2048904108   -1.5863444955
     12  H        -1.3452434556   -1.4276404554   -0.3301144997
     13  H        -0.1523584407    0.3524137843    1.1181472963
     14  H        -0.0404001256    1.3421371935   -0.3222669850
     15  H         1.1280287875   -0.5674970394   -1.5037118429
     16  H         3.0550373029   -0.8702196448    1.0032955738
     17  H         1.8590245295   -2.4258635556   -0.1995288078
     18  H         1.1083238375   -1.8191402211    1.1793119718
     19  H        -3.6503171631   -0.6813554712   -1.2254271573
   Point Group: c1    Number of degrees of freedom:    51


   Energy is   -551.793639774

 Hessian Updated using BFGS Update

 49 Hessian modes will be used to form the next step
  Hessian Eigenvalues:
     0.003014    0.003837    0.005301    0.005998    0.007513    0.008138
     0.009497    0.020657    0.021638    0.025575    0.036170    0.040518
     0.041411    0.048989    0.054469    0.055439    0.061252    0.083582
     0.094505    0.121377    0.128358    0.152946    0.161114    0.179365
     0.195989    0.218213    0.219060    0.249424    0.249972    0.249998
     0.264959    0.280457    0.286155    0.294639    0.300191    0.335334
     0.337884    0.338677    0.340173    0.344967    0.377425    0.440409
     0.451463    0.513389    0.526891    0.531262    0.544380    0.960465
     1.020739

 Minimum Search - Taking Simple RFO Step
 Searching for Lamda that Minimizes Along All modes
 Value Taken    Lamda =  -0.00019984
 Step Taken.  Stepsize is  0.117502

                             Maximum     Tolerance    Cnvgd?
         Gradient           0.001700      0.000300      NO
         Displacement       0.046345      0.001200      NO
         Energy change     -0.000437      0.000001      NO


 New Cartesian Coordinates Obtained by Inverse Iteration

 Displacement from previous Coordinates is:  0.112957
 ----------------------------------------------------------------
             Standard Nuclear Orientation (Angstroms)
    I     Atom           X                Y                Z
 ----------------------------------------------------------------
    1      C      -2.6433679982     0.1851002767     0.1694905460
    2      C      -1.3854994821    -0.3384768145    -0.5051435543
    3      C      -0.1080870276     0.3119994938     0.0245338060
    4      C       1.1578907352    -0.4453979534    -0.4173396237
    5      C       2.3931324502     0.4569046827    -0.1842152347
    6      O       2.5045892535     1.5315624304    -0.7037173393
    7      O       3.3338046638    -0.0077853758     0.6676859921
    8      N       1.1785114061    -1.7746633862     0.1786370985
    9      O      -2.6622019278     0.8277390091     1.1800138358
   10      O      -3.8147266538    -0.1742711284    -0.4247093651
   11      H      -1.4659507403    -0.1932626093    -1.5886794011
   12      H      -1.3476934449    -1.4207757857    -0.3370468708
   13      H      -0.1499618614     0.3506396745     1.1174537678
   14      H      -0.0374294514     1.3437479781    -0.3206550339
   15      H       1.1280625757    -0.5749517363    -1.5043605060
   16      H       3.0692544582    -0.8840503887     0.9797809219
   17      H       1.8688627316    -2.4198220636    -0.1776612103
   18      H       1.0871931332    -1.8151584976     1.1855630210
   19      H      -3.6511244200    -0.6849664057    -1.2250004497
 ----------------------------------------------------------------
 Nuclear Repulsion Energy =   536.0506876554 hartrees
 There are       39 alpha and       39 beta electrons
 Applying Cartesian multipole field
    Component          Value
    ---------          -----
     (2,0,0)        1.00000E-11
     (0,2,0)        2.00000E-11
     (0,0,2)       -3.00000E-11
 Nucleus-field energy     =     0.0000000172 hartrees
 Requested basis set is 6-311++G(d,p)
 There are 105 shells and 283 basis functions
 A cutoff of  1.0D-11 yielded   4844 shell pairs
 There are     34801 function pairs (     37142 Cartesian)
 Smallest overlap matrix eigenvalue = 7.11E-06
 Guess MOs from SCF MO coefficient file
 Reading MOs from coefficient file
 Reading MOs from coefficient file
 A restricted hybrid HF-DFT SCF calculation will be
 performed using Pulay DIIS extrapolation
 Exchange:     0.2000 Hartree-Fock + 0.0800 Slater + 0.7200 B88
 Correlation:  0.1900 VWN1RPA + 0.8100 LYP
 Using SG-1 standard quadrature grid
 SCF converges when DIIS error is below 1.0E-08
 Geometry optimization detected.  Setting ReadMinima to 0
 Setting SaveMinima to 0
 ---------------------------------------
  Cycle       Energy         DIIS Error
 ---------------------------------------
    1    -551.8016685599      4.66E-04
    2    -551.7935584016      6.95E-05
    3    -551.7935424415      9.12E-05
    4    -551.7936051139      2.06E-05
    5    -551.7936073466      9.58E-06
    6    -551.7936076635      2.65E-06
    7    -551.7936076957      1.07E-06
    8    -551.7936077408      2.58E-07
    9    -551.7936077855      7.77E-08
   10    -551.7936077775      3.47E-08
   11    -551.7936077753      1.84E-08
   12    -551.7936077766      3.97E-09 Convergence criterion met
 ---------------------------------------
 SCF time:  CPU 117.18 s  wall 117.28 s
 SCF   energy in the final basis set = -551.7936077766
 Total energy in the final basis set = -551.7936077766

 --------------------------------------------------------------

                    Orbital Energies (a.u.)
 --------------------------------------------------------------

 Alpha MOs
 -- Occupied --
-19.187 -19.184 -19.124 -19.123 -14.343 -10.320 -10.316 -10.250
-10.211 -10.201  -1.124  -1.121  -1.043  -1.042  -0.935  -0.820
 -0.746  -0.664  -0.634  -0.625  -0.569  -0.553  -0.531  -0.501
 -0.486  -0.477  -0.464  -0.459  -0.432  -0.426  -0.413  -0.383
 -0.379  -0.376  -0.340  -0.337  -0.327  -0.295  -0.270
 -- Virtual --
 -0.039  -0.027  -0.018  -0.014  -0.002   0.009   0.015   0.030
  0.034   0.044   0.054   0.060   0.068   0.072   0.080   0.083
  0.094   0.097   0.101   0.107   0.113   0.118   0.121   0.131
  0.134   0.137   0.140   0.143   0.148   0.156   0.162   0.166
  0.173   0.185   0.191   0.202   0.207   0.210   0.217   0.226
  0.236   0.242   0.244   0.248   0.251   0.255   0.268   0.277
  0.280   0.289   0.296   0.304   0.306   0.308   0.312   0.317
  0.323   0.327   0.336   0.349   0.353   0.354   0.381   0.383
  0.407   0.414   0.424   0.442   0.468   0.477   0.487   0.505
  0.522   0.545   0.570   0.579   0.588   0.596   0.601   0.618
  0.624   0.649   0.663   0.670   0.692   0.709   0.716   0.718
  0.726   0.742   0.766   0.775   0.802   0.805   0.826   0.867
  0.877   0.904   0.962   1.016   1.026   1.037   1.057   1.059
  1.079   1.096   1.129   1.145   1.156   1.165   1.174   1.192
  1.199   1.211   1.223   1.245   1.247   1.254   1.284   1.300
  1.317   1.395   1.416   1.419   1.439   1.449   1.469   1.481
  1.501   1.534   1.555   1.569   1.578   1.603   1.614   1.632
  1.639   1.665   1.683   1.695   1.715   1.724   1.744   1.767
  1.780   1.802   1.846   1.864   1.907   1.914   1.925   1.975
  2.018   2.041   2.062   2.101   2.128   2.154   2.165   2.185
  2.197   2.212   2.304   2.349   2.358   2.451   2.479   2.516
  2.525   2.557   2.575   2.587   2.593   2.634   2.657   2.665
  2.690   2.717   2.761   2.793   2.816   2.825   2.861   2.870
  2.886   2.899   2.917   2.927   2.945   2.980   2.980   3.041
  3.043   3.074   3.112   3.132   3.162   3.177   3.205   3.257
  3.340   3.368   3.377   3.415   3.512   3.545   3.616   3.645
  3.711   3.783   3.801   3.865   3.872   3.975   4.022   4.033
  4.046   4.082   4.193   4.312   4.721   4.842   4.951   4.971
  5.049   5.058   5.154   5.172   5.355   5.386   5.575   5.578
  5.858   5.868  23.766  23.811  23.823  23.865  23.890  35.585
 49.850  49.856  50.000  50.018
 --------------------------------------------------------------

          Ground-State Mulliken Net Atomic Charges

     Atom                 Charge (a.u.)
  ----------------------------------------
      1 C                    -0.066641
      2 C                    -0.035284
      3 C                    -0.328947
      4 C                    -0.215440
      5 C                    -0.231849
      6 O                    -0.233801
      7 O                    -0.109207
      8 N                    -0.399084
      9 O                    -0.257939
     10 O                    -0.158313
     11 H                     0.133981
     12 H                     0.242400
     13 H                     0.197397
     14 H                     0.206377
     15 H                     0.234811
     16 H                     0.237072
     17 H                     0.268978
     18 H                     0.258732
     19 H                     0.256759
  ----------------------------------------
  Sum of atomic charges =     0.000000

 -----------------------------------------------------------------
                    Cartesian Multipole Moments
 -----------------------------------------------------------------
    Charge (ESU x 10^10)
                 0.0000
    Dipole Moment (Debye)
         X       0.5298      Y      -5.9497      Z      -1.9812
       Tot       6.2932
    Quadrupole Moments (Debye-Ang)
        XX     -76.7636     XY      -6.4673     YY     -61.3264
        XZ      12.2689     YZ      -0.7885     ZZ     -57.2642
    Octopole Moments (Debye-Ang^2)
       XXX       8.5738    XXY     -54.7694    XYY       0.1381
       YYY     -11.3788    XXZ     -26.0370    XYZ       1.8326
       YYZ       4.7782    XZZ      -0.1777    YZZ     -10.7768
       ZZZ      -2.3456
    Hexadecapole Moments (Debye-Ang^3)
      XXXX   -2379.0934   XXXY     -32.9244   XXYY    -391.8422
      XYYY     -43.3404   YYYY    -346.2890   XXXZ     102.1639
      XXYZ       6.1754   XYYZ      25.5093   YYYZ       1.4777
      XXZZ    -357.3361   XYZZ       0.6869   YYZZ     -88.7570
      XZZZ      37.2542   YZZZ      -3.3603   ZZZZ    -192.0121
 -----------------------------------------------------------------
 Calculating analytic gradient of the SCF energy
 Gradient of SCF Energy
            1           2           3           4           5           6
    1  -0.0001737  -0.0001133  -0.0001571  -0.0006525   0.0025103  -0.0013733
    2   0.0027312  -0.0005461  -0.0001612   0.0015699  -0.0009069  -0.0009663
    3  -0.0008121   0.0006266   0.0002136   0.0001327  -0.0048329   0.0024947
            7           8           9          10          11          12
    1  -0.0014801  -0.0006936  -0.0000563   0.0008582  -0.0001204   0.0001249
    2  -0.0005244  -0.0006536  -0.0018443  -0.0010203   0.0000026   0.0003615
    3   0.0009436   0.0002800  -0.0008453  -0.0003917   0.0003955  -0.0000766
           13          14          15          16          17          18
    1  -0.0000457  -0.0001179   0.0006741   0.0008031   0.0001301   0.0002953
    2   0.0000825  -0.0002230   0.0002504   0.0011661   0.0004059  -0.0002626
    3  -0.0002636   0.0000529   0.0004758   0.0000362   0.0002630   0.0001195
           19
    1  -0.0004119
    2   0.0005387
    3   0.0011880
 Max gradient component =       4.833E-03
 RMS gradient           =       1.086E-03
 Gradient time:  CPU 45.00 s  wall 45.01 s
 Geometry Optimization Parameters
   NAtoms,    NIC,     NZ,  NCons,   NDum,   NFix, NCnnct, MaxDiis
       19     125       0       0       0       0       0       0

 Cartesian Hessian Update
 Hessian Updated using BFGS Update


** GEOMETRY OPTIMIZATION IN DELOCALIZED INTERNAL COORDINATES **
   Searching for a Minimum

   Optimization Cycle:   3

                       Coordinates (Angstroms)
     ATOM                X               Y               Z
      1  C        -2.6433679982    0.1851002767    0.1694905460
      2  C        -1.3854994821   -0.3384768145   -0.5051435543
      3  C        -0.1080870276    0.3119994938    0.0245338060
      4  C         1.1578907352   -0.4453979534   -0.4173396237
      5  C         2.3931324502    0.4569046827   -0.1842152347
      6  O         2.5045892535    1.5315624304   -0.7037173393
      7  O         3.3338046638   -0.0077853758    0.6676859921
      8  N         1.1785114061   -1.7746633862    0.1786370985
      9  O        -2.6622019278    0.8277390091    1.1800138358
     10  O        -3.8147266538   -0.1742711284   -0.4247093651
     11  H        -1.4659507403   -0.1932626093   -1.5886794011
     12  H        -1.3476934449   -1.4207757857   -0.3370468708
     13  H        -0.1499618614    0.3506396745    1.1174537678
     14  H        -0.0374294514    1.3437479781   -0.3206550339
     15  H         1.1280625757   -0.5749517363   -1.5043605060
     16  H         3.0692544582   -0.8840503887    0.9797809219
     17  H         1.8688627316   -2.4198220636   -0.1776612103
     18  H         1.0871931332   -1.8151584976    1.1855630210
     19  H        -3.6511244200   -0.6849664057   -1.2250004497
   Point Group: c1    Number of degrees of freedom:    51


   Energy is   -551.793607777

 Hessian Updated using BFGS Update

 50 Hessian modes will be used to form the next step
  Hessian Eigenvalues:
     0.003013    0.003792    0.005299    0.005953    0.006629    0.008912
     0.017781    0.020562    0.024616    0.029541    0.036271    0.039943
     0.041473    0.048934    0.054478    0.058193    0.062671    0.083748
     0.094501    0.121171    0.128091    0.158065    0.160712    0.163155
     0.173612    0.196823    0.217842    0.219225    0.247467    0.249975
     0.250909    0.252893    0.279370    0.285762    0.295050    0.300036
     0.336775    0.338261    0.338854    0.340180    0.344969    0.358966
     0.440113    0.451775    0.518396    0.526448    0.533052    0.544296
     0.985259    1.020826

 Minimum Search - Taking Simple RFO Step
 Searching for Lamda that Minimizes Along All modes
 Value Taken    Lamda =  -0.00029978
 Step Taken.  Stepsize is  0.111860

                             Maximum     Tolerance    Cnvgd?
         Gradient           0.001893      0.000300      NO
         Displacement       0.065976      0.001200      NO
         Energy change      0.000032      0.000001      NO


 New Cartesian Coordinates Obtained by Inverse Iteration

 Displacement from previous Coordinates is:  0.122403
 ----------------------------------------------------------------
             Standard Nuclear Orientation (Angstroms)
    I     Atom           X                Y                Z
 ----------------------------------------------------------------
    1      C      -2.6472347302     0.1768644582     0.1727154555
    2      C      -1.3865975623    -0.3389438122    -0.5031564565
    3      C      -0.1121388966     0.3139116593     0.0302754481
    4      C       1.1562415282    -0.4398793750    -0.4121178966
    5      C       2.3887364889     0.4631035309    -0.1744071955
    6      O       2.5178887877     1.5234391059    -0.7182409724
    7      O       3.3410915911    -0.0231726313     0.6520898383
    8      N       1.1844159158    -1.7649894664     0.1868086033
    9      O      -2.6703483846     0.8267859533     1.1781321529
   10      O      -3.8155183809    -0.1767537413    -0.4325142741
   11      H      -1.4653771064    -0.1900819329    -1.5863580570
   12      H      -1.3453680465    -1.4218573066    -0.3384233404
   13      H      -0.1553143302     0.3483249887     1.1233545877
   14      H      -0.0451657664     1.3471179643    -0.3120539182
   15      H       1.1287842922    -0.5688781905    -1.4992333940
   16      H       3.0747996240    -0.9029079585     0.9524797091
   17      H       1.8826028888    -2.4051453594    -0.1608319162
   18      H       1.0721314648    -1.8089094129     1.1905231179
   19      H      -3.6483709772    -0.6839170737    -1.2344110923
 ----------------------------------------------------------------
 Nuclear Repulsion Energy =   536.0617629898 hartrees
 There are       39 alpha and       39 beta electrons
 Applying Cartesian multipole field
    Component          Value
    ---------          -----
     (2,0,0)        1.00000E-11
     (0,2,0)        2.00000E-11
     (0,0,2)       -3.00000E-11
 Nucleus-field energy     =     0.0000000172 hartrees
 Requested basis set is 6-311++G(d,p)
 There are 105 shells and 283 basis functions
 A cutoff of  1.0D-11 yielded   4844 shell pairs
 There are     34800 function pairs (     37140 Cartesian)
 Smallest overlap matrix eigenvalue = 7.09E-06
 Guess MOs from SCF MO coefficient file
 Reading MOs from coefficient file
 Reading MOs from coefficient file
 A restricted hybrid HF-DFT SCF calculation will be
 performed using Pulay DIIS extrapolation
 Exchange:     0.2000 Hartree-Fock + 0.0800 Slater + 0.7200 B88
 Correlation:  0.1900 VWN1RPA + 0.8100 LYP
 Using SG-1 standard quadrature grid
 SCF converges when DIIS error is below 1.0E-08
 Geometry optimization detected.  Setting ReadMinima to 0
 Setting SaveMinima to 0
 ---------------------------------------
  Cycle       Energy         DIIS Error
 ---------------------------------------
    1    -551.7957626381      4.71E-04
    2    -551.7935940882      4.91E-05
    3    -551.7936025468      5.33E-05
    4    -551.7936249378      1.63E-05
    5    -551.7936258733      7.17E-06
    6    -551.7936262677      3.05E-06
    7    -551.7936264209      9.93E-07
    8    -551.7936263803      2.65E-07
    9    -551.7936263787      8.19E-08
   10    -551.7936263793      3.04E-08
   11    -551.7936263812      1.03E-08
   12    -551.7936263775      5.33E-09 Convergence criterion met
 ---------------------------------------
 SCF time:  CPU 117.96 s  wall 118.02 s
 SCF   energy in the final basis set = -551.7936263775
 Total energy in the final basis set = -551.7936263775

 --------------------------------------------------------------

                    Orbital Energies (a.u.)
 --------------------------------------------------------------

 Alpha MOs
 -- Occupied --
-19.186 -19.184 -19.125 -19.123 -14.343 -10.320 -10.316 -10.249
-10.212 -10.201  -1.124  -1.121  -1.043  -1.042  -0.936  -0.820
 -0.746  -0.664  -0.634  -0.625  -0.569  -0.554  -0.531  -0.501
 -0.487  -0.477  -0.464  -0.459  -0.432  -0.426  -0.413  -0.383
 -0.379  -0.376  -0.340  -0.337  -0.326  -0.296  -0.270
 -- Virtual --
 -0.039  -0.027  -0.018  -0.014  -0.002   0.010   0.015   0.030
  0.034   0.043   0.054   0.060   0.068   0.072   0.080   0.084
  0.094   0.097   0.101   0.107   0.112   0.118   0.122   0.131
  0.134   0.137   0.140   0.143   0.148   0.156   0.161   0.166
  0.173   0.186   0.191   0.202   0.207   0.211   0.217   0.226
  0.236   0.242   0.244   0.248   0.251   0.254   0.268   0.277
  0.282   0.290   0.296   0.303   0.306   0.309   0.311   0.316
  0.322   0.326   0.336   0.348   0.352   0.354   0.380   0.384
  0.407   0.413   0.425   0.442   0.468   0.477   0.488   0.505
  0.521   0.545   0.571   0.578   0.588   0.596   0.601   0.618
  0.624   0.649   0.663   0.670   0.692   0.708   0.716   0.718
  0.726   0.740   0.766   0.774   0.803   0.807   0.828   0.866
  0.878   0.906   0.962   1.017   1.026   1.035   1.058   1.061
  1.078   1.094   1.130   1.144   1.157   1.165   1.173   1.191
  1.200   1.213   1.224   1.243   1.247   1.260   1.284   1.301
  1.314   1.396   1.417   1.419   1.438   1.450   1.468   1.480
  1.503   1.533   1.554   1.568   1.578   1.603   1.614   1.634
  1.640   1.665   1.683   1.694   1.718   1.724   1.746   1.766
  1.782   1.802   1.846   1.868   1.907   1.913   1.927   1.976
  2.018   2.042   2.060   2.101   2.127   2.156   2.165   2.186
  2.204   2.210   2.304   2.350   2.358   2.448   2.479   2.517
  2.525   2.558   2.576   2.585   2.591   2.632   2.657   2.666
  2.690   2.717   2.762   2.792   2.817   2.827   2.862   2.871
  2.887   2.898   2.918   2.927   2.945   2.982   2.984   3.040
  3.041   3.076   3.111   3.133   3.162   3.176   3.205   3.258
  3.346   3.368   3.376   3.416   3.514   3.544   3.620   3.645
  3.717   3.782   3.801   3.866   3.872   3.979   4.022   4.033
  4.045   4.081   4.192   4.311   4.724   4.846   4.951   4.971
  5.049   5.058   5.156   5.172   5.354   5.387   5.574   5.579
  5.858   5.868  23.768  23.811  23.824  23.864  23.890  35.587
 49.849  49.857  50.000  50.020
 --------------------------------------------------------------

          Ground-State Mulliken Net Atomic Charges

     Atom                 Charge (a.u.)
  ----------------------------------------
      1 C                    -0.065219
      2 C                    -0.036754
      3 C                    -0.317347
      4 C                    -0.224236
      5 C                    -0.231579
      6 O                    -0.234532
      7 O                    -0.111219
      8 N                    -0.400394
      9 O                    -0.257919
     10 O                    -0.159098
     11 H                     0.135042
     12 H                     0.240664
     13 H                     0.195581
     14 H                     0.207060
     15 H                     0.237510
     16 H                     0.237219
     17 H                     0.265919
     18 H                     0.262409
     19 H                     0.256892
  ----------------------------------------
  Sum of atomic charges =    -0.000000

 -----------------------------------------------------------------
                    Cartesian Multipole Moments
 -----------------------------------------------------------------
    Charge (ESU x 10^10)
                -0.0000
    Dipole Moment (Debye)
         X       0.4735      Y      -5.9328      Z      -1.9305
       Tot       6.2570
    Quadrupole Moments (Debye-Ang)
        XX     -77.1522     XY      -6.4202     YY     -61.2279
        XZ      12.3189     YZ      -0.7372     ZZ     -57.3044
    Octopole Moments (Debye-Ang^2)
       XXX       7.9842    XXY     -54.8361    XYY       0.3769
       YYY     -11.0447    XXZ     -25.6314    XYZ       2.0878
       YYZ       5.0491    XZZ      -0.6702    YZZ     -10.6763
       ZZZ      -2.3939
    Hexadecapole Moments (Debye-Ang^3)
      XXXX   -2392.3033   XXXY     -33.8900   XXYY    -391.8334
      XYYY     -42.9341   YYYY    -344.2738   XXXZ     103.3177
      XXYZ       7.1753   XYYZ      26.1304   YYYZ       1.8610
      XXZZ    -358.9793   XYZZ       1.0785   YYZZ     -88.4230
      XZZZ      37.8673   YZZZ      -2.4135   ZZZZ    -191.7307
 -----------------------------------------------------------------
 Calculating analytic gradient of the SCF energy
 Gradient of SCF Energy
            1           2           3           4           5           6
    1  -0.0000380   0.0000008  -0.0000426   0.0007616  -0.0015555   0.0000092
    2   0.0005561   0.0002754   0.0003183  -0.0005985   0.0033025  -0.0028206
    3   0.0019820  -0.0002394   0.0005626  -0.0022461   0.0016871  -0.0003327
            7           8           9          10          11          12
    1  -0.0012689   0.0000709   0.0000693   0.0008544   0.0001215  -0.0000480
    2  -0.0023920   0.0003461  -0.0008592  -0.0006857  -0.0000201   0.0003187
    3  -0.0001768   0.0008018  -0.0016545  -0.0012196   0.0002474   0.0001204
           13          14          15          16          17          18
    1  -0.0000802  -0.0002671   0.0003899   0.0013025   0.0000871   0.0001813
    2  -0.0000219  -0.0001224   0.0001425   0.0008695   0.0011269  -0.0003454
    3  -0.0002146  -0.0000073   0.0003654  -0.0006739   0.0004936  -0.0004203
           19
    1  -0.0005482
    2   0.0006096
    3   0.0009251
 Max gradient component =       3.302E-03
 RMS gradient           =       9.933E-04
 Gradient time:  CPU 45.26 s  wall 45.28 s
 Geometry Optimization Parameters
   NAtoms,    NIC,     NZ,  NCons,   NDum,   NFix, NCnnct, MaxDiis
       19     125       0       0       0       0       0       0

 Cartesian Hessian Update
 Hessian Updated using BFGS Update


** GEOMETRY OPTIMIZATION IN DELOCALIZED INTERNAL COORDINATES **
   Searching for a Minimum

   Optimization Cycle:   4

                       Coordinates (Angstroms)
     ATOM                X               Y               Z
      1  C        -2.6472347302    0.1768644582    0.1727154555
      2  C        -1.3865975623   -0.3389438122   -0.5031564565
      3  C        -0.1121388966    0.3139116593    0.0302754481
      4  C         1.1562415282   -0.4398793750   -0.4121178966
      5  C         2.3887364889    0.4631035309   -0.1744071955
      6  O         2.5178887877    1.5234391059   -0.7182409724
      7  O         3.3410915911   -0.0231726313    0.6520898383
      8  N         1.1844159158   -1.7649894664    0.1868086033
      9  O        -2.6703483846    0.8267859533    1.1781321529
     10  O        -3.8155183809   -0.1767537413   -0.4325142741
     11  H        -1.4653771064   -0.1900819329   -1.5863580570
     12  H        -1.3453680465   -1.4218573066   -0.3384233404
     13  H        -0.1553143302    0.3483249887    1.1233545877
     14  H        -0.0451657664    1.3471179643   -0.3120539182
     15  H         1.1287842922   -0.5688781905   -1.4992333940
     16  H         3.0747996240   -0.9029079585    0.9524797091
     17  H         1.8826028888   -2.4051453594   -0.1608319162
     18  H         1.0721314648   -1.8089094129    1.1905231179
     19  H        -3.6483709772   -0.6839170737   -1.2344110923
   Point Group: c1    Number of degrees of freedom:    51


   Energy is   -551.793626378

 Hessian Updated using BFGS Update

 51 Hessian modes will be used to form the next step
  Hessian Eigenvalues:
     0.003000    0.003836    0.005300    0.005979    0.007676    0.009222
     0.019223    0.020765    0.024542    0.036139    0.038071    0.041350
     0.048711    0.050491    0.054497    0.056030    0.061517    0.083608
     0.094494    0.121211    0.128672    0.154475    0.159520    0.160054
     0.161114    0.177078    0.196169    0.218331    0.219228    0.248626
     0.249722    0.249976    0.256846    0.281197    0.285615    0.294861
     0.299642    0.335506    0.337857    0.338622    0.340173    0.344920
     0.360711    0.439413    0.451454    0.511777    0.524495    0.528482
     0.544353    0.962027    1.020638

 Minimum Search - Taking Simple RFO Step
 Searching for Lamda that Minimizes Along All modes
 Value Taken    Lamda =  -0.00028060
 Step Taken.  Stepsize is  0.138399

                             Maximum     Tolerance    Cnvgd?
         Gradient           0.002581      0.000300      NO
         Displacement       0.067966      0.001200      NO
         Energy change     -0.000019      0.000001      NO


 New Cartesian Coordinates Obtained by Inverse Iteration

 Displacement from previous Coordinates is:  0.260972
 ----------------------------------------------------------------
             Standard Nuclear Orientation (Angstroms)
    I     Atom           X                Y                Z
 ----------------------------------------------------------------
    1      C      -2.6408845980     0.1734049239     0.1829415561
    2      C      -1.3842386700    -0.3447208475    -0.5008068971
    3      C      -0.1064883535     0.3099227162     0.0248465109
    4      C       1.1603027566    -0.4423946296    -0.4227855898
    5      C       2.3954510825     0.4609090514    -0.1829886858
    6      O       2.5383657268     1.5133021307    -0.7428672221
    7      O       3.3166160629     0.0029856301     0.6937606742
    8      N       1.1834152152    -1.7745080165     0.1629861105
    9      O      -2.6558855031     0.8348117619     1.1831137772
   10      O      -3.8133968643    -0.1699508649    -0.4203038316
   11      H      -1.4701660682    -0.1974538443    -1.5845001196
   12      H      -1.3410748278    -1.4282416165    -0.3355622192
   13      H      -0.1441025941     0.3447964784     1.1187063057
   14      H      -0.0397192060     1.3435596530    -0.3177898668
   15      H       1.1253296444    -0.5659056578    -1.5112937205
   16      H       3.0225679749    -0.8602193903     1.0217926696
   17      H       1.8667666368    -2.4232524134    -0.2017187563
   18      H       1.0895482364    -1.8217656253     1.1693663732
   19      H      -3.6471482514    -0.6811680398    -1.2222666687
 ----------------------------------------------------------------
 Nuclear Repulsion Energy =   535.7735840643 hartrees
 There are       39 alpha and       39 beta electrons
 Applying Cartesian multipole field
    Component          Value
    ---------          -----
     (2,0,0)        1.00000E-11
     (0,2,0)        2.00000E-11
     (0,0,2)       -3.00000E-11
 Nucleus-field energy     =     0.0000000170 hartrees
 Requested basis set is 6-311++G(d,p)
 There are 105 shells and 283 basis functions
 A cutoff of  1.0D-11 yielded   4845 shell pairs
 There are     34812 function pairs (     37152 Cartesian)
 Smallest overlap matrix eigenvalue = 7.13E-06
 Guess MOs from SCF MO coefficient file
 Reading MOs from coefficient file
 Reading MOs from coefficient file
 A restricted hybrid HF-DFT SCF calculation will be
 performed using Pulay DIIS extrapolation
 Exchange:     0.2000 Hartree-Fock + 0.0800 Slater + 0.7200 B88
 Correlation:  0.1900 VWN1RPA + 0.8100 LYP
 Using SG-1 standard quadrature grid
 SCF converges when DIIS error is below 1.0E-08
 Geometry optimization detected.  Setting ReadMinima to 0
 Setting SaveMinima to 0
 ---------------------------------------
  Cycle       Energy         DIIS Error
 ---------------------------------------
    1    -551.7820953665      6.56E-04
    2    -551.7936407958      5.61E-05
    3    -551.7936599055      5.51E-05
    4    -551.7936825754      2.27E-05
    5    -551.7936862744      9.94E-06
    6    -551.7936869858      3.75E-06
    7    -551.7936870358      1.08E-06
    8    -551.7936869754      2.36E-07
    9    -551.7936869679      1.14E-07
   10    -551.7936870054      2.99E-08
   11    -551.7936869979      9.64E-09 Convergence criterion met
 ---------------------------------------
 SCF time:  CPU 110.44 s  wall 110.52 s
 SCF   energy in the final basis set = -551.7936869979
 Total energy in the final basis set = -551.7936869979

 --------------------------------------------------------------

                    Orbital Energies (a.u.)
 --------------------------------------------------------------

 Alpha MOs
 -- Occupied --
-19.187 -19.185 -19.125 -19.123 -14.344 -10.321 -10.316 -10.250
-10.212 -10.201  -1.124  -1.121  -1.042  -1.042  -0.936  -0.820
 -0.746  -0.663  -0.633  -0.624  -0.570  -0.554  -0.531  -0.501
 -0.487  -0.477  -0.464  -0.459  -0.432  -0.426  -0.414  -0.383
 -0.380  -0.376  -0.340  -0.337  -0.326  -0.296  -0.270
 -- Virtual --
 -0.039  -0.028  -0.019  -0.014  -0.003   0.009   0.015   0.031
  0.033   0.044   0.054   0.060   0.068   0.072   0.080   0.084
  0.094   0.097   0.100   0.107   0.112   0.118   0.121   0.131
  0.134   0.136   0.140   0.142   0.147   0.157   0.161   0.166
  0.173   0.185   0.190   0.202   0.206   0.209   0.217   0.226
  0.236   0.241   0.243   0.247   0.250   0.255   0.267   0.278
  0.280   0.289   0.296   0.304   0.305   0.308   0.311   0.317
  0.322   0.326   0.335   0.349   0.353   0.355   0.381   0.382
  0.406   0.414   0.424   0.442   0.467   0.477   0.487   0.507
  0.520   0.545   0.572   0.576   0.588   0.596   0.599   0.617
  0.625   0.648   0.663   0.669   0.691   0.708   0.714   0.717
  0.723   0.742   0.765   0.773   0.803   0.805   0.825   0.865
  0.877   0.906   0.962   1.013   1.026   1.037   1.056   1.060
  1.077   1.097   1.128   1.145   1.156   1.168   1.173   1.191
  1.198   1.212   1.224   1.244   1.251   1.258   1.283   1.299
  1.315   1.394   1.415   1.421   1.438   1.453   1.469   1.481
  1.500   1.534   1.554   1.565   1.577   1.603   1.613   1.632
  1.637   1.664   1.681   1.693   1.718   1.722   1.744   1.765
  1.778   1.802   1.846   1.864   1.907   1.912   1.928   1.975
  2.018   2.039   2.061   2.101   2.127   2.155   2.163   2.183
  2.192   2.211   2.302   2.349   2.356   2.450   2.478   2.513
  2.525   2.557   2.573   2.584   2.592   2.632   2.657   2.672
  2.689   2.716   2.759   2.793   2.815   2.825   2.859   2.871
  2.884   2.898   2.916   2.927   2.945   2.977   2.983   3.039
  3.047   3.070   3.108   3.132   3.160   3.174   3.204   3.257
  3.339   3.366   3.374   3.412   3.513   3.544   3.616   3.643
  3.712   3.780   3.800   3.860   3.868   3.977   4.023   4.032
  4.044   4.080   4.190   4.309   4.721   4.842   4.952   4.969
  5.049   5.059   5.155   5.171   5.353   5.388   5.570   5.572
  5.856   5.866  23.764  23.807  23.821  23.862  23.888  35.585
 49.848  49.857  49.998  50.017
 --------------------------------------------------------------

          Ground-State Mulliken Net Atomic Charges

     Atom                 Charge (a.u.)
  ----------------------------------------
      1 C                    -0.070194
      2 C                    -0.028806
      3 C                    -0.318543
      4 C                    -0.221679
      5 C                    -0.243273
      6 O                    -0.234313
      7 O                    -0.102342
      8 N                    -0.401298
      9 O                    -0.257938
     10 O                    -0.157796
     11 H                     0.136295
     12 H                     0.240382
     13 H                     0.196409
     14 H                     0.205829
     15 H                     0.235625
     16 H                     0.235975
     17 H                     0.273450
     18 H                     0.255577
     19 H                     0.256638
  ----------------------------------------
  Sum of atomic charges =    -0.000000

 -----------------------------------------------------------------
                    Cartesian Multipole Moments
 -----------------------------------------------------------------
    Charge (ESU x 10^10)
                 0.0000
    Dipole Moment (Debye)
         X       0.4093      Y      -5.9584      Z      -1.8975
       Tot       6.2667
    Quadrupole Moments (Debye-Ang)
        XX     -77.2914     XY      -6.2651     YY     -61.2210
        XZ      12.4062     YZ      -0.7065     ZZ     -57.3707
    Octopole Moments (Debye-Ang^2)
       XXX       5.8185    XXY     -54.5755    XYY       0.0040
       YYY     -11.2624    XXZ     -25.4225    XYZ       2.3468
       YYZ       4.8264    XZZ      -0.6859    YZZ     -11.0702
       ZZZ      -2.0595
    Hexadecapole Moments (Debye-Ang^3)
      XXXX   -2385.1802   XXXY     -32.2118   XXYY    -393.3094
      XYYY     -43.8396   YYYY    -343.2002   XXXZ     104.0191
      XXYZ       7.4143   XYYZ      26.1489   YYYZ       1.7562
      XXZZ    -358.8420   XYZZ      -0.5310   YYZZ     -89.3556
      XZZZ      40.1136   YZZZ      -3.3304   ZZZZ    -195.6024
 -----------------------------------------------------------------
 Calculating analytic gradient of the SCF energy
 Gradient of SCF Energy
            1           2           3           4           5           6
    1  -0.0001834   0.0000800  -0.0000415   0.0000892  -0.0001495   0.0002262
    2  -0.0030819   0.0008071  -0.0001032   0.0005155  -0.0007626   0.0010189
    3   0.0013049  -0.0005827  -0.0003548   0.0009647   0.0002540  -0.0003512
            7           8           9          10          11          12
    1   0.0006243  -0.0007135   0.0001088  -0.0002375   0.0001285  -0.0001682
    2   0.0003256  -0.0003285   0.0016313   0.0009067  -0.0000952  -0.0001946
    3  -0.0001755  -0.0005464   0.0002079  -0.0000099  -0.0003023   0.0001523
           13          14          15          16          17          18
    1   0.0000710   0.0001066  -0.0001395  -0.0005432   0.0001864   0.0003699
    2  -0.0000919   0.0001151  -0.0002935  -0.0001026  -0.0003946   0.0004094
    3   0.0000966  -0.0000474  -0.0002576   0.0003419  -0.0001993   0.0001937
           19
    1   0.0001855
    2  -0.0002810
    3  -0.0006888
 Max gradient component =       3.082E-03
 RMS gradient           =       6.283E-04
 Gradient time:  CPU 44.74 s  wall 44.74 s
 Geometry Optimization Parameters
   NAtoms,    NIC,     NZ,  NCons,   NDum,   NFix, NCnnct, MaxDiis
       19     125       0       0       0       0       0       0

 Cartesian Hessian Update
 Hessian Updated using BFGS Update


** GEOMETRY OPTIMIZATION IN DELOCALIZED INTERNAL COORDINATES **
   Searching for a Minimum

   Optimization Cycle:   5

                       Coordinates (Angstroms)
     ATOM                X               Y               Z
      1  C        -2.6408845980    0.1734049239    0.1829415561
      2  C        -1.3842386700   -0.3447208475   -0.5008068971
      3  C        -0.1064883535    0.3099227162    0.0248465109
      4  C         1.1603027566   -0.4423946296   -0.4227855898
      5  C         2.3954510825    0.4609090514   -0.1829886858
      6  O         2.5383657268    1.5133021307   -0.7428672221
      7  O         3.3166160629    0.0029856301    0.6937606742
      8  N         1.1834152152   -1.7745080165    0.1629861105
      9  O        -2.6558855031    0.8348117619    1.1831137772
     10  O        -3.8133968643   -0.1699508649   -0.4203038316
     11  H        -1.4701660682   -0.1974538443   -1.5845001196
     12  H        -1.3410748278   -1.4282416165   -0.3355622192
     13  H        -0.1441025941    0.3447964784    1.1187063057
     14  H        -0.0397192060    1.3435596530   -0.3177898668
     15  H         1.1253296444   -0.5659056578   -1.5112937205
     16  H         3.0225679749   -0.8602193903    1.0217926696
     17  H         1.8667666368   -2.4232524134   -0.2017187563
     18  H         1.0895482364   -1.8217656253    1.1693663732
     19  H        -3.6471482514   -0.6811680398   -1.2222666687
   Point Group: c1    Number of degrees of freedom:    51


   Energy is   -551.793686998

 Hessian Updated using BFGS Update

 51 Hessian modes will be used to form the next step
  Hessian Eigenvalues:
     0.003038    0.003842    0.005300    0.005982    0.007390    0.013655
     0.020246    0.022173    0.025968    0.036240    0.036841    0.041449
     0.045456    0.048921    0.054480    0.057553    0.061095    0.083817
     0.094504    0.121132    0.128022    0.156406    0.159438    0.160363
     0.162796    0.176562    0.196115    0.217985    0.219176    0.248055
     0.249914    0.250358    0.255379    0.279907    0.286741    0.295000
     0.299742    0.336774    0.338015    0.338687    0.340166    0.344968
     0.360496    0.440830    0.452006    0.513472    0.524803    0.529983
     0.544288    0.973900    1.020483

 Minimum Search - Taking Simple RFO Step
 Searching for Lamda that Minimizes Along All modes
 Value Taken    Lamda =  -0.00016278
 Step Taken.  Stepsize is  0.092641

                             Maximum     Tolerance    Cnvgd?
         Gradient           0.000932      0.000300      NO
         Displacement       0.041777      0.001200      NO
         Energy change     -0.000061      0.000001      NO


 New Cartesian Coordinates Obtained by Inverse Iteration

 Displacement from previous Coordinates is:  0.087977
 ----------------------------------------------------------------
             Standard Nuclear Orientation (Angstroms)
    I     Atom           X                Y                Z
 ----------------------------------------------------------------
    1      C      -2.6404377539     0.1869091343     0.1723193770
    2      C      -1.3833902304    -0.3362621693    -0.5066075795
    3      C      -0.1050433893     0.3141514108     0.0231503348
    4      C       1.1610423863    -0.4414099017    -0.4211363887
    5      C       2.3970729202     0.4613037144    -0.1798408026
    6      O       2.5419590712     1.5123749724    -0.7414671240
    7      O       3.3216769068     0.0011659571     0.6919319735
    8      N       1.1791657340    -1.7738219614     0.1649101863
    9      O      -2.6572071200     0.8240819914     1.1878569041
   10      O      -3.8137335501    -0.1866413914    -0.4108581126
   11      H      -1.4660853411    -0.1879207252    -1.5901973212
   12      H      -1.3440744118    -1.4199347193    -0.3422230128
   13      H      -0.1457878570     0.3497294691     1.1168235027
   14      H      -0.0341501062     1.3474080214    -0.3193164606
   15      H       1.1275017052    -0.5643982916    -1.5096516590
   16      H       3.0296737062    -0.8635946610     1.0177096068
   17      H       1.8602328197    -2.4265002946    -0.1968118435
   18      H       1.0743946902    -1.8239584647     1.1701060550
   19      H      -3.6475517801    -0.6985706908    -1.2120672357
 ----------------------------------------------------------------
 Nuclear Repulsion Energy =   535.6979460094 hartrees
 There are       39 alpha and       39 beta electrons
 Applying Cartesian multipole field
    Component          Value
    ---------          -----
     (2,0,0)        1.00000E-11
     (0,2,0)        2.00000E-11
     (0,0,2)       -3.00000E-11
 Nucleus-field energy     =     0.0000000171 hartrees
 Requested basis set is 6-311++G(d,p)
 There are 105 shells and 283 basis functions
 A cutoff of  1.0D-11 yielded   4845 shell pairs
 There are     34801 function pairs (     37141 Cartesian)
 Smallest overlap matrix eigenvalue = 7.09E-06
 Guess MOs from SCF MO coefficient file
 Reading MOs from coefficient file
 Reading MOs from coefficient file
 A restricted hybrid HF-DFT SCF calculation will be
 performed using Pulay DIIS extrapolation
 Exchange:     0.2000 Hartree-Fock + 0.0800 Slater + 0.7200 B88
 Correlation:  0.1900 VWN1RPA + 0.8100 LYP
 Using SG-1 standard quadrature grid
 SCF converges when DIIS error is below 1.0E-08
 Geometry optimization detected.  Setting ReadMinima to 0
 Setting SaveMinima to 0
 ---------------------------------------
  Cycle       Energy         DIIS Error
 ---------------------------------------
    1    -551.7926755412      3.91E-04
    2    -551.7936231278      3.62E-05
    3    -551.7936353064      2.93E-05
    4    -551.7936395834      1.94E-05
    5    -551.7936417875      4.48E-06
    6    -551.7936419451      2.00E-06
    7    -551.7936419912      6.03E-07
    8    -551.7936419330      1.42E-07
    9    -551.7936419561      4.72E-08
   10    -551.7936419544      2.47E-08
   11    -551.7936419554      4.81E-09 Convergence criterion met
 ---------------------------------------
 SCF time:  CPU 108.91 s  wall 108.97 s
 SCF   energy in the final basis set = -551.7936419554
 Total energy in the final basis set = -551.7936419554

 --------------------------------------------------------------

                    Orbital Energies (a.u.)
 --------------------------------------------------------------

 Alpha MOs
 -- Occupied --
-19.187 -19.185 -19.125 -19.123 -14.343 -10.321 -10.316 -10.250
-10.212 -10.201  -1.124  -1.121  -1.042  -1.042  -0.936  -0.820
 -0.746  -0.663  -0.633  -0.624  -0.570  -0.554  -0.531  -0.501
 -0.487  -0.477  -0.464  -0.459  -0.432  -0.426  -0.414  -0.383
 -0.379  -0.376  -0.340  -0.337  -0.326  -0.296  -0.270
 -- Virtual --
 -0.039  -0.027  -0.019  -0.015  -0.002   0.009   0.015   0.030
  0.033   0.044   0.054   0.060   0.068   0.072   0.080   0.083
  0.094   0.097   0.100   0.107   0.112   0.118   0.121   0.130
  0.134   0.136   0.140   0.142   0.148   0.157   0.162   0.166
  0.173   0.185   0.190   0.202   0.206   0.209   0.217   0.226
  0.235   0.241   0.243   0.247   0.250   0.255   0.268   0.277
  0.281   0.289   0.296   0.303   0.305   0.308   0.311   0.317
  0.322   0.326   0.335   0.348   0.353   0.355   0.380   0.382
  0.406   0.413   0.424   0.441   0.467   0.476   0.487   0.507
  0.521   0.545   0.572   0.578   0.588   0.595   0.599   0.617
  0.625   0.648   0.663   0.669   0.692   0.708   0.714   0.718
  0.725   0.741   0.766   0.774   0.803   0.805   0.826   0.865
  0.877   0.907   0.961   1.014   1.027   1.036   1.056   1.058
  1.079   1.096   1.130   1.144   1.156   1.167   1.174   1.190
  1.198   1.211   1.222   1.243   1.249   1.260   1.285   1.300
  1.315   1.393   1.413   1.417   1.442   1.453   1.469   1.481
  1.500   1.534   1.553   1.566   1.577   1.603   1.613   1.632
  1.638   1.664   1.682   1.692   1.718   1.722   1.743   1.766
  1.778   1.801   1.845   1.862   1.908   1.913   1.928   1.975
  2.020   2.039   2.060   2.102   2.128   2.156   2.164   2.183
  2.192   2.210   2.303   2.349   2.357   2.450   2.478   2.514
  2.525   2.556   2.574   2.585   2.592   2.632   2.658   2.670
  2.688   2.716   2.760   2.793   2.816   2.826   2.859   2.870
  2.886   2.899   2.916   2.927   2.945   2.977   2.984   3.039
  3.046   3.069   3.109   3.131   3.160   3.175   3.205   3.258
  3.338   3.366   3.374   3.414   3.513   3.544   3.616   3.643
  3.711   3.780   3.799   3.860   3.868   3.977   4.021   4.032
  4.043   4.080   4.189   4.308   4.721   4.842   4.951   4.969
  5.048   5.059   5.155   5.170   5.354   5.388   5.570   5.573
  5.856   5.866  23.764  23.808  23.821  23.862  23.888  35.585
 49.848  49.857  49.998  50.018
 --------------------------------------------------------------

          Ground-State Mulliken Net Atomic Charges

     Atom                 Charge (a.u.)
  ----------------------------------------
      1 C                    -0.069506
      2 C                    -0.026505
      3 C                    -0.324329
      4 C                    -0.217092
      5 C                    -0.242448
      6 O                    -0.234451
      7 O                    -0.104063
      8 N                    -0.404296
      9 O                    -0.258152
     10 O                    -0.158028
     11 H                     0.134927
     12 H                     0.241986
     13 H                     0.196149
     14 H                     0.205723
     15 H                     0.235567
     16 H                     0.237138
     17 H                     0.273247
     18 H                     0.256885
     19 H                     0.257247
  ----------------------------------------
  Sum of atomic charges =    -0.000000

 -----------------------------------------------------------------
                    Cartesian Multipole Moments
 -----------------------------------------------------------------
    Charge (ESU x 10^10)
                 0.0000
    Dipole Moment (Debye)
         X       0.3977      Y      -5.9224      Z      -1.9196
       Tot       6.2384
    Quadrupole Moments (Debye-Ang)
        XX     -77.3705     XY      -6.4182     YY     -61.0698
        XZ      12.5011     YZ      -0.6894     ZZ     -57.4534
    Octopole Moments (Debye-Ang^2)
       XXX       5.5626    XXY     -54.1013    XYY      -0.2726
       YYY     -11.4104    XXZ     -25.7229    XYZ       2.2596
       YYZ       4.8236    XZZ      -0.5535    YZZ     -11.0144
       ZZZ      -2.0444
    Hexadecapole Moments (Debye-Ang^3)
      XXXX   -2387.9659   XXXY     -35.1367   XXYY    -392.6191
      XYYY     -44.9329   YYYY    -342.0804   XXXZ     105.5352
      XXYZ       7.8774   XYYZ      26.4015   YYYZ       1.8416
      XXZZ    -360.0646   XYZZ      -0.7449   YYZZ     -89.1739
      XZZZ      39.9384   YZZZ      -3.2153   ZZZZ    -195.7939
 -----------------------------------------------------------------
 Calculating analytic gradient of the SCF energy
 Gradient of SCF Energy
            1           2           3           4           5           6
    1   0.0001686  -0.0001134  -0.0000018   0.0003010  -0.0007703   0.0005907
    2   0.0043454  -0.0015085  -0.0000912   0.0004206  -0.0000974   0.0005966
    3  -0.0036419   0.0009680  -0.0002109   0.0004676   0.0010184  -0.0004893
            7           8           9          10          11          12
    1   0.0008998  -0.0007956  -0.0001541  -0.0003036  -0.0002384   0.0003361
    2   0.0005840  -0.0006406  -0.0015218  -0.0007746   0.0000273  -0.0003111
    3  -0.0003826  -0.0005320   0.0016411   0.0012436   0.0000408  -0.0001984
           13          14          15          16          17          18
    1   0.0001066   0.0000618  -0.0002681  -0.0004161   0.0001941   0.0001976
    2   0.0000056   0.0000200  -0.0002373  -0.0000908  -0.0004728   0.0002363
    3   0.0000685   0.0000190  -0.0002154   0.0001706  -0.0001726   0.0003669
           19
    1   0.0002051
    2  -0.0004897
    3  -0.0001613
 Max gradient component =       4.345E-03
 RMS gradient           =       9.362E-04
 Gradient time:  CPU 45.52 s  wall 45.53 s
 Geometry Optimization Parameters
   NAtoms,    NIC,     NZ,  NCons,   NDum,   NFix, NCnnct, MaxDiis
       19     125       0       0       0       0       0       0

 Cartesian Hessian Update
 Hessian Updated using BFGS Update


** GEOMETRY OPTIMIZATION IN DELOCALIZED INTERNAL COORDINATES **
   Searching for a Minimum

   Optimization Cycle:   6

                       Coordinates (Angstroms)
     ATOM                X               Y               Z
      1  C        -2.6404377539    0.1869091343    0.1723193770
      2  C        -1.3833902304   -0.3362621693   -0.5066075795
      3  C        -0.1050433893    0.3141514108    0.0231503348
      4  C         1.1610423863   -0.4414099017   -0.4211363887
      5  C         2.3970729202    0.4613037144   -0.1798408026
      6  O         2.5419590712    1.5123749724   -0.7414671240
      7  O         3.3216769068    0.0011659571    0.6919319735
      8  N         1.1791657340   -1.7738219614    0.1649101863
      9  O        -2.6572071200    0.8240819914    1.1878569041
     10  O        -3.8137335501   -0.1866413914   -0.4108581126
     11  H        -1.4660853411   -0.1879207252   -1.5901973212
     12  H        -1.3440744118   -1.4199347193   -0.3422230128
     13  H        -0.1457878570    0.3497294691    1.1168235027
     14  H        -0.0341501062    1.3474080214   -0.3193164606
     15  H         1.1275017052   -0.5643982916   -1.5096516590
     16  H         3.0296737062   -0.8635946610    1.0177096068
     17  H         1.8602328197   -2.4265002946   -0.1968118435
     18  H         1.0743946902   -1.8239584647    1.1701060550
     19  H        -3.6475517801   -0.6985706908   -1.2120672357
   Point Group: c1    Number of degrees of freedom:    51


   Energy is   -551.793641955

 Hessian Updated using BFGS Update

 51 Hessian modes will be used to form the next step
  Hessian Eigenvalues:
     0.003054    0.003841    0.005300    0.005965    0.007600    0.018394
     0.020444    0.024243    0.036103    0.036700    0.039848    0.044876
     0.048858    0.049828    0.054616    0.055665    0.061142    0.083603
     0.094590    0.121086    0.130562    0.153612    0.159410    0.159736
     0.161229    0.176575    0.196228    0.218264    0.219235    0.248107
     0.249602    0.249965    0.256698    0.279165    0.285545    0.294697
     0.299624    0.335509    0.337971    0.338622    0.340166    0.344928
     0.361036    0.439362    0.451461    0.511826    0.524610    0.528413
     0.544251    0.962355    1.020546

 Minimum Search - Taking Simple RFO Step
 Searching for Lamda that Minimizes Along All modes
 Value Taken    Lamda =  -0.00023081
 Step Taken.  Stepsize is  0.102917

                             Maximum     Tolerance    Cnvgd?
         Gradient           0.001383      0.000300      NO
         Displacement       0.031087      0.001200      NO
         Energy change      0.000045      0.000001      NO


 New Cartesian Coordinates Obtained by Inverse Iteration

 Displacement from previous Coordinates is:  0.154492
 ----------------------------------------------------------------
             Standard Nuclear Orientation (Angstroms)
    I     Atom           X                Y                Z
 ----------------------------------------------------------------
    1      C      -2.6428460873     0.1794519593     0.1744282923
    2      C      -1.3844820593    -0.3400676415    -0.5035711934
    3      C      -0.1074531166     0.3114652762     0.0268984529
    4      C       1.1597431331    -0.4430434723    -0.4174591553
    5      C       2.3931637215     0.4621594887    -0.1808059233
    6      O       2.5183908634     1.5256992218    -0.7209936017
    7      O       3.3309104653    -0.0050236360     0.6727385401
    8      N       1.1852333911    -1.7706279774     0.1768193564
    9      O      -2.6618073220     0.8326111646     1.1784934698
   10      O      -3.8143132368    -0.1762458424    -0.4234556244
   11      H      -1.4661098193    -0.1914698129    -1.5867565631
   12      H      -1.3447022015    -1.4231617404    -0.3389127717
   13      H      -0.1487145032     0.3476471182     1.1202176806
   14      H      -0.0389317806     1.3443401566    -0.3163360567
   15      H       1.1278158480    -0.5687526563    -1.5050999083
   16      H       3.0602630430    -0.8829780509     0.9779969817
   17      H       1.8741716717    -2.4189716979    -0.1749966078
   18      H       1.0633324658    -1.8216747133     1.1793447019
   19      H      -3.6484060763    -0.6872457440    -1.2239196701
 ----------------------------------------------------------------
 Nuclear Repulsion Energy =   535.9406611405 hartrees
 There are       39 alpha and       39 beta electrons
 Applying Cartesian multipole field
    Component          Value
    ---------          -----
     (2,0,0)        1.00000E-11
     (0,2,0)        2.00000E-11
     (0,0,2)       -3.00000E-11
 Nucleus-field energy     =     0.0000000171 hartrees
 Requested basis set is 6-311++G(d,p)
 There are 105 shells and 283 basis functions
 A cutoff of  1.0D-11 yielded   4845 shell pairs
 There are     34801 function pairs (     37141 Cartesian)
 Smallest overlap matrix eigenvalue = 7.08E-06
 Guess MOs from SCF MO coefficient file
 Reading MOs from coefficient file
 Reading MOs from coefficient file
 A restricted hybrid HF-DFT SCF calculation will be
 performed using Pulay DIIS extrapolation
 Exchange:     0.2000 Hartree-Fock + 0.0800 Slater + 0.7200 B88
 Correlation:  0.1900 VWN1RPA + 0.8100 LYP
 Using SG-1 standard quadrature grid
 SCF converges when DIIS error is below 1.0E-08
 Geometry optimization detected.  Setting ReadMinima to 0
 Setting SaveMinima to 0
 ---------------------------------------
  Cycle       Energy         DIIS Error
 ---------------------------------------
    1    -551.7973566933      5.10E-04
    2    -551.7936887638      5.44E-05
    3    -551.7936823993      7.34E-05
    4    -551.7937220640      1.84E-05
    5    -551.7937238552      9.18E-06
    6    -551.7937240898      2.84E-06
    7    -551.7937242371      9.27E-07
    8    -551.7937242488      2.14E-07
    9    -551.7937242460      7.58E-08
   10    -551.7937242483      2.49E-08
   11    -551.7937242485      9.68E-09 Convergence criterion met
 ---------------------------------------
 SCF time:  CPU 110.78 s  wall 110.87 s
 SCF   energy in the final basis set = -551.7937242485
 Total energy in the final basis set = -551.7937242485

 --------------------------------------------------------------

                    Orbital Energies (a.u.)
 --------------------------------------------------------------

 Alpha MOs
 -- Occupied --
-19.186 -19.184 -19.125 -19.123 -14.343 -10.321 -10.316 -10.250
-10.212 -10.201  -1.124  -1.121  -1.043  -1.042  -0.936  -0.820
 -0.746  -0.664  -0.634  -0.624  -0.569  -0.554  -0.531  -0.501
 -0.487  -0.477  -0.464  -0.459  -0.432  -0.426  -0.413  -0.383
 -0.379  -0.376  -0.340  -0.337  -0.326  -0.296  -0.269
 -- Virtual --
 -0.039  -0.027  -0.018  -0.014  -0.002   0.010   0.015   0.030
  0.034   0.044   0.054   0.060   0.068   0.072   0.080   0.084
  0.094   0.097   0.101   0.107   0.112   0.118   0.122   0.131
  0.134   0.137   0.140   0.143   0.148   0.157   0.161   0.166
  0.173   0.185   0.191   0.202   0.206   0.210   0.217   0.226
  0.236   0.242   0.243   0.248   0.251   0.255   0.268   0.277
  0.281   0.289   0.296   0.304   0.306   0.308   0.311   0.317
  0.322   0.326   0.336   0.349   0.352   0.355   0.381   0.383
  0.407   0.413   0.425   0.442   0.468   0.477   0.488   0.505
  0.521   0.545   0.572   0.578   0.588   0.596   0.600   0.618
  0.624   0.649   0.663   0.670   0.692   0.708   0.715   0.718
  0.725   0.741   0.766   0.774   0.802   0.805   0.826   0.866
  0.878   0.906   0.962   1.016   1.026   1.037   1.058   1.060
  1.078   1.095   1.130   1.145   1.157   1.166   1.173   1.191
  1.199   1.213   1.223   1.243   1.248   1.257   1.283   1.300
  1.316   1.394   1.416   1.420   1.439   1.451   1.468   1.479
  1.501   1.533   1.554   1.567   1.577   1.602   1.613   1.632
  1.639   1.665   1.682   1.693   1.717   1.723   1.745   1.766
  1.781   1.801   1.845   1.864   1.907   1.914   1.927   1.976
  2.020   2.041   2.060   2.103   2.128   2.156   2.165   2.185
  2.196   2.211   2.303   2.350   2.357   2.447   2.478   2.515
  2.525   2.557   2.576   2.584   2.592   2.632   2.656   2.668
  2.690   2.716   2.762   2.792   2.816   2.828   2.861   2.871
  2.886   2.898   2.918   2.926   2.945   2.980   2.984   3.040
  3.043   3.073   3.112   3.133   3.162   3.176   3.205   3.259
  3.342   3.367   3.376   3.414   3.514   3.545   3.620   3.644
  3.712   3.782   3.800   3.862   3.870   3.977   4.022   4.033
  4.042   4.080   4.191   4.310   4.724   4.845   4.951   4.971
  5.049   5.059   5.155   5.172   5.354   5.387   5.573   5.576
  5.857   5.867  23.766  23.810  23.823  23.863  23.889  35.587
 49.849  49.857  49.999  50.019
 --------------------------------------------------------------

          Ground-State Mulliken Net Atomic Charges

     Atom                 Charge (a.u.)
  ----------------------------------------
      1 C                    -0.066796
      2 C                    -0.034131
      3 C                    -0.318225
      4 C                    -0.221698
      5 C                    -0.232841
      6 O                    -0.234651
      7 O                    -0.108905
      8 N                    -0.405641
      9 O                    -0.257956
     10 O                    -0.158534
     11 H                     0.135492
     12 H                     0.239554
     13 H                     0.196093
     14 H                     0.206853
     15 H                     0.235380
     16 H                     0.238515
     17 H                     0.269308
     18 H                     0.261338
     19 H                     0.256844
  ----------------------------------------
  Sum of atomic charges =     0.000000

 -----------------------------------------------------------------
                    Cartesian Multipole Moments
 -----------------------------------------------------------------
    Charge (ESU x 10^10)
                 0.0000
    Dipole Moment (Debye)
         X       0.4468      Y      -5.9809      Z      -1.9404
       Tot       6.3037
    Quadrupole Moments (Debye-Ang)
        XX     -77.0762     XY      -6.3886     YY     -61.1994
        XZ      12.2439     YZ      -0.7701     ZZ     -57.3621
    Octopole Moments (Debye-Ang^2)
       XXX       7.5169    XXY     -54.8623    XYY       0.0846
       YYY     -11.6984    XXZ     -25.8565    XYZ       2.1426
       YYZ       4.9724    XZZ      -0.7135    YZZ     -10.8546
       ZZZ      -2.3088
    Hexadecapole Moments (Debye-Ang^3)
      XXXX   -2384.2546   XXXY     -33.9234   XXYY    -392.3895
      XYYY     -43.8822   YYYY    -344.5801   XXXZ     102.5683
      XXYZ       7.0595   XYYZ      25.9573   YYYZ       1.4255
      XXZZ    -358.7264   XYZZ       0.4584   YYZZ     -88.9271
      XZZZ      37.9508   YZZZ      -3.0395   ZZZZ    -193.0006
 -----------------------------------------------------------------
 Calculating analytic gradient of the SCF energy
 Gradient of SCF Energy
            1           2           3           4           5           6
    1   0.0000688  -0.0000254   0.0000169   0.0000361   0.0003854  -0.0003406
    2   0.0003012   0.0000826   0.0000229   0.0001558   0.0003753  -0.0008234
    3   0.0006795  -0.0000880   0.0001805  -0.0005045  -0.0012739   0.0006963
            7           8           9          10          11          12
    1  -0.0005809  -0.0003104  -0.0000616   0.0002202   0.0000158  -0.0000080
    2  -0.0003602  -0.0001563  -0.0005395  -0.0002900  -0.0000120   0.0002043
    3   0.0004333   0.0003087  -0.0008770  -0.0004389   0.0001826   0.0000724
           13          14          15          16          17          18
    1  -0.0000448  -0.0001106   0.0002309   0.0005842   0.0001349  -0.0000351
    2   0.0000325  -0.0000640   0.0001917   0.0004295   0.0004049  -0.0002782
    3  -0.0000995  -0.0000099   0.0002535  -0.0003073   0.0002275   0.0000213
           19
    1  -0.0001757
    2   0.0003230
    3   0.0005435
 Max gradient component =       1.274E-03
 RMS gradient           =       3.738E-04
 Gradient time:  CPU 45.06 s  wall 45.06 s
 Geometry Optimization Parameters
   NAtoms,    NIC,     NZ,  NCons,   NDum,   NFix, NCnnct, MaxDiis
       19     125       0       0       0       0       0       0

 Cartesian Hessian Update
 Hessian Updated using BFGS Update


** GEOMETRY OPTIMIZATION IN DELOCALIZED INTERNAL COORDINATES **
   Searching for a Minimum

   Optimization Cycle:   7

                       Coordinates (Angstroms)
     ATOM                X               Y               Z
      1  C        -2.6428460873    0.1794519593    0.1744282923
      2  C        -1.3844820593   -0.3400676415   -0.5035711934
      3  C        -0.1074531166    0.3114652762    0.0268984529
      4  C         1.1597431331   -0.4430434723   -0.4174591553
      5  C         2.3931637215    0.4621594887   -0.1808059233
      6  O         2.5183908634    1.5256992218   -0.7209936017
      7  O         3.3309104653   -0.0050236360    0.6727385401
      8  N         1.1852333911   -1.7706279774    0.1768193564
      9  O        -2.6618073220    0.8326111646    1.1784934698
     10  O        -3.8143132368   -0.1762458424   -0.4234556244
     11  H        -1.4661098193   -0.1914698129   -1.5867565631
     12  H        -1.3447022015   -1.4231617404   -0.3389127717
     13  H        -0.1487145032    0.3476471182    1.1202176806
     14  H        -0.0389317806    1.3443401566   -0.3163360567
     15  H         1.1278158480   -0.5687526563   -1.5050999083
     16  H         3.0602630430   -0.8829780509    0.9779969817
     17  H         1.8741716717   -2.4189716979   -0.1749966078
     18  H         1.0633324658   -1.8216747133    1.1793447019
     19  H        -3.6484060763   -0.6872457440   -1.2239196701
   Point Group: c1    Number of degrees of freedom:    51


   Energy is   -551.793724248

 Hessian Updated using BFGS Update

 51 Hessian modes will be used to form the next step
  Hessian Eigenvalues:
     0.003336    0.003875    0.005299    0.005970    0.008520    0.019074
     0.020535    0.025258    0.036148    0.036243    0.038681    0.044223
     0.045880    0.048929    0.054589    0.057749    0.061332    0.083799
     0.094541    0.121194    0.129975    0.157041    0.159408    0.160172
     0.163803    0.175717    0.196645    0.218309    0.219539    0.248002
     0.249933    0.250372    0.254678    0.280101    0.286511    0.295010
     0.299722    0.336338    0.338373    0.338776    0.340168    0.344928
     0.359797    0.440469    0.451914    0.515239    0.524789    0.529357
     0.544288    0.976422    1.020525

 Minimum Search - Taking Simple RFO Step
 Searching for Lamda that Minimizes Along All modes
 Value Taken    Lamda =  -0.00004969
 Step Taken.  Stepsize is  0.070598

                             Maximum     Tolerance    Cnvgd?
         Gradient           0.001074      0.000300      NO
         Displacement       0.033981      0.001200      NO
         Energy change     -0.000082      0.000001      NO


 New Cartesian Coordinates Obtained by Inverse Iteration

 Displacement from previous Coordinates is:  0.125943
 ----------------------------------------------------------------
             Standard Nuclear Orientation (Angstroms)
    I     Atom           X                Y                Z
 ----------------------------------------------------------------
    1      C      -2.6407492971     0.1771102403     0.1794028055
    2      C      -1.3838248646    -0.3409319821    -0.5030867589
    3      C      -0.1060427382     0.3109692846     0.0254733473
    4      C       1.1606210470    -0.4421464865    -0.4222695198
    5      C       2.3948598369     0.4613171154    -0.1827394389
    6      O       2.5361941229     1.5137176548    -0.7418574537
    7      O       3.3178505734     0.0001528636     0.6899567589
    8      N       1.1874294772    -1.7710275520     0.1677882655
    9      O      -2.6570004766     0.8313437848     1.1835680966
   10      O      -3.8133088714    -0.1765433448    -0.4178509018
   11      H      -1.4682475006    -0.1906356670    -1.5861632544
   12      H      -1.3425683053    -1.4246473495    -0.3406498810
   13      H      -0.1450610286     0.3451632230     1.1191361264
   14      H      -0.0383178043     1.3446498876    -0.3161722172
   15      H       1.1266226654    -0.5658534550    -1.5104529560
   16      H       3.0294146938    -0.8674937462     1.0103120761
   17      H       1.8707535340    -2.4216172503    -0.1914990497
   18      H       1.0745511134    -1.8223447068     1.1713728715
   19      H      -3.6479177773    -0.6870711138    -1.2196385163
 ----------------------------------------------------------------
 Nuclear Repulsion Energy =   535.9052138193 hartrees
 There are       39 alpha and       39 beta electrons
 Applying Cartesian multipole field
    Component          Value
    ---------          -----
     (2,0,0)        1.00000E-11
     (0,2,0)        2.00000E-11
     (0,0,2)       -3.00000E-11
 Nucleus-field energy     =     0.0000000170 hartrees
 Requested basis set is 6-311++G(d,p)
 There are 105 shells and 283 basis functions
 A cutoff of  1.0D-11 yielded   4846 shell pairs
 There are     34805 function pairs (     37145 Cartesian)
 Smallest overlap matrix eigenvalue = 7.09E-06
 Guess MOs from SCF MO coefficient file
 Reading MOs from coefficient file
 Reading MOs from coefficient file
 A restricted hybrid HF-DFT SCF calculation will be
 performed using Pulay DIIS extrapolation
 Exchange:     0.2000 Hartree-Fock + 0.0800 Slater + 0.7200 B88
 Correlation:  0.1900 VWN1RPA + 0.8100 LYP
 Using SG-1 standard quadrature grid
 SCF converges when DIIS error is below 1.0E-08
 Geometry optimization detected.  Setting ReadMinima to 0
 Setting SaveMinima to 0
 ---------------------------------------
  Cycle       Energy         DIIS Error
 ---------------------------------------
    1    -551.7908861824      3.90E-04
    2    -551.7937265661      2.80E-05
    3    -551.7937334044      2.69E-05
    4    -551.7937366530      1.54E-05
    5    -551.7937382659      3.79E-06
    6    -551.7937387335      1.80E-06
    7    -551.7937385877      5.38E-07
    8    -551.7937385393      6.77E-08
    9    -551.7937385431      3.49E-08
   10    -551.7937385446      9.58E-09 Convergence criterion met
 ---------------------------------------
 SCF time:  CPU 100.02 s  wall 100.07 s
 SCF   energy in the final basis set = -551.7937385446
 Total energy in the final basis set = -551.7937385446

 --------------------------------------------------------------

                    Orbital Energies (a.u.)
 --------------------------------------------------------------

 Alpha MOs
 -- Occupied --
-19.187 -19.185 -19.125 -19.123 -14.343 -10.321 -10.316 -10.250
-10.212 -10.201  -1.123  -1.121  -1.042  -1.042  -0.936  -0.820
 -0.746  -0.664  -0.633  -0.624  -0.570  -0.554  -0.532  -0.501
 -0.487  -0.477  -0.464  -0.459  -0.432  -0.426  -0.413  -0.383
 -0.380  -0.376  -0.340  -0.337  -0.326  -0.296  -0.269
 -- Virtual --
 -0.039  -0.028  -0.018  -0.014  -0.002   0.009   0.015   0.030
  0.033   0.044   0.054   0.060   0.068   0.072   0.080   0.084
  0.094   0.097   0.100   0.107   0.112   0.118   0.121   0.131
  0.134   0.136   0.140   0.142   0.147   0.157   0.162   0.166
  0.173   0.185   0.191   0.202   0.206   0.210   0.217   0.226
  0.236   0.241   0.243   0.248   0.250   0.255   0.267   0.278
  0.281   0.289   0.296   0.304   0.305   0.308   0.311   0.317
  0.322   0.326   0.335   0.348   0.353   0.355   0.381   0.382
  0.406   0.413   0.424   0.442   0.467   0.477   0.488   0.507
  0.521   0.545   0.573   0.577   0.588   0.596   0.600   0.617
  0.625   0.648   0.663   0.669   0.692   0.708   0.714   0.718
  0.724   0.742   0.766   0.774   0.802   0.805   0.826   0.865
  0.877   0.907   0.962   1.014   1.026   1.037   1.056   1.060
  1.078   1.096   1.130   1.144   1.156   1.167   1.173   1.191
  1.198   1.213   1.223   1.243   1.250   1.259   1.283   1.299
  1.315   1.394   1.415   1.420   1.439   1.453   1.469   1.480
  1.501   1.534   1.554   1.566   1.577   1.603   1.613   1.633
  1.638   1.664   1.682   1.693   1.718   1.722   1.744   1.766
  1.779   1.801   1.846   1.864   1.908   1.913   1.929   1.976
  2.020   2.040   2.060   2.103   2.128   2.156   2.164   2.184
  2.194   2.210   2.302   2.349   2.357   2.449   2.478   2.514
  2.525   2.557   2.575   2.584   2.592   2.632   2.657   2.672
  2.689   2.716   2.761   2.793   2.815   2.827   2.860   2.871
  2.886   2.899   2.917   2.927   2.946   2.979   2.984   3.040
  3.046   3.071   3.110   3.132   3.161   3.176   3.205   3.259
  3.342   3.366   3.375   3.413   3.514   3.544   3.619   3.643
  3.713   3.781   3.800   3.861   3.869   3.978   4.022   4.032
  4.042   4.079   4.190   4.309   4.724   4.845   4.951   4.970
  5.049   5.059   5.155   5.171   5.353   5.388   5.571   5.574
  5.856   5.867  23.765  23.808  23.822  23.862  23.888  35.587
 49.848  49.858  49.998  50.018
 --------------------------------------------------------------

          Ground-State Mulliken Net Atomic Charges

     Atom                 Charge (a.u.)
  ----------------------------------------
      1 C                    -0.068847
      2 C                    -0.029874
      3 C                    -0.314813
      4 C                    -0.226028
      5 C                    -0.238301
      6 O                    -0.234738
      7 O                    -0.104625
      8 N                    -0.405039
      9 O                    -0.257986
     10 O                    -0.158385
     11 H                     0.136203
     12 H                     0.239674
     13 H                     0.195867
     14 H                     0.206214
     15 H                     0.235366
     16 H                     0.237751
     17 H                     0.272525
     18 H                     0.258091
     19 H                     0.256943
  ----------------------------------------
  Sum of atomic charges =     0.000000

 -----------------------------------------------------------------
                    Cartesian Multipole Moments
 -----------------------------------------------------------------
    Charge (ESU x 10^10)
                 0.0000
    Dipole Moment (Debye)
         X       0.3889      Y      -5.9584      Z      -1.9099
       Tot       6.2691
    Quadrupole Moments (Debye-Ang)
        XX     -77.3034     XY      -6.3254     YY     -61.1357
        XZ      12.3832     YZ      -0.7141     ZZ     -57.4099
    Octopole Moments (Debye-Ang^2)
       XXX       5.9079    XXY     -54.4817    XYY      -0.0618
       YYY     -11.4082    XXZ     -25.6408    XYZ       2.3328
       YYZ       4.9201    XZZ      -0.7855    YZZ     -11.0153
       ZZZ      -2.0953
    Hexadecapole Moments (Debye-Ang^3)
      XXXX   -2385.1172   XXXY     -33.4251   XXYY    -392.6769
      XYYY     -44.0380   YYYY    -342.4073   XXXZ     104.3263
      XXYZ       7.6883   XYYZ      26.3089   YYYZ       1.7568
      XXZZ    -359.2890   XYZZ      -0.3677   YYZZ     -89.1933
      XZZZ      39.8301   YZZZ      -3.0927   ZZZZ    -195.4417
 -----------------------------------------------------------------
 Calculating analytic gradient of the SCF energy
 Gradient of SCF Energy
            1           2           3           4           5           6
    1   0.0000281   0.0000042  -0.0000239   0.0000844  -0.0002183  -0.0000101
    2  -0.0005455   0.0001654   0.0000406   0.0000316   0.0002216  -0.0000306
    3   0.0004938  -0.0001593  -0.0000061   0.0000822   0.0001853  -0.0001844
            7           8           9          10          11          12
    1   0.0000091  -0.0000880   0.0000426  -0.0000411   0.0000396  -0.0000441
    2  -0.0002925   0.0000393   0.0002826   0.0000856  -0.0000410  -0.0000279
    3  -0.0000537  -0.0001256  -0.0000579  -0.0001355  -0.0000493   0.0000490
           13          14          15          16          17          18
    1   0.0000102  -0.0000037   0.0000076  -0.0000423   0.0000483   0.0002070
    2  -0.0000171  -0.0000001  -0.0000680   0.0000569  -0.0000100   0.0001575
    3   0.0000072  -0.0000150  -0.0000762   0.0001253   0.0000193  -0.0000033
           19
    1  -0.0000096
    2  -0.0000484
    3  -0.0000958
 Max gradient component =       5.455E-04
 RMS gradient           =       1.407E-04
 Gradient time:  CPU 44.92 s  wall 44.93 s
 Geometry Optimization Parameters
   NAtoms,    NIC,     NZ,  NCons,   NDum,   NFix, NCnnct, MaxDiis
       19     125       0       0       0       0       0       0

 Cartesian Hessian Update
 Hessian Updated using BFGS Update


** GEOMETRY OPTIMIZATION IN DELOCALIZED INTERNAL COORDINATES **
   Searching for a Minimum

   Optimization Cycle:   8

                       Coordinates (Angstroms)
     ATOM                X               Y               Z
      1  C        -2.6407492971    0.1771102403    0.1794028055
      2  C        -1.3838248646   -0.3409319821   -0.5030867589
      3  C        -0.1060427382    0.3109692846    0.0254733473
      4  C         1.1606210470   -0.4421464865   -0.4222695198
      5  C         2.3948598369    0.4613171154   -0.1827394389
      6  O         2.5361941229    1.5137176548   -0.7418574537
      7  O         3.3178505734    0.0001528636    0.6899567589
      8  N         1.1874294772   -1.7710275520    0.1677882655
      9  O        -2.6570004766    0.8313437848    1.1835680966
     10  O        -3.8133088714   -0.1765433448   -0.4178509018
     11  H        -1.4682475006   -0.1906356670   -1.5861632544
     12  H        -1.3425683053   -1.4246473495   -0.3406498810
     13  H        -0.1450610286    0.3451632230    1.1191361264
     14  H        -0.0383178043    1.3446498876   -0.3161722172
     15  H         1.1266226654   -0.5658534550   -1.5104529560
     16  H         3.0294146938   -0.8674937462    1.0103120761
     17  H         1.8707535340   -2.4216172503   -0.1914990497
     18  H         1.0745511134   -1.8223447068    1.1713728715
     19  H        -3.6479177773   -0.6870711138   -1.2196385163
   Point Group: c1    Number of degrees of freedom:    51


   Energy is   -551.793738545

 Hessian Updated using BFGS Update

 51 Hessian modes will be used to form the next step
  Hessian Eigenvalues:
     0.003596    0.003866    0.005299    0.005978    0.009626    0.020132
     0.020907    0.026297    0.036159    0.036907    0.038693    0.045331
     0.045901    0.048957    0.054577    0.057303    0.061162    0.083740
     0.094561    0.121011    0.130163    0.153944    0.159206    0.160135
     0.165379    0.177382    0.196545    0.218231    0.219486    0.248745
     0.249960    0.250464    0.260757    0.278814    0.285692    0.294793
     0.299859    0.336625    0.338289    0.338939    0.340178    0.344926
     0.361127    0.440442    0.452071    0.513139    0.525368    0.530235
     0.544324    0.969523    1.020587

 Minimum Search - Taking Simple RFO Step
 Searching for Lamda that Minimizes Along All modes
 Value Taken    Lamda =  -0.00001054
 Step Taken.  Stepsize is  0.023625

                             Maximum     Tolerance    Cnvgd?
         Gradient           0.000384      0.000300      NO
         Displacement       0.010682      0.001200      NO
         Energy change     -0.000014      0.000001      NO


 New Cartesian Coordinates Obtained by Inverse Iteration

 Displacement from previous Coordinates is:  0.040216
 ----------------------------------------------------------------
             Standard Nuclear Orientation (Angstroms)
    I     Atom           X                Y                Z
 ----------------------------------------------------------------
    1      C      -2.6408940312     0.1788127792     0.1773159328
    2      C      -1.3835307001    -0.3404023257    -0.5034592718
    3      C      -0.1059453542     0.3119399252     0.0251695167
    4      C       1.1609569335    -0.4418116089    -0.4207299371
    5      C       2.3952494854     0.4622909156    -0.1810196506
    6      O       2.5323927856     1.5183018698    -0.7343593728
    7      O       3.3224456173    -0.0007180468     0.6860565804
    8      N       1.1857578263    -1.7709356987     0.1693068744
    9      O      -2.6577815216     0.8328811163     1.1815469915
   10      O      -3.8133424380    -0.1787937155    -0.4176062947
   11      H      -1.4673208040    -0.1913662317    -1.5867253590
   12      H      -1.3425568703    -1.4239108228    -0.3397553078
   13      H      -0.1457503773     0.3476604091     1.1187410703
   14      H      -0.0377364211     1.3451518189    -0.3177433401
   15      H       1.1275595327    -0.5655281094    -1.5088747068
   16      H       3.0380668828    -0.8716186388     1.0012060343
   17      H       1.8686987622    -2.4228345342    -0.1882731535
   18      H       1.0665709843    -1.8241074132     1.1720838526
   19      H      -3.6475818921    -0.6909002884    -1.2182500586
 ----------------------------------------------------------------
 Nuclear Repulsion Energy =   535.8735881548 hartrees
 There are       39 alpha and       39 beta electrons
 Applying Cartesian multipole field
    Component          Value
    ---------          -----
     (2,0,0)        1.00000E-11
     (0,2,0)        2.00000E-11
     (0,0,2)       -3.00000E-11
 Nucleus-field energy     =     0.0000000171 hartrees
 Requested basis set is 6-311++G(d,p)
 There are 105 shells and 283 basis functions
 A cutoff of  1.0D-11 yielded   4845 shell pairs
 There are     34801 function pairs (     37141 Cartesian)
 Smallest overlap matrix eigenvalue = 7.08E-06
 Guess MOs from SCF MO coefficient file
 Reading MOs from coefficient file
 Reading MOs from coefficient file
 A restricted hybrid HF-DFT SCF calculation will be
 performed using Pulay DIIS extrapolation
 Exchange:     0.2000 Hartree-Fock + 0.0800 Slater + 0.7200 B88
 Correlation:  0.1900 VWN1RPA + 0.8100 LYP
 Using SG-1 standard quadrature grid
 SCF converges when DIIS error is below 1.0E-08
 Geometry optimization detected.  Setting ReadMinima to 0
 Setting SaveMinima to 0
 ---------------------------------------
  Cycle       Energy         DIIS Error
 ---------------------------------------
    1    -551.7936881448      1.24E-04
    2    -551.7937428346      8.76E-06
    3    -551.7937436555      5.07E-06
    4    -551.7937438646      3.28E-06
    5    -551.7937438708      1.28E-06
    6    -551.7937438838      5.93E-07
    7    -551.7937438468      8.75E-08
    8    -551.7937438616      2.32E-08
    9    -551.7937438599      1.18E-08
   10    -551.7937438612      6.11E-09 Convergence criterion met
 ---------------------------------------
 SCF time:  CPU 96.43 s  wall 96.50 s
 SCF   energy in the final basis set = -551.7937438612
 Total energy in the final basis set = -551.7937438612

 --------------------------------------------------------------

                    Orbital Energies (a.u.)
 --------------------------------------------------------------

 Alpha MOs
 -- Occupied --
-19.187 -19.185 -19.125 -19.123 -14.343 -10.321 -10.316 -10.250
-10.212 -10.201  -1.123  -1.121  -1.042  -1.042  -0.936  -0.820
 -0.746  -0.664  -0.633  -0.624  -0.569  -0.554  -0.532  -0.501
 -0.487  -0.477  -0.464  -0.459  -0.432  -0.426  -0.413  -0.383
 -0.379  -0.376  -0.340  -0.337  -0.326  -0.296  -0.269
 -- Virtual --
 -0.039  -0.027  -0.018  -0.014  -0.002   0.009   0.015   0.030
  0.033   0.044   0.054   0.060   0.068   0.072   0.080   0.083
  0.094   0.097   0.101   0.107   0.112   0.118   0.121   0.131
  0.134   0.136   0.140   0.142   0.148   0.157   0.162   0.166
  0.173   0.185   0.191   0.202   0.206   0.210   0.217   0.226
  0.236   0.242   0.243   0.248   0.250   0.255   0.267   0.278
  0.281   0.289   0.296   0.304   0.305   0.308   0.311   0.317
  0.322   0.326   0.336   0.348   0.353   0.355   0.381   0.383
  0.406   0.413   0.424   0.442   0.467   0.477   0.488   0.506
  0.521   0.545   0.573   0.577   0.588   0.596   0.600   0.617
  0.625   0.648   0.663   0.669   0.692   0.708   0.714   0.718
  0.725   0.741   0.766   0.774   0.802   0.805   0.826   0.865
  0.877   0.907   0.962   1.015   1.026   1.037   1.057   1.060
  1.078   1.096   1.130   1.144   1.156   1.167   1.173   1.191
  1.198   1.213   1.223   1.243   1.249   1.258   1.283   1.299
  1.315   1.394   1.415   1.419   1.439   1.453   1.468   1.480
  1.501   1.534   1.554   1.566   1.577   1.602   1.613   1.632
  1.638   1.664   1.682   1.693   1.718   1.722   1.744   1.766
  1.780   1.801   1.846   1.864   1.908   1.913   1.928   1.976
  2.021   2.040   2.060   2.103   2.128   2.156   2.165   2.184
  2.194   2.210   2.302   2.349   2.357   2.448   2.478   2.514
  2.525   2.557   2.575   2.584   2.592   2.632   2.656   2.671
  2.689   2.716   2.761   2.793   2.816   2.828   2.860   2.871
  2.886   2.899   2.917   2.926   2.946   2.979   2.984   3.040
  3.045   3.072   3.111   3.132   3.161   3.176   3.205   3.259
  3.341   3.366   3.375   3.413   3.515   3.544   3.619   3.643
  3.712   3.781   3.800   3.861   3.869   3.977   4.022   4.033
  4.041   4.079   4.190   4.309   4.724   4.845   4.951   4.970
  5.049   5.059   5.155   5.171   5.354   5.388   5.571   5.574
  5.857   5.867  23.765  23.809  23.822  23.862  23.889  35.587
 49.849  49.857  49.998  50.018
 --------------------------------------------------------------

          Ground-State Mulliken Net Atomic Charges

     Atom                 Charge (a.u.)
  ----------------------------------------
      1 C                    -0.068475
      2 C                    -0.030436
      3 C                    -0.317377
      4 C                    -0.222497
      5 C                    -0.236860
      6 O                    -0.234910
      7 O                    -0.105989
      8 N                    -0.406766
      9 O                    -0.258057
     10 O                    -0.158329
     11 H                     0.136033
     12 H                     0.239494
     13 H                     0.195982
     14 H                     0.206399
     15 H                     0.235248
     16 H                     0.238304
     17 H                     0.271979
     18 H                     0.259258
     19 H                     0.257000
  ----------------------------------------
  Sum of atomic charges =     0.000000

 -----------------------------------------------------------------
                    Cartesian Multipole Moments
 -----------------------------------------------------------------
    Charge (ESU x 10^10)
                 0.0000
    Dipole Moment (Debye)
         X       0.3969      Y      -5.9753      Z      -1.9207
       Tot       6.2890
    Quadrupole Moments (Debye-Ang)
        XX     -77.2714     XY      -6.3386     YY     -61.1287
        XZ      12.3261     YZ      -0.7323     ZZ     -57.4082
    Octopole Moments (Debye-Ang^2)
       XXX       6.1735    XXY     -54.5930    XYY      -0.0885
       YYY     -11.6919    XXZ     -25.7504    XYZ       2.2884
       YYZ       4.9106    XZZ      -0.7801    YZZ     -10.9800
       ZZZ      -2.1776
    Hexadecapole Moments (Debye-Ang^3)
      XXXX   -2385.2435   XXXY     -33.8342   XXYY    -392.7416
      XYYY     -44.3370   YYYY    -343.0490   XXXZ     103.6439
      XXYZ       7.5649   XYYZ      26.2069   YYYZ       1.5589
      XXZZ    -359.2802   XYZZ      -0.1828   YYZZ     -89.1260
      XZZZ      39.0979   YZZZ      -3.1715   ZZZZ    -194.6126
 -----------------------------------------------------------------
 Calculating analytic gradient of the SCF energy
 Gradient of SCF Energy
            1           2           3           4           5           6
    1   0.0000325  -0.0000046   0.0000032   0.0001091  -0.0001122   0.0000590
    2   0.0000308  -0.0000313   0.0000021   0.0000985   0.0000241   0.0000095
    3   0.0000015  -0.0000180  -0.0000251   0.0000550  -0.0000319  -0.0000144
            7           8           9          10          11          12
    1   0.0000910  -0.0002900  -0.0000069  -0.0000497   0.0000016   0.0000080
    2   0.0000517  -0.0001260  -0.0000032  -0.0000191  -0.0000246  -0.0000293
    3   0.0000187  -0.0000955   0.0000228   0.0000222  -0.0000020   0.0000312
           13          14          15          16          17          18
    1   0.0000087  -0.0000104  -0.0000252   0.0000085   0.0001054   0.0000615
    2  -0.0000052   0.0000107  -0.0000350   0.0000683  -0.0000078   0.0000344
    3  -0.0000046  -0.0000210   0.0000010  -0.0000277   0.0000230   0.0000799
           19
    1   0.0000105
    2  -0.0000486
    3  -0.0000150
 Max gradient component =       2.900E-04
 RMS gradient           =       6.031E-05
 Gradient time:  CPU 45.23 s  wall 45.24 s
 Geometry Optimization Parameters
   NAtoms,    NIC,     NZ,  NCons,   NDum,   NFix, NCnnct, MaxDiis
       19     125       0       0       0       0       0       0

 Cartesian Hessian Update
 Hessian Updated using BFGS Update


** GEOMETRY OPTIMIZATION IN DELOCALIZED INTERNAL COORDINATES **
   Searching for a Minimum

   Optimization Cycle:   9

                       Coordinates (Angstroms)
     ATOM                X               Y               Z
      1  C        -2.6408940312    0.1788127792    0.1773159328
      2  C        -1.3835307001   -0.3404023257   -0.5034592718
      3  C        -0.1059453542    0.3119399252    0.0251695167
      4  C         1.1609569335   -0.4418116089   -0.4207299371
      5  C         2.3952494854    0.4622909156   -0.1810196506
      6  O         2.5323927856    1.5183018698   -0.7343593728
      7  O         3.3224456173   -0.0007180468    0.6860565804
      8  N         1.1857578263   -1.7709356987    0.1693068744
      9  O        -2.6577815216    0.8328811163    1.1815469915
     10  O        -3.8133424380   -0.1787937155   -0.4176062947
     11  H        -1.4673208040   -0.1913662317   -1.5867253590
     12  H        -1.3425568703   -1.4239108228   -0.3397553078
     13  H        -0.1457503773    0.3476604091    1.1187410703
     14  H        -0.0377364211    1.3451518189   -0.3177433401
     15  H         1.1275595327   -0.5655281094   -1.5088747068
     16  H         3.0380668828   -0.8716186388    1.0012060343
     17  H         1.8686987622   -2.4228345342   -0.1882731535
     18  H         1.0665709843   -1.8241074132    1.1720838526
     19  H        -3.6475818921   -0.6909002884   -1.2182500586
   Point Group: c1    Number of degrees of freedom:    51


   Energy is   -551.793743861

 Hessian Updated using BFGS Update

 51 Hessian modes will be used to form the next step
  Hessian Eigenvalues:
     0.003664    0.003866    0.005295    0.005937    0.009270    0.017327
     0.020448    0.027101    0.036050    0.036327    0.039509    0.045595
     0.046325    0.048879    0.054546    0.057024    0.062037    0.083728
     0.094611    0.121029    0.130098    0.154958    0.158980    0.160018
     0.165001    0.185031    0.197031    0.218141    0.219443    0.248457
     0.249870    0.250206    0.267818    0.285200    0.294643    0.297258
     0.300967    0.336489    0.338235    0.338946    0.340174    0.344968
     0.368696    0.440127    0.451883    0.515334    0.525343    0.529193
     0.543458    0.969565    1.020500

 Minimum Search - Taking Simple RFO Step
 Searching for Lamda that Minimizes Along All modes
 Value Taken    Lamda =  -0.00000127
 Step Taken.  Stepsize is  0.008066

                             Maximum     Tolerance    Cnvgd?
         Gradient           0.000168      0.000300     YES
         Displacement       0.003031      0.001200      NO
         Energy change     -0.000005      0.000001      NO


 New Cartesian Coordinates Obtained by Inverse Iteration

 Displacement from previous Coordinates is:  0.006844
 ----------------------------------------------------------------
             Standard Nuclear Orientation (Angstroms)
    I     Atom           X                Y                Z
 ----------------------------------------------------------------
    1      C      -2.6408819404     0.1789113725     0.1771863611
    2      C      -1.3835442628    -0.3400268542    -0.5037396748
    3      C      -0.1058668833     0.3116567567     0.0254230863
    4      C       1.1610262028    -0.4420449358    -0.4207629382
    5      C       2.3950508121     0.4622996928    -0.1815159640
    6      O       2.5315127643     1.5184323104    -0.7346763232
    7      O       3.3220622213    -0.0006964753     0.6856585293
    8      N       1.1872971021    -1.7704087382     0.1703569973
    9      O      -2.6577963217     0.8326289335     1.1815589831
   10      O      -3.8133228519    -0.1789207071    -0.4175505307
   11      H      -1.4672436346    -0.1901243708    -1.5868603009
   12      H      -1.3428790689    -1.4236343140    -0.3409297526
   13      H      -0.1457806398     0.3470874325     1.1189831297
   14      H      -0.0374704160     1.3449459029    -0.3171106469
   15      H       1.1275396133    -0.5660640674    -1.5088435852
   16      H       3.0381146148    -0.8719228535     1.0003003087
   17      H       1.8692001654    -2.4231349790    -0.1872872261
   18      H       1.0659786443    -1.8240929097     1.1727205419
   19      H      -3.6477377210    -0.6907797965    -1.2182805948
 ----------------------------------------------------------------
 Nuclear Repulsion Energy =   535.9001609742 hartrees
 There are       39 alpha and       39 beta electrons
 Applying Cartesian multipole field
    Component          Value
    ---------          -----
     (2,0,0)        1.00000E-11
     (0,2,0)        2.00000E-11
     (0,0,2)       -3.00000E-11
 Nucleus-field energy     =     0.0000000171 hartrees
 Requested basis set is 6-311++G(d,p)
 There are 105 shells and 283 basis functions
 A cutoff of  1.0D-11 yielded   4845 shell pairs
 There are     34801 function pairs (     37141 Cartesian)
 Smallest overlap matrix eigenvalue = 7.08E-06
 Guess MOs from SCF MO coefficient file
 Reading MOs from coefficient file
 Reading MOs from coefficient file
 A restricted hybrid HF-DFT SCF calculation will be
 performed using Pulay DIIS extrapolation
 Exchange:     0.2000 Hartree-Fock + 0.0800 Slater + 0.7200 B88
 Correlation:  0.1900 VWN1RPA + 0.8100 LYP
 Using SG-1 standard quadrature grid
 SCF converges when DIIS error is below 1.0E-08
 Geometry optimization detected.  Setting ReadMinima to 0
 Setting SaveMinima to 0
 ---------------------------------------
  Cycle       Energy         DIIS Error
 ---------------------------------------
    1    -551.7945445664      2.20E-05
    2    -551.7937443543      6.90E-06
    3    -551.7937439805      8.60E-06
    4    -551.7937448490      1.15E-06
    5    -551.7937448595      5.61E-07
    6    -551.7937448798      1.60E-07
    7    -551.7937448538      6.84E-08
    8    -551.7937448501      1.70E-08
    9    -551.7937448520      4.86E-09 Convergence criterion met
 ---------------------------------------
 SCF time:  CPU 86.83 s  wall 86.94 s
 SCF   energy in the final basis set = -551.7937448520
 Total energy in the final basis set = -551.7937448520

 --------------------------------------------------------------

                    Orbital Energies (a.u.)
 --------------------------------------------------------------

 Alpha MOs
 -- Occupied --
-19.186 -19.185 -19.125 -19.123 -14.343 -10.321 -10.316 -10.250
-10.212 -10.201  -1.123  -1.121  -1.042  -1.042  -0.936  -0.820
 -0.746  -0.664  -0.633  -0.624  -0.569  -0.554  -0.532  -0.501
 -0.487  -0.477  -0.464  -0.459  -0.432  -0.426  -0.413  -0.383
 -0.379  -0.376  -0.340  -0.337  -0.326  -0.296  -0.269
 -- Virtual --
 -0.039  -0.027  -0.018  -0.014  -0.002   0.009   0.015   0.030
  0.033   0.044   0.054   0.060   0.068   0.072   0.080   0.084
  0.094   0.097   0.101   0.107   0.112   0.118   0.121   0.131
  0.134   0.136   0.140   0.142   0.148   0.157   0.162   0.166
  0.173   0.185   0.191   0.202   0.206   0.210   0.217   0.226
  0.235   0.242   0.243   0.248   0.250   0.255   0.267   0.278
  0.281   0.289   0.296   0.304   0.305   0.308   0.311   0.317
  0.322   0.326   0.335   0.348   0.353   0.355   0.380   0.383
  0.406   0.413   0.424   0.442   0.467   0.477   0.488   0.506
  0.521   0.545   0.573   0.577   0.588   0.596   0.600   0.617
  0.625   0.648   0.663   0.669   0.692   0.708   0.715   0.718
  0.725   0.741   0.766   0.774   0.802   0.805   0.826   0.865
  0.877   0.907   0.962   1.015   1.026   1.037   1.057   1.060
  1.078   1.096   1.131   1.144   1.156   1.167   1.173   1.191
  1.199   1.213   1.223   1.242   1.249   1.258   1.283   1.299
  1.315   1.394   1.415   1.419   1.439   1.453   1.468   1.479
  1.501   1.534   1.554   1.566   1.577   1.602   1.613   1.633
  1.638   1.664   1.682   1.693   1.718   1.722   1.744   1.766
  1.780   1.801   1.846   1.864   1.908   1.913   1.928   1.976
  2.021   2.040   2.060   2.103   2.129   2.156   2.165   2.184
  2.194   2.210   2.302   2.350   2.357   2.448   2.478   2.514
  2.525   2.557   2.575   2.584   2.592   2.631   2.656   2.671
  2.689   2.716   2.761   2.793   2.816   2.828   2.860   2.871
  2.886   2.899   2.917   2.926   2.946   2.979   2.984   3.040
  3.045   3.072   3.111   3.133   3.161   3.176   3.205   3.260
  3.342   3.367   3.375   3.414   3.515   3.544   3.620   3.644
  3.713   3.781   3.800   3.861   3.869   3.977   4.022   4.033
  4.041   4.079   4.190   4.309   4.724   4.846   4.951   4.970
  5.049   5.059   5.155   5.171   5.354   5.388   5.572   5.574
  5.857   5.867  23.765  23.809  23.823  23.862  23.889  35.587
 49.849  49.857  49.998  50.018
 --------------------------------------------------------------

          Ground-State Mulliken Net Atomic Charges

     Atom                 Charge (a.u.)
  ----------------------------------------
      1 C                    -0.068308
      2 C                    -0.030580
      3 C                    -0.316439
      4 C                    -0.223739
      5 C                    -0.235840
      6 O                    -0.235034
      7 O                    -0.106159
      8 N                    -0.407340
      9 O                    -0.258054
     10 O                    -0.158373
     11 H                     0.136122
     12 H                     0.239265
     13 H                     0.195856
     14 H                     0.206469
     15 H                     0.235090
     16 H                     0.238545
     17 H                     0.272025
     18 H                     0.259475
     19 H                     0.257018
  ----------------------------------------
  Sum of atomic charges =     0.000000

 -----------------------------------------------------------------
                    Cartesian Multipole Moments
 -----------------------------------------------------------------
    Charge (ESU x 10^10)
                 0.0000
    Dipole Moment (Debye)
         X       0.3924      Y      -5.9778      Z      -1.9227
       Tot       6.2917
    Quadrupole Moments (Debye-Ang)
        XX     -77.2708     XY      -6.3414     YY     -61.1180
        XZ      12.3219     YZ      -0.7292     ZZ     -57.4090
    Octopole Moments (Debye-Ang^2)
       XXX       6.1705    XXY     -54.5772    XYY      -0.0909
       YYY     -11.7335    XXZ     -25.7750    XYZ       2.2946
       YYZ       4.9163    XZZ      -0.7942    YZZ     -10.9825
       ZZZ      -2.1726
    Hexadecapole Moments (Debye-Ang^3)
      XXXX   -2384.9530   XXXY     -33.8086   XXYY    -392.6838
      XYYY     -44.3190   YYYY    -342.8859   XXXZ     103.6532
      XXYZ       7.5990   XYYZ      26.2105   YYYZ       1.6135
      XXZZ    -359.2747   XYZZ      -0.1627   YYZZ     -89.1157
      XZZZ      39.1027   YZZZ      -3.1250   ZZZZ    -194.6370
 -----------------------------------------------------------------
 Calculating analytic gradient of the SCF energy
 Gradient of SCF Energy
            1           2           3           4           5           6
    1   0.0000338  -0.0000215   0.0000035   0.0000586  -0.0000273  -0.0000372
    2   0.0001232  -0.0000326   0.0000107   0.0000550   0.0000847  -0.0000855
    3   0.0000336  -0.0000034   0.0000247  -0.0000315  -0.0001421   0.0000293
            7           8           9          10          11          12
    1  -0.0000381  -0.0001292  -0.0000122  -0.0000033  -0.0000038   0.0000075
    2  -0.0000578  -0.0000555  -0.0000886  -0.0000689  -0.0000251   0.0000078
    3   0.0000486  -0.0000215  -0.0000695  -0.0000245   0.0000200   0.0000180
           13          14          15          16          17          18
    1   0.0000013  -0.0000189   0.0000115   0.0000638   0.0000677   0.0000567
    2   0.0000126  -0.0000099   0.0000048   0.0000732   0.0000379   0.0000181
    3  -0.0000114  -0.0000156   0.0000111  -0.0000123   0.0000491   0.0000393
           19
    1  -0.0000131
    2  -0.0000040
    3   0.0000580
 Max gradient component =       1.421E-04
 RMS gradient           =       4.953E-05
 Gradient time:  CPU 44.89 s  wall 44.90 s
 Geometry Optimization Parameters
   NAtoms,    NIC,     NZ,  NCons,   NDum,   NFix, NCnnct, MaxDiis
       19     125       0       0       0       0       0       0

 Cartesian Hessian Update
 Hessian Updated using BFGS Update


** GEOMETRY OPTIMIZATION IN DELOCALIZED INTERNAL COORDINATES **
   Searching for a Minimum

   Optimization Cycle:  10

                       Coordinates (Angstroms)
     ATOM                X               Y               Z
      1  C        -2.6408819404    0.1789113725    0.1771863611
      2  C        -1.3835442628   -0.3400268542   -0.5037396748
      3  C        -0.1058668833    0.3116567567    0.0254230863
      4  C         1.1610262028   -0.4420449358   -0.4207629382
      5  C         2.3950508121    0.4622996928   -0.1815159640
      6  O         2.5315127643    1.5184323104   -0.7346763232
      7  O         3.3220622213   -0.0006964753    0.6856585293
      8  N         1.1872971021   -1.7704087382    0.1703569973
      9  O        -2.6577963217    0.8326289335    1.1815589831
     10  O        -3.8133228519   -0.1789207071   -0.4175505307
     11  H        -1.4672436346   -0.1901243708   -1.5868603009
     12  H        -1.3428790689   -1.4236343140   -0.3409297526
     13  H        -0.1457806398    0.3470874325    1.1189831297
     14  H        -0.0374704160    1.3449459029   -0.3171106469
     15  H         1.1275396133   -0.5660640674   -1.5088435852
     16  H         3.0381146148   -0.8719228535    1.0003003087
     17  H         1.8692001654   -2.4231349790   -0.1872872261
     18  H         1.0659786443   -1.8240929097    1.1727205419
     19  H        -3.6477377210   -0.6907797965   -1.2182805948
   Point Group: c1    Number of degrees of freedom:    51


   Energy is   -551.793744852

 Hessian Updated using BFGS Update

 51 Hessian modes will be used to form the next step
  Hessian Eigenvalues:
     0.003666    0.003958    0.005099    0.005608    0.008019    0.010870
     0.020392    0.026543    0.036185    0.038946    0.039589    0.045770
     0.046929    0.048939    0.054575    0.060010    0.063949    0.083905
     0.094563    0.121213    0.130179    0.157008    0.158337    0.162485
     0.166718    0.189311    0.197674    0.218146    0.220066    0.248293
     0.249962    0.252285    0.264585    0.285089    0.294738    0.299876
     0.331986    0.337216    0.338931    0.340132    0.342906    0.346547
     0.372436    0.441074    0.452421    0.509867    0.525400    0.533932
     0.545776    0.995551    1.020826

 Minimum Search - Taking Simple RFO Step
 Searching for Lamda that Minimizes Along All modes
 Value Taken    Lamda =   0.00000000
 Step Taken.  Stepsize is  0.010306

                             Maximum     Tolerance    Cnvgd?
         Gradient           0.000123      0.000300     YES
         Displacement       0.004252      0.001200      NO
         Energy change     -0.000001      0.000001     YES

 Final energy is   -551.79374485204073     


 ******************************
 **  OPTIMIZATION CONVERGED  **
 ******************************

                       Coordinates (Angstroms)
     ATOM                X               Y               Z
      1  C        -2.6408819404    0.1789113725    0.1771863611
      2  C        -1.3835442628   -0.3400268542   -0.5037396748
      3  C        -0.1058668833    0.3116567567    0.0254230863
      4  C         1.1610262028   -0.4420449358   -0.4207629382
      5  C         2.3950508121    0.4622996928   -0.1815159640
      6  O         2.5315127643    1.5184323104   -0.7346763232
      7  O         3.3220622213   -0.0006964753    0.6856585293
      8  N         1.1872971021   -1.7704087382    0.1703569973
      9  O        -2.6577963217    0.8326289335    1.1815589831
     10  O        -3.8133228519   -0.1789207071   -0.4175505307
     11  H        -1.4672436346   -0.1901243708   -1.5868603009
     12  H        -1.3428790689   -1.4236343140   -0.3409297526
     13  H        -0.1457806398    0.3470874325    1.1189831297
     14  H        -0.0374704160    1.3449459029   -0.3171106469
     15  H         1.1275396133   -0.5660640674   -1.5088435852
     16  H         3.0381146148   -0.8719228535    1.0003003087
     17  H         1.8692001654   -2.4231349790   -0.1872872261
     18  H         1.0659786443   -1.8240929097    1.1727205419
     19  H        -3.6477377210   -0.6907797965   -1.2182805948

Z-matrix Print:
$molecule
0 1
C 
H  1 1.095638
N  1 1.454188 2 107.508291
H  3 1.009432 1 117.313530 2 50.195076 0
H  3 1.011105 1 116.699645 2 -170.244315 0
C  1 1.540184 2 108.539016 3 -119.102361 0
H  6 1.090731 1 108.725238 2 -70.156817 0
H  6 1.094862 1 109.583186 2 173.718432 0
C  6 1.528779 1 112.245647 2 52.194914 0
H  9 1.096524 6 109.807929 1 46.504599 0
H  9 1.096643 6 110.327427 1 -70.622881 0
C  9 1.521136 6 112.982069 1 166.546770 0
O  12 1.198498 9 124.951472 6 -13.259455 0
O  12 1.362488 9 115.232064 6 168.400047 0
H  14 0.964669 12 110.730516 9 -2.263436 0
C  1 1.548514 2 104.116703 3 124.936912 0
O  16 1.200010 1 122.234820 2 53.774864 0
O  16 1.351187 1 116.473125 2 -126.045320 0
H  18 0.968845 16 108.390207 1 1.378011 0
$end


 --------------------------------------------------------------

                    Orbital Energies (a.u.)
 --------------------------------------------------------------

 Alpha MOs
 -- Occupied --
-19.186 -19.185 -19.125 -19.123 -14.343 -10.321 -10.316 -10.250
-10.212 -10.201  -1.123  -1.121  -1.042  -1.042  -0.936  -0.820
 -0.746  -0.664  -0.633  -0.624  -0.569  -0.554  -0.532  -0.501
 -0.487  -0.477  -0.464  -0.459  -0.432  -0.426  -0.413  -0.383
 -0.379  -0.376  -0.340  -0.337  -0.326  -0.296  -0.269
 -- Virtual --
 -0.039  -0.027  -0.018  -0.014  -0.002   0.009   0.015   0.030
  0.033   0.044   0.054   0.060   0.068   0.072   0.080   0.084
  0.094   0.097   0.101   0.107   0.112   0.118   0.121   0.131
  0.134   0.136   0.140   0.142   0.148   0.157   0.162   0.166
  0.173   0.185   0.191   0.202   0.206   0.210   0.217   0.226
  0.235   0.242   0.243   0.248   0.250   0.255   0.267   0.278
  0.281   0.289   0.296   0.304   0.305   0.308   0.311   0.317
  0.322   0.326   0.335   0.348   0.353   0.355   0.380   0.383
  0.406   0.413   0.424   0.442   0.467   0.477   0.488   0.506
  0.521   0.545   0.573   0.577   0.588   0.596   0.600   0.617
  0.625   0.648   0.663   0.669   0.692   0.708   0.715   0.718
  0.725   0.741   0.766   0.774   0.802   0.805   0.826   0.865
  0.877   0.907   0.962   1.015   1.026   1.037   1.057   1.060
  1.078   1.096   1.131   1.144   1.156   1.167   1.173   1.191
  1.199   1.213   1.223   1.242   1.249   1.258   1.283   1.299
  1.315   1.394   1.415   1.419   1.439   1.453   1.468   1.479
  1.501   1.534   1.554   1.566   1.577   1.602   1.613   1.633
  1.638   1.664   1.682   1.693   1.718   1.722   1.744   1.766
  1.780   1.801   1.846   1.864   1.908   1.913   1.928   1.976
  2.021   2.040   2.060   2.103   2.129   2.156   2.165   2.184
  2.194   2.210   2.302   2.350   2.357   2.448   2.478   2.514
  2.525   2.557   2.575   2.584   2.592   2.631   2.656   2.671
  2.689   2.716   2.761   2.793   2.816   2.828   2.860   2.871
  2.886   2.899   2.917   2.926   2.946   2.979   2.984   3.040
  3.045   3.072   3.111   3.133   3.161   3.176   3.205   3.260
  3.342   3.367   3.375   3.414   3.515   3.544   3.620   3.644
  3.713   3.781   3.800   3.861   3.869   3.977   4.022   4.033
  4.041   4.079   4.190   4.309   4.724   4.846   4.951   4.970
  5.049   5.059   5.155   5.171   5.354   5.388   5.572   5.574
  5.857   5.867  23.765  23.809  23.823  23.862  23.889  35.587
 49.849  49.857  49.998  50.018
 --------------------------------------------------------------

          Ground-State Mulliken Net Atomic Charges

     Atom                 Charge (a.u.)
  ----------------------------------------
      1 C                    -0.068308
      2 C                    -0.030580
      3 C                    -0.316439
      4 C                    -0.223739
      5 C                    -0.235840
      6 O                    -0.235034
      7 O                    -0.106159
      8 N                    -0.407340
      9 O                    -0.258054
     10 O                    -0.158373
     11 H                     0.136122
     12 H                     0.239265
     13 H                     0.195856
     14 H                     0.206469
     15 H                     0.235090
     16 H                     0.238545
     17 H                     0.272025
     18 H                     0.259475
     19 H                     0.257018
  ----------------------------------------
  Sum of atomic charges =     0.000000

 -----------------------------------------------------------------
                    Cartesian Multipole Moments
 -----------------------------------------------------------------
    Charge (ESU x 10^10)
                 0.0000
    Dipole Moment (Debye)
         X       0.3924      Y      -5.9778      Z      -1.9227
       Tot       6.2917
    Quadrupole Moments (Debye-Ang)
        XX     -77.2708     XY      -6.3414     YY     -61.1180
        XZ      12.3219     YZ      -0.7292     ZZ     -57.4090
    Octopole Moments (Debye-Ang^2)
       XXX       6.1705    XXY     -54.5772    XYY      -0.0909
       YYY     -11.7335    XXZ     -25.7750    XYZ       2.2946
       YYZ       4.9163    XZZ      -0.7942    YZZ     -10.9825
       ZZZ      -2.1726
    Hexadecapole Moments (Debye-Ang^3)
      XXXX   -2384.9530   XXXY     -33.8086   XXYY    -392.6838
      XYYY     -44.3190   YYYY    -342.8859   XXXZ     103.6532
      XXYZ       7.5990   XYYZ      26.2105   YYYZ       1.6135
      XXZZ    -359.2747   XYZZ      -0.1627   YYZZ     -89.1157
      XZZZ      39.1027   YZZZ      -3.1250   ZZZZ    -194.6370
 -----------------------------------------------------------------
Archival summary:
1\1\TWL02\OPT\ProcedureUnspecified\BasisUnspecified\4159\cher\MonDec1223:53:232016MonDec1223:53:232016\0\\#,OPT,ProcedureUnspecified,BasisUnspecified,\\0,1\C\H,1,1.09564\N,1,1.45419,2,107.508\H,3,1.00943,1,117.314,2,50.1951,0\H,3,1.0111,1,116.7,2,-170.244,0\C,1,1.54018,2,108.539,3,-119.102,0\H,6,1.09073,1,108.725,2,-70.1568,0\H,6,1.09486,1,109.583,2,173.718,0\C,6,1.52878,1,112.246,2,52.1949,0\H,9,1.09652,6,109.808,1,46.5046,0\H,9,1.09664,6,110.327,1,-70.6229,0\C,9,1.52114,6,112.982,1,166.547,0\O,12,1.1985,9,124.951,6,-13.2595,0\O,12,1.36249,9,115.232,6,168.4,0\H,14,0.964669,12,110.731,9,-2.26344,0\C,1,1.54851,2,104.117,3,124.937,0\O,16,1.20001,1,122.235,2,53.7749,0\O,16,1.35119,1,116.473,2,-126.045,0\H,18,0.968845,16,108.39,1,1.37801,0\\\@

 Total job time:  1580.11s(wall), 1579.09s(cpu) 
 Mon Dec 12 23:53:23 2016

        *************************************************************
        *                                                           *
        *  Thank you very much for using Q-Chem.  Have a nice day.  *
        *                                                           *
        *************************************************************


 
User input: 2 of 3 
 
TWL02 127.0.1
Q-Chem Developer Version! Running on 127.0.1.*
                  Welcome to Q-Chem
     A Quantum Leap Into The Future Of Chemistry


 Q-Chem 4.4, Q-Chem, Inc., Pleasanton, CA (2016)

 Y. Shao,  Z. Gan,  E. Epifanovsky,  A. T. B. Gilbert,  M. Wormit,  
 J. Kussmann,  A. W. Lange,  A. Behn,  J. Deng,  X. Feng,  D. Ghosh,  
 M. Goldey,  P. R. Horn,  L. D. Jacobson,  I. Kaliman,  F. Rob,  
 R. Z. Khaliullin,  T. Kus,  A. Landau,  J. Liu,  E. I. Proynov,  Y. M. Rhee,  
 R. M. Richard,  M. A. Rohrdanz,  R. P. Steele,  E. J. Sundstrom,  
 H. L. Woodcock III,  P. M. Zimmerman,  D. Zuev,  B. Albrecht,  E. Alguire,  
 B. Austin,  S. A. Baeppler,  G. J. O. Beran,  Y. A. Bernard,  E. Berquist,  
 K. Brandhorst,  K. B. Bravaya,  S. T. Brown,  D. Casanova,  C.-M. Chang,  
 Y. Chen,  S. H. Chien,  K. D. Closser,  M. P. Coons,  D. L. Crittenden,  
 S. Dasgupta,  M. Diedenhofen,  R. A. DiStasio Jr.,  H. Do,  A. D. Dutoi,  
 R. G. Edgar,  P.-T. Fang,  S. Fatehi,  Q. Feng,  L. Fusti-Molnar,  
 A. Ghysels,  A. Golubeva-Zadorozhnaya,  J. Gomes,  A. Gunina,  
 M. W. D. Hanson-Heine,  P. H. P. Harbach,  A. W. Hauser,  J. E. Herr,  
 E. G. Hohenstein,  Z. C. Holden,  K. Hui,  T.-C. Jagau,  H. Ji,  B. Kaduk,  
 K. Khistyaev,  Jaehoon Kim,  Jihan Kim,  R. A. King,  P. Klunzinger,  
 K. Koh,  D. Kosenkov,  T. Kowalczyk,  C. M. Krauter,  A. Kunitsa,  
 K. U. Lao,  A. Laurent,  K. V. Lawler,  J. Lee,  D. Lefrancois,  S. Lehtola,  
 S. V. Levchenko,  C. Y. Lin,  Y.-S. Lin,  F. Liu,  E. Livshits,  
 R. C. Lochan,  A. Luenser,  P. Manohar,  S. F. Manzer,  S.-P. Mao,  Y. Mao,  
 N. Mardirossian,  A. V. Marenich,  L. A. Martinez-Martinez,  S. A. Maurer,  
 N. J. Mayhall,  J.-M. Mewes,  A. F. Morrison,  K. Nanda,  T. S. Nguyen-Beck,  
 C. M. Oana,  R. Olivares-Amaya,  D. P. O'Neill,  J. A. Parkhill,  
 T. M. Perrine,  R. Peverati,  P. A. Pieniazek,  F. Plasser,  A. Prociuk,  
 D. R. Rehn,  E. Rosta,  N. J. Russ,  N. Sergueev,  S. M. Sharada,  
 S. Sharma,  D. W. Small,  A. Sodt,  T. Stauch,  T. Stein,  D. Stuck,  
 Y.-C. Su,  A. J. W. Thom,  T. Tsuchimochi,  L. Vogt,  O. Vydrov,  T. Wang,  
 M. A. Watson,  J. Wenzel,  A. White,  C. F. Williams,  V. Vanovschi,  
 K. Yao,  S. Yeganeh,  S. R. Yost,  Z.-Q. You,  I. Y. Zhang,  X. Zhang,  
 Y. Zhao,  B. R. Brooks,  G. K. L. Chan,  D. M. Chipman,  C. J. Cramer,  
 W. A. Goddard III,  M. S. Gordon,  W. J. Hehre,  A. Klamt,  
 H. F. Schaefer III,  M. W. Schmidt,  C. D. Sherrill,  D. G. Truhlar,  
 A. Warshel,  X. Xu,  A. Aspuru-Guzik,  R. Baer,  A. T. Bell,  N. A. Besley,  
 J.-D. Chai,  A. Dreuw,  B. D. Dunietz,  T. R. Furlani,  S. R. Gwaltney,  
 C.-P. Hsu,  Y. Jung,  J. Kong,  D. S. Lambrecht,  W. Liang,  C. Ochsenfeld,  
 V. A. Rassolov,  L. V. Slipchenko,  J. E. Subotnik,  T. Van Voorhis,  
 J. M. Herbert,  A. I. Krylov,  P. M. W. Gill,  M. Head-Gordon

 Contributors to earlier versions of Q-Chem not listed above: 
 R. D. Adamson,  J. Baker,  E. F. C. Byrd,  A. K. Chakraborty,  C.-L. Cheng,  
 H. Dachsel,  R. J. Doerksen,  G. Hawkins,  A. Heyden,  S. Hirata,  
 G. Kedziora,  F. J. Keil,  C. Kelley,  P. P. Korambath,  W. Kurlancheek,  
 A. M. Lee,  M. S. Lee,  D. Liotard,  I. Lotan,  P. E. Maslen,  N. Nair,  
 D. Neuhauser,  R. Olson,  B. Peters,  J. Ritchie,  N. E. Schultz,  
 N. Shenvi,  A. C. Simmonett,  K. S. Thanthiriwatte,  Q. Wu,  W. Zhang

 Please cite Q-Chem as follows:
 Y. Shao et al., Mol. Phys. 113, 184-215 (2015)
 DOI: 10.1080/00268976.2014.952696

 Q-Chem 4.4.2 for Intel X86 EM64T Linux

 Parts of Q-Chem use Armadillo 5.200.1 (Boston Tea Smuggler).
 http://arma.sourceforge.net/

 Q-Chem begins on Mon Dec 12 23:53:23 2016  


Host: 0

     Scratch files written to /scratch/cher/qchem2933//
The previous job contains 0 fragments, simply inherited here
FILE_GEOM_ORG=        593

Checking the input file for inconsistencies... 	...done.

--------------------------------------------------------------
User input:
--------------------------------------------------------------

$molecule
   read
$end

$rem
   BASIS 6-311++G**
   JOB_TYPE FREQUENCY
   METHOD B3LYP
   SYM_IGNORE  TRUE
$end

--------------------------------------------------------------
 ----------------------------------------------------------------
             Standard Nuclear Orientation (Angstroms)
    I     Atom           X                Y                Z
 ----------------------------------------------------------------
    1      C      -2.6408819404     0.1789113725     0.1771863611
    2      C      -1.3835442628    -0.3400268542    -0.5037396748
    3      C      -0.1058668833     0.3116567567     0.0254230863
    4      C       1.1610262028    -0.4420449358    -0.4207629382
    5      C       2.3950508121     0.4622996928    -0.1815159640
    6      O       2.5315127643     1.5184323104    -0.7346763232
    7      O       3.3220622213    -0.0006964753     0.6856585293
    8      N       1.1872971021    -1.7704087382     0.1703569973
    9      O      -2.6577963217     0.8326289335     1.1815589831
   10      O      -3.8133228519    -0.1789207071    -0.4175505307
   11      H      -1.4672436346    -0.1901243708    -1.5868603009
   12      H      -1.3428790689    -1.4236343140    -0.3409297526
   13      H      -0.1457806398     0.3470874325     1.1189831297
   14      H      -0.0374704160     1.3449459029    -0.3171106469
   15      H       1.1275396133    -0.5660640674    -1.5088435852
   16      H       3.0381146148    -0.8719228535     1.0003003087
   17      H       1.8692001654    -2.4231349790    -0.1872872261
   18      H       1.0659786443    -1.8240929097     1.1727205419
   19      H      -3.6477377210    -0.6907797965    -1.2182805948
 ----------------------------------------------------------------
 Nuclear Repulsion Energy =   535.9001609742 hartrees
 There are       39 alpha and       39 beta electrons
 Requested basis set is 6-311++G(d,p)
 There are 105 shells and 283 basis functions

 Total QAlloc Memory Limit   2000 MB
 Mega-Array Size        61 MB
 MEM_STATIC part        62 MB
 A cutoff of  1.0D-11 yielded   4845 shell pairs
 There are     34801 function pairs (     37141 Cartesian)

 -------------------------------------------------------
 OpenMP Integral Computing Module                       
 Release: version 1.0, May 2013, Q-Chem Inc. Pittsburgh 
 -------------------------------------------------------
 Integral Job Info:
 Integral job number is                      11
 Integral operator is                         1
 short-range coefficients                     0
 long-range coefficients              100000000
 Omega coefficients                           0
 if combine SR and LR in K                    0
 Integral screening is                        0
 Integral computing path is                   2
 max size of driver memory is            800000
 size of driver memory is                593474
 size of scratch memory is              2260544
 max col of scratch BK array               1296
 max len of scratch array in speh3          155
 max len of scratch index in speh4           18
 max int batch size is                      520
 min int batch size is                       52
 fixed nKL is                                52
 max L of basis functions is                  2
 order of int derivative is                   0
 number of shells is                        105
 number of basis is                         293
 number of cartesian basis is               293
 number of contracted shell pairs          4845
 number of primitive shell pairs          11514
 maxK2 (contraction) of shell pair           36
 max number of K2 of shell pair               1
 max number of CS2 of shell pair            845
 max number of PS2 of shell pair           1530
 mem total for path MDJ                   63462
 -------------------------------------------------------
 Smallest overlap matrix eigenvalue = 7.08E-06
 Guess from superposition of atomic densities
 Warning:  Energy on first SCF cycle will be non-variational
 A restricted hybrid HF-DFT SCF calculation will be
 performed using Pulay DIIS extrapolation
 Exchange:     0.2000 Hartree-Fock + 0.0800 Slater + 0.7200 B88
 Correlation:  0.1900 VWN1RPA + 0.8100 LYP
 Using SG-1 standard quadrature grid
 SCF converges when DIIS error is below 1.0E-08
 ---------------------------------------
  Cycle       Energy         DIIS Error
 ---------------------------------------
    1    -553.6543945239      3.80E-02
    2    -551.4930430609      6.19E-03
    3    -550.9168217478      1.08E-02
    4    -551.7583425514      2.13E-03
    5    -551.7919430195      5.09E-04
    6    -551.7933966333      2.00E-04
    7    -551.7937272300      4.55E-05
    8    -551.7937424697      1.64E-05
    9    -551.7937445879      4.45E-06
   10    -551.7937447725      2.53E-06
   11    -551.7937447993      6.87E-07
   12    -551.7937448402      1.76E-07
   13    -551.7937448083      3.29E-08
   14    -551.7937448104      1.61E-08
   15    -551.7937448115      5.68E-09 Convergence criterion met
 ---------------------------------------
 SCF time:  CPU 148.64 s  wall 148.72 s
 SCF   energy in the final basis set = -551.7937448115
 Total energy in the final basis set = -551.7937448115

 --------------------------------------------------------------

                    Orbital Energies (a.u.)
 --------------------------------------------------------------

 Alpha MOs
 -- Occupied --
-19.186 -19.185 -19.125 -19.123 -14.343 -10.321 -10.316 -10.250
-10.212 -10.201  -1.123  -1.121  -1.042  -1.042  -0.936  -0.820
 -0.746  -0.664  -0.633  -0.624  -0.569  -0.554  -0.532  -0.501
 -0.487  -0.477  -0.464  -0.459  -0.432  -0.426  -0.413  -0.383
 -0.379  -0.376  -0.340  -0.337  -0.326  -0.296  -0.269
 -- Virtual --
 -0.039  -0.027  -0.018  -0.014  -0.002   0.009   0.015   0.030
  0.033   0.044   0.054   0.060   0.068   0.072   0.080   0.084
  0.094   0.097   0.101   0.107   0.112   0.118   0.121   0.131
  0.134   0.136   0.140   0.142   0.148   0.157   0.162   0.166
  0.173   0.185   0.191   0.202   0.206   0.210   0.217   0.226
  0.235   0.242   0.243   0.248   0.250   0.255   0.267   0.278
  0.281   0.289   0.296   0.304   0.305   0.308   0.311   0.317
  0.322   0.326   0.335   0.348   0.353   0.355   0.380   0.383
  0.406   0.413   0.424   0.442   0.467   0.477   0.488   0.506
  0.521   0.545   0.573   0.577   0.588   0.596   0.600   0.617
  0.625   0.648   0.663   0.669   0.692   0.708   0.715   0.718
  0.725   0.741   0.766   0.774   0.802   0.805   0.826   0.865
  0.877   0.907   0.962   1.015   1.026   1.037   1.057   1.060
  1.078   1.096   1.131   1.144   1.156   1.167   1.173   1.191
  1.199   1.213   1.223   1.242   1.249   1.258   1.283   1.299
  1.315   1.394   1.415   1.419   1.439   1.453   1.468   1.479
  1.501   1.534   1.554   1.566   1.577   1.602   1.613   1.633
  1.638   1.664   1.682   1.693   1.718   1.722   1.744   1.766
  1.780   1.801   1.846   1.864   1.908   1.913   1.928   1.976
  2.021   2.040   2.060   2.103   2.129   2.156   2.165   2.184
  2.194   2.210   2.302   2.350   2.357   2.448   2.478   2.514
  2.525   2.557   2.575   2.584   2.592   2.631   2.656   2.671
  2.689   2.716   2.761   2.793   2.816   2.828   2.860   2.871
  2.886   2.899   2.917   2.926   2.946   2.979   2.984   3.040
  3.045   3.072   3.111   3.133   3.161   3.176   3.205   3.260
  3.342   3.367   3.375   3.414   3.515   3.544   3.620   3.644
  3.713   3.781   3.800   3.861   3.869   3.977   4.022   4.033
  4.041   4.079   4.190   4.309   4.724   4.846   4.951   4.970
  5.049   5.059   5.155   5.171   5.354   5.388   5.572   5.574
  5.857   5.867  23.765  23.809  23.823  23.862  23.889  35.587
 49.849  49.857  49.998  50.018
 --------------------------------------------------------------

          Ground-State Mulliken Net Atomic Charges

     Atom                 Charge (a.u.)
  ----------------------------------------
      1 C                    -0.068308
      2 C                    -0.030579
      3 C                    -0.316439
      4 C                    -0.223738
      5 C                    -0.235840
      6 O                    -0.235034
      7 O                    -0.106160
      8 N                    -0.407340
      9 O                    -0.258054
     10 O                    -0.158373
     11 H                     0.136122
     12 H                     0.239265
     13 H                     0.195856
     14 H                     0.206469
     15 H                     0.235090
     16 H                     0.238545
     17 H                     0.272025
     18 H                     0.259475
     19 H                     0.257018
  ----------------------------------------
  Sum of atomic charges =    -0.000000

 -----------------------------------------------------------------
                    Cartesian Multipole Moments
 -----------------------------------------------------------------
    Charge (ESU x 10^10)
                 0.0000
    Dipole Moment (Debye)
         X       0.3924      Y      -5.9778      Z      -1.9227
       Tot       6.2917
    Quadrupole Moments (Debye-Ang)
        XX     -77.2708     XY      -6.3414     YY     -61.1180
        XZ      12.3219     YZ      -0.7292     ZZ     -57.4090
    Octopole Moments (Debye-Ang^2)
       XXX       6.1705    XXY     -54.5772    XYY      -0.0910
       YYY     -11.7335    XXZ     -25.7750    XYZ       2.2946
       YYZ       4.9163    XZZ      -0.7942    YZZ     -10.9825
       ZZZ      -2.1726
    Hexadecapole Moments (Debye-Ang^3)
      XXXX   -2384.9531   XXXY     -33.8086   XXYY    -392.6838
      XYYY     -44.3190   YYYY    -342.8859   XXXZ     103.6532
      XXYZ       7.5990   XYYZ      26.2105   YYYZ       1.6135
      XXZZ    -359.2747   XYZZ      -0.1627   YYZZ     -89.1157
      XZZZ      39.1027   YZZZ      -3.1250   ZZZZ    -194.6370
 -----------------------------------------------------------------
 Calculating MO derivatives via CPSCF
   1         3          57      0.207733    0.028669
   2         3          57      0.024229    0.003261
   3         3          57      0.001728    0.000226
   4        25          35      0.000094    0.000016
   5        60           0      0.000000    0.000000    Roots Converged
 Calculating analytic Hessian of the SCF energy
 Polarizability Matrix (a.u.)
            1           2           3
    1 -94.3574758  -1.7527136  -4.4907122
    2  -1.7527136 -77.5965115  -0.5919094
    3  -4.4907122  -0.5919094 -73.8545570

 Direct stationary perturbation theory relativistic correction:

 rels  =       0.181086287613
 relv  =      -0.855690837931
 rel2e =       0.371025971281
 E_rel =      -0.303578579038

 Hessian of the SCF Energy
            1           2           3           4           5           6
    1   0.5116984  -0.0235965  -0.0216987  -0.1472389   0.0210675   0.0330720
    2  -0.0235965   0.4614249   0.3630586   0.0185932  -0.0934888  -0.0047969
    3  -0.0216987   0.3630586   0.7789406   0.0252025  -0.0041581  -0.0970597
    4  -0.1472389   0.0185932   0.0252025   0.4599767   0.0061876   0.0185132
    5   0.0210675  -0.0934888  -0.0041581   0.0061876   0.5217359  -0.0138985
    6   0.0330720  -0.0047969  -0.0970597   0.0185132  -0.0138985   0.5477937
    7  -0.0314687  -0.0077918  -0.0031496  -0.1423724  -0.0402997  -0.0328147
    8   0.0070192   0.0072043   0.0083712  -0.0406521  -0.1022551  -0.0208335
    9   0.0055768   0.0115628   0.0095992  -0.0306131  -0.0183809  -0.0958620
   10  -0.0023659  -0.0035822  -0.0040221  -0.0319488   0.0130664   0.0097990
   11  -0.0016268  -0.0035522  -0.0021847  -0.0085582   0.0092015   0.0069380
   12  -0.0008814  -0.0019327  -0.0029238  -0.0076606   0.0051764   0.0024341
   13  -0.0026354  -0.0000161   0.0001079  -0.0016802   0.0002987   0.0011211
   14  -0.0010434   0.0022232   0.0023416   0.0051074  -0.0056162  -0.0035006
   15  -0.0004442   0.0006235   0.0010611   0.0008586  -0.0012410  -0.0017279
   16   0.0013955  -0.0003118  -0.0003250   0.0003427   0.0000292   0.0007281
   17   0.0009233  -0.0010063  -0.0010560  -0.0013767   0.0026551   0.0009804
   18  -0.0002222  -0.0000893  -0.0001590  -0.0001506  -0.0002577   0.0000471
   19   0.0015625  -0.0009099  -0.0009973  -0.0014633   0.0013771   0.0015300
   20   0.0003223  -0.0004130  -0.0006342  -0.0010099   0.0008312   0.0005820
   21   0.0007176  -0.0008402  -0.0011034  -0.0010835   0.0014880   0.0016482
   22   0.0030290   0.0002965  -0.0015730  -0.0020908   0.0004696  -0.0005228
   23  -0.0009284   0.0002584  -0.0006356  -0.0015541  -0.0011108   0.0001823
   24   0.0005804  -0.0002302  -0.0004106  -0.0010624   0.0001152   0.0010007
   25  -0.1076429   0.0191449   0.0282409   0.0055027   0.0168402   0.0258185
   26   0.0263121  -0.2791463  -0.3102249   0.0069054   0.0035014  -0.0327428
   27   0.0402782  -0.3103159  -0.5529967   0.0098555  -0.0306685  -0.0200314
   28  -0.2429034   0.0004019  -0.0062745  -0.0395565  -0.0107312  -0.0182252
   29  -0.0346711  -0.0677800  -0.0307761   0.0074654   0.0147914  -0.0009306
   30  -0.0607834  -0.0294290  -0.0967774   0.0054350  -0.0023279   0.0088286
   31   0.0051116  -0.0083762   0.0273732  -0.0506299   0.0017702  -0.0163807
   32  -0.0002221   0.0008929  -0.0142713   0.0019642  -0.0485888   0.0395837
   33  -0.0052137   0.0013296  -0.0174061  -0.0163186   0.0385491  -0.2917281
   34   0.0001159   0.0303540  -0.0065802  -0.0449346   0.0153150  -0.0021115
   35   0.0014572  -0.0140530  -0.0010621   0.0096708  -0.2926432   0.0409517
   36   0.0000859  -0.0185811   0.0023378  -0.0007547   0.0375646  -0.0505217
   37  -0.0004185  -0.0015597  -0.0039756  -0.0013956   0.0002617  -0.0289271
   38   0.0005079   0.0009959   0.0005310  -0.0009666  -0.0006171  -0.0155220
   39   0.0012414  -0.0017548  -0.0022682  -0.0027595   0.0001563  -0.0118204
   40   0.0010129  -0.0022277  -0.0011688  -0.0035963  -0.0271293   0.0081767
   41   0.0002334  -0.0004632  -0.0010013  -0.0021376  -0.0110605   0.0029935
   42   0.0005810   0.0006618   0.0003767  -0.0016312  -0.0135528   0.0032222
   43  -0.0001155   0.0008054   0.0008404   0.0017595  -0.0006129   0.0010217
   44  -0.0001499  -0.0005805  -0.0004390  -0.0011450   0.0005432   0.0005341
   45   0.0001724  -0.0004835  -0.0002519  -0.0013631   0.0003296   0.0011350
   46  -0.0008039   0.0001084   0.0002319   0.0001962  -0.0001038  -0.0001023
   47  -0.0001619   0.0000857   0.0001827  -0.0000249   0.0002322   0.0000454
   48  -0.0002879   0.0002491   0.0004167   0.0004198  -0.0003681  -0.0003471
   49   0.0002522   0.0000131   0.0001432   0.0005320   0.0007429   0.0000843
   50   0.0001903   0.0000305  -0.0000281  -0.0004105   0.0003163  -0.0001079
   51   0.0002119  -0.0000195  -0.0000081   0.0002805   0.0004116   0.0001984
   52  -0.0006378   0.0000246  -0.0001244  -0.0004056   0.0003566  -0.0000147
   53   0.0002488   0.0002050   0.0002209   0.0002773   0.0000965  -0.0001730
   54  -0.0003151   0.0001368   0.0003519  -0.0000023   0.0001441  -0.0001585
   55   0.0120529  -0.0213700  -0.0322510  -0.0009971   0.0010943  -0.0007655
   56   0.0041180  -0.0128376  -0.0082345   0.0016644   0.0014759  -0.0002854
   57   0.0073290  -0.0091490  -0.0217189   0.0028347   0.0009187   0.0029491
            7           8           9          10          11          12
    1  -0.0314687   0.0070192   0.0055768  -0.0023659  -0.0016268  -0.0008814
    2  -0.0077918   0.0072043   0.0115628  -0.0035822  -0.0035522  -0.0019327
    3  -0.0031496   0.0083712   0.0095992  -0.0040221  -0.0021847  -0.0029238
    4  -0.1423724  -0.0406521  -0.0306131  -0.0319488  -0.0085582  -0.0076606
    5  -0.0402997  -0.1022551  -0.0183809   0.0130664   0.0092015   0.0051764
    6  -0.0328147  -0.0208335  -0.0958620   0.0097990   0.0069380   0.0024341
    7   0.4440169   0.0192516  -0.0064799  -0.1322758   0.0395963   0.0272784
    8   0.0192516   0.5649395  -0.0391490   0.0232779  -0.0943939  -0.0078376
    9  -0.0064799  -0.0391490   0.5689463   0.0261878  -0.0184854  -0.0869855
   10  -0.1322758   0.0232779   0.0261878   0.4195426  -0.0148489  -0.0009082
   11   0.0395963  -0.0943939  -0.0184854  -0.0148489   0.4689933  -0.0116320
   12   0.0272784  -0.0078376  -0.0869855  -0.0009082  -0.0116320   0.5898387
   13  -0.0347923  -0.0059561  -0.0062670  -0.1220444  -0.0342340  -0.0043262
   14   0.0030330   0.0183376   0.0071223  -0.0138587  -0.0900420  -0.0150482
   15   0.0096178   0.0073120   0.0041740  -0.0087596  -0.0202392  -0.0876367
   16   0.0003340   0.0003389   0.0006645   0.0071897  -0.0252713   0.0077564
   17   0.0032259  -0.0054191  -0.0008324  -0.0120735  -0.0237108   0.0208865
   18  -0.0024270  -0.0000067   0.0005220  -0.0019842   0.0083365   0.0112673
   19   0.0002322  -0.0032452  -0.0023238  -0.0178125   0.0119696  -0.0320248
   20  -0.0014391  -0.0020848  -0.0018189  -0.0108749   0.0054134   0.0018833
   21  -0.0012708  -0.0044255  -0.0036262  -0.0196091   0.0149783   0.0012122
   22  -0.0018004   0.0299355  -0.0112247  -0.0622338   0.0265407   0.0144075
   23   0.0066683  -0.0306419   0.0111412   0.0036497  -0.1933612   0.0416656
   24  -0.0008387  -0.0105764   0.0043945   0.0241140   0.0583318  -0.1209243
   25   0.0001954   0.0018184   0.0004283   0.0006455  -0.0003726   0.0013129
   26  -0.0025479  -0.0009819  -0.0011799   0.0006715   0.0005341   0.0004463
   27  -0.0053559  -0.0008818  -0.0022119   0.0003706   0.0003125   0.0010352
   28  -0.0021112   0.0065770   0.0061610  -0.0022314  -0.0030338  -0.0010205
   29   0.0006175   0.0003734  -0.0020413   0.0004084   0.0004591   0.0002696
   30   0.0010547  -0.0013173   0.0010640   0.0003292  -0.0000121   0.0004224
   31  -0.0031910   0.0031403  -0.0288786   0.0014510  -0.0002495  -0.0013374
   32  -0.0017160   0.0014641  -0.0155383   0.0003812   0.0000407   0.0002992
   33  -0.0012767   0.0007848  -0.0110890   0.0002966   0.0001521   0.0003163
   34  -0.0003355  -0.0289588   0.0050950   0.0000210  -0.0021317   0.0006273
   35  -0.0028608  -0.0146220   0.0023591   0.0010872  -0.0008058  -0.0000906
   36   0.0007025  -0.0120201   0.0022280   0.0004497   0.0005764   0.0006384
   37  -0.0465889  -0.0005361   0.0096696  -0.0039186   0.0011516   0.0289853
   38  -0.0010960  -0.0490523  -0.0039943   0.0027166  -0.0023901  -0.0166234
   39   0.0069743  -0.0037258  -0.3032565   0.0020887   0.0000769  -0.0090504
   40  -0.0487915  -0.0170223   0.0063468   0.0015361   0.0239392  -0.0107817
   41  -0.0133934  -0.2860895   0.0816694  -0.0000514  -0.0145929   0.0058172
   42   0.0049764   0.0839236  -0.0775164  -0.0010571  -0.0097431   0.0021682
   43  -0.0014722   0.0043277   0.0288050  -0.0436609  -0.0039900  -0.0128680
   44   0.0013142  -0.0024638  -0.0176455  -0.0026629  -0.0514420  -0.0396012
   45   0.0022536  -0.0029147  -0.0096323  -0.0102913  -0.0322449  -0.2957621
   46  -0.0002922  -0.0003199  -0.0001712  -0.0044829   0.0038518  -0.0039687
   47   0.0000415  -0.0009061   0.0002855  -0.0020104   0.0035442  -0.0033763
   48   0.0001240   0.0006636   0.0006394  -0.0008040   0.0002147  -0.0020393
   49   0.0000266   0.0018514  -0.0012786  -0.0032224  -0.0085976  -0.0029074
   50  -0.0019380  -0.0045541   0.0032882   0.0197520  -0.0152947  -0.0132208
   51   0.0004259   0.0034753  -0.0018968  -0.0140107   0.0077740   0.0076260
   52   0.0010285  -0.0005378  -0.0022439  -0.0042233  -0.0044839  -0.0017816
   53  -0.0008998   0.0020226   0.0015725  -0.0051936   0.0010615   0.0328117
   54   0.0000111  -0.0004142   0.0016769  -0.0025210  -0.0034518  -0.0118968
   55  -0.0003413  -0.0003096   0.0005462   0.0000347   0.0003491   0.0000989
   56   0.0002341  -0.0008770   0.0000649   0.0001457   0.0003379   0.0001068
   57   0.0001945  -0.0004279  -0.0011677   0.0003316   0.0003018   0.0002602
           13          14          15          16          17          18
    1  -0.0026354  -0.0010434  -0.0004442   0.0013955   0.0009233  -0.0002222
    2  -0.0000161   0.0022232   0.0006235  -0.0003118  -0.0010063  -0.0000893
    3   0.0001079   0.0023416   0.0010611  -0.0003250  -0.0010560  -0.0001590
    4  -0.0016802   0.0051074   0.0008586   0.0003427  -0.0013767  -0.0001506
    5   0.0002987  -0.0056162  -0.0012410   0.0000292   0.0026551  -0.0002577
    6   0.0011211  -0.0035006  -0.0017279   0.0007281   0.0009804   0.0000471
    7  -0.0347923   0.0030330   0.0096178   0.0003340   0.0032259  -0.0024270
    8  -0.0059561   0.0183376   0.0073120   0.0003389  -0.0054191  -0.0000067
    9  -0.0062670   0.0071223   0.0041740   0.0006645  -0.0008324   0.0005220
   10  -0.1220444  -0.0138587  -0.0087596   0.0071897  -0.0120735  -0.0019842
   11  -0.0342340  -0.0900420  -0.0202392  -0.0252713  -0.0237108   0.0083365
   12  -0.0043262  -0.0150482  -0.0876367   0.0077564   0.0208865   0.0112673
   13   0.4509507   0.1115147   0.0740815  -0.1116672  -0.1031696   0.0389715
   14   0.1115147   0.8411590  -0.3021194  -0.0925245  -0.6069180   0.2638350
   15   0.0740815  -0.3021194   0.4499422   0.0324748   0.2582408  -0.2104170
   16  -0.1116672  -0.0925245   0.0324748   0.0950784   0.0862401  -0.0140975
   17  -0.1031696  -0.6069180   0.2582408   0.0862401   0.6785857  -0.3373128
   18   0.0389715   0.2638350  -0.2104170  -0.0140975  -0.3373128   0.2270904
   19  -0.1993086  -0.0228916  -0.0822093   0.0185643   0.0320048  -0.0157256
   20   0.0236341  -0.0987511   0.0438932   0.0436112  -0.0448705   0.0630947
   21  -0.1081333   0.0147565  -0.1277801  -0.0230026   0.0554290  -0.0338758
   22  -0.0024734  -0.0116392   0.0016948  -0.0025724  -0.0097912   0.0033871
   23   0.0005351  -0.0255661   0.0101240  -0.0070206  -0.0090845   0.0029203
   24  -0.0041018   0.0060556  -0.0031261   0.0021415  -0.0005673   0.0030689
   25   0.0014185   0.0009235   0.0003627  -0.0006329  -0.0005642   0.0000879
   26  -0.0002814  -0.0010149   0.0000231   0.0002176   0.0006690  -0.0000062
   27  -0.0004916  -0.0008829  -0.0003787   0.0003298   0.0005093   0.0001118
   28   0.0016468   0.0026049   0.0009236  -0.0009472  -0.0010790   0.0001954
   29   0.0002175  -0.0002937  -0.0000432  -0.0000425   0.0001749   0.0000057
   30   0.0002831   0.0000641  -0.0001041  -0.0001488  -0.0000550   0.0001348
   31   0.0002100   0.0000572   0.0000471   0.0000049  -0.0000888   0.0001614
   32   0.0002719   0.0001910  -0.0001194   0.0000080  -0.0001633   0.0001026
   33   0.0000624   0.0001927   0.0002501  -0.0001076  -0.0001193   0.0000788
   34   0.0003648  -0.0010507   0.0005646  -0.0001619   0.0009460  -0.0002711
   35   0.0002615  -0.0003734   0.0004657  -0.0002856   0.0001000  -0.0000205
   36   0.0000888  -0.0002791  -0.0000006  -0.0000246   0.0002274  -0.0000524
   37   0.0024400   0.0007677   0.0013095  -0.0004895  -0.0006248  -0.0002709
   38  -0.0007823  -0.0001721   0.0004763  -0.0005493  -0.0000449  -0.0002670
   39  -0.0005468  -0.0002702  -0.0007475   0.0005077   0.0001012   0.0002601
   40  -0.0010249   0.0039356  -0.0025112  -0.0002130  -0.0018838   0.0005347
   41  -0.0004528  -0.0021854   0.0013222  -0.0020106   0.0014252  -0.0006407
   42   0.0000554   0.0007561   0.0006627   0.0000943  -0.0005269  -0.0004559
   43  -0.0026462  -0.0078300  -0.0306642  -0.0004837   0.0017557   0.0029485
   44  -0.0006330  -0.0017435  -0.0178295  -0.0008304   0.0001647   0.0018566
   45  -0.0023779  -0.0013357  -0.0101198   0.0003084   0.0004006   0.0024539
   46   0.0167049   0.0273731  -0.0024614  -0.0045720   0.0042126  -0.0097440
   47   0.0035011  -0.0259281   0.0138637  -0.0002245   0.0063002   0.0002292
   48   0.0118842   0.0295562  -0.0148468  -0.0075201   0.0033546   0.0002043
   49   0.0026447  -0.0023026   0.0007477  -0.0007606   0.0002232  -0.0000165
   50   0.0032138  -0.0023218   0.0016166  -0.0006210   0.0012961  -0.0006447
   51   0.0006723  -0.0007793   0.0010671   0.0000963   0.0009020  -0.0006803
   52   0.0023453  -0.0017359   0.0045701  -0.0006519   0.0008904  -0.0013598
   53   0.0022141  -0.0009291   0.0038120  -0.0008149  -0.0000970  -0.0011943
   54  -0.0009405  -0.0000895  -0.0001875   0.0000060  -0.0007587   0.0004698
   55  -0.0004531  -0.0004403  -0.0002028   0.0002426   0.0002297  -0.0000172
   56  -0.0001371  -0.0000555  -0.0001814   0.0000618  -0.0000566   0.0000594
   57  -0.0001430  -0.0003752  -0.0000845   0.0001185   0.0001966  -0.0000688
           19          20          21          22          23          24
    1   0.0015625   0.0003223   0.0007176   0.0030290  -0.0009284   0.0005804
    2  -0.0009099  -0.0004130  -0.0008402   0.0002965   0.0002584  -0.0002302
    3  -0.0009973  -0.0006342  -0.0011034  -0.0015730  -0.0006356  -0.0004106
    4  -0.0014633  -0.0010099  -0.0010835  -0.0020908  -0.0015541  -0.0010624
    5   0.0013771   0.0008312   0.0014880   0.0004696  -0.0011108   0.0001152
    6   0.0015300   0.0005820   0.0016482  -0.0005228   0.0001823   0.0010007
    7   0.0002322  -0.0014391  -0.0012708  -0.0018004   0.0066683  -0.0008387
    8  -0.0032452  -0.0020848  -0.0044255   0.0299355  -0.0306419  -0.0105764
    9  -0.0023238  -0.0018189  -0.0036262  -0.0112247   0.0111412   0.0043945
   10  -0.0178125  -0.0108749  -0.0196091  -0.0622338   0.0036497   0.0241140
   11   0.0119696   0.0054134   0.0149783   0.0265407  -0.1933612   0.0583318
   12  -0.0320248   0.0018833   0.0012122   0.0144075   0.0416656  -0.1209243
   13  -0.1993086   0.0236341  -0.1081333  -0.0024734   0.0005351  -0.0041018
   14  -0.0228916  -0.0987511   0.0147565  -0.0116392  -0.0255661   0.0060556
   15  -0.0822093   0.0438932  -0.1277801   0.0016948   0.0101240  -0.0031261
   16   0.0185643   0.0436112  -0.0230026  -0.0025724  -0.0070206   0.0021415
   17   0.0320048  -0.0448705   0.0554290  -0.0097912  -0.0090845  -0.0005673
   18  -0.0157256   0.0630947  -0.0338758   0.0033871   0.0029203   0.0030689
   19   0.2913053   0.1026873   0.1117585  -0.0000695  -0.0015555   0.0008994
   20   0.1026873   0.5261694  -0.2207265  -0.0114561  -0.0014645  -0.0060992
   21   0.1117585  -0.2207265   0.2245173   0.0051582   0.0006543   0.0037633
   22  -0.0000695  -0.0114561   0.0051582   0.2842795  -0.2363091  -0.1953589
   23  -0.0015555  -0.0014645   0.0006543  -0.2363091   0.5245493  -0.0240754
   24   0.0008994  -0.0060992   0.0037633  -0.1953589  -0.0240754   0.6644907
   25  -0.0007860  -0.0001451  -0.0004390  -0.0008474   0.0003780  -0.0002564
   26   0.0003772   0.0003245   0.0002370   0.0004676   0.0003645   0.0003041
   27   0.0006807   0.0003073   0.0005635   0.0012670   0.0002570   0.0004952
   28  -0.0015532  -0.0003451  -0.0010391  -0.0009287   0.0007777  -0.0000469
   29  -0.0000143   0.0000985   0.0000235  -0.0001275   0.0001631   0.0000611
   30  -0.0001131   0.0000235   0.0000792  -0.0000845   0.0002599   0.0000286
   31   0.0001766  -0.0000351   0.0001422  -0.0002660   0.0002461   0.0004325
   32   0.0000299  -0.0000038   0.0000729   0.0005852  -0.0003037  -0.0003127
   33   0.0000483  -0.0000660  -0.0000149  -0.0002926   0.0000011   0.0001469
   34   0.0000863   0.0005537  -0.0002163   0.0007182   0.0009645  -0.0000588
   35  -0.0000751   0.0002294  -0.0002043   0.0017697   0.0005348   0.0001353
   36   0.0000070   0.0000786  -0.0000219   0.0000713  -0.0003656  -0.0007573
   37  -0.0003893   0.0001236  -0.0005762   0.0011607  -0.0021289  -0.0003783
   38   0.0000128  -0.0001192  -0.0000848  -0.0008498   0.0015982  -0.0009584
   39   0.0006489  -0.0000737   0.0006906  -0.0007612   0.0006125   0.0018793
   40   0.0003140  -0.0008073   0.0010914  -0.0050422   0.0040730   0.0028478
   41  -0.0001347   0.0006123  -0.0002649   0.0027381  -0.0012285  -0.0019253
   42  -0.0002160  -0.0000049  -0.0000664   0.0014633  -0.0009660   0.0000491
   43  -0.0056627  -0.0002657   0.0008257   0.0010575   0.0007232   0.0003289
   44  -0.0028157  -0.0001054  -0.0001628  -0.0024531  -0.0044329   0.0387681
   45  -0.0011350  -0.0010217   0.0004341   0.0013383   0.0050588  -0.0145103
   46  -0.0840306  -0.1469358   0.0377212   0.0064376   0.0022792   0.0039131
   47  -0.1150239  -0.3888808   0.1414979   0.0053887   0.0003122   0.0021122
   48   0.0191978   0.1206695  -0.0670606   0.0035729   0.0004117   0.0005066
   49  -0.0009931   0.0007195  -0.0002130  -0.2025470   0.2046881   0.1253693
   50  -0.0012681   0.0021876  -0.0009200   0.1791495  -0.2032710  -0.0753065
   51  -0.0003878   0.0009805  -0.0002328   0.1057305  -0.0717867  -0.1076214
   52  -0.0005110   0.0015859  -0.0020564  -0.0161437   0.0246070   0.0414086
   53  -0.0006596   0.0008768  -0.0016571   0.0253256  -0.0570645   0.0142056
   54   0.0002056  -0.0011519   0.0007888   0.0715206   0.0245321  -0.4324744
   55   0.0003384   0.0000765   0.0002246   0.0003328  -0.0000933   0.0000668
   56   0.0001350  -0.0000502   0.0001487  -0.0000406  -0.0002510  -0.0000378
   57   0.0001568   0.0000843   0.0000850   0.0002060   0.0000083   0.0000005
           25          26          27          28          29          30
    1  -0.1076429   0.0263121   0.0402782  -0.2429034  -0.0346711  -0.0607834
    2   0.0191449  -0.2791463  -0.3103159   0.0004019  -0.0677800  -0.0294290
    3   0.0282409  -0.3102249  -0.5529967  -0.0062745  -0.0307761  -0.0967774
    4   0.0055027   0.0069054   0.0098555  -0.0395565   0.0074654   0.0054350
    5   0.0168402   0.0035014  -0.0306685  -0.0107312   0.0147914  -0.0023279
    6   0.0258185  -0.0327428  -0.0200314  -0.0182252  -0.0009306   0.0088286
    7   0.0001954  -0.0025479  -0.0053559  -0.0021112   0.0006175   0.0010547
    8   0.0018184  -0.0009819  -0.0008818   0.0065770   0.0003734  -0.0013173
    9   0.0004283  -0.0011799  -0.0022119   0.0061610  -0.0020413   0.0010640
   10   0.0006455   0.0006715   0.0003706  -0.0022314   0.0004084   0.0003292
   11  -0.0003726   0.0005341   0.0003125  -0.0030338   0.0004591  -0.0000121
   12   0.0013129   0.0004463   0.0010352  -0.0010205   0.0002696   0.0004224
   13   0.0014185  -0.0002814  -0.0004916   0.0016468   0.0002175   0.0002831
   14   0.0009235  -0.0010149  -0.0008829   0.0026049  -0.0002937   0.0000641
   15   0.0003627   0.0000231  -0.0003787   0.0009236  -0.0000432  -0.0001041
   16  -0.0006329   0.0002176   0.0003298  -0.0009472  -0.0000425  -0.0001488
   17  -0.0005642   0.0006690   0.0005093  -0.0010790   0.0001749  -0.0000550
   18   0.0000879  -0.0000062   0.0001118   0.0001954   0.0000057   0.0001348
   19  -0.0007860   0.0003772   0.0006807  -0.0015532  -0.0000143  -0.0001131
   20  -0.0001451   0.0003245   0.0003073  -0.0003451   0.0000985   0.0000235
   21  -0.0004390   0.0002370   0.0005635  -0.0010391   0.0000235   0.0000792
   22  -0.0008474   0.0004676   0.0012670  -0.0009287  -0.0001275  -0.0000845
   23   0.0003780   0.0003645   0.0002570   0.0007777   0.0001631   0.0002599
   24  -0.0002564   0.0003041   0.0004952  -0.0000469   0.0000611   0.0000286
   25   0.1085820  -0.0040903  -0.0028153   0.0065135  -0.0351991  -0.0548109
   26  -0.0040903   0.2835634   0.3865826  -0.0284250  -0.0127970  -0.0417192
   27  -0.0028153   0.3865826   0.6243228  -0.0449634  -0.0424306  -0.0529083
   28   0.0065135  -0.0284250  -0.0449634   0.3474169  -0.0010816   0.0088517
   29  -0.0351991  -0.0127970  -0.0424306  -0.0010816   0.2111228   0.2939690
   30  -0.0548109  -0.0417192  -0.0529083   0.0088517   0.2939690   0.4862681
   31  -0.0037156   0.0054012   0.0016298  -0.0004402   0.0007572  -0.0016483
   32   0.0025560  -0.0022049  -0.0012576  -0.0016046  -0.0007101   0.0006230
   33   0.0034258  -0.0011531   0.0006649   0.0001471  -0.0006913   0.0031005
   34  -0.0020254  -0.0024060   0.0034514  -0.0012361  -0.0035248   0.0012147
   35   0.0015422   0.0017214   0.0002157  -0.0001083   0.0020164  -0.0006024
   36   0.0022358   0.0014414  -0.0036610  -0.0005947   0.0010407  -0.0000812
   37  -0.0002161   0.0007751   0.0021321   0.0008581   0.0007353   0.0014221
   38   0.0001984  -0.0005727   0.0000952  -0.0000202  -0.0001892  -0.0001879
   39   0.0018185   0.0009379   0.0016124  -0.0002583   0.0000917   0.0002550
   40   0.0001327   0.0009522   0.0006838  -0.0002206   0.0006449  -0.0000736
   41   0.0000086   0.0005340   0.0005487  -0.0000570   0.0001939   0.0001307
   42  -0.0001762  -0.0006781   0.0002224  -0.0000467   0.0000940  -0.0002940
   43  -0.0003310  -0.0003784  -0.0006444   0.0001913  -0.0001254  -0.0001866
   44   0.0002547   0.0001779   0.0002477  -0.0000303   0.0000877   0.0000727
   45  -0.0000147   0.0003024   0.0003642  -0.0000249   0.0000337   0.0000362
   46   0.0003174  -0.0001506  -0.0002107   0.0004573   0.0000195   0.0000919
   47   0.0000172  -0.0001268  -0.0001635  -0.0000925  -0.0000513  -0.0000336
   48   0.0001499  -0.0001460  -0.0002760   0.0002597  -0.0000271  -0.0000448
   49  -0.0001094  -0.0001057  -0.0000857  -0.0002321  -0.0000666  -0.0000683
   50  -0.0000265   0.0000142   0.0000118  -0.0000941  -0.0000405  -0.0000351
   51  -0.0001209  -0.0000827   0.0000070  -0.0002345  -0.0000308  -0.0000538
   52   0.0001838  -0.0001269   0.0000924   0.0002580   0.0000014   0.0001273
   53  -0.0001353  -0.0000927  -0.0001370  -0.0001961  -0.0000986  -0.0000609
   54   0.0000747  -0.0000781  -0.0002428   0.0001119  -0.0000306  -0.0000269
   55  -0.0071851  -0.0035677  -0.0062043  -0.0649814   0.0639859   0.0991077
   56  -0.0031488   0.0055326  -0.0023498   0.0365375  -0.1475209  -0.2193626
   57  -0.0053224  -0.0022638   0.0033074   0.0560781  -0.2185873  -0.3499268
           31          32          33          34          35          36
    1   0.0051116  -0.0002221  -0.0052137   0.0001159   0.0014572   0.0000859
    2  -0.0083762   0.0008929   0.0013296   0.0303540  -0.0140530  -0.0185811
    3   0.0273732  -0.0142713  -0.0174061  -0.0065802  -0.0010621   0.0023378
    4  -0.0506299   0.0019642  -0.0163186  -0.0449346   0.0096708  -0.0007547
    5   0.0017702  -0.0485888   0.0385491   0.0153150  -0.2926432   0.0375646
    6  -0.0163807   0.0395837  -0.2917281  -0.0021115   0.0409517  -0.0505217
    7  -0.0031910  -0.0017160  -0.0012767  -0.0003355  -0.0028608   0.0007025
    8   0.0031403   0.0014641   0.0007848  -0.0289588  -0.0146220  -0.0120201
    9  -0.0288786  -0.0155383  -0.0110890   0.0050950   0.0023591   0.0022280
   10   0.0014510   0.0003812   0.0002966   0.0000210   0.0010872   0.0004497
   11  -0.0002495   0.0000407   0.0001521  -0.0021317  -0.0008058   0.0005764
   12  -0.0013374   0.0002992   0.0003163   0.0006273  -0.0000906   0.0006384
   13   0.0002100   0.0002719   0.0000624   0.0003648   0.0002615   0.0000888
   14   0.0000572   0.0001910   0.0001927  -0.0010507  -0.0003734  -0.0002791
   15   0.0000471  -0.0001194   0.0002501   0.0005646   0.0004657  -0.0000006
   16   0.0000049   0.0000080  -0.0001076  -0.0001619  -0.0002856  -0.0000246
   17  -0.0000888  -0.0001633  -0.0001193   0.0009460   0.0001000   0.0002274
   18   0.0001614   0.0001026   0.0000788  -0.0002711  -0.0000205  -0.0000524
   19   0.0001766   0.0000299   0.0000483   0.0000863  -0.0000751   0.0000070
   20  -0.0000351  -0.0000038  -0.0000660   0.0005537   0.0002294   0.0000786
   21   0.0001422   0.0000729  -0.0000149  -0.0002163  -0.0002043  -0.0000219
   22  -0.0002660   0.0005852  -0.0002926   0.0007182   0.0017697   0.0000713
   23   0.0002461  -0.0003037   0.0000011   0.0009645   0.0005348  -0.0003656
   24   0.0004325  -0.0003127   0.0001469  -0.0000588   0.0001353  -0.0007573
   25  -0.0037156   0.0025560   0.0034258  -0.0020254   0.0015422   0.0022358
   26   0.0054012  -0.0022049  -0.0011531  -0.0024060   0.0017214   0.0014414
   27   0.0016298  -0.0012576   0.0006649   0.0034514   0.0002157  -0.0036610
   28  -0.0004402  -0.0016046   0.0001471  -0.0012361  -0.0001083  -0.0005947
   29   0.0007572  -0.0007101  -0.0006913  -0.0035248   0.0020164   0.0010407
   30  -0.0016483   0.0006230   0.0031005   0.0012147  -0.0006024  -0.0000812
   31   0.0571469  -0.0008014   0.0200422  -0.0003974   0.0002047  -0.0023775
   32  -0.0008014   0.0521683  -0.0401156   0.0012447  -0.0036526   0.0324204
   33   0.0200422  -0.0401156   0.3189037  -0.0002053   0.0012655  -0.0048295
   34  -0.0003974   0.0012447  -0.0002053   0.0532970  -0.0110900   0.0022562
   35   0.0002047  -0.0036526   0.0012655  -0.0110900   0.3215851  -0.0419533
   36  -0.0023775   0.0324204  -0.0048295   0.0022562  -0.0419533   0.0548096
   37  -0.0050497  -0.0027079  -0.0017636   0.0007983  -0.0000062   0.0003649
   38  -0.0020450  -0.0005444  -0.0010219   0.0005189   0.0003287  -0.0002257
   39  -0.0014307  -0.0015686   0.0004874  -0.0001902  -0.0002246   0.0002665
   40   0.0012866   0.0005934   0.0001877  -0.0047210  -0.0018172  -0.0017659
   41   0.0002688   0.0005695  -0.0002885  -0.0016529   0.0001707  -0.0008334
   42   0.0007691  -0.0004041   0.0008060  -0.0026287  -0.0018187   0.0000274
   43  -0.0002521   0.0001747  -0.0005429  -0.0000450  -0.0000143   0.0000726
   44   0.0003417   0.0002861   0.0003006   0.0002325   0.0000177   0.0001930
   45   0.0008110   0.0001582   0.0003433   0.0001619   0.0000838  -0.0001340
   46   0.0000758   0.0000009   0.0000594  -0.0003199  -0.0000484  -0.0000503
   47  -0.0000084  -0.0000699   0.0000028  -0.0002765  -0.0000700  -0.0000399
   48  -0.0000413  -0.0000133   0.0000020  -0.0001406  -0.0000244  -0.0000113
   49  -0.0000952   0.0001728  -0.0001116   0.0002721  -0.0000767   0.0003682
   50  -0.0000102   0.0000897  -0.0000495   0.0003122   0.0001140   0.0002143
   51  -0.0000531   0.0001063  -0.0000645   0.0000662  -0.0001048   0.0000646
   52   0.0002018  -0.0002864   0.0002151  -0.0005851  -0.0000906  -0.0007398
   53  -0.0001944  -0.0001444  -0.0000913  -0.0001630  -0.0000208  -0.0000750
   54   0.0000937  -0.0001226   0.0000553  -0.0003883   0.0000352  -0.0002451
   55  -0.0016279  -0.0006446   0.0013480  -0.0009118   0.0004800  -0.0003955
   56  -0.0003784   0.0006836   0.0010180   0.0008128  -0.0005774   0.0006165
   57   0.0006452   0.0003572  -0.0000231  -0.0006463   0.0005939  -0.0000563
           37          38          39          40          41          42
    1  -0.0004185   0.0005079   0.0012414   0.0010129   0.0002334   0.0005810
    2  -0.0015597   0.0009959  -0.0017548  -0.0022277  -0.0004632   0.0006618
    3  -0.0039756   0.0005310  -0.0022682  -0.0011688  -0.0010013   0.0003767
    4  -0.0013956  -0.0009666  -0.0027595  -0.0035963  -0.0021376  -0.0016312
    5   0.0002617  -0.0006171   0.0001563  -0.0271293  -0.0110605  -0.0135528
    6  -0.0289271  -0.0155220  -0.0118204   0.0081767   0.0029935   0.0032222
    7  -0.0465889  -0.0010960   0.0069743  -0.0487915  -0.0133934   0.0049764
    8  -0.0005361  -0.0490523  -0.0037258  -0.0170223  -0.2860895   0.0839236
    9   0.0096696  -0.0039943  -0.3032565   0.0063468   0.0816694  -0.0775164
   10  -0.0039186   0.0027166   0.0020887   0.0015361  -0.0000514  -0.0010571
   11   0.0011516  -0.0023901   0.0000769   0.0239392  -0.0145929  -0.0097431
   12   0.0289853  -0.0166234  -0.0090504  -0.0107817   0.0058172   0.0021682
   13   0.0024400  -0.0007823  -0.0005468  -0.0010249  -0.0004528   0.0000554
   14   0.0007677  -0.0001721  -0.0002702   0.0039356  -0.0021854   0.0007561
   15   0.0013095   0.0004763  -0.0007475  -0.0025112   0.0013222   0.0006627
   16  -0.0004895  -0.0005493   0.0005077  -0.0002130  -0.0020106   0.0000943
   17  -0.0006248  -0.0000449   0.0001012  -0.0018838   0.0014252  -0.0005269
   18  -0.0002709  -0.0002670   0.0002601   0.0005347  -0.0006407  -0.0004559
   19  -0.0003893   0.0000128   0.0006489   0.0003140  -0.0001347  -0.0002160
   20   0.0001236  -0.0001192  -0.0000737  -0.0008073   0.0006123  -0.0000049
   21  -0.0005762  -0.0000848   0.0006906   0.0010914  -0.0002649  -0.0000664
   22   0.0011607  -0.0008498  -0.0007612  -0.0050422   0.0027381   0.0014633
   23  -0.0021289   0.0015982   0.0006125   0.0040730  -0.0012285  -0.0009660
   24  -0.0003783  -0.0009584   0.0018793   0.0028478  -0.0019253   0.0000491
   25  -0.0002161   0.0001984   0.0018185   0.0001327   0.0000086  -0.0001762
   26   0.0007751  -0.0005727   0.0009379   0.0009522   0.0005340  -0.0006781
   27   0.0021321   0.0000952   0.0016124   0.0006838   0.0005487   0.0002224
   28   0.0008581  -0.0000202  -0.0002583  -0.0002206  -0.0000570  -0.0000467
   29   0.0007353  -0.0001892   0.0000917   0.0006449   0.0001939   0.0000940
   30   0.0014221  -0.0001879   0.0002550  -0.0000736   0.0001307  -0.0002940
   31  -0.0050497  -0.0020450  -0.0014307   0.0012866   0.0002688   0.0007691
   32  -0.0027079  -0.0005444  -0.0015686   0.0005934   0.0005695  -0.0004041
   33  -0.0017636  -0.0010219   0.0004874   0.0001877  -0.0002885   0.0008060
   34   0.0007983   0.0005189  -0.0001902  -0.0047210  -0.0016529  -0.0026287
   35  -0.0000062   0.0003287  -0.0002246  -0.0018172   0.0001707  -0.0018187
   36   0.0003649  -0.0002257   0.0002665  -0.0017659  -0.0008334   0.0000274
   37   0.0565601   0.0000320  -0.0095256  -0.0000332   0.0002318   0.0011415
   38   0.0000320   0.0499195   0.0072548  -0.0009440   0.0019995   0.0310160
   39  -0.0095256   0.0072548   0.3306044   0.0001516  -0.0001099  -0.0103519
   40  -0.0000332  -0.0009440   0.0001516   0.0584620   0.0167844  -0.0034285
   41   0.0002318   0.0019995  -0.0001099   0.0167844   0.3103403  -0.0876981
   42   0.0011415   0.0310160  -0.0103519  -0.0034285  -0.0876981   0.0800499
   43  -0.0039790   0.0027602   0.0010666   0.0008857  -0.0002621  -0.0006271
   44   0.0028552  -0.0009771  -0.0002205  -0.0003611   0.0003141  -0.0000138
   45   0.0010818  -0.0009924   0.0009806   0.0002089  -0.0002404   0.0002921
   46  -0.0002371   0.0001938   0.0001831   0.0003508  -0.0001768   0.0000643
   47   0.0001519   0.0001167  -0.0000486   0.0002333  -0.0001814   0.0000111
   48   0.0002293  -0.0000242  -0.0001377   0.0001157  -0.0000862  -0.0000226
   49   0.0001335  -0.0002483  -0.0000994  -0.0005321   0.0001875   0.0002260
   50  -0.0003146   0.0001767  -0.0000676   0.0014507  -0.0003248  -0.0003801
   51  -0.0000416   0.0001130   0.0004210  -0.0009538   0.0007114   0.0006673
   52   0.0001079   0.0004806   0.0007633   0.0000240  -0.0001940   0.0004085
   53   0.0006797  -0.0004813  -0.0013494  -0.0002102   0.0000564  -0.0005845
   54  -0.0007106   0.0004904   0.0000063   0.0001544  -0.0002186   0.0001330
   55   0.0006569   0.0000802   0.0001276   0.0001701   0.0000709   0.0000316
   56   0.0001126   0.0000250   0.0001825  -0.0002038  -0.0000897  -0.0000914
   57  -0.0001665  -0.0000747   0.0001691   0.0001842   0.0001144   0.0000300
           43          44          45          46          47          48
    1  -0.0001155  -0.0001499   0.0001724  -0.0008039  -0.0001619  -0.0002879
    2   0.0008054  -0.0005805  -0.0004835   0.0001084   0.0000857   0.0002491
    3   0.0008404  -0.0004390  -0.0002519   0.0002319   0.0001827   0.0004167
    4   0.0017595  -0.0011450  -0.0013631   0.0001962  -0.0000249   0.0004198
    5  -0.0006129   0.0005432   0.0003296  -0.0001038   0.0002322  -0.0003681
    6   0.0010217   0.0005341   0.0011350  -0.0001023   0.0000454  -0.0003471
    7  -0.0014722   0.0013142   0.0022536  -0.0002922   0.0000415   0.0001240
    8   0.0043277  -0.0024638  -0.0029147  -0.0003199  -0.0009061   0.0006636
    9   0.0288050  -0.0176455  -0.0096323  -0.0001712   0.0002855   0.0006394
   10  -0.0436609  -0.0026629  -0.0102913  -0.0044829  -0.0020104  -0.0008040
   11  -0.0039900  -0.0514420  -0.0322449   0.0038518   0.0035442   0.0002147
   12  -0.0128680  -0.0396012  -0.2957621  -0.0039687  -0.0033763  -0.0020393
   13  -0.0026462  -0.0006330  -0.0023779   0.0167049   0.0035011   0.0118842
   14  -0.0078300  -0.0017435  -0.0013357   0.0273731  -0.0259281   0.0295562
   15  -0.0306642  -0.0178295  -0.0101198  -0.0024614   0.0138637  -0.0148468
   16  -0.0004837  -0.0008304   0.0003084  -0.0045720  -0.0002245  -0.0075201
   17   0.0017557   0.0001647   0.0004006   0.0042126   0.0063002   0.0033546
   18   0.0029485   0.0018566   0.0024539  -0.0097440   0.0002292   0.0002043
   19  -0.0056627  -0.0028157  -0.0011350  -0.0840306  -0.1150239   0.0191978
   20  -0.0002657  -0.0001054  -0.0010217  -0.1469358  -0.3888808   0.1206695
   21   0.0008257  -0.0001628   0.0004341   0.0377212   0.1414979  -0.0670606
   22   0.0010575  -0.0024531   0.0013383   0.0064376   0.0053887   0.0035729
   23   0.0007232  -0.0044329   0.0050588   0.0022792   0.0003122   0.0004117
   24   0.0003289   0.0387681  -0.0145103   0.0039131   0.0021122   0.0005066
   25  -0.0003310   0.0002547  -0.0000147   0.0003174   0.0000172   0.0001499
   26  -0.0003784   0.0001779   0.0003024  -0.0001506  -0.0001268  -0.0001460
   27  -0.0006444   0.0002477   0.0003642  -0.0002107  -0.0001635  -0.0002760
   28   0.0001913  -0.0000303  -0.0000249   0.0004573  -0.0000925   0.0002597
   29  -0.0001254   0.0000877   0.0000337   0.0000195  -0.0000513  -0.0000271
   30  -0.0001866   0.0000727   0.0000362   0.0000919  -0.0000336  -0.0000448
   31  -0.0002521   0.0003417   0.0008110   0.0000758  -0.0000084  -0.0000413
   32   0.0001747   0.0002861   0.0001582   0.0000009  -0.0000699  -0.0000133
   33  -0.0005429   0.0003006   0.0003433   0.0000594   0.0000028   0.0000020
   34  -0.0000450   0.0002325   0.0001619  -0.0003199  -0.0002765  -0.0001406
   35  -0.0000143   0.0000177   0.0000838  -0.0000484  -0.0000700  -0.0000244
   36   0.0000726   0.0001930  -0.0001340  -0.0000503  -0.0000399  -0.0000113
   37  -0.0039790   0.0028552   0.0010818  -0.0002371   0.0001519   0.0002293
   38   0.0027602  -0.0009771  -0.0009924   0.0001938   0.0001167  -0.0000242
   39   0.0010666  -0.0002205   0.0009806   0.0001831  -0.0000486  -0.0001377
   40   0.0008857  -0.0003611   0.0002089   0.0003508   0.0002333   0.0001157
   41  -0.0002621   0.0003141  -0.0002404  -0.0001768  -0.0001814  -0.0000862
   42  -0.0006271  -0.0000138   0.0002921   0.0000643   0.0000111  -0.0000226
   43   0.0540910   0.0035862   0.0102593   0.0003834  -0.0006667  -0.0001760
   44   0.0035862   0.0649209   0.0306280  -0.0001533  -0.0008328   0.0001413
   45   0.0102593   0.0306280   0.3235843   0.0004952  -0.0000456   0.0000613
   46   0.0003834  -0.0001533   0.0004952   0.0741983   0.1136782  -0.0262198
   47  -0.0006667  -0.0008328  -0.0000456   0.1136782   0.4089917  -0.1529823
   48  -0.0001760   0.0001413   0.0000613  -0.0262198  -0.1529823   0.0837394
   49   0.0001267   0.0002205  -0.0000719  -0.0005000  -0.0017983  -0.0016095
   50   0.0000307   0.0008864   0.0004878  -0.0014238  -0.0021672  -0.0019992
   51  -0.0005921  -0.0002081   0.0001013  -0.0008465  -0.0021380  -0.0010276
   52   0.0002622   0.0024361  -0.0018035  -0.0037607  -0.0027139   0.0009161
   53   0.0000302  -0.0048300   0.0017792  -0.0024087  -0.0004071   0.0004282
   54   0.0001684   0.0033474   0.0006444   0.0010883   0.0006088   0.0002689
   55  -0.0001089  -0.0000066  -0.0000085  -0.0001224  -0.0000100  -0.0000702
   56  -0.0000485   0.0000094   0.0000167   0.0000037   0.0000386  -0.0000181
   57  -0.0000358   0.0000308  -0.0000201  -0.0000734  -0.0000114  -0.0000248
           49          50          51          52          53          54
    1   0.0002522   0.0001903   0.0002119  -0.0006378   0.0002488  -0.0003151
    2   0.0000131   0.0000305  -0.0000195   0.0000246   0.0002050   0.0001368
    3   0.0001432  -0.0000281  -0.0000081  -0.0001244   0.0002209   0.0003519
    4   0.0005320  -0.0004105   0.0002805  -0.0004056   0.0002773  -0.0000023
    5   0.0007429   0.0003163   0.0004116   0.0003566   0.0000965   0.0001441
    6   0.0000843  -0.0001079   0.0001984  -0.0000147  -0.0001730  -0.0001585
    7   0.0000266  -0.0019380   0.0004259   0.0010285  -0.0008998   0.0000111
    8   0.0018514  -0.0045541   0.0034753  -0.0005378   0.0020226  -0.0004142
    9  -0.0012786   0.0032882  -0.0018968  -0.0022439   0.0015725   0.0016769
   10  -0.0032224   0.0197520  -0.0140107  -0.0042233  -0.0051936  -0.0025210
   11  -0.0085976  -0.0152947   0.0077740  -0.0044839   0.0010615  -0.0034518
   12  -0.0029074  -0.0132208   0.0076260  -0.0017816   0.0328117  -0.0118968
   13   0.0026447   0.0032138   0.0006723   0.0023453   0.0022141  -0.0009405
   14  -0.0023026  -0.0023218  -0.0007793  -0.0017359  -0.0009291  -0.0000895
   15   0.0007477   0.0016166   0.0010671   0.0045701   0.0038120  -0.0001875
   16  -0.0007606  -0.0006210   0.0000963  -0.0006519  -0.0008149   0.0000060
   17   0.0002232   0.0012961   0.0009020   0.0008904  -0.0000970  -0.0007587
   18  -0.0000165  -0.0006447  -0.0006803  -0.0013598  -0.0011943   0.0004698
   19  -0.0009931  -0.0012681  -0.0003878  -0.0005110  -0.0006596   0.0002056
   20   0.0007195   0.0021876   0.0009805   0.0015859   0.0008768  -0.0011519
   21  -0.0002130  -0.0009200  -0.0002328  -0.0020564  -0.0016571   0.0007888
   22  -0.2025470   0.1791495   0.1057305  -0.0161437   0.0253256   0.0715206
   23   0.2046881  -0.2032710  -0.0717867   0.0246070  -0.0570645   0.0245321
   24   0.1253693  -0.0753065  -0.1076214   0.0414086   0.0142056  -0.4324744
   25  -0.0001094  -0.0000265  -0.0001209   0.0001838  -0.0001353   0.0000747
   26  -0.0001057   0.0000142  -0.0000827  -0.0001269  -0.0000927  -0.0000781
   27  -0.0000857   0.0000118   0.0000070   0.0000924  -0.0001370  -0.0002428
   28  -0.0002321  -0.0000941  -0.0002345   0.0002580  -0.0001961   0.0001119
   29  -0.0000666  -0.0000405  -0.0000308   0.0000014  -0.0000986  -0.0000306
   30  -0.0000683  -0.0000351  -0.0000538   0.0001273  -0.0000609  -0.0000269
   31  -0.0000952  -0.0000102  -0.0000531   0.0002018  -0.0001944   0.0000937
   32   0.0001728   0.0000897   0.0001063  -0.0002864  -0.0001444  -0.0001226
   33  -0.0001116  -0.0000495  -0.0000645   0.0002151  -0.0000913   0.0000553
   34   0.0002721   0.0003122   0.0000662  -0.0005851  -0.0001630  -0.0003883
   35  -0.0000767   0.0001140  -0.0001048  -0.0000906  -0.0000208   0.0000352
   36   0.0003682   0.0002143   0.0000646  -0.0007398  -0.0000750  -0.0002451
   37   0.0001335  -0.0003146  -0.0000416   0.0001079   0.0006797  -0.0007106
   38  -0.0002483   0.0001767   0.0001130   0.0004806  -0.0004813   0.0004904
   39  -0.0000994  -0.0000676   0.0004210   0.0007633  -0.0013494   0.0000063
   40  -0.0005321   0.0014507  -0.0009538   0.0000240  -0.0002102   0.0001544
   41   0.0001875  -0.0003248   0.0007114  -0.0001940   0.0000564  -0.0002186
   42   0.0002260  -0.0003801   0.0006673   0.0004085  -0.0005845   0.0001330
   43   0.0001267   0.0000307  -0.0005921   0.0002622   0.0000302   0.0001684
   44   0.0002205   0.0008864  -0.0002081   0.0024361  -0.0048300   0.0033474
   45  -0.0000719   0.0004878   0.0001013  -0.0018035   0.0017792   0.0006444
   46  -0.0005000  -0.0014238  -0.0008465  -0.0037607  -0.0024087   0.0010883
   47  -0.0017983  -0.0021672  -0.0021380  -0.0027139  -0.0004071   0.0006088
   48  -0.0016095  -0.0019992  -0.0010276   0.0009161   0.0004282   0.0002689
   49   0.2099551  -0.1934586  -0.1148467  -0.0049667  -0.0022375  -0.0056492
   50  -0.1934586   0.2202247   0.0853165  -0.0045454   0.0026128   0.0018144
   51  -0.1148467   0.0853165   0.1095062   0.0245780  -0.0246864  -0.0081044
   52  -0.0049667  -0.0045454   0.0245780   0.0275452  -0.0156920  -0.0628641
   53  -0.0022375   0.0026128  -0.0246864  -0.0156920   0.0571794  -0.0247972
   54  -0.0056492   0.0018144  -0.0081044  -0.0628641  -0.0247972   0.4489737
   55   0.0000158   0.0000116   0.0000260  -0.0000708   0.0000295  -0.0000436
   56   0.0000730   0.0000250   0.0000458   0.0000242   0.0000545   0.0000041
   57   0.0000190   0.0000100   0.0000307  -0.0000911  -0.0000240  -0.0000328
           55          56          57
    1   0.0120529   0.0041180   0.0073290
    2  -0.0213700  -0.0128376  -0.0091490
    3  -0.0322510  -0.0082345  -0.0217189
    4  -0.0009971   0.0016644   0.0028347
    5   0.0010943   0.0014759   0.0009187
    6  -0.0007655  -0.0002854   0.0029491
    7  -0.0003413   0.0002341   0.0001945
    8  -0.0003096  -0.0008770  -0.0004279
    9   0.0005462   0.0000649  -0.0011677
   10   0.0000347   0.0001457   0.0003316
   11   0.0003491   0.0003379   0.0003018
   12   0.0000989   0.0001068   0.0002602
   13  -0.0004531  -0.0001371  -0.0001430
   14  -0.0004403  -0.0000555  -0.0003752
   15  -0.0002028  -0.0001814  -0.0000845
   16   0.0002426   0.0000618   0.0001185
   17   0.0002297  -0.0000566   0.0001966
   18  -0.0000172   0.0000594  -0.0000688
   19   0.0003384   0.0001350   0.0001568
   20   0.0000765  -0.0000502   0.0000843
   21   0.0002246   0.0001487   0.0000850
   22   0.0003328  -0.0000406   0.0002060
   23  -0.0000933  -0.0002510   0.0000083
   24   0.0000668  -0.0000378   0.0000005
   25  -0.0071851  -0.0031488  -0.0053224
   26  -0.0035677   0.0055326  -0.0022638
   27  -0.0062043  -0.0023498   0.0033074
   28  -0.0649814   0.0365375   0.0560781
   29   0.0639859  -0.1475209  -0.2185873
   30   0.0991077  -0.2193626  -0.3499268
   31  -0.0016279  -0.0003784   0.0006452
   32  -0.0006446   0.0006836   0.0003572
   33   0.0013480   0.0010180  -0.0000231
   34  -0.0009118   0.0008128  -0.0006463
   35   0.0004800  -0.0005774   0.0005939
   36  -0.0003955   0.0006165  -0.0000563
   37   0.0006569   0.0001126  -0.0001665
   38   0.0000802   0.0000250  -0.0000747
   39   0.0001276   0.0001825   0.0001691
   40   0.0001701  -0.0002038   0.0001842
   41   0.0000709  -0.0000897   0.0001144
   42   0.0000316  -0.0000914   0.0000300
   43  -0.0001089  -0.0000485  -0.0000358
   44  -0.0000066   0.0000094   0.0000308
   45  -0.0000085   0.0000167  -0.0000201
   46  -0.0001224   0.0000037  -0.0000734
   47  -0.0000100   0.0000386  -0.0000114
   48  -0.0000702  -0.0000181  -0.0000248
   49   0.0000158   0.0000730   0.0000190
   50   0.0000116   0.0000250   0.0000100
   51   0.0000260   0.0000458   0.0000307
   52  -0.0000708   0.0000242  -0.0000911
   53   0.0000295   0.0000545  -0.0000240
   54  -0.0000436   0.0000041  -0.0000328
   55   0.0629556  -0.0399655  -0.0616190
   56  -0.0399655   0.1541333   0.2282975
   57  -0.0616190   0.2282975   0.3662919
 Gradient time:  CPU 2752.24 s  wall 2752.81 s
 **********************************************************************
 **                                                                  **
 **                       VIBRATIONAL ANALYSIS                       **
 **                       --------------------                       **
 **                                                                  **
 **        VIBRATIONAL FREQUENCIES (CM**-1) AND NORMAL MODES         **
 **     FORCE CONSTANTS (mDYN/ANGSTROM) AND REDUCED MASSES (AMU)     **
 **                  INFRARED INTENSITIES (KM/MOL)                   **
 **                                                                  **
 **********************************************************************


 Mode:                 1                      2                      3
 Frequency:        36.63                  46.21                  65.93
 Force Cnst:      0.0055                 0.0087                 0.0120
 Red. Mass:       6.9291                 6.8883                 4.6773
 IR Active:          YES                    YES                    YES
 IR Intens:        5.599                  4.396                  2.631
 Raman Active:       YES                    YES                    YES
               X      Y      Z        X      Y      Z        X      Y      Z
 C         -0.006  0.047 -0.020    0.029 -0.022  0.041    0.006  0.034  0.014
 C          0.001 -0.005  0.037   -0.004  0.089 -0.104   -0.005 -0.178  0.154
 C          0.002 -0.023  0.052    0.015  0.068 -0.119    0.004 -0.180  0.130
 C          0.000  0.025 -0.036    0.003  0.043 -0.116    0.020 -0.055 -0.037
 C          0.001  0.001  0.051    0.014 -0.010  0.004   -0.045  0.023 -0.011
 O         -0.016  0.072  0.183    0.220 -0.120 -0.153   -0.068 -0.006 -0.072
 O          0.025 -0.105 -0.030   -0.240  0.096  0.335   -0.095  0.152  0.113
 N          0.008 -0.041 -0.181   -0.076  0.013 -0.175    0.153 -0.117 -0.181
 O         -0.015  0.370 -0.231    0.084 -0.029  0.047    0.017  0.097 -0.027
 O         -0.006 -0.288  0.176   -0.006 -0.121  0.171    0.006  0.176 -0.070
 H          0.017 -0.006  0.035   -0.090  0.201 -0.081    0.072 -0.318  0.128
 H         -0.021 -0.006  0.033    0.041  0.073 -0.221   -0.096 -0.159  0.295
 H          0.035 -0.099  0.056    0.018  0.074 -0.118    0.080 -0.281  0.137
 H         -0.021  0.003  0.128    0.031  0.067 -0.121   -0.081 -0.143  0.222
 H         -0.010  0.142 -0.050    0.047  0.106 -0.123   -0.043  0.068 -0.048
 H          0.035 -0.142 -0.126   -0.338  0.142  0.372   -0.036  0.135  0.117
 H          0.018  0.010 -0.256    0.027  0.067 -0.081    0.268  0.025 -0.223
 H          0.040 -0.140 -0.182   -0.219 -0.027 -0.194    0.160 -0.228 -0.185
 H          0.001 -0.524  0.328   -0.053 -0.109  0.153    0.001  0.116 -0.032
 TransDip   0.011 -0.074  0.010   -0.055  0.039  0.004    0.016 -0.034  0.036

 Mode:                 4                      5                      6
 Frequency:        97.99                 134.08                 233.51
 Force Cnst:      0.0206                 0.0311                 0.1963
 Red. Mass:       3.6438                 2.9378                 6.1096
 IR Active:          YES                    YES                    YES
 IR Intens:        5.936                  0.542                 21.129
 Raman Active:       YES                    YES                    YES
               X      Y      Z        X      Y      Z        X      Y      Z
 C         -0.051  0.017 -0.001   -0.038 -0.032  0.045    0.159  0.032  0.039
 C          0.027  0.163  0.037    0.008 -0.124  0.203    0.168  0.095  0.113
 C          0.014  0.007  0.266   -0.004  0.108 -0.044    0.127  0.128  0.017
 C         -0.025  0.044  0.076   -0.007  0.089 -0.037   -0.038 -0.063 -0.041
 C          0.038 -0.017 -0.040    0.050  0.009 -0.014   -0.105 -0.066 -0.036
 O          0.091 -0.084 -0.154    0.152  0.000 -0.003   -0.273 -0.023  0.006
 O          0.042  0.004 -0.032    0.004 -0.080 -0.009   -0.105  0.053  0.018
 N          0.010 -0.006 -0.035   -0.053  0.074 -0.065   -0.238 -0.077 -0.047
 O         -0.181 -0.008  0.012   -0.131 -0.006  0.027    0.028  0.014  0.051
 O          0.022 -0.093 -0.085    0.016 -0.013 -0.079    0.275 -0.082 -0.101
 H          0.126  0.412  0.063   -0.002 -0.494  0.152    0.176  0.009  0.099
 H          0.001  0.125 -0.209    0.085 -0.069  0.546    0.220  0.107  0.186
 H         -0.008 -0.279  0.274    0.099  0.334 -0.047    0.209  0.225  0.018
 H          0.049  0.091  0.527   -0.102  0.041 -0.271    0.190  0.081 -0.102
 H         -0.158  0.133  0.070   -0.009  0.108 -0.039   -0.102 -0.054 -0.039
 H          0.017  0.041  0.044   -0.067 -0.063 -0.029    0.026 -0.008 -0.036
 H          0.028  0.050 -0.103   -0.073  0.062 -0.081   -0.285 -0.128 -0.052
 H          0.066 -0.079 -0.031   -0.046  0.056 -0.065   -0.079 -0.001 -0.019
 H          0.125 -0.073 -0.077    0.094 -0.027 -0.053    0.445 -0.056 -0.081
 TransDip   0.036  0.049  0.049    0.011 -0.013  0.016    0.147  0.002 -0.001

 Mode:                 7                      8                      9
 Frequency:       264.72                 291.07                 379.18
 Force Cnst:      0.1926                 0.2720                 0.1081
 Red. Mass:       4.6646                 5.4501                 1.2763
 IR Active:          YES                    YES                    YES
 IR Intens:       20.766                 46.876                 27.169
 Raman Active:       YES                    YES                    YES
               X      Y      Z        X      Y      Z        X      Y      Z
 C          0.098 -0.096 -0.066   -0.020 -0.034 -0.033    0.000 -0.005 -0.026
 C          0.053 -0.144 -0.006   -0.023 -0.058 -0.024    0.008  0.015 -0.008
 C         -0.109 -0.019  0.196   -0.054  0.037 -0.003   -0.028  0.075  0.004
 C         -0.113  0.149  0.066   -0.009  0.027  0.109   -0.030  0.022  0.062
 C         -0.054  0.056 -0.006    0.062 -0.012  0.119   -0.021 -0.014  0.013
 O          0.060  0.023 -0.043   -0.009 -0.082 -0.020   -0.012 -0.033 -0.017
 O         -0.084 -0.081 -0.058    0.305  0.185  0.019   -0.027 -0.010  0.024
 N         -0.140  0.135  0.025   -0.313 -0.126 -0.153    0.056 -0.008  0.005
 O          0.263 -0.039 -0.100    0.049 -0.025 -0.037    0.033 -0.017 -0.019
 O          0.043  0.029 -0.004   -0.072  0.026  0.028   -0.021  0.000  0.009
 H          0.170 -0.132 -0.013   -0.012 -0.133 -0.035    0.024 -0.048 -0.018
 H          0.108 -0.137  0.000    0.025 -0.043  0.051    0.060  0.026  0.061
 H         -0.163 -0.261  0.199   -0.138  0.110 -0.010   -0.075  0.165 -0.004
 H         -0.264  0.063  0.412   -0.074  0.014 -0.077   -0.001  0.043 -0.092
 H         -0.198  0.201  0.062    0.094  0.175  0.088   -0.059 -0.001  0.067
 H         -0.226 -0.030 -0.040    0.521  0.246  0.346    0.088 -0.111 -0.157
 H         -0.173  0.096  0.039    0.088  0.202 -0.042   -0.265 -0.077 -0.484
 H         -0.258  0.092  0.007    0.175  0.004 -0.067    0.740 -0.053  0.087
 H         -0.045 -0.046  0.025   -0.145 -0.004  0.032   -0.048  0.014 -0.006
 TransDip  -0.140 -0.027  0.031    0.167  0.106  0.094    0.094 -0.042 -0.132

 Mode:                10                     11                     12
 Frequency:       407.71                 427.47                 463.71
 Force Cnst:      0.2180                 0.1227                 0.1914
 Red. Mass:       2.2261                 1.1396                 1.5109
 IR Active:          YES                    YES                    YES
 IR Intens:       39.733                149.279                 94.081
 Raman Active:       YES                    YES                    YES
               X      Y      Z        X      Y      Z        X      Y      Z
 C          0.006  0.012 -0.025    0.009  0.001  0.015   -0.013  0.056 -0.086
 C          0.009  0.029 -0.002   -0.012  0.007 -0.005    0.040  0.021  0.030
 C         -0.035  0.106 -0.008   -0.023  0.004 -0.008    0.053  0.020  0.042
 C         -0.025  0.056  0.118   -0.033  0.015 -0.024    0.016 -0.013 -0.033
 C         -0.053 -0.013  0.094   -0.040 -0.017 -0.013    0.010 -0.019 -0.035
 O         -0.098 -0.084 -0.050    0.013 -0.010  0.024   -0.008  0.009  0.015
 O          0.024 -0.068 -0.027   -0.026 -0.033 -0.017   -0.017 -0.000  0.005
 N          0.149  0.003 -0.062   -0.012 -0.023 -0.006   -0.018 -0.008  0.004
 O          0.033 -0.014 -0.008    0.004  0.007  0.013    0.013 -0.032 -0.032
 O          0.002 -0.014  0.007    0.032  0.001 -0.017   -0.070 -0.066  0.071
 H          0.033 -0.065 -0.016   -0.030  0.040  0.001    0.170 -0.197 -0.012
 H          0.035  0.040  0.071   -0.002  0.003 -0.032   -0.017  0.049  0.224
 H         -0.120  0.341 -0.020   -0.020 -0.004 -0.008    0.089 -0.037  0.045
 H          0.027  0.030 -0.228   -0.030  0.007 -0.003    0.071  0.033  0.086
 H          0.009  0.163  0.101   -0.045 -0.004 -0.021   -0.034 -0.019 -0.030
 H         -0.181  0.084  0.225   -0.029  0.035  0.135    0.003 -0.007 -0.003
 H          0.398  0.199  0.071    0.589  0.427  0.263    0.119  0.063  0.122
 H         -0.481 -0.329 -0.164    0.487  0.327  0.094    0.042  0.111  0.022
 H         -0.005  0.081 -0.055    0.064 -0.074  0.038   -0.139  0.734 -0.456
 TransDip  -0.155  0.075  0.106    0.249  0.284  0.103    0.052  0.271 -0.143

 Mode:                13                     14                     15
 Frequency:       478.47                 531.28                 584.24
 Force Cnst:      0.3255                 0.6758                 0.4027
 Red. Mass:       2.4129                 4.0639                 2.0024
 IR Active:          YES                    YES                    YES
 IR Intens:       23.614                  8.786                  8.501
 Raman Active:       YES                    YES                    YES
               X      Y      Z        X      Y      Z        X      Y      Z
 C          0.032  0.081  0.046    0.006 -0.017  0.045   -0.019  0.200 -0.115
 C         -0.104 -0.034 -0.047   -0.019 -0.059 -0.027   -0.060  0.069 -0.011
 C         -0.125 -0.095 -0.066   -0.014 -0.048 -0.038   -0.035 -0.025  0.000
 C         -0.053  0.004  0.056    0.066  0.121 -0.134   -0.020 -0.007 -0.032
 C         -0.030  0.054  0.050    0.032 -0.116  0.069   -0.001 -0.019  0.001
 O          0.066  0.011 -0.014   -0.181 -0.161 -0.030    0.004 -0.017  0.013
 O          0.019  0.013 -0.028    0.095 -0.048  0.111    0.021  0.016  0.009
 N         -0.001 -0.017  0.005    0.039  0.274 -0.026    0.021  0.024  0.003
 O          0.003  0.060  0.068   -0.041  0.037  0.013    0.058 -0.073  0.065
 O          0.151 -0.092 -0.016    0.029  0.000  0.008    0.007 -0.050 -0.023
 H         -0.172 -0.013 -0.041   -0.097  0.022 -0.011    0.080 -0.432 -0.086
 H         -0.237 -0.037 -0.042   -0.022 -0.067 -0.091   -0.240  0.130  0.500
 H         -0.211 -0.074 -0.069    0.054 -0.371 -0.022   -0.053 -0.195  0.005
 H         -0.147 -0.088 -0.058   -0.185  0.060  0.265   -0.003  0.027  0.162
 H          0.036  0.001  0.053    0.159  0.167 -0.142   -0.010 -0.006 -0.032
 H         -0.015  0.045  0.031    0.280 -0.185 -0.098    0.085 -0.014 -0.015
 H         -0.124 -0.053 -0.156   -0.154  0.084 -0.029   -0.020 -0.020  0.013
 H          0.057 -0.130  0.003    0.103  0.451 -0.014   -0.050  0.031 -0.009
 H          0.349  0.593 -0.409    0.057  0.198 -0.112    0.089 -0.479  0.269
 TransDip  -0.051  0.129 -0.071    0.068  0.019 -0.063   -0.046 -0.071  0.040

 Mode:                16                     17                     18
 Frequency:       614.43                 639.76                 673.47
 Force Cnst:      0.5217                 0.3483                 1.4784
 Red. Mass:       2.3454                 1.4445                 5.5322
 IR Active:          YES                    YES                    YES
 IR Intens:       13.654                 41.155                 25.768
 Raman Active:       YES                    YES                    YES
               X      Y      Z        X      Y      Z        X      Y      Z
 C         -0.056 -0.057  0.045   -0.035 -0.030  0.024   -0.151 -0.003  0.070
 C         -0.082  0.038  0.071   -0.033  0.027  0.047   -0.123  0.071  0.123
 C         -0.067  0.068  0.044   -0.001  0.019  0.006    0.091 -0.044 -0.019
 C         -0.087 -0.038 -0.051   -0.026 -0.026 -0.065    0.174  0.031  0.042
 C          0.011 -0.097 -0.081   -0.000 -0.056 -0.035    0.089  0.171  0.099
 O          0.042 -0.032  0.068   -0.001 -0.013  0.059   -0.094  0.085 -0.158
 O          0.013  0.090  0.038    0.038  0.014 -0.036    0.001 -0.148  0.067
 N          0.062  0.007  0.002    0.031  0.041  0.011   -0.085 -0.059 -0.009
 O          0.122  0.024 -0.006    0.063  0.012 -0.003    0.214  0.041  0.050
 O         -0.026 -0.040 -0.083   -0.029 -0.022 -0.047   -0.140 -0.104 -0.179
 H         -0.103  0.188  0.091   -0.050  0.076  0.054   -0.174  0.193  0.141
 H         -0.022  0.015 -0.099    0.009  0.020 -0.011   -0.173  0.045 -0.033
 H         -0.001  0.210  0.038    0.075 -0.021  0.010    0.215  0.001 -0.013
 H         -0.039  0.018 -0.104    0.000  0.029  0.037    0.080 -0.047 -0.030
 H         -0.248 -0.032 -0.047   -0.055 -0.063 -0.059    0.392  0.035  0.038
 H          0.528 -0.255 -0.455   -0.342  0.416  0.733   -0.308 -0.164 -0.241
 H          0.140  0.019  0.141   -0.220 -0.111 -0.170    0.056  0.011  0.094
 H         -0.282 -0.009 -0.049    0.107 -0.003  0.012    0.211  0.110  0.051
 H          0.117  0.070 -0.124    0.046  0.022 -0.059    0.220 -0.038 -0.149
 TransDip  -0.061 -0.057 -0.084   -0.153  0.029  0.134    0.096  0.120  0.053

 Mode:                19                     20                     21
 Frequency:       738.23                 791.61                 845.24
 Force Cnst:      1.8145                 0.5606                 2.9376
 Red. Mass:       5.6511                 1.5183                 6.9788
 IR Active:          YES                    YES                    YES
 IR Intens:        8.320                  3.299                 29.189
 Raman Active:       YES                    YES                    YES
               X      Y      Z        X      Y      Z        X      Y      Z
 C          0.016  0.028 -0.012   -0.013 -0.099  0.076   -0.098  0.101  0.114
 C         -0.060 -0.066 -0.090   -0.002  0.049 -0.051    0.125 -0.162 -0.202
 C         -0.138  0.071  0.066   -0.036  0.106 -0.059    0.130 -0.027 -0.016
 C          0.025  0.034  0.060    0.008 -0.004 -0.014    0.200  0.127  0.245
 C          0.355 -0.091 -0.317   -0.001  0.010  0.010    0.022 -0.192 -0.149
 O         -0.145  0.154 -0.021    0.002  0.003 -0.006    0.017 -0.078  0.122
 O          0.056 -0.093  0.181   -0.001 -0.000 -0.001   -0.177  0.111 -0.131
 N         -0.013 -0.062  0.005    0.017 -0.070  0.023   -0.053  0.068 -0.034
 O         -0.033 -0.000  0.013    0.003  0.036 -0.006    0.035  0.106  0.170
 O          0.066  0.012  0.031    0.002  0.013 -0.016   -0.154 -0.073 -0.111
 H         -0.062 -0.092 -0.092   -0.180 -0.346 -0.088    0.118 -0.219 -0.211
 H         -0.080 -0.056 -0.021    0.314  0.110  0.303    0.150 -0.141 -0.087
 H         -0.379  0.182  0.049   -0.145 -0.464 -0.040   -0.217 -0.061 -0.025
 H         -0.211  0.039 -0.049    0.043  0.274  0.477    0.103 -0.013  0.029
 H         -0.370 -0.021  0.079    0.109 -0.077 -0.008    0.077  0.183  0.235
 H         -0.386  0.027  0.144    0.003 -0.017 -0.042    0.111  0.079  0.016
 H          0.111  0.055  0.012    0.060 -0.033  0.035    0.039  0.202 -0.113
 H          0.010 -0.138  0.009   -0.046 -0.120  0.013   -0.031 -0.170 -0.040
 H          0.066  0.002  0.040    0.039  0.068 -0.042    0.309 -0.036 -0.043
 TransDip  -0.016  0.060 -0.068    0.012 -0.037  0.043    0.126 -0.025  0.116

 Mode:                22                     23                     24
 Frequency:       912.43                 948.57                 994.89
 Force Cnst:      2.2305                 1.3627                 0.8808
 Red. Mass:       4.5474                 2.5704                 1.5104
 IR Active:          YES                    YES                    YES
 IR Intens:        9.607                  5.951                  3.168
 Raman Active:       YES                    YES                    YES
               X      Y      Z        X      Y      Z        X      Y      Z
 C          0.040 -0.085 -0.074   -0.019  0.095 -0.043   -0.026 -0.073  0.047
 C         -0.241  0.107  0.138    0.027 -0.111  0.002   -0.031  0.053 -0.097
 C          0.000  0.005 -0.011   -0.133  0.152  0.062   -0.010 -0.032  0.107
 C          0.250  0.083  0.118    0.140  0.046 -0.126    0.058 -0.045 -0.017
 C          0.049 -0.105 -0.052   -0.019  0.003  0.056   -0.012  0.016  0.030
 O         -0.000 -0.059  0.064    0.003 -0.034  0.005    0.004 -0.003 -0.005
 O         -0.127  0.067 -0.100   -0.024  0.015 -0.041   -0.007 -0.002 -0.014
 N         -0.031  0.003 -0.020    0.033 -0.138  0.026    0.017  0.005 -0.046
 O         -0.006 -0.081 -0.134   -0.001 -0.004  0.037   -0.001  0.020 -0.005
 O          0.131  0.047  0.068   -0.004 -0.013  0.006    0.019  0.014  0.002
 H         -0.476  0.078  0.154    0.188  0.232  0.033    0.020 -0.276 -0.142
 H         -0.419  0.093  0.113    0.061 -0.141 -0.265    0.012  0.093  0.218
 H          0.016 -0.036 -0.006   -0.007  0.110  0.067   -0.284  0.305  0.083
 H         -0.063  0.042  0.090   -0.492  0.182  0.070    0.245 -0.149 -0.206
 H          0.413  0.100  0.109    0.251  0.095 -0.128   -0.147  0.262 -0.042
 H          0.006  0.054 -0.025   -0.033  0.035  0.009   -0.031  0.023  0.030
 H         -0.004 -0.006  0.028   -0.101 -0.411  0.255   -0.144 -0.317  0.233
 H          0.027 -0.019 -0.008    0.017  0.186  0.046    0.031  0.468 -0.019
 H         -0.208  0.020  0.021    0.095 -0.020  0.030    0.078  0.033  0.003
 TransDip   0.034 -0.093 -0.003   -0.032  0.068  0.022   -0.027 -0.038  0.033

 Mode:                25                     26                     27
 Frequency:      1071.86                1114.06                1134.22
 Force Cnst:      2.3364                 1.2921                 1.9933
 Red. Mass:       3.4516                 1.7669                 2.6299
 IR Active:          YES                    YES                    YES
 IR Intens:       13.474                 29.150                 10.604
 Raman Active:       YES                    YES                    YES
               X      Y      Z        X      Y      Z        X      Y      Z
 C         -0.095  0.019 -0.030    0.184  0.039  0.011   -0.037 -0.082  0.049
 C         -0.208 -0.186 -0.132   -0.010 -0.028  0.013    0.010  0.082 -0.058
 C          0.242  0.167  0.098    0.064  0.010 -0.022    0.040 -0.094 -0.003
 C         -0.046  0.000 -0.039   -0.045  0.080 -0.005   -0.087  0.222 -0.102
 C         -0.047  0.029  0.036    0.005 -0.001  0.009    0.101 -0.022  0.048
 O          0.005  0.003 -0.012   -0.004 -0.008  0.002   -0.020 -0.057  0.027
 O          0.021 -0.010  0.009    0.005  0.003  0.000   -0.011  0.047 -0.030
 N         -0.001 -0.012  0.029    0.024 -0.063  0.014   -0.003 -0.109  0.095
 O         -0.003 -0.014 -0.009   -0.012  0.015  0.035    0.001  0.013 -0.014
 O          0.075  0.017  0.039   -0.057 -0.040 -0.060    0.009  0.017  0.005
 H         -0.269 -0.118 -0.125   -0.515  0.025  0.063    0.375 -0.169 -0.119
 H         -0.260 -0.191 -0.168   -0.160 -0.035 -0.016   -0.299  0.096  0.161
 H          0.421  0.038  0.109   -0.120 -0.057 -0.026    0.376  0.093 -0.006
 H          0.340  0.183  0.158    0.107  0.033  0.053   -0.254 -0.123 -0.164
 H         -0.244 -0.015 -0.027   -0.318  0.335 -0.021   -0.077  0.252 -0.103
 H          0.014 -0.007  0.010   -0.023  0.013  0.006   -0.250  0.049 -0.192
 H          0.024  0.074 -0.079   -0.059 -0.217  0.134    0.048  0.006 -0.034
 H          0.001 -0.138  0.021    0.005  0.142  0.025    0.036 -0.297  0.094
 H          0.287  0.034  0.076   -0.527 -0.078 -0.132    0.102  0.024  0.019
 TransDip  -0.109  0.010 -0.044    0.147  0.085  0.031    0.013  0.100 -0.027

 Mode:                28                     29                     30
 Frequency:      1153.05                1167.11                1252.52
 Force Cnst:      1.3741                 1.8393                 1.3956
 Red. Mass:       1.7541                 2.2918                 1.5099
 IR Active:          YES                    YES                    YES
 IR Intens:        9.584                 26.213                 10.728
 Raman Active:       YES                    YES                    YES
               X      Y      Z        X      Y      Z        X      Y      Z
 C         -0.126  0.046 -0.061    0.038  0.025 -0.008   -0.006  0.035 -0.027
 C          0.021 -0.022  0.089   -0.008 -0.036 -0.001    0.000  0.013  0.007
 C          0.025 -0.041 -0.100   -0.028  0.040  0.038   -0.004 -0.057  0.063
 C         -0.070  0.063  0.045   -0.058 -0.127 -0.032    0.098  0.049 -0.124
 C          0.047 -0.012  0.004    0.197  0.006  0.136   -0.018  0.016  0.031
 O         -0.007 -0.011  0.008   -0.015 -0.068  0.028   -0.001 -0.011 -0.003
 O         -0.005  0.016 -0.007   -0.035  0.083 -0.072   -0.003 -0.006 -0.006
 N          0.025 -0.042 -0.009   -0.016  0.059 -0.025   -0.037  0.002  0.065
 O          0.012 -0.037 -0.033   -0.004  0.004  0.014    0.001 -0.011 -0.005
 O          0.028  0.020  0.046   -0.009 -0.010 -0.010   -0.004 -0.002  0.007
 H         -0.102  0.156  0.114   -0.103  0.025  0.016   -0.419 -0.011  0.035
 H          0.435 -0.034 -0.133    0.098 -0.038 -0.043    0.455  0.034  0.024
 H         -0.184 -0.192 -0.099   -0.134  0.019  0.038   -0.355  0.153  0.041
 H          0.313 -0.008  0.065    0.183  0.017  0.017    0.081 -0.126 -0.128
 H         -0.235  0.371  0.017    0.097 -0.202 -0.025   -0.250 -0.104 -0.096
 H         -0.108  0.025 -0.060   -0.667  0.104 -0.497    0.109 -0.019  0.054
 H         -0.066 -0.228  0.156    0.085  0.184 -0.064    0.078  0.247 -0.176
 H          0.011  0.244  0.008    0.057  0.047 -0.015   -0.001 -0.420  0.046
 H          0.368  0.048  0.096   -0.090 -0.017 -0.022    0.073  0.016  0.011
 TransDip  -0.089  0.043 -0.006    0.131 -0.069  0.070    0.089  0.053  0.015

 Mode:                31                     32                     33
 Frequency:      1262.79                1287.10                1323.36
 Force Cnst:      1.2051                 1.5557                 1.5585
 Red. Mass:       1.2827                 1.5938                 1.5104
 IR Active:          YES                    YES                    YES
 IR Intens:       65.474                393.704                134.419
 Raman Active:       YES                    YES                    YES
               X      Y      Z        X      Y      Z        X      Y      Z
 C         -0.037  0.024 -0.017    0.151  0.018  0.008   -0.034 -0.017  0.004
 C         -0.066 -0.014 -0.024   -0.027 -0.001 -0.016    0.028 -0.024  0.025
 C         -0.044 -0.030  0.035   -0.027 -0.011  0.050    0.009  0.028 -0.003
 C         -0.043  0.044  0.003   -0.073  0.025 -0.003   -0.057 -0.007 -0.054
 C          0.004 -0.018 -0.031    0.022 -0.018 -0.025    0.118 -0.002  0.066
 O         -0.002  0.009  0.000   -0.003  0.015 -0.004   -0.016  0.033 -0.029
 O         -0.002 -0.003  0.006   -0.013 -0.005  0.001   -0.084 -0.021 -0.040
 N          0.004 -0.010  0.005    0.010 -0.009  0.002    0.002 -0.002  0.026
 O          0.008  0.022  0.041   -0.025 -0.026 -0.037    0.006  0.007  0.007
 O          0.058 -0.016 -0.017   -0.101  0.007  0.010    0.019  0.001 -0.002
 H          0.078 -0.043 -0.037   -0.230  0.000  0.004    0.185  0.044  0.023
 H          0.528  0.009 -0.034    0.123  0.017  0.061   -0.336 -0.051 -0.051
 H          0.329  0.065  0.045    0.181  0.079  0.055   -0.417 -0.039 -0.015
 H          0.305 -0.087 -0.064    0.189 -0.060 -0.053    0.312  0.018  0.022
 H          0.417  0.036 -0.015    0.558  0.045 -0.030    0.235  0.103 -0.081
 H          0.051 -0.007  0.036    0.115 -0.014  0.081    0.541 -0.058  0.365
 H         -0.012 -0.034  0.019   -0.012 -0.042  0.024    0.004  0.055 -0.066
 H          0.001 -0.002  0.006   -0.005  0.026  0.002   -0.010 -0.078  0.016
 H         -0.523 -0.052 -0.105    0.663  0.069  0.116   -0.118 -0.019 -0.016
 TransDip  -0.204 -0.061 -0.147    0.590  0.103  0.212    0.271 -0.122  0.222

 Mode:                34                     35                     36
 Frequency:      1326.95                1353.42                1383.10
 Force Cnst:      1.5544                 1.5685                 1.4296
 Red. Mass:       1.4983                 1.4533                 1.2684
 IR Active:          YES                    YES                    YES
 IR Intens:      287.561                 11.568                  9.759
 Raman Active:       YES                    YES                    YES
               X      Y      Z        X      Y      Z        X      Y      Z
 C         -0.053 -0.010 -0.002    0.086 -0.010  0.020    0.002  0.002 -0.001
 C          0.061 -0.015  0.019   -0.073 -0.028  0.029   -0.003  0.007 -0.003
 C          0.035  0.009  0.026   -0.095  0.023 -0.039   -0.011  0.015 -0.007
 C         -0.028  0.036 -0.039    0.088  0.025 -0.023    0.020 -0.134 -0.006
 C         -0.109 -0.019 -0.088   -0.044  0.002 -0.010   -0.007 -0.009 -0.014
 O          0.013 -0.012  0.020    0.005 -0.010  0.005    0.005  0.016 -0.004
 O          0.072  0.012  0.043    0.024  0.003  0.011    0.001 -0.001  0.002
 N         -0.006 -0.013  0.021   -0.017  0.002  0.020   -0.015  0.020  0.054
 O          0.007  0.001  0.000   -0.011  0.002 -0.002   -0.000  0.000  0.001
 O          0.019  0.003  0.002   -0.031 -0.002 -0.007    0.000 -0.000 -0.000
 H         -0.088  0.023  0.036    0.562  0.110  0.005   -0.008 -0.025 -0.009
 H         -0.328 -0.038 -0.023   -0.095 -0.036 -0.021    0.063  0.008 -0.015
 H         -0.516  0.050  0.006    0.026 -0.135 -0.034    0.128 -0.058 -0.003
 H          0.227 -0.008  0.005    0.682 -0.003  0.026   -0.176  0.015 -0.030
 H          0.546  0.081 -0.071   -0.275  0.074 -0.020    0.068  0.895 -0.134
 H         -0.362  0.029 -0.256   -0.116  0.009 -0.083   -0.031 -0.001 -0.031
 H          0.012  0.036 -0.036    0.022  0.063 -0.029    0.045  0.207 -0.162
 H          0.008 -0.067  0.019    0.022 -0.145  0.020    0.008 -0.147  0.043
 H         -0.067 -0.010 -0.006    0.083 -0.004  0.014   -0.003  0.000 -0.001
 TransDip  -0.465  0.069 -0.272    0.090  0.058 -0.018   -0.019 -0.098 -0.006

 Mode:                37                     38                     39
 Frequency:      1403.42                1468.45                1497.03
 Force Cnst:      1.9130                 1.3743                 1.4348
 Red. Mass:       1.6485                 1.0817                 1.0866
 IR Active:          YES                    YES                    YES
 IR Intens:       26.881                  7.247                 11.459
 Raman Active:       YES                    YES                    YES
               X      Y      Z        X      Y      Z        X      Y      Z
 C         -0.081  0.001 -0.001   -0.009 -0.003  0.005   -0.004  0.000  0.001
 C          0.164 -0.012 -0.031   -0.012 -0.052 -0.056    0.009 -0.017 -0.013
 C         -0.144  0.015  0.017    0.021  0.008  0.004   -0.014 -0.063 -0.048
 C          0.033  0.003  0.003   -0.006 -0.002  0.002    0.003 -0.010 -0.005
 C          0.007 -0.003  0.009    0.001 -0.000 -0.000    0.002  0.000  0.001
 O         -0.000  0.003 -0.003    0.000  0.001 -0.000   -0.001 -0.000 -0.001
 O         -0.005 -0.001 -0.004   -0.000 -0.000 -0.000   -0.001  0.000 -0.001
 N         -0.006  0.004 -0.000    0.001  0.000 -0.002   -0.001 -0.003  0.006
 O          0.011 -0.006 -0.008    0.002 -0.002 -0.006    0.000 -0.001 -0.001
 O          0.020  0.005  0.007    0.005 -0.000  0.000    0.000  0.000  0.000
 H         -0.551  0.027  0.028    0.032  0.671  0.064   -0.005  0.125  0.011
 H         -0.387 -0.013  0.100    0.055  0.081  0.698   -0.019  0.006  0.130
 H          0.533 -0.083  0.041   -0.049 -0.124  0.003    0.055  0.678 -0.049
 H          0.402 -0.051 -0.070   -0.060 -0.033 -0.124    0.065  0.186  0.669
 H         -0.110  0.012  0.012    0.015  0.014 -0.000   -0.013  0.045 -0.013
 H          0.016 -0.000  0.016    0.001 -0.000 -0.000    0.005 -0.001  0.002
 H          0.003 -0.002  0.023    0.004 -0.003  0.010    0.005  0.039 -0.055
 H          0.021 -0.043  0.003   -0.006 -0.006 -0.003   -0.021  0.024  0.003
 H         -0.013  0.005  0.004   -0.037  0.005 -0.013   -0.002  0.000 -0.001
 TransDip  -0.165 -0.013 -0.006   -0.051  0.051  0.048   -0.037  0.084  0.058

 Mode:                40                     41                     42
 Frequency:      1641.56                1835.26                1845.02
 Force Cnst:      1.7642                20.9494                20.6677
 Red. Mass:       1.1112                10.5566                10.3048
 IR Active:          YES                    YES                    YES
 IR Intens:       36.637                272.135                271.673
 Raman Active:       YES                    YES                    YES
               X      Y      Z        X      Y      Z        X      Y      Z
 C         -0.001 -0.000 -0.001    0.011 -0.095 -0.146   -0.058  0.391  0.598
 C         -0.000 -0.001  0.001    0.004 -0.000  0.007    0.012 -0.026 -0.038
 C          0.007 -0.002 -0.005   -0.011  0.009  0.001    0.002  0.009  0.009
 C         -0.018 -0.018 -0.003   -0.014 -0.041  0.013   -0.009 -0.015 -0.002
 C          0.003  0.001 -0.000    0.112  0.641 -0.320    0.028  0.154 -0.073
 O         -0.000 -0.000  0.000   -0.064 -0.407  0.206   -0.016 -0.096  0.048
 O         -0.001 -0.001  0.000   -0.032 -0.046  0.007   -0.009 -0.011  0.000
 N         -0.016  0.074 -0.039    0.001 -0.007  0.006   -0.001 -0.001  0.001
 O          0.000  0.000  0.000   -0.004  0.061  0.093    0.019 -0.247 -0.379
 O          0.000  0.000  0.000   -0.006  0.005  0.008    0.033 -0.021 -0.032
 H          0.006 -0.000 -0.001   -0.041  0.034  0.009    0.149 -0.110 -0.040
 H         -0.001 -0.001 -0.005   -0.049 -0.005  0.021    0.078 -0.013 -0.092
 H         -0.014  0.045 -0.012    0.032 -0.017  0.002   -0.052  0.010  0.024
 H         -0.028  0.020  0.052    0.065  0.012 -0.008   -0.015  0.016 -0.008
 H          0.014  0.061 -0.013    0.070  0.103 -0.022    0.042  0.014 -0.010
 H          0.006 -0.001 -0.005    0.349 -0.013  0.231    0.090 -0.003  0.062
 H         -0.004 -0.304  0.626   -0.023 -0.006 -0.025   -0.006 -0.001 -0.004
 H          0.369 -0.600 -0.012   -0.035 -0.011 -0.003   -0.006 -0.002 -0.002
 H         -0.002 -0.000 -0.000    0.091  0.010  0.015   -0.399 -0.036 -0.069
 TransDip   0.083 -0.123  0.124    0.123  0.379 -0.347   -0.012  0.384  0.362

 Mode:                43                     44                     45
 Frequency:      3018.76                3036.50                3051.50
 Force Cnst:      5.6914                 5.8664                 5.9379
 Red. Mass:       1.0600                 1.0799                 1.0823
 IR Active:          YES                    YES                    YES
 IR Intens:       16.286                  4.171                  6.582
 Raman Active:       YES                    YES                    YES
               X      Y      Z        X      Y      Z        X      Y      Z
 C         -0.001 -0.001 -0.002   -0.000  0.001  0.001    0.001 -0.001 -0.001
 C         -0.003 -0.039 -0.055   -0.001  0.009 -0.001    0.003 -0.045  0.028
 C          0.000  0.004  0.010   -0.001  0.010  0.037    0.000 -0.016 -0.047
 C          0.000 -0.000  0.001   -0.003 -0.009 -0.070   -0.001 -0.004 -0.038
 C          0.000  0.000  0.000   -0.000  0.001 -0.001   -0.000 -0.000 -0.001
 O         -0.000 -0.000  0.000   -0.000 -0.000  0.000   -0.000 -0.000  0.000
 O         -0.000 -0.000 -0.000    0.000 -0.000 -0.000    0.000 -0.000  0.000
 N          0.000  0.000  0.000   -0.000  0.000  0.001   -0.000  0.001  0.001
 O          0.000  0.001  0.001   -0.000 -0.000 -0.000    0.000  0.000  0.001
 O          0.000  0.000  0.000    0.000 -0.000 -0.000   -0.000  0.000 -0.000
 H          0.057 -0.124  0.767    0.002  0.002  0.003   -0.016  0.032 -0.269
 H         -0.026  0.595 -0.108    0.006 -0.115  0.017   -0.022  0.519 -0.075
 H          0.006 -0.002 -0.141    0.014 -0.009 -0.489   -0.025  0.013  0.634
 H         -0.003 -0.044  0.018   -0.005 -0.110  0.047    0.014  0.166 -0.068
 H         -0.002 -0.001 -0.008    0.036  0.100  0.845    0.017  0.056  0.453
 H          0.000  0.000  0.000    0.002 -0.001  0.002    0.001 -0.001  0.000
 H         -0.000 -0.000 -0.001    0.003  0.004 -0.004    0.002  0.000 -0.000
 H          0.000  0.001 -0.001   -0.002 -0.000 -0.014    0.001 -0.005 -0.006
 H          0.005  0.001  0.001   -0.001  0.001  0.000    0.000 -0.002  0.000
 TransDip  -0.096 -0.031 -0.081    0.038  0.025 -0.047   -0.046 -0.015 -0.067

 Mode:                46                     47                     48
 Frequency:      3055.94                3112.79                3543.95
 Force Cnst:      5.9831                 6.2687                 7.7436
 Red. Mass:       1.0874                 1.0981                 1.0465
 IR Active:          YES                    YES                    YES
 IR Intens:       16.700                  6.183                  8.721
 Raman Active:       YES                    YES                    YES
               X      Y      Z        X      Y      Z        X      Y      Z
 C          0.001 -0.000  0.001    0.000 -0.000 -0.000   -0.000  0.000  0.000
 C          0.005 -0.052  0.051    0.001 -0.011  0.011    0.000  0.000 -0.000
 C          0.000  0.027  0.029   -0.005 -0.071  0.053    0.000  0.000  0.000
 C          0.001  0.002  0.019    0.000 -0.000  0.006   -0.001 -0.002 -0.001
 C          0.000  0.000  0.000    0.000 -0.001  0.000   -0.000  0.000 -0.000
 O          0.000 -0.000 -0.000   -0.000  0.000 -0.000   -0.000 -0.000  0.000
 O         -0.000 -0.000 -0.000   -0.000  0.000 -0.000    0.001  0.002 -0.001
 N          0.000 -0.000 -0.000   -0.000  0.000 -0.000   -0.020  0.034 -0.037
 O         -0.000 -0.000 -0.000   -0.000  0.000  0.000    0.000 -0.000 -0.000
 O         -0.000  0.000 -0.000   -0.000  0.000 -0.000    0.000 -0.000 -0.000
 H         -0.040  0.070 -0.534   -0.011  0.014 -0.106    0.000 -0.000  0.000
 H         -0.025  0.559 -0.077   -0.001  0.125 -0.016   -0.001 -0.000 -0.000
 H          0.015 -0.006 -0.461    0.013 -0.020 -0.348   -0.001  0.001 -0.001
 H         -0.018 -0.322  0.117    0.056  0.867 -0.289   -0.001 -0.001  0.001
 H         -0.006 -0.029 -0.225    0.000 -0.009 -0.064    0.001  0.003  0.010
 H         -0.001  0.001 -0.000   -0.001  0.001 -0.001   -0.005 -0.026  0.012
 H         -0.001 -0.000 -0.001    0.001 -0.000 -0.001    0.411 -0.411 -0.246
 H         -0.001  0.003  0.002   -0.002  0.003  0.001   -0.119 -0.038  0.763
 H         -0.002 -0.002  0.002   -0.000 -0.001  0.001   -0.000  0.000  0.000
 TransDip  -0.015 -0.009  0.130    0.017 -0.054  0.056   -0.000 -0.087  0.036

 Mode:                49                     50                     51
 Frequency:      3653.19                3729.59                3816.13
 Force Cnst:      8.6518                 8.7240                 9.1466
 Red. Mass:       1.1003                 1.0645                 1.0660
 IR Active:          YES                    YES                    YES
 IR Intens:       16.240                 90.451                 47.340
 Raman Active:       YES                    YES                    YES
               X      Y      Z        X      Y      Z        X      Y      Z
 C          0.000  0.000  0.000   -0.000  0.000  0.000    0.001 -0.001 -0.002
 C         -0.000 -0.000 -0.000   -0.000  0.000  0.000    0.000  0.000  0.000
 C         -0.000  0.000  0.000    0.000 -0.000 -0.000    0.000 -0.000 -0.000
 C          0.000  0.000 -0.001   -0.000  0.001 -0.001    0.000  0.000  0.000
 C         -0.000 -0.000 -0.000    0.000 -0.004  0.003   -0.000 -0.000 -0.000
 O          0.000  0.000 -0.000   -0.000  0.002 -0.001    0.000  0.000 -0.000
 O          0.000  0.000 -0.000   -0.017 -0.055  0.021    0.000 -0.000  0.000
 N          0.043 -0.034 -0.064    0.001  0.001 -0.001    0.000 -0.000  0.000
 O          0.000  0.000 -0.000    0.000 -0.000 -0.000   -0.000  0.001  0.001
 O          0.000 -0.000 -0.000   -0.000  0.000  0.000    0.009 -0.033 -0.052
 H          0.000 -0.000  0.000    0.000 -0.000  0.000    0.001  0.002  0.000
 H         -0.000  0.001 -0.000   -0.001 -0.000 -0.000    0.000  0.000  0.001
 H         -0.001  0.001 -0.001   -0.000  0.000  0.000   -0.001 -0.000  0.001
 H          0.001  0.001 -0.000    0.001 -0.001  0.000    0.000  0.000 -0.000
 H          0.000  0.001  0.011   -0.001 -0.002  0.001   -0.000  0.000 -0.000
 H         -0.001 -0.005  0.001    0.266  0.898 -0.342   -0.000  0.000 -0.000
 H         -0.521  0.503  0.277    0.006 -0.012 -0.009    0.000  0.000  0.000
 H         -0.074 -0.037  0.620   -0.011 -0.003  0.025   -0.000  0.000 -0.000
 H         -0.000 -0.000  0.000   -0.000 -0.000 -0.000   -0.163  0.530  0.830
 TransDip  -0.060  0.058  0.098    0.134  0.266 -0.062    0.054  0.113  0.181

 STANDARD THERMODYNAMIC QUANTITIES AT   298.15 K  AND     1.00 ATM

   This Molecule has  0 Imaginary Frequencies
   Zero point vibrational energy:       94.551 kcal/mol

   Atom    1 Element C  Has Mass   12.00000
   Atom    2 Element C  Has Mass   12.00000
   Atom    3 Element C  Has Mass   12.00000
   Atom    4 Element C  Has Mass   12.00000
   Atom    5 Element C  Has Mass   12.00000
   Atom    6 Element O  Has Mass   15.99491
   Atom    7 Element O  Has Mass   15.99491
   Atom    8 Element N  Has Mass   14.00307
   Atom    9 Element O  Has Mass   15.99491
   Atom   10 Element O  Has Mass   15.99491
   Atom   11 Element H  Has Mass    1.00783
   Atom   12 Element H  Has Mass    1.00783
   Atom   13 Element H  Has Mass    1.00783
   Atom   14 Element H  Has Mass    1.00783
   Atom   15 Element H  Has Mass    1.00783
   Atom   16 Element H  Has Mass    1.00783
   Atom   17 Element H  Has Mass    1.00783
   Atom   18 Element H  Has Mass    1.00783
   Atom   19 Element H  Has Mass    1.00783
   Molecular Mass:   147.053180 amu
   Principal axes and moments of inertia in amu*Bohr^2:
                             1           2           3
    Eigenvalues --      615.52284  3309.48414  3513.79948
          X               0.99977    -0.01243     0.01725
          Y               0.01201     0.99963     0.02421
          Z              -0.01755    -0.02400     0.99956
   Rotational Symmetry Number is   1
   The Molecule is an Asymmetric Top
   Translational Enthalpy:        0.889 kcal/mol
   Rotational Enthalpy:           0.889 kcal/mol
   Vibrational Enthalpy:         99.641 kcal/mol
   gas constant (RT):             0.592 kcal/mol
   Translational Entropy:        40.867  cal/mol.K
   Rotational Entropy:           30.349  cal/mol.K
   Vibrational Entropy:          34.049  cal/mol.K

   Total Enthalpy:              102.010 kcal/mol
   Total Entropy:               105.265  cal/mol.K

 ======================================================================

 STANDARD THERMODYNAMIC QUANTITIES FOR ANHARMONIC VIBRATION -- TOSH

   Zero point vibrational energy: ************ kcal/mol

   Vibrational Enthalpy:       Infinity kcal/mol
   Vibrational Entropy:             NaN  cal/mol.K

   Total Enthalpy:             Infinity kcal/mol
   Total Entropy:                   NaN  cal/mol.K

 ======================================================================

 STANDARD THERMODYNAMIC QUANTITIES FOR ANHARMONIC VIBRATION -- VPT2

   Zero point vibrational energy: ************ kcal/mol

   Vibrational Enthalpy:       Infinity kcal/mol
   Vibrational Entropy:             NaN  cal/mol.K

   Total Enthalpy:             Infinity kcal/mol
   Total Entropy:                   NaN  cal/mol.K

 ======================================================================

Archival summary:
1\1\TWL02\FREQ\ProcedureUnspecified\BasisUnspecified\4159\cher\TueDec1300:41:452016TueDec1300:41:452016\0\\#,FREQ,ProcedureUnspecified,BasisUnspecified,\\0,1\C\H,1,1.09564\N,1,1.45419,2,107.508\H,3,1.00943,1,117.314,2,50.1951,0\H,3,1.0111,1,116.7,2,-170.244,0\C,1,1.54018,2,108.539,3,-119.102,0\H,6,1.09073,1,108.725,2,-70.1568,0\H,6,1.09486,1,109.583,2,173.718,0\C,6,1.52878,1,112.246,2,52.1949,0\H,9,1.09652,6,109.808,1,46.5046,0\H,9,1.09664,6,110.327,1,-70.6229,0\C,9,1.52114,6,112.982,1,166.547,0\O,12,1.1985,9,124.951,6,-13.2595,0\O,12,1.36249,9,115.232,6,168.4,0\H,14,0.964669,12,110.731,9,-2.26344,0\C,1,1.54851,2,104.117,3,124.937,0\O,16,1.20001,1,122.235,2,53.7749,0\O,16,1.35119,1,116.473,2,-126.045,0\H,18,0.968845,16,108.39,1,1.37801,0\\\@

 Total job time:  2901.79s(wall), 2901.12s(cpu) 
 Tue Dec 13 00:41:45 2016

        *************************************************************
        *                                                           *
        *  Thank you very much for using Q-Chem.  Have a nice day.  *
        *                                                           *
        *************************************************************


 
User input: 3 of 3 
 
TWL02 127.0.1
Q-Chem Developer Version! Running on 127.0.1.*
                  Welcome to Q-Chem
     A Quantum Leap Into The Future Of Chemistry


 Q-Chem 4.4, Q-Chem, Inc., Pleasanton, CA (2016)

 Y. Shao,  Z. Gan,  E. Epifanovsky,  A. T. B. Gilbert,  M. Wormit,  
 J. Kussmann,  A. W. Lange,  A. Behn,  J. Deng,  X. Feng,  D. Ghosh,  
 M. Goldey,  P. R. Horn,  L. D. Jacobson,  I. Kaliman,  F. Rob,  
 R. Z. Khaliullin,  T. Kus,  A. Landau,  J. Liu,  E. I. Proynov,  Y. M. Rhee,  
 R. M. Richard,  M. A. Rohrdanz,  R. P. Steele,  E. J. Sundstrom,  
 H. L. Woodcock III,  P. M. Zimmerman,  D. Zuev,  B. Albrecht,  E. Alguire,  
 B. Austin,  S. A. Baeppler,  G. J. O. Beran,  Y. A. Bernard,  E. Berquist,  
 K. Brandhorst,  K. B. Bravaya,  S. T. Brown,  D. Casanova,  C.-M. Chang,  
 Y. Chen,  S. H. Chien,  K. D. Closser,  M. P. Coons,  D. L. Crittenden,  
 S. Dasgupta,  M. Diedenhofen,  R. A. DiStasio Jr.,  H. Do,  A. D. Dutoi,  
 R. G. Edgar,  P.-T. Fang,  S. Fatehi,  Q. Feng,  L. Fusti-Molnar,  
 A. Ghysels,  A. Golubeva-Zadorozhnaya,  J. Gomes,  A. Gunina,  
 M. W. D. Hanson-Heine,  P. H. P. Harbach,  A. W. Hauser,  J. E. Herr,  
 E. G. Hohenstein,  Z. C. Holden,  K. Hui,  T.-C. Jagau,  H. Ji,  B. Kaduk,  
 K. Khistyaev,  Jaehoon Kim,  Jihan Kim,  R. A. King,  P. Klunzinger,  
 K. Koh,  D. Kosenkov,  T. Kowalczyk,  C. M. Krauter,  A. Kunitsa,  
 K. U. Lao,  A. Laurent,  K. V. Lawler,  J. Lee,  D. Lefrancois,  S. Lehtola,  
 S. V. Levchenko,  C. Y. Lin,  Y.-S. Lin,  F. Liu,  E. Livshits,  
 R. C. Lochan,  A. Luenser,  P. Manohar,  S. F. Manzer,  S.-P. Mao,  Y. Mao,  
 N. Mardirossian,  A. V. Marenich,  L. A. Martinez-Martinez,  S. A. Maurer,  
 N. J. Mayhall,  J.-M. Mewes,  A. F. Morrison,  K. Nanda,  T. S. Nguyen-Beck,  
 C. M. Oana,  R. Olivares-Amaya,  D. P. O'Neill,  J. A. Parkhill,  
 T. M. Perrine,  R. Peverati,  P. A. Pieniazek,  F. Plasser,  A. Prociuk,  
 D. R. Rehn,  E. Rosta,  N. J. Russ,  N. Sergueev,  S. M. Sharada,  
 S. Sharma,  D. W. Small,  A. Sodt,  T. Stauch,  T. Stein,  D. Stuck,  
 Y.-C. Su,  A. J. W. Thom,  T. Tsuchimochi,  L. Vogt,  O. Vydrov,  T. Wang,  
 M. A. Watson,  J. Wenzel,  A. White,  C. F. Williams,  V. Vanovschi,  
 K. Yao,  S. Yeganeh,  S. R. Yost,  Z.-Q. You,  I. Y. Zhang,  X. Zhang,  
 Y. Zhao,  B. R. Brooks,  G. K. L. Chan,  D. M. Chipman,  C. J. Cramer,  
 W. A. Goddard III,  M. S. Gordon,  W. J. Hehre,  A. Klamt,  
 H. F. Schaefer III,  M. W. Schmidt,  C. D. Sherrill,  D. G. Truhlar,  
 A. Warshel,  X. Xu,  A. Aspuru-Guzik,  R. Baer,  A. T. Bell,  N. A. Besley,  
 J.-D. Chai,  A. Dreuw,  B. D. Dunietz,  T. R. Furlani,  S. R. Gwaltney,  
 C.-P. Hsu,  Y. Jung,  J. Kong,  D. S. Lambrecht,  W. Liang,  C. Ochsenfeld,  
 V. A. Rassolov,  L. V. Slipchenko,  J. E. Subotnik,  T. Van Voorhis,  
 J. M. Herbert,  A. I. Krylov,  P. M. W. Gill,  M. Head-Gordon

 Contributors to earlier versions of Q-Chem not listed above: 
 R. D. Adamson,  J. Baker,  E. F. C. Byrd,  A. K. Chakraborty,  C.-L. Cheng,  
 H. Dachsel,  R. J. Doerksen,  G. Hawkins,  A. Heyden,  S. Hirata,  
 G. Kedziora,  F. J. Keil,  C. Kelley,  P. P. Korambath,  W. Kurlancheek,  
 A. M. Lee,  M. S. Lee,  D. Liotard,  I. Lotan,  P. E. Maslen,  N. Nair,  
 D. Neuhauser,  R. Olson,  B. Peters,  J. Ritchie,  N. E. Schultz,  
 N. Shenvi,  A. C. Simmonett,  K. S. Thanthiriwatte,  Q. Wu,  W. Zhang

 Please cite Q-Chem as follows:
 Y. Shao et al., Mol. Phys. 113, 184-215 (2015)
 DOI: 10.1080/00268976.2014.952696

 Q-Chem 4.4.2 for Intel X86 EM64T Linux

 Parts of Q-Chem use Armadillo 5.200.1 (Boston Tea Smuggler).
 http://arma.sourceforge.net/

 Q-Chem begins on Tue Dec 13 00:41:45 2016  


Host: 0

     Scratch files written to /scratch/cher/qchem2933//
The previous job contains 0 fragments, simply inherited here
FILE_GEOM_ORG=        593

Checking the input file for inconsistencies... 	...done.

--------------------------------------------------------------
User input:
--------------------------------------------------------------

$molecule
   read
$end
$rem
   BASIS  =  6-311++G**
   JOB_TYPE  =  SP
   METHOD  =  B3LYP
   SOLVENT_METHOD SMD
$end


--------------------------------------------------------------
 ----------------------------------------------------------------
             Standard Nuclear Orientation (Angstroms)
    I     Atom           X                Y                Z
 ----------------------------------------------------------------
    1      C      -2.6408819404     0.1789113725     0.1771863611
    2      C      -1.3835442628    -0.3400268542    -0.5037396748
    3      C      -0.1058668833     0.3116567567     0.0254230863
    4      C       1.1610262028    -0.4420449358    -0.4207629382
    5      C       2.3950508121     0.4622996928    -0.1815159640
    6      O       2.5315127643     1.5184323104    -0.7346763232
    7      O       3.3220622213    -0.0006964753     0.6856585293
    8      N       1.1872971021    -1.7704087382     0.1703569973
    9      O      -2.6577963217     0.8326289335     1.1815589831
   10      O      -3.8133228519    -0.1789207071    -0.4175505307
   11      H      -1.4672436346    -0.1901243708    -1.5868603009
   12      H      -1.3428790689    -1.4236343140    -0.3409297526
   13      H      -0.1457806398     0.3470874325     1.1189831297
   14      H      -0.0374704160     1.3449459029    -0.3171106469
   15      H       1.1275396133    -0.5660640674    -1.5088435852
   16      H       3.0381146148    -0.8719228535     1.0003003087
   17      H       1.8692001654    -2.4231349790    -0.1872872261
   18      H       1.0659786443    -1.8240929097     1.1727205419
   19      H      -3.6477377210    -0.6907797965    -1.2182805948
 ----------------------------------------------------------------
 Nuclear Repulsion Energy =   535.9001609742 hartrees
 There are       39 alpha and       39 beta electrons
 Requested basis set is 6-311++G(d,p)
 There are 105 shells and 283 basis functions

 Total QAlloc Memory Limit   2000 MB
 Mega-Array Size        61 MB
 MEM_STATIC part        62 MB
 A cutoff of  1.0D-08 yielded   4556 shell pairs
 There are     32617 function pairs (     34773 Cartesian)

 -------------------------------------------------------
 OpenMP Integral Computing Module                       
 Release: version 1.0, May 2013, Q-Chem Inc. Pittsburgh 
 -------------------------------------------------------
 Integral Job Info:
 Integral job number is                      11
 Integral operator is                         1
 short-range coefficients                     0
 long-range coefficients              100000000
 Omega coefficients                           0
 if combine SR and LR in K                    0
 Integral screening is                        0
 Integral computing path is                   2
 max size of driver memory is            800000
 size of driver memory is                593474
 size of scratch memory is              2260544
 max col of scratch BK array               1296
 max len of scratch array in speh3          155
 max len of scratch index in speh4           18
 max int batch size is                      520
 min int batch size is                       52
 fixed nKL is                                52
 max L of basis functions is                  2
 order of int derivative is                   0
 number of shells is                        105
 number of basis is                         293
 number of cartesian basis is               293
 number of contracted shell pairs          4556
 number of primitive shell pairs          10540
 maxK2 (contraction) of shell pair           36
 max number of K2 of shell pair               1
 max number of CS2 of shell pair            822
 max number of PS2 of shell pair           1458
 mem total for path MDJ                   59896
 -------------------------------------------------------
 Smallest overlap matrix eigenvalue = 7.08E-06

 Q-Chem warning in module /home/taweetham/qchem/stvman/mkSTV.C, line 257:

 Overlap eigenvalue is smaller than square root of threshold


 Scale SEOQF with 1.000000e-01/1.000000e-01/1.000000e-01

 Standard Electronic Orientation quadrupole field applied
 Nucleus-field energy     =     0.0000000171 hartrees
 Guess from superposition of atomic densities
 Warning:  Energy on first SCF cycle will be non-variational
 A restricted hybrid HF-DFT SCF calculation will be
 performed using Pulay DIIS extrapolation
 Exchange:     0.2000 Hartree-Fock + 0.0800 Slater + 0.7200 B88
 Correlation:  0.1900 VWN1RPA + 0.8100 LYP
 Using SG-1 standard quadrature grid
 SCF converges when DIIS error is below 1.0E-05
 ---------------------------------------
  Cycle       Energy         DIIS Error
 ---------------------------------------
    1    -553.6543944086      3.80E-02
    2    -551.4930237946      6.19E-03
    3    -550.9172484053      1.08E-02
    4    -551.7586402268      2.13E-03
    5    -551.7921039929      5.09E-04
    6    -551.7934361172      2.00E-04
    7    -551.7938144467      4.55E-05
    8    -551.7938330250      1.65E-05
    9    -551.7938341406      4.46E-06 Convergence criterion met
 ---------------------------------------
 SCF time:  CPU 73.42 s  wall 73.48 s

 Citation of the SMD model:
 Marenich, A.V.; Cramer, C.J.; Truhlar, D.G.
 J. Phys. Chem. B 2009, 113, 6378-6396.
 iSolventCode=           1
 Solvent: water                                                           

 vradii
            1           2           3           4           5           6
    1   1.8500000   1.8500000   1.8500000   1.8500000   1.8500000   1.5200000
            7           8           9          10          11          12
    1   1.5200000   1.8900000   1.5200000   1.5200000   1.2000000   1.2000000
           13          14          15          16          17          18
    1   1.2000000   1.2000000   1.2000000   1.2000000   1.2000000   1.2000000
           19
    1   1.2000000
Changing PCM_TESSEL_METHOD to VTN
Changing PCM_VDW_RADII to SMD_RADIUS
 Discretize the solute cavity surface with Lebedev spheres
	Using 302 Lebedev grid points for each H atom
	Using 302 Lebedev grid points for other atoms
	Atomic van der Waals radii will be scaled by 1.20
 Removing interior tesserae...
 Keep 1878 surface tesserae and discard 3860 interior tesserae
 Molecular Surface Area = 170.884 Angst**2
 A restricted hybrid HF-DFT SCF calculation will be
 performed using Pulay DIIS extrapolation
 Polarizable Continuum solvation model will be applied
 Exchange:     0.2000 Hartree-Fock + 0.0800 Slater + 0.7200 B88
 Correlation:  0.1900 VWN1RPA + 0.8100 LYP
 Using SG-1 standard quadrature grid
 SCF converges when DIIS error is below 1.0E-05

 Citation of the SMD model:
 Marenich, A.V.; Cramer, C.J.; Truhlar, D.G.
 J. Phys. Chem. B 2009, 113, 6378-6396.
 iSolventCode=           1
 Solvent: water                                                           

 vradii
            1           2           3           4           5           6
    1   1.8500000   1.8500000   1.8500000   1.8500000   1.8500000   1.5200000
            7           8           9          10          11          12
    1   1.5200000   1.8900000   1.5200000   1.5200000   1.2000000   1.2000000
           13          14          15          16          17          18
    1   1.2000000   1.2000000   1.2000000   1.2000000   1.2000000   1.2000000
           19
    1   1.2000000
 ---------------------------------------
  Cycle       Energy         DIIS Error
 ---------------------------------------
    1    -551.7937443415      2.55E-06
 Time req'd to invert C: 4.02 s (CPU) 4.02 s (wall)
    2    -551.8320196842      6.51E-04
    3    -551.8320151006      6.51E-04
    4    -551.8320166011      6.51E-04
    5    -551.8320070317      6.51E-04
    6    -551.8320052243      6.51E-04
    7    -551.8320133741      6.51E-04
    8    -551.8320096767      6.51E-04
    9    -551.8320145431      6.51E-04
   10    -551.8320148989      6.51E-04
   11    -551.8320146063      6.51E-04
   12    -551.8320175361      6.51E-04
   13    -551.8320178382      6.51E-04
   14    -551.8320195753      6.51E-04
   15    -551.8320231940      6.51E-04
   16    -551.8320164684      6.51E-04
   17    -551.8389873644      6.74E-04
   18    -551.8417079611      3.02E-04
   19    -551.8423065229      7.43E-05
   20    -551.8423315075      4.61E-05
   21    -551.8423435600      6.49E-06 Convergence criterion met
 ---------------------------------------
 SCF time:  CPU 148.25 s  wall 148.54 s
(0)  E-EN(g) gas-phase elect-nuc energy                 -551.793744342 a.u.
(3)  G-ENP(liq) elect-nuc-pol free energy of system     -551.842343560 a.u.
(4)  G-CDS(liq) cavity-dispersion-solvent structure 
     free energy                                                6.0145 kcal/mol
(6)  G-S(liq) free energy of system                     -551.832758923 a.u.
(9)  DeltaG-S(liq) free energy of  solvation
     (9) = (6) - (0)                                          -24.4820 kcal/mol
 SCF   energy in the final basis set = -551.8327589230
 Total energy in the final basis set = -551.8327589230

 --------------------------------------------------------------

                    Orbital Energies (a.u.)
 --------------------------------------------------------------

 Alpha MOs
 -- Occupied --
-19.178 -19.175 -19.129 -19.128 -14.303 -10.320 -10.315 -10.224
-10.185 -10.177  -1.119  -1.117  -1.043  -1.041  -0.899  -0.793
 -0.721  -0.646  -0.622  -0.607  -0.549  -0.518  -0.514  -0.484
 -0.481  -0.476  -0.462  -0.454  -0.418  -0.415  -0.401  -0.366
 -0.358  -0.353  -0.342  -0.337  -0.320  -0.301  -0.248
 -- Virtual --
 -0.013  -0.010  -0.005   0.006   0.020   0.020   0.036   0.047
  0.049   0.054   0.063   0.068   0.081   0.083   0.090   0.095
  0.105   0.111   0.117   0.120   0.129   0.132   0.135   0.141
  0.146   0.153   0.157   0.163   0.173   0.175   0.179   0.185
  0.194   0.201   0.205   0.220   0.225   0.230   0.233   0.239
  0.246   0.254   0.255   0.260   0.263   0.266   0.275   0.278
  0.286   0.288   0.298   0.303   0.305   0.308   0.321   0.324
  0.334   0.336   0.342   0.350   0.361   0.368   0.384   0.394
  0.411   0.421   0.429   0.462   0.476   0.496   0.512   0.530
  0.545   0.571   0.596   0.606   0.614   0.615   0.625   0.636
  0.639   0.671   0.687   0.691   0.708   0.726   0.737   0.745
  0.746   0.760   0.787   0.790   0.823   0.832   0.847   0.878
  0.900   0.921   0.984   1.029   1.037   1.057   1.068   1.075
  1.090   1.108   1.139   1.143   1.156   1.171   1.173   1.186
  1.189   1.204   1.220   1.251   1.270   1.275   1.299   1.320
  1.328   1.415   1.436   1.439   1.460   1.474   1.489   1.505
  1.524   1.556   1.578   1.591   1.597   1.629   1.642   1.647
  1.664   1.684   1.701   1.715   1.739   1.741   1.762   1.776
  1.804   1.824   1.870   1.889   1.939   1.940   1.956   2.001
  2.047   2.065   2.091   2.135   2.155   2.183   2.194   2.211
  2.224   2.237   2.331   2.375   2.384   2.481   2.506   2.546
  2.557   2.582   2.607   2.615   2.617   2.653   2.674   2.699
  2.720   2.734   2.783   2.817   2.833   2.853   2.864   2.869
  2.900   2.913   2.938   2.947   2.959   3.000   3.013   3.050
  3.059   3.093   3.124   3.153   3.169   3.183   3.224   3.278
  3.352   3.361   3.369   3.429   3.518   3.545   3.626   3.643
  3.733   3.809   3.824   3.871   3.879   3.997   4.025   4.034
  4.065   4.095   4.210   4.332   4.768   4.880   4.958   4.976
  5.041   5.050   5.144   5.161   5.359   5.395   5.576   5.578
  5.856   5.865  23.785  23.811  23.831  23.889  23.913  35.627
 49.856  49.864  49.995  50.014
 --------------------------------------------------------------

          Ground-State Mulliken Net Atomic Charges

     Atom                 Charge (a.u.)
  ----------------------------------------
      1 C                     0.010611
      2 C                    -0.019482
      3 C                    -0.339296
      4 C                    -0.178698
      5 C                    -0.119627
      6 O                    -0.379846
      7 O                    -0.210813
      8 N                    -0.468223
      9 O                    -0.400976
     10 O                    -0.256835
     11 H                     0.188596
     12 H                     0.240177
     13 H                     0.197181
     14 H                     0.192705
     15 H                     0.279746
     16 H                     0.315412
     17 H                     0.310414
     18 H                     0.296055
     19 H                     0.342900
  ----------------------------------------
  Sum of atomic charges =     0.000000

 -----------------------------------------------------------------
                    Cartesian Multipole Moments
 -----------------------------------------------------------------
    Charge (ESU x 10^10)
                 0.0000
    Dipole Moment (Debye)
         X       0.5410      Y      -8.4426      Z      -2.7423
       Tot       8.8933
    Quadrupole Moments (Debye-Ang)
        XX     -81.2498     XY      -8.0455     YY     -62.2142
        XZ      17.2166     YZ      -0.8627     ZZ     -57.0434
    Octopole Moments (Debye-Ang^2)
       XXX       8.1654    XXY     -73.9568    XYY      -1.2097
       YYY     -19.9318    XXZ     -33.5875    XYZ       3.4252
       YYZ       5.4533    XZZ      -0.3240    YZZ     -14.9196
       ZZZ      -5.5276
    Hexadecapole Moments (Debye-Ang^3)
      XXXX   -2476.5598   XXXY     -45.1216   XXYY    -402.2047
      XYYY     -55.9682   YYYY    -349.3482   XXXZ     148.5883
      XXYZ       7.4021   XYYZ      35.2738   YYYZ       1.8421
      XXZZ    -361.6555   XYZZ       0.0020   YYZZ     -90.2142
      XZZZ      53.4564   YZZZ      -3.8846   ZZZZ    -192.9936
 -----------------------------------------------------------------
Archival summary:
1\1\TWL02\SP\ProcedureUnspecified\BasisUnspecified\4159\cher\TueDec1300:45:272016TueDec1300:45:272016\0\\#,ProcedureUnspecified,BasisUnspecified,\\0,1\C\H,1,1.09564\N,1,1.45419,2,107.508\H,3,1.00943,1,117.314,2,50.1951,0\H,3,1.0111,1,116.7,2,-170.244,0\C,1,1.54018,2,108.539,3,-119.102,0\H,6,1.09073,1,108.725,2,-70.1568,0\H,6,1.09486,1,109.583,2,173.718,0\C,6,1.52878,1,112.246,2,52.1949,0\H,9,1.09652,6,109.808,1,46.5046,0\H,9,1.09664,6,110.327,1,-70.6229,0\C,9,1.52114,6,112.982,1,166.547,0\O,12,1.1985,9,124.951,6,-13.2595,0\O,12,1.36249,9,115.232,6,168.4,0\H,14,0.964669,12,110.731,9,-2.26344,0\C,1,1.54851,2,104.117,3,124.937,0\O,16,1.20001,1,122.235,2,53.7749,0\O,16,1.35119,1,116.473,2,-126.045,0\H,18,0.968845,16,108.39,1,1.37801,0\\\@

 Total job time:  222.18s(wall), 221.84s(cpu) 
 Tue Dec 13 00:45:27 2016

        *************************************************************
        *                                                           *
        *  Thank you very much for using Q-Chem.  Have a nice day.  *
        *                                                           *
        *************************************************************
