# Supplementary material for: A DFT investigation of the blue bottle experiment: E∘half-cell analysis of autoxidation catalysed by redox indicators
Source: R Soc Open Sci. 2017 Nov 8;4(11):170708. doi: 10.1098/rsos.170708 (PMC5717635; doi:10.1098/rsos.170708)
Supplement: output.zip [file rsos170708supp2.zip › B3LYP_6-311++Gdp_reducing_agents/C6H10O6_chain.out]

pikachu 127.0.1
Q-Chem Developer Version! Running on 127.0.1.*
                  Welcome to Q-Chem
     A Quantum Leap Into The Future Of Chemistry


 Q-Chem 4.4, Q-Chem, Inc., Pleasanton, CA (2016)

 Y. Shao,  Z. Gan,  E. Epifanovsky,  A. T. B. Gilbert,  M. Wormit,  
 J. Kussmann,  A. W. Lange,  A. Behn,  J. Deng,  X. Feng,  D. Ghosh,  
 M. Goldey,  P. R. Horn,  L. D. Jacobson,  I. Kaliman,  F. Rob,  
 R. Z. Khaliullin,  T. Kus,  A. Landau,  J. Liu,  E. I. Proynov,  Y. M. Rhee,  
 R. M. Richard,  M. A. Rohrdanz,  R. P. Steele,  E. J. Sundstrom,  
 H. L. Woodcock III,  P. M. Zimmerman,  D. Zuev,  B. Albrecht,  E. Alguire,  
 B. Austin,  S. A. Baeppler,  G. J. O. Beran,  Y. A. Bernard,  E. Berquist,  
 K. Brandhorst,  K. B. Bravaya,  S. T. Brown,  D. Casanova,  C.-M. Chang,  
 Y. Chen,  S. H. Chien,  K. D. Closser,  M. P. Coons,  D. L. Crittenden,  
 S. Dasgupta,  M. Diedenhofen,  R. A. DiStasio Jr.,  H. Do,  A. D. Dutoi,  
 R. G. Edgar,  P.-T. Fang,  S. Fatehi,  Q. Feng,  L. Fusti-Molnar,  
 A. Ghysels,  A. Golubeva-Zadorozhnaya,  J. Gomes,  A. Gunina,  
 M. W. D. Hanson-Heine,  P. H. P. Harbach,  A. W. Hauser,  J. E. Herr,  
 E. G. Hohenstein,  Z. C. Holden,  K. Hui,  T.-C. Jagau,  H. Ji,  B. Kaduk,  
 K. Khistyaev,  Jaehoon Kim,  Jihan Kim,  R. A. King,  P. Klunzinger,  
 K. Koh,  D. Kosenkov,  T. Kowalczyk,  C. M. Krauter,  A. Kunitsa,  
 K. U. Lao,  A. Laurent,  K. V. Lawler,  J. Lee,  D. Lefrancois,  S. Lehtola,  
 S. V. Levchenko,  C. Y. Lin,  Y.-S. Lin,  F. Liu,  E. Livshits,  
 R. C. Lochan,  A. Luenser,  P. Manohar,  S. F. Manzer,  S.-P. Mao,  Y. Mao,  
 N. Mardirossian,  A. V. Marenich,  L. A. Martinez-Martinez,  S. A. Maurer,  
 N. J. Mayhall,  J.-M. Mewes,  A. F. Morrison,  K. Nanda,  T. S. Nguyen-Beck,  
 C. M. Oana,  R. Olivares-Amaya,  D. P. O'Neill,  J. A. Parkhill,  
 T. M. Perrine,  R. Peverati,  P. A. Pieniazek,  F. Plasser,  A. Prociuk,  
 D. R. Rehn,  E. Rosta,  N. J. Russ,  N. Sergueev,  S. M. Sharada,  
 S. Sharma,  D. W. Small,  A. Sodt,  T. Stauch,  T. Stein,  D. Stuck,  
 Y.-C. Su,  A. J. W. Thom,  T. Tsuchimochi,  L. Vogt,  O. Vydrov,  T. Wang,  
 M. A. Watson,  J. Wenzel,  A. White,  C. F. Williams,  V. Vanovschi,  
 K. Yao,  S. Yeganeh,  S. R. Yost,  Z.-Q. You,  I. Y. Zhang,  X. Zhang,  
 Y. Zhao,  B. R. Brooks,  G. K. L. Chan,  D. M. Chipman,  C. J. Cramer,  
 W. A. Goddard III,  M. S. Gordon,  W. J. Hehre,  A. Klamt,  
 H. F. Schaefer III,  M. W. Schmidt,  C. D. Sherrill,  D. G. Truhlar,  
 A. Warshel,  X. Xu,  A. Aspuru-Guzik,  R. Baer,  A. T. Bell,  N. A. Besley,  
 J.-D. Chai,  A. Dreuw,  B. D. Dunietz,  T. R. Furlani,  S. R. Gwaltney,  
 C.-P. Hsu,  Y. Jung,  J. Kong,  D. S. Lambrecht,  W. Liang,  C. Ochsenfeld,  
 V. A. Rassolov,  L. V. Slipchenko,  J. E. Subotnik,  T. Van Voorhis,  
 J. M. Herbert,  A. I. Krylov,  P. M. W. Gill,  M. Head-Gordon

 Contributors to earlier versions of Q-Chem not listed above: 
 R. D. Adamson,  J. Baker,  E. F. C. Byrd,  A. K. Chakraborty,  C.-L. Cheng,  
 H. Dachsel,  R. J. Doerksen,  G. Hawkins,  A. Heyden,  S. Hirata,  
 G. Kedziora,  F. J. Keil,  C. Kelley,  P. P. Korambath,  W. Kurlancheek,  
 A. M. Lee,  M. S. Lee,  D. Liotard,  I. Lotan,  P. E. Maslen,  N. Nair,  
 D. Neuhauser,  R. Olson,  B. Peters,  J. Ritchie,  N. E. Schultz,  
 N. Shenvi,  A. C. Simmonett,  K. S. Thanthiriwatte,  Q. Wu,  W. Zhang

 Please cite Q-Chem as follows:
 Y. Shao et al., Mol. Phys. 113, 184-215 (2015)
 DOI: 10.1080/00268976.2014.952696

 Q-Chem 4.4.2 for Intel X86 EM64T Linux

 Parts of Q-Chem use Armadillo 5.200.1 (Boston Tea Smuggler).
 http://arma.sourceforge.net/

 Q-Chem begins on Wed Dec 14 15:55:04 2016  


Host: 0

     Scratch files written to /scratch/cher/qchem11391//
FILE_GEOM_ORG=        593

Checking the input file for inconsistencies... 	...done.

--------------------------------------------------------------
User input:
--------------------------------------------------------------
$molecule
0 1
  C    0.8168354   -0.2733102    0.1297729
  C   -0.4522317    0.5494491   -0.1896366
  O   -0.4427779    1.8020807    0.4768545
  H   -0.5000768    0.6702497   -1.2836627
  C   -1.7174602   -0.1680375    0.2887411
  O   -1.7395057   -1.4772218   -0.2847623
  H   -1.6777927   -0.2405429    1.3870647
  C   -2.9965856    0.5660488   -0.0972409
  H   -3.0474689    1.5353137    0.4118396
  H   -3.0094574    0.7306451   -1.1850248
  O   -4.0617083   -0.3038328    0.3018197
  C    2.0913384    0.5035993   -0.1824320
  C    3.4303901   -0.2207540    0.0123790
  O    0.9270304   -1.4430861   -0.6616709
  H    0.8301051   -0.5018545    1.2106760
  O    2.1342739    1.6663187   -0.5478329
  O    3.5904944   -1.0863266    0.8383230
  H    0.3192988    2.2876701    0.1148351
  H   -2.6408582   -1.8134918   -0.1348906
  H   -4.8885072    0.0233074   -0.0808512
  H    4.2542876    0.2000606   -0.6007282
  H    0.0642961   -1.8967877   -0.5906075
$end

$rem
   BASIS  =  6-311++G**
   JOB_TYPE  =  optimization
   METHOD  =  B3LYP
$end

--------------------------------------------------------------
 ----------------------------------------------------------------
             Standard Nuclear Orientation (Angstroms)
    I     Atom           X                Y                Z
 ----------------------------------------------------------------
    1      C       0.8168354084    -0.2733101971     0.1297728938
    2      C      -0.4522316908     0.5494491067    -0.1896365996
    3      O      -0.4427778842     1.8020807062     0.4768545013
    4      H      -0.5000767957     0.6702497077    -1.2836626993
    5      C      -1.7174601906    -0.1680374901     0.2887411058
    6      O      -1.7395056970    -1.4772217896    -0.2847622950
    7      H      -1.6777926856    -0.2405428910     1.3870647056
    8      C      -2.9965855904     0.5660488138    -0.0972408876
    9      H      -3.0474688852     1.5353137136     0.4118396134
   10      H      -3.0094573950     0.7306451147    -1.1850247874
   11      O      -4.0617082909    -0.3038327835     0.3018197168
   12      C       2.0913384091     0.5035992996    -0.1824320116
   13      C       3.4303901079    -0.2207540043     0.0123789815
   14      O       0.9270304013    -1.4430860968    -0.6616709076
   15      H       0.8301051128    -0.5018544979     1.2106759936
   16      O       2.1342739106     1.6663186997    -0.5478329109
   17      O       3.5904944094    -1.0863266054     0.8383229801
   18      H       0.3192988155     2.2876701043     0.1148350981
   19      H      -2.6408581972    -1.8134917872    -0.1348905910
   20      H      -4.8885071918     0.0233074191    -0.0808511790
   21      H       4.2542876062     0.2000605938    -0.6007282221
   22      H       0.0642961004    -1.8967876944    -0.5906075039
 ----------------------------------------------------------------
 Molecular Point Group                 C1    NOp =  1
 Largest Abelian Subgroup              C1    NOp =  1
 Nuclear Repulsion Energy =   758.5907218543 hartrees
 There are       47 alpha and       47 beta electrons
 Requested basis set is 6-311++G(d,p)
 There are 122 shells and 334 basis functions

 Total QAlloc Memory Limit   2000 MB
 Mega-Array Size        61 MB
 MEM_STATIC part        62 MB
 A cutoff of  1.0D-11 yielded   6332 shell pairs
 There are     47392 function pairs (     50619 Cartesian)

 -------------------------------------------------------
 OpenMP Integral Computing Module                       
 Release: version 1.0, May 2013, Q-Chem Inc. Pittsburgh 
 -------------------------------------------------------
 Integral Job Info:
 Integral job number is                      11
 Integral operator is                         1
 short-range coefficients                     0
 long-range coefficients              100000000
 Omega coefficients                           0
 if combine SR and LR in K                    0
 Integral screening is                        0
 Integral computing path is                   2
 max size of driver memory is            800000
 size of driver memory is                593474
 size of scratch memory is              2260544
 max col of scratch BK array               1296
 max len of scratch array in speh3          155
 max len of scratch index in speh4           18
 max int batch size is                      520
 min int batch size is                       52
 fixed nKL is                                52
 max L of basis functions is                  2
 order of int derivative is                   0
 number of shells is                        122
 number of basis is                         346
 number of cartesian basis is               346
 number of contracted shell pairs          6332
 number of primitive shell pairs          14834
 maxK2 (contraction) of shell pair           36
 max number of K2 of shell pair               1
 max number of CS2 of shell pair           1123
 max number of PS2 of shell pair           2088
 mem total for path MDJ                   90888
 -------------------------------------------------------
 Smallest overlap matrix eigenvalue = 3.87E-06

 Scale SEOQF with 1.000000e-01/1.000000e-01/1.000000e-01

 Standard Electronic Orientation quadrupole field applied
 Nucleus-field energy     =     0.0000000253 hartrees
 Guess from superposition of atomic densities
 Warning:  Energy on first SCF cycle will be non-variational
 A restricted hybrid HF-DFT SCF calculation will be
 performed using Pulay DIIS extrapolation
 Exchange:     0.2000 Hartree-Fock + 0.0800 Slater + 0.7200 B88
 Correlation:  0.1900 VWN1RPA + 0.8100 LYP
 Using SG-1 standard quadrature grid
 SCF converges when DIIS error is below 1.0E-08
 ---------------------------------------
  Cycle       Energy         DIIS Error
 ---------------------------------------
    1    -688.2384962214      3.41E-02
    2    -685.9241662593      4.91E-03
    3    -685.4101282506      8.71E-03
    4    -686.1486387139      1.45E-03
    5    -686.1694063106      5.25E-04
    6    -686.1718305399      1.41E-04
    7    -686.1720397420      4.53E-05
    8    -686.1720561443      2.48E-05
    9    -686.1720616694      4.76E-06
   10    -686.1720623860      1.44E-06
   11    -686.1720624158      5.32E-07
   12    -686.1720624477      1.26E-07
   13    -686.1720624395      3.19E-08
   14    -686.1720624357      1.17E-08
   15    -686.1720624370      2.57E-09 Convergence criterion met
 ---------------------------------------
 SCF time:  CPU 537.55 s  wall 537.90 s
 SCF   energy in the final basis set = -686.1720624370
 Total energy in the final basis set = -686.1720624370

 --------------------------------------------------------------

                    Orbital Energies (a.u.)
 --------------------------------------------------------------

 Alpha MOs
 -- Occupied --
-19.173 -19.163 -19.157 -19.152 -19.141 -19.136 -10.304 -10.293
-10.254 -10.248 -10.247 -10.240  -1.106  -1.085  -1.072  -1.051
 -1.042  -1.036  -0.798  -0.762  -0.713  -0.672  -0.611  -0.569
 -0.565  -0.554  -0.545  -0.517  -0.502  -0.494  -0.491  -0.468
 -0.458  -0.446  -0.430  -0.423  -0.410  -0.396  -0.389  -0.384
 -0.360  -0.335  -0.317  -0.311  -0.307  -0.285  -0.272
 -- Virtual --
 -0.116  -0.027  -0.016  -0.004   0.003   0.007   0.015   0.031
  0.033   0.041   0.045   0.063   0.064   0.069   0.073   0.084
  0.087   0.094   0.097   0.102   0.109   0.113   0.117   0.120
  0.127   0.132   0.136   0.141   0.143   0.145   0.149   0.151
  0.159   0.167   0.171   0.178   0.184   0.185   0.197   0.198
  0.204   0.210   0.216   0.221   0.230   0.237   0.240   0.241
  0.251   0.262   0.265   0.269   0.278   0.282   0.285   0.288
  0.291   0.300   0.304   0.308   0.316   0.319   0.328   0.329
  0.331   0.333   0.343   0.350   0.359   0.365   0.371   0.376
  0.389   0.399   0.404   0.413   0.417   0.429   0.443   0.452
  0.476   0.488   0.500   0.525   0.532   0.545   0.556   0.562
  0.581   0.594   0.602   0.611   0.618   0.638   0.652   0.653
  0.672   0.679   0.685   0.694   0.699   0.705   0.721   0.734
  0.759   0.765   0.766   0.803   0.840   0.857   0.898   0.907
  0.969   0.987   0.999   1.038   1.054   1.075   1.082   1.092
  1.106   1.125   1.137   1.143   1.155   1.158   1.168   1.176
  1.183   1.188   1.203   1.213   1.223   1.246   1.257   1.266
  1.299   1.309   1.341   1.356   1.382   1.404   1.434   1.438
  1.451   1.468   1.481   1.488   1.518   1.533   1.542   1.555
  1.569   1.578   1.590   1.596   1.604   1.619   1.638   1.652
  1.658   1.669   1.694   1.733   1.742   1.747   1.765   1.772
  1.786   1.820   1.835   1.852   1.899   1.904   1.920   1.954
  1.957   2.028   2.039   2.055   2.066   2.073   2.107   2.126
  2.138   2.150   2.193   2.217   2.264   2.281   2.298   2.313
  2.349   2.454   2.468   2.491   2.538   2.558   2.565   2.590
  2.606   2.616   2.635   2.662   2.669   2.707   2.761   2.809
  2.820   2.835   2.845   2.852   2.868   2.879   2.888   2.935
  2.943   2.950   2.973   2.980   3.008   3.080   3.094   3.113
  3.145   3.154   3.179   3.191   3.199   3.217   3.263   3.288
  3.299   3.318   3.346   3.359   3.391   3.403   3.486   3.523
  3.540   3.635   3.774   3.838   3.849   3.869   3.880   3.893
  3.924   3.966   3.986   3.994   4.084   4.126   4.154   4.233
  4.337   5.005   5.030   5.042   5.068   5.083   5.095   5.142
  5.207   5.375   5.413   5.437   5.459   5.609   5.621   5.636
  5.645   5.712   5.731  23.751  23.768  23.788  23.795  23.828
 23.851  49.886  49.911  49.919  49.921  49.945  49.953
 --------------------------------------------------------------

          Ground-State Mulliken Net Atomic Charges

     Atom                 Charge (a.u.)
  ----------------------------------------
      1 C                    -0.322919
      2 C                    -0.324116
      3 O                    -0.212599
      4 H                     0.256123
      5 C                    -0.143515
      6 O                    -0.281538
      7 H                     0.243961
      8 C                    -0.429579
      9 H                     0.203727
     10 H                     0.168489
     11 O                    -0.297060
     12 C                     0.321750
     13 C                    -0.144553
     14 O                    -0.211476
     15 H                     0.232728
     16 O                    -0.208138
     17 O                    -0.163179
     18 H                     0.278642
     19 H                     0.285732
     20 H                     0.265032
     21 H                     0.150751
     22 H                     0.331736
  ----------------------------------------
  Sum of atomic charges =    -0.000000

 -----------------------------------------------------------------
                    Cartesian Multipole Moments
 -----------------------------------------------------------------
    Charge (ESU x 10^10)
                 0.0000
    Dipole Moment (Debye)
         X      -3.3957      Y       1.2410      Z      -1.2315
       Tot       3.8193
    Quadrupole Moments (Debye-Ang)
        XX     -60.2318     XY       2.8441     YY     -76.9443
        XZ       1.4868     YZ      -0.3551     ZZ     -73.3895
    Octopole Moments (Debye-Ang^2)
       XXX     -82.2172    XXY      24.9692    XYY     -21.4856
       YYY      -9.4667    XXZ     -35.3851    XYZ       9.3460
       YYZ      -1.1662    XZZ      -3.3028    YZZ       0.3060
       ZZZ      -0.1769
    Hexadecapole Moments (Debye-Ang^3)
      XXXX   -2071.6361   XXXY      12.2313   XXYY    -546.8352
      XYYY      29.0710   YYYY    -531.8161   XXXZ      15.0252
      XXYZ      34.2957   XYYZ       5.0859   YYYZ       7.1788
      XXZZ    -469.3903   XYZZ       5.3693   YYZZ    -128.2948
      XZZZ       3.0364   YZZZ      -3.5222   ZZZZ    -172.1516
 -----------------------------------------------------------------
 Calculating analytic gradient of the SCF energy
 Gradient of SCF Energy
            1           2           3           4           5           6
    1  -0.0006814   0.0014395  -0.0059457   0.0002804  -0.0001092   0.0068652
    2  -0.0028487   0.0024043  -0.0034534  -0.0007375  -0.0026112   0.0027735
    3  -0.0007532   0.0013533   0.0036580  -0.0017661  -0.0011288  -0.0024502
            7           8           9          10          11          12
    1  -0.0000615  -0.0041299   0.0003131   0.0005718   0.0080033  -0.0003930
    2   0.0005321  -0.0034518   0.0022290   0.0010100  -0.0037683  -0.0081242
    3   0.0017202   0.0012216   0.0001238  -0.0016686   0.0038117   0.0024510
           13          14          15          16          17          18
    1  -0.0031286   0.0063260  -0.0003087   0.0002389   0.0010453   0.0051880
    2   0.0062853   0.0028268   0.0004320   0.0096500  -0.0079837   0.0011704
    3  -0.0064339  -0.0019403   0.0018349  -0.0030304   0.0069300  -0.0035254
           19          20          21          22
    1  -0.0063567  -0.0047002   0.0011037  -0.0055603
    2   0.0000424   0.0033403   0.0012127  -0.0009301
    3   0.0017035  -0.0035837  -0.0006371   0.0021097
 Max gradient component =       9.650E-03
 RMS gradient           =       3.674E-03
 Gradient time:  CPU 171.35 s  wall 171.33 s
 Geometry Optimization Parameters
   NAtoms,    NIC,     NZ,  NCons,   NDum,   NFix, NCnnct, MaxDiis
       22     148       0       0       0       0       0       0


** GEOMETRY OPTIMIZATION IN DELOCALIZED INTERNAL COORDINATES **
   Searching for a Minimum

   Optimization Cycle:   1

                       Coordinates (Angstroms)
     ATOM                X               Y               Z
      1  C         0.8168354084   -0.2733101971    0.1297728938
      2  C        -0.4522316908    0.5494491067   -0.1896365996
      3  O        -0.4427778842    1.8020807062    0.4768545013
      4  H        -0.5000767957    0.6702497077   -1.2836626993
      5  C        -1.7174601906   -0.1680374901    0.2887411058
      6  O        -1.7395056970   -1.4772217896   -0.2847622950
      7  H        -1.6777926856   -0.2405428910    1.3870647056
      8  C        -2.9965855904    0.5660488138   -0.0972408876
      9  H        -3.0474688852    1.5353137136    0.4118396134
     10  H        -3.0094573950    0.7306451147   -1.1850247874
     11  O        -4.0617082909   -0.3038327835    0.3018197168
     12  C         2.0913384091    0.5035992996   -0.1824320116
     13  C         3.4303901079   -0.2207540043    0.0123789815
     14  O         0.9270304013   -1.4430860968   -0.6616709076
     15  H         0.8301051128   -0.5018544979    1.2106759936
     16  O         2.1342739106    1.6663186997   -0.5478329109
     17  O         3.5904944094   -1.0863266054    0.8383229801
     18  H         0.3192988155    2.2876701043    0.1148350981
     19  H        -2.6408581972   -1.8134917872   -0.1348905910
     20  H        -4.8885071918    0.0233074191   -0.0808511790
     21  H         4.2542876062    0.2000605938   -0.6007282221
     22  H         0.0642961004   -1.8967876944   -0.5906075039
   Point Group: c1    Number of degrees of freedom:    60


   Energy is   -686.172062437


 Attempting to Generate Delocalized Internal Coordinates

 60 Hessian modes will be used to form the next step
  Hessian Eigenvalues:
     0.003121    0.004572    0.005058    0.005132    0.005429    0.005881
     0.005941    0.011421    0.011748    0.013140    0.013443    0.044574
     0.045902    0.049776    0.050089    0.050096    0.052268    0.057388
     0.061102    0.071139    0.073567    0.081980    0.106660    0.133596
     0.160000    0.160000    0.160000    0.160000    0.160000    0.163539
     0.168521    0.175085    0.197027    0.197067    0.197716    0.219658
     0.220183    0.249915    0.250000    0.280116    0.289820    0.293170
     0.298964    0.299395    0.326147    0.331482    0.334932    0.335246
     0.336554    0.341278    0.407129    0.410670    0.426207    0.429686
     0.519037    0.526400    0.526771    0.537845    0.955874    1.013464

 Minimum Search - Taking Simple RFO Step
 Searching for Lamda that Minimizes Along All modes
 Value Taken    Lamda =  -0.00155076
 Step Taken.  Stepsize is  0.231707

                             Maximum     Tolerance    Cnvgd?
         Gradient           0.008782      0.000300      NO
         Displacement       0.092275      0.001200      NO
         Energy change     *********      0.000001      NO


 New Cartesian Coordinates Obtained by Inverse Iteration

 Displacement from previous Coordinates is:  0.426479
 ----------------------------------------------------------------
             Standard Nuclear Orientation (Angstroms)
    I     Atom           X                Y                Z
 ----------------------------------------------------------------
    1      C       0.8166394422    -0.2827076508     0.1016816162
    2      C      -0.4567119872     0.5441841491    -0.2010595729
    3      O      -0.4450092162     1.7928949452     0.4778337786
    4      H      -0.5152409165     0.6819010842    -1.2899215021
    5      C      -1.7210328609    -0.1729473858     0.2828732318
    6      O      -1.7424548249    -1.4902710700    -0.2792786533
    7      H      -1.6731108261    -0.2452386502     1.3782333019
    8      C      -2.9968323719     0.5723470972    -0.0947846665
    9      H      -3.0306019226     1.5398821965     0.4123163077
   10      H      -3.0241299139     0.7290993471    -1.1806161179
   11      O      -4.0787022634    -0.2730636937     0.3214055595
   12      C       2.0956539009     0.4958984049    -0.1895725851
   13      C       3.4379999555    -0.2097084493     0.0542950912
   14      O       0.9348676932    -1.4408544945    -0.7090049473
   15      H       0.8281590362    -0.5348314780     1.1745671266
   16      O       2.1395625431     1.6474363591    -0.5712894555
   17      O       3.6085603671    -0.9910974123     0.9509832233
   18      H       0.3021558613     2.3003854068     0.1311159250
   19      H      -2.6257335656    -1.8527385327    -0.1228467060
   20      H      -4.9074780557     0.0602801962    -0.0344669155
   21      H       4.2532060587     0.1479723466    -0.6040869626
   22      H       0.0841536541    -1.9093252737    -0.6754120820
 ----------------------------------------------------------------
 Molecular Point Group                 C1    NOp =  1
 Largest Abelian Subgroup              C1    NOp =  1
 Nuclear Repulsion Energy =   757.1311127425 hartrees
 There are       47 alpha and       47 beta electrons
 Applying Cartesian multipole field
    Component          Value
    ---------          -----
     (2,0,0)        1.00000E-11
     (0,2,0)        2.00000E-11
     (0,0,2)       -3.00000E-11
 Nucleus-field energy     =     0.0000000250 hartrees
 Requested basis set is 6-311++G(d,p)
 There are 122 shells and 334 basis functions
 A cutoff of  1.0D-11 yielded   6326 shell pairs
 There are     47349 function pairs (     50573 Cartesian)
 Smallest overlap matrix eigenvalue = 3.93E-06
 Guess MOs from SCF MO coefficient file
 Reading MOs from coefficient file
 Reading MOs from coefficient file
 A restricted hybrid HF-DFT SCF calculation will be
 performed using Pulay DIIS extrapolation
 Exchange:     0.2000 Hartree-Fock + 0.0800 Slater + 0.7200 B88
 Correlation:  0.1900 VWN1RPA + 0.8100 LYP
 Using SG-1 standard quadrature grid
 SCF converges when DIIS error is below 1.0E-08
 Geometry optimization detected.  Setting ReadMinima to 0
 Setting SaveMinima to 0
 ---------------------------------------
  Cycle       Energy         DIIS Error
 ---------------------------------------
    1    -686.1737557611      1.12E-03
    2    -686.1724444309      1.43E-04
    3    -686.1722224393      2.33E-04
    4    -686.1727662709      5.84E-05
    5    -686.1727993369      1.68E-05
    6    -686.1728016054      6.68E-06
    7    -686.1728024518      2.91E-06
    8    -686.1728025595      4.82E-07
    9    -686.1728025124      2.17E-07
   10    -686.1728024959      1.25E-07
   11    -686.1728025190      4.53E-08
   12    -686.1728025146      1.32E-08
   13    -686.1728025144      6.05E-09 Convergence criterion met
 ---------------------------------------
 SCF time:  CPU 464.96 s  wall 465.52 s
 SCF   energy in the final basis set = -686.1728025144
 Total energy in the final basis set = -686.1728025144

 --------------------------------------------------------------

                    Orbital Energies (a.u.)
 --------------------------------------------------------------

 Alpha MOs
 -- Occupied --
-19.172 -19.163 -19.154 -19.152 -19.141 -19.137 -10.303 -10.292
-10.254 -10.250 -10.248 -10.239  -1.108  -1.088  -1.069  -1.050
 -1.042  -1.036  -0.799  -0.762  -0.713  -0.672  -0.613  -0.571
 -0.565  -0.552  -0.547  -0.518  -0.503  -0.494  -0.491  -0.470
 -0.458  -0.446  -0.430  -0.423  -0.410  -0.396  -0.389  -0.381
 -0.359  -0.335  -0.318  -0.310  -0.307  -0.286  -0.272
 -- Virtual --
 -0.112  -0.026  -0.018  -0.004   0.003   0.007   0.015   0.031
  0.034   0.041   0.045   0.063   0.064   0.067   0.073   0.083
  0.088   0.095   0.098   0.102   0.109   0.113   0.118   0.120
  0.127   0.132   0.136   0.139   0.144   0.146   0.149   0.152
  0.159   0.167   0.170   0.178   0.182   0.187   0.195   0.198
  0.203   0.210   0.215   0.221   0.231   0.236   0.239   0.241
  0.251   0.261   0.266   0.270   0.279   0.281   0.284   0.290
  0.292   0.301   0.305   0.308   0.316   0.319   0.328   0.331
  0.332   0.335   0.342   0.350   0.357   0.368   0.371   0.375
  0.390   0.398   0.405   0.414   0.416   0.425   0.440   0.451
  0.478   0.487   0.501   0.526   0.534   0.544   0.558   0.568
  0.583   0.588   0.604   0.612   0.617   0.640   0.653   0.653
  0.673   0.681   0.689   0.694   0.698   0.706   0.724   0.735
  0.759   0.764   0.769   0.798   0.837   0.860   0.897   0.908
  0.967   0.989   1.000   1.031   1.062   1.076   1.084   1.092
  1.104   1.126   1.135   1.141   1.148   1.157   1.168   1.177
  1.182   1.185   1.203   1.208   1.225   1.250   1.261   1.269
  1.303   1.313   1.341   1.356   1.388   1.408   1.432   1.437
  1.448   1.472   1.478   1.491   1.515   1.532   1.544   1.555
  1.567   1.574   1.589   1.597   1.606   1.624   1.636   1.649
  1.662   1.670   1.692   1.732   1.738   1.747   1.764   1.770
  1.785   1.816   1.834   1.851   1.893   1.903   1.920   1.953
  1.963   2.026   2.043   2.052   2.068   2.074   2.106   2.124
  2.139   2.148   2.194   2.214   2.268   2.281   2.297   2.315
  2.351   2.457   2.472   2.494   2.540   2.562   2.568   2.588
  2.605   2.615   2.628   2.661   2.669   2.705   2.760   2.810
  2.813   2.831   2.843   2.851   2.869   2.874   2.888   2.929
  2.944   2.947   2.972   2.979   3.008   3.080   3.091   3.111
  3.144   3.149   3.178   3.193   3.195   3.214   3.264   3.286
  3.308   3.318   3.348   3.357   3.397   3.402   3.491   3.524
  3.538   3.643   3.785   3.833   3.858   3.880   3.885   3.902
  3.931   3.968   3.979   3.994   4.085   4.118   4.153   4.232
  4.334   5.010   5.029   5.039   5.066   5.076   5.093   5.144
  5.205   5.368   5.405   5.427   5.451   5.620   5.633   5.645
  5.659   5.718   5.726  23.753  23.771  23.787  23.795  23.831
 23.862  49.889  49.913  49.920  49.922  49.946  49.953
 --------------------------------------------------------------

          Ground-State Mulliken Net Atomic Charges

     Atom                 Charge (a.u.)
  ----------------------------------------
      1 C                    -0.319623
      2 C                    -0.328633
      3 O                    -0.216805
      4 H                     0.256659
      5 C                    -0.139921
      6 O                    -0.286286
      7 H                     0.245196
      8 C                    -0.413756
      9 H                     0.203899
     10 H                     0.167421
     11 O                    -0.301466
     12 C                     0.299865
     13 C                    -0.126961
     14 O                    -0.211523
     15 H                     0.234570
     16 O                    -0.204482
     17 O                    -0.165772
     18 H                     0.279549
     19 H                     0.285009
     20 H                     0.264326
     21 H                     0.149527
     22 H                     0.329207
  ----------------------------------------
  Sum of atomic charges =    -0.000000

 -----------------------------------------------------------------
                    Cartesian Multipole Moments
 -----------------------------------------------------------------
    Charge (ESU x 10^10)
                -0.0000
    Dipole Moment (Debye)
         X      -3.3599      Y       1.1217      Z      -1.3390
       Tot       3.7868
    Quadrupole Moments (Debye-Ang)
        XX     -60.8717     XY       2.3128     YY     -75.8508
        XZ       0.9739     YZ      -0.0940     ZZ     -73.9289
    Octopole Moments (Debye-Ang^2)
       XXX     -81.8335    XXY      23.3503    XYY     -20.7544
       YYY     -10.8687    XXZ     -36.5068    XYZ       9.7539
       YYZ      -1.2689    XZZ      -4.8546    YZZ       0.0937
       ZZZ      -1.6569
    Hexadecapole Moments (Debye-Ang^3)
      XXXX   -2090.3583   XXXY      -1.3671   XXYY    -540.7488
      XYYY      26.5688   YYYY    -516.9017   XXXZ      -3.0918
      XXYZ      34.9819   XYYZ       4.3531   YYYZ       7.9437
      XXZZ    -480.5284   XYZZ       5.9148   YYZZ    -128.2160
      XZZZ      -3.3364   YZZZ      -3.1296   ZZZZ    -183.3883
 -----------------------------------------------------------------
 Calculating analytic gradient of the SCF energy
 Gradient of SCF Energy
            1           2           3           4           5           6
    1   0.0015532  -0.0007318  -0.0010892  -0.0001015   0.0015485   0.0004652
    2  -0.0009914   0.0009979  -0.0003240  -0.0003017   0.0001020  -0.0001862
    3  -0.0007955   0.0011933   0.0000849  -0.0002770  -0.0012920   0.0002606
            7           8           9          10          11          12
    1   0.0001366  -0.0003453  -0.0003905   0.0000311  -0.0000739   0.0007075
    2   0.0000050  -0.0003702   0.0002214   0.0003697   0.0005909  -0.0023466
    3   0.0002448   0.0005876  -0.0000716  -0.0000737   0.0002551   0.0008689
           13          14          15          16          17          18
    1  -0.0007857   0.0004367  -0.0001515   0.0000099   0.0006663   0.0010504
    2   0.0014272   0.0005268   0.0005254   0.0020762  -0.0008467   0.0008106
    3  -0.0004953   0.0004778   0.0003606  -0.0007154   0.0005649  -0.0001400
           19          20          21          22
    1  -0.0012569  -0.0006455  -0.0001302  -0.0009035
    2  -0.0007998  -0.0002106  -0.0000598  -0.0012161
    3  -0.0000077  -0.0002787   0.0001609  -0.0009124
 Max gradient component =       2.347E-03
 RMS gradient           =       7.698E-04
 Gradient time:  CPU 170.78 s  wall 170.75 s
 Geometry Optimization Parameters
   NAtoms,    NIC,     NZ,  NCons,   NDum,   NFix, NCnnct, MaxDiis
       22     148       0       0       0       0       0       0

 Cartesian Hessian Update
 Hessian Updated using BFGS Update


** GEOMETRY OPTIMIZATION IN DELOCALIZED INTERNAL COORDINATES **
   Searching for a Minimum

   Optimization Cycle:   2

                       Coordinates (Angstroms)
     ATOM                X               Y               Z
      1  C         0.8166394422   -0.2827076508    0.1016816162
      2  C        -0.4567119872    0.5441841491   -0.2010595729
      3  O        -0.4450092162    1.7928949452    0.4778337786
      4  H        -0.5152409165    0.6819010842   -1.2899215021
      5  C        -1.7210328609   -0.1729473858    0.2828732318
      6  O        -1.7424548249   -1.4902710700   -0.2792786533
      7  H        -1.6731108261   -0.2452386502    1.3782333019
      8  C        -2.9968323719    0.5723470972   -0.0947846665
      9  H        -3.0306019226    1.5398821965    0.4123163077
     10  H        -3.0241299139    0.7290993471   -1.1806161179
     11  O        -4.0787022634   -0.2730636937    0.3214055595
     12  C         2.0956539009    0.4958984049   -0.1895725851
     13  C         3.4379999555   -0.2097084493    0.0542950912
     14  O         0.9348676932   -1.4408544945   -0.7090049473
     15  H         0.8281590362   -0.5348314780    1.1745671266
     16  O         2.1395625431    1.6474363591   -0.5712894555
     17  O         3.6085603671   -0.9910974123    0.9509832233
     18  H         0.3021558613    2.3003854068    0.1311159250
     19  H        -2.6257335656   -1.8527385327   -0.1228467060
     20  H        -4.9074780557    0.0602801962   -0.0344669155
     21  H         4.2532060587    0.1479723466   -0.6040869626
     22  H         0.0841536541   -1.9093252737   -0.6754120820
   Point Group: c1    Number of degrees of freedom:    60


   Energy is   -686.172802514

 Hessian Updated using BFGS Update

 57 Hessian modes will be used to form the next step
  Hessian Eigenvalues:
     0.003159    0.004646    0.005031    0.005136    0.005432    0.005935
     0.006109    0.011334    0.011728    0.013132    0.013607    0.045063
     0.045893    0.049486    0.049841    0.050782    0.052560    0.057356
     0.060863    0.071154    0.073360    0.081461    0.106992    0.133125
     0.157032    0.163483    0.165885    0.173657    0.178028    0.195407
     0.197424    0.200603    0.219141    0.225589    0.249887    0.254884
     0.284586    0.289461    0.293591    0.298999    0.302132    0.326944
     0.330533    0.333829    0.335102    0.336417    0.340861    0.407397
     0.413630    0.426780    0.433149    0.484578    0.521562    0.526612
     0.537091    0.921713    1.003186

 Minimum Search - Taking Simple RFO Step
 Searching for Lamda that Minimizes Along All modes
 Value Taken    Lamda =  -0.00022477
 Step Taken.  Stepsize is  0.153130

                             Maximum     Tolerance    Cnvgd?
         Gradient           0.001920      0.000300      NO
         Displacement       0.056476      0.001200      NO
         Energy change     -0.000740      0.000001      NO


 New Cartesian Coordinates Obtained by Inverse Iteration

 Displacement from previous Coordinates is:  0.371343
 ----------------------------------------------------------------
             Standard Nuclear Orientation (Angstroms)
    I     Atom           X                Y                Z
 ----------------------------------------------------------------
    1      C       0.8133934843    -0.2654021175     0.1198906307
    2      C      -0.4568859140     0.5632544133    -0.1781253798
    3      O      -0.4533526120     1.7992435897     0.5235210713
    4      H      -0.5087449668     0.7214203123    -1.2637846113
    5      C      -1.7199724320    -0.1685086400     0.2846425988
    6      O      -1.7142461073    -1.4788423345    -0.2925653935
    7      H      -1.6873992021    -0.2517652172     1.3790231446
    8      C      -2.9947135997     0.5658388573    -0.1084818940
    9      H      -3.0427392811     1.5283606774     0.4054313306
   10      H      -3.0091544007     0.7264978201    -1.1933825700
   11      O      -4.0723243106    -0.2942022449     0.2884008543
   12      C       2.0959728910     0.4920719639    -0.2058701902
   13      C       3.4317126516    -0.2333687295     0.0211198797
   14      O       0.9084964713    -1.4370571226    -0.6731422625
   15      H       0.8404419231    -0.5070171541     1.1941481914
   16      O       2.1495586324     1.6330231689    -0.6111480777
   17      O       3.6141411409    -0.9753355823     0.9467058033
   18      H       0.2881946434     2.3176314563     0.1869040692
   19      H      -2.5910894454    -1.8563850246    -0.1503740491
   20      H      -4.9001090079     0.0392618127    -0.0656549678
   21      H       4.2351836342     0.0875774804    -0.6697432616
   22      H       0.0575555944    -1.8967999430    -0.6045499215
 ----------------------------------------------------------------
 Molecular Point Group                 C1    NOp =  1
 Largest Abelian Subgroup              C1    NOp =  1
 Nuclear Repulsion Energy =   758.0201389989 hartrees
 There are       47 alpha and       47 beta electrons
 Applying Cartesian multipole field
    Component          Value
    ---------          -----
     (2,0,0)        1.00000E-11
     (0,2,0)        2.00000E-11
     (0,0,2)       -3.00000E-11
 Nucleus-field energy     =     0.0000000249 hartrees
 Requested basis set is 6-311++G(d,p)
 There are 122 shells and 334 basis functions
 A cutoff of  1.0D-11 yielded   6330 shell pairs
 There are     47397 function pairs (     50621 Cartesian)
 Smallest overlap matrix eigenvalue = 3.90E-06
 Guess MOs from SCF MO coefficient file
 Reading MOs from coefficient file
 Reading MOs from coefficient file
 A restricted hybrid HF-DFT SCF calculation will be
 performed using Pulay DIIS extrapolation
 Exchange:     0.2000 Hartree-Fock + 0.0800 Slater + 0.7200 B88
 Correlation:  0.1900 VWN1RPA + 0.8100 LYP
 Using SG-1 standard quadrature grid
 SCF converges when DIIS error is below 1.0E-08
 Geometry optimization detected.  Setting ReadMinima to 0
 Setting SaveMinima to 0
 ---------------------------------------
  Cycle       Energy         DIIS Error
 ---------------------------------------
    1    -686.1734663258      7.03E-04
    2    -686.1725467124      9.27E-05
    3    -686.1725331800      1.24E-04
    4    -686.1726803795      2.79E-05
    5    -686.1726865380      1.44E-05
    6    -686.1726881585      6.00E-06
    7    -686.1726888244      1.56E-06
    8    -686.1726887503      4.19E-07
    9    -686.1726888002      3.02E-07
   10    -686.1726888768      8.31E-08
   11    -686.1726888728      2.89E-08
   12    -686.1726888702      8.64E-09 Convergence criterion met
 ---------------------------------------
 SCF time:  CPU 435.53 s  wall 436.16 s
 SCF   energy in the final basis set = -686.1726888702
 Total energy in the final basis set = -686.1726888702

 --------------------------------------------------------------

                    Orbital Energies (a.u.)
 --------------------------------------------------------------

 Alpha MOs
 -- Occupied --
-19.171 -19.162 -19.154 -19.153 -19.143 -19.135 -10.301 -10.291
-10.253 -10.249 -10.248 -10.239  -1.107  -1.087  -1.072  -1.051
 -1.043  -1.036  -0.801  -0.762  -0.713  -0.671  -0.614  -0.571
 -0.566  -0.553  -0.547  -0.517  -0.502  -0.495  -0.492  -0.470
 -0.458  -0.446  -0.431  -0.423  -0.410  -0.397  -0.389  -0.382
 -0.358  -0.335  -0.319  -0.311  -0.308  -0.285  -0.270
 -- Virtual --
 -0.109  -0.026  -0.018  -0.004   0.003   0.007   0.015   0.030
  0.033   0.040   0.046   0.064   0.064   0.068   0.073   0.083
  0.088   0.095   0.098   0.102   0.109   0.114   0.117   0.121
  0.127   0.132   0.136   0.140   0.144   0.146   0.149   0.152
  0.159   0.166   0.171   0.177   0.185   0.187   0.195   0.198
  0.203   0.211   0.215   0.221   0.232   0.237   0.240   0.241
  0.253   0.260   0.265   0.270   0.280   0.281   0.286   0.289
  0.292   0.302   0.306   0.307   0.318   0.320   0.328   0.330
  0.332   0.335   0.343   0.350   0.356   0.369   0.370   0.375
  0.390   0.397   0.405   0.413   0.416   0.423   0.442   0.452
  0.479   0.488   0.502   0.527   0.536   0.544   0.560   0.569
  0.583   0.591   0.604   0.612   0.620   0.641   0.652   0.654
  0.674   0.679   0.688   0.694   0.697   0.706   0.725   0.735
  0.759   0.766   0.768   0.801   0.835   0.863   0.895   0.906
  0.969   0.989   1.002   1.036   1.066   1.076   1.082   1.090
  1.102   1.126   1.130   1.144   1.148   1.156   1.168   1.176
  1.184   1.185   1.204   1.216   1.226   1.252   1.265   1.275
  1.304   1.314   1.341   1.358   1.389   1.406   1.430   1.440
  1.453   1.469   1.478   1.487   1.516   1.529   1.545   1.556
  1.568   1.576   1.590   1.597   1.607   1.626   1.640   1.651
  1.663   1.670   1.693   1.731   1.737   1.748   1.765   1.771
  1.788   1.817   1.837   1.854   1.892   1.903   1.923   1.954
  1.964   2.030   2.044   2.056   2.068   2.076   2.107   2.129
  2.141   2.145   2.199   2.222   2.269   2.284   2.306   2.316
  2.355   2.458   2.472   2.493   2.542   2.563   2.571   2.590
  2.605   2.618   2.629   2.662   2.672   2.709   2.762   2.809
  2.820   2.837   2.843   2.847   2.867   2.874   2.888   2.925
  2.945   2.947   2.975   2.982   3.007   3.081   3.098   3.113
  3.147   3.157   3.181   3.194   3.198   3.215   3.264   3.287
  3.314   3.332   3.348   3.363   3.398   3.405   3.492   3.526
  3.540   3.650   3.787   3.835   3.858   3.882   3.889   3.904
  3.934   3.968   3.979   3.994   4.086   4.120   4.155   4.236
  4.336   5.013   5.031   5.039   5.066   5.078   5.092   5.145
  5.201   5.368   5.406   5.429   5.463   5.625   5.634   5.648
  5.660   5.716   5.728  23.755  23.774  23.790  23.799  23.833
 23.867  49.890  49.914  49.922  49.924  49.946  49.957
 --------------------------------------------------------------

          Ground-State Mulliken Net Atomic Charges

     Atom                 Charge (a.u.)
  ----------------------------------------
      1 C                    -0.299784
      2 C                    -0.333944
      3 O                    -0.212129
      4 H                     0.253208
      5 C                    -0.140466
      6 O                    -0.288656
      7 H                     0.247741
      8 C                    -0.418385
      9 H                     0.203224
     10 H                     0.167854
     11 O                    -0.301012
     12 C                     0.278179
     13 C                    -0.120191
     14 O                    -0.215881
     15 H                     0.236052
     16 O                    -0.203181
     17 O                    -0.165822
     18 H                     0.277839
     19 H                     0.285714
     20 H                     0.264477
     21 H                     0.148618
     22 H                     0.336546
  ----------------------------------------
  Sum of atomic charges =    -0.000000

 -----------------------------------------------------------------
                    Cartesian Multipole Moments
 -----------------------------------------------------------------
    Charge (ESU x 10^10)
                -0.0000
    Dipole Moment (Debye)
         X      -3.5001      Y       1.1120      Z      -1.3040
       Tot       3.8971
    Quadrupole Moments (Debye-Ang)
        XX     -61.0958     XY       2.1544     YY     -75.5396
        XZ       0.8905     YZ      -0.0907     ZZ     -74.0437
    Octopole Moments (Debye-Ang^2)
       XXX     -83.2487    XXY      22.1915    XYY     -20.5832
       YYY     -10.6742    XXZ     -37.2741    XYZ      10.2051
       YYZ      -0.5836    XZZ      -5.3064    YZZ      -0.1997
       ZZZ      -1.3461
    Hexadecapole Moments (Debye-Ang^3)
      XXXX   -2093.7095   XXXY      -5.0784   XXYY    -538.6039
      XYYY      27.5441   YYYY    -511.8929   XXXZ      -4.2463
      XXYZ      36.2784   XYYZ       5.9298   YYYZ       7.8502
      XXZZ    -477.9800   XYZZ       5.3672   YYZZ    -128.7620
      XZZZ      -3.5081   YZZZ      -3.6881   ZZZZ    -184.4324
 -----------------------------------------------------------------
 Calculating analytic gradient of the SCF energy
 Gradient of SCF Energy
            1           2           3           4           5           6
    1   0.0003566  -0.0010340  -0.0007695  -0.0000131   0.0001760   0.0016164
    2   0.0001995   0.0009471   0.0000748  -0.0002149  -0.0006546   0.0000110
    3  -0.0007325   0.0004093  -0.0003053  -0.0000216  -0.0001664  -0.0001004
            7           8           9          10          11          12
    1   0.0001371   0.0001941  -0.0000313  -0.0001002  -0.0009524   0.0007033
    2  -0.0000827   0.0006489  -0.0003904   0.0000828   0.0006715   0.0001435
    3  -0.0000764  -0.0001197  -0.0000523   0.0001520  -0.0002314   0.0011858
           13          14          15          16          17          18
    1  -0.0001971  -0.0034159   0.0002316   0.0007727   0.0001217  -0.0002078
    2  -0.0014808  -0.0005731  -0.0002566  -0.0005992   0.0012523  -0.0003903
    3  -0.0001987   0.0006716  -0.0002584  -0.0007208  -0.0008658   0.0005678
           19          20          21          22
    1   0.0008313   0.0008016  -0.0001396   0.0009185
    2   0.0003589  -0.0005918   0.0003639   0.0004800
    3  -0.0002658   0.0002393   0.0006029   0.0002869
 Max gradient component =       3.416E-03
 RMS gradient           =       7.131E-04
 Gradient time:  CPU 172.74 s  wall 172.73 s
 Geometry Optimization Parameters
   NAtoms,    NIC,     NZ,  NCons,   NDum,   NFix, NCnnct, MaxDiis
       22     148       0       0       0       0       0       0

 Cartesian Hessian Update
 Hessian Updated using BFGS Update


** GEOMETRY OPTIMIZATION IN DELOCALIZED INTERNAL COORDINATES **
   Searching for a Minimum

   Optimization Cycle:   3

                       Coordinates (Angstroms)
     ATOM                X               Y               Z
      1  C         0.8133934843   -0.2654021175    0.1198906307
      2  C        -0.4568859140    0.5632544133   -0.1781253798
      3  O        -0.4533526120    1.7992435897    0.5235210713
      4  H        -0.5087449668    0.7214203123   -1.2637846113
      5  C        -1.7199724320   -0.1685086400    0.2846425988
      6  O        -1.7142461073   -1.4788423345   -0.2925653935
      7  H        -1.6873992021   -0.2517652172    1.3790231446
      8  C        -2.9947135997    0.5658388573   -0.1084818940
      9  H        -3.0427392811    1.5283606774    0.4054313306
     10  H        -3.0091544007    0.7264978201   -1.1933825700
     11  O        -4.0723243106   -0.2942022449    0.2884008543
     12  C         2.0959728910    0.4920719639   -0.2058701902
     13  C         3.4317126516   -0.2333687295    0.0211198797
     14  O         0.9084964713   -1.4370571226   -0.6731422625
     15  H         0.8404419231   -0.5070171541    1.1941481914
     16  O         2.1495586324    1.6330231689   -0.6111480777
     17  O         3.6141411409   -0.9753355823    0.9467058033
     18  H         0.2881946434    2.3176314563    0.1869040692
     19  H        -2.5910894454   -1.8563850246   -0.1503740491
     20  H        -4.9001090079    0.0392618127   -0.0656549678
     21  H         4.2351836342    0.0875774804   -0.6697432616
     22  H         0.0575555944   -1.8967999430   -0.6045499215
   Point Group: c1    Number of degrees of freedom:    60


   Energy is   -686.172688870

 Hessian Updated using BFGS Update

 58 Hessian modes will be used to form the next step
  Hessian Eigenvalues:
     0.004180    0.004545    0.004992    0.005365    0.005896    0.006082
     0.008917    0.010602    0.011708    0.012803    0.013905    0.042069
     0.046388    0.049202    0.050166    0.051745    0.057354    0.059317
     0.060752    0.071239    0.075353    0.079989    0.105684    0.131701
     0.153917    0.160018    0.162905    0.163855    0.170375    0.181858
     0.196564    0.197342    0.214072    0.219951    0.243881    0.247562
     0.268311    0.280311    0.288777    0.294422    0.298669    0.326215
     0.330467    0.333813    0.335093    0.336383    0.340468    0.366197
     0.407337    0.413771    0.426689    0.439080    0.496847    0.521589
     0.527022    0.537061    0.913019    1.006521

 Minimum Search - Taking Simple RFO Step
 Searching for Lamda that Minimizes Along All modes
 Value Taken    Lamda =  -0.00049148
 Step Taken.  Stepsize is  0.145056

                             Maximum     Tolerance    Cnvgd?
         Gradient           0.006033      0.000300      NO
         Displacement       0.056067      0.001200      NO
         Energy change      0.000114      0.000001      NO


 New Cartesian Coordinates Obtained by Inverse Iteration

 Displacement from previous Coordinates is:  0.282382
 ----------------------------------------------------------------
             Standard Nuclear Orientation (Angstroms)
    I     Atom           X                Y                Z
 ----------------------------------------------------------------
    1      C       0.8131228672    -0.2714329434     0.1107273877
    2      C      -0.4576965978     0.5509867729    -0.1909412386
    3      O      -0.4443646011     1.7939073588     0.4976348830
    4      H      -0.5140051830     0.7017886648    -1.2770718685
    5      C      -1.7223657955    -0.1689274707     0.2885873316
    6      O      -1.7291749755    -1.4847558478    -0.2741589615
    7      H      -1.6863681038    -0.2388104584     1.3834685098
    8      C      -2.9925199408     0.5658988963    -0.1101037135
    9      H      -3.0300792099     1.5360176566     0.3900484291
   10      H      -3.0122677928     0.7078933134    -1.1973835378
   11      O      -4.0700187284    -0.2841917786     0.3069079919
   12      C       2.0907217654     0.5047767767    -0.1836311035
   13      C       3.4285140502    -0.2198838571     0.0392884411
   14      O       0.9371196546    -1.4241632274    -0.7048794480
   15      H       0.8293631658    -0.5362512250     1.1794735921
   16      O       2.1391482757     1.6596043466    -0.5448319761
   17      O       3.5966973908    -0.9969465631     0.9380114226
   18      H       0.2900346380     2.3077520047     0.1416755572
   19      H      -2.6065118678    -1.8532405203    -0.1184007340
   20      H      -4.8987187154     0.0559771690    -0.0378532179
   21      H       4.2315408070     0.0975073003    -0.6544415244
   22      H       0.0917486844    -1.8940089263    -0.6491612270
 ----------------------------------------------------------------
 Molecular Point Group                 C1    NOp =  1
 Largest Abelian Subgroup              C1    NOp =  1
 Nuclear Repulsion Energy =   758.5579041163 hartrees
 There are       47 alpha and       47 beta electrons
 Applying Cartesian multipole field
    Component          Value
    ---------          -----
     (2,0,0)        1.00000E-11
     (0,2,0)        2.00000E-11
     (0,0,2)       -3.00000E-11
 Nucleus-field energy     =     0.0000000250 hartrees
 Requested basis set is 6-311++G(d,p)
 There are 122 shells and 334 basis functions
 A cutoff of  1.0D-11 yielded   6331 shell pairs
 There are     47391 function pairs (     50615 Cartesian)
 Smallest overlap matrix eigenvalue = 3.82E-06
 Guess MOs from SCF MO coefficient file
 Reading MOs from coefficient file
 Reading MOs from coefficient file
 A restricted hybrid HF-DFT SCF calculation will be
 performed using Pulay DIIS extrapolation
 Exchange:     0.2000 Hartree-Fock + 0.0800 Slater + 0.7200 B88
 Correlation:  0.1900 VWN1RPA + 0.8100 LYP
 Using SG-1 standard quadrature grid
 SCF converges when DIIS error is below 1.0E-08
 Geometry optimization detected.  Setting ReadMinima to 0
 Setting SaveMinima to 0
 ---------------------------------------
  Cycle       Energy         DIIS Error
 ---------------------------------------
    1    -686.1719860467      7.18E-04
    2    -686.1727044784      7.73E-05
    3    -686.1727126694      9.76E-05
    4    -686.1727986743      2.32E-05
    5    -686.1728029168      9.01E-06
    6    -686.1728039108      5.94E-06
    7    -686.1728043469      1.04E-06
    8    -686.1728042672      2.81E-07
    9    -686.1728042524      1.71E-07
   10    -686.1728042556      6.79E-08
   11    -686.1728042630      1.77E-08
   12    -686.1728042752      7.56E-09 Convergence criterion met
 ---------------------------------------
 SCF time:  CPU 432.89 s  wall 433.36 s
 SCF   energy in the final basis set = -686.1728042752
 Total energy in the final basis set = -686.1728042752

 --------------------------------------------------------------

                    Orbital Energies (a.u.)
 --------------------------------------------------------------

 Alpha MOs
 -- Occupied --
-19.171 -19.162 -19.154 -19.152 -19.141 -19.137 -10.301 -10.291
-10.253 -10.249 -10.247 -10.238  -1.108  -1.088  -1.071  -1.051
 -1.043  -1.037  -0.800  -0.763  -0.713  -0.671  -0.613  -0.571
 -0.566  -0.553  -0.547  -0.518  -0.503  -0.495  -0.491  -0.470
 -0.458  -0.446  -0.431  -0.424  -0.411  -0.396  -0.388  -0.382
 -0.359  -0.335  -0.318  -0.311  -0.308  -0.286  -0.270
 -- Virtual --
 -0.109  -0.026  -0.018  -0.004   0.003   0.007   0.015   0.031
  0.034   0.041   0.045   0.063   0.064   0.067   0.073   0.083
  0.088   0.095   0.098   0.102   0.109   0.113   0.118   0.121
  0.128   0.132   0.136   0.140   0.144   0.146   0.149   0.152
  0.159   0.166   0.171   0.178   0.184   0.188   0.195   0.199
  0.204   0.211   0.216   0.221   0.231   0.237   0.240   0.241
  0.252   0.261   0.265   0.270   0.279   0.282   0.285   0.289
  0.293   0.302   0.307   0.308   0.317   0.320   0.329   0.331
  0.332   0.335   0.343   0.350   0.356   0.369   0.371   0.375
  0.390   0.398   0.406   0.414   0.417   0.425   0.442   0.453
  0.480   0.489   0.501   0.527   0.536   0.544   0.559   0.571
  0.582   0.589   0.604   0.614   0.619   0.640   0.653   0.654
  0.675   0.681   0.688   0.693   0.698   0.705   0.724   0.734
  0.759   0.766   0.769   0.799   0.834   0.862   0.897   0.907
  0.968   0.990   1.001   1.030   1.069   1.078   1.084   1.092
  1.103   1.126   1.135   1.142   1.148   1.157   1.170   1.177
  1.183   1.184   1.206   1.212   1.226   1.249   1.264   1.269
  1.303   1.311   1.339   1.361   1.389   1.405   1.431   1.438
  1.450   1.471   1.478   1.491   1.516   1.533   1.547   1.556
  1.568   1.575   1.590   1.603   1.604   1.626   1.637   1.651
  1.662   1.671   1.689   1.733   1.738   1.749   1.764   1.771
  1.787   1.817   1.834   1.856   1.896   1.904   1.923   1.956
  1.967   2.030   2.047   2.056   2.072   2.079   2.109   2.127
  2.143   2.152   2.199   2.216   2.270   2.282   2.299   2.316
  2.352   2.456   2.473   2.494   2.542   2.563   2.572   2.591
  2.604   2.618   2.630   2.661   2.673   2.709   2.759   2.811
  2.820   2.835   2.845   2.852   2.871   2.875   2.889   2.932
  2.946   2.948   2.975   2.980   3.009   3.083   3.097   3.115
  3.148   3.154   3.181   3.194   3.201   3.217   3.265   3.290
  3.313   3.322   3.349   3.360   3.401   3.405   3.494   3.529
  3.538   3.652   3.790   3.835   3.858   3.881   3.892   3.900
  3.934   3.967   3.982   3.998   4.084   4.123   4.157   4.237
  4.339   5.012   5.030   5.039   5.067   5.078   5.095   5.146
  5.207   5.371   5.409   5.434   5.458   5.626   5.636   5.649
  5.664   5.721   5.726  23.757  23.775  23.792  23.801  23.835
 23.868  49.891  49.915  49.923  49.925  49.948  49.956
 --------------------------------------------------------------

          Ground-State Mulliken Net Atomic Charges

     Atom                 Charge (a.u.)
  ----------------------------------------
      1 C                    -0.319552
      2 C                    -0.311885
      3 O                    -0.216628
      4 H                     0.255203
      5 C                    -0.148208
      6 O                    -0.284341
      7 H                     0.245540
      8 C                    -0.410843
      9 H                     0.203824
     10 H                     0.167483
     11 O                    -0.300294
     12 C                     0.278170
     13 C                    -0.119832
     14 O                    -0.209902
     15 H                     0.235676
     16 O                    -0.205886
     17 O                    -0.165237
     18 H                     0.280187
     19 H                     0.284235
     20 H                     0.264038
     21 H                     0.148639
     22 H                     0.329612
  ----------------------------------------
  Sum of atomic charges =     0.000000

 -----------------------------------------------------------------
                    Cartesian Multipole Moments
 -----------------------------------------------------------------
    Charge (ESU x 10^10)
                -0.0000
    Dipole Moment (Debye)
         X      -3.4092      Y       1.0973      Z      -1.3574
       Tot       3.8301
    Quadrupole Moments (Debye-Ang)
        XX     -60.9521     XY       2.0896     YY     -75.8199
        XZ       0.7646     YZ      -0.3092     ZZ     -73.8187
    Octopole Moments (Debye-Ang^2)
       XXX     -81.8363    XXY      22.8736    XYY     -20.8827
       YYY     -11.4614    XXZ     -36.3904    XYZ       9.7551
       YYZ      -1.4645    XZZ      -4.6720    YZZ      -0.0438
       ZZZ      -2.0769
    Hexadecapole Moments (Debye-Ang^3)
      XXXX   -2082.6606   XXXY      -4.7147   XXYY    -539.9507
      XYYY      25.5039   YYYY    -516.3009   XXXZ      -6.4177
      XXYZ      34.3078   XYYZ       4.0640   YYYZ       6.4813
      XXZZ    -476.0448   XYZZ       5.8882   YYZZ    -128.0289
      XZZZ      -3.9188   YZZZ      -4.2576   ZZZZ    -181.6966
 -----------------------------------------------------------------
 Calculating analytic gradient of the SCF energy
 Gradient of SCF Energy
            1           2           3           4           5           6
    1  -0.0010417  -0.0000718   0.0015906   0.0000903  -0.0009970  -0.0015345
    2  -0.0000569  -0.0002016   0.0000900   0.0003935  -0.0001686   0.0000703
    3   0.0000582  -0.0010471  -0.0009925   0.0003165   0.0015043   0.0001232
            7           8           9          10          11          12
    1  -0.0001142   0.0001861   0.0004564  -0.0000868  -0.0003844  -0.0007642
    2  -0.0001837   0.0003573  -0.0005347  -0.0000964   0.0001139  -0.0002799
    3  -0.0002238  -0.0007549   0.0000852   0.0001852  -0.0001472  -0.0023799
           13          14          15          16          17          18
    1   0.0015274  -0.0001355   0.0001855  -0.0000955  -0.0008365  -0.0014077
    2   0.0019165   0.0005347  -0.0004697  -0.0020087   0.0000318  -0.0008909
    3   0.0033093   0.0007371  -0.0003288   0.0014003  -0.0018320   0.0003863
           19          20          21          22
    1   0.0015090   0.0012623  -0.0004749   0.0011371
    2   0.0009008  -0.0003634  -0.0007810   0.0016269
    3  -0.0002382   0.0002082  -0.0008824   0.0005130
 Max gradient component =       3.309E-03
 RMS gradient           =       9.650E-04
 Gradient time:  CPU 171.63 s  wall 171.61 s
 Geometry Optimization Parameters
   NAtoms,    NIC,     NZ,  NCons,   NDum,   NFix, NCnnct, MaxDiis
       22     148       0       0       0       0       0       0

 Cartesian Hessian Update
 Hessian Updated using BFGS Update


** GEOMETRY OPTIMIZATION IN DELOCALIZED INTERNAL COORDINATES **
   Searching for a Minimum

   Optimization Cycle:   4

                       Coordinates (Angstroms)
     ATOM                X               Y               Z
      1  C         0.8131228672   -0.2714329434    0.1107273877
      2  C        -0.4576965978    0.5509867729   -0.1909412386
      3  O        -0.4443646011    1.7939073588    0.4976348830
      4  H        -0.5140051830    0.7017886648   -1.2770718685
      5  C        -1.7223657955   -0.1689274707    0.2885873316
      6  O        -1.7291749755   -1.4847558478   -0.2741589615
      7  H        -1.6863681038   -0.2388104584    1.3834685098
      8  C        -2.9925199408    0.5658988963   -0.1101037135
      9  H        -3.0300792099    1.5360176566    0.3900484291
     10  H        -3.0122677928    0.7078933134   -1.1973835378
     11  O        -4.0700187284   -0.2841917786    0.3069079919
     12  C         2.0907217654    0.5047767767   -0.1836311035
     13  C         3.4285140502   -0.2198838571    0.0392884411
     14  O         0.9371196546   -1.4241632274   -0.7048794480
     15  H         0.8293631658   -0.5362512250    1.1794735921
     16  O         2.1391482757    1.6596043466   -0.5448319761
     17  O         3.5966973908   -0.9969465631    0.9380114226
     18  H         0.2900346380    2.3077520047    0.1416755572
     19  H        -2.6065118678   -1.8532405203   -0.1184007340
     20  H        -4.8987187154    0.0559771690   -0.0378532179
     21  H         4.2315408070    0.0975073003   -0.6544415244
     22  H         0.0917486844   -1.8940089263   -0.6491612270
   Point Group: c1    Number of degrees of freedom:    60


   Energy is   -686.172804275

 Hessian Updated using BFGS Update

 59 Hessian modes will be used to form the next step
  Hessian Eigenvalues:
     0.003530    0.004373    0.005048    0.005380    0.005890    0.006080
     0.010546    0.011706    0.012504    0.013291    0.017653    0.044333
     0.046822    0.049341    0.050334    0.051818    0.057304    0.059406
     0.060690    0.071243    0.075493    0.081512    0.106468    0.132601
     0.156748    0.159909    0.160009    0.163407    0.168785    0.172029
     0.182382    0.196314    0.197233    0.214979    0.222581    0.237714
     0.247561    0.268739    0.275910    0.288784    0.296550    0.298221
     0.326192    0.329503    0.332139    0.335094    0.336163    0.338776
     0.342416    0.407425    0.411959    0.426701    0.440274    0.483063
     0.521623    0.526774    0.536422    0.916396    1.003383

 Minimum Search - Taking Simple RFO Step
 Searching for Lamda that Minimizes Along All modes
 Value Taken    Lamda =  -0.00058445
 Step Taken.  Stepsize is  0.264998

                             Maximum     Tolerance    Cnvgd?
         Gradient           0.002349      0.000300      NO
         Displacement       0.100838      0.001200      NO
         Energy change     -0.000115      0.000001      NO


 New Cartesian Coordinates Obtained by Inverse Iteration

 Displacement from previous Coordinates is:  0.491996
 ----------------------------------------------------------------
             Standard Nuclear Orientation (Angstroms)
    I     Atom           X                Y                Z
 ----------------------------------------------------------------
    1      C       0.8130272379    -0.3016556076     0.0842935477
    2      C      -0.4575994074     0.5232498994    -0.2133956697
    3      O      -0.4252432722     1.7738122621     0.4618292486
    4      H      -0.5221882669     0.6634087294    -1.3009805810
    5      C      -1.7279583435    -0.1754516441     0.2867443698
    6      O      -1.7679103887    -1.4986180649    -0.2582582860
    7      H      -1.6787018401    -0.2318404597     1.3823599418
    8      C      -2.9940518129     0.5745423711    -0.1006163210
    9      H      -3.0099263114     1.5531430364     0.3860021651
   10      H      -3.0275204768     0.7033043054    -1.1897272401
   11      O      -4.0793448159    -0.2519404726     0.3431257781
   12      C       2.0861524220     0.4974074137    -0.1680798625
   13      C       3.4270628732    -0.2264684292     0.0414986924
   14      O       0.9633199403    -1.4308173867    -0.7625950996
   15      H       0.8148504884    -0.5902359472     1.1475504735
   16      O       2.1267254511     1.6605716482    -0.5072721736
   17      O       3.6174915188    -0.9457729504     0.9844432307
   18      H       0.3124292409     2.2757557728     0.0912158692
   19      H      -2.6509126086    -1.8488299996    -0.0817692591
   20      H      -4.9090318990     0.1031526238     0.0112301740
   21      H       4.2511416321     0.1973698449    -0.5661440735
   22      H       0.1221084258    -1.9145895030    -0.7384899294
 ----------------------------------------------------------------
 Molecular Point Group                 C1    NOp =  1
 Largest Abelian Subgroup              C1    NOp =  1
 Nuclear Repulsion Energy =   757.5152863557 hartrees
 There are       47 alpha and       47 beta electrons
 Applying Cartesian multipole field
    Component          Value
    ---------          -----
     (2,0,0)        1.00000E-11
     (0,2,0)        2.00000E-11
     (0,0,2)       -3.00000E-11
 Nucleus-field energy     =     0.0000000249 hartrees
 Requested basis set is 6-311++G(d,p)
 There are 122 shells and 334 basis functions
 A cutoff of  1.0D-11 yielded   6327 shell pairs
 There are     47358 function pairs (     50586 Cartesian)
 Smallest overlap matrix eigenvalue = 3.82E-06
 Guess MOs from SCF MO coefficient file
 Reading MOs from coefficient file
 Reading MOs from coefficient file
 A restricted hybrid HF-DFT SCF calculation will be
 performed using Pulay DIIS extrapolation
 Exchange:     0.2000 Hartree-Fock + 0.0800 Slater + 0.7200 B88
 Correlation:  0.1900 VWN1RPA + 0.8100 LYP
 Using SG-1 standard quadrature grid
 SCF converges when DIIS error is below 1.0E-08
 Geometry optimization detected.  Setting ReadMinima to 0
 Setting SaveMinima to 0
 ---------------------------------------
  Cycle       Energy         DIIS Error
 ---------------------------------------
    1    -686.1547502848      9.46E-04
    2    -686.1710450484      1.24E-04
    3    -686.1709788286      1.82E-04
    4    -686.1712949963      4.19E-05
    5    -686.1713090964      2.22E-05
    6    -686.1713144233      7.13E-06
    7    -686.1713153081      2.20E-06
    8    -686.1713153305      4.66E-07
    9    -686.1713152740      3.09E-07
   10    -686.1713153187      1.09E-07
   11    -686.1713153273      3.47E-08
   12    -686.1713153401      1.87E-08
   13    -686.1713153415      6.78E-09 Convergence criterion met
 ---------------------------------------
 SCF time:  CPU 463.87 s  wall 464.23 s
 SCF   energy in the final basis set = -686.1713153415
 Total energy in the final basis set = -686.1713153415

 --------------------------------------------------------------

                    Orbital Energies (a.u.)
 --------------------------------------------------------------

 Alpha MOs
 -- Occupied --
-19.173 -19.164 -19.153 -19.150 -19.141 -19.139 -10.304 -10.293
-10.255 -10.249 -10.246 -10.238  -1.110  -1.089  -1.069  -1.051
 -1.042  -1.036  -0.799  -0.764  -0.713  -0.671  -0.612  -0.571
 -0.565  -0.553  -0.547  -0.518  -0.504  -0.494  -0.491  -0.471
 -0.458  -0.446  -0.431  -0.424  -0.411  -0.396  -0.388  -0.382
 -0.360  -0.335  -0.319  -0.310  -0.306  -0.287  -0.272
 -- Virtual --
 -0.110  -0.026  -0.022  -0.003   0.003   0.007   0.014   0.031
  0.034   0.041   0.044   0.063   0.064   0.067   0.074   0.082
  0.088   0.094   0.098   0.102   0.109   0.112   0.118   0.120
  0.128   0.132   0.136   0.139   0.143   0.146   0.148   0.152
  0.158   0.166   0.171   0.177   0.182   0.188   0.197   0.200
  0.204   0.211   0.216   0.222   0.229   0.237   0.239   0.240
  0.250   0.262   0.265   0.271   0.278   0.282   0.283   0.289
  0.294   0.302   0.304   0.309   0.316   0.319   0.329   0.332
  0.332   0.334   0.342   0.349   0.354   0.368   0.370   0.374
  0.393   0.397   0.408   0.415   0.418   0.426   0.440   0.451
  0.479   0.488   0.500   0.525   0.533   0.544   0.557   0.572
  0.581   0.591   0.602   0.611   0.615   0.639   0.653   0.656
  0.673   0.682   0.690   0.691   0.699   0.706   0.723   0.738
  0.758   0.764   0.770   0.789   0.837   0.861   0.889   0.910
  0.968   0.992   1.004   1.025   1.036   1.077   1.086   1.093
  1.101   1.126   1.136   1.142   1.145   1.157   1.172   1.176
  1.178   1.183   1.201   1.207   1.226   1.243   1.262   1.267
  1.310   1.327   1.337   1.363   1.390   1.409   1.429   1.437
  1.446   1.472   1.478   1.496   1.514   1.532   1.543   1.556
  1.566   1.575   1.588   1.592   1.603   1.622   1.634   1.648
  1.663   1.669   1.694   1.732   1.739   1.749   1.761   1.774
  1.790   1.816   1.840   1.856   1.897   1.904   1.921   1.955
  1.961   2.017   2.041   2.050   2.072   2.076   2.110   2.116
  2.142   2.159   2.188   2.208   2.262   2.274   2.292   2.316
  2.342   2.458   2.474   2.495   2.541   2.561   2.571   2.589
  2.603   2.615   2.629   2.662   2.675   2.702   2.758   2.801
  2.815   2.829   2.845   2.858   2.868   2.877   2.886   2.936
  2.945   2.950   2.972   2.981   3.009   3.082   3.091   3.113
  3.140   3.151   3.179   3.189   3.201   3.215   3.263   3.286
  3.302   3.321   3.347   3.355   3.401   3.404   3.489   3.519
  3.545   3.642   3.788   3.835   3.858   3.880   3.889   3.898
  3.931   3.966   3.982   3.995   4.084   4.119   4.154   4.232
  4.338   5.013   5.027   5.039   5.067   5.072   5.097   5.140
  5.212   5.371   5.408   5.430   5.448   5.620   5.635   5.653
  5.661   5.713   5.716  23.754  23.771  23.790  23.797  23.833
 23.863  49.890  49.913  49.916  49.922  49.947  49.952
 --------------------------------------------------------------

          Ground-State Mulliken Net Atomic Charges

     Atom                 Charge (a.u.)
  ----------------------------------------
      1 C                    -0.357459
      2 C                    -0.306304
      3 O                    -0.220178
      4 H                     0.257794
      5 C                    -0.147445
      6 O                    -0.278894
      7 H                     0.243720
      8 C                    -0.409516
      9 H                     0.204302
     10 H                     0.167337
     11 O                    -0.299717
     12 C                     0.329307
     13 C                    -0.143702
     14 O                    -0.202919
     15 H                     0.235059
     16 O                    -0.206470
     17 O                    -0.163811
     18 H                     0.282041
     19 H                     0.282618
     20 H                     0.263513
     21 H                     0.148987
     22 H                     0.321736
  ----------------------------------------
  Sum of atomic charges =    -0.000000

 -----------------------------------------------------------------
                    Cartesian Multipole Moments
 -----------------------------------------------------------------
    Charge (ESU x 10^10)
                -0.0000
    Dipole Moment (Debye)
         X      -3.3260      Y       1.0154      Z      -1.4540
       Tot       3.7692
    Quadrupole Moments (Debye-Ang)
        XX     -61.2047     XY       1.7250     YY     -75.6640
        XZ       0.4085     YZ      -0.4329     ZZ     -74.0071
    Octopole Moments (Debye-Ang^2)
       XXX     -82.8417    XXY      23.8006    XYY     -19.9179
       YYY     -11.6702    XXZ     -36.0451    XYZ       9.1819
       YYZ      -1.9931    XZZ      -5.2456    YZZ       0.3272
       ZZZ      -2.4947
    Hexadecapole Moments (Debye-Ang^3)
      XXXX   -2096.2317   XXXY      -8.7584   XXYY    -536.8148
      XYYY      22.1433   YYYY    -513.6521   XXXZ     -14.9108
      XXYZ      31.6023   XYYZ       2.5588   YYYZ       4.8466
      XXZZ    -484.5681   XYZZ       6.4902   YYZZ    -126.8427
      XZZZ      -4.9255   YZZZ      -4.8700   ZZZZ    -185.7035
 -----------------------------------------------------------------
 Calculating analytic gradient of the SCF energy
 Gradient of SCF Energy
            1           2           3           4           5           6
    1  -0.0000565   0.0013464   0.0021174   0.0000751  -0.0002923  -0.0029140
    2  -0.0016287  -0.0005914  -0.0001234   0.0004515   0.0006516  -0.0000274
    3  -0.0016905  -0.0008257  -0.0004517   0.0002208   0.0008395   0.0004663
            7           8           9          10          11          12
    1  -0.0002369  -0.0002294   0.0002533   0.0000521   0.0007787   0.0034304
    2  -0.0000826  -0.0007156   0.0001179   0.0000012  -0.0004730   0.0042442
    3  -0.0000324  -0.0002732   0.0001731  -0.0000097   0.0003986   0.0060426
           13          14          15          16          17          18
    1  -0.0048029   0.0030383   0.0001044  -0.0035282   0.0018817  -0.0003415
    2  -0.0154063   0.0008602   0.0003944   0.0016484   0.0056190  -0.0000529
    3  -0.0101785  -0.0001389   0.0003612  -0.0008697   0.0027446  -0.0005885
           19          20          21          22
    1  -0.0003188  -0.0002790   0.0005954  -0.0006738
    2  -0.0000501   0.0003165   0.0047451   0.0001016
    3   0.0001204  -0.0003568   0.0045665  -0.0005178
 Max gradient component =       1.541E-02
 RMS gradient           =       2.938E-03
 Gradient time:  CPU 170.50 s  wall 170.48 s
 Geometry Optimization Parameters
   NAtoms,    NIC,     NZ,  NCons,   NDum,   NFix, NCnnct, MaxDiis
       22     148       0       0       0       0       0       0

 Cartesian Hessian Update
 Hessian Updated using BFGS Update


** GEOMETRY OPTIMIZATION IN DELOCALIZED INTERNAL COORDINATES **
   Searching for a Minimum

   Optimization Cycle:   5

                       Coordinates (Angstroms)
     ATOM                X               Y               Z
      1  C         0.8130272379   -0.3016556076    0.0842935477
      2  C        -0.4575994074    0.5232498994   -0.2133956697
      3  O        -0.4252432722    1.7738122621    0.4618292486
      4  H        -0.5221882669    0.6634087294   -1.3009805810
      5  C        -1.7279583435   -0.1754516441    0.2867443698
      6  O        -1.7679103887   -1.4986180649   -0.2582582860
      7  H        -1.6787018401   -0.2318404597    1.3823599418
      8  C        -2.9940518129    0.5745423711   -0.1006163210
      9  H        -3.0099263114    1.5531430364    0.3860021651
     10  H        -3.0275204768    0.7033043054   -1.1897272401
     11  O        -4.0793448159   -0.2519404726    0.3431257781
     12  C         2.0861524220    0.4974074137   -0.1680798625
     13  C         3.4270628732   -0.2264684292    0.0414986924
     14  O         0.9633199403   -1.4308173867   -0.7625950996
     15  H         0.8148504884   -0.5902359472    1.1475504735
     16  O         2.1267254511    1.6605716482   -0.5072721736
     17  O         3.6174915188   -0.9457729504    0.9844432307
     18  H         0.3124292409    2.2757557728    0.0912158692
     19  H        -2.6509126086   -1.8488299996   -0.0817692591
     20  H        -4.9090318990    0.1031526238    0.0112301740
     21  H         4.2511416321    0.1973698449   -0.5661440735
     22  H         0.1221084258   -1.9145895030   -0.7384899294
   Point Group: c1    Number of degrees of freedom:    60


   Energy is   -686.171315341

 Hessian Updated using BFGS Update

 60 Hessian modes will be used to form the next step
  Hessian Eigenvalues:
     0.004281    0.004814    0.005239    0.005890    0.006042    0.008673
     0.010567    0.011710    0.012843    0.013947    0.041543    0.046247
     0.048993    0.050183    0.051622    0.057298    0.059030    0.060501
     0.064956    0.071506    0.075633    0.080671    0.105719    0.131514
     0.154031    0.159921    0.160006    0.160395    0.163753    0.164944
     0.171095    0.182380    0.196309    0.199032    0.214747    0.219992
     0.239200    0.250092    0.272251    0.277256    0.288784    0.292637
     0.298258    0.326195    0.330376    0.333404    0.335096    0.336335
     0.340591    0.365523    0.407373    0.410176    0.423077    0.426879
     0.471130    0.521607    0.526811    0.536370    0.910420    1.003158

 Minimum Search - Taking Simple RFO Step
 Searching for Lamda that Minimizes Along All modes
 Value Taken    Lamda =  -0.00310540
 Step Taken.  Stepsize is  0.228174

                             Maximum     Tolerance    Cnvgd?
         Gradient           0.009797      0.000300      NO
         Displacement       0.096939      0.001200      NO
         Energy change      0.001489      0.000001      NO


 New Cartesian Coordinates Obtained by Inverse Iteration

 Displacement from previous Coordinates is:  0.420316
 ----------------------------------------------------------------
             Standard Nuclear Orientation (Angstroms)
    I     Atom           X                Y                Z
 ----------------------------------------------------------------
    1      C       0.8151474572    -0.2749176979     0.1044876037
    2      C      -0.4571382529     0.5507184107    -0.1937217741
    3      O      -0.4457068901     1.7945630478     0.4958958137
    4      H      -0.5147549161     0.6963289949    -1.2813823772
    5      C      -1.7224243541    -0.1694765882     0.2843447638
    6      O      -1.7306707832    -1.4895739202    -0.2715448025
    7      H      -1.6823170473    -0.2349788311     1.3801570311
    8      C      -2.9983846662     0.5659868790    -0.1076007042
    9      H      -3.0364473801     1.5401281680     0.3871882765
   10      H      -3.0222172647     0.7065938775    -1.1956864161
   11      O      -4.0789400421    -0.2781434192     0.3154435218
   12      C       2.0954364028     0.5053007790    -0.1795643219
   13      C       3.4320923505    -0.2211205984     0.0451790062
   14      O       0.9392349541    -1.4261101658    -0.7186930062
   15      H       0.8248169912    -0.5400026354     1.1740053200
   16      O       2.1474873317     1.6561945221    -0.5597207061
   17      O       3.6050269736    -0.9874832735     0.9545226494
   18      H       0.2972561488     2.3068452005     0.1476524316
   19      H      -2.6096455465    -1.8600485603    -0.1108206130
   20      H      -4.9106465830     0.0655696595    -0.0247018776
   21      H       4.2418489894     0.1083691367    -0.6354940944
   22      H       0.0948659143    -1.9052455437    -0.6769807293
 ----------------------------------------------------------------
 Molecular Point Group                 C1    NOp =  1
 Largest Abelian Subgroup              C1    NOp =  1
 Nuclear Repulsion Energy =   757.1540385038 hartrees
 There are       47 alpha and       47 beta electrons
 Applying Cartesian multipole field
    Component          Value
    ---------          -----
     (2,0,0)        1.00000E-11
     (0,2,0)        2.00000E-11
     (0,0,2)       -3.00000E-11
 Nucleus-field energy     =     0.0000000250 hartrees
 Requested basis set is 6-311++G(d,p)
 There are 122 shells and 334 basis functions
 A cutoff of  1.0D-11 yielded   6328 shell pairs
 There are     47381 function pairs (     50605 Cartesian)
 Smallest overlap matrix eigenvalue = 3.87E-06
 Guess MOs from SCF MO coefficient file
 Reading MOs from coefficient file
 Reading MOs from coefficient file
 A restricted hybrid HF-DFT SCF calculation will be
 performed using Pulay DIIS extrapolation
 Exchange:     0.2000 Hartree-Fock + 0.0800 Slater + 0.7200 B88
 Correlation:  0.1900 VWN1RPA + 0.8100 LYP
 Using SG-1 standard quadrature grid
 SCF converges when DIIS error is below 1.0E-08
 Geometry optimization detected.  Setting ReadMinima to 0
 Setting SaveMinima to 0
 ---------------------------------------
  Cycle       Energy         DIIS Error
 ---------------------------------------
    1    -686.1591866526      8.58E-04
    2    -686.1726266309      1.13E-04
    3    -686.1726052796      1.57E-04
    4    -686.1728446044      2.57E-05
    5    -686.1728514122      1.05E-05
    6    -686.1728525041      7.83E-06
    7    -686.1728533234      2.46E-06
    8    -686.1728531797      4.22E-07
    9    -686.1728533282      2.69E-07
   10    -686.1728533120      1.03E-07
   11    -686.1728532986      4.36E-08
   12    -686.1728532964      1.66E-08
   13    -686.1728532966      5.48E-09 Convergence criterion met
 ---------------------------------------
 SCF time:  CPU 462.23 s  wall 462.74 s
 SCF   energy in the final basis set = -686.1728532966
 Total energy in the final basis set = -686.1728532966

 --------------------------------------------------------------

                    Orbital Energies (a.u.)
 --------------------------------------------------------------

 Alpha MOs
 -- Occupied --
-19.172 -19.162 -19.154 -19.152 -19.142 -19.138 -10.302 -10.292
-10.254 -10.250 -10.248 -10.239  -1.107  -1.087  -1.069  -1.050
 -1.042  -1.036  -0.800  -0.763  -0.713  -0.671  -0.613  -0.571
 -0.565  -0.553  -0.547  -0.518  -0.502  -0.495  -0.491  -0.470
 -0.458  -0.446  -0.430  -0.423  -0.410  -0.396  -0.389  -0.382
 -0.359  -0.335  -0.318  -0.310  -0.307  -0.286  -0.271
 -- Virtual --
 -0.110  -0.026  -0.019  -0.004   0.003   0.007   0.015   0.031
  0.034   0.040   0.045   0.063   0.064   0.067   0.073   0.083
  0.088   0.094   0.098   0.102   0.109   0.113   0.118   0.120
  0.128   0.131   0.137   0.139   0.144   0.145   0.149   0.152
  0.158   0.166   0.171   0.177   0.183   0.188   0.195   0.198
  0.203   0.211   0.215   0.220   0.231   0.237   0.239   0.241
  0.251   0.260   0.265   0.270   0.279   0.281   0.284   0.289
  0.292   0.302   0.306   0.308   0.317   0.320   0.328   0.331
  0.332   0.335   0.342   0.349   0.356   0.368   0.371   0.374
  0.391   0.397   0.406   0.413   0.416   0.425   0.440   0.451
  0.479   0.488   0.501   0.526   0.535   0.543   0.558   0.569
  0.581   0.588   0.604   0.612   0.617   0.639   0.652   0.653
  0.674   0.680   0.689   0.692   0.697   0.706   0.724   0.735
  0.759   0.764   0.769   0.798   0.834   0.862   0.894   0.908
  0.966   0.990   1.001   1.028   1.064   1.077   1.085   1.092
  1.103   1.127   1.133   1.142   1.147   1.157   1.170   1.177
  1.182   1.184   1.203   1.210   1.226   1.249   1.264   1.268
  1.305   1.312   1.339   1.359   1.390   1.407   1.430   1.437
  1.448   1.471   1.478   1.490   1.514   1.531   1.545   1.556
  1.567   1.575   1.588   1.599   1.604   1.625   1.636   1.648
  1.661   1.670   1.691   1.732   1.737   1.748   1.763   1.770
  1.785   1.815   1.834   1.852   1.893   1.903   1.920   1.954
  1.965   2.027   2.045   2.052   2.068   2.075   2.106   2.124
  2.140   2.147   2.195   2.213   2.267   2.280   2.297   2.315
  2.349   2.456   2.471   2.494   2.541   2.561   2.571   2.589
  2.604   2.616   2.628   2.660   2.671   2.707   2.759   2.809
  2.815   2.831   2.843   2.850   2.869   2.873   2.886   2.928
  2.944   2.946   2.972   2.978   3.007   3.081   3.092   3.111
  3.144   3.149   3.177   3.190   3.198   3.214   3.263   3.286
  3.310   3.319   3.347   3.356   3.396   3.402   3.491   3.524
  3.536   3.647   3.786   3.832   3.857   3.880   3.886   3.901
  3.931   3.968   3.979   3.994   4.084   4.117   4.152   4.232
  4.336   5.012   5.030   5.038   5.066   5.076   5.093   5.144
  5.204   5.368   5.406   5.427   5.452   5.619   5.631   5.646
  5.657   5.714   5.725  23.752  23.770  23.788  23.796  23.831
 23.863  49.889  49.913  49.920  49.922  49.946  49.953
 --------------------------------------------------------------

          Ground-State Mulliken Net Atomic Charges

     Atom                 Charge (a.u.)
  ----------------------------------------
      1 C                    -0.316700
      2 C                    -0.319963
      3 O                    -0.215002
      4 H                     0.256081
      5 C                    -0.138800
      6 O                    -0.284820
      7 H                     0.245292
      8 C                    -0.413951
      9 H                     0.203573
     10 H                     0.167787
     11 O                    -0.300150
     12 C                     0.282183
     13 C                    -0.126583
     14 O                    -0.210641
     15 H                     0.235503
     16 O                    -0.203910
     17 O                    -0.165678
     18 H                     0.279072
     19 H                     0.283996
     20 H                     0.264051
     21 H                     0.149599
     22 H                     0.329060
  ----------------------------------------
  Sum of atomic charges =    -0.000000

 -----------------------------------------------------------------
                    Cartesian Multipole Moments
 -----------------------------------------------------------------
    Charge (ESU x 10^10)
                -0.0000
    Dipole Moment (Debye)
         X      -3.4054      Y       1.0793      Z      -1.3450
       Tot       3.8172
    Quadrupole Moments (Debye-Ang)
        XX     -61.0299     XY       2.0798     YY     -75.6851
        XZ       0.7666     YZ      -0.1508     ZZ     -73.9961
    Octopole Moments (Debye-Ang^2)
       XXX     -82.7202    XXY      23.1611    XYY     -20.8281
       YYY     -11.7271    XXZ     -36.2610    XYZ       9.8829
       YYZ      -1.4189    XZZ      -4.9772    YZZ      -0.0933
       ZZZ      -2.0945
    Hexadecapole Moments (Debye-Ang^3)
      XXXX   -2089.4386   XXXY      -6.3478   XXYY    -540.7901
      XYYY      25.6850   YYYY    -515.5980   XXXZ      -8.4991
      XXYZ      34.6016   XYYZ       4.1701   YYYZ       7.2269
      XXZZ    -480.2179   XYZZ       6.0303   YYZZ    -128.3620
      XZZZ      -3.9161   YZZZ      -3.9267   ZZZZ    -184.2602
 -----------------------------------------------------------------
 Calculating analytic gradient of the SCF energy
 Gradient of SCF Energy
            1           2           3           4           5           6
    1   0.0009172   0.0000780  -0.0011104  -0.0001236   0.0007052   0.0010001
    2  -0.0001605   0.0003694  -0.0001078  -0.0004725   0.0000522   0.0000509
    3  -0.0008622   0.0008169   0.0006281  -0.0002042  -0.0009543  -0.0000337
            7           8           9          10          11          12
    1   0.0000851  -0.0001819  -0.0003023   0.0000120   0.0002068  -0.0003044
    2   0.0000902  -0.0002548   0.0003282   0.0001398   0.0000148  -0.0003388
    3   0.0001201   0.0004130   0.0000429  -0.0000644   0.0003848   0.0025330
           13          14          15          16          17          18
    1  -0.0004014   0.0004985  -0.0002015   0.0006286   0.0003558   0.0008806
    2   0.0005154  -0.0002209   0.0003515   0.0014027  -0.0006882   0.0005686
    3  -0.0014098  -0.0000699   0.0003549  -0.0012808   0.0008707  -0.0002681
           19          20          21          22
    1  -0.0011894  -0.0009701   0.0003168  -0.0008997
    2  -0.0005773   0.0001787   0.0000856  -0.0013271
    3   0.0001604  -0.0003817  -0.0000034  -0.0007922
 Max gradient component =       2.533E-03
 RMS gradient           =       6.723E-04
 Gradient time:  CPU 170.21 s  wall 170.18 s
 Geometry Optimization Parameters
   NAtoms,    NIC,     NZ,  NCons,   NDum,   NFix, NCnnct, MaxDiis
       22     148       0       0       0       0       0       0

 Cartesian Hessian Update
 Hessian Updated using BFGS Update


** GEOMETRY OPTIMIZATION IN DELOCALIZED INTERNAL COORDINATES **
   Searching for a Minimum

   Optimization Cycle:   6

                       Coordinates (Angstroms)
     ATOM                X               Y               Z
      1  C         0.8151474572   -0.2749176979    0.1044876037
      2  C        -0.4571382529    0.5507184107   -0.1937217741
      3  O        -0.4457068901    1.7945630478    0.4958958137
      4  H        -0.5147549161    0.6963289949   -1.2813823772
      5  C        -1.7224243541   -0.1694765882    0.2843447638
      6  O        -1.7306707832   -1.4895739202   -0.2715448025
      7  H        -1.6823170473   -0.2349788311    1.3801570311
      8  C        -2.9983846662    0.5659868790   -0.1076007042
      9  H        -3.0364473801    1.5401281680    0.3871882765
     10  H        -3.0222172647    0.7065938775   -1.1956864161
     11  O        -4.0789400421   -0.2781434192    0.3154435218
     12  C         2.0954364028    0.5053007790   -0.1795643219
     13  C         3.4320923505   -0.2211205984    0.0451790062
     14  O         0.9392349541   -1.4261101658   -0.7186930062
     15  H         0.8248169912   -0.5400026354    1.1740053200
     16  O         2.1474873317    1.6561945221   -0.5597207061
     17  O         3.6050269736   -0.9874832735    0.9545226494
     18  H         0.2972561488    2.3068452005    0.1476524316
     19  H        -2.6096455465   -1.8600485603   -0.1108206130
     20  H        -4.9106465830    0.0655696595   -0.0247018776
     21  H         4.2418489894    0.1083691367   -0.6354940944
     22  H         0.0948659143   -1.9052455437   -0.6769807293
   Point Group: c1    Number of degrees of freedom:    60


   Energy is   -686.172853297

 Hessian Updated using BFGS Update

 60 Hessian modes will be used to form the next step
  Hessian Eigenvalues:
     0.004295    0.004793    0.005207    0.005890    0.006042    0.009039
     0.010594    0.011711    0.012904    0.013965    0.042246    0.046407
     0.049128    0.050184    0.051739    0.057295    0.059008    0.060420
     0.062818    0.071609    0.075577    0.080432    0.105920    0.131702
     0.154618    0.159930    0.160006    0.160423    0.163800    0.165656
     0.171953    0.182315    0.196259    0.199710    0.215021    0.220580
     0.238533    0.252491    0.273411    0.276562    0.288792    0.292995
     0.298216    0.326202    0.330280    0.333332    0.335094    0.336331
     0.340502    0.358491    0.407532    0.410300    0.426603    0.427562
     0.471284    0.521581    0.526762    0.536356    0.909955    1.003540

 Minimum Search - Taking Simple RFO Step
 Searching for Lamda that Minimizes Along All modes
 Value Taken    Lamda =  -0.00031378
 Step Taken.  Stepsize is  0.180195

                             Maximum     Tolerance    Cnvgd?
         Gradient           0.001700      0.000300      NO
         Displacement       0.082228      0.001200      NO
         Energy change     -0.001538      0.000001      NO


 New Cartesian Coordinates Obtained by Inverse Iteration

 Displacement from previous Coordinates is:  0.162441
 ----------------------------------------------------------------
             Standard Nuclear Orientation (Angstroms)
    I     Atom           X                Y                Z
 ----------------------------------------------------------------
    1      C       0.8117892658    -0.2733916601     0.0925132263
    2      C      -0.4576001534     0.5555778535    -0.1949645530
    3      O      -0.4376376609     1.7938086568     0.5029959147
    4      H      -0.5202790486     0.7137172473    -1.2798166312
    5      C      -1.7192656380    -0.1676229249     0.2859372707
    6      O      -1.7215569605    -1.4836901044    -0.2776637431
    7      H      -1.6799402353    -0.2382993814     1.3807428776
    8      C      -2.9928869246     0.5636578270    -0.1087964743
    9      H      -3.0316076988     1.5348292912     0.3894692689
   10      H      -3.0168760284     0.7037017325    -1.1963600450
   11      O      -4.0670427207    -0.2881899292     0.3134140509
   12      C       2.0913958997     0.4935315406    -0.2183132331
   13      C       3.4250316566    -0.2251130144     0.0462505832
   14      O       0.9171616722    -1.4265635474    -0.7261464562
   15      H       0.8382136218    -0.5399595930     1.1604367386
   16      O       2.1441878601     1.6567039735    -0.5507929366
   17      O       3.5796090162    -0.9701175739     0.9743646918
   18      H       0.2966931549     2.3094554342     0.1484446300
   19      H      -2.5953510947    -1.8593174105    -0.1177122075
   20      H      -4.8998684753     0.0567925760    -0.0165217764
   21      H       4.2473686429     0.0951781415    -0.6226697835
   22      H       0.0723816360    -1.8951916930    -0.6518464177
 ----------------------------------------------------------------
 Molecular Point Group                 C1    NOp =  1
 Largest Abelian Subgroup              C1    NOp =  1
 Nuclear Repulsion Energy =   758.6861766470 hartrees
 There are       47 alpha and       47 beta electrons
 Applying Cartesian multipole field
    Component          Value
    ---------          -----
     (2,0,0)        1.00000E-11
     (0,2,0)        2.00000E-11
     (0,0,2)       -3.00000E-11
 Nucleus-field energy     =     0.0000000248 hartrees
 Requested basis set is 6-311++G(d,p)
 There are 122 shells and 334 basis functions
 A cutoff of  1.0D-11 yielded   6333 shell pairs
 There are     47380 function pairs (     50604 Cartesian)
 Smallest overlap matrix eigenvalue = 3.88E-06
 Guess MOs from SCF MO coefficient file
 Reading MOs from coefficient file
 Reading MOs from coefficient file
 A restricted hybrid HF-DFT SCF calculation will be
 performed using Pulay DIIS extrapolation
 Exchange:     0.2000 Hartree-Fock + 0.0800 Slater + 0.7200 B88
 Correlation:  0.1900 VWN1RPA + 0.8100 LYP
 Using SG-1 standard quadrature grid
 SCF converges when DIIS error is below 1.0E-08
 Geometry optimization detected.  Setting ReadMinima to 0
 Setting SaveMinima to 0
 ---------------------------------------
  Cycle       Energy         DIIS Error
 ---------------------------------------
    1    -686.1795822909      6.07E-04
    2    -686.1725174553      6.88E-05
    3    -686.1725060190      9.37E-05
    4    -686.1725880462      3.02E-05
    5    -686.1725955124      1.08E-05
    6    -686.1725966711      3.58E-06
    7    -686.1725969617      1.28E-06
    8    -686.1725969204      4.18E-07
    9    -686.1725969220      2.67E-07
   10    -686.1725970044      7.94E-08
   11    -686.1725970044      2.67E-08
   12    -686.1725969994      9.12E-09 Convergence criterion met
 ---------------------------------------
 SCF time:  CPU 437.04 s  wall 437.58 s
 SCF   energy in the final basis set = -686.1725969994
 Total energy in the final basis set = -686.1725969994

 --------------------------------------------------------------

                    Orbital Energies (a.u.)
 --------------------------------------------------------------

 Alpha MOs
 -- Occupied --
-19.171 -19.163 -19.154 -19.152 -19.140 -19.135 -10.301 -10.292
-10.252 -10.249 -10.247 -10.239  -1.108  -1.088  -1.071  -1.051
 -1.042  -1.036  -0.800  -0.762  -0.713  -0.671  -0.613  -0.571
 -0.566  -0.554  -0.546  -0.518  -0.503  -0.495  -0.491  -0.470
 -0.458  -0.446  -0.431  -0.423  -0.410  -0.397  -0.388  -0.382
 -0.359  -0.335  -0.318  -0.310  -0.308  -0.285  -0.270
 -- Virtual --
 -0.108  -0.026  -0.020  -0.004   0.003   0.008   0.015   0.031
  0.034   0.041   0.045   0.063   0.064   0.067   0.073   0.083
  0.088   0.095   0.098   0.103   0.109   0.114   0.118   0.121
  0.128   0.132   0.136   0.139   0.144   0.146   0.149   0.152
  0.159   0.166   0.172   0.178   0.183   0.189   0.195   0.199
  0.204   0.210   0.215   0.221   0.232   0.237   0.239   0.241
  0.253   0.261   0.266   0.271   0.280   0.281   0.286   0.289
  0.292   0.303   0.306   0.308   0.316   0.320   0.328   0.331
  0.335   0.336   0.343   0.352   0.354   0.368   0.371   0.375
  0.391   0.397   0.407   0.413   0.419   0.424   0.443   0.453
  0.480   0.489   0.501   0.527   0.537   0.544   0.558   0.572
  0.582   0.589   0.602   0.613   0.619   0.641   0.653   0.655
  0.674   0.680   0.687   0.696   0.701   0.706   0.725   0.735
  0.760   0.767   0.768   0.795   0.834   0.863   0.899   0.907
  0.970   0.990   1.001   1.031   1.069   1.076   1.083   1.090
  1.100   1.125   1.136   1.144   1.146   1.157   1.169   1.177
  1.182   1.185   1.205   1.216   1.227   1.247   1.266   1.270
  1.304   1.314   1.338   1.361   1.390   1.407   1.432   1.436
  1.450   1.470   1.474   1.490   1.516   1.532   1.547   1.557
  1.568   1.575   1.590   1.602   1.607   1.628   1.637   1.652
  1.666   1.670   1.691   1.734   1.734   1.748   1.761   1.769
  1.789   1.820   1.837   1.857   1.895   1.904   1.927   1.954
  1.967   2.028   2.046   2.056   2.071   2.079   2.108   2.130
  2.141   2.152   2.201   2.218   2.267   2.282   2.303   2.316
  2.354   2.455   2.473   2.493   2.543   2.563   2.574   2.591
  2.605   2.620   2.629   2.662   2.675   2.710   2.757   2.811
  2.820   2.837   2.844   2.851   2.871   2.878   2.889   2.931
  2.946   2.948   2.974   2.980   3.008   3.084   3.099   3.114
  3.148   3.157   3.181   3.194   3.202   3.216   3.264   3.290
  3.316   3.327   3.345   3.361   3.399   3.410   3.493   3.526
  3.536   3.651   3.789   3.837   3.858   3.883   3.891   3.900
  3.934   3.968   3.981   3.997   4.085   4.123   4.157   4.239
  4.339   5.011   5.030   5.038   5.067   5.077   5.095   5.147
  5.204   5.371   5.408   5.434   5.462   5.628   5.635   5.652
  5.663   5.716   5.723  23.757  23.775  23.793  23.801  23.835
 23.868  49.890  49.914  49.922  49.923  49.948  49.956
 --------------------------------------------------------------

          Ground-State Mulliken Net Atomic Charges

     Atom                 Charge (a.u.)
  ----------------------------------------
      1 C                    -0.340481
      2 C                    -0.323033
      3 O                    -0.218114
      4 H                     0.254011
      5 C                    -0.146374
      6 O                    -0.286047
      7 H                     0.246121
      8 C                    -0.406088
      9 H                     0.202852
     10 H                     0.167476
     11 O                    -0.299781
     12 C                     0.294331
     13 C                    -0.112721
     14 O                    -0.210652
     15 H                     0.239431
     16 O                    -0.205823
     17 O                    -0.164793
     18 H                     0.280367
     19 H                     0.284527
     20 H                     0.264079
     21 H                     0.148858
     22 H                     0.331855
  ----------------------------------------
  Sum of atomic charges =    -0.000000

 -----------------------------------------------------------------
                    Cartesian Multipole Moments
 -----------------------------------------------------------------
    Charge (ESU x 10^10)
                -0.0000
    Dipole Moment (Debye)
         X      -3.3987      Y       1.0575      Z      -1.3703
       Tot       3.8141
    Quadrupole Moments (Debye-Ang)
        XX     -60.6025     XY       1.8311     YY     -75.6478
        XZ       0.4784     YZ      -0.4065     ZZ     -74.0915
    Octopole Moments (Debye-Ang^2)
       XXX     -80.8206    XXY      21.9296    XYY     -20.5050
       YYY     -11.6761    XXZ     -36.0015    XYZ       9.6181
       YYZ      -1.0795    XZZ      -5.0909    YZZ       0.1443
       ZZZ      -1.7718
    Hexadecapole Moments (Debye-Ang^3)
      XXXX   -2066.7875   XXXY     -12.7512   XXYY    -536.3658
      XYYY      23.5748   YYYY    -513.5915   XXXZ     -11.9887
      XXYZ      34.3508   XYYZ       4.3711   YYYZ       5.8850
      XXZZ    -477.9470   XYZZ       5.5861   YYZZ    -128.6419
      XZZZ      -4.8705   YZZZ      -4.5706   ZZZZ    -186.1128
 -----------------------------------------------------------------
 Calculating analytic gradient of the SCF energy
 Gradient of SCF Energy
            1           2           3           4           5           6
    1  -0.0008724  -0.0003722   0.0015166   0.0000577  -0.0007096  -0.0002266
    2   0.0005688  -0.0003310   0.0002095   0.0002403  -0.0004220   0.0000866
    3   0.0030736  -0.0008134  -0.0007268   0.0002336   0.0010182  -0.0000941
            7           8           9          10          11          12
    1  -0.0000170   0.0002827   0.0002773  -0.0000683  -0.0004710   0.0009961
    2  -0.0001449   0.0006133  -0.0004670  -0.0000994   0.0001261  -0.0006988
    3  -0.0001453  -0.0005855   0.0000269   0.0001474  -0.0002038  -0.0096558
           13          14          15          16          17          18
    1  -0.0007100  -0.0009097  -0.0002981  -0.0009276   0.0004817  -0.0010786
    2  -0.0004134   0.0006238  -0.0008529  -0.0009569   0.0004339  -0.0004803
    3   0.0040576   0.0003781  -0.0003105   0.0036635  -0.0009594   0.0003014
           19          20          21          22
    1   0.0013176   0.0011422  -0.0004605   0.0010495
    2   0.0006596  -0.0003532   0.0000501   0.0016078
    3  -0.0002639   0.0002654  -0.0001697   0.0007626
 Max gradient component =       9.656E-03
 RMS gradient           =       1.548E-03
 Gradient time:  CPU 173.62 s  wall 173.63 s
 Geometry Optimization Parameters
   NAtoms,    NIC,     NZ,  NCons,   NDum,   NFix, NCnnct, MaxDiis
       22     148       0       0       0       0       0       0

 Cartesian Hessian Update
 Hessian Updated using BFGS Update


** GEOMETRY OPTIMIZATION IN DELOCALIZED INTERNAL COORDINATES **
   Searching for a Minimum

   Optimization Cycle:   7

                       Coordinates (Angstroms)
     ATOM                X               Y               Z
      1  C         0.8117892658   -0.2733916601    0.0925132263
      2  C        -0.4576001534    0.5555778535   -0.1949645530
      3  O        -0.4376376609    1.7938086568    0.5029959147
      4  H        -0.5202790486    0.7137172473   -1.2798166312
      5  C        -1.7192656380   -0.1676229249    0.2859372707
      6  O        -1.7215569605   -1.4836901044   -0.2776637431
      7  H        -1.6799402353   -0.2382993814    1.3807428776
      8  C        -2.9928869246    0.5636578270   -0.1087964743
      9  H        -3.0316076988    1.5348292912    0.3894692689
     10  H        -3.0168760284    0.7037017325   -1.1963600450
     11  O        -4.0670427207   -0.2881899292    0.3134140509
     12  C         2.0913958997    0.4935315406   -0.2183132331
     13  C         3.4250316566   -0.2251130144    0.0462505832
     14  O         0.9171616722   -1.4265635474   -0.7261464562
     15  H         0.8382136218   -0.5399595930    1.1604367386
     16  O         2.1441878601    1.6567039735   -0.5507929366
     17  O         3.5796090162   -0.9701175739    0.9743646918
     18  H         0.2966931549    2.3094554342    0.1484446300
     19  H        -2.5953510947   -1.8593174105   -0.1177122075
     20  H        -4.8998684753    0.0567925760   -0.0165217764
     21  H         4.2473686429    0.0951781415   -0.6226697835
     22  H         0.0723816360   -1.8951916930   -0.6518464177
   Point Group: c1    Number of degrees of freedom:    60


   Energy is   -686.172596999

 Hessian Updated using BFGS Update

 60 Hessian modes will be used to form the next step
  Hessian Eigenvalues:
     0.004233    0.004865    0.005874    0.005982    0.008261    0.010288
     0.011705    0.012478    0.013743    0.018337    0.044091    0.046428
     0.049738    0.050191    0.053215    0.057311    0.058999    0.060575
     0.064951    0.071614    0.075713    0.079733    0.105993    0.131938
     0.156755    0.159978    0.160038    0.160667    0.163680    0.167029
     0.171142    0.182435    0.196225    0.201145    0.213785    0.222315
     0.239266    0.259092    0.275960    0.279988    0.288823    0.295450
     0.299500    0.326317    0.330268    0.333546    0.335099    0.336346
     0.340709    0.367379    0.407389    0.411461    0.426201    0.433145
     0.472899    0.521627    0.526823    0.536400    0.910844    1.003262

 Minimum Search - Taking Simple RFO Step
 Searching for Lamda that Minimizes Along All modes
 Value Taken    Lamda =  -0.00065240
 Step Taken.  Stepsize is  0.152657

                             Maximum     Tolerance    Cnvgd?
         Gradient           0.002875      0.000300      NO
         Displacement       0.078941      0.001200      NO
         Energy change      0.000256      0.000001      NO


 New Cartesian Coordinates Obtained by Inverse Iteration

 Displacement from previous Coordinates is:  0.174878
 ----------------------------------------------------------------
             Standard Nuclear Orientation (Angstroms)
    I     Atom           X                Y                Z
 ----------------------------------------------------------------
    1      C       0.8130261747    -0.2703322213     0.1114012857
    2      C      -0.4575844616     0.5538070146    -0.1871007614
    3      O      -0.4451822298     1.7935130888     0.5085031926
    4      H      -0.5123202388     0.7100885740    -1.2727650034
    5      C      -1.7232603195    -0.1682450081     0.2868979545
    6      O      -1.7266457077    -1.4862065888    -0.2725439214
    7      H      -1.6906394339    -0.2358318768     1.3822126095
    8      C      -2.9940635711     0.5638372786    -0.1161292267
    9      H      -3.0340748908     1.5367915977     0.3789609708
   10      H      -3.0119971928     0.7010903586    -1.2042799952
   11      O      -4.0719587264    -0.2849706045     0.3026545861
   12      C       2.0915713429     0.5057002290    -0.1811245142
   13      C       3.4271720159    -0.2261204835     0.0324889613
   14      O       0.9356337869    -1.4210138294    -0.7093622633
   15      H       0.8298822535    -0.5378411817     1.1793232093
   16      O       2.1417676045     1.6567644628    -0.5546617794
   17      O       3.6026597708    -0.9851458319     0.9456499494
   18      H       0.2925671237     2.3086505500     0.1594338985
   19      H      -2.6026189481    -1.8588583972    -0.1151728687
   20      H      -4.9029181773     0.0618670333    -0.0310192210
   21      H       4.2294877328     0.0888201118    -0.6629144758
   22      H       0.0934158794    -1.8968668339    -0.6474875921
 ----------------------------------------------------------------
 Molecular Point Group                 C1    NOp =  1
 Largest Abelian Subgroup              C1    NOp =  1
 Nuclear Repulsion Energy =   758.2327766536 hartrees
 There are       47 alpha and       47 beta electrons
 Applying Cartesian multipole field
    Component          Value
    ---------          -----
     (2,0,0)        1.00000E-11
     (0,2,0)        2.00000E-11
     (0,0,2)       -3.00000E-11
 Nucleus-field energy     =     0.0000000249 hartrees
 Requested basis set is 6-311++G(d,p)
 There are 122 shells and 334 basis functions
 A cutoff of  1.0D-11 yielded   6328 shell pairs
 There are     47381 function pairs (     50605 Cartesian)
 Smallest overlap matrix eigenvalue = 3.82E-06
 Guess MOs from SCF MO coefficient file
 Reading MOs from coefficient file
 Reading MOs from coefficient file
 A restricted hybrid HF-DFT SCF calculation will be
 performed using Pulay DIIS extrapolation
 Exchange:     0.2000 Hartree-Fock + 0.0800 Slater + 0.7200 B88
 Correlation:  0.1900 VWN1RPA + 0.8100 LYP
 Using SG-1 standard quadrature grid
 SCF converges when DIIS error is below 1.0E-08
 Geometry optimization detected.  Setting ReadMinima to 0
 Setting SaveMinima to 0
 ---------------------------------------
  Cycle       Energy         DIIS Error
 ---------------------------------------
    1    -686.1690797128      5.32E-04
    2    -686.1728213136      5.70E-05
    3    -686.1728155697      8.24E-05
    4    -686.1728779580      2.21E-05
    5    -686.1728822561      9.32E-06
    6    -686.1728836256      3.38E-06
    7    -686.1728834927      1.03E-06
    8    -686.1728834340      4.65E-07
    9    -686.1728834281      2.74E-07
   10    -686.1728834582      6.89E-08
   11    -686.1728834456      2.37E-08
   12    -686.1728834427      7.97E-09 Convergence criterion met
 ---------------------------------------
 SCF time:  CPU 437.87 s  wall 438.10 s
 SCF   energy in the final basis set = -686.1728834427
 Total energy in the final basis set = -686.1728834427

 --------------------------------------------------------------

                    Orbital Energies (a.u.)
 --------------------------------------------------------------

 Alpha MOs
 -- Occupied --
-19.171 -19.162 -19.154 -19.152 -19.141 -19.137 -10.301 -10.291
-10.253 -10.249 -10.247 -10.238  -1.108  -1.088  -1.071  -1.051
 -1.043  -1.037  -0.800  -0.763  -0.713  -0.671  -0.613  -0.571
 -0.566  -0.553  -0.547  -0.518  -0.502  -0.495  -0.491  -0.470
 -0.458  -0.445  -0.431  -0.424  -0.411  -0.396  -0.388  -0.382
 -0.359  -0.335  -0.319  -0.310  -0.308  -0.286  -0.270
 -- Virtual --
 -0.109  -0.026  -0.019  -0.004   0.003   0.007   0.015   0.031
  0.034   0.040   0.045   0.063   0.064   0.067   0.073   0.083
  0.088   0.095   0.098   0.102   0.109   0.113   0.117   0.121
  0.128   0.132   0.137   0.140   0.144   0.145   0.149   0.152
  0.159   0.166   0.171   0.177   0.184   0.188   0.195   0.198
  0.204   0.211   0.216   0.220   0.231   0.237   0.240   0.241
  0.252   0.261   0.265   0.270   0.279   0.282   0.285   0.289
  0.292   0.302   0.307   0.308   0.317   0.320   0.329   0.330
  0.332   0.335   0.343   0.350   0.355   0.369   0.371   0.375
  0.391   0.397   0.407   0.414   0.416   0.424   0.441   0.452
  0.480   0.489   0.501   0.527   0.536   0.544   0.559   0.571
  0.581   0.589   0.604   0.613   0.619   0.640   0.653   0.654
  0.674   0.680   0.689   0.693   0.697   0.706   0.724   0.735
  0.760   0.766   0.768   0.799   0.833   0.863   0.894   0.907
  0.967   0.991   1.002   1.029   1.067   1.078   1.084   1.091
  1.102   1.126   1.133   1.143   1.147   1.157   1.170   1.177
  1.183   1.184   1.205   1.212   1.227   1.249   1.266   1.269
  1.304   1.312   1.338   1.361   1.390   1.406   1.430   1.438
  1.450   1.471   1.478   1.491   1.515   1.531   1.547   1.557
  1.568   1.575   1.590   1.601   1.604   1.626   1.637   1.650
  1.661   1.670   1.690   1.733   1.737   1.749   1.764   1.771
  1.787   1.816   1.835   1.855   1.894   1.904   1.923   1.956
  1.966   2.029   2.046   2.055   2.071   2.078   2.108   2.127
  2.142   2.150   2.199   2.216   2.269   2.282   2.299   2.316
  2.351   2.456   2.472   2.494   2.543   2.562   2.573   2.591
  2.604   2.617   2.630   2.661   2.673   2.709   2.758   2.810
  2.820   2.834   2.844   2.851   2.870   2.874   2.888   2.930
  2.946   2.948   2.974   2.980   3.009   3.082   3.096   3.113
  3.148   3.153   3.180   3.192   3.202   3.216   3.263   3.290
  3.313   3.322   3.348   3.359   3.399   3.405   3.493   3.527
  3.538   3.652   3.789   3.834   3.858   3.882   3.891   3.900
  3.933   3.968   3.981   3.997   4.084   4.121   4.155   4.236
  4.339   5.013   5.030   5.038   5.067   5.077   5.094   5.145
  5.205   5.371   5.408   5.432   5.457   5.624   5.635   5.649
  5.662   5.718   5.726  23.756  23.774  23.791  23.799  23.834
 23.868  49.890  49.914  49.921  49.924  49.947  49.956
 --------------------------------------------------------------

          Ground-State Mulliken Net Atomic Charges

     Atom                 Charge (a.u.)
  ----------------------------------------
      1 C                    -0.317851
      2 C                    -0.310119
      3 O                    -0.215145
      4 H                     0.254794
      5 C                    -0.146360
      6 O                    -0.285030
      7 H                     0.245849
      8 C                    -0.412996
      9 H                     0.203444
     10 H                     0.167860
     11 O                    -0.300009
     12 C                     0.275809
     13 C                    -0.123057
     14 O                    -0.209328
     15 H                     0.235890
     16 O                    -0.204810
     17 O                    -0.165434
     18 H                     0.279620
     19 H                     0.284024
     20 H                     0.264055
     21 H                     0.149031
     22 H                     0.329764
  ----------------------------------------
  Sum of atomic charges =    -0.000000

 -----------------------------------------------------------------
                    Cartesian Multipole Moments
 -----------------------------------------------------------------
    Charge (ESU x 10^10)
                 0.0000
    Dipole Moment (Debye)
         X      -3.4249      Y       1.0762      Z      -1.3328
       Tot       3.8294
    Quadrupole Moments (Debye-Ang)
        XX     -61.0299     XY       1.9755     YY     -75.6546
        XZ       0.6430     YZ      -0.2781     ZZ     -73.9422
    Octopole Moments (Debye-Ang^2)
       XXX     -82.7031    XXY      22.9265    XYY     -20.7133
       YYY     -11.7499    XXZ     -36.1916    XYZ       9.9155
       YYZ      -1.2700    XZZ      -4.8836    YZZ      -0.1197
       ZZZ      -2.0571
    Hexadecapole Moments (Debye-Ang^3)
      XXXX   -2085.2093   XXXY      -7.5478   XXYY    -539.3311
      XYYY      25.2670   YYYY    -514.4150   XXXZ     -10.5450
      XXYZ      34.3160   XYYZ       4.2603   YYYZ       6.4905
      XXZZ    -477.3732   XYZZ       5.8254   YYZZ    -128.2183
      XZZZ      -4.3050   YZZZ      -4.5174   ZZZZ    -183.2042
 -----------------------------------------------------------------
 Calculating analytic gradient of the SCF energy
 Gradient of SCF Energy
            1           2           3           4           5           6
    1  -0.0006923  -0.0001019   0.0008251   0.0000202  -0.0005861  -0.0010971
    2  -0.0000410  -0.0001492   0.0000836   0.0002782  -0.0000065  -0.0000215
    3  -0.0003965  -0.0005622  -0.0006458   0.0001461   0.0007973   0.0000586
            7           8           9          10          11          12
    1  -0.0000856   0.0002090   0.0002790  -0.0000455  -0.0002729  -0.0004385
    2  -0.0001242   0.0002630  -0.0003327  -0.0000724   0.0000241   0.0008297
    3  -0.0001217  -0.0004337   0.0000448   0.0001051  -0.0001224   0.0009054
           13          14          15          16          17          18
    1   0.0007757  -0.0002706   0.0003221  -0.0000167  -0.0005195  -0.0007306
    2  -0.0003188   0.0000217  -0.0001956  -0.0015717   0.0006865  -0.0005029
    3   0.0004331   0.0001956  -0.0003065   0.0000873  -0.0009386   0.0003587
           19          20          21          22
    1   0.0009352   0.0008160  -0.0001240   0.0007991
    2   0.0004318  -0.0002389  -0.0001234   0.0010801
    3  -0.0001795   0.0001670  -0.0000443   0.0004524
 Max gradient component =       1.572E-03
 RMS gradient           =       5.054E-04
 Gradient time:  CPU 171.81 s  wall 171.79 s
 Geometry Optimization Parameters
   NAtoms,    NIC,     NZ,  NCons,   NDum,   NFix, NCnnct, MaxDiis
       22     148       0       0       0       0       0       0

 Cartesian Hessian Update
 Hessian Updated using BFGS Update


** GEOMETRY OPTIMIZATION IN DELOCALIZED INTERNAL COORDINATES **
   Searching for a Minimum

   Optimization Cycle:   8

                       Coordinates (Angstroms)
     ATOM                X               Y               Z
      1  C         0.8130261747   -0.2703322213    0.1114012857
      2  C        -0.4575844616    0.5538070146   -0.1871007614
      3  O        -0.4451822298    1.7935130888    0.5085031926
      4  H        -0.5123202388    0.7100885740   -1.2727650034
      5  C        -1.7232603195   -0.1682450081    0.2868979545
      6  O        -1.7266457077   -1.4862065888   -0.2725439214
      7  H        -1.6906394339   -0.2358318768    1.3822126095
      8  C        -2.9940635711    0.5638372786   -0.1161292267
      9  H        -3.0340748908    1.5367915977    0.3789609708
     10  H        -3.0119971928    0.7010903586   -1.2042799952
     11  O        -4.0719587264   -0.2849706045    0.3026545861
     12  C         2.0915713429    0.5057002290   -0.1811245142
     13  C         3.4271720159   -0.2261204835    0.0324889613
     14  O         0.9356337869   -1.4210138294   -0.7093622633
     15  H         0.8298822535   -0.5378411817    1.1793232093
     16  O         2.1417676045    1.6567644628   -0.5546617794
     17  O         3.6026597708   -0.9851458319    0.9456499494
     18  H         0.2925671237    2.3086505500    0.1594338985
     19  H        -2.6026189481   -1.8588583972   -0.1151728687
     20  H        -4.9029181773    0.0618670333   -0.0310192210
     21  H         4.2294877328    0.0888201118   -0.6629144758
     22  H         0.0934158794   -1.8968668339   -0.6474875921
   Point Group: c1    Number of degrees of freedom:    60


   Energy is   -686.172883443

 Hessian Updated using BFGS Update

 60 Hessian modes will be used to form the next step
  Hessian Eigenvalues:
     0.004245    0.004857    0.005873    0.005973    0.008311    0.010397
     0.011710    0.012755    0.013712    0.025960    0.041279    0.046370
     0.049274    0.050170    0.052558    0.057288    0.058999    0.060296
     0.063522    0.071617    0.075645    0.080384    0.105456    0.130855
     0.151159    0.159978    0.160002    0.160564    0.163886    0.164770
     0.171478    0.182359    0.196051    0.201331    0.215982    0.220253
     0.238717    0.260856    0.272854    0.277954    0.288945    0.291085
     0.298767    0.326219    0.330227    0.333452    0.335105    0.336329
     0.340466    0.366235    0.407332    0.409275    0.422879    0.427109
     0.468518    0.521584    0.526800    0.536310    0.907046    1.003580

 Minimum Search - Taking Simple RFO Step
 Searching for Lamda that Minimizes Along All modes
 Value Taken    Lamda =  -0.00012436
 Step Taken.  Stepsize is  0.065064

                             Maximum     Tolerance    Cnvgd?
         Gradient           0.001591      0.000300      NO
         Displacement       0.020452      0.001200      NO
         Energy change     -0.000286      0.000001      NO


 New Cartesian Coordinates Obtained by Inverse Iteration

 Displacement from previous Coordinates is:  0.143596
 ----------------------------------------------------------------
             Standard Nuclear Orientation (Angstroms)
    I     Atom           X                Y                Z
 ----------------------------------------------------------------
    1      C       0.8154099549    -0.2770996935     0.0989864608
    2      C      -0.4563443016     0.5511924181    -0.1928817259
    3      O      -0.4419067372     1.7915686152     0.5031266702
    4      H      -0.5149064308     0.7029586807    -1.2796737397
    5      C      -1.7220239783    -0.1691871210     0.2841231571
    6      O      -1.7293415318    -1.4908443600    -0.2683786460
    7      H      -1.6829972549    -0.2322497731     1.3801710234
    8      C      -2.9982544821     0.5646445404    -0.1104351817
    9      H      -3.0367981966     1.5408641603     0.3805210149
   10      H      -3.0216450804     0.7014451679    -1.1991269154
   11      O      -4.0789687833    -0.2778570215     0.3151524267
   12      C       2.0947461295     0.5024055932    -0.1909868119
   13      C       3.4315044741    -0.2195837547     0.0461749008
   14      O       0.9337309633    -1.4281440425    -0.7259232665
   15      H       0.8298835817    -0.5418151992     1.1685477373
   16      O       2.1447580202     1.6565479638    -0.5620390302
   17      O       3.5995700188    -0.9801430686     0.9615265130
   18      H       0.3012027198     2.3043374052     0.1552895135
   19      H      -2.6080618843    -1.8616417631    -0.1059443340
   20      H      -4.9118058192     0.0695479125    -0.0189569523
   21      H       4.2461250888     0.1110776259    -0.6279155023
   22      H       0.0900433166    -1.9085268438    -0.6783923165
 ----------------------------------------------------------------
 Molecular Point Group                 C1    NOp =  1
 Largest Abelian Subgroup              C1    NOp =  1
 Nuclear Repulsion Energy =   757.1988328267 hartrees
 There are       47 alpha and       47 beta electrons
 Applying Cartesian multipole field
    Component          Value
    ---------          -----
     (2,0,0)        1.00000E-11
     (0,2,0)        2.00000E-11
     (0,0,2)       -3.00000E-11
 Nucleus-field energy     =     0.0000000249 hartrees
 Requested basis set is 6-311++G(d,p)
 There are 122 shells and 334 basis functions
 A cutoff of  1.0D-11 yielded   6329 shell pairs
 There are     47356 function pairs (     50580 Cartesian)
 Smallest overlap matrix eigenvalue = 3.89E-06
 Guess MOs from SCF MO coefficient file
 Reading MOs from coefficient file
 Reading MOs from coefficient file
 A restricted hybrid HF-DFT SCF calculation will be
 performed using Pulay DIIS extrapolation
 Exchange:     0.2000 Hartree-Fock + 0.0800 Slater + 0.7200 B88
 Correlation:  0.1900 VWN1RPA + 0.8100 LYP
 Using SG-1 standard quadrature grid
 SCF converges when DIIS error is below 1.0E-08
 Geometry optimization detected.  Setting ReadMinima to 0
 Setting SaveMinima to 0
 ---------------------------------------
  Cycle       Energy         DIIS Error
 ---------------------------------------
    1    -686.1631462302      2.10E-04
    2    -686.1728502569      2.38E-05
    3    -686.1728520863      3.11E-05
    4    -686.1728608785      1.10E-05
    5    -686.1728620694      4.03E-06
    6    -686.1728622190      1.49E-06
    7    -686.1728621865      4.76E-07
    8    -686.1728622514      2.05E-07
    9    -686.1728622437      1.22E-07
   10    -686.1728622452      2.05E-08
   11    -686.1728622364      7.87E-09 Convergence criterion met
 ---------------------------------------
 SCF time:  CPU 401.72 s  wall 402.15 s
 SCF   energy in the final basis set = -686.1728622364
 Total energy in the final basis set = -686.1728622364

 --------------------------------------------------------------

                    Orbital Energies (a.u.)
 --------------------------------------------------------------

 Alpha MOs
 -- Occupied --
-19.172 -19.163 -19.154 -19.152 -19.141 -19.137 -10.303 -10.292
-10.254 -10.249 -10.248 -10.239  -1.107  -1.087  -1.069  -1.050
 -1.042  -1.036  -0.800  -0.763  -0.713  -0.671  -0.613  -0.571
 -0.565  -0.553  -0.547  -0.518  -0.503  -0.494  -0.491  -0.470
 -0.457  -0.446  -0.430  -0.423  -0.410  -0.396  -0.389  -0.382
 -0.359  -0.335  -0.318  -0.310  -0.307  -0.286  -0.271
 -- Virtual --
 -0.110  -0.026  -0.019  -0.004   0.003   0.007   0.015   0.031
  0.034   0.040   0.045   0.063   0.064   0.067   0.074   0.083
  0.088   0.094   0.098   0.102   0.109   0.113   0.118   0.120
  0.128   0.131   0.136   0.139   0.144   0.145   0.149   0.152
  0.159   0.166   0.171   0.177   0.182   0.188   0.195   0.198
  0.203   0.211   0.215   0.220   0.231   0.236   0.239   0.241
  0.252   0.260   0.265   0.270   0.279   0.281   0.284   0.289
  0.292   0.302   0.306   0.308   0.316   0.320   0.328   0.331
  0.333   0.335   0.342   0.350   0.356   0.368   0.370   0.374
  0.391   0.397   0.407   0.413   0.416   0.424   0.440   0.452
  0.479   0.488   0.501   0.526   0.536   0.543   0.558   0.569
  0.581   0.588   0.603   0.612   0.617   0.640   0.652   0.653
  0.673   0.680   0.689   0.693   0.697   0.706   0.724   0.735
  0.759   0.765   0.768   0.796   0.834   0.862   0.895   0.908
  0.967   0.990   1.000   1.028   1.065   1.077   1.085   1.091
  1.102   1.126   1.134   1.143   1.146   1.157   1.170   1.177
  1.182   1.184   1.203   1.211   1.226   1.249   1.265   1.268
  1.305   1.313   1.339   1.360   1.390   1.407   1.430   1.437
  1.448   1.470   1.477   1.490   1.514   1.531   1.546   1.557
  1.567   1.575   1.588   1.599   1.605   1.626   1.636   1.649
  1.662   1.669   1.691   1.732   1.736   1.747   1.762   1.769
  1.786   1.816   1.834   1.852   1.893   1.903   1.921   1.953
  1.965   2.026   2.045   2.052   2.068   2.074   2.106   2.124
  2.139   2.148   2.195   2.214   2.266   2.280   2.297   2.315
  2.350   2.455   2.472   2.494   2.541   2.560   2.572   2.590
  2.604   2.616   2.628   2.660   2.671   2.707   2.758   2.809
  2.815   2.832   2.843   2.850   2.869   2.874   2.887   2.929
  2.944   2.946   2.972   2.978   3.007   3.081   3.092   3.110
  3.144   3.149   3.177   3.190   3.199   3.213   3.262   3.286
  3.311   3.320   3.346   3.356   3.396   3.403   3.491   3.523
  3.535   3.646   3.785   3.833   3.857   3.881   3.886   3.900
  3.930   3.968   3.979   3.994   4.084   4.117   4.152   4.232
  4.336   5.012   5.029   5.038   5.066   5.076   5.093   5.145
  5.204   5.368   5.406   5.427   5.453   5.619   5.631   5.646
  5.657   5.714   5.722  23.753  23.770  23.788  23.796  23.831
 23.863  49.889  49.913  49.919  49.922  49.946  49.953
 --------------------------------------------------------------

          Ground-State Mulliken Net Atomic Charges

     Atom                 Charge (a.u.)
  ----------------------------------------
      1 C                    -0.326381
      2 C                    -0.318773
      3 O                    -0.215153
      4 H                     0.255347
      5 C                    -0.140340
      6 O                    -0.285146
      7 H                     0.245376
      8 C                    -0.412478
      9 H                     0.203162
     10 H                     0.167825
     11 O                    -0.299832
     12 C                     0.287610
     13 C                    -0.124496
     14 O                    -0.210717
     15 H                     0.237224
     16 O                    -0.203743
     17 O                    -0.165364
     18 H                     0.279049
     19 H                     0.283859
     20 H                     0.264064
     21 H                     0.149733
     22 H                     0.329173
  ----------------------------------------
  Sum of atomic charges =    -0.000000

 -----------------------------------------------------------------
                    Cartesian Multipole Moments
 -----------------------------------------------------------------
    Charge (ESU x 10^10)
                -0.0000
    Dipole Moment (Debye)
         X      -3.3856      Y       1.0736      Z      -1.3471
       Tot       3.7986
    Quadrupole Moments (Debye-Ang)
        XX     -60.8725     XY       2.0000     YY     -75.6475
        XZ       0.6859     YZ      -0.1904     ZZ     -74.0721
    Octopole Moments (Debye-Ang^2)
       XXX     -82.1756    XXY      23.1149    XYY     -20.7173
       YYY     -11.7698    XXZ     -36.0221    XYZ       9.8654
       YYZ      -1.2756    XZZ      -5.0262    YZZ      -0.0683
       ZZZ      -1.9877
    Hexadecapole Moments (Debye-Ang^3)
      XXXX   -2083.5171   XXXY      -9.0165   XXYY    -539.6170
      XYYY      24.8622   YYYY    -514.9409   XXXZ     -10.1947
      XXYZ      34.2925   XYYZ       4.3429   YYYZ       7.0139
      XXZZ    -480.4127   XYZZ       5.8959   YYZZ    -128.5642
      XZZZ      -3.9404   YZZZ      -4.1758   ZZZZ    -185.4865
 -----------------------------------------------------------------
 Calculating analytic gradient of the SCF energy
 Gradient of SCF Energy
            1           2           3           4           5           6
    1   0.0010730   0.0002269  -0.0012441  -0.0000536   0.0007726   0.0013593
    2   0.0000842   0.0004265  -0.0001970  -0.0004290   0.0000345   0.0000711
    3   0.0000674   0.0009179   0.0007427  -0.0002216  -0.0011688  -0.0000700
            7           8           9          10          11          12
    1   0.0000737  -0.0002282  -0.0003693   0.0000323   0.0003046   0.0001345
    2   0.0000922  -0.0003631   0.0004057   0.0001618  -0.0000308  -0.0008705
    3   0.0001570   0.0005378   0.0000112  -0.0001000   0.0003742   0.0002392
           13          14          15          16          17          18
    1  -0.0007494   0.0004932  -0.0003086   0.0002227   0.0005810   0.0010960
    2   0.0003382  -0.0001938   0.0003828   0.0020432  -0.0008454   0.0006314
    3  -0.0009291  -0.0002834   0.0004286  -0.0006072   0.0011931  -0.0003531
           19          20          21          22
    1  -0.0013573  -0.0011568   0.0002121  -0.0011145
    2  -0.0006304   0.0002635   0.0002138  -0.0015891
    3   0.0002251  -0.0003880   0.0000320  -0.0008052
 Max gradient component =       2.043E-03
 RMS gradient           =       6.723E-04
 Gradient time:  CPU 174.08 s  wall 174.26 s
 Geometry Optimization Parameters
   NAtoms,    NIC,     NZ,  NCons,   NDum,   NFix, NCnnct, MaxDiis
       22     148       0       0       0       0       0       0

 Cartesian Hessian Update
 Hessian Updated using BFGS Update


** GEOMETRY OPTIMIZATION IN DELOCALIZED INTERNAL COORDINATES **
   Searching for a Minimum

   Optimization Cycle:   9

                       Coordinates (Angstroms)
     ATOM                X               Y               Z
      1  C         0.8154099549   -0.2770996935    0.0989864608
      2  C        -0.4563443016    0.5511924181   -0.1928817259
      3  O        -0.4419067372    1.7915686152    0.5031266702
      4  H        -0.5149064308    0.7029586807   -1.2796737397
      5  C        -1.7220239783   -0.1691871210    0.2841231571
      6  O        -1.7293415318   -1.4908443600   -0.2683786460
      7  H        -1.6829972549   -0.2322497731    1.3801710234
      8  C        -2.9982544821    0.5646445404   -0.1104351817
      9  H        -3.0367981966    1.5408641603    0.3805210149
     10  H        -3.0216450804    0.7014451679   -1.1991269154
     11  O        -4.0789687833   -0.2778570215    0.3151524267
     12  C         2.0947461295    0.5024055932   -0.1909868119
     13  C         3.4315044741   -0.2195837547    0.0461749008
     14  O         0.9337309633   -1.4281440425   -0.7259232665
     15  H         0.8298835817   -0.5418151992    1.1685477373
     16  O         2.1447580202    1.6565479638   -0.5620390302
     17  O         3.5995700188   -0.9801430686    0.9615265130
     18  H         0.3012027198    2.3043374052    0.1552895135
     19  H        -2.6080618843   -1.8616417631   -0.1059443340
     20  H        -4.9118058192    0.0695479125   -0.0189569523
     21  H         4.2461250888    0.1110776259   -0.6279155023
     22  H         0.0900433166   -1.9085268438   -0.6783923165
   Point Group: c1    Number of degrees of freedom:    60


   Energy is   -686.172862236

 Hessian Updated using BFGS Update

 60 Hessian modes will be used to form the next step
  Hessian Eigenvalues:
     0.004400    0.004838    0.005890    0.006037    0.008310    0.010635
     0.011710    0.013140    0.013730    0.026083    0.045262    0.046852
     0.049855    0.050588    0.053054    0.057337    0.058999    0.060880
     0.064945    0.071678    0.075719    0.083375    0.107083    0.133234
     0.159963    0.160001    0.160555    0.161170    0.164214    0.169782
     0.180147    0.182936    0.197839    0.201348    0.219098    0.228618
     0.240604    0.260118    0.277447    0.280292    0.288852    0.298711
     0.308133    0.326470    0.331111    0.333574    0.335103    0.336345
     0.341234    0.367348    0.407546    0.412283    0.426679    0.448751
     0.517871    0.523445    0.527199    0.538526    0.933768    1.006821

 Minimum Search - Taking Simple RFO Step
 Searching for Lamda that Minimizes Along All modes
 Value Taken    Lamda =  -0.00009872
 Step Taken.  Stepsize is  0.039038

                             Maximum     Tolerance    Cnvgd?
         Gradient           0.002252      0.000300      NO
         Displacement       0.011313      0.001200      NO
         Energy change      0.000021      0.000001      NO


 New Cartesian Coordinates Obtained by Inverse Iteration

 Displacement from previous Coordinates is:  0.080144
 ----------------------------------------------------------------
             Standard Nuclear Orientation (Angstroms)
    I     Atom           X                Y                Z
 ----------------------------------------------------------------
    1      C       0.8136542966    -0.2730009419     0.1044652238
    2      C      -0.4571037510     0.5537543018    -0.1896267671
    3      O      -0.4431252488     1.7932640126     0.5071639556
    4      H      -0.5143371790     0.7090750364    -1.2755608054
    5      C      -1.7222135621    -0.1678674955     0.2862873741
    6      O      -1.7255561756    -1.4883118471    -0.2681271965
    7      H      -1.6870281470    -0.2316535164     1.3820177607
    8      C      -2.9957265041     0.5631756048    -0.1149358375
    9      H      -3.0357434834     1.5386529823     0.3761062435
   10      H      -3.0159847031     0.6975926126    -1.2036552427
   11      O      -4.0742096250    -0.2827068878     0.3086362325
   12      C       2.0931068669     0.5038303652    -0.1864922172
   13      C       3.4284809929    -0.2246027978     0.0387523617
   14      O       0.9330805563    -1.4226774828    -0.7197206984
   15      H       0.8295741682    -0.5412002730     1.1725932325
   16      O       2.1440537343     1.6576348083    -0.5542446004
   17      O       3.5986403084    -0.9852784639     0.9524201819
   18      H       0.2953080545     2.3084606103     0.1569248968
   19      H      -2.6021649700    -1.8610487820    -0.1081011700
   20      H      -4.9065402073     0.0647630103    -0.0232505641
   21      H       4.2377430681     0.0975528463    -0.6454154119
   22      H       0.0900112975    -1.8999102606    -0.6632719566
 ----------------------------------------------------------------
 Molecular Point Group                 C1    NOp =  1
 Largest Abelian Subgroup              C1    NOp =  1
 Nuclear Repulsion Energy =   757.8591905592 hartrees
 There are       47 alpha and       47 beta electrons
 Applying Cartesian multipole field
    Component          Value
    ---------          -----
     (2,0,0)        1.00000E-11
     (0,2,0)        2.00000E-11
     (0,0,2)       -3.00000E-11
 Nucleus-field energy     =     0.0000000249 hartrees
 Requested basis set is 6-311++G(d,p)
 There are 122 shells and 334 basis functions
 A cutoff of  1.0D-11 yielded   6330 shell pairs
 There are     47387 function pairs (     50611 Cartesian)
 Smallest overlap matrix eigenvalue = 3.85E-06
 Guess MOs from SCF MO coefficient file
 Reading MOs from coefficient file
 Reading MOs from coefficient file
 A restricted hybrid HF-DFT SCF calculation will be
 performed using Pulay DIIS extrapolation
 Exchange:     0.2000 Hartree-Fock + 0.0800 Slater + 0.7200 B88
 Correlation:  0.1900 VWN1RPA + 0.8100 LYP
 Using SG-1 standard quadrature grid
 SCF converges when DIIS error is below 1.0E-08
 Geometry optimization detected.  Setting ReadMinima to 0
 Setting SaveMinima to 0
 ---------------------------------------
  Cycle       Energy         DIIS Error
 ---------------------------------------
    1    -686.1786495252      1.17E-04
    2    -686.1729080322      1.44E-05
    3    -686.1729094117      1.59E-05
    4    -686.1729113569      6.76E-06
    5    -686.1729117196      2.35E-06
    6    -686.1729118658      8.66E-07
    7    -686.1729117203      2.60E-07
    8    -686.1729116506      8.38E-08
    9    -686.1729116615      6.56E-08
   10    -686.1729116557      1.38E-08
   11    -686.1729116580      4.60E-09 Convergence criterion met
 ---------------------------------------
 SCF time:  CPU 400.86 s  wall 401.58 s
 SCF   energy in the final basis set = -686.1729116580
 Total energy in the final basis set = -686.1729116580

 --------------------------------------------------------------

                    Orbital Energies (a.u.)
 --------------------------------------------------------------

 Alpha MOs
 -- Occupied --
-19.171 -19.162 -19.154 -19.152 -19.141 -19.137 -10.302 -10.292
-10.254 -10.249 -10.248 -10.239  -1.108  -1.087  -1.070  -1.051
 -1.042  -1.036  -0.800  -0.763  -0.713  -0.671  -0.613  -0.571
 -0.565  -0.553  -0.546  -0.518  -0.503  -0.495  -0.491  -0.470
 -0.458  -0.446  -0.431  -0.424  -0.410  -0.396  -0.388  -0.382
 -0.359  -0.335  -0.319  -0.310  -0.308  -0.286  -0.271
 -- Virtual --
 -0.109  -0.026  -0.019  -0.004   0.003   0.007   0.015   0.031
  0.034   0.040   0.045   0.063   0.064   0.067   0.074   0.083
  0.088   0.095   0.098   0.102   0.109   0.113   0.118   0.121
  0.128   0.131   0.136   0.139   0.144   0.145   0.149   0.152
  0.159   0.166   0.171   0.177   0.183   0.188   0.195   0.198
  0.203   0.211   0.215   0.220   0.231   0.237   0.240   0.241
  0.252   0.260   0.265   0.270   0.279   0.281   0.285   0.289
  0.292   0.302   0.307   0.308   0.317   0.320   0.329   0.331
  0.333   0.335   0.343   0.350   0.355   0.369   0.370   0.374
  0.391   0.397   0.407   0.413   0.417   0.424   0.441   0.452
  0.480   0.489   0.501   0.526   0.536   0.543   0.558   0.570
  0.581   0.589   0.604   0.613   0.618   0.640   0.653   0.654
  0.674   0.680   0.689   0.693   0.697   0.706   0.724   0.735
  0.759   0.765   0.768   0.798   0.833   0.862   0.895   0.907
  0.968   0.991   1.001   1.028   1.066   1.078   1.085   1.091
  1.102   1.126   1.134   1.143   1.146   1.157   1.170   1.177
  1.183   1.184   1.204   1.212   1.227   1.249   1.266   1.268
  1.305   1.313   1.338   1.361   1.390   1.406   1.430   1.438
  1.449   1.471   1.478   1.491   1.515   1.531   1.547   1.557
  1.567   1.575   1.589   1.600   1.605   1.626   1.637   1.649
  1.662   1.670   1.690   1.732   1.736   1.748   1.763   1.770
  1.787   1.817   1.835   1.854   1.894   1.904   1.923   1.955
  1.966   2.028   2.046   2.054   2.070   2.077   2.107   2.126
  2.141   2.149   2.198   2.215   2.268   2.281   2.299   2.316
  2.351   2.456   2.472   2.494   2.542   2.561   2.573   2.591
  2.604   2.617   2.629   2.660   2.673   2.708   2.758   2.810
  2.818   2.833   2.844   2.851   2.870   2.875   2.887   2.930
  2.945   2.947   2.973   2.979   3.008   3.082   3.095   3.112
  3.146   3.151   3.179   3.192   3.201   3.215   3.263   3.288
  3.312   3.322   3.347   3.358   3.398   3.404   3.492   3.526
  3.536   3.650   3.787   3.834   3.857   3.881   3.889   3.900
  3.932   3.968   3.980   3.996   4.084   4.120   4.154   4.235
  4.337   5.013   5.030   5.038   5.066   5.077   5.094   5.145
  5.205   5.370   5.407   5.430   5.456   5.622   5.633   5.648
  5.660   5.716   5.724  23.755  23.773  23.790  23.798  23.833
 23.866  49.890  49.914  49.921  49.923  49.947  49.955
 --------------------------------------------------------------

          Ground-State Mulliken Net Atomic Charges

     Atom                 Charge (a.u.)
  ----------------------------------------
      1 C                    -0.325023
      2 C                    -0.312550
      3 O                    -0.215419
      4 H                     0.254952
      5 C                    -0.143954
      6 O                    -0.285011
      7 H                     0.245685
      8 C                    -0.411520
      9 H                     0.203277
     10 H                     0.167806
     11 O                    -0.299815
     12 C                     0.281864
     13 C                    -0.123338
     14 O                    -0.210051
     15 H                     0.236598
     16 O                    -0.204721
     17 O                    -0.165359
     18 H                     0.279491
     19 H                     0.283986
     20 H                     0.264053
     21 H                     0.149281
     22 H                     0.329767
  ----------------------------------------
  Sum of atomic charges =    -0.000000

 -----------------------------------------------------------------
                    Cartesian Multipole Moments
 -----------------------------------------------------------------
    Charge (ESU x 10^10)
                -0.0000
    Dipole Moment (Debye)
         X      -3.4127      Y       1.0761      Z      -1.3440
       Tot       3.8224
    Quadrupole Moments (Debye-Ang)
        XX     -60.9239     XY       1.9744     YY     -75.6548
        XZ       0.6470     YZ      -0.2610     ZZ     -73.9986
    Octopole Moments (Debye-Ang^2)
       XXX     -82.3789    XXY      22.9621    XYY     -20.7738
       YYY     -11.7190    XXZ     -36.0021    XYZ       9.8677
       YYZ      -1.3205    XZZ      -4.9376    YZZ      -0.0805
       ZZZ      -2.0469
    Hexadecapole Moments (Debye-Ang^3)
      XXXX   -2082.1058   XXXY      -8.5027   XXYY    -539.4042
      XYYY      25.1156   YYYY    -514.7737   XXXZ     -10.7010
      XXYZ      34.2374   XYYZ       4.2502   YYYZ       6.5714
      XXZZ    -478.4303   XYZZ       5.9283   YYZZ    -128.4098
      XZZZ      -4.0527   YZZZ      -4.4410   ZZZZ    -184.2083
 -----------------------------------------------------------------
 Calculating analytic gradient of the SCF energy
 Gradient of SCF Energy
            1           2           3           4           5           6
    1  -0.0000402   0.0000007   0.0000279  -0.0000224  -0.0000040   0.0000810
    2   0.0000534   0.0000048  -0.0000066  -0.0000144  -0.0000475   0.0000059
    3   0.0000106   0.0000064  -0.0000082   0.0000060  -0.0000038  -0.0000170
            7           8           9          10          11          12
    1  -0.0000042   0.0000243  -0.0000023  -0.0000135  -0.0000434  -0.0000305
    2  -0.0000199   0.0000521  -0.0000256   0.0000176   0.0000119   0.0000079
    3   0.0000003  -0.0000393   0.0000194   0.0000197   0.0000624  -0.0000174
           13          14          15          16          17          18
    1   0.0000536  -0.0000244   0.0000009   0.0000109  -0.0000153  -0.0000249
    2  -0.0000319  -0.0000400  -0.0000124  -0.0000032   0.0000249   0.0000004
    3   0.0000484   0.0000467  -0.0000092   0.0000386  -0.0000453   0.0000089
           19          20          21          22
    1   0.0000046   0.0000170  -0.0000035   0.0000078
    2   0.0000205  -0.0000311   0.0000160   0.0000174
    3  -0.0000080  -0.0000424  -0.0000091  -0.0000675
 Max gradient component =       8.097E-05
 RMS gradient           =       2.880E-05
 Gradient time:  CPU 180.40 s  wall 180.57 s
 Geometry Optimization Parameters
   NAtoms,    NIC,     NZ,  NCons,   NDum,   NFix, NCnnct, MaxDiis
       22     148       0       0       0       0       0       0

 Cartesian Hessian Update
 Hessian Updated using BFGS Update


** GEOMETRY OPTIMIZATION IN DELOCALIZED INTERNAL COORDINATES **
   Searching for a Minimum

   Optimization Cycle:  10

                       Coordinates (Angstroms)
     ATOM                X               Y               Z
      1  C         0.8136542966   -0.2730009419    0.1044652238
      2  C        -0.4571037510    0.5537543018   -0.1896267671
      3  O        -0.4431252488    1.7932640126    0.5071639556
      4  H        -0.5143371790    0.7090750364   -1.2755608054
      5  C        -1.7222135621   -0.1678674955    0.2862873741
      6  O        -1.7255561756   -1.4883118471   -0.2681271965
      7  H        -1.6870281470   -0.2316535164    1.3820177607
      8  C        -2.9957265041    0.5631756048   -0.1149358375
      9  H        -3.0357434834    1.5386529823    0.3761062435
     10  H        -3.0159847031    0.6975926126   -1.2036552427
     11  O        -4.0742096250   -0.2827068878    0.3086362325
     12  C         2.0931068669    0.5038303652   -0.1864922172
     13  C         3.4284809929   -0.2246027978    0.0387523617
     14  O         0.9330805563   -1.4226774828   -0.7197206984
     15  H         0.8295741682   -0.5412002730    1.1725932325
     16  O         2.1440537343    1.6576348083   -0.5542446004
     17  O         3.5986403084   -0.9852784639    0.9524201819
     18  H         0.2953080545    2.3084606103    0.1569248968
     19  H        -2.6021649700   -1.8610487820   -0.1081011700
     20  H        -4.9065402073    0.0647630103   -0.0232505641
     21  H         4.2377430681    0.0975528463   -0.6454154119
     22  H         0.0900112975   -1.8999102606   -0.6632719566
   Point Group: c1    Number of degrees of freedom:    60


   Energy is   -686.172911658

 Hessian Updated using BFGS Update

 60 Hessian modes will be used to form the next step
  Hessian Eigenvalues:
     0.004393    0.004838    0.005890    0.006061    0.008310    0.010500
     0.011713    0.013174    0.013694    0.026017    0.045342    0.046849
     0.049841    0.050597    0.053023    0.057352    0.059001    0.060900
     0.064993    0.071699    0.075734    0.083494    0.107039    0.133275
     0.159949    0.159973    0.160552    0.160957    0.164123    0.170060
     0.178881    0.182735    0.198049    0.201324    0.219081    0.227887
     0.241258    0.260127    0.277517    0.280907    0.288847    0.298650
     0.308030    0.326449    0.331181    0.333642    0.335102    0.336368
     0.341322    0.369342    0.407479    0.412570    0.426695    0.447879
     0.518631    0.524052    0.527341    0.538821    0.935154    1.007794

 Minimum Search - Taking Simple RFO Step
 Searching for Lamda that Minimizes Along All modes
 Value Taken    Lamda =  -0.00000103
 Step Taken.  Stepsize is  0.009310

                             Maximum     Tolerance    Cnvgd?
         Gradient           0.000102      0.000300     YES
         Displacement       0.003665      0.001200      NO
         Energy change     -0.000049      0.000001      NO


 New Cartesian Coordinates Obtained by Inverse Iteration

 Displacement from previous Coordinates is:  0.017273
 ----------------------------------------------------------------
             Standard Nuclear Orientation (Angstroms)
    I     Atom           X                Y                Z
 ----------------------------------------------------------------
    1      C       0.8140038210    -0.2733805605     0.1043207782
    2      C      -0.4570249724     0.5532260399    -0.1892392370
    3      O      -0.4431339825     1.7920377305     0.5088328199
    4      H      -0.5138123766     0.7098576753    -1.2750057224
    5      C      -1.7225809588    -0.1684428739     0.2857824929
    6      O      -1.7269368198    -1.4885652302    -0.2694686226
    7      H      -1.6876911977    -0.2329031799     1.3814701667
    8      C      -2.9956440304     0.5633118912    -0.1152511975
    9      H      -3.0352467833     1.5385806804     0.3762741074
   10      H      -3.0156162269     0.6982391287    -1.2039311504
   11      O      -4.0744596033    -0.2824026984     0.3076615055
   12      C       2.0929254905     0.5037500495    -0.1879749454
   13      C       3.4286246211    -0.2235235556     0.0388026168
   14      O       0.9333672416    -1.4232303290    -0.7195741076
   15      H       0.8308318507    -0.5411177498     1.1725500222
   16      O       2.1431019015     1.6569030589    -0.5578259181
   17      O       3.5992984121    -0.9817345748     0.9544426785
   18      H       0.2957410131     2.3073157208     0.1596623049
   19      H      -2.6037082433    -1.8609799412    -0.1096476506
   20      H      -4.9068946000     0.0668865771    -0.0220430610
   21      H       4.2376778238     0.0972314641    -0.6462562489
   22      H       0.0910974066    -1.9015618810    -0.6606166363
 ----------------------------------------------------------------
 Molecular Point Group                 C1    NOp =  1
 Largest Abelian Subgroup              C1    NOp =  1
 Nuclear Repulsion Energy =   757.8348502009 hartrees
 There are       47 alpha and       47 beta electrons
 Applying Cartesian multipole field
    Component          Value
    ---------          -----
     (2,0,0)        1.00000E-11
     (0,2,0)        2.00000E-11
     (0,0,2)       -3.00000E-11
 Nucleus-field energy     =     0.0000000249 hartrees
 Requested basis set is 6-311++G(d,p)
 There are 122 shells and 334 basis functions
 A cutoff of  1.0D-11 yielded   6331 shell pairs
 There are     47388 function pairs (     50612 Cartesian)
 Smallest overlap matrix eigenvalue = 3.85E-06
 Guess MOs from SCF MO coefficient file
 Reading MOs from coefficient file
 Reading MOs from coefficient file
 A restricted hybrid HF-DFT SCF calculation will be
 performed using Pulay DIIS extrapolation
 Exchange:     0.2000 Hartree-Fock + 0.0800 Slater + 0.7200 B88
 Correlation:  0.1900 VWN1RPA + 0.8100 LYP
 Using SG-1 standard quadrature grid
 SCF converges when DIIS error is below 1.0E-08
 Geometry optimization detected.  Setting ReadMinima to 0
 Setting SaveMinima to 0
 ---------------------------------------
  Cycle       Energy         DIIS Error
 ---------------------------------------
    1    -686.1730293699      4.20E-05
    2    -686.1729116707      3.99E-06
    3    -686.1729117414      3.27E-06
    4    -686.1729119694      1.58E-06
    5    -686.1729120487      5.72E-07
    6    -686.1729120076      2.81E-07
    7    -686.1729120021      8.38E-08
    8    -686.1729119697      1.36E-08
    9    -686.1729119683      9.96E-09 Convergence criterion met
 ---------------------------------------
 SCF time:  CPU 326.74 s  wall 327.18 s
 SCF   energy in the final basis set = -686.1729119683
 Total energy in the final basis set = -686.1729119683

 --------------------------------------------------------------

                    Orbital Energies (a.u.)
 --------------------------------------------------------------

 Alpha MOs
 -- Occupied --
-19.171 -19.162 -19.154 -19.152 -19.141 -19.137 -10.302 -10.292
-10.254 -10.249 -10.248 -10.239  -1.108  -1.087  -1.070  -1.051
 -1.042  -1.036  -0.800  -0.763  -0.713  -0.671  -0.613  -0.571
 -0.565  -0.553  -0.546  -0.518  -0.503  -0.495  -0.491  -0.470
 -0.458  -0.446  -0.431  -0.424  -0.410  -0.396  -0.388  -0.382
 -0.359  -0.335  -0.319  -0.310  -0.307  -0.286  -0.271
 -- Virtual --
 -0.109  -0.026  -0.019  -0.004   0.003   0.007   0.015   0.031
  0.034   0.040   0.045   0.063   0.064   0.067   0.074   0.083
  0.088   0.095   0.098   0.102   0.109   0.113   0.118   0.121
  0.128   0.132   0.136   0.139   0.144   0.145   0.149   0.152
  0.159   0.166   0.171   0.177   0.183   0.188   0.195   0.198
  0.203   0.211   0.215   0.220   0.231   0.237   0.240   0.241
  0.252   0.260   0.265   0.270   0.279   0.281   0.285   0.289
  0.292   0.302   0.307   0.308   0.317   0.320   0.329   0.331
  0.333   0.335   0.343   0.350   0.355   0.369   0.370   0.374
  0.391   0.397   0.407   0.413   0.416   0.424   0.441   0.452
  0.480   0.489   0.501   0.526   0.536   0.543   0.558   0.570
  0.581   0.589   0.604   0.613   0.618   0.640   0.653   0.654
  0.674   0.680   0.689   0.693   0.697   0.706   0.724   0.735
  0.760   0.765   0.768   0.798   0.833   0.862   0.895   0.907
  0.967   0.991   1.001   1.028   1.066   1.077   1.085   1.091
  1.102   1.126   1.134   1.143   1.146   1.157   1.170   1.177
  1.183   1.184   1.204   1.212   1.227   1.249   1.266   1.269
  1.304   1.313   1.338   1.361   1.390   1.406   1.430   1.438
  1.449   1.470   1.478   1.491   1.515   1.531   1.547   1.557
  1.567   1.575   1.589   1.600   1.605   1.626   1.637   1.649
  1.662   1.670   1.690   1.732   1.736   1.748   1.763   1.770
  1.787   1.816   1.835   1.854   1.894   1.904   1.923   1.955
  1.966   2.028   2.046   2.054   2.070   2.077   2.107   2.126
  2.141   2.149   2.197   2.215   2.268   2.281   2.299   2.316
  2.351   2.456   2.472   2.494   2.542   2.561   2.573   2.591
  2.604   2.617   2.629   2.660   2.673   2.708   2.758   2.810
  2.818   2.833   2.844   2.850   2.870   2.875   2.887   2.930
  2.945   2.947   2.973   2.979   3.008   3.082   3.095   3.112
  3.146   3.151   3.179   3.191   3.201   3.215   3.263   3.288
  3.312   3.322   3.347   3.358   3.398   3.404   3.492   3.526
  3.536   3.650   3.787   3.834   3.857   3.882   3.889   3.900
  3.932   3.968   3.980   3.996   4.084   4.120   4.154   4.235
  4.337   5.013   5.030   5.038   5.067   5.077   5.094   5.145
  5.204   5.370   5.407   5.430   5.456   5.622   5.633   5.648
  5.660   5.716   5.724  23.755  23.773  23.790  23.798  23.833
 23.866  49.890  49.914  49.921  49.923  49.947  49.955
 --------------------------------------------------------------

          Ground-State Mulliken Net Atomic Charges

     Atom                 Charge (a.u.)
  ----------------------------------------
      1 C                    -0.324846
      2 C                    -0.312181
      3 O                    -0.215204
      4 H                     0.254828
      5 C                    -0.144191
      6 O                    -0.285131
      7 H                     0.245650
      8 C                    -0.412203
      9 H                     0.203186
     10 H                     0.167908
     11 O                    -0.299788
     12 C                     0.281349
     13 C                    -0.123001
     14 O                    -0.209605
     15 H                     0.236797
     16 O                    -0.204423
     17 O                    -0.165362
     18 H                     0.279394
     19 H                     0.283895
     20 H                     0.264073
     21 H                     0.149334
     22 H                     0.329523
  ----------------------------------------
  Sum of atomic charges =     0.000000

 -----------------------------------------------------------------
                    Cartesian Multipole Moments
 -----------------------------------------------------------------
    Charge (ESU x 10^10)
                -0.0000
    Dipole Moment (Debye)
         X      -3.4073      Y       1.0755      Z      -1.3359
       Tot       3.8146
    Quadrupole Moments (Debye-Ang)
        XX     -60.9196     XY       1.9453     YY     -75.6283
        XZ       0.6205     YZ      -0.2587     ZZ     -74.0247
    Octopole Moments (Debye-Ang^2)
       XXX     -82.3993    XXY      23.0094    XYY     -20.7036
       YYY     -11.7532    XXZ     -35.9364    XYZ       9.8923
       YYZ      -1.2407    XZZ      -4.9667    YZZ      -0.0860
       ZZZ      -2.0001
    Hexadecapole Moments (Debye-Ang^3)
      XXXX   -2082.2907   XXXY      -9.2273   XXYY    -539.1403
      XYYY      24.8491   YYYY    -514.3003   XXXZ     -11.4712
      XXYZ      34.2522   XYYZ       4.3206   YYYZ       6.6098
      XXZZ    -478.6713   XYZZ       5.8362   YYZZ    -128.4400
      XZZZ      -4.1879   YZZZ      -4.4596   ZZZZ    -184.5572
 -----------------------------------------------------------------
 Calculating analytic gradient of the SCF energy
 Gradient of SCF Energy
            1           2           3           4           5           6
    1   0.0000164   0.0000140  -0.0000239   0.0000017  -0.0000122  -0.0000991
    2  -0.0000069   0.0000501  -0.0000199   0.0000078   0.0000182   0.0000049
    3  -0.0000081   0.0000397  -0.0000351   0.0000004   0.0000049  -0.0000109
            7           8           9          10          11          12
    1  -0.0000089   0.0000247   0.0000141  -0.0000086  -0.0000199  -0.0000403
    2  -0.0000165  -0.0000144  -0.0000170   0.0000126  -0.0000026   0.0000226
    3  -0.0000102  -0.0000270   0.0000238   0.0000112   0.0000381  -0.0000485
           13          14          15          16          17          18
    1   0.0000127   0.0000560   0.0000118   0.0000080   0.0000073   0.0000101
    2  -0.0000476  -0.0000022  -0.0000089  -0.0000095   0.0000276  -0.0000229
    3   0.0000579  -0.0000205   0.0000009   0.0000133  -0.0000324   0.0000450
           19          20          21          22
    1   0.0000133   0.0000161  -0.0000055   0.0000122
    2  -0.0000126  -0.0000231   0.0000171   0.0000432
    3  -0.0000246  -0.0000296  -0.0000053   0.0000171
 Max gradient component =       9.912E-05
 RMS gradient           =       2.664E-05
 Gradient time:  CPU 178.13 s  wall 178.18 s
 Geometry Optimization Parameters
   NAtoms,    NIC,     NZ,  NCons,   NDum,   NFix, NCnnct, MaxDiis
       22     148       0       0       0       0       0       0

 Cartesian Hessian Update
 Hessian Updated using BFGS Update


** GEOMETRY OPTIMIZATION IN DELOCALIZED INTERNAL COORDINATES **
   Searching for a Minimum

   Optimization Cycle:  11

                       Coordinates (Angstroms)
     ATOM                X               Y               Z
      1  C         0.8140038210   -0.2733805605    0.1043207782
      2  C        -0.4570249724    0.5532260399   -0.1892392370
      3  O        -0.4431339825    1.7920377305    0.5088328199
      4  H        -0.5138123766    0.7098576753   -1.2750057224
      5  C        -1.7225809588   -0.1684428739    0.2857824929
      6  O        -1.7269368198   -1.4885652302   -0.2694686226
      7  H        -1.6876911977   -0.2329031799    1.3814701667
      8  C        -2.9956440304    0.5633118912   -0.1152511975
      9  H        -3.0352467833    1.5385806804    0.3762741074
     10  H        -3.0156162269    0.6982391287   -1.2039311504
     11  O        -4.0744596033   -0.2824026984    0.3076615055
     12  C         2.0929254905    0.5037500495   -0.1879749454
     13  C         3.4286246211   -0.2235235556    0.0388026168
     14  O         0.9333672416   -1.4232303290   -0.7195741076
     15  H         0.8308318507   -0.5411177498    1.1725500222
     16  O         2.1431019015    1.6569030589   -0.5578259181
     17  O         3.5992984121   -0.9817345748    0.9544426785
     18  H         0.2957410131    2.3073157208    0.1596623049
     19  H        -2.6037082433   -1.8609799412   -0.1096476506
     20  H        -4.9068946000    0.0668865771   -0.0220430610
     21  H         4.2376778238    0.0972314641   -0.6462562489
     22  H         0.0910974066   -1.9015618810   -0.6606166363
   Point Group: c1    Number of degrees of freedom:    60


   Energy is   -686.172911968

 Hessian Updated using BFGS Update

 60 Hessian modes will be used to form the next step
  Hessian Eigenvalues:
     0.004001    0.004694    0.005877    0.006185    0.008010    0.009763
     0.011680    0.013124    0.018432    0.026031    0.045347    0.046852
     0.050025    0.050660    0.053332    0.057245    0.059653    0.060883
     0.065027    0.071531    0.076062    0.083404    0.107092    0.133250
     0.159697    0.160097    0.160567    0.162032    0.163572    0.169333
     0.181872    0.188081    0.198346    0.202969    0.219226    0.229659
     0.245383    0.261601    0.277403    0.281903    0.288694    0.300850
     0.308030    0.326411    0.331183    0.333660    0.335178    0.336217
     0.341243    0.406303    0.407627    0.423640    0.441265    0.462656
     0.518964    0.524791    0.527322    0.539026    0.934653    1.006062

 Minimum Search - Taking Simple RFO Step
 Searching for Lamda that Minimizes Along All modes
 Value Taken    Lamda =   0.00000000
 Step Taken.  Stepsize is  0.008301

                             Maximum     Tolerance    Cnvgd?
         Gradient           0.000144      0.000300     YES
         Displacement       0.003652      0.001200      NO
         Energy change     -0.000000      0.000001     YES

 Final energy is   -686.17291196827159     


 ******************************
 **  OPTIMIZATION CONVERGED  **
 ******************************

                       Coordinates (Angstroms)
     ATOM                X               Y               Z
      1  C         0.8140038210   -0.2733805605    0.1043207782
      2  C        -0.4570249724    0.5532260399   -0.1892392370
      3  O        -0.4431339825    1.7920377305    0.5088328199
      4  H        -0.5138123766    0.7098576753   -1.2750057224
      5  C        -1.7225809588   -0.1684428739    0.2857824929
      6  O        -1.7269368198   -1.4885652302   -0.2694686226
      7  H        -1.6876911977   -0.2329031799    1.3814701667
      8  C        -2.9956440304    0.5633118912   -0.1152511975
      9  H        -3.0352467833    1.5385806804    0.3762741074
     10  H        -3.0156162269    0.6982391287   -1.2039311504
     11  O        -4.0744596033   -0.2824026984    0.3076615055
     12  C         2.0929254905    0.5037500495   -0.1879749454
     13  C         3.4286246211   -0.2235235556    0.0388026168
     14  O         0.9333672416   -1.4232303290   -0.7195741076
     15  H         0.8308318507   -0.5411177498    1.1725500222
     16  O         2.1431019015    1.6569030589   -0.5578259181
     17  O         3.5992984121   -0.9817345748    0.9544426785
     18  H         0.2957410131    2.3073157208    0.1596623049
     19  H        -2.6037082433   -1.8609799412   -0.1096476506
     20  H        -4.9068946000    0.0668865771   -0.0220430610
     21  H         4.2376778238    0.0972314641   -0.6462562489
     22  H         0.0910974066   -1.9015618810   -0.6606166363

Z-matrix Print:
$molecule
0 1
O 
H  1 0.970410
C  1 1.419579 2 106.918899
H  3 1.101399 1 111.390124 2 72.246826 0
C  3 1.524798 1 103.358401 2 -172.864577 0
O  5 1.212052 3 125.317842 1 125.099850 0
C  5 1.537676 3 117.338818 1 -56.529506 0
H  7 1.107590 5 113.974214 3 148.522639 0
O  7 1.201004 5 122.308246 3 -37.683706 0
C  3 1.544335 1 113.105749 2 -51.051527 0
H  10 1.098475 3 107.863979 1 -49.011803 0
O  10 1.422024 3 111.403616 1 -171.307238 0
H  12 0.966110 10 107.138761 3 64.515188 0
C  10 1.532346 3 111.637092 1 71.109152 0
H  14 1.098137 10 108.102025 3 65.827007 0
O  14 1.432147 10 108.447925 3 -52.739262 0
H  16 0.965900 14 107.098349 10 -168.834517 0
C  14 1.522164 10 112.498571 3 -174.362472 0
H  18 1.092847 14 109.927015 10 -63.956374 0
H  18 1.097191 14 109.618853 10 56.608027 0
O  18 1.434549 14 105.538004 10 175.701548 0
H  21 0.961070 18 109.631791 14 -172.415223 0
$end


 --------------------------------------------------------------

                    Orbital Energies (a.u.)
 --------------------------------------------------------------

 Alpha MOs
 -- Occupied --
-19.171 -19.162 -19.154 -19.152 -19.141 -19.137 -10.302 -10.292
-10.254 -10.249 -10.248 -10.239  -1.108  -1.087  -1.070  -1.051
 -1.042  -1.036  -0.800  -0.763  -0.713  -0.671  -0.613  -0.571
 -0.565  -0.553  -0.546  -0.518  -0.503  -0.495  -0.491  -0.470
 -0.458  -0.446  -0.431  -0.424  -0.410  -0.396  -0.388  -0.382
 -0.359  -0.335  -0.319  -0.310  -0.307  -0.286  -0.271
 -- Virtual --
 -0.109  -0.026  -0.019  -0.004   0.003   0.007   0.015   0.031
  0.034   0.040   0.045   0.063   0.064   0.067   0.074   0.083
  0.088   0.095   0.098   0.102   0.109   0.113   0.118   0.121
  0.128   0.132   0.136   0.139   0.144   0.145   0.149   0.152
  0.159   0.166   0.171   0.177   0.183   0.188   0.195   0.198
  0.203   0.211   0.215   0.220   0.231   0.237   0.240   0.241
  0.252   0.260   0.265   0.270   0.279   0.281   0.285   0.289
  0.292   0.302   0.307   0.308   0.317   0.320   0.329   0.331
  0.333   0.335   0.343   0.350   0.355   0.369   0.370   0.374
  0.391   0.397   0.407   0.413   0.416   0.424   0.441   0.452
  0.480   0.489   0.501   0.526   0.536   0.543   0.558   0.570
  0.581   0.589   0.604   0.613   0.618   0.640   0.653   0.654
  0.674   0.680   0.689   0.693   0.697   0.706   0.724   0.735
  0.760   0.765   0.768   0.798   0.833   0.862   0.895   0.907
  0.967   0.991   1.001   1.028   1.066   1.077   1.085   1.091
  1.102   1.126   1.134   1.143   1.146   1.157   1.170   1.177
  1.183   1.184   1.204   1.212   1.227   1.249   1.266   1.269
  1.304   1.313   1.338   1.361   1.390   1.406   1.430   1.438
  1.449   1.470   1.478   1.491   1.515   1.531   1.547   1.557
  1.567   1.575   1.589   1.600   1.605   1.626   1.637   1.649
  1.662   1.670   1.690   1.732   1.736   1.748   1.763   1.770
  1.787   1.816   1.835   1.854   1.894   1.904   1.923   1.955
  1.966   2.028   2.046   2.054   2.070   2.077   2.107   2.126
  2.141   2.149   2.197   2.215   2.268   2.281   2.299   2.316
  2.351   2.456   2.472   2.494   2.542   2.561   2.573   2.591
  2.604   2.617   2.629   2.660   2.673   2.708   2.758   2.810
  2.818   2.833   2.844   2.850   2.870   2.875   2.887   2.930
  2.945   2.947   2.973   2.979   3.008   3.082   3.095   3.112
  3.146   3.151   3.179   3.191   3.201   3.215   3.263   3.288
  3.312   3.322   3.347   3.358   3.398   3.404   3.492   3.526
  3.536   3.650   3.787   3.834   3.857   3.882   3.889   3.900
  3.932   3.968   3.980   3.996   4.084   4.120   4.154   4.235
  4.337   5.013   5.030   5.038   5.067   5.077   5.094   5.145
  5.204   5.370   5.407   5.430   5.456   5.622   5.633   5.648
  5.660   5.716   5.724  23.755  23.773  23.790  23.798  23.833
 23.866  49.890  49.914  49.921  49.923  49.947  49.955
 --------------------------------------------------------------

          Ground-State Mulliken Net Atomic Charges

     Atom                 Charge (a.u.)
  ----------------------------------------
      1 C                    -0.324846
      2 C                    -0.312181
      3 O                    -0.215204
      4 H                     0.254828
      5 C                    -0.144191
      6 O                    -0.285131
      7 H                     0.245650
      8 C                    -0.412203
      9 H                     0.203186
     10 H                     0.167908
     11 O                    -0.299788
     12 C                     0.281349
     13 C                    -0.123001
     14 O                    -0.209605
     15 H                     0.236797
     16 O                    -0.204423
     17 O                    -0.165362
     18 H                     0.279394
     19 H                     0.283895
     20 H                     0.264073
     21 H                     0.149334
     22 H                     0.329523
  ----------------------------------------
  Sum of atomic charges =     0.000000

 -----------------------------------------------------------------
                    Cartesian Multipole Moments
 -----------------------------------------------------------------
    Charge (ESU x 10^10)
                -0.0000
    Dipole Moment (Debye)
         X      -3.4073      Y       1.0755      Z      -1.3359
       Tot       3.8146
    Quadrupole Moments (Debye-Ang)
        XX     -60.9196     XY       1.9453     YY     -75.6283
        XZ       0.6205     YZ      -0.2587     ZZ     -74.0247
    Octopole Moments (Debye-Ang^2)
       XXX     -82.3993    XXY      23.0094    XYY     -20.7036
       YYY     -11.7532    XXZ     -35.9364    XYZ       9.8923
       YYZ      -1.2407    XZZ      -4.9667    YZZ      -0.0860
       ZZZ      -2.0001
    Hexadecapole Moments (Debye-Ang^3)
      XXXX   -2082.2907   XXXY      -9.2273   XXYY    -539.1403
      XYYY      24.8491   YYYY    -514.3003   XXXZ     -11.4712
      XXYZ      34.2522   XYYZ       4.3206   YYYZ       6.6098
      XXZZ    -478.6713   XYZZ       5.8362   YYZZ    -128.4400
      XZZZ      -4.1879   YZZZ      -4.4596   ZZZZ    -184.5572
 -----------------------------------------------------------------
Archival summary:
1\1\pikachu\OPT\ProcedureUnspecified\BasisUnspecified\6610\cher\WedDec1417:47:042016WedDec1417:47:042016\0\\#,OPT,ProcedureUnspecified,BasisUnspecified,\\0,1\O\H,1,0.97041\C,1,1.41958,2,106.919\H,3,1.1014,1,111.39,2,72.2468,0\C,3,1.5248,1,103.358,2,-172.865,0\O,5,1.21205,3,125.318,1,125.1,0\C,5,1.53768,3,117.339,1,-56.5295,0\H,7,1.10759,5,113.974,3,148.523,0\O,7,1.201,5,122.308,3,-37.6837,0\C,3,1.54433,1,113.106,2,-51.0515,0\H,10,1.09847,3,107.864,1,-49.0118,0\O,10,1.42202,3,111.404,1,-171.307,0\H,12,0.96611,10,107.139,3,64.5152,0\C,10,1.53235,3,111.637,1,71.1092,0\H,14,1.09814,10,108.102,3,65.827,0\O,14,1.43215,10,108.448,3,-52.7393,0\H,16,0.9659,14,107.098,10,-168.835,0\C,14,1.52216,10,112.499,3,-174.362,0\H,18,1.09285,14,109.927,10,-63.9564,0\H,18,1.09719,14,109.619,10,56.608,0\O,18,1.43455,14,105.538,10,175.702,0\H,21,0.96107,18,109.632,14,-172.415,0\\\@

 Total job time:  6720.10s(wall), 6714.58s(cpu) 
 Wed Dec 14 17:47:04 2016

        *************************************************************
        *                                                           *
        *  Thank you very much for using Q-Chem.  Have a nice day.  *
        *                                                           *
        *************************************************************


 
User input: 2 of 3 
 
pikachu 127.0.1
Q-Chem Developer Version! Running on 127.0.1.*
                  Welcome to Q-Chem
     A Quantum Leap Into The Future Of Chemistry


 Q-Chem 4.4, Q-Chem, Inc., Pleasanton, CA (2016)

 Y. Shao,  Z. Gan,  E. Epifanovsky,  A. T. B. Gilbert,  M. Wormit,  
 J. Kussmann,  A. W. Lange,  A. Behn,  J. Deng,  X. Feng,  D. Ghosh,  
 M. Goldey,  P. R. Horn,  L. D. Jacobson,  I. Kaliman,  F. Rob,  
 R. Z. Khaliullin,  T. Kus,  A. Landau,  J. Liu,  E. I. Proynov,  Y. M. Rhee,  
 R. M. Richard,  M. A. Rohrdanz,  R. P. Steele,  E. J. Sundstrom,  
 H. L. Woodcock III,  P. M. Zimmerman,  D. Zuev,  B. Albrecht,  E. Alguire,  
 B. Austin,  S. A. Baeppler,  G. J. O. Beran,  Y. A. Bernard,  E. Berquist,  
 K. Brandhorst,  K. B. Bravaya,  S. T. Brown,  D. Casanova,  C.-M. Chang,  
 Y. Chen,  S. H. Chien,  K. D. Closser,  M. P. Coons,  D. L. Crittenden,  
 S. Dasgupta,  M. Diedenhofen,  R. A. DiStasio Jr.,  H. Do,  A. D. Dutoi,  
 R. G. Edgar,  P.-T. Fang,  S. Fatehi,  Q. Feng,  L. Fusti-Molnar,  
 A. Ghysels,  A. Golubeva-Zadorozhnaya,  J. Gomes,  A. Gunina,  
 M. W. D. Hanson-Heine,  P. H. P. Harbach,  A. W. Hauser,  J. E. Herr,  
 E. G. Hohenstein,  Z. C. Holden,  K. Hui,  T.-C. Jagau,  H. Ji,  B. Kaduk,  
 K. Khistyaev,  Jaehoon Kim,  Jihan Kim,  R. A. King,  P. Klunzinger,  
 K. Koh,  D. Kosenkov,  T. Kowalczyk,  C. M. Krauter,  A. Kunitsa,  
 K. U. Lao,  A. Laurent,  K. V. Lawler,  J. Lee,  D. Lefrancois,  S. Lehtola,  
 S. V. Levchenko,  C. Y. Lin,  Y.-S. Lin,  F. Liu,  E. Livshits,  
 R. C. Lochan,  A. Luenser,  P. Manohar,  S. F. Manzer,  S.-P. Mao,  Y. Mao,  
 N. Mardirossian,  A. V. Marenich,  L. A. Martinez-Martinez,  S. A. Maurer,  
 N. J. Mayhall,  J.-M. Mewes,  A. F. Morrison,  K. Nanda,  T. S. Nguyen-Beck,  
 C. M. Oana,  R. Olivares-Amaya,  D. P. O'Neill,  J. A. Parkhill,  
 T. M. Perrine,  R. Peverati,  P. A. Pieniazek,  F. Plasser,  A. Prociuk,  
 D. R. Rehn,  E. Rosta,  N. J. Russ,  N. Sergueev,  S. M. Sharada,  
 S. Sharma,  D. W. Small,  A. Sodt,  T. Stauch,  T. Stein,  D. Stuck,  
 Y.-C. Su,  A. J. W. Thom,  T. Tsuchimochi,  L. Vogt,  O. Vydrov,  T. Wang,  
 M. A. Watson,  J. Wenzel,  A. White,  C. F. Williams,  V. Vanovschi,  
 K. Yao,  S. Yeganeh,  S. R. Yost,  Z.-Q. You,  I. Y. Zhang,  X. Zhang,  
 Y. Zhao,  B. R. Brooks,  G. K. L. Chan,  D. M. Chipman,  C. J. Cramer,  
 W. A. Goddard III,  M. S. Gordon,  W. J. Hehre,  A. Klamt,  
 H. F. Schaefer III,  M. W. Schmidt,  C. D. Sherrill,  D. G. Truhlar,  
 A. Warshel,  X. Xu,  A. Aspuru-Guzik,  R. Baer,  A. T. Bell,  N. A. Besley,  
 J.-D. Chai,  A. Dreuw,  B. D. Dunietz,  T. R. Furlani,  S. R. Gwaltney,  
 C.-P. Hsu,  Y. Jung,  J. Kong,  D. S. Lambrecht,  W. Liang,  C. Ochsenfeld,  
 V. A. Rassolov,  L. V. Slipchenko,  J. E. Subotnik,  T. Van Voorhis,  
 J. M. Herbert,  A. I. Krylov,  P. M. W. Gill,  M. Head-Gordon

 Contributors to earlier versions of Q-Chem not listed above: 
 R. D. Adamson,  J. Baker,  E. F. C. Byrd,  A. K. Chakraborty,  C.-L. Cheng,  
 H. Dachsel,  R. J. Doerksen,  G. Hawkins,  A. Heyden,  S. Hirata,  
 G. Kedziora,  F. J. Keil,  C. Kelley,  P. P. Korambath,  W. Kurlancheek,  
 A. M. Lee,  M. S. Lee,  D. Liotard,  I. Lotan,  P. E. Maslen,  N. Nair,  
 D. Neuhauser,  R. Olson,  B. Peters,  J. Ritchie,  N. E. Schultz,  
 N. Shenvi,  A. C. Simmonett,  K. S. Thanthiriwatte,  Q. Wu,  W. Zhang

 Please cite Q-Chem as follows:
 Y. Shao et al., Mol. Phys. 113, 184-215 (2015)
 DOI: 10.1080/00268976.2014.952696

 Q-Chem 4.4.2 for Intel X86 EM64T Linux

 Parts of Q-Chem use Armadillo 5.200.1 (Boston Tea Smuggler).
 http://arma.sourceforge.net/

 Q-Chem begins on Wed Dec 14 17:47:04 2016  


Host: 0

     Scratch files written to /scratch/cher/qchem11391//
The previous job contains 0 fragments, simply inherited here
FILE_GEOM_ORG=        593

Checking the input file for inconsistencies... 	...done.

--------------------------------------------------------------
User input:
--------------------------------------------------------------

$molecule
   read
$end

$rem
   BASIS 6-311++G**
   JOB_TYPE FREQUENCY
   METHOD B3LYP
$end

--------------------------------------------------------------
 ----------------------------------------------------------------
             Standard Nuclear Orientation (Angstroms)
    I     Atom           X                Y                Z
 ----------------------------------------------------------------
    1      C       0.8122692898    -0.2842200883     0.0964271428
    2      C      -0.4569676460     0.5450546873    -0.1973603579
    3      O      -0.4351095513     1.7889433610     0.4914176558
    4      H      -0.5182313464     0.6938520362    -1.2839850618
    5      C      -1.7230231203    -0.1682172387     0.2888806476
    6      O      -1.7349879393    -1.4923918661    -0.2565221483
    7      H      -1.6832601632    -0.2246889967     1.3848431254
    8      C      -2.9951567180     0.5654203228    -0.1116623328
    9      H      -3.0287575042     1.5444496359     0.3727830261
   10      H      -3.0197019428     0.6923513065    -1.2012101038
   11      O      -4.0751898444    -0.2729950077     0.3225260380
   12      C       2.0927545397     0.4858145338    -0.2075689382
   13      C       3.4267260146    -0.2448735378     0.0184004693
   14      O       0.9234133468    -1.4405932314    -0.7194484922
   15      H       0.8330703273    -0.5440959062     1.1665261938
   16      O       2.1455829826     1.6359941148    -0.5862051281
   17      O       3.5987938904    -0.9969267077     0.9388454111
   18      H       0.3040783491     2.2987832568     0.1350018262
   19      H      -2.6124116192    -1.8602480830    -0.0898695791
   20      H      -4.9078230947     0.0770298409    -0.0058953357
   21      H       4.2337827017     0.0676918881    -0.6727716333
   22      H       0.0796170545    -1.9152423558    -0.6530289329
 ----------------------------------------------------------------
 Molecular Point Group                 C1    NOp =  1
 Largest Abelian Subgroup              C1    NOp =  1
 Nuclear Repulsion Energy =   757.8348502009 hartrees
 There are       47 alpha and       47 beta electrons
 Requested basis set is 6-311++G(d,p)
 There are 122 shells and 334 basis functions

 Total QAlloc Memory Limit   2000 MB
 Mega-Array Size        61 MB
 MEM_STATIC part        62 MB
 A cutoff of  1.0D-11 yielded   6331 shell pairs
 There are     47388 function pairs (     50612 Cartesian)

 -------------------------------------------------------
 OpenMP Integral Computing Module                       
 Release: version 1.0, May 2013, Q-Chem Inc. Pittsburgh 
 -------------------------------------------------------
 Integral Job Info:
 Integral job number is                      11
 Integral operator is                         1
 short-range coefficients                     0
 long-range coefficients              100000000
 Omega coefficients                           0
 if combine SR and LR in K                    0
 Integral screening is                        0
 Integral computing path is                   2
 max size of driver memory is            800000
 size of driver memory is                593474
 size of scratch memory is              2260544
 max col of scratch BK array               1296
 max len of scratch array in speh3          155
 max len of scratch index in speh4           18
 max int batch size is                      520
 min int batch size is                       52
 fixed nKL is                                52
 max L of basis functions is                  2
 order of int derivative is                   0
 number of shells is                        122
 number of basis is                         346
 number of cartesian basis is               346
 number of contracted shell pairs          6331
 number of primitive shell pairs          14822
 maxK2 (contraction) of shell pair           36
 max number of K2 of shell pair               1
 max number of CS2 of shell pair           1120
 max number of PS2 of shell pair           2088
 mem total for path MDJ                   90888
 -------------------------------------------------------
 Smallest overlap matrix eigenvalue = 3.85E-06
 Guess from superposition of atomic densities
 Warning:  Energy on first SCF cycle will be non-variational
 A restricted hybrid HF-DFT SCF calculation will be
 performed using Pulay DIIS extrapolation
 Exchange:     0.2000 Hartree-Fock + 0.0800 Slater + 0.7200 B88
 Correlation:  0.1900 VWN1RPA + 0.8100 LYP
 Using SG-1 standard quadrature grid
 SCF converges when DIIS error is below 1.0E-08
 ---------------------------------------
  Cycle       Energy         DIIS Error
 ---------------------------------------
    1    -688.2566628454      3.42E-02
    2    -685.9232735430      4.94E-03
    3    -685.4155172289      8.70E-03
    4    -686.1501637246      1.43E-03
    5    -686.1703105962      5.20E-04
    6    -686.1726936217      1.38E-04
    7    -686.1728986475      4.03E-05
    8    -686.1729125674      2.03E-05
    9    -686.1729165404      4.95E-06
   10    -686.1729170212      1.44E-06
   11    -686.1729170300      5.09E-07
   12    -686.1729170586      1.24E-07
   13    -686.1729170463      3.07E-08
   14    -686.1729170471      1.15E-08
   15    -686.1729170479      2.49E-09 Convergence criterion met
 ---------------------------------------
 SCF time:  CPU 544.81 s  wall 548.21 s
 SCF   energy in the final basis set = -686.1729170479
 Total energy in the final basis set = -686.1729170479

 --------------------------------------------------------------

                    Orbital Energies (a.u.)
 --------------------------------------------------------------

 Alpha MOs
 -- Occupied --
-19.171 -19.162 -19.154 -19.152 -19.141 -19.137 -10.302 -10.292
-10.254 -10.249 -10.248 -10.239  -1.108  -1.087  -1.070  -1.051
 -1.042  -1.036  -0.800  -0.763  -0.713  -0.671  -0.613  -0.571
 -0.565  -0.553  -0.546  -0.518  -0.503  -0.495  -0.491  -0.470
 -0.458  -0.446  -0.431  -0.424  -0.410  -0.396  -0.388  -0.382
 -0.359  -0.335  -0.319  -0.310  -0.307  -0.286  -0.271
 -- Virtual --
 -0.109  -0.026  -0.019  -0.004   0.003   0.007   0.015   0.031
  0.034   0.040   0.045   0.063   0.064   0.067   0.074   0.083
  0.088   0.095   0.098   0.102   0.109   0.113   0.118   0.121
  0.128   0.132   0.136   0.139   0.144   0.145   0.149   0.152
  0.159   0.166   0.171   0.177   0.183   0.188   0.195   0.198
  0.203   0.211   0.215   0.220   0.231   0.237   0.240   0.241
  0.252   0.260   0.265   0.270   0.279   0.281   0.285   0.289
  0.292   0.302   0.307   0.308   0.317   0.320   0.329   0.331
  0.333   0.335   0.343   0.350   0.355   0.369   0.370   0.374
  0.391   0.397   0.407   0.413   0.416   0.424   0.441   0.452
  0.480   0.489   0.501   0.526   0.536   0.543   0.558   0.570
  0.581   0.589   0.604   0.613   0.618   0.640   0.653   0.654
  0.674   0.680   0.689   0.693   0.697   0.706   0.724   0.735
  0.760   0.765   0.768   0.798   0.833   0.862   0.895   0.907
  0.967   0.991   1.001   1.028   1.066   1.077   1.085   1.091
  1.102   1.126   1.134   1.143   1.146   1.157   1.170   1.177
  1.183   1.184   1.204   1.212   1.227   1.249   1.266   1.269
  1.304   1.313   1.338   1.361   1.390   1.406   1.430   1.438
  1.449   1.470   1.478   1.491   1.515   1.531   1.547   1.557
  1.567   1.575   1.589   1.600   1.605   1.626   1.637   1.649
  1.662   1.670   1.690   1.732   1.736   1.748   1.763   1.770
  1.787   1.816   1.835   1.854   1.894   1.904   1.923   1.955
  1.966   2.028   2.046   2.054   2.070   2.077   2.107   2.126
  2.141   2.149   2.197   2.215   2.268   2.281   2.299   2.316
  2.351   2.456   2.472   2.494   2.542   2.561   2.573   2.591
  2.604   2.617   2.629   2.660   2.673   2.708   2.758   2.810
  2.818   2.833   2.844   2.850   2.870   2.875   2.887   2.930
  2.945   2.947   2.973   2.979   3.008   3.082   3.095   3.112
  3.146   3.151   3.179   3.191   3.201   3.215   3.263   3.288
  3.312   3.322   3.347   3.358   3.398   3.404   3.492   3.526
  3.536   3.650   3.787   3.834   3.857   3.882   3.889   3.900
  3.932   3.968   3.980   3.996   4.084   4.120   4.154   4.235
  4.337   5.013   5.030   5.038   5.067   5.077   5.094   5.145
  5.204   5.370   5.407   5.430   5.456   5.622   5.633   5.648
  5.660   5.716   5.724  23.755  23.773  23.790  23.798  23.833
 23.866  49.890  49.914  49.921  49.923  49.947  49.955
 --------------------------------------------------------------

          Ground-State Mulliken Net Atomic Charges

     Atom                 Charge (a.u.)
  ----------------------------------------
      1 C                    -0.324964
      2 C                    -0.312172
      3 O                    -0.215231
      4 H                     0.254805
      5 C                    -0.144210
      6 O                    -0.285127
      7 H                     0.245646
      8 C                    -0.412141
      9 H                     0.203184
     10 H                     0.167900
     11 O                    -0.299775
     12 C                     0.281391
     13 C                    -0.122942
     14 O                    -0.209592
     15 H                     0.236821
     16 O                    -0.204416
     17 O                    -0.165380
     18 H                     0.279396
     19 H                     0.283900
     20 H                     0.264067
     21 H                     0.149320
     22 H                     0.329519
  ----------------------------------------
  Sum of atomic charges =     0.000000

 -----------------------------------------------------------------
                    Cartesian Multipole Moments
 -----------------------------------------------------------------
    Charge (ESU x 10^10)
                 0.0000
    Dipole Moment (Debye)
         X      -3.4094      Y       1.0785      Z      -1.3281
       Tot       3.8146
    Quadrupole Moments (Debye-Ang)
        XX     -60.8915     XY       1.9200     YY     -75.6651
        XZ       0.5667     YZ      -0.2532     ZZ     -74.0100
    Octopole Moments (Debye-Ang^2)
       XXX     -82.4235    XXY      23.5061    XYY     -20.7253
       YYY      -9.6130    XXZ     -35.3201    XYZ      10.0183
       YYZ      -0.6667    XZZ      -4.7108    YZZ       0.4753
       ZZZ      -0.5658
    Hexadecapole Moments (Debye-Ang^3)
      XXXX   -2082.2078   XXXY      -6.4152   XXYY    -538.6578
      XYYY      29.7424   YYYY    -514.1454   XXXZ      -7.3743
      XXYZ      35.0051   XYYZ       5.8450   YYYZ       7.4686
      XXZZ    -478.6111   XYZZ       6.6652   YYZZ    -128.6867
      XZZZ       1.5787   YZZZ      -3.0415   ZZZZ    -184.3900
 -----------------------------------------------------------------
 Calculating MO derivatives via CPSCF
   1         3          66      0.201946    0.028667
   2         3          66      0.025899    0.003649
   3         3          66      0.001897    0.000264
   4        30          39      0.000106    0.000018
   5        69           0      0.000000    0.000000    Roots Converged
 Calculating analytic Hessian of the SCF energy
 Polarizability Matrix (a.u.)
            1           2           3
    1-112.1115416   1.2517390   0.7712510
    2   1.2517390 -92.3242119   5.2246404
    3   0.7712510   5.2246404 -78.2442200

 Direct stationary perturbation theory relativistic correction:

 rels  =       0.232855530306
 relv  =      -1.136594927413
 rel2e =       0.512260145992
 E_rel =      -0.391479251115

 Hessian of the SCF Energy
            1           2           3           4           5           6
    1   0.4865613   0.0090580   0.0106940  -0.1402242   0.0228972  -0.0269415
    2   0.0090580   0.4546799  -0.0312185   0.0236147  -0.0846274   0.0229201
    3   0.0106940  -0.0312185   0.5215762  -0.0267421   0.0227264  -0.0886969
    4  -0.1402242   0.0236147  -0.0267421   0.4815490   0.0238789  -0.0049946
    5   0.0228972  -0.0846274   0.0227264   0.0238789   0.4647078  -0.0209852
    6  -0.0269415   0.0229201  -0.0886969  -0.0049946  -0.0209852   0.5944473
    7   0.0075702   0.0217435   0.0151440  -0.0824048  -0.0231967   0.0053298
    8  -0.0002115  -0.0307135  -0.0204527   0.0056341  -0.1753000  -0.0724755
    9   0.0025782  -0.0043175   0.0005596   0.0220995  -0.0473315  -0.1150081
   10  -0.0045096   0.0075648  -0.0289520  -0.0536174   0.0026476  -0.0128267
   11   0.0040483  -0.0021317   0.0177313   0.0012004  -0.0566522   0.0475987
   12  -0.0018415   0.0017831  -0.0091044  -0.0136554   0.0455195  -0.2835517
   13  -0.0330681  -0.0096318   0.0092098  -0.1556569  -0.0291803   0.0368535
   14   0.0131999   0.0198645  -0.0034406  -0.0307154  -0.0852607   0.0230026
   15  -0.0066572  -0.0039876   0.0037278   0.0362914   0.0248475  -0.0968866
   16   0.0009545   0.0050290   0.0017881   0.0054980  -0.0278973  -0.0161683
   17   0.0025323  -0.0023987  -0.0012503   0.0005208  -0.0261893  -0.0122977
   18   0.0000374  -0.0014173  -0.0011443  -0.0019108   0.0051083   0.0038546
   19   0.0024766  -0.0002331   0.0014416  -0.0017810  -0.0044071   0.0299233
   20   0.0009362  -0.0003885  -0.0006999  -0.0004018  -0.0006385   0.0155482
   21  -0.0011719  -0.0002860   0.0002374   0.0008432   0.0021173  -0.0140251
   22  -0.0010026  -0.0006293   0.0002439  -0.0268925   0.0043610  -0.0052484
   23  -0.0034874  -0.0042794   0.0015484  -0.0123285   0.0155410  -0.0045896
   24   0.0015636   0.0020659  -0.0015419   0.0106637  -0.0065218   0.0028093
   25  -0.0000646   0.0003164   0.0000611   0.0006421   0.0009630   0.0008335
   26   0.0001769  -0.0000288  -0.0001270   0.0004162  -0.0012260  -0.0003144
   27   0.0000374   0.0000918   0.0000215   0.0002292  -0.0008245  -0.0002690
   28  -0.0001350  -0.0000216   0.0000527   0.0019261   0.0005855  -0.0020708
   29  -0.0000073  -0.0000463  -0.0000665  -0.0009734   0.0003488  -0.0001582
   30  -0.0001215  -0.0001853   0.0004960   0.0009876   0.0002874  -0.0004135
   31  -0.0013363  -0.0032845   0.0008659  -0.0037238   0.0071459  -0.0025110
   32   0.0005481  -0.0000322  -0.0004974   0.0029511  -0.0029269   0.0003854
   33  -0.0004382  -0.0004063   0.0003918  -0.0014440   0.0010787  -0.0006849
   34  -0.1685562  -0.0253054   0.0093176  -0.0360263  -0.0098153   0.0085725
   35  -0.0140625  -0.0796372   0.0055833   0.0106127   0.0244179  -0.0022711
   36   0.0160140   0.0187921  -0.0790131  -0.0057583  -0.0102990   0.0020575
   37  -0.0210441   0.0127264  -0.0068004  -0.0015014  -0.0033396   0.0005859
   38  -0.0133189   0.0166621   0.0022379  -0.0034877  -0.0048337   0.0026007
   39   0.0098574  -0.0074299   0.0218025   0.0016458   0.0037466  -0.0004046
   40  -0.0936032  -0.0176415  -0.0090396   0.0061654   0.0197596   0.0170018
   41   0.0222656  -0.1595160  -0.0839322  -0.0013033  -0.0249081  -0.0203530
   42   0.0252410  -0.0633069  -0.1160773   0.0006143  -0.0038906  -0.0018312
   43  -0.0539552  -0.0009180   0.0042486  -0.0032059   0.0094057  -0.0283517
   44  -0.0039138  -0.0652782   0.0743101   0.0024661  -0.0030761   0.0166641
   45  -0.0046449   0.0671602  -0.2629493  -0.0006069   0.0022590  -0.0081433
   46   0.0128294  -0.0293757   0.0121000   0.0050180   0.0047530   0.0009580
   47  -0.0125464  -0.0279106   0.0244017   0.0044972  -0.0094974  -0.0023814
   48  -0.0002578   0.0140538   0.0130758  -0.0009490   0.0003605  -0.0021890
   49   0.0012543  -0.0019366   0.0062217   0.0013353   0.0004028  -0.0004600
   50   0.0018528  -0.0046695  -0.0043274   0.0005958   0.0007322  -0.0010810
   51  -0.0011560   0.0022681  -0.0021792  -0.0005101  -0.0007769   0.0010756
   52   0.0027341   0.0010545   0.0004030   0.0002400  -0.0013926  -0.0008151
   53  -0.0001178  -0.0019212   0.0010124  -0.0306669  -0.0252906   0.0131133
   54   0.0007474   0.0004871   0.0000460  -0.0189529  -0.0158414   0.0066456
   55   0.0001540   0.0006022   0.0002461  -0.0000982   0.0007876  -0.0006241
   56   0.0002001  -0.0006311  -0.0005826   0.0030590  -0.0048129  -0.0042004
   57   0.0001875  -0.0002955  -0.0002703   0.0008621  -0.0008909  -0.0014262
   58  -0.0003152  -0.0004518   0.0001805  -0.0008771   0.0015206  -0.0006420
   59  -0.0001991  -0.0003876   0.0000510  -0.0008638   0.0009169  -0.0002419
   60   0.0002473   0.0002718  -0.0000330   0.0005726  -0.0003086   0.0008401
   61  -0.0029829   0.0051480  -0.0012939  -0.0005341  -0.0019653   0.0005355
   62   0.0015858  -0.0024004   0.0003258   0.0006833   0.0010358  -0.0003541
   63  -0.0006281  -0.0001007  -0.0014365  -0.0000007   0.0002737  -0.0001370
   64   0.0062626   0.0025719   0.0006095   0.0041697   0.0020855   0.0010600
   65  -0.0314366  -0.0242080  -0.0033332   0.0006108  -0.0024609  -0.0001297
   66  -0.0233466  -0.0169426   0.0005116   0.0007152  -0.0006545   0.0019369
            7           8           9          10          11          12
    1   0.0075702  -0.0002115   0.0025782  -0.0045096   0.0040483  -0.0018415
    2   0.0217435  -0.0307135  -0.0043175   0.0075648  -0.0021317   0.0017831
    3   0.0151440  -0.0204527   0.0005596  -0.0289520   0.0177313  -0.0091044
    4  -0.0824048   0.0056341   0.0220995  -0.0536174   0.0012004  -0.0136554
    5  -0.0231967  -0.1753000  -0.0473315   0.0026476  -0.0566522   0.0455195
    6   0.0053298  -0.0724755  -0.1150081  -0.0128267   0.0475987  -0.2835517
    7   0.3894950   0.2075563  -0.1702885   0.0027775  -0.0022470  -0.0014437
    8   0.2075563   0.4080229   0.0224591  -0.0014087  -0.0082485  -0.0122871
    9  -0.1702885   0.0224591   0.2125934  -0.0006363  -0.0414988  -0.0154578
   10   0.0027775  -0.0014087  -0.0006363   0.0586387  -0.0038704   0.0142578
   11  -0.0022470  -0.0082485  -0.0414988  -0.0038704   0.0662003  -0.0392185
   12  -0.0014437  -0.0122871  -0.0154578   0.0142578  -0.0392185   0.3138886
   13   0.0034410  -0.0036133  -0.0028330  -0.0001875   0.0004680   0.0005396
   14  -0.0293730  -0.0316932   0.0043628  -0.0048034  -0.0012805   0.0019063
   15  -0.0166908  -0.0162074   0.0044582   0.0286984   0.0168217  -0.0118977
   16  -0.0072677  -0.0081959   0.0024488   0.0008267   0.0004969   0.0000183
   17  -0.0073272  -0.0032674   0.0027661   0.0011486   0.0011668   0.0005235
   18   0.0013652   0.0018367   0.0011505  -0.0013271  -0.0007266   0.0015546
   19   0.0013528   0.0017198  -0.0012362  -0.0038869  -0.0026296   0.0012572
   20   0.0003966   0.0011145  -0.0003374  -0.0022865  -0.0014598   0.0005026
   21  -0.0006734  -0.0003695   0.0018621   0.0015226   0.0005385   0.0002767
   22  -0.0007644   0.0005433   0.0005133   0.0013001   0.0010095  -0.0010958
   23   0.0029694  -0.0008016  -0.0000955  -0.0004815   0.0002031   0.0000824
   24  -0.0002160  -0.0008419   0.0000952   0.0019800  -0.0002246  -0.0001911
   25  -0.0008634  -0.0011426  -0.0002003  -0.0000767  -0.0002541  -0.0001127
   26  -0.0020668   0.0001476   0.0002723   0.0000705  -0.0000291   0.0000968
   27  -0.0008834   0.0004110  -0.0001391  -0.0000288  -0.0000419   0.0001408
   28   0.0001031  -0.0002008   0.0004710  -0.0003305  -0.0002231   0.0007289
   29  -0.0000887  -0.0002915   0.0001541   0.0001134   0.0003270  -0.0002971
   30  -0.0002943  -0.0002724   0.0004140  -0.0009082  -0.0002910   0.0008027
   31  -0.0005281  -0.0005992  -0.0003612   0.0000864   0.0000430  -0.0002472
   32  -0.0018162   0.0009991  -0.0000889   0.0001665  -0.0000867  -0.0000713
   33   0.0001108   0.0003782   0.0004659  -0.0006048  -0.0001078   0.0006042
   34   0.0013029  -0.0056339  -0.0004390   0.0016031  -0.0010478   0.0008206
   35  -0.0088318  -0.0062099  -0.0005241   0.0017312  -0.0011373   0.0011424
   36   0.0031892   0.0027533  -0.0008317  -0.0016949   0.0002813  -0.0004852
   37   0.0019243   0.0005058  -0.0002036  -0.0001124   0.0000127  -0.0001219
   38   0.0005996  -0.0001575  -0.0003610   0.0003386  -0.0000820  -0.0000579
   39  -0.0005928  -0.0004011  -0.0005723  -0.0002024   0.0000797  -0.0003441
   40  -0.0041571   0.0090933   0.0009132   0.0016906  -0.0015267   0.0010379
   41   0.0082523  -0.0074822  -0.0006457  -0.0020877   0.0016935   0.0006264
   42   0.0007176   0.0000157   0.0029930   0.0017507  -0.0007325   0.0026159
   43   0.0012202  -0.0014140   0.0016782  -0.0041637   0.0027070  -0.0011408
   44  -0.0013035   0.0017661  -0.0010570   0.0023385  -0.0015723   0.0000932
   45   0.0003161   0.0012668   0.0019778  -0.0008477   0.0001861   0.0003216
   46  -0.0111050   0.0001291   0.0047224   0.0002654  -0.0000609   0.0000230
   47   0.0073376   0.0078856  -0.0004510  -0.0012412   0.0011250  -0.0006606
   48   0.0048572  -0.0015175   0.0005069   0.0007924   0.0001116   0.0010009
   49  -0.0009241   0.0001010   0.0002936  -0.0002122   0.0002107  -0.0001013
   50   0.0005580   0.0006176  -0.0000581  -0.0002152   0.0000526   0.0000103
   51  -0.0005749  -0.0002602   0.0004902   0.0003533  -0.0001238   0.0001666
   52  -0.2991926  -0.2047141   0.1400275  -0.0000422   0.0014751   0.0012933
   53  -0.1704811  -0.1565776   0.0652746  -0.0001491   0.0020410  -0.0002051
   54   0.1609912   0.0967834  -0.0950820  -0.0010225  -0.0007598   0.0000021
   55   0.0004130   0.0010489   0.0002141   0.0001117   0.0000354  -0.0000450
   56  -0.0020501  -0.0015687   0.0007730   0.0001697   0.0001522   0.0001821
   57  -0.0005158  -0.0006371   0.0003703  -0.0001398  -0.0000737   0.0001000
   58   0.0004320   0.0000110   0.0000671  -0.0000463   0.0000124   0.0000916
   59   0.0001122  -0.0000615  -0.0000281   0.0000605   0.0000285  -0.0000306
   60   0.0000329  -0.0000920  -0.0001354  -0.0000659  -0.0000876  -0.0000519
   61   0.0001217   0.0003184   0.0000805  -0.0000978   0.0000778  -0.0000742
   62  -0.0002569  -0.0001614   0.0000609  -0.0000041   0.0000044   0.0000196
   63  -0.0000239  -0.0002100  -0.0000301   0.0000249  -0.0000257   0.0000347
   64  -0.0029464   0.0004730   0.0000907  -0.0000169   0.0000624  -0.0001886
   65  -0.0004866   0.0019811   0.0006717   0.0001979  -0.0003143   0.0003400
   66   0.0001435   0.0001203  -0.0006807  -0.0001230   0.0005633  -0.0004255
           13          14          15          16          17          18
    1  -0.0330681   0.0131999  -0.0066572   0.0009545   0.0025323   0.0000374
    2  -0.0096318   0.0198645  -0.0039876   0.0050290  -0.0023987  -0.0014173
    3   0.0092098  -0.0034406   0.0037278   0.0017881  -0.0012503  -0.0011443
    4  -0.1556569  -0.0307154   0.0362914   0.0054980   0.0005208  -0.0019108
    5  -0.0291803  -0.0852607   0.0248475  -0.0278973  -0.0261893   0.0051083
    6   0.0368535   0.0230026  -0.0968866  -0.0161683  -0.0122977   0.0038546
    7   0.0034410  -0.0293730  -0.0166908  -0.0072677  -0.0073272   0.0013652
    8  -0.0036133  -0.0316932  -0.0162074  -0.0081959  -0.0032674   0.0018367
    9  -0.0028330   0.0043628   0.0044582   0.0024488   0.0027661   0.0011505
   10  -0.0001875  -0.0048034   0.0286984   0.0008267   0.0011486  -0.0013271
   11   0.0004680  -0.0012805   0.0168217   0.0004969   0.0011668  -0.0007266
   12   0.0005396   0.0019063  -0.0118977   0.0000183   0.0005235   0.0015546
   13   0.5228795   0.0176652   0.0019150  -0.0957648   0.0172718   0.0171422
   14   0.0176652   0.4629778  -0.0163189  -0.0256554  -0.1733395  -0.0450127
   15   0.0019150  -0.0163189   0.5891992   0.0026211  -0.0567532  -0.0939408
   16  -0.0957648  -0.0256554   0.0026211   0.5417238   0.1601012  -0.1011852
   17   0.0172718  -0.1733395  -0.0567532   0.1601012   0.3596100   0.0684958
   18   0.0171422  -0.0450127  -0.0939408  -0.1011852   0.0684958   0.1162601
   19  -0.0543439   0.0014921  -0.0089798   0.0035817  -0.0009122  -0.0010447
   20   0.0001713  -0.0475368   0.0259690  -0.0005397  -0.0159360  -0.0414205
   21  -0.0101079   0.0252985  -0.2917471  -0.0004230  -0.0140815  -0.0098482
   22  -0.1411548   0.0574035  -0.0360792  -0.0027616   0.0034081   0.0019072
   23   0.0303270  -0.0941779   0.0196134   0.0292531  -0.0449577   0.0003147
   24  -0.0320363   0.0233749  -0.0964564   0.0141025  -0.0158021   0.0038701
   25   0.0041793   0.0214422   0.0149581  -0.0057036   0.0070364  -0.0013780
   26   0.0013672  -0.0130506  -0.0090340   0.0027845  -0.0013674   0.0011079
   27  -0.0010965   0.0080419   0.0032000  -0.0017196   0.0015153   0.0015096
   28  -0.0034362   0.0018066  -0.0311051   0.0020589  -0.0016052   0.0021104
   29   0.0027241  -0.0016558   0.0163033  -0.0012167   0.0019721  -0.0004289
   30  -0.0019574  -0.0008957  -0.0113877   0.0006891   0.0003544   0.0024345
   31  -0.0470512  -0.0235623   0.0151445  -0.0023307  -0.0009004   0.0005859
   32   0.0080603   0.0045238  -0.0052477   0.0055833   0.0038129   0.0003379
   33  -0.0056066  -0.0072048   0.0048018   0.0013310   0.0001413   0.0022859
   34  -0.0031347   0.0039494  -0.0018855   0.0016392   0.0001076   0.0000311
   35   0.0040828  -0.0039313   0.0030611   0.0003158  -0.0006591   0.0001186
   36  -0.0013147   0.0018098  -0.0012285  -0.0003745   0.0002479   0.0000773
   37  -0.0007776   0.0005718  -0.0002523   0.0009681   0.0002040  -0.0000649
   38  -0.0010350   0.0023302  -0.0006861   0.0002719  -0.0005203  -0.0001306
   39   0.0006705  -0.0013834   0.0004402  -0.0001420   0.0002617  -0.0001484
   40   0.0007214  -0.0064596  -0.0016574  -0.0175666  -0.0014339   0.0046147
   41  -0.0024686  -0.0061977  -0.0011432  -0.0031341   0.0064466   0.0014017
   42  -0.0006314  -0.0013012  -0.0008657   0.0024518   0.0013887   0.0025204
   43   0.0018377   0.0004057  -0.0021527   0.0002343  -0.0003614   0.0002751
   44  -0.0010879   0.0002960  -0.0000679  -0.0000716  -0.0000006   0.0000587
   45   0.0007974  -0.0002265   0.0000954  -0.0003563  -0.0000308   0.0003666
   46   0.0014151   0.0000335   0.0006872  -0.0006938  -0.0008073  -0.0001975
   47  -0.0006266   0.0001079  -0.0008039  -0.0006687   0.0010845   0.0000606
   48   0.0002714   0.0001899   0.0009509   0.0005878  -0.0000829  -0.0000467
   49   0.0003669   0.0000467  -0.0000658  -0.0005691  -0.0002147  -0.0000201
   50   0.0002058  -0.0009482   0.0001993  -0.0000405   0.0004788   0.0000496
   51  -0.0002162   0.0006357  -0.0003391  -0.0001616  -0.0002557   0.0001404
   52   0.0001682  -0.0002926  -0.0004268   0.0002240   0.0012836   0.0003841
   53   0.0022102  -0.0047596  -0.0039801  -0.0016440  -0.0007098   0.0004411
   54   0.0014238  -0.0025999  -0.0031064  -0.0013553  -0.0012887   0.0005828
   55   0.0021007  -0.0029551  -0.0006121  -0.4241369  -0.1763816   0.0804253
   56  -0.0380943  -0.0207427   0.0069183  -0.1340443  -0.0998245   0.0109102
   57  -0.0158104  -0.0088499   0.0024918   0.0967605   0.0262695  -0.0293185
   58  -0.0046067  -0.0043861   0.0030741   0.0013495  -0.0011999  -0.0002632
   59  -0.0027035  -0.0045678   0.0013505   0.0020827   0.0005118  -0.0005541
   60   0.0018843   0.0012168  -0.0012400   0.0007243  -0.0000841  -0.0001604
   61  -0.0002806   0.0007376  -0.0003052  -0.0001082  -0.0001485  -0.0000604
   62   0.0001642  -0.0003343   0.0001627  -0.0000161   0.0000018  -0.0000050
   63  -0.0000224  -0.0000511   0.0000711   0.0000931  -0.0000271   0.0000185
   64   0.0023534   0.0094489   0.0034800  -0.0021556  -0.0023220  -0.0014266
   65   0.0037236  -0.0006235  -0.0010167  -0.0027940  -0.0059149  -0.0005459
   66   0.0009254  -0.0025544  -0.0003404  -0.0017305  -0.0000103  -0.0020184
           19          20          21          22          23          24
    1   0.0024766   0.0009362  -0.0011719  -0.0010026  -0.0034874   0.0015636
    2  -0.0002331  -0.0003885  -0.0002860  -0.0006293  -0.0042794   0.0020659
    3   0.0014416  -0.0006999   0.0002374   0.0002439   0.0015484  -0.0015419
    4  -0.0017810  -0.0004018   0.0008432  -0.0268925  -0.0123285   0.0106637
    5  -0.0044071  -0.0006385   0.0021173   0.0043610   0.0155410  -0.0065218
    6   0.0299233   0.0155482  -0.0140251  -0.0052484  -0.0045896   0.0028093
    7   0.0013528   0.0003966  -0.0006734  -0.0007644   0.0029694  -0.0002160
    8   0.0017198   0.0011145  -0.0003695   0.0005433  -0.0008016  -0.0008419
    9  -0.0012362  -0.0003374   0.0018621   0.0005133  -0.0000955   0.0000952
   10  -0.0038869  -0.0022865   0.0015226   0.0013001  -0.0004815   0.0019800
   11  -0.0026296  -0.0014598   0.0005385   0.0010095   0.0002031  -0.0002246
   12   0.0012572   0.0005026   0.0002767  -0.0010958   0.0000824  -0.0001911
   13  -0.0543439   0.0001713  -0.0101079  -0.1411548   0.0303270  -0.0320363
   14   0.0014921  -0.0475368   0.0252985   0.0574035  -0.0941779   0.0233749
   15  -0.0089798   0.0259690  -0.2917471  -0.0360792   0.0196134  -0.0964564
   16   0.0035817  -0.0005397  -0.0004230  -0.0027616   0.0292531   0.0141025
   17  -0.0009122  -0.0159360  -0.0140815   0.0034081  -0.0449577  -0.0158021
   18  -0.0010447  -0.0414205  -0.0098482   0.0019072   0.0003147   0.0038701
   19   0.0572506  -0.0025036   0.0102406  -0.0029098   0.0057097  -0.0297869
   20  -0.0025036   0.0643940  -0.0167331   0.0017839  -0.0013021   0.0185223
   21   0.0102406  -0.0167331   0.3202355  -0.0002596   0.0032950  -0.0107684
   22  -0.0029098   0.0017839  -0.0002596   0.4429633  -0.0218305   0.0192426
   23   0.0057097  -0.0013021   0.0032950  -0.0218305   0.5582274   0.0380298
   24  -0.0297869   0.0185223  -0.0107684   0.0192426   0.0380298   0.5882108
   25   0.0009766  -0.0005009  -0.0005637  -0.0512242   0.0185348   0.0049782
   26  -0.0003483   0.0004296   0.0003921   0.0173677  -0.2490584  -0.1048881
   27   0.0006337   0.0001953   0.0005336   0.0076826  -0.1096663  -0.1126060
   28  -0.0045817   0.0033063  -0.0009347  -0.0495381   0.0052641  -0.0149123
   29   0.0020923  -0.0009270   0.0008919   0.0023701  -0.0551873   0.0147546
   30  -0.0014063   0.0010176   0.0007575  -0.0134947   0.0193093  -0.2945683
   31   0.0024043  -0.0006626   0.0001265  -0.1477465  -0.0715427   0.0359220
   32  -0.0005767   0.0007286  -0.0005606  -0.0364828  -0.1289908   0.0394521
   33   0.0009926  -0.0013013   0.0012912   0.0104763   0.0359799  -0.0843887
   34  -0.0000398   0.0000625   0.0002390  -0.0005292  -0.0010916   0.0007933
   35  -0.0005378  -0.0001746   0.0001092   0.0002670   0.0021283  -0.0006890
   36  -0.0000540   0.0001093   0.0002124  -0.0001121  -0.0005842   0.0006854
   37   0.0000193   0.0000027   0.0000151  -0.0003941  -0.0002129   0.0001331
   38   0.0000059  -0.0000047   0.0000182   0.0001902  -0.0006733   0.0002419
   39   0.0001741   0.0000477  -0.0001784  -0.0000341   0.0002602  -0.0002043
   40  -0.0003275   0.0006153   0.0005103   0.0003783   0.0009389   0.0000895
   41   0.0001714   0.0005879   0.0003882  -0.0004669   0.0004740   0.0002633
   42  -0.0003055   0.0001465   0.0005555   0.0000481  -0.0000960  -0.0001077
   43  -0.0004792  -0.0000377   0.0007082   0.0000738   0.0001687  -0.0000245
   44   0.0003572   0.0003222  -0.0005189  -0.0000357  -0.0000654  -0.0000279
   45  -0.0009038  -0.0002571   0.0004675   0.0000489   0.0000084   0.0003485
   46  -0.0002207  -0.0000959  -0.0001894   0.0005950   0.0004596  -0.0000939
   47   0.0003051   0.0000534  -0.0001495  -0.0001551  -0.0007410  -0.0000061
   48  -0.0002461  -0.0001851   0.0000912  -0.0000174  -0.0000040  -0.0002193
   49   0.0000297  -0.0000101  -0.0000375   0.0003048   0.0000021  -0.0000439
   50   0.0000094   0.0000091   0.0000132  -0.0001903   0.0001658  -0.0000401
   51  -0.0000712  -0.0000107   0.0000693   0.0001510  -0.0001090   0.0000479
   52   0.0000104   0.0001327   0.0000754  -0.0004934  -0.0001206   0.0001885
   53   0.0004064   0.0001261   0.0000123   0.0001181  -0.0001379  -0.0001795
   54  -0.0000411   0.0000072   0.0004392   0.0000852  -0.0001027   0.0002098
   55  -0.0000679   0.0011151   0.0008436   0.0036637   0.0052494  -0.0000771
   56   0.0000217   0.0007631  -0.0002961  -0.0024638  -0.0030019   0.0011861
   57  -0.0008820  -0.0009347  -0.0005007   0.0003313  -0.0001628   0.0019914
   58   0.0005222  -0.0002231   0.0001066  -0.0237148   0.0135382  -0.0118347
   59   0.0000368  -0.0000465  -0.0001442  -0.0267543   0.0070244  -0.0084006
   60   0.0001804  -0.0000185   0.0002821   0.0156374  -0.0034079   0.0025569
   61   0.0000140  -0.0000039  -0.0000017   0.0001109  -0.0002149   0.0001192
   62  -0.0000069  -0.0000019  -0.0000165  -0.0000083   0.0001295  -0.0000546
   63  -0.0000216   0.0000013   0.0000103  -0.0000474   0.0000434  -0.0000025
   64   0.0000001  -0.0012568  -0.0008683  -0.0002640  -0.0011042  -0.0007506
   65  -0.0001723  -0.0001120   0.0000817   0.0001942  -0.0005188  -0.0002145
   66   0.0001361  -0.0001689  -0.0002534   0.0000208   0.0003331   0.0002293
           25          26          27          28          29          30
    1  -0.0000646   0.0001769   0.0000374  -0.0001350  -0.0000073  -0.0001215
    2   0.0003164  -0.0000288   0.0000918  -0.0000216  -0.0000463  -0.0001853
    3   0.0000611  -0.0001270   0.0000215   0.0000527  -0.0000665   0.0004960
    4   0.0006421   0.0004162   0.0002292   0.0019261  -0.0009734   0.0009876
    5   0.0009630  -0.0012260  -0.0008245   0.0005855   0.0003488   0.0002874
    6   0.0008335  -0.0003144  -0.0002690  -0.0020708  -0.0001582  -0.0004135
    7  -0.0008634  -0.0020668  -0.0008834   0.0001031  -0.0000887  -0.0002943
    8  -0.0011426   0.0001476   0.0004110  -0.0002008  -0.0002915  -0.0002724
    9  -0.0002003   0.0002723  -0.0001391   0.0004710   0.0001541   0.0004140
   10  -0.0000767   0.0000705  -0.0000288  -0.0003305   0.0001134  -0.0009082
   11  -0.0002541  -0.0000291  -0.0000419  -0.0002231   0.0003270  -0.0002910
   12  -0.0001127   0.0000968   0.0001408   0.0007289  -0.0002971   0.0008027
   13   0.0041793   0.0013672  -0.0010965  -0.0034362   0.0027241  -0.0019574
   14   0.0214422  -0.0130506   0.0080419   0.0018066  -0.0016558  -0.0008957
   15   0.0149581  -0.0090340   0.0032000  -0.0311051   0.0163033  -0.0113877
   16  -0.0057036   0.0027845  -0.0017196   0.0020589  -0.0012167   0.0006891
   17   0.0070364  -0.0013674   0.0015153  -0.0016052   0.0019721   0.0003544
   18  -0.0013780   0.0011079   0.0015096   0.0021104  -0.0004289   0.0024345
   19   0.0009766  -0.0003483   0.0006337  -0.0045817   0.0020923  -0.0014063
   20  -0.0005009   0.0004296   0.0001953   0.0033063  -0.0009270   0.0010176
   21  -0.0005637   0.0003921   0.0005336  -0.0009347   0.0008919   0.0007575
   22  -0.0512242   0.0173677   0.0076826  -0.0495381   0.0023701  -0.0134947
   23   0.0185348  -0.2490584  -0.1096663   0.0052641  -0.0551873   0.0193093
   24   0.0049782  -0.1048881  -0.1126060  -0.0149123   0.0147546  -0.2945683
   25   0.0569412  -0.0088134  -0.0088113   0.0024794  -0.0013648  -0.0021906
   26  -0.0088134   0.2766140   0.1125828   0.0007405   0.0053780   0.0013108
   27  -0.0088113   0.1125828   0.1119291   0.0029890  -0.0273150  -0.0128934
   28   0.0024794   0.0007405   0.0029890   0.0594251   0.0038547   0.0092055
   29  -0.0013648   0.0053780  -0.0273150   0.0038547   0.0562403  -0.0287571
   30  -0.0021906   0.0013108  -0.0128934   0.0092055  -0.0287571   0.3199120
   31  -0.0076912  -0.0108563   0.0014478  -0.0093729  -0.0082879   0.0090150
   32  -0.0337469  -0.0186698   0.0155889  -0.0136935  -0.0066000   0.0072930
   33  -0.0067400  -0.0018084   0.0088478   0.0321170   0.0247757  -0.0054638
   34   0.0000155   0.0000409  -0.0000108   0.0000387   0.0000377  -0.0000747
   35   0.0001780  -0.0002419  -0.0001547   0.0000782   0.0000519   0.0001160
   36  -0.0000781   0.0000952   0.0000247   0.0000233  -0.0000784  -0.0000417
   37  -0.0000295   0.0000322  -0.0000021   0.0000172   0.0000122  -0.0000087
   38   0.0000554  -0.0000066   0.0000151  -0.0000131   0.0000018  -0.0000180
   39  -0.0000011  -0.0000083   0.0000055  -0.0000454   0.0000297  -0.0000386
   40  -0.0003158   0.0001745   0.0000119   0.0000830  -0.0001024  -0.0000373
   41  -0.0005325   0.0003094   0.0000240   0.0000611  -0.0000424  -0.0000146
   42  -0.0000967   0.0000614   0.0000343   0.0001294  -0.0000547   0.0001001
   43   0.0000233  -0.0000054   0.0000023   0.0000993  -0.0000790   0.0002629
   44   0.0000121  -0.0000160   0.0000034  -0.0001028   0.0000274  -0.0000979
   45  -0.0000287   0.0000231   0.0000017   0.0002089  -0.0000687   0.0000360
   46   0.0001219  -0.0001483  -0.0000385  -0.0000236  -0.0000327  -0.0000081
   47  -0.0002174   0.0002027   0.0001077  -0.0000766  -0.0000176  -0.0000522
   48  -0.0000070   0.0000184   0.0000026   0.0000376   0.0000349   0.0000739
   49   0.0000161  -0.0000136   0.0000050  -0.0000216  -0.0000095   0.0000003
   50  -0.0000519   0.0000306   0.0000049   0.0000086  -0.0000016  -0.0000040
   51   0.0000190  -0.0000102  -0.0000097   0.0000135  -0.0000112   0.0000262
   52  -0.0001578  -0.0002100   0.0000573  -0.0000618  -0.0000685  -0.0001553
   53  -0.0003229   0.0003161  -0.0000225  -0.0000307   0.0000980   0.0001159
   54  -0.0001642  -0.0000483  -0.0000144  -0.0000552   0.0000016  -0.0000987
   55  -0.0011605  -0.0005778   0.0003197  -0.0004685  -0.0004035   0.0001894
   56  -0.0006644   0.0005646  -0.0000194   0.0003977  -0.0000902   0.0000027
   57   0.0003450  -0.0000797  -0.0003245   0.0000303   0.0005911  -0.0004580
   58   0.0011515   0.0002931  -0.0008414   0.0018292   0.0012905   0.0002214
   59  -0.0010588  -0.0002483  -0.0005732  -0.0001464   0.0004255   0.0007356
   60  -0.0006773   0.0002767   0.0000218   0.0010788  -0.0003650   0.0004198
   61   0.0000054   0.0000041   0.0000076  -0.0000089  -0.0000096  -0.0000152
   62   0.0000022  -0.0000082  -0.0000057   0.0000023   0.0000022   0.0000042
   63   0.0000045  -0.0000053  -0.0000045   0.0000085   0.0000005   0.0000075
   64   0.0007351  -0.0004285   0.0000091  -0.0000813   0.0001489   0.0001010
   65   0.0001302  -0.0000413   0.0000410   0.0000083  -0.0000133   0.0000414
   66  -0.0001496   0.0000860  -0.0000123  -0.0000813   0.0000635  -0.0001163
           31          32          33          34          35          36
    1  -0.0013363   0.0005481  -0.0004382  -0.1685562  -0.0140625   0.0160140
    2  -0.0032845  -0.0000322  -0.0004063  -0.0253054  -0.0796372   0.0187921
    3   0.0008659  -0.0004974   0.0003918   0.0093176   0.0055833  -0.0790131
    4  -0.0037238   0.0029511  -0.0014440  -0.0360263   0.0106127  -0.0057583
    5   0.0071459  -0.0029269   0.0010787  -0.0098153   0.0244179  -0.0102990
    6  -0.0025110   0.0003854  -0.0006849   0.0085725  -0.0022711   0.0020575
    7  -0.0005281  -0.0018162   0.0001108   0.0013029  -0.0088318   0.0031892
    8  -0.0005992   0.0009991   0.0003782  -0.0056339  -0.0062099   0.0027533
    9  -0.0003612  -0.0000889   0.0004659  -0.0004390  -0.0005241  -0.0008317
   10   0.0000864   0.0001665  -0.0006048   0.0016031   0.0017312  -0.0016949
   11   0.0000430  -0.0000867  -0.0001078  -0.0010478  -0.0011373   0.0002813
   12  -0.0002472  -0.0000713   0.0006042   0.0008206   0.0011424  -0.0004852
   13  -0.0470512   0.0080603  -0.0056066  -0.0031347   0.0040828  -0.0013147
   14  -0.0235623   0.0045238  -0.0072048   0.0039494  -0.0039313   0.0018098
   15   0.0151445  -0.0052477   0.0048018  -0.0018855   0.0030611  -0.0012285
   16  -0.0023307   0.0055833   0.0013310   0.0016392   0.0003158  -0.0003745
   17  -0.0009004   0.0038129   0.0001413   0.0001076  -0.0006591   0.0002479
   18   0.0005859   0.0003379   0.0022859   0.0000311   0.0001186   0.0000773
   19   0.0024043  -0.0005767   0.0009926  -0.0000398  -0.0005378  -0.0000540
   20  -0.0006626   0.0007286  -0.0013013   0.0000625  -0.0001746   0.0001093
   21   0.0001265  -0.0005606   0.0012912   0.0002390   0.0001092   0.0002124
   22  -0.1477465  -0.0364828   0.0104763  -0.0005292   0.0002670  -0.0001121
   23  -0.0715427  -0.1289908   0.0359799  -0.0010916   0.0021283  -0.0005842
   24   0.0359220   0.0394521  -0.0843887   0.0007933  -0.0006890   0.0006854
   25  -0.0076912  -0.0337469  -0.0067400   0.0000155   0.0001780  -0.0000781
   26  -0.0108563  -0.0186698  -0.0018084   0.0000409  -0.0002419   0.0000952
   27   0.0014478   0.0155889   0.0088478  -0.0000108  -0.0001547   0.0000247
   28  -0.0093729  -0.0136935   0.0321170   0.0000387   0.0000782   0.0000233
   29  -0.0082879  -0.0066000   0.0247757   0.0000377   0.0000519  -0.0000784
   30   0.0090150   0.0072930  -0.0054638  -0.0000747   0.0001160  -0.0000417
   31   0.6129936  -0.0651736   0.1065372   0.0001720   0.0014875  -0.0005791
   32  -0.0651736   0.2477082  -0.1368685   0.0002185  -0.0005480   0.0001811
   33   0.1065372  -0.1368685   0.1487801  -0.0002635   0.0001169  -0.0000673
   34   0.0001720   0.0002185  -0.0002635   0.4764281   0.0274644  -0.0393096
   35   0.0014875  -0.0005480   0.0001169   0.0274644   0.8377482  -0.2211394
   36  -0.0005791   0.0001811  -0.0000673  -0.0393096  -0.2211394   0.2928986
   37   0.0004555   0.0001394  -0.0001033  -0.1761169   0.0165508   0.0231784
   38  -0.0007249  -0.0000575  -0.0000066  -0.0068468  -0.0617940  -0.0132487
   39   0.0003842   0.0000318  -0.0000602   0.0159811  -0.0220323  -0.0858606
   40  -0.0004583   0.0003999   0.0002047   0.0080774  -0.0304466  -0.0216580
   41   0.0008451   0.0007782   0.0000315  -0.0030693  -0.0365257  -0.0210812
   42   0.0001582   0.0001509   0.0001404  -0.0027624  -0.0043099   0.0008618
   43  -0.0000573  -0.0001029   0.0001470   0.0044709  -0.0062937   0.0258929
   44   0.0000226   0.0000205  -0.0000781   0.0024440  -0.0034729   0.0176431
   45  -0.0000755   0.0000475   0.0000430   0.0019511   0.0060327  -0.0074791
   46  -0.0006263  -0.0003344   0.0001093  -0.1048362  -0.0176972   0.0167622
   47  -0.0004097   0.0004274   0.0000086  -0.0263055  -0.6638629   0.1925332
   48   0.0002059  -0.0000187   0.0000587   0.0185300   0.2048466  -0.1240663
   49  -0.0004406  -0.0000875   0.0000678   0.0137346   0.0187229  -0.0342942
   50   0.0003760   0.0001161  -0.0000306   0.0193573  -0.0100029   0.0339637
   51  -0.0003493  -0.0000704   0.0000719  -0.0129972   0.0258917  -0.0079499
   52   0.0003825   0.0002332  -0.0001647   0.0011686   0.0099083  -0.0021861
   53   0.0003822   0.0002518   0.0000762   0.0043471  -0.0032653   0.0001382
   54  -0.0000353   0.0000573  -0.0001145  -0.0014503  -0.0027406   0.0025207
   55  -0.0005059  -0.0017424  -0.0001410  -0.0001889  -0.0002421   0.0000301
   56  -0.0016144   0.0006705   0.0001087  -0.0002203  -0.0003275   0.0001552
   57  -0.0006141  -0.0011490  -0.0025985  -0.0000800  -0.0000643   0.0000720
   58  -0.3947945   0.1362202  -0.1363747  -0.0001996   0.0001647  -0.0000608
   59   0.1778813  -0.1020723   0.0850291  -0.0000762   0.0001465  -0.0000531
   60  -0.1656427   0.0809103  -0.0743319   0.0000523  -0.0001002   0.0000484
   61  -0.0003237  -0.0000118  -0.0000015  -0.0167463  -0.0127790   0.0199922
   62   0.0000956  -0.0000191   0.0000039   0.0186709   0.0119132   0.0012783
   63   0.0000783  -0.0000077  -0.0000010   0.0008381   0.0099373   0.0116038
   64   0.0004930  -0.0007517  -0.0002116  -0.0022769  -0.0006737   0.0023922
   65  -0.0006608  -0.0000338   0.0000837   0.0027119  -0.0046154  -0.0034980
   66  -0.0000559   0.0001440  -0.0000719   0.0021463  -0.0029299  -0.0040392
           37          38          39          40          41          42
    1  -0.0210441  -0.0133189   0.0098574  -0.0936032   0.0222656   0.0252410
    2   0.0127264   0.0166621  -0.0074299  -0.0176415  -0.1595160  -0.0633069
    3  -0.0068004   0.0022379   0.0218025  -0.0090396  -0.0839322  -0.1160773
    4  -0.0015014  -0.0034877   0.0016458   0.0061654  -0.0013033   0.0006143
    5  -0.0033396  -0.0048337   0.0037466   0.0197596  -0.0249081  -0.0038906
    6   0.0005859   0.0026007  -0.0004046   0.0170018  -0.0203530  -0.0018312
    7   0.0019243   0.0005996  -0.0005928  -0.0041571   0.0082523   0.0007176
    8   0.0005058  -0.0001575  -0.0004011   0.0090933  -0.0074822   0.0000157
    9  -0.0002036  -0.0003610  -0.0005723   0.0009132  -0.0006457   0.0029930
   10  -0.0001124   0.0003386  -0.0002024   0.0016906  -0.0020877   0.0017507
   11   0.0000127  -0.0000820   0.0000797  -0.0015267   0.0016935  -0.0007325
   12  -0.0001219  -0.0000579  -0.0003441   0.0010379   0.0006264   0.0026159
   13  -0.0007776  -0.0010350   0.0006705   0.0007214  -0.0024686  -0.0006314
   14   0.0005718   0.0023302  -0.0013834  -0.0064596  -0.0061977  -0.0013012
   15  -0.0002523  -0.0006861   0.0004402  -0.0016574  -0.0011432  -0.0008657
   16   0.0009681   0.0002719  -0.0001420  -0.0175666  -0.0031341   0.0024518
   17   0.0002040  -0.0005203   0.0002617  -0.0014339   0.0064466   0.0013887
   18  -0.0000649  -0.0001306  -0.0001484   0.0046147   0.0014017   0.0025204
   19   0.0000193   0.0000059   0.0001741  -0.0003275   0.0001714  -0.0003055
   20   0.0000027  -0.0000047   0.0000477   0.0006153   0.0005879   0.0001465
   21   0.0000151   0.0000182  -0.0001784   0.0005103   0.0003882   0.0005555
   22  -0.0003941   0.0001902  -0.0000341   0.0003783  -0.0004669   0.0000481
   23  -0.0002129  -0.0006733   0.0002602   0.0009389   0.0004740  -0.0000960
   24   0.0001331   0.0002419  -0.0002043   0.0000895   0.0002633  -0.0001077
   25  -0.0000295   0.0000554  -0.0000011  -0.0003158  -0.0005325  -0.0000967
   26   0.0000322  -0.0000066  -0.0000083   0.0001745   0.0003094   0.0000614
   27  -0.0000021   0.0000151   0.0000055   0.0000119   0.0000240   0.0000343
   28   0.0000172  -0.0000131  -0.0000454   0.0000830   0.0000611   0.0001294
   29   0.0000122   0.0000018   0.0000297  -0.0001024  -0.0000424  -0.0000547
   30  -0.0000087  -0.0000180  -0.0000386  -0.0000373  -0.0000146   0.0001001
   31   0.0004555  -0.0007249   0.0003842  -0.0004583   0.0008451   0.0001582
   32   0.0001394  -0.0000575   0.0000318   0.0003999   0.0007782   0.0001509
   33  -0.0001033  -0.0000066  -0.0000602   0.0002047   0.0000315   0.0001404
   34  -0.1761169  -0.0068468   0.0159811   0.0080774  -0.0030693  -0.0027624
   35   0.0165508  -0.0617940  -0.0220323  -0.0304466  -0.0365257  -0.0043099
   36   0.0231784  -0.0132487  -0.0858606  -0.0216580  -0.0210812   0.0008618
   37   0.4898758  -0.0484378  -0.0520044   0.0014328   0.0013205   0.0000111
   38  -0.0484378   0.5001768  -0.3859627   0.0047501   0.0012202   0.0007434
   39  -0.0520044  -0.3859627   0.6595320   0.0009948   0.0049732  -0.0009563
   40   0.0014328   0.0047501   0.0009948   0.4749625   0.1929066  -0.0575527
   41   0.0013205   0.0012202   0.0049732   0.1929066   0.3533393   0.1199610
   42   0.0000111   0.0007434  -0.0009563  -0.0575527   0.1199610   0.1591472
   43   0.0014494  -0.0017860  -0.0024314   0.0052069   0.0024149   0.0027442
   44   0.0003572  -0.0005812  -0.0012119   0.0028101  -0.0021355  -0.0399964
   45   0.0004568   0.0008795  -0.0016512   0.0011062  -0.0126836  -0.0226219
   46   0.0176657   0.0379822  -0.0066899  -0.0049184  -0.0066555  -0.0008797
   47   0.0017432  -0.0472906   0.0224396  -0.0036531  -0.0004352  -0.0014479
   48  -0.0057356   0.0209212   0.0150969   0.0065425   0.0042811  -0.0001356
   49  -0.1139487   0.0637200  -0.0684827  -0.0017513  -0.0006601  -0.0011155
   50   0.0613462  -0.3384917   0.3567853  -0.0028734   0.0008672  -0.0005589
   51  -0.0588454   0.3474484  -0.4850336  -0.0005869  -0.0014524   0.0005310
   52  -0.0019275   0.0002506   0.0008218  -0.0026078   0.0000605  -0.0000106
   53   0.0004219  -0.0002727   0.0001735  -0.0001806   0.0016638   0.0001937
   54   0.0008344   0.0004917   0.0005926   0.0005086  -0.0003949  -0.0004300
   55  -0.0000889   0.0000645   0.0000302  -0.0004434   0.0003940   0.0001615
   56  -0.0001754   0.0000724  -0.0000856   0.0033375   0.0010673  -0.0003026
   57  -0.0000459  -0.0000833   0.0000743   0.0007677  -0.0000593   0.0005935
   58  -0.0000868  -0.0000417   0.0000249   0.0002326   0.0000161  -0.0000124
   59  -0.0000212  -0.0000420   0.0000379   0.0001805   0.0000843  -0.0000014
   60   0.0000155   0.0000294   0.0000082  -0.0000316  -0.0000555  -0.0000751
   61  -0.1972516  -0.0322661   0.1005513   0.0002126  -0.0008461  -0.0005565
   62  -0.0427668  -0.0654617   0.0291602  -0.0006706  -0.0005661  -0.0001794
   63   0.0988991   0.0248052  -0.1223649  -0.0002243  -0.0006110   0.0001280
   64  -0.0005287  -0.0002711  -0.0005099  -0.3730142  -0.2074841   0.0298954
   65  -0.0009935  -0.0001937   0.0004881  -0.1699780  -0.1307226  -0.0064831
   66   0.0000591   0.0001222   0.0002652   0.0564839   0.0104763  -0.0271205
           43          44          45          46          47          48
    1  -0.0539552  -0.0039138  -0.0046449   0.0128294  -0.0125464  -0.0002578
    2  -0.0009180  -0.0652782   0.0671602  -0.0293757  -0.0279106   0.0140538
    3   0.0042486   0.0743101  -0.2629493   0.0121000   0.0244017   0.0130758
    4  -0.0032059   0.0024661  -0.0006069   0.0050180   0.0044972  -0.0009490
    5   0.0094057  -0.0030761   0.0022590   0.0047530  -0.0094974   0.0003605
    6  -0.0283517   0.0166641  -0.0081433   0.0009580  -0.0023814  -0.0021890
    7   0.0012202  -0.0013035   0.0003161  -0.0111050   0.0073376   0.0048572
    8  -0.0014140   0.0017661   0.0012668   0.0001291   0.0078856  -0.0015175
    9   0.0016782  -0.0010570   0.0019778   0.0047224  -0.0004510   0.0005069
   10  -0.0041637   0.0023385  -0.0008477   0.0002654  -0.0012412   0.0007924
   11   0.0027070  -0.0015723   0.0001861  -0.0000609   0.0011250   0.0001116
   12  -0.0011408   0.0000932   0.0003216   0.0000230  -0.0006606   0.0010009
   13   0.0018377  -0.0010879   0.0007974   0.0014151  -0.0006266   0.0002714
   14   0.0004057   0.0002960  -0.0002265   0.0000335   0.0001079   0.0001899
   15  -0.0021527  -0.0000679   0.0000954   0.0006872  -0.0008039   0.0009509
   16   0.0002343  -0.0000716  -0.0003563  -0.0006938  -0.0006687   0.0005878
   17  -0.0003614  -0.0000006  -0.0000308  -0.0008073   0.0010845  -0.0000829
   18   0.0002751   0.0000587   0.0003666  -0.0001975   0.0000606  -0.0000467
   19  -0.0004792   0.0003572  -0.0009038  -0.0002207   0.0003051  -0.0002461
   20  -0.0000377   0.0003222  -0.0002571  -0.0000959   0.0000534  -0.0001851
   21   0.0007082  -0.0005189   0.0004675  -0.0001894  -0.0001495   0.0000912
   22   0.0000738  -0.0000357   0.0000489   0.0005950  -0.0001551  -0.0000174
   23   0.0001687  -0.0000654   0.0000084   0.0004596  -0.0007410  -0.0000040
   24  -0.0000245  -0.0000279   0.0003485  -0.0000939  -0.0000061  -0.0002193
   25   0.0000233   0.0000121  -0.0000287   0.0001219  -0.0002174  -0.0000070
   26  -0.0000054  -0.0000160   0.0000231  -0.0001483   0.0002027   0.0000184
   27   0.0000023   0.0000034   0.0000017  -0.0000385   0.0001077   0.0000026
   28   0.0000993  -0.0001028   0.0002089  -0.0000236  -0.0000766   0.0000376
   29  -0.0000790   0.0000274  -0.0000687  -0.0000327  -0.0000176   0.0000349
   30   0.0002629  -0.0000979   0.0000360  -0.0000081  -0.0000522   0.0000739
   31  -0.0000573   0.0000226  -0.0000755  -0.0006263  -0.0004097   0.0002059
   32  -0.0001029   0.0000205   0.0000475  -0.0003344   0.0004274  -0.0000187
   33   0.0001470  -0.0000781   0.0000430   0.0001093   0.0000086   0.0000587
   34   0.0044709   0.0024440   0.0019511  -0.1048362  -0.0263055   0.0185300
   35  -0.0062937  -0.0034729   0.0060327  -0.0176972  -0.6638629   0.2048466
   36   0.0258929   0.0176431  -0.0074791   0.0167622   0.1925332  -0.1240663
   37   0.0014494   0.0003572   0.0004568   0.0176657   0.0017432  -0.0057356
   38  -0.0017860  -0.0005812   0.0008795   0.0379822  -0.0472906   0.0209212
   39  -0.0024314  -0.0012119  -0.0016512  -0.0066899   0.0224396   0.0150969
   40   0.0052069   0.0028101   0.0011062  -0.0049184  -0.0036531   0.0065425
   41   0.0024149  -0.0021355  -0.0126836  -0.0066555  -0.0004352   0.0042811
   42   0.0027442  -0.0399964  -0.0226219  -0.0008797  -0.0014479  -0.0001356
   43   0.0533932  -0.0013863   0.0012474  -0.0041101  -0.0050561  -0.0013346
   44  -0.0013863   0.0740865  -0.0642480  -0.0030417  -0.0031030  -0.0013968
   45   0.0012474  -0.0642480   0.2980309   0.0015678  -0.0008927  -0.0001049
   46  -0.0041101  -0.0030417   0.0015678   0.0950870   0.0238293  -0.0170601
   47  -0.0050561  -0.0031030  -0.0008927   0.0238293   0.7405130  -0.2372819
   48  -0.0013346  -0.0013968  -0.0001049  -0.0170601  -0.2372819   0.1013270
   49  -0.0013813  -0.0003586  -0.0015771  -0.0092000   0.0136552   0.0003597
   50   0.0016810   0.0004571  -0.0001134   0.0022644  -0.0027534  -0.0040352
   51  -0.0011256  -0.0004843   0.0011276  -0.0076785   0.0041677  -0.0009167
   52  -0.0003305  -0.0002941  -0.0001710  -0.0015205  -0.0074401  -0.0006982
   53  -0.0000104   0.0001424   0.0000108  -0.0047999   0.0001505   0.0011620
   54   0.0001541   0.0003958  -0.0001452  -0.0015361   0.0027004  -0.0032176
   55  -0.0000481  -0.0000375  -0.0000670   0.0001276   0.0001507  -0.0000441
   56  -0.0001174   0.0000825   0.0000461   0.0001007   0.0002433  -0.0000721
   57   0.0000124   0.0000339   0.0000298   0.0000119   0.0001388  -0.0000663
   58   0.0000092  -0.0000017  -0.0000051   0.0001390  -0.0000337  -0.0000055
   59  -0.0000143   0.0000064  -0.0000120   0.0000125  -0.0000528  -0.0000006
   60  -0.0000170   0.0000169  -0.0000196  -0.0000039   0.0000151  -0.0000357
   61   0.0002819   0.0000227   0.0000871   0.0030774   0.0045112  -0.0040712
   62   0.0002667   0.0000151  -0.0000325  -0.0053104   0.0042820  -0.0021926
   63   0.0003473   0.0002327   0.0001592  -0.0015840  -0.0018773  -0.0023137
   64  -0.0005688   0.0008046   0.0014962   0.0009129   0.0024007  -0.0017577
   65   0.0005328   0.0020791   0.0006451  -0.0012045  -0.0004109   0.0008075
   66  -0.0011422  -0.0002666   0.0001089  -0.0009820  -0.0005688   0.0011269
           49          50          51          52          53          54
    1   0.0012543   0.0018528  -0.0011560   0.0027341  -0.0001178   0.0007474
    2  -0.0019366  -0.0046695   0.0022681   0.0010545  -0.0019212   0.0004871
    3   0.0062217  -0.0043274  -0.0021792   0.0004030   0.0010124   0.0000460
    4   0.0013353   0.0005958  -0.0005101   0.0002400  -0.0306669  -0.0189529
    5   0.0004028   0.0007322  -0.0007769  -0.0013926  -0.0252906  -0.0158414
    6  -0.0004600  -0.0010810   0.0010756  -0.0008151   0.0131133   0.0066456
    7  -0.0009241   0.0005580  -0.0005749  -0.2991926  -0.1704811   0.1609912
    8   0.0001010   0.0006176  -0.0002602  -0.2047141  -0.1565776   0.0967834
    9   0.0002936  -0.0000581   0.0004902   0.1400275   0.0652746  -0.0950820
   10  -0.0002122  -0.0002152   0.0003533  -0.0000422  -0.0001491  -0.0010225
   11   0.0002107   0.0000526  -0.0001238   0.0014751   0.0020410  -0.0007598
   12  -0.0001013   0.0000103   0.0001666   0.0012933  -0.0002051   0.0000021
   13   0.0003669   0.0002058  -0.0002162   0.0001682   0.0022102   0.0014238
   14   0.0000467  -0.0009482   0.0006357  -0.0002926  -0.0047596  -0.0025999
   15  -0.0000658   0.0001993  -0.0003391  -0.0004268  -0.0039801  -0.0031064
   16  -0.0005691  -0.0000405  -0.0001616   0.0002240  -0.0016440  -0.0013553
   17  -0.0002147   0.0004788  -0.0002557   0.0012836  -0.0007098  -0.0012887
   18  -0.0000201   0.0000496   0.0001404   0.0003841   0.0004411   0.0005828
   19   0.0000297   0.0000094  -0.0000712   0.0000104   0.0004064  -0.0000411
   20  -0.0000101   0.0000091  -0.0000107   0.0001327   0.0001261   0.0000072
   21  -0.0000375   0.0000132   0.0000693   0.0000754   0.0000123   0.0004392
   22   0.0003048  -0.0001903   0.0001510  -0.0004934   0.0001181   0.0000852
   23   0.0000021   0.0001658  -0.0001090  -0.0001206  -0.0001379  -0.0001027
   24  -0.0000439  -0.0000401   0.0000479   0.0001885  -0.0001795   0.0002098
   25   0.0000161  -0.0000519   0.0000190  -0.0001578  -0.0003229  -0.0001642
   26  -0.0000136   0.0000306  -0.0000102  -0.0002100   0.0003161  -0.0000483
   27   0.0000050   0.0000049  -0.0000097   0.0000573  -0.0000225  -0.0000144
   28  -0.0000216   0.0000086   0.0000135  -0.0000618  -0.0000307  -0.0000552
   29  -0.0000095  -0.0000016  -0.0000112  -0.0000685   0.0000980   0.0000016
   30   0.0000003  -0.0000040   0.0000262  -0.0001553   0.0001159  -0.0000987
   31  -0.0004406   0.0003760  -0.0003493   0.0003825   0.0003822  -0.0000353
   32  -0.0000875   0.0001161  -0.0000704   0.0002332   0.0002518   0.0000573
   33   0.0000678  -0.0000306   0.0000719  -0.0001647   0.0000762  -0.0001145
   34   0.0137346   0.0193573  -0.0129972   0.0011686   0.0043471  -0.0014503
   35   0.0187229  -0.0100029   0.0258917   0.0099083  -0.0032653  -0.0027406
   36  -0.0342942   0.0339637  -0.0079499  -0.0021861   0.0001382   0.0025207
   37  -0.1139487   0.0613462  -0.0588454  -0.0019275   0.0004219   0.0008344
   38   0.0637200  -0.3384917   0.3474484   0.0002506  -0.0002727   0.0004917
   39  -0.0684827   0.3567853  -0.4850336   0.0008218   0.0001735   0.0005926
   40  -0.0017513  -0.0028734  -0.0005869  -0.0026078  -0.0001806   0.0005086
   41  -0.0006601   0.0008672  -0.0014524   0.0000605   0.0016638  -0.0003949
   42  -0.0011155  -0.0005589   0.0005310  -0.0000106   0.0001937  -0.0004300
   43  -0.0013813   0.0016810  -0.0011256  -0.0003305  -0.0000104   0.0001541
   44  -0.0003586   0.0004571  -0.0004843  -0.0002941   0.0001424   0.0003958
   45  -0.0015771  -0.0001134   0.0011276  -0.0001710   0.0000108  -0.0001452
   46  -0.0092000   0.0022644  -0.0076785  -0.0015205  -0.0047999  -0.0015361
   47   0.0136552  -0.0027534   0.0041677  -0.0074401   0.0001505   0.0027004
   48   0.0003597  -0.0040352  -0.0009167  -0.0006982   0.0011620  -0.0032176
   49   0.0886032  -0.0802884   0.0805518   0.0011066  -0.0003573  -0.0004171
   50  -0.0802884   0.3568216  -0.4093549  -0.0011806   0.0002414   0.0003205
   51   0.0805518  -0.4093549   0.5198443   0.0009485  -0.0003087  -0.0007125
   52   0.0011066  -0.0011806   0.0009485   0.2996187   0.2015648  -0.1396149
   53  -0.0003573   0.0002414  -0.0003087   0.2015648   0.1884551  -0.0769134
   54  -0.0004171   0.0003205  -0.0007125  -0.1396149  -0.0769134   0.0918009
   55   0.0000919  -0.0000215   0.0000065   0.0000149   0.0000662   0.0000500
   56   0.0001123  -0.0000628   0.0000827   0.0000403  -0.0004873  -0.0004847
   57   0.0000313   0.0000587  -0.0000610   0.0000852  -0.0002445   0.0000556
   58   0.0000614  -0.0000048   0.0000092  -0.0000673  -0.0000441  -0.0000193
   59   0.0000053   0.0000073  -0.0000150  -0.0000260   0.0000414   0.0000034
   60  -0.0000038  -0.0000067  -0.0000111   0.0000066  -0.0000157   0.0000293
   61   0.0212022  -0.0035160   0.0020295   0.0000576  -0.0001722   0.0000048
   62  -0.0137019  -0.0036449   0.0324632   0.0001878   0.0000161  -0.0001675
   63   0.0193166   0.0281496  -0.0260513   0.0000045   0.0000255  -0.0000433
   64   0.0003418   0.0001273   0.0001907   0.0006756  -0.0005401  -0.0001351
   65   0.0006591  -0.0000222   0.0002858  -0.0004521  -0.0001217   0.0000933
   66  -0.0002291   0.0000549  -0.0003269  -0.0000530   0.0001200   0.0000402
           55          56          57          58          59          60
    1   0.0001540   0.0002001   0.0001875  -0.0003152  -0.0001991   0.0002473
    2   0.0006022  -0.0006311  -0.0002955  -0.0004518  -0.0003876   0.0002718
    3   0.0002461  -0.0005826  -0.0002703   0.0001805   0.0000510  -0.0000330
    4  -0.0000982   0.0030590   0.0008621  -0.0008771  -0.0008638   0.0005726
    5   0.0007876  -0.0048129  -0.0008909   0.0015206   0.0009169  -0.0003086
    6  -0.0006241  -0.0042004  -0.0014262  -0.0006420  -0.0002419   0.0008401
    7   0.0004130  -0.0020501  -0.0005158   0.0004320   0.0001122   0.0000329
    8   0.0010489  -0.0015687  -0.0006371   0.0000110  -0.0000615  -0.0000920
    9   0.0002141   0.0007730   0.0003703   0.0000671  -0.0000281  -0.0001354
   10   0.0001117   0.0001697  -0.0001398  -0.0000463   0.0000605  -0.0000659
   11   0.0000354   0.0001522  -0.0000737   0.0000124   0.0000285  -0.0000876
   12  -0.0000450   0.0001821   0.0001000   0.0000916  -0.0000306  -0.0000519
   13   0.0021007  -0.0380943  -0.0158104  -0.0046067  -0.0027035   0.0018843
   14  -0.0029551  -0.0207427  -0.0088499  -0.0043861  -0.0045678   0.0012168
   15  -0.0006121   0.0069183   0.0024918   0.0030741   0.0013505  -0.0012400
   16  -0.4241369  -0.1340443   0.0967605   0.0013495   0.0020827   0.0007243
   17  -0.1763816  -0.0998245   0.0262695  -0.0011999   0.0005118  -0.0000841
   18   0.0804253   0.0109102  -0.0293185  -0.0002632  -0.0005541  -0.0001604
   19  -0.0000679   0.0000217  -0.0008820   0.0005222   0.0000368   0.0001804
   20   0.0011151   0.0007631  -0.0009347  -0.0002231  -0.0000465  -0.0000185
   21   0.0008436  -0.0002961  -0.0005007   0.0001066  -0.0001442   0.0002821
   22   0.0036637  -0.0024638   0.0003313  -0.0237148  -0.0267543   0.0156374
   23   0.0052494  -0.0030019  -0.0001628   0.0135382   0.0070244  -0.0034079
   24  -0.0000771   0.0011861   0.0019914  -0.0118347  -0.0084006   0.0025569
   25  -0.0011605  -0.0006644   0.0003450   0.0011515  -0.0010588  -0.0006773
   26  -0.0005778   0.0005646  -0.0000797   0.0002931  -0.0002483   0.0002767
   27   0.0003197  -0.0000194  -0.0003245  -0.0008414  -0.0005732   0.0000218
   28  -0.0004685   0.0003977   0.0000303   0.0018292  -0.0001464   0.0010788
   29  -0.0004035  -0.0000902   0.0005911   0.0012905   0.0004255  -0.0003650
   30   0.0001894   0.0000027  -0.0004580   0.0002214   0.0007356   0.0004198
   31  -0.0005059  -0.0016144  -0.0006141  -0.3947945   0.1778813  -0.1656427
   32  -0.0017424   0.0006705  -0.0011490   0.1362202  -0.1020723   0.0809103
   33  -0.0001410   0.0001087  -0.0025985  -0.1363747   0.0850291  -0.0743319
   34  -0.0001889  -0.0002203  -0.0000800  -0.0001996  -0.0000762   0.0000523
   35  -0.0002421  -0.0003275  -0.0000643   0.0001647   0.0001465  -0.0001002
   36   0.0000301   0.0001552   0.0000720  -0.0000608  -0.0000531   0.0000484
   37  -0.0000889  -0.0001754  -0.0000459  -0.0000868  -0.0000212   0.0000155
   38   0.0000645   0.0000724  -0.0000833  -0.0000417  -0.0000420   0.0000294
   39   0.0000302  -0.0000856   0.0000743   0.0000249   0.0000379   0.0000082
   40  -0.0004434   0.0033375   0.0007677   0.0002326   0.0001805  -0.0000316
   41   0.0003940   0.0010673  -0.0000593   0.0000161   0.0000843  -0.0000555
   42   0.0001615  -0.0003026   0.0005935  -0.0000124  -0.0000014  -0.0000751
   43  -0.0000481  -0.0001174   0.0000124   0.0000092  -0.0000143  -0.0000170
   44  -0.0000375   0.0000825   0.0000339  -0.0000017   0.0000064   0.0000169
   45  -0.0000670   0.0000461   0.0000298  -0.0000051  -0.0000120  -0.0000196
   46   0.0001276   0.0001007   0.0000119   0.0001390   0.0000125  -0.0000039
   47   0.0001507   0.0002433   0.0001388  -0.0000337  -0.0000528   0.0000151
   48  -0.0000441  -0.0000721  -0.0000663  -0.0000055  -0.0000006  -0.0000357
   49   0.0000919   0.0001123   0.0000313   0.0000614   0.0000053  -0.0000038
   50  -0.0000215  -0.0000628   0.0000587  -0.0000048   0.0000073  -0.0000067
   51   0.0000065   0.0000827  -0.0000610   0.0000092  -0.0000150  -0.0000111
   52   0.0000149   0.0000403   0.0000852  -0.0000673  -0.0000260   0.0000066
   53   0.0000662  -0.0004873  -0.0002445  -0.0000441   0.0000414  -0.0000157
   54   0.0000500  -0.0004847   0.0000556  -0.0000193   0.0000034   0.0000293
   55   0.4216907   0.1752597  -0.0805350  -0.0005358  -0.0010706  -0.0003197
   56   0.1752597   0.1250924  -0.0155586   0.0004966   0.0015194   0.0003413
   57  -0.0805350  -0.0155586   0.0299886  -0.0000280   0.0013305  -0.0000366
   58  -0.0005358   0.0004966  -0.0000280   0.4197491  -0.1472211   0.1462835
   59  -0.0010706   0.0015194   0.0013305  -0.1472211   0.0967122  -0.0785568
   60  -0.0003197   0.0003413  -0.0000366   0.1462835  -0.0785568   0.0718767
   61   0.0000454   0.0000466   0.0000118   0.0000027  -0.0000151   0.0000161
   62  -0.0000092  -0.0000098   0.0000095   0.0000099   0.0000107  -0.0000031
   63  -0.0000275  -0.0000104  -0.0000144  -0.0000081   0.0000012  -0.0000027
   64  -0.0006708  -0.0037973  -0.0007860  -0.0002342  -0.0002015   0.0000298
   65  -0.0013324   0.0013319   0.0006514   0.0000347   0.0000435   0.0000233
   66  -0.0000240   0.0009060  -0.0006922   0.0000362   0.0000723   0.0000501
           61          62          63          64          65          66
    1  -0.0029829   0.0015858  -0.0006281   0.0062626  -0.0314366  -0.0233466
    2   0.0051480  -0.0024004  -0.0001007   0.0025719  -0.0242080  -0.0169426
    3  -0.0012939   0.0003258  -0.0014365   0.0006095  -0.0033332   0.0005116
    4  -0.0005341   0.0006833  -0.0000007   0.0041697   0.0006108   0.0007152
    5  -0.0019653   0.0010358   0.0002737   0.0020855  -0.0024609  -0.0006545
    6   0.0005355  -0.0003541  -0.0001370   0.0010600  -0.0001297   0.0019369
    7   0.0001217  -0.0002569  -0.0000239  -0.0029464  -0.0004866   0.0001435
    8   0.0003184  -0.0001614  -0.0002100   0.0004730   0.0019811   0.0001203
    9   0.0000805   0.0000609  -0.0000301   0.0000907   0.0006717  -0.0006807
   10  -0.0000978  -0.0000041   0.0000249  -0.0000169   0.0001979  -0.0001230
   11   0.0000778   0.0000044  -0.0000257   0.0000624  -0.0003143   0.0005633
   12  -0.0000742   0.0000196   0.0000347  -0.0001886   0.0003400  -0.0004255
   13  -0.0002806   0.0001642  -0.0000224   0.0023534   0.0037236   0.0009254
   14   0.0007376  -0.0003343  -0.0000511   0.0094489  -0.0006235  -0.0025544
   15  -0.0003052   0.0001627   0.0000711   0.0034800  -0.0010167  -0.0003404
   16  -0.0001082  -0.0000161   0.0000931  -0.0021556  -0.0027940  -0.0017305
   17  -0.0001485   0.0000018  -0.0000271  -0.0023220  -0.0059149  -0.0000103
   18  -0.0000604  -0.0000050   0.0000185  -0.0014266  -0.0005459  -0.0020184
   19   0.0000140  -0.0000069  -0.0000216   0.0000001  -0.0001723   0.0001361
   20  -0.0000039  -0.0000019   0.0000013  -0.0012568  -0.0001120  -0.0001689
   21  -0.0000017  -0.0000165   0.0000103  -0.0008683   0.0000817  -0.0002534
   22   0.0001109  -0.0000083  -0.0000474  -0.0002640   0.0001942   0.0000208
   23  -0.0002149   0.0001295   0.0000434  -0.0011042  -0.0005188   0.0003331
   24   0.0001192  -0.0000546  -0.0000025  -0.0007506  -0.0002145   0.0002293
   25   0.0000054   0.0000022   0.0000045   0.0007351   0.0001302  -0.0001496
   26   0.0000041  -0.0000082  -0.0000053  -0.0004285  -0.0000413   0.0000860
   27   0.0000076  -0.0000057  -0.0000045   0.0000091   0.0000410  -0.0000123
   28  -0.0000089   0.0000023   0.0000085  -0.0000813   0.0000083  -0.0000813
   29  -0.0000096   0.0000022   0.0000005   0.0001489  -0.0000133   0.0000635
   30  -0.0000152   0.0000042   0.0000075   0.0001010   0.0000414  -0.0001163
   31  -0.0003237   0.0000956   0.0000783   0.0004930  -0.0006608  -0.0000559
   32  -0.0000118  -0.0000191  -0.0000077  -0.0007517  -0.0000338   0.0001440
   33  -0.0000015   0.0000039  -0.0000010  -0.0002116   0.0000837  -0.0000719
   34  -0.0167463   0.0186709   0.0008381  -0.0022769   0.0027119   0.0021463
   35  -0.0127790   0.0119132   0.0099373  -0.0006737  -0.0046154  -0.0029299
   36   0.0199922   0.0012783   0.0116038   0.0023922  -0.0034980  -0.0040392
   37  -0.1972516  -0.0427668   0.0988991  -0.0005287  -0.0009935   0.0000591
   38  -0.0322661  -0.0654617   0.0248052  -0.0002711  -0.0001937   0.0001222
   39   0.1005513   0.0291602  -0.1223649  -0.0005099   0.0004881   0.0002652
   40   0.0002126  -0.0006706  -0.0002243  -0.3730142  -0.1699780   0.0564839
   41  -0.0008461  -0.0005661  -0.0006110  -0.2074841  -0.1307226   0.0104763
   42  -0.0005565  -0.0001794   0.0001280   0.0298954  -0.0064831  -0.0271205
   43   0.0002819   0.0002667   0.0003473  -0.0005688   0.0005328  -0.0011422
   44   0.0000227   0.0000151   0.0002327   0.0008046   0.0020791  -0.0002666
   45   0.0000871  -0.0000325   0.0001592   0.0014962   0.0006451   0.0001089
   46   0.0030774  -0.0053104  -0.0015840   0.0009129  -0.0012045  -0.0009820
   47   0.0045112   0.0042820  -0.0018773   0.0024007  -0.0004109  -0.0005688
   48  -0.0040712  -0.0021926  -0.0023137  -0.0017577   0.0008075   0.0011269
   49   0.0212022  -0.0137019   0.0193166   0.0003418   0.0006591  -0.0002291
   50  -0.0035160  -0.0036449   0.0281496   0.0001273  -0.0000222   0.0000549
   51   0.0020295   0.0324632  -0.0260513   0.0001907   0.0002858  -0.0003269
   52   0.0000576   0.0001878   0.0000045   0.0006756  -0.0004521  -0.0000530
   53  -0.0001722   0.0000161   0.0000255  -0.0005401  -0.0001217   0.0001200
   54   0.0000048  -0.0001675  -0.0000433  -0.0001351   0.0000933   0.0000402
   55   0.0000454  -0.0000092  -0.0000275  -0.0006708  -0.0013324  -0.0000240
   56   0.0000466  -0.0000098  -0.0000104  -0.0037973   0.0013319   0.0009060
   57   0.0000118   0.0000095  -0.0000144  -0.0007860   0.0006514  -0.0006922
   58   0.0000027   0.0000099  -0.0000081  -0.0002342   0.0000347   0.0000362
   59  -0.0000151   0.0000107   0.0000012  -0.0002015   0.0000435   0.0000723
   60   0.0000161  -0.0000031  -0.0000027   0.0000298   0.0000233   0.0000501
   61   0.1929828   0.0410445  -0.1169900   0.0002196   0.0000376  -0.0000657
   62   0.0410445   0.0552397  -0.0604493   0.0000381  -0.0000426  -0.0000281
   63  -0.1169900  -0.0604493   0.1404235  -0.0000370  -0.0000949  -0.0000547
   64   0.0002196   0.0000381  -0.0000370   0.3665940   0.2006696  -0.0326833
   65   0.0000376  -0.0000426  -0.0000949   0.2006696   0.1649343   0.0110622
   66  -0.0000657  -0.0000281  -0.0000547  -0.0326833   0.0110622   0.0318834
 Gradient time:  CPU 11074.14 s  wall 11075.43 s
 **********************************************************************
 **                                                                  **
 **                       VIBRATIONAL ANALYSIS                       **
 **                       --------------------                       **
 **                                                                  **
 **        VIBRATIONAL FREQUENCIES (CM**-1) AND NORMAL MODES         **
 **     FORCE CONSTANTS (mDYN/ANGSTROM) AND REDUCED MASSES (AMU)     **
 **                  INFRARED INTENSITIES (KM/MOL)                   **
 **                                                                  **
 **********************************************************************


 Mode:                 1                      2                      3
 Frequency:        44.95                  56.30                  66.48
 Force Cnst:      0.0085                 0.0113                 0.0210
 Red. Mass:       7.1210                 6.0623                 8.0616
 IR Active:          YES                    YES                    YES
 IR Intens:        1.662                  0.555                  0.889
 Raman Active:       YES                    YES                    YES
               X      Y      Z        X      Y      Z        X      Y      Z
 C          0.003  0.024  0.176   -0.014  0.042 -0.051    0.008 -0.060  0.003
 C         -0.002 -0.014  0.070   -0.015  0.054 -0.023    0.020  0.007  0.180
 O         -0.056  0.015  0.016   -0.010  0.080 -0.073    0.110 -0.096  0.374
 H          0.058 -0.062  0.059   -0.041  0.013 -0.028   -0.003  0.187  0.207
 C         -0.036  0.004  0.010    0.002  0.072  0.057   -0.020  0.024  0.104
 O         -0.027  0.000  0.022    0.100 -0.053  0.361    0.020 -0.015  0.203
 H         -0.105  0.015  0.013   -0.038  0.321  0.071   -0.130  0.104  0.111
 C          0.004  0.025 -0.089   -0.020 -0.093 -0.172    0.040  0.016 -0.113
 H         -0.032  0.015 -0.073   -0.106  0.012 -0.388   -0.033  0.029 -0.142
 H          0.107  0.048 -0.088    0.034 -0.334 -0.202    0.224 -0.009 -0.120
 O         -0.044  0.026 -0.208    0.003 -0.059 -0.052   -0.043  0.041 -0.282
 C         -0.017  0.010  0.047    0.009  0.038  0.048   -0.023 -0.041 -0.095
 C          0.006 -0.044 -0.260   -0.021 -0.038  0.001    0.012  0.054 -0.016
 O          0.010 -0.089  0.343   -0.023  0.111 -0.148   -0.069  0.012 -0.114
 H          0.007  0.186  0.217   -0.032 -0.049 -0.073    0.107 -0.153 -0.025
 O         -0.042  0.048  0.154    0.059  0.073  0.161   -0.090 -0.095 -0.266
 O          0.205 -0.012 -0.273   -0.085 -0.200 -0.120    0.037  0.136  0.047
 H         -0.009 -0.014  0.070    0.021  0.046 -0.058   -0.007  0.003  0.276
 H         -0.056  0.030 -0.062    0.101 -0.050  0.371   -0.033  0.042  0.051
 H         -0.010  0.046 -0.272   -0.003 -0.151 -0.135    0.016  0.055 -0.418
 H         -0.151 -0.098 -0.468    0.018  0.054  0.088    0.006  0.040 -0.029
 H         -0.031 -0.025  0.294    0.042  0.016 -0.018   -0.057  0.000 -0.055
 TransDip  -0.026  0.006 -0.031    0.007 -0.019 -0.013   -0.009  0.019 -0.021

 Mode:                 4                      5                      6
 Frequency:        98.71                 114.20                 141.57
 Force Cnst:      0.0268                 0.0305                 0.0430
 Red. Mass:       4.6720                 3.9665                 3.6380
 IR Active:          YES                    YES                    YES
 IR Intens:       16.784                  6.388                  3.726
 Raman Active:       YES                    YES                    YES
               X      Y      Z        X      Y      Z        X      Y      Z
 C         -0.029 -0.052 -0.074    0.015 -0.073 -0.007   -0.004  0.072  0.035
 C         -0.018 -0.020 -0.038    0.007 -0.089 -0.017    0.012  0.078  0.012
 O          0.008 -0.038 -0.011   -0.016 -0.103  0.009   -0.010 -0.004  0.171
 H         -0.025  0.003 -0.036    0.038 -0.067 -0.016    0.079  0.214  0.028
 C         -0.025 -0.001 -0.026   -0.021 -0.060 -0.053   -0.003  0.019 -0.113
 O         -0.026 -0.031  0.045   -0.034 -0.087  0.008    0.101  0.003 -0.095
 H         -0.030  0.056 -0.023   -0.071 -0.007 -0.049   -0.083  0.038 -0.109
 C         -0.016 -0.010 -0.066    0.043 -0.003 -0.136   -0.031 -0.095 -0.194
 H          0.036  0.046 -0.175    0.210  0.111 -0.355    0.007  0.039 -0.459
 H         -0.046 -0.133 -0.080    0.001 -0.246 -0.165   -0.137 -0.406 -0.228
 O         -0.029  0.078  0.067   -0.046  0.252  0.121    0.028  0.011  0.163
 C         -0.007 -0.063  0.002   -0.019  0.017  0.042    0.002  0.024 -0.032
 C         -0.031 -0.143 -0.152    0.064  0.179  0.090   -0.061 -0.094 -0.061
 O         -0.037 -0.006 -0.144    0.052 -0.051 -0.030    0.016  0.023  0.110
 H         -0.042 -0.116 -0.089    0.003 -0.097 -0.012   -0.014  0.143  0.053
 O          0.050  0.004  0.212   -0.113  0.021  0.040    0.042  0.007 -0.075
 O          0.147  0.259  0.146    0.071 -0.024 -0.080   -0.108 -0.021  0.009
 H          0.067 -0.074  0.058   -0.037 -0.076  0.004   -0.049  0.075  0.204
 H         -0.014 -0.035  0.095   -0.003 -0.110  0.108    0.185 -0.126  0.054
 H         -0.029  0.079  0.068   -0.015  0.307  0.101   -0.019 -0.072  0.192
 H         -0.187 -0.547 -0.515    0.101  0.498  0.277   -0.061 -0.276 -0.142
 H         -0.013 -0.042 -0.107    0.077 -0.091 -0.016    0.005  0.040  0.095
 TransDip  -0.028 -0.094 -0.087    0.077  0.019  0.015   -0.039 -0.035 -0.033

 Mode:                 7                      8                      9
 Frequency:       182.56                 220.53                 254.25
 Force Cnst:      0.1131                 0.2048                 0.2281
 Red. Mass:       5.7589                 7.1481                 5.9889
 IR Active:          YES                    YES                    YES
 IR Intens:       10.041                  2.050                  3.369
 Raman Active:       YES                    YES                    YES
               X      Y      Z        X      Y      Z        X      Y      Z
 C         -0.070 -0.026  0.028   -0.026 -0.109 -0.125    0.059  0.088 -0.173
 C         -0.017  0.105 -0.013    0.067  0.026 -0.105   -0.044 -0.004 -0.087
 O          0.015  0.090  0.013    0.305 -0.060  0.039   -0.012 -0.105  0.112
 H          0.056  0.132 -0.012    0.051  0.135 -0.090   -0.123  0.145 -0.062
 C         -0.064  0.131 -0.076    0.045  0.141 -0.069   -0.080 -0.020 -0.035
 O         -0.025  0.116 -0.046   -0.021  0.106  0.029   -0.219 -0.050  0.059
 H         -0.100  0.156 -0.073    0.080  0.220 -0.066   -0.011  0.046 -0.034
 C         -0.150 -0.024 -0.094   -0.007  0.047 -0.048   -0.126 -0.010  0.015
 H         -0.265  0.021 -0.192   -0.126  0.042 -0.045   -0.139 -0.026  0.043
 H         -0.243 -0.154 -0.106   -0.083  0.031 -0.048   -0.156  0.016  0.020
 O          0.001 -0.148  0.082    0.152 -0.132  0.021   -0.134 -0.027  0.004
 C          0.005 -0.107  0.095   -0.078 -0.028 -0.085    0.145  0.060 -0.155
 C          0.122  0.059  0.121   -0.046  0.128 -0.018    0.135  0.051  0.031
 O         -0.151  0.015 -0.034   -0.086 -0.251  0.088   -0.006 -0.079  0.080
 H         -0.158 -0.084  0.016   -0.032  0.059 -0.080    0.130  0.289 -0.119
 O          0.006 -0.151 -0.041   -0.161  0.072  0.183    0.323  0.110  0.014
 O          0.342 -0.050 -0.014   -0.165  0.086 -0.030    0.009 -0.002  0.009
 H          0.021  0.078  0.009    0.349 -0.136  0.017   -0.057 -0.010  0.157
 H          0.009  0.072  0.037   -0.049  0.184  0.060   -0.272  0.083  0.088
 H         -0.082 -0.318  0.110    0.063 -0.285  0.086   -0.108 -0.136 -0.178
 H          0.039  0.378  0.164    0.054  0.273  0.168    0.255  0.182  0.228
 H         -0.195  0.087 -0.061   -0.153 -0.129  0.119    0.033 -0.116  0.285
 TransDip  -0.094  0.026  0.026    0.000  0.016 -0.043   -0.003  0.048 -0.034

 Mode:                10                     11                     12
 Frequency:       277.40                 290.78                 319.41
 Force Cnst:      0.2114                 0.0582                 0.2828
 Red. Mass:       4.6628                 1.1680                 4.7042
 IR Active:          YES                    YES                    YES
 IR Intens:       22.681                101.323                  2.418
 Raman Active:       YES                    YES                    YES
               X      Y      Z        X      Y      Z        X      Y      Z
 C          0.003 -0.034  0.048   -0.006  0.001 -0.004   -0.027 -0.004 -0.058
 C         -0.026 -0.036  0.020   -0.011 -0.000 -0.014   -0.040  0.042  0.041
 O          0.215 -0.023 -0.027    0.019 -0.012  0.009    0.129  0.075 -0.040
 H         -0.029 -0.073  0.014   -0.008  0.017 -0.011   -0.149 -0.004  0.039
 C         -0.105  0.062  0.023   -0.024  0.016 -0.012   -0.014 -0.055  0.083
 O         -0.016  0.079 -0.010    0.002  0.000  0.026    0.279 -0.017 -0.081
 H         -0.129  0.056  0.025   -0.031  0.043 -0.011   -0.008 -0.174  0.075
 C         -0.178 -0.002  0.013   -0.034  0.008 -0.012   -0.061 -0.108  0.077
 H         -0.231  0.017 -0.024   -0.037 -0.018  0.040    0.020 -0.095  0.067
 H         -0.192 -0.042  0.011   -0.042  0.066 -0.008    0.027 -0.081  0.078
 O         -0.185 -0.012  0.043   -0.010 -0.040 -0.056   -0.245  0.072 -0.033
 C         -0.029  0.040  0.078   -0.003  0.007  0.008    0.000 -0.033 -0.072
 C         -0.051 -0.032 -0.013   -0.005 -0.003  0.004    0.024  0.045  0.008
 O          0.317  0.030 -0.025    0.047 -0.001  0.004   -0.148 -0.068  0.037
 H         -0.051 -0.105  0.027   -0.022  0.005 -0.003    0.036  0.072 -0.036
 O         -0.031 -0.002 -0.043    0.007  0.000 -0.009    0.065  0.008  0.049
 O          0.005 -0.018 -0.013    0.009 -0.005 -0.000   -0.008  0.023 -0.006
 H          0.216 -0.124 -0.173    0.011 -0.009 -0.004    0.188 -0.055 -0.111
 H          0.020  0.002  0.010    0.003 -0.019 -0.018    0.450 -0.375 -0.008
 H         -0.126 -0.294 -0.410   -0.128  0.513  0.831   -0.136  0.319 -0.048
 H         -0.114 -0.130 -0.132   -0.014 -0.007 -0.009    0.077  0.191  0.137
 H          0.393 -0.113 -0.163    0.061 -0.025 -0.010   -0.243  0.092  0.024
 TransDip  -0.006 -0.116 -0.099   -0.082  0.167  0.263   -0.000 -0.048  0.015

 Mode:                13                     14                     15
 Frequency:       351.57                 400.45                 428.75
 Force Cnst:      0.2553                 0.5028                 0.1264
 Red. Mass:       3.5051                 5.3221                 1.1674
 IR Active:          YES                    YES                    YES
 IR Intens:        1.220                 10.124                127.408
 Raman Active:       YES                    YES                    YES
               X      Y      Z        X      Y      Z        X      Y      Z
 C         -0.061  0.007 -0.133   -0.153  0.144 -0.024    0.025 -0.008  0.038
 C         -0.047  0.077 -0.167   -0.035  0.040 -0.159    0.031 -0.024  0.009
 O         -0.153 -0.047  0.081    0.242 -0.066  0.025    0.009 -0.020 -0.005
 H         -0.057  0.246 -0.140   -0.051  0.153 -0.139    0.083 -0.036  0.005
 C          0.037  0.063 -0.084    0.046 -0.105 -0.099   -0.006  0.006 -0.031
 O          0.164  0.021  0.067   -0.050 -0.187  0.019   -0.037  0.004 -0.037
 H          0.181  0.160 -0.083    0.185 -0.069 -0.103    0.002 -0.001 -0.031
 C         -0.020  0.085  0.088    0.078 -0.036  0.051   -0.018  0.029  0.007
 H          0.033 -0.011  0.288    0.211 -0.095  0.185   -0.025 -0.002  0.072
 H         -0.094  0.323  0.118    0.028  0.129  0.071   -0.030  0.096  0.017
 O         -0.014  0.040 -0.014    0.026  0.025 -0.014    0.004 -0.010 -0.024
 C         -0.049 -0.039 -0.004   -0.110  0.101  0.144    0.019  0.010  0.011
 C         -0.026 -0.034  0.032   -0.146 -0.018  0.075    0.014  0.002 -0.010
 O          0.116 -0.092  0.022   -0.104  0.145  0.052   -0.026  0.025 -0.009
 H         -0.198  0.099 -0.105   -0.324  0.226  0.004    0.039 -0.033  0.030
 O         -0.057 -0.040  0.003    0.016  0.031 -0.066   -0.006  0.006 -0.003
 O          0.065 -0.035  0.015    0.117 -0.049 -0.001   -0.015  0.005 -0.002
 H         -0.208  0.119  0.213    0.198 -0.103 -0.121   -0.012 -0.004 -0.025
 H          0.259 -0.123  0.236   -0.112 -0.042  0.028    0.284 -0.344  0.868
 H          0.019 -0.069 -0.212    0.069  0.034 -0.115   -0.009 -0.014  0.008
 H         -0.064  0.003  0.003   -0.322 -0.073 -0.161    0.021 -0.034 -0.017
 H          0.194 -0.210  0.113    0.022 -0.047  0.259   -0.021  0.022  0.051
 TransDip  -0.033 -0.003 -0.012   -0.102  0.008 -0.004    0.172 -0.127  0.291

 Mode:                16                     17                     18
 Frequency:       466.87                 476.47                 498.62
 Force Cnst:      0.5344                 0.2670                 0.2838
 Red. Mass:       4.1615                 1.9965                 1.9377
 IR Active:          YES                    YES                    YES
 IR Intens:       55.756                 66.263                 44.683
 Raman Active:       YES                    YES                    YES
               X      Y      Z        X      Y      Z        X      Y      Z
 C         -0.141 -0.009 -0.054    0.015  0.028 -0.097   -0.014 -0.028  0.070
 C         -0.160 -0.064  0.059   -0.029  0.048  0.031    0.028  0.025  0.020
 O         -0.018 -0.049 -0.003    0.014  0.086  0.013   -0.002  0.060  0.002
 H         -0.353 -0.124  0.060   -0.148  0.050  0.041    0.132  0.022  0.017
 C         -0.052  0.002  0.164    0.018 -0.021  0.088    0.003 -0.009 -0.068
 O          0.010  0.116 -0.063   -0.063  0.036 -0.061    0.007 -0.052  0.001
 H         -0.125 -0.081  0.161    0.025 -0.090  0.085   -0.016  0.004 -0.064
 C          0.085  0.010 -0.033    0.048 -0.067 -0.002   -0.016  0.016  0.005
 H          0.005  0.096 -0.209   -0.005  0.002 -0.148    0.030 -0.028  0.097
 H          0.251 -0.196 -0.062    0.166 -0.232 -0.024   -0.087  0.120  0.019
 O          0.146  0.006 -0.019   -0.004 -0.005 -0.016   -0.009 -0.000  0.007
 C         -0.129 -0.014  0.014    0.003  0.016 -0.044   -0.013 -0.101  0.004
 C         -0.174  0.067  0.025    0.036 -0.059  0.031   -0.029  0.063 -0.050
 O          0.060 -0.048  0.003    0.014 -0.023 -0.025    0.005  0.060 -0.036
 H         -0.118  0.004 -0.049    0.080  0.065 -0.085   -0.010 -0.087  0.051
 O          0.223 -0.034 -0.006   -0.107  0.038  0.008    0.069 -0.103  0.033
 O          0.027  0.036 -0.046    0.051 -0.052  0.040   -0.069  0.070 -0.045
 H         -0.092 -0.047 -0.154   -0.050  0.089 -0.115    0.087 -0.004  0.091
 H          0.184 -0.142  0.266   -0.014  0.016  0.156   -0.052  0.050 -0.072
 H          0.105 -0.053  0.029    0.020  0.093  0.028   -0.012 -0.015 -0.003
 H         -0.250  0.348  0.060    0.035 -0.158 -0.016    0.011  0.278  0.095
 H          0.093 -0.109 -0.051    0.310 -0.444  0.619    0.368 -0.474  0.625
 TransDip  -0.224 -0.061  0.057    0.184 -0.119  0.142    0.129 -0.124  0.118

 Mode:                19                     20                     21
 Frequency:       518.03                 559.85                 579.83
 Force Cnst:      0.4050                 0.2405                 0.7054
 Red. Mass:       2.5617                 1.3022                 3.5611
 IR Active:          YES                    YES                    YES
 IR Intens:        5.223                144.720                 28.321
 Raman Active:       YES                    YES                    YES
               X      Y      Z        X      Y      Z        X      Y      Z
 C          0.030 -0.030  0.026   -0.018  0.035  0.002    0.027 -0.019  0.037
 C          0.004 -0.126  0.034   -0.035 -0.028 -0.020    0.126 -0.007 -0.135
 O         -0.005 -0.149 -0.029   -0.024 -0.055 -0.042   -0.045 -0.129 -0.006
 H          0.034 -0.218  0.018   -0.061 -0.078 -0.030    0.189 -0.007 -0.136
 C         -0.049  0.044 -0.012   -0.012  0.007  0.035    0.171  0.061  0.054
 O          0.118  0.064  0.007    0.015  0.038 -0.004   -0.039  0.169 -0.008
 H         -0.163  0.070 -0.005   -0.005  0.008  0.033    0.453  0.116  0.050
 C         -0.062  0.090 -0.026    0.003  0.005 -0.002    0.057 -0.150  0.058
 H         -0.070  0.054  0.046   -0.022  0.025 -0.044   -0.087 -0.041 -0.187
 H         -0.130  0.159 -0.016    0.038 -0.041 -0.008    0.201 -0.417  0.023
 O          0.024 -0.002  0.018    0.012 -0.001 -0.002   -0.145 -0.020 -0.013
 C          0.021  0.103  0.036    0.005 -0.015 -0.041    0.015  0.009  0.126
 C          0.004 -0.015  0.024    0.037 -0.017  0.000   -0.058  0.051 -0.012
 O         -0.114  0.016 -0.035   -0.006  0.065  0.015   -0.042  0.017 -0.010
 H          0.137 -0.064  0.017   -0.011  0.075  0.014   -0.114 -0.049  0.030
 O          0.011  0.087 -0.037   -0.030 -0.000 -0.007    0.035 -0.042 -0.019
 O          0.024 -0.030  0.012    0.007 -0.009  0.013   -0.035  0.032 -0.036
 H         -0.229  0.012 -0.251    0.577 -0.448  0.632   -0.159  0.107  0.110
 H          0.074  0.032 -0.302    0.039 -0.013 -0.001   -0.061  0.253  0.064
 H         -0.030 -0.120  0.030    0.006 -0.006  0.009   -0.011  0.278 -0.040
 H         -0.038 -0.196 -0.108    0.070  0.016  0.056   -0.125 -0.004 -0.114
 H          0.107 -0.283  0.596    0.045 -0.013  0.093   -0.008 -0.026  0.132
 TransDip  -0.050 -0.045  0.028    0.265 -0.210  0.185    0.119  0.108  0.057

 Mode:                22                     23                     24
 Frequency:       608.09                 703.29                 801.71
 Force Cnst:      0.6712                 1.1743                 1.5255
 Red. Mass:       3.0810                 4.0298                 4.0283
 IR Active:          YES                    YES                    YES
 IR Intens:       31.333                 13.589                  9.700
 Raman Active:       YES                    YES                    YES
               X      Y      Z        X      Y      Z        X      Y      Z
 C         -0.032  0.107  0.014   -0.103 -0.036  0.000    0.237  0.153 -0.217
 C         -0.053 -0.029 -0.056   -0.163  0.055 -0.083    0.057  0.001  0.003
 O          0.050 -0.135  0.009    0.019  0.003  0.022   -0.003 -0.023 -0.012
 H         -0.137 -0.047 -0.055   -0.324  0.111 -0.064   -0.202 -0.009  0.012
 C         -0.011  0.003  0.035   -0.072 -0.020  0.054   -0.032 -0.028  0.101
 O          0.013  0.044 -0.000    0.010 -0.008 -0.009    0.003 -0.051 -0.019
 H          0.016  0.018  0.035   -0.045 -0.041  0.049   -0.149 -0.115  0.095
 C          0.006  0.001  0.001    0.015 -0.002  0.011   -0.077  0.097 -0.030
 H         -0.018  0.022 -0.045    0.037  0.023 -0.032   -0.170  0.129 -0.100
 H          0.045 -0.054 -0.007    0.090 -0.043  0.002   -0.021  0.011 -0.042
 O          0.014  0.003 -0.003    0.057  0.015 -0.011    0.015  0.002 -0.002
 C          0.002 -0.137 -0.138    0.183  0.045  0.252    0.096 -0.084  0.157
 C          0.106 -0.046 -0.053    0.256  0.062 -0.084   -0.124  0.094  0.043
 O          0.019  0.187  0.063   -0.016 -0.044 -0.006   -0.005  0.020  0.027
 H         -0.076  0.244  0.052   -0.536 -0.134 -0.025    0.291  0.283 -0.169
 O         -0.072 -0.083  0.087   -0.009 -0.050 -0.039   -0.053 -0.157  0.027
 O         -0.020  0.016  0.020   -0.124  0.050 -0.043   -0.027  0.022 -0.047
 H         -0.447  0.182 -0.559    0.006 -0.056 -0.095    0.015 -0.004  0.056
 H          0.025 -0.000 -0.044    0.041 -0.092 -0.045    0.031 -0.146 -0.086
 H          0.010 -0.002  0.001    0.037 -0.029 -0.002   -0.083 -0.153  0.083
 H          0.261  0.208  0.242    0.281 -0.342 -0.236   -0.328 -0.101 -0.279
 H          0.051  0.127 -0.057    0.021 -0.101  0.028   -0.148  0.280  0.187
 TransDip  -0.079  0.039 -0.156    0.108 -0.047 -0.003   -0.071  0.048  0.050

 Mode:                25                     26                     27
 Frequency:       897.29                 988.96                 997.61
 Force Cnst:      1.0897                 1.2181                 2.2391
 Red. Mass:       2.2972                 2.1138                 3.8187
 IR Active:          YES                    YES                    YES
 IR Intens:       19.736                 11.441                 32.329
 Raman Active:       YES                    YES                    YES
               X      Y      Z        X      Y      Z        X      Y      Z
 C          0.047  0.037 -0.048    0.064  0.067 -0.006   -0.126  0.050 -0.126
 C         -0.063 -0.014  0.065    0.025  0.011 -0.022    0.038 -0.069  0.155
 O          0.002 -0.001 -0.006    0.005 -0.005 -0.003   -0.018  0.003 -0.011
 H         -0.075  0.002  0.063   -0.010  0.001 -0.021   -0.220 -0.115  0.161
 C         -0.067 -0.049 -0.129   -0.038 -0.022  0.020    0.227 -0.051 -0.001
 O         -0.014  0.150  0.058   -0.007  0.018  0.006    0.021 -0.005 -0.011
 H         -0.300  0.109 -0.099   -0.101 -0.012  0.024    0.000 -0.087  0.008
 C          0.107 -0.155 -0.045   -0.001 -0.018 -0.010    0.108  0.175 -0.159
 H          0.461 -0.359  0.390    0.053 -0.046  0.052    0.033  0.055  0.054
 H         -0.167  0.313  0.021   -0.014  0.050 -0.001   -0.090  0.329 -0.123
 O         -0.015 -0.005  0.026    0.009  0.006  0.001   -0.161 -0.096  0.062
 C          0.029 -0.020  0.023   -0.009  0.062  0.132   -0.031  0.021  0.066
 C         -0.011  0.031  0.018   -0.036 -0.182 -0.141    0.065 -0.028 -0.036
 O          0.002  0.000  0.005   -0.002 -0.055 -0.033    0.000  0.004  0.033
 H          0.150  0.057 -0.040   -0.057 -0.021 -0.031   -0.230  0.061 -0.118
 O         -0.010 -0.033  0.008   -0.018  0.015 -0.032    0.004 -0.012 -0.011
 O         -0.007  0.001 -0.011    0.009  0.037  0.037   -0.016  0.012  0.002
 H          0.052 -0.131 -0.096   -0.004  0.050  0.061    0.038 -0.121 -0.084
 H          0.016  0.085  0.053    0.028 -0.086 -0.049   -0.123  0.431  0.265
 H          0.116  0.172 -0.115    0.004 -0.010 -0.002   -0.237 -0.185  0.136
 H         -0.071 -0.079 -0.099    0.212  0.698  0.537    0.108  0.061  0.049
 H         -0.034  0.070  0.026   -0.089  0.105  0.137    0.051 -0.097 -0.145
 TransDip   0.086 -0.091 -0.067   -0.032  0.054  0.088    0.165  0.066 -0.039

 Mode:                28                     29                     30
 Frequency:      1048.69                1064.43                1068.84
 Force Cnst:      1.5032                 2.8598                 2.7261
 Red. Mass:       2.3200                 4.2840                 4.0501
 IR Active:          YES                    YES                    YES
 IR Intens:       10.033                 40.246                104.270
 Raman Active:       YES                    YES                    YES
               X      Y      Z        X      Y      Z        X      Y      Z
 C         -0.039 -0.042  0.001    0.131  0.043  0.168   -0.041 -0.060 -0.122
 C          0.155 -0.021 -0.132   -0.208  0.024 -0.094    0.071  0.169  0.164
 O          0.015  0.038  0.013    0.007  0.010  0.038   -0.015 -0.142 -0.104
 H          0.141 -0.078 -0.134   -0.128  0.070 -0.090    0.071  0.181  0.153
 C         -0.130 -0.058  0.123   -0.062  0.053 -0.070   -0.093  0.274 -0.002
 O         -0.019  0.033  0.004    0.010 -0.033 -0.001   -0.015 -0.144 -0.051
 H         -0.358 -0.012  0.132    0.104  0.109 -0.083   -0.417  0.200 -0.004
 C          0.106  0.049 -0.079    0.243  0.197  0.019    0.127 -0.023  0.053
 H          0.246 -0.051  0.124    0.194  0.325 -0.270   -0.023 -0.003  0.007
 H          0.112  0.213 -0.050    0.318 -0.227 -0.021    0.079 -0.083  0.053
 O         -0.055 -0.054  0.040   -0.139 -0.154  0.052   -0.028 -0.065  0.033
 C         -0.010 -0.004 -0.042    0.059 -0.018 -0.032   -0.029  0.012  0.035
 C          0.001  0.021  0.019   -0.063  0.003  0.014    0.027 -0.013 -0.016
 O         -0.001  0.027  0.012    0.000 -0.062 -0.073    0.013  0.042  0.054
 H         -0.271 -0.003  0.008    0.269  0.040  0.160    0.009 -0.141 -0.134
 O          0.003  0.013  0.003   -0.010  0.002  0.008    0.007 -0.000 -0.009
 O          0.003 -0.007 -0.002    0.012 -0.003  0.001   -0.006  0.004  0.001
 H         -0.104  0.406  0.317    0.071 -0.246 -0.217   -0.083  0.082  0.099
 H          0.121 -0.359 -0.170    0.040 -0.123 -0.046   -0.016 -0.139 -0.046
 H         -0.079 -0.107  0.033   -0.001  0.103 -0.058    0.300  0.457 -0.264
 H         -0.013 -0.094 -0.049   -0.083  0.050  0.018    0.049  0.021  0.022
 H          0.037 -0.041 -0.007   -0.094  0.118  0.131    0.026  0.005  0.011
 TransDip   0.074 -0.047 -0.052    0.152  0.134 -0.014    0.112  0.305  0.040

 Mode:                31                     32                     33
 Frequency:      1075.16                1101.14                1118.29
 Force Cnst:      3.9394                 1.9418                 1.9876
 Red. Mass:       5.7840                 2.7181                 2.6975
 IR Active:          YES                    YES                    YES
 IR Intens:      114.329                  7.791                 24.019
 Raman Active:       YES                    YES                    YES
               X      Y      Z        X      Y      Z        X      Y      Z
 C         -0.057  0.293  0.236   -0.110  0.172 -0.049   -0.022  0.135  0.051
 C          0.048  0.284  0.081    0.112 -0.112  0.075   -0.001 -0.185 -0.058
 O          0.016 -0.190 -0.113   -0.002  0.032  0.004    0.000  0.077  0.071
 H          0.095  0.170  0.057    0.415 -0.056  0.067   -0.150 -0.462 -0.079
 C          0.029 -0.063  0.096   -0.084 -0.061 -0.128    0.041  0.193  0.065
 O         -0.003 -0.008 -0.010    0.001  0.056  0.051   -0.001 -0.088 -0.061
 H         -0.176 -0.146  0.104   -0.046 -0.117 -0.126   -0.064  0.350  0.068
 C         -0.034 -0.023 -0.077    0.010  0.057  0.131    0.000 -0.076 -0.046
 H          0.014 -0.143  0.177   -0.024  0.274 -0.314   -0.192 -0.201  0.198
 H         -0.024  0.265 -0.041    0.031 -0.468  0.066   -0.144  0.239 -0.004
 O          0.007  0.034  0.002    0.007 -0.034 -0.019    0.010  0.002  0.026
 C         -0.006 -0.037 -0.067   -0.070  0.003  0.033   -0.018 -0.004  0.001
 C          0.019  0.053  0.045    0.082  0.011 -0.003    0.030  0.011  0.007
 O          0.022 -0.206 -0.170    0.010 -0.060 -0.037    0.004 -0.060 -0.060
 H         -0.136  0.309  0.220   -0.043  0.255 -0.034   -0.037  0.272  0.078
 O         -0.003 -0.007  0.019    0.004 -0.032  0.006   -0.003 -0.022  0.010
 O         -0.001 -0.013 -0.009   -0.018  0.003 -0.006   -0.007 -0.000 -0.004
 H         -0.089  0.111  0.127    0.019  0.000 -0.004    0.017  0.036  0.035
 H         -0.044  0.116  0.077    0.095 -0.226 -0.124   -0.036  0.018  0.002
 H         -0.149 -0.224  0.132    0.144  0.203 -0.117    0.230  0.330 -0.189
 H         -0.054 -0.178 -0.139    0.056 -0.078 -0.078   -0.002 -0.040 -0.054
 H         -0.012 -0.133 -0.002    0.011 -0.060 -0.039   -0.038  0.008  0.011
 TransDip  -0.066  0.276  0.192    0.042 -0.066 -0.043    0.042  0.149  0.025

 Mode:                34                     35                     36
 Frequency:      1168.74                1210.67                1223.13
 Force Cnst:      1.8583                 1.1028                 1.1225
 Red. Mass:       2.3091                 1.2770                 1.2735
 IR Active:          YES                    YES                    YES
 IR Intens:       21.516                 61.947                 43.636
 Raman Active:       YES                    YES                    YES
               X      Y      Z        X      Y      Z        X      Y      Z
 C         -0.036  0.009  0.019   -0.050  0.030 -0.028   -0.013  0.017 -0.009
 C          0.044 -0.025  0.033    0.011 -0.040  0.043    0.001 -0.028  0.006
 O         -0.005  0.003 -0.001   -0.022  0.005  0.005    0.010  0.002  0.002
 H         -0.200 -0.042  0.044    0.391  0.240  0.066   -0.036 -0.242 -0.024
 C          0.015 -0.014 -0.032   -0.032  0.046  0.017   -0.036  0.085 -0.027
 O          0.010  0.007  0.009   -0.017 -0.007 -0.009    0.024 -0.032 -0.020
 H         -0.261 -0.117 -0.024    0.343  0.258  0.015   -0.143  0.031 -0.027
 C         -0.013  0.014  0.035    0.013 -0.033 -0.027    0.006 -0.034  0.069
 H         -0.093  0.073 -0.085   -0.033 -0.111  0.117    0.534  0.048 -0.050
 H         -0.199 -0.129  0.022    0.384  0.147 -0.015    0.112 -0.200  0.054
 O          0.012 -0.014 -0.004   -0.009  0.022  0.009   -0.011  0.025 -0.042
 C          0.272 -0.029 -0.069    0.086 -0.009 -0.005    0.033  0.001  0.005
 C         -0.154 -0.006  0.016   -0.034 -0.004  0.002   -0.010 -0.003 -0.001
 O         -0.014 -0.003  0.002    0.001 -0.004  0.003   -0.004 -0.003 -0.001
 H         -0.669 -0.012  0.014   -0.072  0.014 -0.032    0.035  0.072  0.005
 O         -0.041  0.039  0.001   -0.012  0.006 -0.000   -0.007 -0.004  0.001
 O          0.027  0.002 -0.000    0.004  0.003 -0.001    0.000  0.002 -0.001
 H         -0.002 -0.021 -0.024    0.069 -0.290 -0.250   -0.045  0.169  0.142
 H         -0.019  0.096  0.061    0.069 -0.260 -0.152   -0.094  0.307  0.162
 H          0.169  0.244 -0.132   -0.175 -0.257  0.138   -0.313 -0.441  0.246
 H         -0.155  0.148  0.099   -0.045  0.056  0.020   -0.016  0.028  0.005
 H          0.080 -0.172 -0.136    0.029 -0.059 -0.035    0.021 -0.053 -0.070
 TransDip   0.145  0.010 -0.031    0.065 -0.237 -0.058   -0.116  0.108  0.141

 Mode:                37                     38                     39
 Frequency:      1257.15                1264.14                1282.35
 Force Cnst:      1.0658                 1.0784                 1.2532
 Red. Mass:       1.1446                 1.1453                 1.2934
 IR Active:          YES                    YES                    YES
 IR Intens:        9.427                 42.760                 15.584
 Raman Active:       YES                    YES                    YES
               X      Y      Z        X      Y      Z        X      Y      Z
 C         -0.030 -0.036 -0.004    0.022  0.039 -0.003    0.080 -0.068  0.014
 C         -0.020  0.011 -0.023   -0.005 -0.008  0.007    0.049 -0.034 -0.014
 O          0.011  0.000 -0.003    0.009  0.003  0.005   -0.028  0.011  0.006
 H          0.098 -0.071 -0.045   -0.074 -0.213 -0.024   -0.117  0.413  0.065
 C         -0.033 -0.013 -0.024   -0.016  0.016 -0.072    0.001  0.027 -0.005
 O          0.021  0.003  0.009    0.009  0.003  0.018    0.009 -0.004 -0.000
 H         -0.099 -0.219 -0.038   -0.099 -0.263 -0.093   -0.336 -0.112  0.001
 C          0.014 -0.005 -0.013    0.017 -0.021  0.004    0.004 -0.016  0.022
 H         -0.378 -0.068  0.069   -0.401 -0.085  0.077   -0.060 -0.021  0.021
 H          0.348  0.086 -0.016    0.518  0.067 -0.006    0.144 -0.034  0.017
 O         -0.000  0.005  0.023   -0.006  0.019  0.018   -0.002  0.013 -0.004
 C          0.047  0.011  0.037   -0.023 -0.007 -0.028   -0.077  0.004  0.001
 C         -0.013 -0.012 -0.011    0.006  0.009  0.008    0.021  0.001  0.000
 O         -0.026  0.009  0.003    0.018 -0.007  0.004   -0.001  0.006 -0.028
 H          0.406  0.395  0.110   -0.260 -0.390 -0.120   -0.392  0.531  0.180
 O         -0.009 -0.004 -0.004    0.003 -0.000  0.005    0.016  0.005 -0.003
 O         -0.001  0.004  0.001    0.001 -0.003 -0.001   -0.001 -0.003  0.001
 H         -0.035  0.133  0.107   -0.019  0.086  0.072    0.074 -0.272 -0.214
 H         -0.038  0.169  0.096   -0.031  0.103  0.046   -0.034  0.114  0.058
 H          0.038  0.062 -0.017   -0.063 -0.077  0.062   -0.062 -0.082  0.051
 H         -0.010  0.066  0.026    0.003 -0.044 -0.017    0.028 -0.038 -0.012
 H          0.148 -0.310 -0.316   -0.116  0.245  0.228   -0.030  0.055  0.062
 TransDip   0.075 -0.012 -0.063   -0.144  0.123  0.090   -0.051 -0.115 -0.012

 Mode:                40                     41                     42
 Frequency:      1309.81                1365.39                1368.52
 Force Cnst:      1.2168                 1.3537                 1.3219
 Red. Mass:       1.2038                 1.2324                 1.1980
 IR Active:          YES                    YES                    YES
 IR Intens:        7.874                 66.063                  6.063
 Raman Active:       YES                    YES                    YES
               X      Y      Z        X      Y      Z        X      Y      Z
 C         -0.018  0.041 -0.011    0.027 -0.032 -0.025    0.010 -0.014 -0.002
 C         -0.016 -0.013 -0.071   -0.049 -0.008  0.041   -0.011 -0.008  0.012
 O         -0.016  0.007  0.022    0.012 -0.003 -0.012    0.005 -0.001 -0.007
 H          0.560  0.177 -0.077    0.314 -0.091  0.011    0.051  0.026  0.015
 C         -0.022 -0.011  0.073   -0.063  0.024  0.024   -0.024  0.013  0.008
 O          0.036 -0.015 -0.021    0.016 -0.007  0.001    0.005 -0.001  0.002
 H         -0.345 -0.134  0.080    0.481 -0.339 -0.019    0.189 -0.167 -0.012
 C         -0.004  0.008 -0.002   -0.039  0.014 -0.048   -0.016  0.004 -0.019
 H          0.027  0.004  0.011    0.257 -0.004  0.020    0.105 -0.003  0.008
 H         -0.096 -0.025  0.003    0.024  0.079 -0.041    0.012  0.034 -0.017
 O          0.004 -0.007  0.001    0.006 -0.026  0.015    0.002 -0.010  0.006
 C          0.006 -0.005 -0.004   -0.000  0.003  0.001    0.005 -0.012 -0.015
 C          0.001 -0.000  0.001   -0.034  0.009  0.004    0.085 -0.022 -0.007
 O          0.002 -0.003  0.015    0.012  0.002 -0.015    0.003  0.003 -0.003
 H          0.110 -0.316 -0.114   -0.271  0.265  0.061   -0.095  0.054  0.020
 O         -0.000  0.000  0.001    0.001 -0.007  0.001   -0.003  0.022 -0.005
 O         -0.001  0.000 -0.000    0.012  0.010 -0.018   -0.031 -0.030  0.050
 H          0.056 -0.237 -0.202   -0.039  0.148  0.114   -0.020  0.068  0.049
 H         -0.115  0.416  0.218   -0.056  0.195  0.092   -0.017  0.061  0.029
 H          0.066  0.099 -0.046    0.131  0.178 -0.099    0.050  0.067 -0.038
 H         -0.014  0.010 -0.011    0.194 -0.203  0.187   -0.543  0.550 -0.520
 H         -0.021  0.043  0.018   -0.070  0.151  0.134   -0.020  0.045  0.044
 TransDip   0.002  0.089  0.009   -0.122  0.225  0.049    0.054  0.055 -0.017

 Mode:                43                     44                     45
 Frequency:      1372.90                1386.73                1423.03
 Force Cnst:      1.4120                 1.4697                 1.6947
 Red. Mass:       1.2715                 1.2971                 1.4204
 IR Active:          YES                    YES                    YES
 IR Intens:       32.412                 10.499                 18.062
 Raman Active:       YES                    YES                    YES
               X      Y      Z        X      Y      Z        X      Y      Z
 C         -0.001  0.037  0.026    0.051 -0.032 -0.028    0.054  0.029  0.003
 C          0.001 -0.109  0.010   -0.069  0.036  0.037    0.071  0.053 -0.010
 O          0.024  0.004 -0.047    0.016 -0.003 -0.006   -0.019 -0.002  0.023
 H         -0.248  0.679  0.155    0.345 -0.261 -0.032   -0.233 -0.228 -0.044
 C         -0.048 -0.035 -0.001   -0.002 -0.104 -0.003   -0.032 -0.038 -0.003
 O          0.026 -0.008 -0.020    0.014 -0.005 -0.029    0.012 -0.002 -0.010
 H          0.132  0.293  0.015   -0.102  0.721  0.061    0.070  0.235  0.015
 C         -0.016  0.011 -0.002    0.020  0.015  0.025   -0.118  0.032 -0.019
 H         -0.018 -0.009  0.030   -0.234  0.014 -0.003    0.368  0.015  0.064
 H          0.137 -0.015 -0.011    0.019 -0.065  0.017    0.516 -0.013 -0.048
 O          0.004 -0.007  0.008    0.001  0.008 -0.003    0.011 -0.034  0.025
 C          0.003  0.008 -0.006   -0.014 -0.003 -0.003   -0.045 -0.001  0.002
 C         -0.004  0.003  0.002    0.008 -0.001 -0.001    0.010  0.000 -0.000
 O         -0.006 -0.003  0.002    0.001  0.004 -0.003   -0.027 -0.000  0.018
 H          0.074 -0.172 -0.029   -0.288  0.184  0.034   -0.089 -0.150 -0.046
 O         -0.004 -0.011  0.005    0.002  0.005 -0.002    0.008  0.003 -0.002
 O          0.002  0.001 -0.003   -0.003 -0.004  0.005   -0.001 -0.001  0.001
 H         -0.069  0.322  0.260   -0.033  0.138  0.107    0.058 -0.239 -0.184
 H         -0.066  0.251  0.120   -0.043  0.153  0.075   -0.027  0.114  0.057
 H          0.056  0.080 -0.036   -0.012 -0.008  0.016    0.172  0.225 -0.126
 H          0.028 -0.034  0.024   -0.045  0.041 -0.048    0.015 -0.016 -0.002
 H         -0.001 -0.001 -0.008   -0.025  0.061  0.034    0.124 -0.270 -0.240
 TransDip  -0.062  0.157  0.070   -0.085  0.043  0.042    0.072 -0.093 -0.068

 Mode:                46                     47                     48
 Frequency:      1451.06                1470.19                1512.65
 Force Cnst:      2.0473                 2.2432                 1.4602
 Red. Mass:       1.6503                 1.7614                 1.0832
 IR Active:          YES                    YES                    YES
 IR Intens:        9.957                 16.794                  6.429
 Raman Active:       YES                    YES                    YES
               X      Y      Z        X      Y      Z        X      Y      Z
 C         -0.102 -0.049  0.001   -0.130 -0.054  0.006   -0.003 -0.001 -0.000
 C         -0.041 -0.012 -0.002    0.135  0.051 -0.014    0.003 -0.001 -0.001
 O          0.009  0.001 -0.009   -0.025  0.003  0.022   -0.000 -0.000  0.000
 H          0.106  0.074  0.003   -0.340 -0.168 -0.026    0.001  0.007  0.001
 C          0.141 -0.011 -0.010   -0.120 -0.055  0.004    0.001 -0.009 -0.002
 O         -0.025  0.006  0.006    0.030 -0.009 -0.017    0.001  0.002 -0.002
 H         -0.410  0.083  0.018    0.250  0.190  0.006   -0.043  0.042  0.005
 C         -0.119  0.028 -0.005    0.033  0.003  0.002   -0.007 -0.069  0.041
 H          0.322  0.017  0.063   -0.137 -0.010  0.005    0.048  0.297 -0.647
 H          0.440 -0.049 -0.033   -0.076 -0.019  0.002    0.075  0.680  0.102
 O          0.003 -0.022  0.016    0.004  0.003 -0.001   -0.003 -0.011  0.006
 C          0.057 -0.004  0.001    0.047 -0.007  0.003    0.001  0.000 -0.000
 C         -0.012 -0.001 -0.001   -0.009 -0.001 -0.002   -0.000 -0.000  0.000
 O          0.040 -0.000 -0.023    0.044 -0.002 -0.025    0.001  0.000 -0.000
 H          0.230  0.174  0.060    0.286  0.168  0.066    0.005  0.002  0.000
 O         -0.008  0.003 -0.000   -0.004  0.008 -0.003   -0.000 -0.000  0.000
 O          0.001  0.001  0.000    0.001  0.000  0.000    0.000  0.000 -0.000
 H         -0.031  0.113  0.081    0.047 -0.227 -0.190   -0.002  0.003  0.000
 H          0.038 -0.168 -0.090   -0.090  0.315  0.150   -0.008  0.034  0.018
 H          0.103  0.135 -0.083    0.005  0.011  0.005    0.014  0.018 -0.008
 H         -0.019  0.025  0.003   -0.012  0.020  0.006   -0.000  0.000 -0.000
 H         -0.167  0.368  0.319   -0.186  0.417  0.350   -0.005  0.012  0.009
 TransDip  -0.060  0.038  0.072   -0.043  0.112  0.053   -0.072  0.035 -0.013

 Mode:                49                     50                     51
 Frequency:      1773.30                1803.42                2939.98
 Force Cnst:     22.0873                21.0337                 5.5392
 Red. Mass:      11.9214                10.9767                 1.0877
 IR Active:          YES                    YES                    YES
 IR Intens:      126.983                114.020                 85.576
 Raman Active:       YES                    YES                    YES
               X      Y      Z        X      Y      Z        X      Y      Z
 C         -0.014 -0.051  0.017    0.008 -0.017  0.007    0.000  0.001 -0.002
 C          0.011  0.038  0.001    0.002  0.008 -0.003   -0.000 -0.000 -0.001
 O         -0.006 -0.004  0.001   -0.000 -0.001 -0.000    0.000  0.000  0.000
 H          0.030 -0.050 -0.026   -0.012 -0.002 -0.005    0.000 -0.001  0.007
 C          0.002 -0.008  0.005    0.001 -0.004  0.001   -0.000  0.000  0.000
 O         -0.000 -0.001 -0.000   -0.000  0.001  0.000   -0.000  0.000 -0.000
 H         -0.013  0.002  0.008    0.000  0.003  0.002   -0.000  0.000 -0.002
 C         -0.002  0.003 -0.001   -0.001  0.001 -0.001    0.000  0.000 -0.000
 H          0.006  0.004  0.003   -0.001  0.001  0.000    0.000 -0.001 -0.000
 H          0.002  0.000 -0.003    0.000  0.000 -0.001    0.000 -0.000  0.001
 O          0.001 -0.001  0.000    0.001 -0.000  0.000   -0.000 -0.000  0.000
 C          0.061  0.735 -0.257    0.009  0.035 -0.031    0.001 -0.005  0.001
 C         -0.016 -0.002 -0.017    0.136 -0.472  0.540   -0.064 -0.021  0.052
 O         -0.007 -0.010 -0.002   -0.002  0.003 -0.000    0.000 -0.000 -0.000
 H         -0.118 -0.015 -0.001   -0.005 -0.008  0.021   -0.000 -0.007  0.023
 O         -0.020 -0.496  0.167   -0.010 -0.001  0.005   -0.000  0.002 -0.001
 O          0.010 -0.026  0.034   -0.078  0.330 -0.397    0.000  0.000 -0.001
 H          0.035 -0.136 -0.050   -0.003  0.006  0.003    0.000 -0.001  0.000
 H          0.001 -0.002 -0.002    0.001 -0.001  0.001   -0.000 -0.000  0.000
 H          0.005  0.005 -0.003    0.002  0.002 -0.001   -0.000  0.000 -0.000
 H         -0.093  0.200 -0.133   -0.419  0.075  0.100    0.740  0.266 -0.612
 H         -0.012  0.007  0.010   -0.001  0.005  0.005   -0.001 -0.001  0.000
 TransDip   0.058  0.341 -0.102    0.120 -0.199  0.251   -0.245 -0.064  0.154

 Mode:                52                     53                     54
 Frequency:      2977.68                3003.48                3007.17
 Force Cnst:      5.6422                 5.7436                 5.7016
 Red. Mass:       1.0801                 1.0806                 1.0701
 IR Active:          YES                    YES                    YES
 IR Intens:       10.753                  4.229                 12.852
 Raman Active:       YES                    YES                    YES
               X      Y      Z        X      Y      Z        X      Y      Z
 C         -0.001  0.023 -0.076   -0.000 -0.002  0.009    0.000 -0.003  0.011
 C          0.001 -0.003  0.015    0.002 -0.010  0.051    0.002 -0.007  0.043
 O         -0.000  0.001  0.000    0.000  0.001  0.000    0.000  0.001 -0.000
 H         -0.008  0.029 -0.197   -0.037  0.098 -0.626   -0.032  0.081 -0.508
 C          0.000 -0.000  0.003   -0.002  0.006 -0.057    0.001 -0.002  0.011
 O         -0.000  0.000  0.000   -0.000 -0.001 -0.000    0.000  0.000  0.000
 H         -0.004  0.001 -0.027    0.030 -0.046  0.696   -0.002  0.010 -0.134
 C         -0.000  0.001 -0.002    0.003 -0.007  0.021   -0.006  0.027 -0.053
 H          0.000 -0.005 -0.003   -0.005  0.058  0.035    0.010 -0.255 -0.146
 H          0.001 -0.003  0.028   -0.009  0.030 -0.295    0.024 -0.075  0.775
 O         -0.000  0.000 -0.000   -0.001 -0.000  0.000    0.001  0.000 -0.000
 C         -0.000  0.002 -0.001    0.000 -0.001  0.000   -0.000 -0.000  0.000
 C          0.002  0.001 -0.002   -0.000 -0.000  0.000   -0.000 -0.000  0.000
 O          0.001 -0.001 -0.001   -0.000 -0.000 -0.000    0.000  0.000 -0.000
 H          0.004 -0.255  0.942   -0.000  0.027 -0.096   -0.001  0.036 -0.127
 O          0.000 -0.001  0.000   -0.000  0.000 -0.000    0.000  0.000 -0.000
 O         -0.000 -0.000  0.000    0.000  0.000 -0.000    0.000  0.000 -0.000
 H         -0.000  0.001 -0.001   -0.001  0.006  0.003   -0.001  0.004  0.000
 H          0.000  0.000 -0.000   -0.001 -0.004 -0.001   -0.000 -0.002 -0.001
 H          0.000  0.000  0.000   -0.002 -0.003  0.001    0.003  0.006 -0.001
 H         -0.015 -0.006  0.014    0.006  0.002 -0.005    0.004  0.001 -0.003
 H         -0.004 -0.006  0.000    0.003  0.003  0.001   -0.000 -0.001  0.001
 TransDip  -0.024 -0.042 -0.093    0.003 -0.031  0.058    0.044  0.106 -0.010

 Mode:                55                     56                     57
 Frequency:      3022.31                3083.30                3696.49
 Force Cnst:      5.8095                 6.1737                 8.5827
 Red. Mass:       1.0795                 1.1022                 1.0661
 IR Active:          YES                    YES                    YES
 IR Intens:       74.675                 22.827                297.350
 Raman Active:       YES                    YES                    YES
               X      Y      Z        X      Y      Z        X      Y      Z
 C         -0.000  0.002 -0.009    0.000  0.000 -0.000   -0.001 -0.001 -0.000
 C         -0.003  0.008 -0.044    0.000  0.000 -0.003    0.001  0.000  0.000
 O          0.000 -0.001  0.000   -0.000  0.000  0.000   -0.000  0.000 -0.000
 H          0.026 -0.085  0.520    0.000 -0.006  0.036    0.000 -0.000 -0.000
 C         -0.002  0.005 -0.057   -0.001 -0.000 -0.011    0.001  0.001  0.001
 O          0.000 -0.001  0.000   -0.000  0.000  0.000   -0.004 -0.003  0.001
 H          0.025 -0.048  0.684    0.007 -0.008  0.110   -0.000 -0.002 -0.004
 C         -0.003  0.023 -0.022    0.004 -0.064 -0.065   -0.000 -0.000 -0.000
 H          0.006 -0.240 -0.130   -0.044  0.818  0.413    0.002 -0.002 -0.000
 H          0.017 -0.038  0.394    0.018 -0.048  0.365   -0.000  0.000  0.001
 O          0.001  0.000  0.000   -0.000  0.000  0.001   -0.000 -0.000 -0.000
 C          0.000  0.001 -0.000    0.000 -0.000  0.000   -0.000 -0.000  0.000
 C          0.000  0.000 -0.000    0.000  0.000 -0.000   -0.000 -0.000 -0.000
 O         -0.000 -0.000  0.000   -0.000 -0.000  0.000   -0.053 -0.032  0.003
 H          0.004 -0.032  0.109    0.001 -0.002  0.005   -0.001  0.003  0.008
 O         -0.000 -0.000  0.000   -0.000  0.000  0.000    0.000  0.000 -0.000
 O         -0.000 -0.000  0.000   -0.000  0.000  0.000    0.000  0.000  0.000
 H          0.001 -0.003  0.000   -0.001  0.000  0.000   -0.005 -0.005  0.002
 H         -0.002 -0.004 -0.001   -0.001  0.002 -0.002    0.065  0.024 -0.013
 H          0.000  0.003 -0.000   -0.002 -0.000  0.001    0.002 -0.001  0.001
 H         -0.004 -0.001  0.004    0.000 -0.000  0.000    0.001  0.000 -0.001
 H          0.001  0.002 -0.002    0.001  0.002 -0.000    0.851  0.515 -0.052
 TransDip  -0.008  0.021 -0.276   -0.010 -0.099 -0.117    0.511  0.210 -0.007

 Mode:                58                     59                     60
 Frequency:      3775.09                3788.82                3861.48
 Force Cnst:      8.9505                 9.0146                 9.3748
 Red. Mass:       1.0660                 1.0658                 1.0671
 IR Active:          YES                    YES                    YES
 IR Intens:      125.278                 76.002                 58.683
 Raman Active:       YES                    YES                    YES
               X      Y      Z        X      Y      Z        X      Y      Z
 C          0.000 -0.000  0.000    0.000  0.000 -0.000   -0.000  0.000  0.000
 C         -0.001 -0.001  0.001    0.000  0.000 -0.000    0.000  0.000 -0.000
 O         -0.047 -0.035  0.022    0.001  0.001 -0.000    0.000  0.000 -0.000
 H          0.000  0.004  0.003    0.000 -0.000  0.000   -0.000 -0.000  0.000
 C          0.000  0.000  0.000   -0.001 -0.001  0.000    0.000 -0.000  0.000
 O         -0.001 -0.000  0.000   -0.056 -0.025  0.010    0.000 -0.000 -0.000
 H          0.000  0.000 -0.000   -0.000  0.003  0.004    0.001 -0.000  0.001
 C         -0.000 -0.000 -0.000    0.000  0.001 -0.000    0.000  0.001 -0.001
 H         -0.000  0.001  0.000   -0.003 -0.001  0.000    0.002  0.001 -0.001
 H         -0.000  0.000  0.000   -0.001 -0.001  0.001    0.003  0.001  0.001
 O         -0.000  0.000 -0.000   -0.000 -0.000 -0.000   -0.055  0.021 -0.021
 C          0.001  0.001 -0.001   -0.000 -0.000 -0.000   -0.000 -0.000  0.000
 C         -0.000 -0.000  0.000   -0.000  0.000  0.000   -0.000  0.000  0.000
 O         -0.001 -0.000  0.000    0.004  0.002 -0.000    0.000  0.000 -0.000
 H         -0.001 -0.001 -0.000   -0.000 -0.000 -0.001    0.000  0.000 -0.000
 O         -0.000 -0.001  0.000    0.000  0.000 -0.000    0.000  0.000 -0.000
 O          0.000 -0.000  0.000    0.000 -0.000  0.000    0.000 -0.000  0.000
 H          0.755  0.547 -0.355   -0.009 -0.006  0.004   -0.003 -0.002  0.001
 H          0.011  0.005 -0.002    0.896  0.402 -0.164   -0.003 -0.001 -0.000
 H          0.003 -0.002  0.001    0.002 -0.003  0.001    0.869 -0.356  0.337
 H         -0.000  0.001 -0.000    0.000 -0.000 -0.000    0.000  0.000 -0.000
 H          0.006  0.002 -0.000   -0.061 -0.036  0.005   -0.002 -0.001  0.000
 TransDip   0.321  0.146 -0.066    0.253  0.116 -0.025    0.237 -0.041  0.050

 STANDARD THERMODYNAMIC QUANTITIES AT   298.15 K  AND     1.00 ATM

   This Molecule has  0 Imaginary Frequencies
   Zero point vibrational energy:      106.675 kcal/mol

   Atom    1 Element C  Has Mass   12.00000
   Atom    2 Element C  Has Mass   12.00000
   Atom    3 Element O  Has Mass   15.99491
   Atom    4 Element H  Has Mass    1.00783
   Atom    5 Element C  Has Mass   12.00000
   Atom    6 Element O  Has Mass   15.99491
   Atom    7 Element H  Has Mass    1.00783
   Atom    8 Element C  Has Mass   12.00000
   Atom    9 Element H  Has Mass    1.00783
   Atom   10 Element H  Has Mass    1.00783
   Atom   11 Element O  Has Mass   15.99491
   Atom   12 Element C  Has Mass   12.00000
   Atom   13 Element C  Has Mass   12.00000
   Atom   14 Element O  Has Mass   15.99491
   Atom   15 Element H  Has Mass    1.00783
   Atom   16 Element O  Has Mass   15.99491
   Atom   17 Element O  Has Mass   15.99491
   Atom   18 Element H  Has Mass    1.00783
   Atom   19 Element H  Has Mass    1.00783
   Atom   20 Element H  Has Mass    1.00783
   Atom   21 Element H  Has Mass    1.00783
   Atom   22 Element H  Has Mass    1.00783
   Molecular Mass:   178.047760 amu
   Principal axes and moments of inertia in amu*Bohr^2:
                             1           2           3
    Eigenvalues --      901.96060  3833.76971  4420.25519
          X               1.00000    -0.00233    -0.00074
          Y               0.00233     0.99999    -0.00248
          Z               0.00075     0.00248     1.00000
   Rotational Symmetry Number is   1
   The Molecule is an Asymmetric Top
   Translational Enthalpy:        0.889 kcal/mol
   Rotational Enthalpy:           0.889 kcal/mol
   Vibrational Enthalpy:        113.249 kcal/mol
   gas constant (RT):             0.592 kcal/mol
   Translational Entropy:        41.437  cal/mol.K
   Rotational Entropy:           31.103  cal/mol.K
   Vibrational Entropy:          42.421  cal/mol.K

   Total Enthalpy:              115.619 kcal/mol
   Total Entropy:               114.962  cal/mol.K

 ======================================================================

 STANDARD THERMODYNAMIC QUANTITIES FOR ANHARMONIC VIBRATION -- TOSH

   Zero point vibrational energy: ************ kcal/mol

   Vibrational Enthalpy:       Infinity kcal/mol
   Vibrational Entropy:             NaN  cal/mol.K

   Total Enthalpy:             Infinity kcal/mol
   Total Entropy:                   NaN  cal/mol.K

 ======================================================================

 STANDARD THERMODYNAMIC QUANTITIES FOR ANHARMONIC VIBRATION -- VPT2

   Zero point vibrational energy: ************ kcal/mol

   Vibrational Enthalpy:       Infinity kcal/mol
   Vibrational Entropy:             NaN  cal/mol.K

   Total Enthalpy:             Infinity kcal/mol
   Total Entropy:                   NaN  cal/mol.K

 ======================================================================

Archival summary:
1\1\pikachu\FREQ\ProcedureUnspecified\BasisUnspecified\6610\cher\WedDec1421:00:492016WedDec1421:00:492016\0\\#,FREQ,ProcedureUnspecified,BasisUnspecified,\\0,1\O\H,1,0.97041\C,1,1.41958,2,106.919\H,3,1.1014,1,111.39,2,72.2468,0\C,3,1.5248,1,103.358,2,-172.865,0\O,5,1.21205,3,125.318,1,125.1,0\C,5,1.53768,3,117.339,1,-56.5295,0\H,7,1.10759,5,113.974,3,148.523,0\O,7,1.201,5,122.308,3,-37.6837,0\C,3,1.54433,1,113.106,2,-51.0515,0\H,10,1.09847,3,107.864,1,-49.0118,0\O,10,1.42202,3,111.404,1,-171.307,0\H,12,0.96611,10,107.139,3,64.5152,0\C,10,1.53235,3,111.637,1,71.1092,0\H,14,1.09814,10,108.102,3,65.827,0\O,14,1.43215,10,108.448,3,-52.7393,0\H,16,0.9659,14,107.098,10,-168.835,0\C,14,1.52216,10,112.499,3,-174.362,0\H,18,1.09285,14,109.927,10,-63.9564,0\H,18,1.09719,14,109.619,10,56.608,0\O,18,1.43455,14,105.538,10,175.702,0\H,21,0.96107,18,109.632,14,-172.415,0\\\@

 Total job time:  11624.44s(wall), 11619.76s(cpu) 
 Wed Dec 14 21:00:49 2016

        *************************************************************
        *                                                           *
        *  Thank you very much for using Q-Chem.  Have a nice day.  *
        *                                                           *
        *************************************************************


 
User input: 3 of 3 
 
pikachu 127.0.1
Q-Chem Developer Version! Running on 127.0.1.*
                  Welcome to Q-Chem
     A Quantum Leap Into The Future Of Chemistry


 Q-Chem 4.4, Q-Chem, Inc., Pleasanton, CA (2016)

 Y. Shao,  Z. Gan,  E. Epifanovsky,  A. T. B. Gilbert,  M. Wormit,  
 J. Kussmann,  A. W. Lange,  A. Behn,  J. Deng,  X. Feng,  D. Ghosh,  
 M. Goldey,  P. R. Horn,  L. D. Jacobson,  I. Kaliman,  F. Rob,  
 R. Z. Khaliullin,  T. Kus,  A. Landau,  J. Liu,  E. I. Proynov,  Y. M. Rhee,  
 R. M. Richard,  M. A. Rohrdanz,  R. P. Steele,  E. J. Sundstrom,  
 H. L. Woodcock III,  P. M. Zimmerman,  D. Zuev,  B. Albrecht,  E. Alguire,  
 B. Austin,  S. A. Baeppler,  G. J. O. Beran,  Y. A. Bernard,  E. Berquist,  
 K. Brandhorst,  K. B. Bravaya,  S. T. Brown,  D. Casanova,  C.-M. Chang,  
 Y. Chen,  S. H. Chien,  K. D. Closser,  M. P. Coons,  D. L. Crittenden,  
 S. Dasgupta,  M. Diedenhofen,  R. A. DiStasio Jr.,  H. Do,  A. D. Dutoi,  
 R. G. Edgar,  P.-T. Fang,  S. Fatehi,  Q. Feng,  L. Fusti-Molnar,  
 A. Ghysels,  A. Golubeva-Zadorozhnaya,  J. Gomes,  A. Gunina,  
 M. W. D. Hanson-Heine,  P. H. P. Harbach,  A. W. Hauser,  J. E. Herr,  
 E. G. Hohenstein,  Z. C. Holden,  K. Hui,  T.-C. Jagau,  H. Ji,  B. Kaduk,  
 K. Khistyaev,  Jaehoon Kim,  Jihan Kim,  R. A. King,  P. Klunzinger,  
 K. Koh,  D. Kosenkov,  T. Kowalczyk,  C. M. Krauter,  A. Kunitsa,  
 K. U. Lao,  A. Laurent,  K. V. Lawler,  J. Lee,  D. Lefrancois,  S. Lehtola,  
 S. V. Levchenko,  C. Y. Lin,  Y.-S. Lin,  F. Liu,  E. Livshits,  
 R. C. Lochan,  A. Luenser,  P. Manohar,  S. F. Manzer,  S.-P. Mao,  Y. Mao,  
 N. Mardirossian,  A. V. Marenich,  L. A. Martinez-Martinez,  S. A. Maurer,  
 N. J. Mayhall,  J.-M. Mewes,  A. F. Morrison,  K. Nanda,  T. S. Nguyen-Beck,  
 C. M. Oana,  R. Olivares-Amaya,  D. P. O'Neill,  J. A. Parkhill,  
 T. M. Perrine,  R. Peverati,  P. A. Pieniazek,  F. Plasser,  A. Prociuk,  
 D. R. Rehn,  E. Rosta,  N. J. Russ,  N. Sergueev,  S. M. Sharada,  
 S. Sharma,  D. W. Small,  A. Sodt,  T. Stauch,  T. Stein,  D. Stuck,  
 Y.-C. Su,  A. J. W. Thom,  T. Tsuchimochi,  L. Vogt,  O. Vydrov,  T. Wang,  
 M. A. Watson,  J. Wenzel,  A. White,  C. F. Williams,  V. Vanovschi,  
 K. Yao,  S. Yeganeh,  S. R. Yost,  Z.-Q. You,  I. Y. Zhang,  X. Zhang,  
 Y. Zhao,  B. R. Brooks,  G. K. L. Chan,  D. M. Chipman,  C. J. Cramer,  
 W. A. Goddard III,  M. S. Gordon,  W. J. Hehre,  A. Klamt,  
 H. F. Schaefer III,  M. W. Schmidt,  C. D. Sherrill,  D. G. Truhlar,  
 A. Warshel,  X. Xu,  A. Aspuru-Guzik,  R. Baer,  A. T. Bell,  N. A. Besley,  
 J.-D. Chai,  A. Dreuw,  B. D. Dunietz,  T. R. Furlani,  S. R. Gwaltney,  
 C.-P. Hsu,  Y. Jung,  J. Kong,  D. S. Lambrecht,  W. Liang,  C. Ochsenfeld,  
 V. A. Rassolov,  L. V. Slipchenko,  J. E. Subotnik,  T. Van Voorhis,  
 J. M. Herbert,  A. I. Krylov,  P. M. W. Gill,  M. Head-Gordon

 Contributors to earlier versions of Q-Chem not listed above: 
 R. D. Adamson,  J. Baker,  E. F. C. Byrd,  A. K. Chakraborty,  C.-L. Cheng,  
 H. Dachsel,  R. J. Doerksen,  G. Hawkins,  A. Heyden,  S. Hirata,  
 G. Kedziora,  F. J. Keil,  C. Kelley,  P. P. Korambath,  W. Kurlancheek,  
 A. M. Lee,  M. S. Lee,  D. Liotard,  I. Lotan,  P. E. Maslen,  N. Nair,  
 D. Neuhauser,  R. Olson,  B. Peters,  J. Ritchie,  N. E. Schultz,  
 N. Shenvi,  A. C. Simmonett,  K. S. Thanthiriwatte,  Q. Wu,  W. Zhang

 Please cite Q-Chem as follows:
 Y. Shao et al., Mol. Phys. 113, 184-215 (2015)
 DOI: 10.1080/00268976.2014.952696

 Q-Chem 4.4.2 for Intel X86 EM64T Linux

 Parts of Q-Chem use Armadillo 5.200.1 (Boston Tea Smuggler).
 http://arma.sourceforge.net/

 Q-Chem begins on Wed Dec 14 21:00:49 2016  


Host: 0

     Scratch files written to /scratch/cher/qchem11391//
The previous job contains 0 fragments, simply inherited here
FILE_GEOM_ORG=        593

Checking the input file for inconsistencies... 	...done.

--------------------------------------------------------------
User input:
--------------------------------------------------------------

$molecule
   read
$end
$rem
   BASIS  =  6-311++G**
   JOB_TYPE  =  SP
   METHOD  =  B3LYP
   SOLVENT_METHOD SMD
$end

--------------------------------------------------------------
 ----------------------------------------------------------------
             Standard Nuclear Orientation (Angstroms)
    I     Atom           X                Y                Z
 ----------------------------------------------------------------
    1      C       0.8140038210    -0.2733805605     0.1043207782
    2      C      -0.4570249724     0.5532260399    -0.1892392370
    3      O      -0.4431339825     1.7920377305     0.5088328199
    4      H      -0.5138123766     0.7098576753    -1.2750057224
    5      C      -1.7225809588    -0.1684428739     0.2857824929
    6      O      -1.7269368198    -1.4885652302    -0.2694686226
    7      H      -1.6876911977    -0.2329031799     1.3814701667
    8      C      -2.9956440304     0.5633118912    -0.1152511975
    9      H      -3.0352467833     1.5385806804     0.3762741074
   10      H      -3.0156162269     0.6982391287    -1.2039311504
   11      O      -4.0744596033    -0.2824026984     0.3076615055
   12      C       2.0929254905     0.5037500495    -0.1879749454
   13      C       3.4286246211    -0.2235235556     0.0388026168
   14      O       0.9333672416    -1.4232303290    -0.7195741076
   15      H       0.8308318507    -0.5411177498     1.1725500222
   16      O       2.1431019015     1.6569030589    -0.5578259181
   17      O       3.5992984121    -0.9817345748     0.9544426785
   18      H       0.2957410131     2.3073157208     0.1596623049
   19      H      -2.6037082433    -1.8609799412    -0.1096476506
   20      H      -4.9068946000     0.0668865771    -0.0220430610
   21      H       4.2376778238     0.0972314641    -0.6462562489
   22      H       0.0910974066    -1.9015618810    -0.6606166363
 ----------------------------------------------------------------
 Nuclear Repulsion Energy =   757.8348502009 hartrees
 There are       47 alpha and       47 beta electrons
 Requested basis set is 6-311++G(d,p)
 There are 122 shells and 334 basis functions

 Total QAlloc Memory Limit   2000 MB
 Mega-Array Size        61 MB
 MEM_STATIC part        62 MB
 A cutoff of  1.0D-08 yielded   5843 shell pairs
 There are     43590 function pairs (     46483 Cartesian)

 -------------------------------------------------------
 OpenMP Integral Computing Module                       
 Release: version 1.0, May 2013, Q-Chem Inc. Pittsburgh 
 -------------------------------------------------------
 Integral Job Info:
 Integral job number is                      11
 Integral operator is                         1
 short-range coefficients                     0
 long-range coefficients              100000000
 Omega coefficients                           0
 if combine SR and LR in K                    0
 Integral screening is                        0
 Integral computing path is                   2
 max size of driver memory is            800000
 size of driver memory is                593474
 size of scratch memory is              2260544
 max col of scratch BK array               1296
 max len of scratch array in speh3          155
 max len of scratch index in speh4           18
 max int batch size is                      520
 min int batch size is                       52
 fixed nKL is                                52
 max L of basis functions is                  2
 order of int derivative is                   0
 number of shells is                        122
 number of basis is                         346
 number of cartesian basis is               346
 number of contracted shell pairs          5843
 number of primitive shell pairs          13478
 maxK2 (contraction) of shell pair           36
 max number of K2 of shell pair               1
 max number of CS2 of shell pair           1062
 max number of PS2 of shell pair           1938
 mem total for path MDJ                   81736
 -------------------------------------------------------
 Smallest overlap matrix eigenvalue = 3.85E-06

 Q-Chem warning in module /home/taweetham/qchem/stvman/mkSTV.C, line 257:

 Overlap eigenvalue is smaller than square root of threshold


 Scale SEOQF with 1.000000e-01/1.000000e-01/1.000000e-01

 Standard Electronic Orientation quadrupole field applied
 Nucleus-field energy     =     0.0000000249 hartrees
 Guess from superposition of atomic densities
 Warning:  Energy on first SCF cycle will be non-variational
 A restricted hybrid HF-DFT SCF calculation will be
 performed using Pulay DIIS extrapolation
 Exchange:     0.2000 Hartree-Fock + 0.0800 Slater + 0.7200 B88
 Correlation:  0.1900 VWN1RPA + 0.8100 LYP
 Using SG-1 standard quadrature grid
 SCF converges when DIIS error is below 1.0E-05
 ---------------------------------------
  Cycle       Energy         DIIS Error
 ---------------------------------------
    1    -688.2566561392      3.42E-02
    2    -685.9232004168      4.94E-03
    3    -685.4161498218      8.70E-03
    4    -686.1506918990      1.43E-03
    5    -686.1707059117      5.20E-04
    6    -686.1730427902      1.38E-04
    7    -686.1732919047      4.03E-05
    8    -686.1733019685      2.03E-05
    9    -686.1733053242      4.96E-06 Convergence criterion met
 ---------------------------------------
 SCF time:  CPU 262.46 s  wall 262.68 s

 Citation of the SMD model:
 Marenich, A.V.; Cramer, C.J.; Truhlar, D.G.
 J. Phys. Chem. B 2009, 113, 6378-6396.
 iSolventCode=           1
 Solvent: water                                                           

 vradii
            1           2           3           4           5           6
    1   1.8500000   1.8500000   1.5200000   1.2000000   1.8500000   1.5200000
            7           8           9          10          11          12
    1   1.2000000   1.8500000   1.2000000   1.2000000   1.5200000   1.8500000
           13          14          15          16          17          18
    1   1.8500000   1.5200000   1.2000000   1.5200000   1.5200000   1.2000000
           19          20          21          22
    1   1.2000000   1.2000000   1.2000000   1.2000000
Changing PCM_TESSEL_METHOD to VTN
Changing PCM_VDW_RADII to SMD_RADIUS
 Discretize the solute cavity surface with Lebedev spheres
	Using 302 Lebedev grid points for each H atom
	Using 302 Lebedev grid points for other atoms
	Atomic van der Waals radii will be scaled by 1.20
 Removing interior tesserae...
 Keep 2203 surface tesserae and discard 4441 interior tesserae
 Molecular Surface Area = 189.289 Angst**2
 A restricted hybrid HF-DFT SCF calculation will be
 performed using Pulay DIIS extrapolation
 Polarizable Continuum solvation model will be applied
 Exchange:     0.2000 Hartree-Fock + 0.0800 Slater + 0.7200 B88
 Correlation:  0.1900 VWN1RPA + 0.8100 LYP
 Using SG-1 standard quadrature grid
 SCF converges when DIIS error is below 1.0E-05

 Citation of the SMD model:
 Marenich, A.V.; Cramer, C.J.; Truhlar, D.G.
 J. Phys. Chem. B 2009, 113, 6378-6396.
 iSolventCode=           1
 Solvent: water                                                           

 vradii
            1           2           3           4           5           6
    1   1.8500000   1.8500000   1.5200000   1.2000000   1.8500000   1.5200000
            7           8           9          10          11          12
    1   1.2000000   1.8500000   1.2000000   1.2000000   1.5200000   1.8500000
           13          14          15          16          17          18
    1   1.8500000   1.5200000   1.2000000   1.5200000   1.5200000   1.2000000
           19          20          21          22
    1   1.2000000   1.2000000   1.2000000   1.2000000
 ---------------------------------------
  Cycle       Energy         DIIS Error
 ---------------------------------------
    1    -686.1729113630      1.48E-06
 Time req'd to invert C: 14.70 s (CPU) 14.71 s (wall)
    2    -686.2037321594      3.65E-04
    3    -686.2037271753      3.66E-04
    4    -686.2037367337      3.66E-04
    5    -686.2037218950      3.66E-04
    6    -686.2037066980      3.66E-04
    7    -686.2037015176      3.66E-04
    8    -686.2036894138      3.66E-04
    9    -686.2036887637      3.66E-04
   10    -686.2036835494      3.66E-04
   11    -686.2036876086      3.66E-04
   12    -686.2036910896      3.66E-04
   13    -686.2037027079      3.66E-04
   14    -686.2036981469      3.66E-04
   15    -686.2036947623      3.66E-04
   16    -686.2037281127      3.66E-04
   17    -686.2065883025      3.62E-04
   18    -686.2075498287      1.94E-04
   19    -686.2079175985      4.63E-05
   20    -686.2079350799      2.25E-05
   21    -686.2079412304      3.94E-06 Convergence criterion met
 ---------------------------------------
 SCF time:  CPU 528.08 s  wall 533.17 s
(0)  E-EN(g) gas-phase elect-nuc energy                 -686.172911363 a.u.
(3)  G-ENP(liq) elect-nuc-pol free energy of system     -686.207941230 a.u.
(4)  G-CDS(liq) cavity-dispersion-solvent structure 
     free energy                                                5.9801 kcal/mol
(6)  G-S(liq) free energy of system                     -686.198411344 a.u.
(9)  DeltaG-S(liq) free energy of  solvation
     (9) = (6) - (0)                                          -16.0015 kcal/mol
 SCF   energy in the final basis set = -686.1984113438
 Total energy in the final basis set = -686.1984113438

 --------------------------------------------------------------

                    Orbital Energies (a.u.)
 --------------------------------------------------------------

 Alpha MOs
 -- Occupied --
-19.168 -19.165 -19.140 -19.140 -19.138 -19.135 -10.299 -10.292
-10.247 -10.238 -10.232 -10.218  -1.106  -1.090  -1.059  -1.043
 -1.039  -1.022  -0.789  -0.754  -0.704  -0.661  -0.599  -0.564
 -0.554  -0.546  -0.534  -0.512  -0.502  -0.486  -0.478  -0.473
 -0.446  -0.443  -0.427  -0.414  -0.406  -0.395  -0.385  -0.369
 -0.354  -0.333  -0.318  -0.297  -0.295  -0.284  -0.270
 -- Virtual --
 -0.107  -0.015  -0.004   0.006   0.011   0.016   0.028   0.038
  0.044   0.048   0.055   0.069   0.073   0.077   0.083   0.092
  0.095   0.103   0.109   0.110   0.117   0.123   0.126   0.130
  0.136   0.141   0.145   0.146   0.152   0.155   0.158   0.160
  0.170   0.171   0.183   0.189   0.192   0.199   0.206   0.208
  0.214   0.219   0.224   0.227   0.241   0.246   0.248   0.251
  0.259   0.262   0.266   0.276   0.283   0.285   0.289   0.298
  0.298   0.307   0.309   0.312   0.323   0.327   0.335   0.336
  0.338   0.341   0.344   0.354   0.356   0.368   0.376   0.381
  0.392   0.404   0.409   0.419   0.421   0.430   0.447   0.453
  0.488   0.501   0.513   0.544   0.550   0.556   0.569   0.578
  0.594   0.600   0.616   0.622   0.628   0.653   0.664   0.665
  0.680   0.691   0.700   0.702   0.710   0.717   0.738   0.749
  0.772   0.775   0.781   0.807   0.844   0.867   0.902   0.921
  0.977   1.003   1.012   1.036   1.068   1.080   1.092   1.099
  1.108   1.133   1.134   1.141   1.149   1.159   1.173   1.177
  1.182   1.187   1.206   1.220   1.228   1.252   1.268   1.277
  1.312   1.321   1.348   1.372   1.410   1.418   1.440   1.443
  1.456   1.482   1.485   1.501   1.527   1.540   1.558   1.568
  1.581   1.589   1.600   1.609   1.614   1.641   1.650   1.662
  1.671   1.685   1.696   1.744   1.747   1.757   1.776   1.781
  1.795   1.829   1.846   1.865   1.906   1.921   1.936   1.968
  1.976   2.038   2.058   2.070   2.090   2.094   2.120   2.139
  2.152   2.163   2.211   2.227   2.277   2.295   2.314   2.331
  2.361   2.465   2.491   2.511   2.560   2.575   2.591   2.608
  2.624   2.631   2.646   2.672   2.679   2.717   2.762   2.819
  2.829   2.845   2.848   2.859   2.875   2.881   2.889   2.941
  2.951   2.962   2.984   2.989   3.014   3.089   3.107   3.122
  3.152   3.158   3.185   3.197   3.213   3.226   3.277   3.298
  3.311   3.324   3.348   3.367   3.403   3.406   3.496   3.526
  3.539   3.653   3.806   3.833   3.870   3.885   3.898   3.906
  3.944   3.973   3.994   4.009   4.084   4.122   4.164   4.245
  4.349   5.007   5.032   5.052   5.067   5.080   5.096   5.139
  5.206   5.386   5.409   5.431   5.461   5.627   5.641   5.652
  5.677   5.719   5.722  23.766  23.777  23.799  23.811  23.852
 23.867  49.904  49.919  49.922  49.927  49.951  49.956
 --------------------------------------------------------------

          Ground-State Mulliken Net Atomic Charges

     Atom                 Charge (a.u.)
  ----------------------------------------
      1 C                    -0.255003
      2 C                    -0.322479
      3 O                    -0.308663
      4 H                     0.302311
      5 C                    -0.140194
      6 O                    -0.349443
      7 H                     0.266820
      8 C                    -0.432965
      9 H                     0.204039
     10 H                     0.202566
     11 O                    -0.395748
     12 C                     0.332799
     13 C                    -0.108516
     14 O                    -0.305219
     15 H                     0.276666
     16 O                    -0.251812
     17 O                    -0.258496
     18 H                     0.320092
     19 H                     0.320071
     20 H                     0.322940
     21 H                     0.214014
     22 H                     0.366220
  ----------------------------------------
  Sum of atomic charges =     0.000000

 -----------------------------------------------------------------
                    Cartesian Multipole Moments
 -----------------------------------------------------------------
    Charge (ESU x 10^10)
                 0.0000
    Dipole Moment (Debye)
         X      -3.9895      Y       1.6887      Z      -1.9239
       Tot       4.7402
    Quadrupole Moments (Debye-Ang)
        XX     -59.0324     XY       2.9923     YY     -77.0063
        XZ       0.5530     YZ      -0.4849     ZZ     -74.3718
    Octopole Moments (Debye-Ang^2)
       XXX     -93.6115    XXY      31.5310    XYY     -24.2017
       YYY     -10.8446    XXZ     -46.7226    XYZ      12.0921
       YYZ      -1.9222    XZZ      -6.0747    YZZ       0.8135
       ZZZ      -3.3685
    Hexadecapole Moments (Debye-Ang^3)
      XXXX   -2004.4430   XXXY      -1.3360   XXYY    -548.4684
      XYYY      29.1132   YYYY    -521.5569   XXXZ     -19.9188
      XXYZ      40.3857   XYYZ       4.5837   YYYZ       5.5849
      XXZZ    -483.2219   XYZZ       7.5644   YYZZ    -131.1575
      XZZZ      -4.7469   YZZZ      -5.3901   ZZZZ    -185.4979
 -----------------------------------------------------------------
Archival summary:
1\1\pikachu\SP\ProcedureUnspecified\BasisUnspecified\6610\cher\WedDec1421:14:052016WedDec1421:14:052016\0\\#,ProcedureUnspecified,BasisUnspecified,\\0,1\O\H,1,0.97041\C,1,1.41958,2,106.919\H,3,1.1014,1,111.39,2,72.2468,0\C,3,1.5248,1,103.358,2,-172.865,0\O,5,1.21205,3,125.318,1,125.1,0\C,5,1.53768,3,117.339,1,-56.5295,0\H,7,1.10759,5,113.974,3,148.523,0\O,7,1.201,5,122.308,3,-37.6837,0\C,3,1.54433,1,113.106,2,-51.0515,0\H,10,1.09847,3,107.864,1,-49.0118,0\O,10,1.42202,3,111.404,1,-171.307,0\H,12,0.96611,10,107.139,3,64.5152,0\C,10,1.53235,3,111.637,1,71.1092,0\H,14,1.09814,10,108.102,3,65.827,0\O,14,1.43215,10,108.448,3,-52.7393,0\H,16,0.9659,14,107.098,10,-168.835,0\C,14,1.52216,10,112.499,3,-174.362,0\H,18,1.09285,14,109.927,10,-63.9564,0\H,18,1.09719,14,109.619,10,56.608,0\O,18,1.43455,14,105.538,10,175.702,0\H,21,0.96107,18,109.632,14,-172.415,0\\\@

 Total job time:  796.32s(wall), 791.00s(cpu) 
 Wed Dec 14 21:14:05 2016

        *************************************************************
        *                                                           *
        *  Thank you very much for using Q-Chem.  Have a nice day.  *
        *                                                           *
        *************************************************************
