# Supplementary material for: A DFT investigation of the blue bottle experiment: E∘half-cell analysis of autoxidation catalysed by redox indicators
Source: R Soc Open Sci. 2017 Nov 8;4(11):170708. doi: 10.1098/rsos.170708 (PMC5717635; doi:10.1098/rsos.170708)
Supplement: output.zip [file rsos170708supp2.zip › B3LYP_6-311++Gdp_reducing_agents/C6H10O6_GDL.out]

pikachu 127.0.1
Q-Chem Developer Version! Running on 127.0.1.*
                  Welcome to Q-Chem
     A Quantum Leap Into The Future Of Chemistry


 Q-Chem 4.4, Q-Chem, Inc., Pleasanton, CA (2016)

 Y. Shao,  Z. Gan,  E. Epifanovsky,  A. T. B. Gilbert,  M. Wormit,  
 J. Kussmann,  A. W. Lange,  A. Behn,  J. Deng,  X. Feng,  D. Ghosh,  
 M. Goldey,  P. R. Horn,  L. D. Jacobson,  I. Kaliman,  F. Rob,  
 R. Z. Khaliullin,  T. Kus,  A. Landau,  J. Liu,  E. I. Proynov,  Y. M. Rhee,  
 R. M. Richard,  M. A. Rohrdanz,  R. P. Steele,  E. J. Sundstrom,  
 H. L. Woodcock III,  P. M. Zimmerman,  D. Zuev,  B. Albrecht,  E. Alguire,  
 B. Austin,  S. A. Baeppler,  G. J. O. Beran,  Y. A. Bernard,  
 E. J. Berquist,  K. Brandhorst,  K. B. Bravaya,  S. T. Brown,  D. Casanova,  
 C.-M. Chang,  Y. Chen,  S. H. Chien,  K. D. Closser,  M. P. Coons,  
 D. L. Crittenden,  S. Dasgupta,  M. Diedenhofen,  R. A. DiStasio Jr.,  
 H. Do,  A. D. Dutoi,  R. G. Edgar,  P.-T. Fang,  S. Fatehi,  Q. Feng,  
 L. Fusti-Molnar,  A. Ghysels,  A. Golubeva-Zadorozhnaya,  J. Gomes,  
 A. Gunina,  M. W. D. Hanson-Heine,  P. H. P. Harbach,  A. W. Hauser,  
 J. E. Herr,  E. G. Hohenstein,  Z. C. Holden,  K. Hui,  T.-C. Jagau,  H. Ji,  
 B. Kaduk,  K. Khistyaev,  Jaehoon Kim,  Jihan Kim,  R. A. King,  
 P. Klunzinger,  K. Koh,  D. Kosenkov,  T. Kowalczyk,  C. M. Krauter,  
 A. Kunitsa,  K. U. Lao,  A. Laurent,  K. V. Lawler,  J. Lee,  D. Lefrancois,  
 S. Lehtola,  S. V. Levchenko,  C. Y. Lin,  Y.-S. Lin,  F. Liu,  E. Livshits,  
 R. C. Lochan,  A. Luenser,  P. Manohar,  S. F. Manzer,  S.-P. Mao,  Y. Mao,  
 N. Mardirossian,  A. V. Marenich,  L. A. Martinez-Martinez,  S. A. Maurer,  
 N. J. Mayhall,  J.-M. Mewes,  A. F. Morrison,  K. Nanda,  T. S. Nguyen-Beck,  
 C. M. Oana,  R. Olivares-Amaya,  D. P. O'Neill,  J. A. Parkhill,  
 T. M. Perrine,  R. Peverati,  P. A. Pieniazek,  F. Plasser,  A. Prociuk,  
 D. R. Rehn,  E. Rosta,  N. J. Russ,  N. Sergueev,  S. M. Sharada,  
 S. Sharma,  D. W. Small,  A. Sodt,  T. Stauch,  T. Stein,  D. Stuck,  
 Y.-C. Su,  A. J. W. Thom,  T. Tsuchimochi,  L. Vogt,  O. Vydrov,  T. Wang,  
 M. A. Watson,  J. Wenzel,  A. White,  C. F. Williams,  V. Vanovschi,  
 K. Yao,  S. Yeganeh,  S. R. Yost,  Z.-Q. You,  I. Y. Zhang,  X. Zhang,  
 Y. Zhao,  B. R. Brooks,  G. K. L. Chan,  D. M. Chipman,  C. J. Cramer,  
 W. A. Goddard III,  M. S. Gordon,  W. J. Hehre,  A. Klamt,  
 H. F. Schaefer III,  M. W. Schmidt,  C. D. Sherrill,  D. G. Truhlar,  
 A. Warshel,  X. Xu,  A. Aspuru-Guzik,  R. Baer,  A. T. Bell,  N. A. Besley,  
 J.-D. Chai,  A. Dreuw,  B. D. Dunietz,  T. R. Furlani,  S. R. Gwaltney,  
 C.-P. Hsu,  Y. Jung,  J. Kong,  D. S. Lambrecht,  W. Liang,  C. Ochsenfeld,  
 V. A. Rassolov,  L. V. Slipchenko,  J. E. Subotnik,  T. Van Voorhis,  
 J. M. Herbert,  A. I. Krylov,  P. M. W. Gill,  M. Head-Gordon

 Contributors to earlier versions of Q-Chem not listed above: 
 R. D. Adamson,  J. Baker,  E. F. C. Byrd,  A. K. Chakraborty,  C.-L. Cheng,  
 H. Dachsel,  R. J. Doerksen,  G. Hawkins,  A. Heyden,  S. Hirata,  
 G. Kedziora,  F. J. Keil,  C. Kelley,  P. P. Korambath,  W. Kurlancheek,  
 A. M. Lee,  M. S. Lee,  D. Liotard,  I. Lotan,  P. E. Maslen,  N. Nair,  
 D. Neuhauser,  R. Olson,  B. Peters,  J. Ritchie,  N. E. Schultz,  
 N. Shenvi,  A. C. Simmonett,  K. S. Thanthiriwatte,  Q. Wu,  W. Zhang

 Please cite Q-Chem as follows:
 Y. Shao et al., Mol. Phys. 113, 184-215 (2015)
 DOI: 10.1080/00268976.2014.952696

 Q-Chem 4.4.2 for Intel X86 EM64T Linux

 Parts of Q-Chem use Armadillo 5.200.1 (Boston Tea Smuggler).
 http://arma.sourceforge.net/

 Q-Chem begins on Tue Jul 11 07:58:01 2017  


Host: 0

     Scratch files written to /scratch/taweetham/qchem5253//

Checking the input file for inconsistencies... 	...done.

--------------------------------------------------------------
User input:
--------------------------------------------------------------
$molecule
0 1
  C   -2.2428044   -1.3031013    0.4952077
  C   -0.7146030   -1.1116929    0.4686426
  C   -2.5984853    1.0074034   -0.4045169
  O   -1.2530906    1.0101005   -0.7551133
  C   -0.3216359    0.1236426   -0.3090478
  O    0.8609111    0.3570784   -0.5024248
  O   -0.1095831   -2.2423870   -0.1024867
  O   -2.5924197   -2.2329166    1.4877950
  H   -0.3236346   -0.9440714    1.5004964
  H   -3.1626528    0.6665027   -1.3008024
  H    0.0072270   -2.9069649    0.6257641
  C   -2.9067010    0.0468850    0.7775323
  H   -2.4978062   -3.1350057    1.0843531
  O   -4.2946146   -0.0869751    0.9649850
  C   -3.0500235    2.4410448   -0.0951766
  O   -2.3233283    2.9779058    0.9792240
  H   -2.6129222   -1.6469159   -0.5015393
  H   -2.4705592    0.4405685    1.7225012
  H   -4.6729132   -0.5020376    0.1460091
  H   -4.1466182    2.4739346    0.1046762
  H   -2.8761733    3.0819802   -0.9856487
  H   -2.8694458    2.8438301    1.7971686
$end

$rem
   BASIS  =  6-311++G**
   JOB_TYPE  =  Optimization
   METHOD  =  B3LYP
$end

--------------------------------------------------------------
 ----------------------------------------------------------------
             Standard Nuclear Orientation (Angstroms)
    I     Atom           X                Y                Z
 ----------------------------------------------------------------
    1      C      -0.9673618459    -1.0479596596     0.1650848448
    2      C      -1.5914736788     0.2717212320    -0.3265137350
    3      C       1.1855929584     0.1128153982     0.7052997124
    4      O       0.4904093785     1.3128414306     0.6069670086
    5      C      -0.7443071612     1.4642881892     0.0547633841
    6      O      -1.1560837814     2.5893480930    -0.1797245091
    7      O      -2.8785431381     0.4131834965     0.2158399679
    8      O      -1.5727027672    -2.1359132133    -0.4844814198
    9      H      -1.6378690087     0.2907235059    -1.4414854425
   10      H       1.1743245240    -0.1771198932     1.7793744314
   11      H      -3.5000329599    -0.0791109153    -0.3817001779
   12      C       0.5347214917    -1.0256154900    -0.1284714026
   13      H      -2.3989037743    -2.3511162516     0.0220374581
   14      O       1.1376190320    -2.2639337345     0.1586586784
   15      C       2.6501800513     0.3350419680     0.3046679236
   16      O       2.7475539851     0.7848160903    -1.0215537216
   17      H      -1.0822861702    -1.1483463333     1.2720695612
   18      H       0.6577583533    -0.8297469385    -1.2168968852
   19      H       0.9678539914    -2.4696875093     1.1151906694
   20      H       3.2459085383    -0.5949787772     0.4586542865
   21      H       3.0997586245     1.1061752928     0.9658752600
   22      H       2.9233553179    -0.0112793081    -1.5877515613
 ----------------------------------------------------------------
 Molecular Point Group                 C1    NOp =  1
 Largest Abelian Subgroup              C1    NOp =  1
 Nuclear Repulsion Energy =   799.7125266229 hartrees
 There are       47 alpha and       47 beta electrons
 Requested basis set is 6-311++G(d,p)
 There are 122 shells and 334 basis functions

 Total QAlloc Memory Limit   2000 MB
 Mega-Array Size        61 MB
 MEM_STATIC part        62 MB
 A cutoff of  1.0D-11 yielded   6540 shell pairs
 There are     49546 function pairs (     53020 Cartesian)

 -------------------------------------------------------
 OpenMP Integral Computing Module                       
 Release: version 1.0, May 2013, Q-Chem Inc. Pittsburgh 
 -------------------------------------------------------
 Integral Job Info:
 Integral job number is                      11
 Integral operator is                         1
 short-range coefficients                     0
 long-range coefficients              100000000
 Omega coefficients                           0
 if combine SR and LR in K                    0
 Integral screening is                        0
 Integral computing path is                   2
 max size of driver memory is            800000
 size of driver memory is                593474
 size of scratch memory is              2260544
 max col of scratch BK array               1296
 max len of scratch array in speh3          155
 max len of scratch index in speh4           18
 max int batch size is                      520
 min int batch size is                       52
 fixed nKL is                                52
 max L of basis functions is                  2
 order of int derivative is                   0
 number of shells is                        122
 number of basis is                         346
 number of cartesian basis is               346
 number of contracted shell pairs          6540
 number of primitive shell pairs          15373
 maxK2 (contraction) of shell pair           36
 max number of K2 of shell pair               1
 max number of CS2 of shell pair           1148
 max number of PS2 of shell pair           2226
 mem total for path MDJ                   95464
 -------------------------------------------------------
 Smallest overlap matrix eigenvalue = 5.83E-06

 Scale SEOQF with 1.000000e-01/1.000000e-01/1.000000e-01

 Standard Electronic Orientation quadrupole field applied
 Nucleus-field energy     =     0.0000000211 hartrees
 Guess from superposition of atomic densities
 Warning:  Energy on first SCF cycle will be non-variational
 A restricted hybrid HF-DFT SCF calculation will be
 performed using Pulay DIIS extrapolation
 Exchange:     0.2000 Hartree-Fock + 0.0800 Slater + 0.7200 B88
 Correlation:  0.1900 VWN1RPA + 0.8100 LYP
 Using SG-1 standard quadrature grid
 SCF converges when DIIS error is below 1.0E-08
 ---------------------------------------
  Cycle       Energy         DIIS Error
 ---------------------------------------
    1    -688.4757449954      3.46E-02
    2    -685.8929384706      5.11E-03
    3    -685.2904040977      9.28E-03
    4    -686.1325563478      1.82E-03
    5    -686.1656957872      6.20E-04
    6    -686.1690402678      1.90E-04
    7    -686.1694395254      4.36E-05
    8    -686.1694586261      1.17E-05
    9    -686.1694601650      3.74E-06
   10    -686.1694603652      1.29E-06
   11    -686.1694603308      2.45E-07
   12    -686.1694603012      7.03E-08
   13    -686.1694603026      2.66E-08
   14    -686.1694603064      1.06E-08
   15    -686.1694603069      3.47E-09 Convergence criterion met
 ---------------------------------------
 SCF time:  CPU 548.27 s  wall 615.14 s
 SCF   energy in the final basis set = -686.1694603069
 Total energy in the final basis set = -686.1694603069

 --------------------------------------------------------------

                    Orbital Energies (a.u.)
 --------------------------------------------------------------

 Alpha MOs
 -- Occupied --
-19.186 -19.160 -19.160 -19.159 -19.146 -19.118 -10.319 -10.264
-10.263 -10.259 -10.257 -10.242  -1.128  -1.077  -1.065  -1.048
 -1.047  -1.031  -0.816  -0.794  -0.712  -0.664  -0.654  -0.604
 -0.569  -0.556  -0.546  -0.525  -0.511  -0.504  -0.491  -0.474
 -0.451  -0.438  -0.434  -0.414  -0.407  -0.390  -0.374  -0.358
 -0.351  -0.338  -0.324  -0.316  -0.300  -0.290  -0.279
 -- Virtual --
 -0.048  -0.030  -0.022  -0.015   0.004   0.010   0.014   0.024
  0.041   0.044   0.056   0.058   0.069   0.071   0.080   0.080
  0.086   0.093   0.096   0.104   0.105   0.108   0.114   0.120
  0.122   0.125   0.129   0.131   0.137   0.143   0.153   0.155
  0.158   0.163   0.174   0.175   0.183   0.185   0.189   0.203
  0.209   0.216   0.220   0.228   0.233   0.234   0.241   0.253
  0.255   0.259   0.264   0.274   0.277   0.283   0.291   0.298
  0.302   0.307   0.314   0.317   0.318   0.326   0.328   0.332
  0.335   0.341   0.348   0.352   0.355   0.362   0.376   0.383
  0.385   0.390   0.397   0.420   0.423   0.428   0.448   0.452
  0.477   0.481   0.502   0.515   0.536   0.542   0.549   0.557
  0.569   0.581   0.608   0.612   0.628   0.638   0.643   0.647
  0.667   0.694   0.700   0.711   0.713   0.733   0.749   0.753
  0.766   0.771   0.795   0.807   0.879   0.897   0.910   0.958
  0.982   0.996   1.013   1.041   1.054   1.068   1.094   1.103
  1.123   1.133   1.139   1.155   1.167   1.179   1.194   1.206
  1.210   1.220   1.241   1.243   1.260   1.264   1.274   1.302
  1.315   1.339   1.370   1.379   1.401   1.422   1.438   1.447
  1.460   1.481   1.500   1.504   1.519   1.535   1.544   1.554
  1.565   1.580   1.602   1.610   1.636   1.641   1.661   1.684
  1.687   1.700   1.710   1.727   1.750   1.782   1.792   1.810
  1.826   1.837   1.855   1.878   1.907   1.914   1.962   1.983
  1.985   2.010   2.029   2.037   2.047   2.071   2.077   2.118
  2.135   2.141   2.172   2.185   2.210   2.241   2.264   2.292
  2.301   2.447   2.478   2.484   2.522   2.553   2.577   2.620
  2.638   2.658   2.665   2.713   2.755   2.784   2.813   2.830
  2.851   2.862   2.875   2.891   2.918   2.937   2.949   2.976
  2.987   2.999   3.040   3.062   3.063   3.082   3.086   3.096
  3.112   3.142   3.161   3.173   3.204   3.218   3.228   3.261
  3.272   3.301   3.332   3.345   3.370   3.429   3.510   3.589
  3.673   3.743   3.763   3.795   3.818   3.825   3.895   3.925
  3.932   3.988   4.015   4.096   4.132   4.181   4.238   4.254
  4.317   5.058   5.059   5.077   5.093   5.111   5.134   5.190
  5.325   5.362   5.384   5.393   5.403   5.585   5.603   5.612
  5.615   5.669   5.923  23.723  23.758  23.782  23.797  23.809
 23.827  49.875  49.890  49.904  49.931  49.937  50.037
 --------------------------------------------------------------

          Ground-State Mulliken Net Atomic Charges

     Atom                 Charge (a.u.)
  ----------------------------------------
      1 C                    -0.056014
      2 C                    -0.184155
      3 C                    -0.137198
      4 O                     0.030357
      5 C                     0.097375
      6 O                    -0.248545
      7 O                    -0.218646
      8 O                    -0.226767
      9 H                     0.259160
     10 H                     0.193080
     11 H                     0.273583
     12 C                    -0.664740
     13 H                     0.280499
     14 O                    -0.163300
     15 C                    -0.361044
     16 O                    -0.209398
     17 H                     0.204521
     18 H                     0.252949
     19 H                     0.252487
     20 H                     0.166606
     21 H                     0.204896
     22 H                     0.254295
  ----------------------------------------
  Sum of atomic charges =     0.000000

 -----------------------------------------------------------------
                    Cartesian Multipole Moments
 -----------------------------------------------------------------
    Charge (ESU x 10^10)
                 0.0000
    Dipole Moment (Debye)
         X      -0.0163      Y      -5.2213      Z       1.4411
       Tot       5.4165
    Quadrupole Moments (Debye-Ang)
        XX     -63.3605     XY       5.8014     YY     -89.3406
        XZ       4.1954     YZ      -4.1757     ZZ     -65.7503
    Octopole Moments (Debye-Ang^2)
       XXX     -24.5693    XXY     -36.7923    XYY      -1.8064
       YYY     -26.0907    XXZ      -9.1571    XYZ       9.4901
       YYZ      20.3915    XZZ       6.3825    YZZ      -7.4495
       ZZZ      -4.0137
    Hexadecapole Moments (Debye-Ang^3)
      XXXX   -1228.0911   XXXY      51.0505   XXYY    -396.4067
      XYYY      60.8835   YYYY   -1028.8384   XXXZ      42.8654
      XXYZ      12.9213   XYYZ      -1.5195   YYYZ     -37.6334
      XXZZ    -246.8164   XYZZ     -16.9918   YYZZ    -178.6125
      XZZZ     -13.9596   YZZZ      -6.2940   ZZZZ    -188.7412
 -----------------------------------------------------------------
 Calculating analytic gradient of the SCF energy
 Gradient of SCF Energy
            1           2           3           4           5           6
    1  -0.0083128  -0.0120124  -0.0093376   0.0165700   0.0088350  -0.0134103
    2  -0.0098013   0.0181882   0.0339619  -0.0253473  -0.0506905   0.0283620
    3  -0.0025882  -0.0004692  -0.0054559   0.0070147   0.0093735  -0.0116810
            7           8           9          10          11          12
    1   0.0277711   0.0290898  -0.0037048  -0.0000482  -0.0152687   0.0078366
    2   0.0107471   0.0150783   0.0040986   0.0021486  -0.0163925  -0.0048970
    3   0.0154925  -0.0129975  -0.0111362   0.0068925  -0.0170123   0.0026527
           13          14          15          16          17          18
    1  -0.0225280  -0.0034728  -0.0100024  -0.0090522   0.0027193  -0.0033647
    2  -0.0031647   0.0069125  -0.0002115   0.0225690  -0.0047358   0.0043174
    3   0.0160219  -0.0229525  -0.0166033   0.0266956   0.0094045  -0.0110901
           19          20          21          22
    1  -0.0044460   0.0107986   0.0067114   0.0046293
    2  -0.0030652  -0.0079800   0.0049187  -0.0250164
    3   0.0250971  -0.0005678   0.0067629  -0.0128540
 Max gradient component =       5.069E-02
 RMS gradient           =       1.521E-02
 Gradient time:  CPU 171.50 s  wall 220.83 s
 Geometry Optimization Parameters
   NAtoms,    NIC,     NZ,  NCons,   NDum,   NFix, NCnnct, MaxDiis
       22     163       0       0       0       0       0       0


** GEOMETRY OPTIMIZATION IN DELOCALIZED INTERNAL COORDINATES **
   Searching for a Minimum

   Optimization Cycle:   1

                       Coordinates (Angstroms)
     ATOM                X               Y               Z
      1  C        -0.9673618459   -1.0479596596    0.1650848448
      2  C        -1.5914736788    0.2717212320   -0.3265137350
      3  C         1.1855929584    0.1128153982    0.7052997124
      4  O         0.4904093785    1.3128414306    0.6069670086
      5  C        -0.7443071612    1.4642881892    0.0547633841
      6  O        -1.1560837814    2.5893480930   -0.1797245091
      7  O        -2.8785431381    0.4131834965    0.2158399679
      8  O        -1.5727027672   -2.1359132133   -0.4844814198
      9  H        -1.6378690087    0.2907235059   -1.4414854425
     10  H         1.1743245240   -0.1771198932    1.7793744314
     11  H        -3.5000329599   -0.0791109153   -0.3817001779
     12  C         0.5347214917   -1.0256154900   -0.1284714026
     13  H        -2.3989037743   -2.3511162516    0.0220374581
     14  O         1.1376190320   -2.2639337345    0.1586586784
     15  C         2.6501800513    0.3350419680    0.3046679236
     16  O         2.7475539851    0.7848160903   -1.0215537216
     17  H        -1.0822861702   -1.1483463333    1.2720695612
     18  H         0.6577583533   -0.8297469385   -1.2168968852
     19  H         0.9678539914   -2.4696875093    1.1151906694
     20  H         3.2459085383   -0.5949787772    0.4586542865
     21  H         3.0997586245    1.1061752928    0.9658752600
     22  H         2.9233553179   -0.0112793081   -1.5877515613
   Point Group: c1    Number of degrees of freedom:    60


   Energy is   -686.169460307


 Attempting to Generate Delocalized Internal Coordinates

 60 Hessian modes will be used to form the next step
  Hessian Eigenvalues:
     0.004606    0.005740    0.007466    0.010760    0.014240    0.014733
     0.015079    0.015140    0.015143    0.032909    0.038313    0.045222
     0.048256    0.049214    0.049573    0.050666    0.055718    0.059150
     0.060964    0.066012    0.068869    0.075778    0.078670    0.112256
     0.115454    0.135954    0.139105    0.160000    0.160000    0.160000
     0.160000    0.164726    0.174299    0.188104    0.198351    0.219696
     0.232668    0.249822    0.265855    0.278502    0.283568    0.290054
     0.305101    0.318235    0.319628    0.320616    0.323125    0.323288
     0.325114    0.444963    0.449177    0.449935    0.449972    0.453946
     0.489351    0.489764    0.489925    0.490135    0.508029    0.950384

 Minimum Search - Taking Simple RFO Step
 Searching for Lamda that Minimizes Along All modes
 Value Taken    Lamda =  -0.01983175
 Calculated Step too Large.  Step scaled by  0.941357
 Step Taken.  Stepsize is  0.300000

                             Maximum     Tolerance    Cnvgd?
         Gradient           0.034999      0.000300      NO
         Displacement       0.106953      0.001200      NO
         Energy change     *********      0.000001      NO


 New Cartesian Coordinates Obtained by Inverse Iteration

 Displacement from previous Coordinates is:  0.411479
 ----------------------------------------------------------------
             Standard Nuclear Orientation (Angstroms)
    I     Atom           X                Y                Z
 ----------------------------------------------------------------
    1      C      -0.9709093853    -1.0580564455     0.1708456951
    2      C      -1.5844912347     0.2678593548    -0.3089597852
    3      C       1.1709629360     0.0988022097     0.6913383726
    4      O       0.4798637882     1.3352989546     0.5878900486
    5      C      -0.7498115133     1.5014510484     0.0465395044
    6      O      -1.1609837792     2.6167902020    -0.1439793115
    7      O      -2.8904205986     0.4500155427     0.2104595474
    8      O      -1.5843240253    -2.1663556487    -0.4677186902
    9      H      -1.6099954635     0.2576972681    -1.4080685617
   10      H       1.1612068769    -0.1951990819     1.7551513707
   11      H      -3.5150210370     0.0031014755    -0.3746384521
   12      C       0.5329581159    -1.0505686895    -0.1166360810
   13      H      -2.3942961176    -2.3909329793     0.0078324275
   14      O       1.1782169775    -2.2774974562     0.1605223821
   15      C       2.6322828378     0.3390371576     0.2967541712
   16      O       2.7775241924     0.7721783479    -1.0464791365
   17      H      -1.1073597692    -1.1270965414     1.2637023585
   18      H       0.6792585579    -0.8732404484    -1.1886749943
   19      H       1.0226720460    -2.5117733494     1.0867934233
   20      H       3.1996206484    -0.5790245999     0.4939850099
   21      H       3.0416931404     1.1207190001     0.9470981624
   22      H       2.9768247672     0.0129413513    -1.6078531296
 ----------------------------------------------------------------
 Molecular Point Group                 C1    NOp =  1
 Largest Abelian Subgroup              C1    NOp =  1
 Nuclear Repulsion Energy =   796.6558418466 hartrees
 There are       47 alpha and       47 beta electrons
 Applying Cartesian multipole field
    Component          Value
    ---------          -----
     (2,0,0)        1.00000E-11
     (0,2,0)        2.00000E-11
     (0,0,2)       -3.00000E-11
 Nucleus-field energy     =     0.0000000216 hartrees
 Requested basis set is 6-311++G(d,p)
 There are 122 shells and 334 basis functions
 A cutoff of  1.0D-11 yielded   6527 shell pairs
 There are     49436 function pairs (     52900 Cartesian)
 Smallest overlap matrix eigenvalue = 6.12E-06
 Guess MOs from SCF MO coefficient file
 Reading MOs from coefficient file
 Reading MOs from coefficient file
 A restricted hybrid HF-DFT SCF calculation will be
 performed using Pulay DIIS extrapolation
 Exchange:     0.2000 Hartree-Fock + 0.0800 Slater + 0.7200 B88
 Correlation:  0.1900 VWN1RPA + 0.8100 LYP
 Using SG-1 standard quadrature grid
 SCF converges when DIIS error is below 1.0E-08
 Geometry optimization detected.  Setting ReadMinima to 0
 Setting SaveMinima to 0
 Inaccurate integrated density:
   Number of electrons =    94
   Numerical integral  =    94.102145112974
   Relative error      =     0.1086650138 %
 ---------------------------------------
  Cycle       Energy         DIIS Error
 ---------------------------------------
    1    -686.2310510041      1.41E-03
    2    -686.1794574157      3.01E-04
    3    -686.1784148554      4.54E-04
    4    -686.1803841208      1.12E-04
    5    -686.1804943663      4.18E-05
    6    -686.1805119873      7.88E-06
    7    -686.1805124467      2.84E-06
    8    -686.1805126482      6.37E-07
    9    -686.1805126953      2.01E-07
   10    -686.1805126660      6.58E-08
   11    -686.1805126642      2.02E-08
   12    -686.1805126671      4.27E-09 Convergence criterion met
 ---------------------------------------
 SCF time:  CPU 455.30 s  wall 572.95 s
 SCF   energy in the final basis set = -686.1805126671
 Total energy in the final basis set = -686.1805126671

 --------------------------------------------------------------

                    Orbital Energies (a.u.)
 --------------------------------------------------------------

 Alpha MOs
 -- Occupied --
-19.183 -19.160 -19.158 -19.157 -19.144 -19.118 -10.317 -10.264
-10.263 -10.260 -10.259 -10.240  -1.124  -1.076  -1.066  -1.050
 -1.046  -1.034  -0.822  -0.796  -0.716  -0.664  -0.660  -0.605
 -0.572  -0.559  -0.547  -0.525  -0.512  -0.504  -0.488  -0.473
 -0.452  -0.436  -0.432  -0.416  -0.406  -0.391  -0.375  -0.359
 -0.353  -0.338  -0.326  -0.317  -0.303  -0.293  -0.283
 -- Virtual --
 -0.043  -0.026  -0.019  -0.012   0.004   0.011   0.015   0.025
  0.041   0.045   0.056   0.059   0.070   0.072   0.079   0.081
  0.089   0.093   0.097   0.104   0.106   0.108   0.114   0.120
  0.124   0.125   0.129   0.132   0.139   0.144   0.150   0.156
  0.159   0.163   0.170   0.176   0.180   0.186   0.190   0.204
  0.210   0.215   0.221   0.228   0.231   0.234   0.242   0.250
  0.256   0.259   0.265   0.271   0.274   0.284   0.291   0.298
  0.303   0.308   0.315   0.316   0.317   0.327   0.329   0.333
  0.336   0.341   0.348   0.353   0.356   0.363   0.374   0.382
  0.385   0.388   0.397   0.420   0.425   0.430   0.449   0.451
  0.479   0.488   0.506   0.513   0.537   0.544   0.557   0.558
  0.570   0.585   0.611   0.615   0.629   0.639   0.647   0.653
  0.674   0.695   0.704   0.714   0.715   0.736   0.748   0.759
  0.765   0.771   0.800   0.810   0.882   0.892   0.908   0.956
  0.981   1.000   1.016   1.044   1.055   1.066   1.090   1.104
  1.120   1.129   1.140   1.149   1.165   1.181   1.189   1.210
  1.215   1.217   1.242   1.244   1.257   1.264   1.280   1.299
  1.314   1.343   1.374   1.378   1.415   1.415   1.440   1.454
  1.467   1.483   1.503   1.510   1.522   1.537   1.546   1.560
  1.567   1.578   1.597   1.608   1.632   1.639   1.665   1.678
  1.688   1.696   1.704   1.726   1.750   1.774   1.792   1.804
  1.823   1.840   1.852   1.880   1.910   1.921   1.967   1.987
  2.003   2.016   2.045   2.052   2.073   2.079   2.097   2.126
  2.141   2.153   2.170   2.200   2.226   2.250   2.264   2.308
  2.314   2.473   2.493   2.505   2.534   2.570   2.589   2.609
  2.632   2.648   2.657   2.710   2.750   2.777   2.804   2.810
  2.846   2.856   2.871   2.888   2.907   2.929   2.938   2.968
  2.977   2.994   3.024   3.060   3.067   3.094   3.100   3.100
  3.111   3.148   3.164   3.177   3.208   3.216   3.229   3.253
  3.288   3.296   3.329   3.354   3.384   3.425   3.511   3.594
  3.694   3.768   3.797   3.826   3.837   3.850   3.897   3.924
  3.951   3.984   4.006   4.087   4.123   4.177   4.225   4.263
  4.317   5.054   5.062   5.074   5.088   5.097   5.123   5.190
  5.315   5.366   5.394   5.398   5.403   5.603   5.623   5.636
  5.650   5.692   5.916  23.729  23.759  23.783  23.810  23.824
 23.847  49.879  49.896  49.911  49.936  49.940  50.045
 --------------------------------------------------------------

          Ground-State Mulliken Net Atomic Charges

     Atom                 Charge (a.u.)
  ----------------------------------------
      1 C                    -0.068491
      2 C                    -0.195908
      3 C                    -0.190652
      4 O                     0.022016
      5 C                     0.105581
      6 O                    -0.248047
      7 O                    -0.225995
      8 O                    -0.235147
      9 H                     0.254179
     10 H                     0.204682
     11 H                     0.274942
     12 C                    -0.572197
     13 H                     0.279879
     14 O                    -0.174692
     15 C                    -0.347465
     16 O                    -0.222486
     17 H                     0.207164
     18 H                     0.257184
     19 H                     0.249010
     20 H                     0.165511
     21 H                     0.207936
     22 H                     0.252996
  ----------------------------------------
  Sum of atomic charges =     0.000000

 -----------------------------------------------------------------
                    Cartesian Multipole Moments
 -----------------------------------------------------------------
    Charge (ESU x 10^10)
                 0.0000
    Dipole Moment (Debye)
         X       0.0085      Y      -5.2451      Z       1.4516
       Tot       5.4423
    Quadrupole Moments (Debye-Ang)
        XX     -63.4734     XY       5.5025     YY     -88.9515
        XZ       4.3519     YZ      -4.4670     ZZ     -65.7047
    Octopole Moments (Debye-Ang^2)
       XXX     -25.5012    XXY     -36.4782    XYY      -1.3009
       YYY     -27.9352    XXZ      -9.4548    XYZ       9.3984
       YYZ      20.1561    XZZ       6.9988    YZZ      -7.4966
       ZZZ      -4.0824
    Hexadecapole Moments (Debye-Ang^3)
      XXXX   -1230.4162   XXXY      51.4963   XXYY    -400.2434
      XYYY      65.9336   YYYY   -1044.1987   XXXZ      46.0587
      XXYZ      11.2546   XYYZ       1.8749   YYYZ     -40.5635
      XXZZ    -245.1841   XYZZ     -15.9753   YYZZ    -181.1385
      XZZZ     -10.6608   YZZZ      -6.6611   ZZZZ    -185.4239
 -----------------------------------------------------------------
 Calculating analytic gradient of the SCF energy
 Gradient of SCF Energy
            1           2           3           4           5           6
    1  -0.0028058  -0.0038884  -0.0067615   0.0026079   0.0053619  -0.0028450
    2  -0.0027006   0.0063243   0.0146776  -0.0075897  -0.0176660   0.0106271
    3  -0.0038030   0.0018545  -0.0001853   0.0030046  -0.0009943  -0.0027051
            7           8           9          10          11          12
    1   0.0028100   0.0043916  -0.0004570  -0.0000437  -0.0019912   0.0065967
    2   0.0034564   0.0012284   0.0019335  -0.0008117  -0.0037923  -0.0046727
    3   0.0015315  -0.0008569  -0.0007921   0.0017111  -0.0014298   0.0027793
           13          14          15          16          17          18
    1  -0.0034804  -0.0012799  -0.0024852  -0.0004928   0.0013883  -0.0008129
    2  -0.0006664  -0.0006766  -0.0009511   0.0034926  -0.0001242   0.0013040
    3   0.0017729  -0.0047025  -0.0055246   0.0027825   0.0015664  -0.0012281
           19          20          21          22
    1   0.0001480   0.0016408   0.0018424   0.0005561
    2   0.0005343  -0.0007226  -0.0002773  -0.0029272
    3   0.0038526   0.0009943   0.0028215  -0.0024494
 Max gradient component =       1.767E-02
 RMS gradient           =       4.246E-03
 Gradient time:  CPU 170.44 s  wall 213.53 s
 Geometry Optimization Parameters
   NAtoms,    NIC,     NZ,  NCons,   NDum,   NFix, NCnnct, MaxDiis
       22     163       0       0       0       0       0       0

 Cartesian Hessian Update
 Hessian Updated using BFGS Update


** GEOMETRY OPTIMIZATION IN DELOCALIZED INTERNAL COORDINATES **
   Searching for a Minimum

   Optimization Cycle:   2

                       Coordinates (Angstroms)
     ATOM                X               Y               Z
      1  C        -0.9709093853   -1.0580564455    0.1708456951
      2  C        -1.5844912347    0.2678593548   -0.3089597852
      3  C         1.1709629360    0.0988022097    0.6913383726
      4  O         0.4798637882    1.3352989546    0.5878900486
      5  C        -0.7498115133    1.5014510484    0.0465395044
      6  O        -1.1609837792    2.6167902020   -0.1439793115
      7  O        -2.8904205986    0.4500155427    0.2104595474
      8  O        -1.5843240253   -2.1663556487   -0.4677186902
      9  H        -1.6099954635    0.2576972681   -1.4080685617
     10  H         1.1612068769   -0.1951990819    1.7551513707
     11  H        -3.5150210370    0.0031014755   -0.3746384521
     12  C         0.5329581159   -1.0505686895   -0.1166360810
     13  H        -2.3942961176   -2.3909329793    0.0078324275
     14  O         1.1782169775   -2.2774974562    0.1605223821
     15  C         2.6322828378    0.3390371576    0.2967541712
     16  O         2.7775241924    0.7721783479   -1.0464791365
     17  H        -1.1073597692   -1.1270965414    1.2637023585
     18  H         0.6792585579   -0.8732404484   -1.1886749943
     19  H         1.0226720460   -2.5117733494    1.0867934233
     20  H         3.1996206484   -0.5790245999    0.4939850099
     21  H         3.0416931404    1.1207190001    0.9470981624
     22  H         2.9768247672    0.0129413513   -1.6078531296
   Point Group: c1    Number of degrees of freedom:    60


   Energy is   -686.180512667

 Hessian Updated using BFGS Update

 58 Hessian modes will be used to form the next step
  Hessian Eigenvalues:
     0.004595    0.005722    0.007464    0.011021    0.014101    0.014687
     0.015054    0.015082    0.015143    0.032894    0.038250    0.045458
     0.048267    0.049557    0.050643    0.051573    0.055697    0.059153
     0.060770    0.066391    0.068883    0.075729    0.078663    0.112256
     0.115820    0.135762    0.139267    0.159370    0.161681    0.165004
     0.176175    0.188667    0.198955    0.221244    0.229726    0.251721
     0.262260    0.277097    0.281882    0.289888    0.302945    0.318091
     0.320053    0.321101    0.322301    0.324283    0.324631    0.424071
     0.445127    0.449390    0.449962    0.454741    0.489466    0.489840
     0.489953    0.491958    0.508631    0.926390

 Minimum Search - Taking Simple RFO Step
 Searching for Lamda that Minimizes Along All modes
 Value Taken    Lamda =  -0.00304476
 Calculated Step too Large.  Step scaled by  0.768568
 Step Taken.  Stepsize is  0.300000

                             Maximum     Tolerance    Cnvgd?
         Gradient           0.007731      0.000300      NO
         Displacement       0.099023      0.001200      NO
         Energy change     -0.011052      0.000001      NO


 New Cartesian Coordinates Obtained by Inverse Iteration

 Displacement from previous Coordinates is:  0.407971
 ----------------------------------------------------------------
             Standard Nuclear Orientation (Angstroms)
    I     Atom           X                Y                Z
 ----------------------------------------------------------------
    1      C      -0.9684736294    -1.0583284881     0.1813494317
    2      C      -1.5724146412     0.2644173717    -0.2979270929
    3      C       1.1781917391     0.0957704763     0.6892383429
    4      O       0.4786999740     1.3435232957     0.6047352964
    5      C      -0.7676899346     1.5125309984     0.1026386263
    6      O      -1.1968514511     2.6188148492    -0.0558280373
    7      O      -2.8965424070     0.4330730210     0.1826883652
    8      O      -1.5814258338    -2.1606899077    -0.4724569458
    9      H      -1.5655031766     0.2600278027    -1.3953310694
   10      H       1.1841825941    -0.1933291344     1.7510694361
   11      H      -3.5042284680     0.0384357026    -0.4472864069
   12      C       0.5298147627    -1.0483160183    -0.1106031807
   13      H      -2.3875595204    -2.3916585946    -0.0043928285
   14      O       1.1819480053    -2.2724594268     0.1677378823
   15      C       2.6308979940     0.3524312695     0.2812984946
   16      O       2.7621704073     0.7169327651    -1.0845351322
   17      H      -1.1220244140    -1.1327817932     1.2687225780
   18      H       0.6810068135    -0.8793519268    -1.1804766376
   19      H       1.0068635354    -2.5292927682     1.0793602987
   20      H       3.2143001451    -0.5423991038     0.5161743429
   21      H       3.0166735630     1.1799259892     0.8807512630
   22      H       2.9834359032    -0.0611297072    -1.6010226950
 ----------------------------------------------------------------
 Molecular Point Group                 C1    NOp =  1
 Largest Abelian Subgroup              C1    NOp =  1
 Nuclear Repulsion Energy =   796.8434960973 hartrees
 There are       47 alpha and       47 beta electrons
 Applying Cartesian multipole field
    Component          Value
    ---------          -----
     (2,0,0)        1.00000E-11
     (0,2,0)        2.00000E-11
     (0,0,2)       -3.00000E-11
 Nucleus-field energy     =     0.0000000215 hartrees
 Requested basis set is 6-311++G(d,p)
 There are 122 shells and 334 basis functions
 A cutoff of  1.0D-11 yielded   6527 shell pairs
 There are     49417 function pairs (     52873 Cartesian)
 Smallest overlap matrix eigenvalue = 6.06E-06
 Guess MOs from SCF MO coefficient file
 Reading MOs from coefficient file
 Reading MOs from coefficient file
 A restricted hybrid HF-DFT SCF calculation will be
 performed using Pulay DIIS extrapolation
 Exchange:     0.2000 Hartree-Fock + 0.0800 Slater + 0.7200 B88
 Correlation:  0.1900 VWN1RPA + 0.8100 LYP
 Using SG-1 standard quadrature grid
 SCF converges when DIIS error is below 1.0E-08
 Geometry optimization detected.  Setting ReadMinima to 0
 Setting SaveMinima to 0
 ---------------------------------------
  Cycle       Energy         DIIS Error
 ---------------------------------------
    1    -686.1879872051      8.94E-04
    2    -686.1818717564      1.73E-04
    3    -686.1813213645      3.00E-04
    4    -686.1821976238      4.67E-05
    5    -686.1822108665      2.93E-05
    6    -686.1822188403      3.71E-06
    7    -686.1822189813      1.78E-06
    8    -686.1822190878      4.13E-07
    9    -686.1822191115      1.56E-07
   10    -686.1822190988      3.33E-08
   11    -686.1822191000      8.51E-09 Convergence criterion met
 ---------------------------------------
 SCF time:  CPU 421.18 s  wall 533.98 s
 SCF   energy in the final basis set = -686.1822191000
 Total energy in the final basis set = -686.1822191000

 --------------------------------------------------------------

                    Orbital Energies (a.u.)
 --------------------------------------------------------------

 Alpha MOs
 -- Occupied --
-19.181 -19.159 -19.157 -19.156 -19.143 -19.118 -10.316 -10.263
-10.262 -10.259 -10.259 -10.240  -1.122  -1.076  -1.066  -1.049
 -1.047  -1.035  -0.824  -0.796  -0.716  -0.662  -0.661  -0.604
 -0.572  -0.560  -0.547  -0.525  -0.512  -0.504  -0.488  -0.473
 -0.453  -0.437  -0.432  -0.416  -0.404  -0.391  -0.374  -0.360
 -0.354  -0.338  -0.326  -0.317  -0.304  -0.294  -0.283
 -- Virtual --
 -0.041  -0.026  -0.018  -0.010   0.005   0.011   0.016   0.026
  0.041   0.044   0.057   0.058   0.071   0.073   0.079   0.082
  0.089   0.092   0.098   0.105   0.106   0.108   0.114   0.119
  0.125   0.126   0.130   0.132   0.139   0.144   0.150   0.155
  0.159   0.163   0.170   0.176   0.180   0.187   0.190   0.203
  0.210   0.214   0.223   0.229   0.231   0.234   0.243   0.250
  0.258   0.260   0.265   0.271   0.275   0.284   0.292   0.298
  0.303   0.307   0.315   0.316   0.317   0.328   0.329   0.333
  0.335   0.341   0.348   0.353   0.357   0.363   0.374   0.381
  0.385   0.388   0.399   0.421   0.427   0.430   0.451   0.452
  0.482   0.490   0.508   0.512   0.537   0.546   0.558   0.560
  0.571   0.587   0.614   0.618   0.628   0.640   0.651   0.655
  0.677   0.695   0.707   0.714   0.718   0.737   0.746   0.762
  0.767   0.772   0.799   0.809   0.880   0.896   0.907   0.960
  0.979   0.996   1.014   1.045   1.057   1.065   1.087   1.102
  1.118   1.129   1.142   1.147   1.165   1.183   1.189   1.211
  1.213   1.216   1.242   1.245   1.257   1.262   1.284   1.297
  1.312   1.347   1.374   1.382   1.417   1.421   1.438   1.457
  1.473   1.485   1.504   1.510   1.526   1.534   1.547   1.564
  1.566   1.581   1.593   1.610   1.634   1.637   1.668   1.674
  1.691   1.697   1.706   1.734   1.752   1.777   1.790   1.804
  1.823   1.843   1.852   1.884   1.913   1.925   1.971   1.990
  2.004   2.023   2.049   2.056   2.078   2.082   2.101   2.130
  2.147   2.152   2.168   2.209   2.228   2.254   2.266   2.313
  2.318   2.480   2.499   2.510   2.536   2.573   2.590   2.604
  2.635   2.652   2.656   2.713   2.754   2.771   2.806   2.810
  2.846   2.859   2.872   2.885   2.908   2.929   2.935   2.965
  2.974   2.991   3.018   3.060   3.071   3.096   3.100   3.105
  3.116   3.153   3.164   3.179   3.205   3.215   3.230   3.250
  3.293   3.297   3.330   3.361   3.388   3.423   3.515   3.596
  3.704   3.778   3.806   3.828   3.841   3.858   3.903   3.923
  3.959   3.983   4.007   4.084   4.124   4.185   4.220   4.270
  4.316   5.055   5.065   5.074   5.087   5.099   5.125   5.189
  5.310   5.367   5.395   5.402   5.407   5.601   5.633   5.646
  5.658   5.700   5.912  23.730  23.762  23.788  23.816  23.832
 23.854  49.879  49.899  49.914  49.938  49.944  50.048
 --------------------------------------------------------------

          Ground-State Mulliken Net Atomic Charges

     Atom                 Charge (a.u.)
  ----------------------------------------
      1 C                    -0.047245
      2 C                    -0.206568
      3 C                    -0.156082
      4 O                     0.009318
      5 C                     0.097095
      6 O                    -0.246088
      7 O                    -0.237546
      8 O                    -0.237402
      9 H                     0.253744
     10 H                     0.211870
     11 H                     0.278886
     12 C                    -0.587613
     13 H                     0.280225
     14 O                    -0.178755
     15 C                    -0.350690
     16 O                    -0.225974
     17 H                     0.205810
     18 H                     0.259018
     19 H                     0.248714
     20 H                     0.165641
     21 H                     0.210480
     22 H                     0.253161
  ----------------------------------------
  Sum of atomic charges =     0.000000

 -----------------------------------------------------------------
                    Cartesian Multipole Moments
 -----------------------------------------------------------------
    Charge (ESU x 10^10)
                 0.0000
    Dipole Moment (Debye)
         X       0.1173      Y      -5.1603      Z       1.3928
       Tot       5.3463
    Quadrupole Moments (Debye-Ang)
        XX     -63.6560     XY       5.4747     YY     -88.2956
        XZ       4.8529     YZ      -4.7252     ZZ     -65.8369
    Octopole Moments (Debye-Ang^2)
       XXX     -21.5223    XXY     -35.0548    XYY      -0.1606
       YYY     -27.8230    XXZ     -10.9300    XYZ      10.1896
       YYZ      18.2841    XZZ       5.6179    YZZ      -7.6470
       ZZZ      -4.9432
    Hexadecapole Moments (Debye-Ang^3)
      XXXX   -1231.6033   XXXY      52.7867   XXYY    -397.8935
      XYYY      72.4785   YYYY   -1037.4153   XXXZ      54.5342
      XXYZ      10.1671   XYYZ       3.5833   YYYZ     -50.3419
      XXZZ    -245.7267   XYZZ     -16.4011   YYZZ    -180.6318
      XZZZ      -6.1768   YZZZ     -11.6202   ZZZZ    -187.9299
 -----------------------------------------------------------------
 Calculating analytic gradient of the SCF energy
 Gradient of SCF Energy
            1           2           3           4           5           6
    1  -0.0011673  -0.0000033  -0.0033518   0.0003890   0.0002459   0.0005576
    2  -0.0013849   0.0005939   0.0067423  -0.0045354  -0.0034874   0.0016655
    3  -0.0016846  -0.0000691  -0.0012013   0.0019433   0.0026621  -0.0028832
            7           8           9          10          11          12
    1  -0.0005194  -0.0007452  -0.0007714   0.0003515   0.0011310   0.0031068
    2   0.0025109  -0.0001012   0.0007534  -0.0000431  -0.0014496  -0.0024494
    3  -0.0012023   0.0013161   0.0003116   0.0002454   0.0015967   0.0003926
           13          14          15          16          17          18
    1   0.0011269  -0.0024626   0.0000969   0.0002953   0.0000760   0.0003462
    2   0.0001193  -0.0003333  -0.0000924  -0.0010478   0.0003517   0.0003583
    3  -0.0008923  -0.0001484  -0.0013736   0.0003354  -0.0000677   0.0002189
           19          20          21          22
    1   0.0011473  -0.0001125   0.0007071  -0.0004442
    2   0.0009959   0.0003062  -0.0006544   0.0011814
    3  -0.0005199  -0.0001250   0.0005310   0.0006143
 Max gradient component =       6.742E-03
 RMS gradient           =       1.610E-03
 Gradient time:  CPU 169.90 s  wall 209.22 s
 Geometry Optimization Parameters
   NAtoms,    NIC,     NZ,  NCons,   NDum,   NFix, NCnnct, MaxDiis
       22     163       0       0       0       0       0       0

 Cartesian Hessian Update
 Hessian Updated using BFGS Update


** GEOMETRY OPTIMIZATION IN DELOCALIZED INTERNAL COORDINATES **
   Searching for a Minimum

   Optimization Cycle:   3

                       Coordinates (Angstroms)
     ATOM                X               Y               Z
      1  C        -0.9684736294   -1.0583284881    0.1813494317
      2  C        -1.5724146412    0.2644173717   -0.2979270929
      3  C         1.1781917391    0.0957704763    0.6892383429
      4  O         0.4786999740    1.3435232957    0.6047352964
      5  C        -0.7676899346    1.5125309984    0.1026386263
      6  O        -1.1968514511    2.6188148492   -0.0558280373
      7  O        -2.8965424070    0.4330730210    0.1826883652
      8  O        -1.5814258338   -2.1606899077   -0.4724569458
      9  H        -1.5655031766    0.2600278027   -1.3953310694
     10  H         1.1841825941   -0.1933291344    1.7510694361
     11  H        -3.5042284680    0.0384357026   -0.4472864069
     12  C         0.5298147627   -1.0483160183   -0.1106031807
     13  H        -2.3875595204   -2.3916585946   -0.0043928285
     14  O         1.1819480053   -2.2724594268    0.1677378823
     15  C         2.6308979940    0.3524312695    0.2812984946
     16  O         2.7621704073    0.7169327651   -1.0845351322
     17  H        -1.1220244140   -1.1327817932    1.2687225780
     18  H         0.6810068135   -0.8793519268   -1.1804766376
     19  H         1.0068635354   -2.5292927682    1.0793602987
     20  H         3.2143001451   -0.5423991038    0.5161743429
     21  H         3.0166735630    1.1799259892    0.8807512630
     22  H         2.9834359032   -0.0611297072   -1.6010226950
   Point Group: c1    Number of degrees of freedom:    60


   Energy is   -686.182219100

 Hessian Updated using BFGS Update

 59 Hessian modes will be used to form the next step
  Hessian Eigenvalues:
     0.003854    0.005455    0.007378    0.009200    0.013929    0.014579
     0.014908    0.015132    0.015230    0.032860    0.038757    0.045226
     0.048295    0.049609    0.050766    0.052504    0.055832    0.060037
     0.061845    0.067080    0.069030    0.075976    0.078984    0.112510
     0.115705    0.137186    0.139630    0.158997    0.160511    0.161641
     0.165925    0.178226    0.190040    0.197716    0.221090    0.233987
     0.251929    0.259863    0.279359    0.280965    0.289862    0.303140
     0.318447    0.320131    0.321847    0.323255    0.324432    0.327252
     0.413062    0.445972    0.449419    0.450116    0.457832    0.489466
     0.489841    0.490056    0.507836    0.544740    0.949114

 Minimum Search - Taking Simple RFO Step
 Searching for Lamda that Minimizes Along All modes
 Value Taken    Lamda =  -0.00249629
 Calculated Step too Large.  Step scaled by  0.547625
 Step Taken.  Stepsize is  0.300000

                             Maximum     Tolerance    Cnvgd?
         Gradient           0.002684      0.000300      NO
         Displacement       0.093485      0.001200      NO
         Energy change     -0.001706      0.000001      NO


 New Cartesian Coordinates Obtained by Inverse Iteration

 Displacement from previous Coordinates is:  0.373049
 ----------------------------------------------------------------
             Standard Nuclear Orientation (Angstroms)
    I     Atom           X                Y                Z
 ----------------------------------------------------------------
    1      C      -0.9639801004    -1.0574349977     0.1872475850
    2      C      -1.5654920382     0.2611535614    -0.2952039238
    3      C       1.1842443584     0.0967319454     0.6844868276
    4      O       0.4792922367     1.3528557752     0.6038346617
    5      C      -0.7780574823     1.5191023065     0.1259056992
    6      O      -1.2471942399     2.6144273292     0.0535300879
    7      O      -2.9003892530     0.4144513256     0.1630245149
    8      O      -1.5771207363    -2.1573871157    -0.4730825547
    9      H      -1.5395828710     0.2601708413    -1.3919651271
   10      H       1.1954305659    -0.1837890116     1.7469626994
   11      H      -3.4995885742     0.0776386234    -0.5058769358
   12      C       0.5296987609    -1.0450574831    -0.1079615732
   13      H      -2.3829177502    -2.3885091109    -0.0061932950
   14      O       1.1898836916    -2.2663638126     0.1726126984
   15      C       2.6317414685     0.3615029415     0.2688006544
   16      O       2.7598247074     0.6656941609    -1.1133683092
   17      H      -1.1250352879    -1.1353146014     1.2723287895
   18      H       0.6796425337    -0.8814818717    -1.1778881673
   19      H       0.9890829455    -2.5449493543     1.0713761078
   20      H       3.2289180680    -0.5124010322     0.5409971012
   21      H       2.9951627532     1.2249912412     0.8271905770
   22      H       3.0019082042    -0.1298849875    -1.5908537861
 ----------------------------------------------------------------
 Molecular Point Group                 C1    NOp =  1
 Largest Abelian Subgroup              C1    NOp =  1
 Nuclear Repulsion Energy =   796.7252395629 hartrees
 There are       47 alpha and       47 beta electrons
 Applying Cartesian multipole field
    Component          Value
    ---------          -----
     (2,0,0)        1.00000E-11
     (0,2,0)        2.00000E-11
     (0,0,2)       -3.00000E-11
 Nucleus-field energy     =     0.0000000214 hartrees
 Requested basis set is 6-311++G(d,p)
 There are 122 shells and 334 basis functions
 A cutoff of  1.0D-11 yielded   6527 shell pairs
 There are     49398 function pairs (     52852 Cartesian)
 Smallest overlap matrix eigenvalue = 5.97E-06
 Guess MOs from SCF MO coefficient file
 Reading MOs from coefficient file
 Reading MOs from coefficient file
 A restricted hybrid HF-DFT SCF calculation will be
 performed using Pulay DIIS extrapolation
 Exchange:     0.2000 Hartree-Fock + 0.0800 Slater + 0.7200 B88
 Correlation:  0.1900 VWN1RPA + 0.8100 LYP
 Using SG-1 standard quadrature grid
 SCF converges when DIIS error is below 1.0E-08
 Geometry optimization detected.  Setting ReadMinima to 0
 Setting SaveMinima to 0
 ---------------------------------------
  Cycle       Energy         DIIS Error
 ---------------------------------------
    1    -686.1740908903      1.09E-03
    2    -686.1829734715      1.20E-04
    3    -686.1829669899      1.47E-04
    4    -686.1831755148      3.91E-05
    5    -686.1831868175      1.67E-05
    6    -686.1831889601      7.28E-06
    7    -686.1831898674      2.62E-06
    8    -686.1831898188      3.23E-07
    9    -686.1831897790      1.64E-07
   10    -686.1831897977      4.87E-08
   11    -686.1831898008      1.56E-08
   12    -686.1831897979      2.30E-09 Convergence criterion met
 ---------------------------------------
 SCF time:  CPU 444.17 s  wall 554.22 s
 SCF   energy in the final basis set = -686.1831897979
 Total energy in the final basis set = -686.1831897979

 --------------------------------------------------------------

                    Orbital Energies (a.u.)
 --------------------------------------------------------------

 Alpha MOs
 -- Occupied --
-19.180 -19.158 -19.156 -19.155 -19.143 -19.118 -10.315 -10.262
-10.262 -10.259 -10.259 -10.239  -1.121  -1.075  -1.065  -1.048
 -1.047  -1.035  -0.825  -0.796  -0.716  -0.661  -0.660  -0.603
 -0.572  -0.560  -0.546  -0.524  -0.512  -0.504  -0.487  -0.472
 -0.452  -0.437  -0.431  -0.416  -0.403  -0.392  -0.372  -0.361
 -0.355  -0.337  -0.326  -0.316  -0.305  -0.294  -0.283
 -- Virtual --
 -0.039  -0.025  -0.017  -0.010   0.004   0.011   0.016   0.026
  0.040   0.044   0.058   0.058   0.072   0.072   0.079   0.083
  0.090   0.090   0.099   0.105   0.106   0.109   0.113   0.119
  0.124   0.127   0.130   0.133   0.140   0.143   0.149   0.155
  0.159   0.163   0.170   0.175   0.179   0.186   0.191   0.202
  0.209   0.213   0.224   0.230   0.231   0.235   0.244   0.250
  0.259   0.261   0.265   0.271   0.276   0.285   0.293   0.299
  0.303   0.306   0.314   0.316   0.317   0.328   0.330   0.332
  0.335   0.342   0.349   0.355   0.358   0.363   0.372   0.380
  0.384   0.388   0.401   0.422   0.428   0.431   0.452   0.456
  0.484   0.494   0.508   0.511   0.534   0.546   0.558   0.560
  0.570   0.587   0.618   0.620   0.627   0.640   0.651   0.657
  0.678   0.693   0.708   0.713   0.720   0.738   0.743   0.763
  0.769   0.771   0.800   0.809   0.883   0.899   0.907   0.961
  0.978   0.992   1.012   1.043   1.059   1.066   1.084   1.100
  1.116   1.129   1.144   1.147   1.165   1.185   1.190   1.210
  1.212   1.217   1.241   1.247   1.255   1.264   1.288   1.297
  1.312   1.350   1.375   1.383   1.418   1.426   1.438   1.458
  1.475   1.488   1.504   1.511   1.527   1.534   1.547   1.565
  1.567   1.580   1.590   1.614   1.633   1.642   1.669   1.673
  1.693   1.697   1.708   1.737   1.753   1.773   1.789   1.809
  1.825   1.844   1.851   1.885   1.914   1.927   1.972   1.991
  2.002   2.026   2.050   2.054   2.077   2.084   2.102   2.135
  2.145   2.151   2.166   2.215   2.230   2.256   2.268   2.315
  2.320   2.484   2.502   2.511   2.536   2.573   2.589   2.603
  2.636   2.656   2.657   2.713   2.756   2.767   2.806   2.809
  2.843   2.861   2.874   2.883   2.908   2.927   2.932   2.962
  2.971   2.987   3.013   3.058   3.070   3.094   3.102   3.107
  3.117   3.155   3.163   3.177   3.199   3.212   3.232   3.250
  3.295   3.296   3.330   3.367   3.395   3.419   3.516   3.594
  3.708   3.784   3.809   3.826   3.841   3.860   3.904   3.922
  3.960   3.981   4.009   4.086   4.123   4.189   4.213   4.275
  4.313   5.053   5.066   5.074   5.083   5.101   5.125   5.190
  5.306   5.366   5.394   5.402   5.408   5.595   5.637   5.649
  5.659   5.706   5.909  23.728  23.764  23.792  23.821  23.835
 23.858  49.879  49.900  49.916  49.938  49.945  50.049
 --------------------------------------------------------------

          Ground-State Mulliken Net Atomic Charges

     Atom                 Charge (a.u.)
  ----------------------------------------
      1 C                    -0.020092
      2 C                    -0.218130
      3 C                    -0.111002
      4 O                    -0.001596
      5 C                     0.096756
      6 O                    -0.246285
      7 O                    -0.247125
      8 O                    -0.236690
      9 H                     0.249561
     10 H                     0.218837
     11 H                     0.283002
     12 C                    -0.623672
     13 H                     0.280108
     14 O                    -0.182776
     15 C                    -0.359423
     16 O                    -0.229739
     17 H                     0.204145
     18 H                     0.263042
     19 H                     0.249557
     20 H                     0.165887
     21 H                     0.211838
     22 H                     0.253798
  ----------------------------------------
  Sum of atomic charges =     0.000000

 -----------------------------------------------------------------
                    Cartesian Multipole Moments
 -----------------------------------------------------------------
    Charge (ESU x 10^10)
                 0.0000
    Dipole Moment (Debye)
         X       0.1987      Y      -5.0591      Z       1.2515
       Tot       5.2154
    Quadrupole Moments (Debye-Ang)
        XX     -63.8694     XY       5.4363     YY     -87.7476
        XZ       5.4067     YZ      -5.2290     ZZ     -65.9728
    Octopole Moments (Debye-Ang^2)
       XXX     -18.9577    XXY     -33.7705    XYY       1.0311
       YYY     -27.3742    XXZ     -12.3399    XYZ      11.3125
       YYZ      16.0914    XZZ       4.3892    YZZ      -7.7349
       ZZZ      -5.5158
    Hexadecapole Moments (Debye-Ang^3)
      XXXX   -1235.7458   XXXY      52.9749   XXYY    -397.4654
      XYYY      78.9220   YYYY   -1030.0696   XXXZ      62.2477
      XXYZ       8.1692   XYYZ       5.6556   YYYZ     -61.0697
      XXZZ    -246.8011   XYZZ     -16.2288   YYZZ    -180.1597
      XZZZ      -1.3573   YZZZ     -16.6260   ZZZZ    -190.0620
 -----------------------------------------------------------------
 Calculating analytic gradient of the SCF energy
 Gradient of SCF Energy
            1           2           3           4           5           6
    1   0.0000791   0.0014003  -0.0010309  -0.0012302   0.0011511   0.0005043
    2  -0.0003191  -0.0032435   0.0013049  -0.0022489   0.0044813  -0.0029557
    3  -0.0005106   0.0017275  -0.0006818   0.0033580  -0.0049630   0.0006447
            7           8           9          10          11          12
    1  -0.0016977  -0.0020256  -0.0006498   0.0005310   0.0012842   0.0004883
    2   0.0025852  -0.0000806   0.0009735   0.0001720  -0.0011892  -0.0007395
    3  -0.0015936   0.0011255   0.0005442  -0.0002888   0.0020698  -0.0003879
           13          14          15          16          17          18
    1   0.0020598  -0.0024086   0.0009106   0.0004089  -0.0004238   0.0006006
    2   0.0000683  -0.0001553   0.0007788  -0.0019242   0.0002417  -0.0000519
    3  -0.0011186   0.0010013   0.0006022  -0.0002177  -0.0006002   0.0006000
           19          20          21          22
    1   0.0014401  -0.0007506  -0.0000635  -0.0005777
    2   0.0008990   0.0001730  -0.0006753   0.0019053
    3  -0.0013240  -0.0006197  -0.0004009   0.0010336
 Max gradient component =       4.963E-03
 RMS gradient           =       1.512E-03
 Gradient time:  CPU 170.29 s  wall 207.74 s
 Geometry Optimization Parameters
   NAtoms,    NIC,     NZ,  NCons,   NDum,   NFix, NCnnct, MaxDiis
       22     163       0       0       0       0       0       0

 Cartesian Hessian Update
 Hessian Updated using BFGS Update


** GEOMETRY OPTIMIZATION IN DELOCALIZED INTERNAL COORDINATES **
   Searching for a Minimum

   Optimization Cycle:   4

                       Coordinates (Angstroms)
     ATOM                X               Y               Z
      1  C        -0.9639801004   -1.0574349977    0.1872475850
      2  C        -1.5654920382    0.2611535614   -0.2952039238
      3  C         1.1842443584    0.0967319454    0.6844868276
      4  O         0.4792922367    1.3528557752    0.6038346617
      5  C        -0.7780574823    1.5191023065    0.1259056992
      6  O        -1.2471942399    2.6144273292    0.0535300879
      7  O        -2.9003892530    0.4144513256    0.1630245149
      8  O        -1.5771207363   -2.1573871157   -0.4730825547
      9  H        -1.5395828710    0.2601708413   -1.3919651271
     10  H         1.1954305659   -0.1837890116    1.7469626994
     11  H        -3.4995885742    0.0776386234   -0.5058769358
     12  C         0.5296987609   -1.0450574831   -0.1079615732
     13  H        -2.3829177502   -2.3885091109   -0.0061932950
     14  O         1.1898836916   -2.2663638126    0.1726126984
     15  C         2.6317414685    0.3615029415    0.2688006544
     16  O         2.7598247074    0.6656941609   -1.1133683092
     17  H        -1.1250352879   -1.1353146014    1.2723287895
     18  H         0.6796425337   -0.8814818717   -1.1778881673
     19  H         0.9890829455   -2.5449493543    1.0713761078
     20  H         3.2289180680   -0.5124010322    0.5409971012
     21  H         2.9951627532    1.2249912412    0.8271905770
     22  H         3.0019082042   -0.1298849875   -1.5908537861
   Point Group: c1    Number of degrees of freedom:    60


   Energy is   -686.183189798

 Hessian Updated using BFGS Update

 60 Hessian modes will be used to form the next step
  Hessian Eigenvalues:
     0.002740    0.005140    0.007141    0.008751    0.014476    0.014888
     0.015129    0.015186    0.027947    0.033538    0.040374    0.045835
     0.048292    0.049659    0.050722    0.052640    0.055831    0.060310
     0.062256    0.067081    0.069045    0.076632    0.080096    0.112902
     0.115945    0.137404    0.139499    0.159442    0.160000    0.160633
     0.161587    0.165620    0.178451    0.189746    0.199297    0.221283
     0.236486    0.251772    0.263443    0.280778    0.286330    0.290401
     0.303845    0.318517    0.320127    0.321800    0.323412    0.324425
     0.328692    0.415128    0.446343    0.449465    0.451265    0.458153
     0.489479    0.489893    0.490056    0.507884    0.542209    0.975038

 Minimum Search - Taking Simple RFO Step
 Searching for Lamda that Minimizes Along All modes
 Value Taken    Lamda =  -0.00208442
 Calculated Step too Large.  Step scaled by  0.495948
 Step Taken.  Stepsize is  0.300000

                             Maximum     Tolerance    Cnvgd?
         Gradient           0.002099      0.000300      NO
         Displacement       0.086844      0.001200      NO
         Energy change     -0.000971      0.000001      NO


 New Cartesian Coordinates Obtained by Inverse Iteration

 Displacement from previous Coordinates is:  0.384511
 ----------------------------------------------------------------
             Standard Nuclear Orientation (Angstroms)
    I     Atom           X                Y                Z
 ----------------------------------------------------------------
    1      C      -0.9606323558    -1.0586106819     0.1972222837
    2      C      -1.5596611825     0.2586662633    -0.2871616312
    3      C       1.1911036217     0.0988215425     0.6832317450
    4      O       0.4792505493     1.3607920484     0.6092578364
    5      C      -0.7970530869     1.5194077531     0.1793689074
    6      O      -1.2834181032     2.6076422564     0.1462779178
    7      O      -2.9115525699     0.3855901660     0.1285214323
    8      O      -1.5729628397    -2.1567492603    -0.4692324037
    9      H      -1.4969550753     0.2704700201    -1.3824334864
   10      H       1.2132432426    -0.1731443647     1.7469518536
   11      H      -3.4887618606     0.1227156021    -0.5912810735
   12      C       0.5305982914    -1.0444857099    -0.0980328434
   13      H      -2.3839148548    -2.3824980444    -0.0071553981
   14      O       1.1995613828    -2.2630197467     0.1851436209
   15      C       2.6310951678     0.3705118057     0.2493432937
   16      O       2.7493716789     0.6242939521    -1.1457529423
   17      H      -1.1281510328    -1.1404201413     1.2807811871
   18      H       0.6766878620    -0.8858253092    -1.1688724351
   19      H       0.9685693718    -2.5635986850     1.0697295034
   20      H       3.2442662794    -0.4822600079     0.5511286772
   21      H       2.9775048899     1.2625081336     0.7717564510
   22      H       3.0072825846    -0.1846609193    -1.5928881641
 ----------------------------------------------------------------
 Molecular Point Group                 C1    NOp =  1
 Largest Abelian Subgroup              C1    NOp =  1
 Nuclear Repulsion Energy =   796.2682662836 hartrees
 There are       47 alpha and       47 beta electrons
 Applying Cartesian multipole field
    Component          Value
    ---------          -----
     (2,0,0)        1.00000E-11
     (0,2,0)        2.00000E-11
     (0,0,2)       -3.00000E-11
 Nucleus-field energy     =     0.0000000213 hartrees
 Requested basis set is 6-311++G(d,p)
 There are 122 shells and 334 basis functions
 A cutoff of  1.0D-11 yielded   6527 shell pairs
 There are     49412 function pairs (     52868 Cartesian)
 Smallest overlap matrix eigenvalue = 5.90E-06
 Guess MOs from SCF MO coefficient file
 Reading MOs from coefficient file
 Reading MOs from coefficient file
 A restricted hybrid HF-DFT SCF calculation will be
 performed using Pulay DIIS extrapolation
 Exchange:     0.2000 Hartree-Fock + 0.0800 Slater + 0.7200 B88
 Correlation:  0.1900 VWN1RPA + 0.8100 LYP
 Using SG-1 standard quadrature grid
 SCF converges when DIIS error is below 1.0E-08
 Geometry optimization detected.  Setting ReadMinima to 0
 Setting SaveMinima to 0
 ---------------------------------------
  Cycle       Energy         DIIS Error
 ---------------------------------------
    1    -686.1768705879      8.50E-04
    2    -686.1838578316      1.26E-04
    3    -686.1837344663      1.77E-04
    4    -686.1840299444      4.01E-05
    5    -686.1840408067      2.22E-05
    6    -686.1840452123      4.44E-06
    7    -686.1840455791      1.67E-06
    8    -686.1840455814      3.27E-07
    9    -686.1840455660      1.56E-07
   10    -686.1840455751      2.80E-08
   11    -686.1840455781      8.88E-09 Convergence criterion met
 ---------------------------------------
 SCF time:  CPU 417.36 s  wall 517.07 s
 SCF   energy in the final basis set = -686.1840455781
 Total energy in the final basis set = -686.1840455781

 --------------------------------------------------------------

                    Orbital Energies (a.u.)
 --------------------------------------------------------------

 Alpha MOs
 -- Occupied --
-19.180 -19.158 -19.155 -19.154 -19.143 -19.119 -10.315 -10.262
-10.262 -10.259 -10.258 -10.239  -1.119  -1.074  -1.064  -1.047
 -1.046  -1.035  -0.825  -0.796  -0.715  -0.660  -0.659  -0.602
 -0.573  -0.559  -0.545  -0.524  -0.512  -0.504  -0.488  -0.472
 -0.452  -0.436  -0.430  -0.416  -0.402  -0.392  -0.371  -0.361
 -0.356  -0.335  -0.326  -0.315  -0.307  -0.295  -0.282
 -- Virtual --
 -0.038  -0.025  -0.016  -0.009   0.004   0.011   0.016   0.026
  0.039   0.044   0.058   0.058   0.072   0.073   0.079   0.083
  0.088   0.090   0.099   0.105   0.106   0.109   0.112   0.119
  0.124   0.128   0.131   0.133   0.140   0.143   0.149   0.155
  0.159   0.163   0.169   0.175   0.179   0.185   0.193   0.202
  0.209   0.213   0.224   0.229   0.232   0.236   0.244   0.250
  0.259   0.261   0.265   0.271   0.276   0.284   0.293   0.299
  0.303   0.305   0.314   0.316   0.317   0.328   0.330   0.332
  0.335   0.342   0.350   0.355   0.359   0.364   0.372   0.379
  0.384   0.389   0.401   0.421   0.427   0.432   0.452   0.459
  0.486   0.494   0.504   0.513   0.533   0.546   0.558   0.560
  0.569   0.586   0.620   0.622   0.625   0.638   0.652   0.660
  0.678   0.691   0.708   0.711   0.722   0.739   0.741   0.763
  0.770   0.773   0.798   0.808   0.882   0.903   0.907   0.965
  0.977   0.989   1.008   1.044   1.058   1.069   1.084   1.096
  1.116   1.131   1.143   1.149   1.164   1.187   1.189   1.205
  1.210   1.218   1.241   1.247   1.250   1.263   1.286   1.298
  1.315   1.353   1.376   1.384   1.420   1.429   1.439   1.457
  1.480   1.492   1.503   1.510   1.528   1.531   1.546   1.563
  1.569   1.578   1.587   1.616   1.628   1.643   1.666   1.675
  1.695   1.699   1.710   1.740   1.756   1.771   1.788   1.810
  1.826   1.844   1.854   1.884   1.913   1.930   1.973   1.991
  2.001   2.027   2.047   2.054   2.075   2.085   2.101   2.136
  2.140   2.151   2.165   2.220   2.231   2.258   2.269   2.317
  2.323   2.487   2.503   2.512   2.534   2.571   2.589   2.601
  2.636   2.657   2.660   2.715   2.756   2.764   2.806   2.810
  2.838   2.862   2.872   2.880   2.909   2.923   2.933   2.959
  2.965   2.984   3.007   3.056   3.070   3.090   3.101   3.108
  3.122   3.155   3.162   3.173   3.193   3.207   3.235   3.251
  3.295   3.297   3.328   3.370   3.393   3.416   3.517   3.593
  3.710   3.788   3.809   3.821   3.840   3.859   3.906   3.923
  3.959   3.980   4.009   4.087   4.125   4.191   4.205   4.276
  4.309   5.052   5.066   5.074   5.082   5.104   5.124   5.190
  5.301   5.365   5.391   5.401   5.409   5.586   5.637   5.649
  5.657   5.707   5.905  23.726  23.765  23.793  23.823  23.836
 23.858  49.880  49.899  49.916  49.937  49.946  50.048
 --------------------------------------------------------------

          Ground-State Mulliken Net Atomic Charges

     Atom                 Charge (a.u.)
  ----------------------------------------
      1 C                     0.012793
      2 C                    -0.230537
      3 C                    -0.068927
      4 O                    -0.009193
      5 C                     0.097417
      6 O                    -0.247430
      7 O                    -0.259122
      8 O                    -0.234465
      9 H                     0.248467
     10 H                     0.224612
     11 H                     0.287211
     12 C                    -0.666288
     13 H                     0.279293
     14 O                    -0.186461
     15 C                    -0.364916
     16 O                    -0.233955
     17 H                     0.201951
     18 H                     0.264757
     19 H                     0.250927
     20 H                     0.166419
     21 H                     0.212900
     22 H                     0.254547
  ----------------------------------------
  Sum of atomic charges =     0.000000

 -----------------------------------------------------------------
                    Cartesian Multipole Moments
 -----------------------------------------------------------------
    Charge (ESU x 10^10)
                 0.0000
    Dipole Moment (Debye)
         X       0.2610      Y      -4.9269      Z       1.1409
       Tot       5.0640
    Quadrupole Moments (Debye-Ang)
        XX     -64.1952     XY       5.2505     YY     -87.3067
        XZ       5.8922     YZ      -5.5535     ZZ     -65.9834
    Octopole Moments (Debye-Ang^2)
       XXX     -15.5362    XXY     -31.8477    XYY       1.8513
       YYY     -26.6592    XXZ     -14.2187    XYZ      12.2832
       YYZ      14.1021    XZZ       3.0165    YZZ      -7.7781
       ZZZ      -6.5985
    Hexadecapole Moments (Debye-Ang^3)
      XXXX   -1243.5640   XXXY      51.5366   XXYY    -396.9055
      XYYY      83.1140   YYYY   -1023.8076   XXXZ      70.5993
      XXYZ       6.2239   XYYZ       7.4310   YYYZ     -69.7636
      XXZZ    -246.6998   XYZZ     -16.2966   YYZZ    -180.1330
      XZZZ       3.1692   YZZZ     -20.7733   ZZZZ    -193.3536
 -----------------------------------------------------------------
 Calculating analytic gradient of the SCF energy
 Gradient of SCF Energy
            1           2           3           4           5           6
    1   0.0012818   0.0027727   0.0010270  -0.0016692  -0.0014677   0.0019641
    2   0.0009051  -0.0049473  -0.0020137   0.0000846   0.0076551  -0.0045706
    3  -0.0002261   0.0004561  -0.0011983   0.0027541  -0.0009891  -0.0005612
            7           8           9          10          11          12
    1  -0.0018686  -0.0023046  -0.0007468   0.0003409   0.0006828  -0.0010388
    2   0.0030305  -0.0000238   0.0004737   0.0004879  -0.0013554   0.0003948
    3  -0.0012890   0.0002360   0.0002692  -0.0003836   0.0015921   0.0000639
           13          14          15          16          17          18
    1   0.0017685  -0.0015280   0.0010500   0.0003563  -0.0006657   0.0005842
    2  -0.0004370  -0.0004897   0.0007827  -0.0014237   0.0001722  -0.0001614
    3  -0.0005097   0.0007335   0.0015667  -0.0007728  -0.0008537   0.0007023
           19          20          21          22
    1   0.0013078  -0.0008328  -0.0006299  -0.0003839
    2   0.0006593  -0.0000896  -0.0005724   0.0014386
    3  -0.0009690  -0.0006294  -0.0005789   0.0005871
 Max gradient component =       7.655E-03
 RMS gradient           =       1.693E-03
 Gradient time:  CPU 168.95 s  wall 213.85 s
 Geometry Optimization Parameters
   NAtoms,    NIC,     NZ,  NCons,   NDum,   NFix, NCnnct, MaxDiis
       22     163       0       0       0       0       0       0

 Cartesian Hessian Update
 Hessian Updated using BFGS Update


** GEOMETRY OPTIMIZATION IN DELOCALIZED INTERNAL COORDINATES **
   Searching for a Minimum

   Optimization Cycle:   5

                       Coordinates (Angstroms)
     ATOM                X               Y               Z
      1  C        -0.9606323558   -1.0586106819    0.1972222837
      2  C        -1.5596611825    0.2586662633   -0.2871616312
      3  C         1.1911036217    0.0988215425    0.6832317450
      4  O         0.4792505493    1.3607920484    0.6092578364
      5  C        -0.7970530869    1.5194077531    0.1793689074
      6  O        -1.2834181032    2.6076422564    0.1462779178
      7  O        -2.9115525699    0.3855901660    0.1285214323
      8  O        -1.5729628397   -2.1567492603   -0.4692324037
      9  H        -1.4969550753    0.2704700201   -1.3824334864
     10  H         1.2132432426   -0.1731443647    1.7469518536
     11  H        -3.4887618606    0.1227156021   -0.5912810735
     12  C         0.5305982914   -1.0444857099   -0.0980328434
     13  H        -2.3839148548   -2.3824980444   -0.0071553981
     14  O         1.1995613828   -2.2630197467    0.1851436209
     15  C         2.6310951678    0.3705118057    0.2493432937
     16  O         2.7493716789    0.6242939521   -1.1457529423
     17  H        -1.1281510328   -1.1404201413    1.2807811871
     18  H         0.6766878620   -0.8858253092   -1.1688724351
     19  H         0.9685693718   -2.5635986850    1.0697295034
     20  H         3.2442662794   -0.4822600079    0.5511286772
     21  H         2.9775048899    1.2625081336    0.7717564510
     22  H         3.0072825846   -0.1846609193   -1.5928881641
   Point Group: c1    Number of degrees of freedom:    60


   Energy is   -686.184045578

 Hessian Updated using BFGS Update

 60 Hessian modes will be used to form the next step
  Hessian Eigenvalues:
     0.002302    0.005082    0.006914    0.008202    0.014467    0.014882
     0.015145    0.015797    0.029292    0.033374    0.044695    0.045978
     0.049171    0.049990    0.050800    0.053514    0.055961    0.060281
     0.063517    0.067245    0.069152    0.076506    0.080336    0.112892
     0.116418    0.139361    0.140413    0.159563    0.160000    0.160555
     0.161701    0.165551    0.178080    0.189258    0.199308    0.221691
     0.235395    0.252519    0.266180    0.280693    0.288237    0.291500
     0.309409    0.318815    0.320233    0.321979    0.323524    0.324441
     0.328167    0.435681    0.446723    0.449508    0.452698    0.460832
     0.489530    0.489880    0.490057    0.507956    0.532057    0.977810

 Minimum Search - Taking Simple RFO Step
 Searching for Lamda that Minimizes Along All modes
 Value Taken    Lamda =  -0.00174532
 Calculated Step too Large.  Step scaled by  0.486681
 Step Taken.  Stepsize is  0.300000

                             Maximum     Tolerance    Cnvgd?
         Gradient           0.002485      0.000300      NO
         Displacement       0.120089      0.001200      NO
         Energy change     -0.000856      0.000001      NO


 New Cartesian Coordinates Obtained by Inverse Iteration

 Displacement from previous Coordinates is:  0.338172
 ----------------------------------------------------------------
             Standard Nuclear Orientation (Angstroms)
    I     Atom           X                Y                Z
 ----------------------------------------------------------------
    1      C      -0.9561689992    -1.0618170376     0.2035894512
    2      C      -1.5586442827     0.2542888692    -0.2803594800
    3      C       1.1961305726     0.1046918452     0.6773981219
    4      O       0.4789909925     1.3692387262     0.5977166456
    5      C      -0.8145223039     1.5146894548     0.2167190005
    6      O      -1.3220428918     2.5940467909     0.2326271481
    7      O      -2.9194666546     0.3524702322     0.1099979312
    8      O      -1.5656728516    -2.1594090043    -0.4667234455
    9      H      -1.4717336510     0.2775071563    -1.3737931913
   10      H       1.2222171858    -0.1557545010     1.7435203590
   11      H      -3.4806752227     0.1750710032    -0.6477898019
   12      C       0.5338635556    -1.0437252526    -0.0928520260
   13      H      -2.3896181895    -2.3681979609    -0.0182863987
   14      O       1.2103905635    -2.2582160955     0.1975217831
   15      C       2.6325967000     0.3792271450     0.2341514164
   16      O       2.7502139220     0.5846021607    -1.1698042602
   17      H      -1.1258995665    -1.1466908884     1.2869760980
   18      H       0.6761427017    -0.8913262631    -1.1652644899
   19      H       0.9440013991    -2.5793430692     1.0652458652
   20      H       3.2583793648    -0.4527597816     0.5667181420
   21      H       2.9652319293     1.2950053051     0.7239736430
   22      H       3.0217576873    -0.2374521621    -1.5853781800
 ----------------------------------------------------------------
 Molecular Point Group                 C1    NOp =  1
 Largest Abelian Subgroup              C1    NOp =  1
 Nuclear Repulsion Energy =   795.9126342338 hartrees
 There are       47 alpha and       47 beta electrons
 Applying Cartesian multipole field
    Component          Value
    ---------          -----
     (2,0,0)        1.00000E-11
     (0,2,0)        2.00000E-11
     (0,0,2)       -3.00000E-11
 Nucleus-field energy     =     0.0000000213 hartrees
 Requested basis set is 6-311++G(d,p)
 There are 122 shells and 334 basis functions
 A cutoff of  1.0D-11 yielded   6522 shell pairs
 There are     49316 function pairs (     52750 Cartesian)
 Smallest overlap matrix eigenvalue = 5.79E-06
 Guess MOs from SCF MO coefficient file
 Reading MOs from coefficient file
 Reading MOs from coefficient file
 A restricted hybrid HF-DFT SCF calculation will be
 performed using Pulay DIIS extrapolation
 Exchange:     0.2000 Hartree-Fock + 0.0800 Slater + 0.7200 B88
 Correlation:  0.1900 VWN1RPA + 0.8100 LYP
 Using SG-1 standard quadrature grid
 SCF converges when DIIS error is below 1.0E-08
 Geometry optimization detected.  Setting ReadMinima to 0
 Setting SaveMinima to 0
 ---------------------------------------
  Cycle       Energy         DIIS Error
 ---------------------------------------
    1    -686.1806085418      8.59E-04
    2    -686.1847119088      1.05E-04
    3    -686.1847258750      1.09E-04
    4    -686.1848358357      3.73E-05
    5    -686.1848478523      8.60E-06
    6    -686.1848490234      3.26E-06
    7    -686.1848492209      1.74E-06
    8    -686.1848492641      3.44E-07
    9    -686.1848492432      1.57E-07
   10    -686.1848492531      3.45E-08
   11    -686.1848492580      1.07E-08
   12    -686.1848492537      1.74E-09 Convergence criterion met
 ---------------------------------------
 SCF time:  CPU 437.26 s  wall 540.91 s
 SCF   energy in the final basis set = -686.1848492537
 Total energy in the final basis set = -686.1848492537

 --------------------------------------------------------------

                    Orbital Energies (a.u.)
 --------------------------------------------------------------

 Alpha MOs
 -- Occupied --
-19.179 -19.157 -19.155 -19.154 -19.143 -19.119 -10.315 -10.263
-10.262 -10.259 -10.258 -10.239  -1.118  -1.074  -1.064  -1.047
 -1.046  -1.034  -0.825  -0.795  -0.715  -0.660  -0.657  -0.602
 -0.574  -0.559  -0.544  -0.523  -0.511  -0.503  -0.488  -0.472
 -0.452  -0.436  -0.429  -0.416  -0.401  -0.392  -0.370  -0.362
 -0.358  -0.333  -0.327  -0.314  -0.308  -0.296  -0.282
 -- Virtual --
 -0.038  -0.025  -0.015  -0.008   0.004   0.011   0.016   0.026
  0.039   0.044   0.058   0.059   0.072   0.074   0.079   0.083
  0.088   0.091   0.099   0.104   0.107   0.109   0.112   0.118
  0.124   0.128   0.131   0.133   0.140   0.143   0.149   0.155
  0.159   0.163   0.168   0.175   0.178   0.184   0.194   0.201
  0.208   0.212   0.224   0.227   0.233   0.237   0.244   0.250
  0.258   0.261   0.265   0.272   0.277   0.282   0.294   0.298
  0.303   0.304   0.314   0.316   0.318   0.327   0.329   0.333
  0.335   0.341   0.350   0.356   0.360   0.365   0.371   0.378
  0.384   0.390   0.401   0.419   0.426   0.434   0.452   0.462
  0.488   0.496   0.501   0.515   0.533   0.545   0.558   0.561
  0.567   0.586   0.620   0.623   0.627   0.635   0.652   0.662
  0.676   0.688   0.707   0.708   0.723   0.739   0.741   0.762
  0.770   0.777   0.795   0.808   0.882   0.905   0.908   0.965
  0.980   0.987   1.005   1.043   1.055   1.072   1.083   1.093
  1.116   1.133   1.143   1.152   1.163   1.187   1.188   1.199
  1.210   1.218   1.240   1.247   1.248   1.264   1.283   1.296
  1.321   1.356   1.378   1.385   1.419   1.431   1.443   1.457
  1.483   1.495   1.501   1.510   1.526   1.531   1.543   1.560
  1.571   1.576   1.585   1.618   1.627   1.643   1.664   1.677
  1.693   1.702   1.713   1.741   1.756   1.770   1.788   1.811
  1.828   1.843   1.858   1.882   1.913   1.932   1.973   1.986
  2.003   2.028   2.045   2.055   2.073   2.087   2.099   2.132
  2.138   2.151   2.166   2.221   2.232   2.261   2.270   2.317
  2.327   2.488   2.504   2.511   2.533   2.570   2.590   2.600
  2.636   2.658   2.664   2.713   2.754   2.762   2.804   2.812
  2.833   2.862   2.870   2.879   2.911   2.920   2.934   2.957
  2.960   2.981   3.002   3.055   3.068   3.089   3.099   3.110
  3.128   3.155   3.160   3.168   3.189   3.206   3.240   3.254
  3.296   3.300   3.328   3.372   3.391   3.413   3.516   3.591
  3.709   3.792   3.809   3.818   3.839   3.856   3.908   3.924
  3.957   3.979   4.011   4.090   4.127   4.190   4.199   4.276
  4.305   5.051   5.065   5.073   5.082   5.106   5.122   5.190
  5.299   5.365   5.391   5.402   5.411   5.579   5.637   5.649
  5.655   5.709   5.902  23.725  23.766  23.793  23.824  23.836
 23.858  49.880  49.899  49.915  49.936  49.947  50.047
 --------------------------------------------------------------

          Ground-State Mulliken Net Atomic Charges

     Atom                 Charge (a.u.)
  ----------------------------------------
      1 C                     0.038653
      2 C                    -0.244783
      3 C                    -0.021012
      4 O                    -0.015467
      5 C                     0.106471
      6 O                    -0.250663
      7 O                    -0.267619
      8 O                    -0.227587
      9 H                     0.247377
     10 H                     0.229578
     11 H                     0.290396
     12 C                    -0.713646
     13 H                     0.276787
     14 O                    -0.189869
     15 C                    -0.376876
     16 O                    -0.237701
     17 H                     0.200485
     18 H                     0.266622
     19 H                     0.253325
     20 H                     0.166847
     21 H                     0.213412
     22 H                     0.255271
  ----------------------------------------
  Sum of atomic charges =     0.000000

 -----------------------------------------------------------------
                    Cartesian Multipole Moments
 -----------------------------------------------------------------
    Charge (ESU x 10^10)
                 0.0000
    Dipole Moment (Debye)
         X       0.2742      Y      -4.7553      Z       1.0138
       Tot       4.8699
    Quadrupole Moments (Debye-Ang)
        XX     -64.4149     XY       4.9882     YY     -86.9473
        XZ       6.3974     YZ      -5.8395     ZZ     -66.0898
    Octopole Moments (Debye-Ang^2)
       XXX     -13.3769    XXY     -29.7016    XYY       2.5753
       YYY     -25.2456    XXZ     -15.8156    XYZ      13.3458
       YYZ      12.1060    XZZ       1.8243    YZZ      -7.6376
       ZZZ      -7.3178
    Hexadecapole Moments (Debye-Ang^3)
      XXXX   -1251.5611   XXXY      48.3776   XXYY    -396.8749
      XYYY      85.8873   YYYY   -1017.1249   XXXZ      78.5892
      XXYZ       4.3438   XYYZ       9.5605   YYYZ     -77.1268
      XXZZ    -247.8012   XYZZ     -16.1589   YYZZ    -180.0179
      XZZZ       8.2171   YZZZ     -24.4568   ZZZZ    -196.1967
 -----------------------------------------------------------------
 Calculating analytic gradient of the SCF energy
 Gradient of SCF Energy
            1           2           3           4           5           6
    1   0.0017293   0.0024821   0.0021073  -0.0019647  -0.0020888   0.0020973
    2   0.0012322  -0.0050839  -0.0038873   0.0015865   0.0073119  -0.0041433
    3   0.0003061  -0.0002732  -0.0014352   0.0026036  -0.0000062  -0.0007035
            7           8           9          10          11          12
    1  -0.0013780  -0.0024605  -0.0005536   0.0002190   0.0003734  -0.0016697
    2   0.0034224   0.0001703   0.0004021   0.0006771  -0.0018397   0.0010183
    3  -0.0008596  -0.0007441   0.0001102  -0.0003366   0.0010774   0.0004743
           13          14          15          16          17          18
    1   0.0015327  -0.0007742   0.0009337   0.0001642  -0.0007733   0.0005297
    2  -0.0007598  -0.0006901   0.0005468  -0.0007925   0.0001248  -0.0001995
    3   0.0001111   0.0002651   0.0017524  -0.0008503  -0.0007443   0.0005185
           19          20          21          22
    1   0.0009750  -0.0006768  -0.0006411  -0.0001631
    2   0.0005435  -0.0001699  -0.0003245   0.0008548
    3  -0.0004555  -0.0005724  -0.0006005   0.0003626
 Max gradient component =       7.312E-03
 RMS gradient           =       1.731E-03
 Gradient time:  CPU 169.05 s  wall 209.11 s
 Geometry Optimization Parameters
   NAtoms,    NIC,     NZ,  NCons,   NDum,   NFix, NCnnct, MaxDiis
       22     163       0       0       0       0       0       0

 Cartesian Hessian Update
 Hessian Updated using BFGS Update


** GEOMETRY OPTIMIZATION IN DELOCALIZED INTERNAL COORDINATES **
   Searching for a Minimum

   Optimization Cycle:   6

                       Coordinates (Angstroms)
     ATOM                X               Y               Z
      1  C        -0.9561689992   -1.0618170376    0.2035894512
      2  C        -1.5586442827    0.2542888692   -0.2803594800
      3  C         1.1961305726    0.1046918452    0.6773981219
      4  O         0.4789909925    1.3692387262    0.5977166456
      5  C        -0.8145223039    1.5146894548    0.2167190005
      6  O        -1.3220428918    2.5940467909    0.2326271481
      7  O        -2.9194666546    0.3524702322    0.1099979312
      8  O        -1.5656728516   -2.1594090043   -0.4667234455
      9  H        -1.4717336510    0.2775071563   -1.3737931913
     10  H         1.2222171858   -0.1557545010    1.7435203590
     11  H        -3.4806752227    0.1750710032   -0.6477898019
     12  C         0.5338635556   -1.0437252526   -0.0928520260
     13  H        -2.3896181895   -2.3681979609   -0.0182863987
     14  O         1.2103905635   -2.2582160955    0.1975217831
     15  C         2.6325967000    0.3792271450    0.2341514164
     16  O         2.7502139220    0.5846021607   -1.1698042602
     17  H        -1.1258995665   -1.1466908884    1.2869760980
     18  H         0.6761427017   -0.8913262631   -1.1652644899
     19  H         0.9440013991   -2.5793430692    1.0652458652
     20  H         3.2583793648   -0.4527597816    0.5667181420
     21  H         2.9652319293    1.2950053051    0.7239736430
     22  H         3.0217576873   -0.2374521621   -1.5853781800
   Point Group: c1    Number of degrees of freedom:    60


   Energy is   -686.184849254

 Hessian Updated using BFGS Update

 60 Hessian modes will be used to form the next step
  Hessian Eigenvalues:
     0.000654    0.005024    0.007068    0.008218    0.014523    0.015111
     0.015148    0.018003    0.029155    0.033125    0.045253    0.045960
     0.049285    0.050247    0.051164    0.054945    0.055988    0.060323
     0.063650    0.067304    0.069277    0.076313    0.080666    0.113747
     0.116293    0.139019    0.140153    0.159547    0.160011    0.160729
     0.162227    0.164906    0.177146    0.190173    0.199874    0.221587
     0.234130    0.253538    0.266452    0.280507    0.286542    0.290489
     0.307789    0.318512    0.320215    0.321989    0.323472    0.324476
     0.326926    0.445388    0.448154    0.450055    0.457312    0.461222
     0.489563    0.489781    0.490140    0.508531    0.549834    0.954879

 Minimum Search - Taking Simple RFO Step
 Searching for Lamda that Minimizes Along All modes
 Value Taken    Lamda =  -0.00249416
 Calculated Step too Large.  Step scaled by  0.351374
 Step Taken.  Stepsize is  0.300000

                             Maximum     Tolerance    Cnvgd?
         Gradient           0.002681      0.000300      NO
         Displacement       0.144988      0.001200      NO
         Energy change     -0.000804      0.000001      NO


 New Cartesian Coordinates Obtained by Inverse Iteration

 Displacement from previous Coordinates is:  0.295786
 ----------------------------------------------------------------
             Standard Nuclear Orientation (Angstroms)
    I     Atom           X                Y                Z
 ----------------------------------------------------------------
    1      C      -0.9508463386    -1.0669702651     0.2079066443
    2      C      -1.5604884623     0.2478065938    -0.2739215773
    3      C       1.1992097156     0.1122734075     0.6699689905
    4      O       0.4781698658     1.3774162461     0.5756784512
    5      C      -0.8303415548     1.5070068254     0.2437969464
    6      O      -1.3557118381     2.5775395392     0.3010033388
    7      O      -2.9260225575     0.3168772061     0.1015537211
    8      O      -1.5550355488    -2.1657598456    -0.4642246608
    9      H      -1.4583722806     0.2808942255    -1.3658042454
   10      H       1.2247249972    -0.1349636682     1.7390786471
   11      H      -3.4770425685     0.2377665577    -0.6802326420
   12      C       0.5384205009    -1.0432915553    -0.0896466209
   13      H      -2.3968540919    -2.3506603478    -0.0369796736
   14      O       1.2226303030    -2.2527905061     0.2097162571
   15      C       2.6344209852     0.3867849177     0.2227997538
   16      O       2.7568074405     0.5506206855    -1.1867354889
   17      H      -1.1205369871    -1.1543305273     1.2917226857
   18      H       0.6770332116    -0.8971734822    -1.1636746307
   19      H       0.9220635807    -2.5941827770     1.0589036014
   20      H       3.2688343724    -0.4270636486     0.5834152328
   21      H       2.9558594060     1.3207701422     0.6860787958
   22      H       3.0385498101    -0.2824230510    -1.5744991945
 ----------------------------------------------------------------
 Molecular Point Group                 C1    NOp =  1
 Largest Abelian Subgroup              C1    NOp =  1
 Nuclear Repulsion Energy =   795.6442229294 hartrees
 There are       47 alpha and       47 beta electrons
 Applying Cartesian multipole field
    Component          Value
    ---------          -----
     (2,0,0)        1.00000E-11
     (0,2,0)        2.00000E-11
     (0,0,2)       -3.00000E-11
 Nucleus-field energy     =     0.0000000212 hartrees
 Requested basis set is 6-311++G(d,p)
 There are 122 shells and 334 basis functions
 A cutoff of  1.0D-11 yielded   6517 shell pairs
 There are     49271 function pairs (     52705 Cartesian)
 Smallest overlap matrix eigenvalue = 5.69E-06
 Guess MOs from SCF MO coefficient file
 Reading MOs from coefficient file
 Reading MOs from coefficient file
 A restricted hybrid HF-DFT SCF calculation will be
 performed using Pulay DIIS extrapolation
 Exchange:     0.2000 Hartree-Fock + 0.0800 Slater + 0.7200 B88
 Correlation:  0.1900 VWN1RPA + 0.8100 LYP
 Using SG-1 standard quadrature grid
 SCF converges when DIIS error is below 1.0E-08
 Geometry optimization detected.  Setting ReadMinima to 0
 Setting SaveMinima to 0
 ---------------------------------------
  Cycle       Energy         DIIS Error
 ---------------------------------------
    1    -686.1843444530      7.91E-04
    2    -686.1855909531      9.63E-05
    3    -686.1856189374      8.88E-05
    4    -686.1856847561      4.29E-05
    5    -686.1857002828      1.45E-05
    6    -686.1857022330      4.97E-06
    7    -686.1857026388      1.71E-06
    8    -686.1857026667      2.24E-07
    9    -686.1857026567      1.24E-07
   10    -686.1857026636      3.39E-08
   11    -686.1857026670      9.98E-09 Convergence criterion met
 ---------------------------------------
 SCF time:  CPU 414.94 s  wall 518.68 s
 SCF   energy in the final basis set = -686.1857026670
 Total energy in the final basis set = -686.1857026670

 --------------------------------------------------------------

                    Orbital Energies (a.u.)
 --------------------------------------------------------------

 Alpha MOs
 -- Occupied --
-19.179 -19.157 -19.155 -19.154 -19.143 -19.119 -10.314 -10.263
-10.262 -10.260 -10.258 -10.239  -1.118  -1.074  -1.064  -1.046
 -1.046  -1.034  -0.825  -0.795  -0.715  -0.660  -0.656  -0.601
 -0.575  -0.559  -0.544  -0.523  -0.511  -0.503  -0.488  -0.472
 -0.452  -0.436  -0.429  -0.416  -0.400  -0.392  -0.369  -0.362
 -0.358  -0.331  -0.327  -0.314  -0.309  -0.296  -0.282
 -- Virtual --
 -0.037  -0.024  -0.015  -0.008   0.004   0.012   0.016   0.026
  0.039   0.044   0.057   0.059   0.072   0.074   0.079   0.083
  0.087   0.092   0.099   0.104   0.107   0.109   0.111   0.118
  0.124   0.129   0.131   0.134   0.140   0.143   0.149   0.155
  0.160   0.163   0.168   0.174   0.178   0.184   0.195   0.201
  0.207   0.212   0.222   0.227   0.234   0.238   0.244   0.251
  0.258   0.261   0.265   0.272   0.279   0.280   0.294   0.296
  0.303   0.305   0.315   0.315   0.320   0.325   0.328   0.333
  0.335   0.340   0.350   0.357   0.361   0.365   0.370   0.376
  0.385   0.390   0.400   0.416   0.427   0.435   0.451   0.464
  0.489   0.497   0.500   0.516   0.534   0.544   0.557   0.562
  0.566   0.585   0.618   0.624   0.628   0.635   0.651   0.664
  0.673   0.685   0.705   0.706   0.722   0.738   0.742   0.761
  0.770   0.782   0.791   0.808   0.882   0.905   0.910   0.965
  0.983   0.986   1.002   1.041   1.052   1.076   1.083   1.091
  1.117   1.136   1.143   1.156   1.162   1.183   1.189   1.196
  1.210   1.217   1.239   1.245   1.251   1.267   1.280   1.295
  1.328   1.358   1.378   1.387   1.418   1.430   1.447   1.459
  1.484   1.494   1.500   1.507   1.523   1.530   1.541   1.558
  1.572   1.576   1.585   1.617   1.628   1.643   1.664   1.678
  1.691   1.705   1.716   1.740   1.755   1.771   1.789   1.810
  1.830   1.840   1.862   1.880   1.911   1.935   1.972   1.980
  2.006   2.028   2.043   2.058   2.070   2.090   2.096   2.127
  2.137   2.151   2.166   2.220   2.234   2.264   2.272   2.316
  2.330   2.489   2.502   2.511   2.531   2.569   2.592   2.600
  2.636   2.661   2.669   2.705   2.752   2.760   2.802   2.814
  2.829   2.861   2.868   2.878   2.911   2.917   2.934   2.954
  2.958   2.980   2.998   3.055   3.067   3.088   3.097   3.112
  3.135   3.153   3.154   3.165   3.189   3.206   3.245   3.260
  3.296   3.305   3.327   3.371   3.389   3.411   3.514   3.589
  3.708   3.797   3.809   3.816   3.838   3.854   3.909   3.926
  3.955   3.978   4.014   4.092   4.128   4.187   4.193   4.275
  4.303   5.051   5.065   5.071   5.083   5.106   5.120   5.191
  5.297   5.365   5.391   5.403   5.412   5.572   5.638   5.648
  5.653   5.712   5.900  23.724  23.766  23.792  23.824  23.836
 23.856  49.881  49.899  49.914  49.934  49.947  50.045
 --------------------------------------------------------------

          Ground-State Mulliken Net Atomic Charges

     Atom                 Charge (a.u.)
  ----------------------------------------
      1 C                     0.050013
      2 C                    -0.255400
      3 C                     0.023383
      4 O                    -0.020622
      5 C                     0.122726
      6 O                    -0.255634
      7 O                    -0.272697
      8 O                    -0.218253
      9 H                     0.247262
     10 H                     0.233395
     11 H                     0.291972
     12 C                    -0.755672
     13 H                     0.273609
     14 O                    -0.193493
     15 C                    -0.390473
     16 O                    -0.240840
     17 H                     0.199745
     18 H                     0.268065
     19 H                     0.256424
     20 H                     0.167210
     21 H                     0.213372
     22 H                     0.255905
  ----------------------------------------
  Sum of atomic charges =     0.000000

 -----------------------------------------------------------------
                    Cartesian Multipole Moments
 -----------------------------------------------------------------
    Charge (ESU x 10^10)
                 0.0000
    Dipole Moment (Debye)
         X       0.2473      Y      -4.5532      Z       0.9026
       Tot       4.6484
    Quadrupole Moments (Debye-Ang)
        XX     -64.5459     XY       4.5919     YY     -86.6450
        XZ       6.8590     YZ      -6.0311     ZZ     -66.2414
    Octopole Moments (Debye-Ang^2)
       XXX     -12.3593    XXY     -27.2233    XYY       3.0668
       YYY     -23.4823    XXZ     -17.1011    XYZ      14.3216
       YYZ      10.4032    XZZ       0.9029    YZZ      -7.3230
       ZZZ      -7.7596
    Hexadecapole Moments (Debye-Ang^3)
      XXXX   -1258.6039   XXXY      43.1298   XXYY    -396.8151
      XYYY      87.0378   YYYY   -1011.0219   XXXZ      85.6291
      XXYZ       2.6974   XYYZ      11.7439   YYYZ     -82.2900
      XXZZ    -249.4996   XYZZ     -15.9472   YYZZ    -179.8444
      XZZZ      12.9092   YZZZ     -27.1469   ZZZZ    -198.3182
 -----------------------------------------------------------------
 Calculating analytic gradient of the SCF energy
 Gradient of SCF Energy
            1           2           3           4           5           6
    1   0.0020175   0.0016726   0.0027023  -0.0021508  -0.0021730   0.0019117
    2   0.0012218  -0.0044249  -0.0048817   0.0026503   0.0055612  -0.0029874
    3   0.0006501  -0.0008251  -0.0014064   0.0022607   0.0007484  -0.0007531
            7           8           9          10          11          12
    1  -0.0008651  -0.0022679  -0.0003535   0.0001266   0.0002570  -0.0018937
    2   0.0036251   0.0003773   0.0004904   0.0007610  -0.0022008   0.0013117
    3  -0.0003843  -0.0016493   0.0000016  -0.0002310   0.0004419   0.0008240
           13          14          15          16          17          18
    1   0.0011451  -0.0001108   0.0006144  -0.0000593  -0.0007964   0.0004254
    2  -0.0010077  -0.0008670   0.0002733  -0.0001235   0.0000956  -0.0001872
    3   0.0007543  -0.0002254   0.0016037  -0.0008855  -0.0005667   0.0003073
           19          20          21          22
    1   0.0006577  -0.0004204  -0.0005431   0.0001035
    2   0.0004184  -0.0002050  -0.0001065   0.0002057
    3   0.0001127  -0.0004345  -0.0004681   0.0001247
 Max gradient component =       5.561E-03
 RMS gradient           =       1.618E-03
 Gradient time:  CPU 169.60 s  wall 214.68 s
 Geometry Optimization Parameters
   NAtoms,    NIC,     NZ,  NCons,   NDum,   NFix, NCnnct, MaxDiis
       22     163       0       0       0       0       0       0

 Cartesian Hessian Update
 Hessian Updated using BFGS Update


** GEOMETRY OPTIMIZATION IN DELOCALIZED INTERNAL COORDINATES **
   Searching for a Minimum

   Optimization Cycle:   7

                       Coordinates (Angstroms)
     ATOM                X               Y               Z
      1  C        -0.9508463386   -1.0669702651    0.2079066443
      2  C        -1.5604884623    0.2478065938   -0.2739215773
      3  C         1.1992097156    0.1122734075    0.6699689905
      4  O         0.4781698658    1.3774162461    0.5756784512
      5  C        -0.8303415548    1.5070068254    0.2437969464
      6  O        -1.3557118381    2.5775395392    0.3010033388
      7  O        -2.9260225575    0.3168772061    0.1015537211
      8  O        -1.5550355488   -2.1657598456   -0.4642246608
      9  H        -1.4583722806    0.2808942255   -1.3658042454
     10  H         1.2247249972   -0.1349636682    1.7390786471
     11  H        -3.4770425685    0.2377665577   -0.6802326420
     12  C         0.5384205009   -1.0432915553   -0.0896466209
     13  H        -2.3968540919   -2.3506603478   -0.0369796736
     14  O         1.2226303030   -2.2527905061    0.2097162571
     15  C         2.6344209852    0.3867849177    0.2227997538
     16  O         2.7568074405    0.5506206855   -1.1867354889
     17  H        -1.1205369871   -1.1543305273    1.2917226857
     18  H         0.6770332116   -0.8971734822   -1.1636746307
     19  H         0.9220635807   -2.5941827770    1.0589036014
     20  H         3.2688343724   -0.4270636486    0.5834152328
     21  H         2.9558594060    1.3207701422    0.6860787958
     22  H         3.0385498101   -0.2824230510   -1.5744991945
   Point Group: c1    Number of degrees of freedom:    60


   Energy is   -686.185702667

 Hessian Updated using BFGS Update

 60 Hessian modes will be used to form the next step
  Hessian Eigenvalues:
     0.000295    0.004992    0.007336    0.008444    0.014635    0.015115
     0.015152    0.019535    0.029142    0.032653    0.045814    0.046058
     0.049284    0.050316    0.051853    0.055523    0.057793    0.060136
     0.062194    0.067171    0.069245    0.076184    0.080772    0.113953
     0.116321    0.137592    0.140042    0.159410    0.160184    0.160733
     0.163723    0.165136    0.176733    0.193862    0.199774    0.221473
     0.233155    0.255755    0.263504    0.281819    0.284150    0.290366
     0.303577    0.318372    0.320181    0.321970    0.323216    0.324468
     0.327313    0.434709    0.445974    0.448895    0.458583    0.459301
     0.489630    0.489925    0.490653    0.508852    0.606251    0.957659

 Minimum Search - Taking Simple RFO Step
 Searching for Lamda that Minimizes Along All modes
 Value Taken    Lamda =  -0.00283448
 Calculated Step too Large.  Step scaled by  0.328951
 Step Taken.  Stepsize is  0.300000

                             Maximum     Tolerance    Cnvgd?
         Gradient           0.002749      0.000300      NO
         Displacement       0.159781      0.001200      NO
         Energy change     -0.000853      0.000001      NO


 New Cartesian Coordinates Obtained by Inverse Iteration

 Displacement from previous Coordinates is:  0.270778
 ----------------------------------------------------------------
             Standard Nuclear Orientation (Angstroms)
    I     Atom           X                Y                Z
 ----------------------------------------------------------------
    1      C      -0.9450383102    -1.0729973745     0.2096055743
    2      C      -1.5646505577     0.2400627012    -0.2689520285
    3      C       1.2006839236     0.1212771358     0.6610934429
    4      O       0.4769310522     1.3850555307     0.5451502216
    5      C      -0.8439554048     1.4976619886     0.2607946575
    6      O      -1.3839581980     2.5603655809     0.3523424956
    7      O      -2.9310074740     0.2792850287     0.1024220878
    8      O      -1.5422038751    -2.1742838703    -0.4625115030
    9      H      -1.4555384324     0.2807822520    -1.3600158805
   10      H       1.2213704932    -0.1117716293     1.7335410510
   11      H      -3.4795081836     0.3040677953    -0.6853069992
   12      C       0.5439484363    -1.0426816508    -0.0887533438
   13      H      -2.4043771387    -2.3305508755    -0.0625995376
   14      O       1.2351227168    -2.2468396515     0.2208609294
   15      C       2.6369076972     0.3935284169     0.2154421079
   16      O       2.7692329572     0.5207457775    -1.1971673503
   17      H      -1.1127673952    -1.1620404295     1.2944756451
   18      H       0.6796433444    -0.9025342671    -1.1643890646
   19      H       0.9005202747    -2.6084821722     1.0494442116
   20      H       3.2765374366    -0.4042139982     0.6029757901
   21      H       2.9491955664     1.3420169053     0.6567282623
   22      H       3.0583830316    -0.3223065217    -1.5592764376
 ----------------------------------------------------------------
 Molecular Point Group                 C1    NOp =  1
 Largest Abelian Subgroup              C1    NOp =  1
 Nuclear Repulsion Energy =   795.4544788039 hartrees
 There are       47 alpha and       47 beta electrons
 Applying Cartesian multipole field
    Component          Value
    ---------          -----
     (2,0,0)        1.00000E-11
     (0,2,0)        2.00000E-11
     (0,0,2)       -3.00000E-11
 Nucleus-field energy     =     0.0000000212 hartrees
 Requested basis set is 6-311++G(d,p)
 There are 122 shells and 334 basis functions
 A cutoff of  1.0D-11 yielded   6515 shell pairs
 There are     49260 function pairs (     52695 Cartesian)
 Smallest overlap matrix eigenvalue = 5.61E-06
 Guess MOs from SCF MO coefficient file
 Reading MOs from coefficient file
 Reading MOs from coefficient file
 A restricted hybrid HF-DFT SCF calculation will be
 performed using Pulay DIIS extrapolation
 Exchange:     0.2000 Hartree-Fock + 0.0800 Slater + 0.7200 B88
 Correlation:  0.1900 VWN1RPA + 0.8100 LYP
 Using SG-1 standard quadrature grid
 SCF converges when DIIS error is below 1.0E-08
 Geometry optimization detected.  Setting ReadMinima to 0
 Setting SaveMinima to 0
 ---------------------------------------
  Cycle       Energy         DIIS Error
 ---------------------------------------
    1    -686.1873959359      7.39E-04
    2    -686.1865390697      9.24E-05
    3    -686.1865552516      8.94E-05
    4    -686.1866145304      5.12E-05
    5    -686.1866375482      1.49E-05
    6    -686.1866400898      3.75E-06
    7    -686.1866402737      1.58E-06
    8    -686.1866403014      1.98E-07
    9    -686.1866403028      1.09E-07
   10    -686.1866403055      3.14E-08
   11    -686.1866403084      9.69E-09 Convergence criterion met
 ---------------------------------------
 SCF time:  CPU 410.33 s  wall 513.40 s
 SCF   energy in the final basis set = -686.1866403084
 Total energy in the final basis set = -686.1866403084

 --------------------------------------------------------------

                    Orbital Energies (a.u.)
 --------------------------------------------------------------

 Alpha MOs
 -- Occupied --
-19.179 -19.157 -19.156 -19.154 -19.143 -19.120 -10.315 -10.264
-10.262 -10.260 -10.258 -10.239  -1.118  -1.074  -1.064  -1.046
 -1.045  -1.034  -0.825  -0.795  -0.715  -0.659  -0.656  -0.600
 -0.577  -0.558  -0.543  -0.522  -0.511  -0.503  -0.489  -0.472
 -0.452  -0.436  -0.429  -0.416  -0.400  -0.392  -0.371  -0.361
 -0.359  -0.330  -0.327  -0.315  -0.309  -0.297  -0.282
 -- Virtual --
 -0.037  -0.024  -0.014  -0.008   0.004   0.012   0.016   0.026
  0.038   0.044   0.057   0.060   0.072   0.075   0.079   0.083
  0.087   0.092   0.099   0.104   0.108   0.109   0.111   0.118
  0.124   0.128   0.131   0.134   0.141   0.143   0.149   0.155
  0.159   0.162   0.168   0.174   0.178   0.183   0.196   0.201
  0.207   0.212   0.221   0.227   0.233   0.239   0.243   0.252
  0.256   0.261   0.265   0.273   0.278   0.280   0.294   0.296
  0.303   0.306   0.315   0.316   0.321   0.324   0.327   0.333
  0.335   0.339   0.350   0.358   0.361   0.366   0.369   0.375
  0.386   0.390   0.400   0.412   0.427   0.436   0.450   0.465
  0.490   0.496   0.501   0.518   0.535   0.543   0.557   0.562
  0.566   0.585   0.616   0.623   0.627   0.638   0.649   0.666
  0.670   0.682   0.702   0.705   0.721   0.738   0.742   0.761
  0.771   0.786   0.789   0.808   0.881   0.904   0.911   0.965
  0.984   0.988   1.001   1.040   1.051   1.078   1.084   1.091
  1.117   1.138   1.144   1.160   1.161   1.179   1.189   1.195
  1.210   1.215   1.237   1.243   1.253   1.270   1.280   1.293
  1.334   1.359   1.375   1.391   1.417   1.428   1.449   1.461
  1.480   1.492   1.504   1.505   1.521   1.528   1.540   1.556
  1.573   1.576   1.586   1.615   1.630   1.643   1.664   1.677
  1.690   1.708   1.719   1.737   1.753   1.773   1.791   1.808
  1.831   1.839   1.866   1.878   1.910   1.938   1.972   1.974
  2.009   2.028   2.042   2.061   2.067   2.091   2.094   2.122
  2.137   2.152   2.167   2.217   2.234   2.266   2.275   2.315
  2.334   2.489   2.500   2.511   2.530   2.568   2.592   2.604
  2.637   2.663   2.673   2.693   2.749   2.759   2.800   2.815
  2.826   2.860   2.866   2.878   2.912   2.914   2.935   2.951
  2.957   2.980   2.996   3.055   3.065   3.085   3.097   3.114
  3.140   3.147   3.154   3.164   3.192   3.206   3.250   3.267
  3.297   3.310   3.328   3.368   3.386   3.410   3.513   3.587
  3.706   3.801   3.809   3.816   3.837   3.852   3.909   3.928
  3.953   3.978   4.016   4.094   4.130   4.183   4.189   4.274
  4.303   5.050   5.063   5.070   5.085   5.105   5.117   5.192
  5.296   5.366   5.391   5.404   5.413   5.567   5.638   5.647
  5.652   5.714   5.897  23.724  23.765  23.791  23.823  23.835
 23.854  49.883  49.899  49.913  49.932  49.947  50.044
 --------------------------------------------------------------

          Ground-State Mulliken Net Atomic Charges

     Atom                 Charge (a.u.)
  ----------------------------------------
      1 C                     0.045690
      2 C                    -0.258905
      3 C                     0.064607
      4 O                    -0.024749
      5 C                     0.141344
      6 O                    -0.261676
      7 O                    -0.273821
      8 O                    -0.209259
      9 H                     0.248116
     10 H                     0.236025
     11 H                     0.291877
     12 C                    -0.791094
     13 H                     0.270872
     14 O                    -0.197034
     15 C                    -0.405021
     16 O                    -0.243169
     17 H                     0.199811
     18 H                     0.269399
     19 H                     0.259951
     20 H                     0.167639
     21 H                     0.212957
     22 H                     0.256441
  ----------------------------------------
  Sum of atomic charges =     0.000000

 -----------------------------------------------------------------
                    Cartesian Multipole Moments
 -----------------------------------------------------------------
    Charge (ESU x 10^10)
                 0.0000
    Dipole Moment (Debye)
         X       0.1833      Y      -4.3349      Z       0.8154
       Tot       4.4147
    Quadrupole Moments (Debye-Ang)
        XX     -64.5725     XY       4.1100     YY     -86.3798
        XZ       7.2480     YZ      -6.1172     ZZ     -66.4692
    Octopole Moments (Debye-Ang^2)
       XXX     -12.4997    XXY     -24.5555    XYY       3.3532
       YYY     -21.5777    XXZ     -17.9484    XYZ      15.1563
       YYZ       8.9998    XZZ       0.2675    YZZ      -6.8602
       ZZZ      -7.8717
    Hexadecapole Moments (Debye-Ang^3)
      XXXX   -1263.9903   XXXY      36.2346   XXYY    -396.6927
      XYYY      86.8981   YYYY   -1005.6089   XXXZ      91.4141
      XXYZ       1.5547   XYYZ      13.8151   YYYZ     -85.5707
      XXZZ    -252.0826   XYZZ     -15.6611   YYZZ    -179.5679
      XZZZ      17.0633   YZZZ     -28.9627   ZZZZ    -199.6445
 -----------------------------------------------------------------
 Calculating analytic gradient of the SCF energy
 Gradient of SCF Energy
            1           2           3           4           5           6
    1   0.0019493   0.0004198   0.0028675  -0.0021598  -0.0016468   0.0013618
    2   0.0008969  -0.0030117  -0.0051165   0.0033564   0.0025423  -0.0010962
    3   0.0007724  -0.0013169  -0.0012297   0.0018398   0.0011586  -0.0006355
            7           8           9          10          11          12
    1   0.0000337  -0.0016295  -0.0000978   0.0000572  -0.0001080  -0.0018036
    2   0.0037238   0.0006130   0.0006321   0.0007516  -0.0026660   0.0013485
    3   0.0002124  -0.0024850  -0.0000746  -0.0000577  -0.0002855   0.0012205
           13          14          15          16          17          18
    1   0.0005138   0.0004934   0.0001531  -0.0003559  -0.0007339   0.0003184
    2  -0.0011547  -0.0009999  -0.0000970   0.0006908   0.0000795  -0.0001460
    3   0.0014185  -0.0008906   0.0011384  -0.0008105  -0.0002711   0.0000228
           19          20          21          22
    1   0.0002956  -0.0000571  -0.0003106   0.0004394
    2   0.0002775  -0.0002096   0.0001688  -0.0005836
    3   0.0008346  -0.0002267  -0.0002239  -0.0001104
 Max gradient component =       5.117E-03
 RMS gradient           =       1.424E-03
 Gradient time:  CPU 170.63 s  wall 213.79 s
 Geometry Optimization Parameters
   NAtoms,    NIC,     NZ,  NCons,   NDum,   NFix, NCnnct, MaxDiis
       22     163       0       0       0       0       0       0

 Cartesian Hessian Update
 Hessian Updated using BFGS Update
**WARNING** Hereditary positive definiteness endangered


** GEOMETRY OPTIMIZATION IN DELOCALIZED INTERNAL COORDINATES **
   Searching for a Minimum

   Optimization Cycle:   8

                       Coordinates (Angstroms)
     ATOM                X               Y               Z
      1  C        -0.9450383102   -1.0729973745    0.2096055743
      2  C        -1.5646505577    0.2400627012   -0.2689520285
      3  C         1.2006839236    0.1212771358    0.6610934429
      4  O         0.4769310522    1.3850555307    0.5451502216
      5  C        -0.8439554048    1.4976619886    0.2607946575
      6  O        -1.3839581980    2.5603655809    0.3523424956
      7  O        -2.9310074740    0.2792850287    0.1024220878
      8  O        -1.5422038751   -2.1742838703   -0.4625115030
      9  H        -1.4555384324    0.2807822520   -1.3600158805
     10  H         1.2213704932   -0.1117716293    1.7335410510
     11  H        -3.4795081836    0.3040677953   -0.6853069992
     12  C         0.5439484363   -1.0426816508   -0.0887533438
     13  H        -2.4043771387   -2.3305508755   -0.0625995376
     14  O         1.2351227168   -2.2468396515    0.2208609294
     15  C         2.6369076972    0.3935284169    0.2154421079
     16  O         2.7692329572    0.5207457775   -1.1971673503
     17  H        -1.1127673952   -1.1620404295    1.2944756451
     18  H         0.6796433444   -0.9025342671   -1.1643890646
     19  H         0.9005202747   -2.6084821722    1.0494442116
     20  H         3.2765374366   -0.4042139982    0.6029757901
     21  H         2.9491955664    1.3420169053    0.6567282623
     22  H         3.0583830316   -0.3223065217   -1.5592764376
   Point Group: c1    Number of degrees of freedom:    60


   Energy is   -686.186640308

 Hessian Updated using BFGS Update
**WARNING** Hereditary positive definiteness endangered

 60 Hessian modes will be used to form the next step
  Hessian Eigenvalues:
    -0.198426    0.000138    0.004937    0.007409    0.008004    0.014756
     0.015135    0.016095    0.017832    0.030281    0.036413    0.045164
     0.046229    0.049185    0.050232    0.051957    0.054518    0.056558
     0.060566    0.066656    0.068608    0.069190    0.077499    0.086664
     0.113182    0.117769    0.139645    0.145617    0.159991    0.160679
     0.161693    0.164060    0.171101    0.183506    0.199265    0.207027
     0.222290    0.243212    0.254653    0.267746    0.281039    0.289589
     0.300023    0.317238    0.319791    0.321815    0.322397    0.324144
     0.324597    0.406223    0.433626    0.446847    0.449560    0.458464
     0.478626    0.489658    0.489974    0.494183    0.509218    0.809265
**WARNING** Hessian does not have the Desired Local Structure

 Minimum Search - Taking Simple RFO Step
 Searching for Lamda that Minimizes Along All modes
 Value Taken    Lamda =  -0.19842777
 Calculated Step too Large.  Step scaled by  0.000817
 Step Taken.  Stepsize is  0.300000

                             Maximum     Tolerance    Cnvgd?
         Gradient           0.002732      0.000300      NO
         Displacement       0.090819      0.001200      NO
         Energy change     -0.000938      0.000001      NO


 New Cartesian Coordinates Obtained by Inverse Iteration

 Displacement from previous Coordinates is:  0.415230
 ----------------------------------------------------------------
             Standard Nuclear Orientation (Angstroms)
    I     Atom           X                Y                Z
 ----------------------------------------------------------------
    1      C      -0.9573362084    -1.0640886455     0.1985661407
    2      C      -1.6069197393     0.2785854017    -0.2831633127
    3      C       1.2111169472     0.1229439303     0.6628294152
    4      O       0.4736874592     1.3666894935     0.5419735778
    5      C      -0.8512497079     1.4635772384     0.2782533315
    6      O      -1.3619059778     2.5900138640     0.4198813377
    7      O      -2.9483611869     0.2270265334     0.0829092948
    8      O      -1.5438827421    -2.1528919995    -0.4870629074
    9      H      -1.4870713063     0.3535232424    -1.3752985955
   10      H       1.2326036118    -0.1052558805     1.7466659377
   11      H      -3.5199719268     0.2127727883    -0.7115433970
   12      C       0.5527891248    -1.0485236352    -0.0852168443
   13      H      -2.4211374615    -2.2978877572    -0.0508551598
   14      O       1.2368551041    -2.2648360432     0.2326083916
   15      C       2.6541731577     0.3969594691     0.2008885052
   16      O       2.7838537898     0.5118449375    -1.2136971617
   17      H      -1.1232877862    -1.1594642880     1.2983509758
   18      H       0.6823352992    -0.9059795040    -1.1748763400
   19      H       0.8688182468    -2.6002320597     1.0882119755
   20      H       3.3336483288    -0.3804238916     0.5987236121
   21      H       2.9773686857     1.3642072241     0.6457776865
   22      H       3.0993462487    -0.3624137456    -1.5580221318
 ----------------------------------------------------------------
 Molecular Point Group                 C1    NOp =  1
 Largest Abelian Subgroup              C1    NOp =  1
 Nuclear Repulsion Energy =   791.5692215388 hartrees
 There are       47 alpha and       47 beta electrons
 Applying Cartesian multipole field
    Component          Value
    ---------          -----
     (2,0,0)        1.00000E-11
     (0,2,0)        2.00000E-11
     (0,0,2)       -3.00000E-11
 Nucleus-field energy     =     0.0000000212 hartrees
 Requested basis set is 6-311++G(d,p)
 There are 122 shells and 334 basis functions
 A cutoff of  1.0D-11 yielded   6512 shell pairs
 There are     49248 function pairs (     52686 Cartesian)
 Smallest overlap matrix eigenvalue = 5.81E-06
 Guess MOs from SCF MO coefficient file
 Reading MOs from coefficient file
 Reading MOs from coefficient file
 A restricted hybrid HF-DFT SCF calculation will be
 performed using Pulay DIIS extrapolation
 Exchange:     0.2000 Hartree-Fock + 0.0800 Slater + 0.7200 B88
 Correlation:  0.1900 VWN1RPA + 0.8100 LYP
 Using SG-1 standard quadrature grid
 SCF converges when DIIS error is below 1.0E-08
 Geometry optimization detected.  Setting ReadMinima to 0
 Setting SaveMinima to 0
 Inaccurate integrated density:
   Number of electrons =    94
   Numerical integral  =    93.900916098398
   Relative error      =    -0.1054084060 %
 ---------------------------------------
  Cycle       Energy         DIIS Error
 ---------------------------------------
    1    -686.0972404007      1.80E-03
    2    -686.1737391742      4.98E-04
    3    -686.1685876264      8.87E-04
    4    -686.1763793543      1.71E-04
    5    -686.1766720076      5.45E-05
    6    -686.1767008114      1.58E-05
    7    -686.1767029761      3.23E-06
    8    -686.1767032196      1.29E-06
    9    -686.1767030021      3.29E-07
   10    -686.1767030192      1.23E-07
   11    -686.1767030241      2.30E-08
   12    -686.1767030268      9.56E-09 Convergence criterion met
 ---------------------------------------
 SCF time:  CPU 456.95 s  wall 575.97 s
 SCF   energy in the final basis set = -686.1767030268
 Total energy in the final basis set = -686.1767030268

 --------------------------------------------------------------

                    Orbital Energies (a.u.)
 --------------------------------------------------------------

 Alpha MOs
 -- Occupied --
-19.184 -19.164 -19.160 -19.158 -19.146 -19.116 -10.319 -10.270
-10.264 -10.263 -10.259 -10.243  -1.116  -1.078  -1.062  -1.045
 -1.039  -1.014  -0.817  -0.794  -0.715  -0.655  -0.654  -0.598
 -0.581  -0.554  -0.541  -0.522  -0.509  -0.503  -0.491  -0.468
 -0.447  -0.432  -0.428  -0.411  -0.403  -0.392  -0.371  -0.360
 -0.357  -0.334  -0.324  -0.310  -0.306  -0.296  -0.277
 -- Virtual --
 -0.045  -0.028  -0.019  -0.013   0.002   0.010   0.014   0.024
  0.038   0.043   0.057   0.059   0.071   0.071   0.077   0.082
  0.085   0.090   0.098   0.102   0.106   0.108   0.110   0.117
  0.124   0.127   0.130   0.133   0.139   0.143   0.150   0.153
  0.156   0.160   0.165   0.172   0.177   0.181   0.187   0.202
  0.205   0.209   0.214   0.225   0.229   0.238   0.240   0.251
  0.253   0.257   0.262   0.272   0.275   0.280   0.291   0.294
  0.301   0.304   0.314   0.315   0.318   0.324   0.326   0.332
  0.333   0.338   0.348   0.355   0.358   0.365   0.369   0.373
  0.384   0.389   0.399   0.409   0.424   0.431   0.446   0.462
  0.482   0.493   0.494   0.512   0.527   0.533   0.551   0.554
  0.561   0.576   0.611   0.615   0.618   0.634   0.644   0.656
  0.657   0.675   0.693   0.697   0.719   0.730   0.740   0.755
  0.767   0.783   0.790   0.805   0.882   0.898   0.911   0.962
  0.976   0.991   1.001   1.035   1.052   1.072   1.086   1.093
  1.111   1.140   1.145   1.155   1.159   1.171   1.188   1.195
  1.210   1.213   1.237   1.243   1.251   1.262   1.281   1.292
  1.331   1.351   1.371   1.384   1.410   1.420   1.448   1.458
  1.472   1.489   1.496   1.504   1.515   1.525   1.535   1.553
  1.564   1.571   1.584   1.610   1.622   1.635   1.658   1.669
  1.687   1.697   1.713   1.731   1.748   1.768   1.782   1.809
  1.827   1.832   1.852   1.867   1.897   1.917   1.954   1.965
  1.991   2.013   2.023   2.037   2.044   2.065   2.066   2.107
  2.126   2.134   2.158   2.205   2.223   2.251   2.266   2.294
  2.321   2.461   2.478   2.500   2.509   2.556   2.574   2.596
  2.627   2.664   2.676   2.694   2.736   2.760   2.808   2.814
  2.832   2.853   2.862   2.876   2.909   2.917   2.929   2.946
  2.959   2.970   2.997   3.041   3.053   3.066   3.089   3.095
  3.117   3.125   3.142   3.148   3.180   3.199   3.245   3.252
  3.272   3.296   3.314   3.340   3.374   3.384   3.481   3.550
  3.648   3.762   3.773   3.793   3.806   3.818   3.893   3.923
  3.930   3.971   4.016   4.112   4.129   4.159   4.182   4.244
  4.280   5.048   5.061   5.067   5.083   5.109   5.115   5.182
  5.285   5.351   5.379   5.390   5.406   5.535   5.587   5.603
  5.608   5.707   5.885  23.714  23.744  23.757  23.769  23.807
 23.820  49.876  49.886  49.899  49.921  49.936  50.017
 --------------------------------------------------------------

          Ground-State Mulliken Net Atomic Charges

     Atom                 Charge (a.u.)
  ----------------------------------------
      1 C                     0.051053
      2 C                    -0.193707
      3 C                     0.136460
      4 O                    -0.000783
      5 C                     0.068480
      6 O                    -0.270621
      7 O                    -0.268068
      8 O                    -0.205594
      9 H                     0.244089
     10 H                     0.234009
     11 H                     0.298073
     12 C                    -0.881750
     13 H                     0.274155
     14 O                    -0.187989
     15 C                    -0.427945
     16 O                    -0.241034
     17 H                     0.197416
     18 H                     0.274707
     19 H                     0.259042
     20 H                     0.168845
     21 H                     0.213019
     22 H                     0.258142
  ----------------------------------------
  Sum of atomic charges =     0.000000

 -----------------------------------------------------------------
                    Cartesian Multipole Moments
 -----------------------------------------------------------------
    Charge (ESU x 10^10)
                 0.0000
    Dipole Moment (Debye)
         X       0.0532      Y      -4.5881      Z       0.6761
       Tot       4.6380
    Quadrupole Moments (Debye-Ang)
        XX     -63.3776     XY       4.8085     YY     -87.9090
        XZ       7.5274     YZ      -6.4730     ZZ     -66.7509
    Octopole Moments (Debye-Ang^2)
       XXX     -14.1249    XXY     -25.9157    XYY       4.6759
       YYY     -23.4564    XXZ     -19.3348    XYZ      16.1964
       YYZ       7.5783    XZZ      -0.1796    YZZ      -7.4780
       ZZZ      -7.8764
    Hexadecapole Moments (Debye-Ang^3)
      XXXX   -1260.9990   XXXY      39.1777   XXYY    -404.2506
      XYYY      91.6900   YYYY   -1022.9502   XXXZ      94.6295
      XXYZ       2.0844   XYYZ      13.9622   YYYZ     -91.8732
      XXZZ    -256.1246   XYZZ     -15.6509   YYZZ    -181.8048
      XZZZ      19.2705   YZZZ     -32.6551   ZZZZ    -205.9085
 -----------------------------------------------------------------
 Calculating analytic gradient of the SCF energy
 Gradient of SCF Energy
            1           2           3           4           5           6
    1  -0.0081164  -0.0224375  -0.0019435   0.0031268   0.0187126  -0.0176620
    2  -0.0061498   0.0250968   0.0042916   0.0065962  -0.0768020   0.0575507
    3   0.0017148  -0.0012708  -0.0031457   0.0050263  -0.0120089   0.0073341
            7           8           9          10          11          12
    1   0.0237186   0.0235690  -0.0007751  -0.0010334  -0.0110909   0.0025474
    2  -0.0044432   0.0049795   0.0025531   0.0001425  -0.0038832  -0.0016719
    3   0.0096288  -0.0163792  -0.0024307   0.0059944  -0.0143256   0.0078923
           13          14          15          16          17          18
    1  -0.0199537   0.0147807  -0.0068281  -0.0081092  -0.0000117  -0.0005810
    2  -0.0018871   0.0002562  -0.0077537   0.0250251  -0.0017720   0.0016600
    3   0.0144993  -0.0203964  -0.0088461   0.0060664   0.0084503  -0.0081190
           19          20          21          22
    1  -0.0099126   0.0078514   0.0049795   0.0091691
    2  -0.0055298  -0.0036077   0.0094355  -0.0240869
    3   0.0204139   0.0020845   0.0055138  -0.0076967
 Max gradient component =       7.680E-02
 RMS gradient           =       1.615E-02
 Gradient time:  CPU 168.66 s  wall 213.02 s
 Geometry Optimization Parameters
   NAtoms,    NIC,     NZ,  NCons,   NDum,   NFix, NCnnct, MaxDiis
       22     163       0       0       0       0       0       0

 Cartesian Hessian Update
 Hessian Updated using BFGS Update


** GEOMETRY OPTIMIZATION IN DELOCALIZED INTERNAL COORDINATES **
   Searching for a Minimum

   Optimization Cycle:   9

                       Coordinates (Angstroms)
     ATOM                X               Y               Z
      1  C        -0.9573362084   -1.0640886455    0.1985661407
      2  C        -1.6069197393    0.2785854017   -0.2831633127
      3  C         1.2111169472    0.1229439303    0.6628294152
      4  O         0.4736874592    1.3666894935    0.5419735778
      5  C        -0.8512497079    1.4635772384    0.2782533315
      6  O        -1.3619059778    2.5900138640    0.4198813377
      7  O        -2.9483611869    0.2270265334    0.0829092948
      8  O        -1.5438827421   -2.1528919995   -0.4870629074
      9  H        -1.4870713063    0.3535232424   -1.3752985955
     10  H         1.2326036118   -0.1052558805    1.7466659377
     11  H        -3.5199719268    0.2127727883   -0.7115433970
     12  C         0.5527891248   -1.0485236352   -0.0852168443
     13  H        -2.4211374615   -2.2978877572   -0.0508551598
     14  O         1.2368551041   -2.2648360432    0.2326083916
     15  C         2.6541731577    0.3969594691    0.2008885052
     16  O         2.7838537898    0.5118449375   -1.2136971617
     17  H        -1.1232877862   -1.1594642880    1.2983509758
     18  H         0.6823352992   -0.9059795040   -1.1748763400
     19  H         0.8688182468   -2.6002320597    1.0882119755
     20  H         3.3336483288   -0.3804238916    0.5987236121
     21  H         2.9773686857    1.3642072241    0.6457776865
     22  H         3.0993462487   -0.3624137456   -1.5580221318
   Point Group: c1    Number of degrees of freedom:    60


   Energy is   -686.176703027

 Hessian Updated using BFGS Update

 60 Hessian modes will be used to form the next step
  Hessian Eigenvalues:
     0.000137    0.004937    0.007403    0.007955    0.014731    0.015135
     0.015930    0.017391    0.030179    0.035416    0.045090    0.046181
     0.049183    0.050223    0.051593    0.054271    0.056419    0.060527
     0.064655    0.067296    0.069142    0.076836    0.081933    0.112889
     0.116874    0.139311    0.140380    0.159541    0.160627    0.160745
     0.163820    0.164940    0.174601    0.186667    0.199310    0.220296
     0.229346    0.251132    0.262848    0.268472    0.283614    0.291450
     0.300026    0.318711    0.320365    0.321991    0.323532    0.324426
     0.328810    0.424661    0.441648    0.447349    0.449588    0.459104
     0.489357    0.489762    0.490055    0.505942    0.553820    0.910015

 Minimum Search - Taking Simple RFO Step
 Searching for Lamda that Minimizes Along All modes
 Value Taken    Lamda =  -0.01838766
 Calculated Step too Large.  Step scaled by  0.943233
 Step Taken.  Stepsize is  0.300000

                             Maximum     Tolerance    Cnvgd?
         Gradient           0.028777      0.000300      NO
         Displacement       0.139086      0.001200      NO
         Energy change      0.009937      0.000001      NO


 New Cartesian Coordinates Obtained by Inverse Iteration

 Displacement from previous Coordinates is:  0.369184
 ----------------------------------------------------------------
             Standard Nuclear Orientation (Angstroms)
    I     Atom           X                Y                Z
 ----------------------------------------------------------------
    1      C      -0.9426280361    -1.0740916860     0.2039845523
    2      C      -1.5728579573     0.2426300258    -0.2695683225
    3      C       1.2015483631     0.1276384247     0.6562754744
    4      O       0.4776434543     1.3837331314     0.5238945291
    5      C      -0.8485116420     1.4860242307     0.2671526012
    6      O      -1.3919698122     2.5518881680     0.3782959555
    7      O      -2.9343631033     0.2517686588     0.1079353293
    8      O      -1.5334111972    -2.1764893055    -0.4657636324
    9      H      -1.4612914524     0.2938327882    -1.3605290432
   10      H       1.2192072856    -0.1002837055     1.7313080477
   11      H      -3.4901734474     0.3187906387    -0.6743439309
   12      C       0.5499254021    -1.0438847486    -0.0899193807
   13      H      -2.4089304002    -2.3127053509    -0.0810487373
   14      O       1.2360404023    -2.2479254433     0.2320661104
   15      C       2.6395068297     0.3971446986     0.2107720709
   16      O       2.7775586103     0.5080626527    -1.2016555029
   17      H      -1.1047834485    -1.1621775660     1.2920502034
   18      H       0.6857783258    -0.9074701733    -1.1676340729
   19      H       0.8787929414    -2.6095434945     1.0537282390
   20      H       3.2851757691    -0.3899699663     0.6139336575
   21      H       2.9529325152     1.3510634620     0.6458632940
   22      H       3.0702825584    -0.3418887674    -1.5508931102
 ----------------------------------------------------------------
 Molecular Point Group                 C1    NOp =  1
 Largest Abelian Subgroup              C1    NOp =  1
 Nuclear Repulsion Energy =   795.3668347224 hartrees
 There are       47 alpha and       47 beta electrons
 Applying Cartesian multipole field
    Component          Value
    ---------          -----
     (2,0,0)        1.00000E-11
     (0,2,0)        2.00000E-11
     (0,0,2)       -3.00000E-11
 Nucleus-field energy     =     0.0000000212 hartrees
 Requested basis set is 6-311++G(d,p)
 There are 122 shells and 334 basis functions
 A cutoff of  1.0D-11 yielded   6518 shell pairs
 There are     49296 function pairs (     52738 Cartesian)
 Smallest overlap matrix eigenvalue = 5.59E-06
 Guess MOs from SCF MO coefficient file
 Reading MOs from coefficient file
 Reading MOs from coefficient file
 A restricted hybrid HF-DFT SCF calculation will be
 performed using Pulay DIIS extrapolation
 Exchange:     0.2000 Hartree-Fock + 0.0800 Slater + 0.7200 B88
 Correlation:  0.1900 VWN1RPA + 0.8100 LYP
 Using SG-1 standard quadrature grid
 SCF converges when DIIS error is below 1.0E-08
 Geometry optimization detected.  Setting ReadMinima to 0
 Setting SaveMinima to 0
 ---------------------------------------
  Cycle       Energy         DIIS Error
 ---------------------------------------
    1    -686.2669690246      1.57E-03
    2    -686.1854384179      3.62E-04
    3    -686.1835108445      5.88E-04
    4    -686.1868484797      1.21E-04
    5    -686.1869835331      4.58E-05
    6    -686.1870041329      1.18E-05
    7    -686.1870055432      2.66E-06
    8    -686.1870055697      7.87E-07
    9    -686.1870056698      2.62E-07
   10    -686.1870056419      8.27E-08
   11    -686.1870056408      2.22E-08
   12    -686.1870056390      6.18E-09 Convergence criterion met
 ---------------------------------------
 SCF time:  CPU 450.64 s  wall 569.78 s
 SCF   energy in the final basis set = -686.1870056390
 Total energy in the final basis set = -686.1870056390

 --------------------------------------------------------------

                    Orbital Energies (a.u.)
 --------------------------------------------------------------

 Alpha MOs
 -- Occupied --
-19.180 -19.158 -19.157 -19.154 -19.143 -19.120 -10.315 -10.265
-10.262 -10.260 -10.257 -10.239  -1.119  -1.075  -1.064  -1.046
 -1.045  -1.032  -0.823  -0.796  -0.715  -0.659  -0.656  -0.600
 -0.579  -0.558  -0.544  -0.522  -0.511  -0.503  -0.489  -0.472
 -0.451  -0.436  -0.428  -0.416  -0.401  -0.392  -0.372  -0.360
 -0.358  -0.330  -0.327  -0.315  -0.308  -0.297  -0.282
 -- Virtual --
 -0.038  -0.024  -0.014  -0.009   0.003   0.013   0.016   0.025
  0.038   0.044   0.057   0.060   0.073   0.074   0.079   0.083
  0.087   0.092   0.098   0.104   0.108   0.109   0.111   0.118
  0.124   0.128   0.131   0.134   0.141   0.143   0.150   0.155
  0.159   0.162   0.168   0.174   0.179   0.183   0.195   0.202
  0.207   0.212   0.219   0.227   0.232   0.240   0.243   0.253
  0.256   0.261   0.265   0.273   0.277   0.281   0.293   0.296
  0.303   0.305   0.315   0.317   0.321   0.324   0.327   0.332
  0.335   0.338   0.349   0.359   0.360   0.366   0.369   0.375
  0.386   0.389   0.400   0.411   0.426   0.436   0.449   0.465
  0.489   0.496   0.501   0.518   0.534   0.542   0.556   0.562
  0.566   0.584   0.614   0.621   0.626   0.639   0.648   0.664
  0.667   0.681   0.700   0.703   0.721   0.737   0.742   0.760
  0.772   0.783   0.792   0.808   0.881   0.902   0.912   0.965
  0.982   0.989   1.000   1.039   1.051   1.077   1.085   1.093
  1.116   1.139   1.145   1.161   1.162   1.176   1.188   1.194
  1.210   1.215   1.237   1.242   1.253   1.270   1.280   1.293
  1.336   1.358   1.373   1.392   1.415   1.426   1.450   1.461
  1.476   1.493   1.504   1.507   1.519   1.527   1.539   1.556
  1.573   1.575   1.586   1.614   1.631   1.643   1.665   1.678
  1.690   1.707   1.720   1.736   1.751   1.774   1.792   1.807
  1.832   1.837   1.865   1.877   1.909   1.938   1.969   1.972
  2.008   2.027   2.041   2.060   2.064   2.089   2.092   2.120
  2.135   2.150   2.167   2.215   2.233   2.266   2.276   2.312
  2.335   2.486   2.496   2.509   2.527   2.567   2.590   2.605
  2.637   2.664   2.675   2.686   2.745   2.761   2.802   2.816
  2.828   2.861   2.865   2.878   2.911   2.915   2.934   2.951
  2.958   2.979   2.997   3.055   3.064   3.082   3.098   3.114
  3.138   3.146   3.153   3.164   3.193   3.207   3.254   3.271
  3.296   3.313   3.329   3.369   3.381   3.407   3.510   3.584
  3.698   3.797   3.806   3.815   3.834   3.848   3.906   3.930
  3.949   3.978   4.018   4.099   4.131   4.179   4.188   4.272
  4.302   5.050   5.063   5.069   5.086   5.105   5.116   5.191
  5.297   5.366   5.390   5.405   5.414   5.564   5.635   5.644
  5.648   5.715   5.898  23.726  23.763  23.787  23.819  23.830
 23.849  49.883  49.898  49.911  49.931  49.946  50.040
 --------------------------------------------------------------

          Ground-State Mulliken Net Atomic Charges

     Atom                 Charge (a.u.)
  ----------------------------------------
      1 C                     0.040148
      2 C                    -0.253571
      3 C                     0.093159
      4 O                    -0.022230
      5 C                     0.143846
      6 O                    -0.265289
      7 O                    -0.271780
      8 O                    -0.205364
      9 H                     0.248992
     10 H                     0.235515
     11 H                     0.292047
     12 C                    -0.819285
     13 H                     0.270087
     14 O                    -0.195910
     15 C                    -0.414810
     16 O                    -0.243435
     17 H                     0.199414
     18 H                     0.269134
     19 H                     0.261800
     20 H                     0.167993
     21 H                     0.212696
     22 H                     0.256843
  ----------------------------------------
  Sum of atomic charges =     0.000000

 -----------------------------------------------------------------
                    Cartesian Multipole Moments
 -----------------------------------------------------------------
    Charge (ESU x 10^10)
                 0.0000
    Dipole Moment (Debye)
         X       0.1108      Y      -4.2238      Z       0.7521
       Tot       4.2916
    Quadrupole Moments (Debye-Ang)
        XX     -64.3565     XY       3.9619     YY     -86.5099
        XZ       7.4375     YZ      -6.0912     ZZ     -66.6272
    Octopole Moments (Debye-Ang^2)
       XXX     -13.5587    XXY     -23.3163    XYY       3.4909
       YYY     -20.2843    XXZ     -18.4085    XYZ      15.5625
       YYZ       8.2160    XZZ       0.1202    YZZ      -6.6114
       ZZZ      -7.7546
    Hexadecapole Moments (Debye-Ang^3)
      XXXX   -1262.9179   XXXY      32.7176   XXYY    -397.4232
      XYYY      86.5365   YYYY   -1004.9298   XXXZ      94.1845
      XXYZ       1.7837   XYYZ      14.7072   YYYZ     -86.5936
      XXZZ    -254.0698   XYZZ     -15.6002   YYZZ    -179.3423
      XZZZ      19.0216   YZZZ     -29.7444   ZZZZ    -200.5609
 -----------------------------------------------------------------
 Calculating analytic gradient of the SCF energy
 Gradient of SCF Energy
            1           2           3           4           5           6
    1  -0.0000551  -0.0037325   0.0012712  -0.0010107   0.0026953  -0.0017937
    2  -0.0009104   0.0035543  -0.0019703   0.0027596  -0.0095686   0.0061983
    3   0.0003383  -0.0017120  -0.0008486   0.0017988  -0.0001069  -0.0000375
            7           8           9          10          11          12
    1   0.0027055   0.0015576   0.0004805  -0.0000050  -0.0012839   0.0000072
    2   0.0020737   0.0012399   0.0010205   0.0004186  -0.0029571   0.0003083
    3   0.0016528  -0.0036794  -0.0002748   0.0007188  -0.0018265   0.0019509
           13          14          15          16          17          18
    1  -0.0016416   0.0014937  -0.0014041  -0.0011475  -0.0001994  -0.0000965
    2  -0.0011078  -0.0010732  -0.0012284   0.0029441   0.0000513   0.0002423
    3   0.0027783  -0.0025632  -0.0013357   0.0000659   0.0008560  -0.0009967
           19          20          21          22
    1  -0.0008014   0.0010348   0.0007176   0.0012081
    2  -0.0001372  -0.0001294   0.0010041  -0.0027327
    3   0.0026728   0.0004779   0.0007729  -0.0007018
 Max gradient component =       9.569E-03
 RMS gradient           =       2.132E-03
 Gradient time:  CPU 170.37 s  wall 210.09 s
 Geometry Optimization Parameters
   NAtoms,    NIC,     NZ,  NCons,   NDum,   NFix, NCnnct, MaxDiis
       22     163       0       0       0       0       0       0

 Cartesian Hessian Update
 Hessian Updated using BFGS Update


** GEOMETRY OPTIMIZATION IN DELOCALIZED INTERNAL COORDINATES **
   Searching for a Minimum

   Optimization Cycle:  10

                       Coordinates (Angstroms)
     ATOM                X               Y               Z
      1  C        -0.9426280361   -1.0740916860    0.2039845523
      2  C        -1.5728579573    0.2426300258   -0.2695683225
      3  C         1.2015483631    0.1276384247    0.6562754744
      4  O         0.4776434543    1.3837331314    0.5238945291
      5  C        -0.8485116420    1.4860242307    0.2671526012
      6  O        -1.3919698122    2.5518881680    0.3782959555
      7  O        -2.9343631033    0.2517686588    0.1079353293
      8  O        -1.5334111972   -2.1764893055   -0.4657636324
      9  H        -1.4612914524    0.2938327882   -1.3605290432
     10  H         1.2192072856   -0.1002837055    1.7313080477
     11  H        -3.4901734474    0.3187906387   -0.6743439309
     12  C         0.5499254021   -1.0438847486   -0.0899193807
     13  H        -2.4089304002   -2.3127053509   -0.0810487373
     14  O         1.2360404023   -2.2479254433    0.2320661104
     15  C         2.6395068297    0.3971446986    0.2107720709
     16  O         2.7775586103    0.5080626527   -1.2016555029
     17  H        -1.1047834485   -1.1621775660    1.2920502034
     18  H         0.6857783258   -0.9074701733   -1.1676340729
     19  H         0.8787929414   -2.6095434945    1.0537282390
     20  H         3.2851757691   -0.3899699663    0.6139336575
     21  H         2.9529325152    1.3510634620    0.6458632940
     22  H         3.0702825584   -0.3418887674   -1.5508931102
   Point Group: c1    Number of degrees of freedom:    60


   Energy is   -686.187005639

 Hessian Updated using BFGS Update

 60 Hessian modes will be used to form the next step
  Hessian Eigenvalues:
     0.000137    0.004936    0.007402    0.007951    0.014733    0.015135
     0.015904    0.017412    0.030178    0.035431    0.045047    0.046187
     0.049183    0.050227    0.051566    0.054207    0.056396    0.060536
     0.064698    0.067287    0.069141    0.076867    0.081803    0.112852
     0.116933    0.139337    0.140561    0.159382    0.160640    0.160731
     0.163666    0.165039    0.174551    0.186593    0.199323    0.220138
     0.228740    0.251131    0.263809    0.268433    0.284067    0.291878
     0.300029    0.318763    0.320394    0.321984    0.323570    0.324431
     0.328948    0.426587    0.441083    0.447314    0.449521    0.459216
     0.489333    0.489755    0.490066    0.505344    0.549147    0.902937

 Minimum Search - Taking Simple RFO Step
 Searching for Lamda that Minimizes Along All modes
 Value Taken    Lamda =  -0.00340225
 Calculated Step too Large.  Step scaled by  0.334662
 Step Taken.  Stepsize is  0.300000

                             Maximum     Tolerance    Cnvgd?
         Gradient           0.003726      0.000300      NO
         Displacement       0.171474      0.001200      NO
         Energy change     -0.010303      0.000001      NO


 New Cartesian Coordinates Obtained by Inverse Iteration

 Displacement from previous Coordinates is:  0.262534
 ----------------------------------------------------------------
             Standard Nuclear Orientation (Angstroms)
    I     Atom           X                Y                Z
 ----------------------------------------------------------------
    1      C      -0.9362695917    -1.0812873382     0.2039129458
    2      C      -1.5746423615     0.2307737197    -0.2649847603
    3      C       1.2001487544     0.1375733216     0.6455631998
    4      O       0.4756381873     1.3909720094     0.4864128051
    5      C      -0.8592812330     1.4783777767     0.2753431771
    6      O      -1.4157194071     2.5312515879     0.4117940689
    7      O      -2.9363670218     0.2191420622     0.1144923619
    8      O      -1.5202005715    -2.1880534538    -0.4625419610
    9      H      -1.4624676482     0.2858980254    -1.3555095626
   10      H       1.2103676494    -0.0765813438     1.7228215652
   11      H      -3.4921933361     0.3910184602    -0.6501997237
   12      C       0.5550212088    -1.0435912158    -0.0908421593
   13      H      -2.4146789501    -2.2920531554    -0.1164036316
   14      O       1.2469680073    -2.2405065433     0.2437649406
   15      C       2.6403618754     0.4031020850     0.2071606922
   16      O       2.7926781623     0.4830717686    -1.2055629285
   17      H      -1.0952741542    -1.1692710731     1.2922246313
   18      H       0.6906889719    -0.9145316000    -1.1687940268
   19      H       0.8613126425    -2.6222329313     1.0411371767
   20      H       3.2848950519    -0.3709210713     0.6350155439
   21      H       2.9459852135     1.3665287532     0.6239524658
   22      H       3.0885005114    -0.3725331712    -1.5328524887
 ----------------------------------------------------------------
 Molecular Point Group                 C1    NOp =  1
 Largest Abelian Subgroup              C1    NOp =  1
 Nuclear Repulsion Energy =   795.6670282445 hartrees
 There are       47 alpha and       47 beta electrons
 Applying Cartesian multipole field
    Component          Value
    ---------          -----
     (2,0,0)        1.00000E-11
     (0,2,0)        2.00000E-11
     (0,0,2)       -3.00000E-11
 Nucleus-field energy     =     0.0000000212 hartrees
 Requested basis set is 6-311++G(d,p)
 There are 122 shells and 334 basis functions
 A cutoff of  1.0D-11 yielded   6519 shell pairs
 There are     49304 function pairs (     52750 Cartesian)
 Smallest overlap matrix eigenvalue = 5.55E-06
 Guess MOs from SCF MO coefficient file
 Reading MOs from coefficient file
 Reading MOs from coefficient file
 A restricted hybrid HF-DFT SCF calculation will be
 performed using Pulay DIIS extrapolation
 Exchange:     0.2000 Hartree-Fock + 0.0800 Slater + 0.7200 B88
 Correlation:  0.1900 VWN1RPA + 0.8100 LYP
 Using SG-1 standard quadrature grid
 SCF converges when DIIS error is below 1.0E-08
 Geometry optimization detected.  Setting ReadMinima to 0
 Setting SaveMinima to 0
 ---------------------------------------
  Cycle       Energy         DIIS Error
 ---------------------------------------
    1    -686.1990781334      6.91E-04
    2    -686.1880468114      8.46E-05
    3    -686.1881081527      4.22E-05
    4    -686.1881209772      2.73E-05
    5    -686.1881280773      9.98E-06
    6    -686.1881286640      3.58E-06
    7    -686.1881289628      1.24E-06
    8    -686.1881290131      2.08E-07
    9    -686.1881290530      7.24E-08
   10    -686.1881290324      2.29E-08
   11    -686.1881290358      8.00E-09 Convergence criterion met
 ---------------------------------------
 SCF time:  CPU 408.33 s  wall 506.11 s
 SCF   energy in the final basis set = -686.1881290358
 Total energy in the final basis set = -686.1881290358

 --------------------------------------------------------------

                    Orbital Energies (a.u.)
 --------------------------------------------------------------

 Alpha MOs
 -- Occupied --
-19.180 -19.159 -19.156 -19.153 -19.143 -19.121 -10.315 -10.265
-10.261 -10.260 -10.257 -10.239  -1.120  -1.075  -1.064  -1.046
 -1.045  -1.034  -0.823  -0.796  -0.716  -0.659  -0.655  -0.600
 -0.581  -0.558  -0.544  -0.522  -0.511  -0.503  -0.490  -0.472
 -0.452  -0.436  -0.428  -0.416  -0.401  -0.392  -0.375  -0.359
 -0.358  -0.330  -0.327  -0.318  -0.307  -0.297  -0.282
 -- Virtual --
 -0.037  -0.024  -0.013  -0.009   0.003   0.014   0.017   0.025
  0.038   0.044   0.057   0.060   0.073   0.074   0.079   0.083
  0.087   0.093   0.098   0.104   0.109   0.110   0.112   0.119
  0.124   0.128   0.131   0.134   0.142   0.144   0.150   0.156
  0.159   0.162   0.168   0.174   0.179   0.184   0.196   0.202
  0.207   0.212   0.218   0.227   0.231   0.241   0.242   0.254
  0.255   0.262   0.265   0.274   0.277   0.282   0.293   0.297
  0.304   0.306   0.315   0.317   0.320   0.324   0.327   0.333
  0.335   0.336   0.348   0.359   0.361   0.366   0.368   0.374
  0.387   0.388   0.400   0.408   0.426   0.437   0.448   0.464
  0.490   0.496   0.503   0.521   0.537   0.542   0.556   0.562
  0.568   0.585   0.612   0.620   0.627   0.642   0.647   0.663
  0.668   0.681   0.699   0.703   0.721   0.737   0.743   0.760
  0.773   0.778   0.798   0.809   0.881   0.900   0.912   0.965
  0.982   0.992   1.000   1.039   1.051   1.078   1.086   1.096
  1.118   1.139   1.146   1.162   1.164   1.174   1.188   1.194
  1.207   1.216   1.235   1.240   1.254   1.268   1.290   1.293
  1.340   1.358   1.370   1.396   1.415   1.424   1.451   1.455
  1.473   1.493   1.505   1.512   1.518   1.527   1.538   1.556
  1.575   1.576   1.589   1.612   1.634   1.645   1.667   1.676
  1.690   1.709   1.724   1.732   1.750   1.774   1.791   1.806
  1.832   1.842   1.867   1.877   1.909   1.943   1.963   1.973
  2.012   2.029   2.042   2.061   2.067   2.091   2.095   2.117
  2.137   2.153   2.169   2.214   2.234   2.268   2.279   2.313
  2.340   2.487   2.496   2.510   2.527   2.568   2.590   2.611
  2.639   2.662   2.675   2.681   2.744   2.761   2.798   2.815
  2.829   2.861   2.865   2.879   2.908   2.914   2.934   2.950
  2.960   2.981   2.997   3.055   3.064   3.079   3.101   3.117
  3.136   3.150   3.155   3.168   3.197   3.209   3.260   3.279
  3.299   3.319   3.331   3.366   3.382   3.408   3.513   3.586
  3.701   3.801   3.812   3.819   3.837   3.852   3.904   3.932
  3.949   3.978   4.020   4.099   4.131   4.178   4.186   4.274
  4.304   5.050   5.062   5.068   5.088   5.103   5.114   5.192
  5.298   5.368   5.389   5.408   5.416   5.563   5.640   5.646
  5.652   5.719   5.897  23.726  23.764  23.789  23.820  23.835
 23.851  49.885  49.899  49.912  49.930  49.947  50.041
 --------------------------------------------------------------

          Ground-State Mulliken Net Atomic Charges

     Atom                 Charge (a.u.)
  ----------------------------------------
      1 C                     0.023004
      2 C                    -0.257771
      3 C                     0.121622
      4 O                    -0.027379
      5 C                     0.166939
      6 O                    -0.270512
      7 O                    -0.269368
      8 O                    -0.200224
      9 H                     0.250972
     10 H                     0.236681
     11 H                     0.290030
     12 C                    -0.835667
     13 H                     0.268735
     14 O                    -0.199442
     15 C                    -0.425919
     16 O                    -0.245181
     17 H                     0.200452
     18 H                     0.269831
     19 H                     0.265508
     20 H                     0.168476
     21 H                     0.212053
     22 H                     0.257161
  ----------------------------------------
  Sum of atomic charges =     0.000000

 -----------------------------------------------------------------
                    Cartesian Multipole Moments
 -----------------------------------------------------------------
    Charge (ESU x 10^10)
                 0.0000
    Dipole Moment (Debye)
         X       0.0352      Y      -3.9642      Z       0.7043
       Tot       4.0264
    Quadrupole Moments (Debye-Ang)
        XX     -64.4101     XY       3.3508     YY     -86.1250
        XZ       7.6844     YZ      -6.0203     ZZ     -66.9071
    Octopole Moments (Debye-Ang^2)
       XXX     -14.2718    XXY     -20.4375    XYY       3.4734
       YYY     -17.9065    XXZ     -18.5890    XYZ      16.0598
       YYZ       7.1598    XZZ      -0.1573    YZZ      -6.0236
       ZZZ      -7.5905
    Hexadecapole Moments (Debye-Ang^3)
      XXXX   -1267.0903   XXXY      24.3622   XXYY    -396.3679
      XYYY      84.5032   YYYY    -998.6053   XXXZ      97.7256
      XXYZ       1.4244   XYYZ      16.6266   YYYZ     -87.6386
      XXZZ    -257.0987   XYZZ     -15.2055   YYZZ    -178.7391
      XZZZ      22.3145   YZZZ     -30.4914   ZZZZ    -200.8013
 -----------------------------------------------------------------
 Calculating analytic gradient of the SCF energy
 Gradient of SCF Energy
            1           2           3           4           5           6
    1   0.0001367  -0.0030741   0.0012976  -0.0014657   0.0009540   0.0001571
    2  -0.0006820   0.0026994  -0.0020762   0.0026620  -0.0047872   0.0017619
    3  -0.0000980  -0.0019104  -0.0003113   0.0009171   0.0012491  -0.0005511
            7           8           9          10          11          12
    1   0.0016510   0.0001413   0.0007827   0.0000816  -0.0007148  -0.0000085
    2   0.0026907   0.0010522   0.0010276   0.0002916  -0.0031800   0.0001816
    3   0.0012801  -0.0028638   0.0000024   0.0003518  -0.0011793   0.0017389
           13          14          15          16          17          18
    1  -0.0002978   0.0006283  -0.0013376  -0.0006881  -0.0001208  -0.0000497
    2  -0.0009697  -0.0012807  -0.0009721   0.0013334   0.0002307   0.0001219
    3   0.0020854  -0.0013706  -0.0012243  -0.0004754   0.0004205  -0.0005450
           19          20          21          22
    1  -0.0002031   0.0007981   0.0006019   0.0007297
    2   0.0003739   0.0002946   0.0003915  -0.0011652
    3   0.0014734   0.0005206   0.0005574  -0.0000677
 Max gradient component =       4.787E-03
 RMS gradient           =       1.384E-03
 Gradient time:  CPU 171.21 s  wall 205.79 s
 Geometry Optimization Parameters
   NAtoms,    NIC,     NZ,  NCons,   NDum,   NFix, NCnnct, MaxDiis
       22     163       0       0       0       0       0       0

 Cartesian Hessian Update
 Hessian Updated using BFGS Update


** GEOMETRY OPTIMIZATION IN DELOCALIZED INTERNAL COORDINATES **
   Searching for a Minimum

   Optimization Cycle:  11

                       Coordinates (Angstroms)
     ATOM                X               Y               Z
      1  C        -0.9362695917   -1.0812873382    0.2039129458
      2  C        -1.5746423615    0.2307737197   -0.2649847603
      3  C         1.2001487544    0.1375733216    0.6455631998
      4  O         0.4756381873    1.3909720094    0.4864128051
      5  C        -0.8592812330    1.4783777767    0.2753431771
      6  O        -1.4157194071    2.5312515879    0.4117940689
      7  O        -2.9363670218    0.2191420622    0.1144923619
      8  O        -1.5202005715   -2.1880534538   -0.4625419610
      9  H        -1.4624676482    0.2858980254   -1.3555095626
     10  H         1.2103676494   -0.0765813438    1.7228215652
     11  H        -3.4921933361    0.3910184602   -0.6501997237
     12  C         0.5550212088   -1.0435912158   -0.0908421593
     13  H        -2.4146789501   -2.2920531554   -0.1164036316
     14  O         1.2469680073   -2.2405065433    0.2437649406
     15  C         2.6403618754    0.4031020850    0.2071606922
     16  O         2.7926781623    0.4830717686   -1.2055629285
     17  H        -1.0952741542   -1.1692710731    1.2922246313
     18  H         0.6906889719   -0.9145316000   -1.1687940268
     19  H         0.8613126425   -2.6222329313    1.0411371767
     20  H         3.2848950519   -0.3709210713    0.6350155439
     21  H         2.9459852135    1.3665287532    0.6239524658
     22  H         3.0885005114   -0.3725331712   -1.5328524887
   Point Group: c1    Number of degrees of freedom:    60


   Energy is   -686.188129036

 Hessian Updated using BFGS Update

 60 Hessian modes will be used to form the next step
  Hessian Eigenvalues:
     0.000079    0.004496    0.006113    0.007514    0.011886    0.014873
     0.015139    0.017219    0.029774    0.033998    0.043313    0.046208
     0.048983    0.049533    0.050333    0.053127    0.056134    0.060512
     0.062452    0.067174    0.069165    0.076260    0.079342    0.112615
     0.116375    0.137686    0.140441    0.155790    0.160211    0.160728
     0.163629    0.164233    0.175236    0.186467    0.199275    0.220820
     0.229874    0.250803    0.266399    0.273185    0.285383    0.292921
     0.300040    0.318940    0.320339    0.321970    0.323634    0.324444
     0.333743    0.421701    0.444613    0.447948    0.449913    0.459279
     0.489537    0.489941    0.490377    0.505222    0.632140    1.643662
**WARNING** Magnitude of eigenvalue   1 too small.  Replaced by     0.000100

 Minimum Search - Taking Simple RFO Step
 Searching for Lamda that Minimizes Along All modes
 Value Taken    Lamda =  -0.00384284
 Calculated Step too Large.  Step scaled by  0.334822
 Step Taken.  Stepsize is  0.300000

                             Maximum     Tolerance    Cnvgd?
         Gradient           0.002961      0.000300      NO
         Displacement       0.187414      0.001200      NO
         Energy change     -0.001123      0.000001      NO


 New Cartesian Coordinates Obtained by Inverse Iteration

 Displacement from previous Coordinates is:  0.264652
 ----------------------------------------------------------------
             Standard Nuclear Orientation (Angstroms)
    I     Atom           X                Y                Z
 ----------------------------------------------------------------
    1      C      -0.9293912343    -1.0899274414     0.2037512104
    2      C      -1.5760780245     0.2147729127    -0.2614067293
    3      C       1.1963527044     0.1480670687     0.6345089626
    4      O       0.4737169120     1.3968163986     0.4456930923
    5      C      -0.8671911718     1.4729178829     0.2685299123
    6      O      -1.4348816048     2.5140368809     0.4166655029
    7      O      -2.9359275006     0.1906711346     0.1301312869
    8      O      -1.5063776131    -2.2035812897    -0.4546320807
    9      H      -1.4749190816     0.2671893231    -1.3531359503
   10      H       1.1952530253    -0.0545011954     1.7132928168
   11      H      -3.4922350346     0.4686873839    -0.6007461401
   12      C       0.5600478670    -1.0427566016    -0.0943380942
   13      H      -2.4190245884    -2.2726429292    -0.1546881420
   14      O       1.2581663504    -2.2317002019     0.2507814207
   15      C       2.6412323321     0.4072712848     0.2101854813
   16      O       2.8113821320     0.4689757001    -1.2005600334
   17      H      -1.0832218435    -1.1750819952     1.2926641620
   18      H       0.6967052221    -0.9188827773    -1.1718147914
   19      H       0.8494704381    -2.6353049264     1.0229037176
   20      H       3.2772289057    -0.3625816671     0.6558274688
   21      H       2.9430607804     1.3741665388     0.6179533939
   22      H       3.1021029885    -0.3904648116    -1.5156621352
 ----------------------------------------------------------------
 Molecular Point Group                 C1    NOp =  1
 Largest Abelian Subgroup              C1    NOp =  1
 Nuclear Repulsion Energy =   796.1288694975 hartrees
 There are       47 alpha and       47 beta electrons
 Applying Cartesian multipole field
    Component          Value
    ---------          -----
     (2,0,0)        1.00000E-11
     (0,2,0)        2.00000E-11
     (0,0,2)       -3.00000E-11
 Nucleus-field energy     =     0.0000000213 hartrees
 Requested basis set is 6-311++G(d,p)
 There are 122 shells and 334 basis functions
 A cutoff of  1.0D-11 yielded   6519 shell pairs
 There are     49286 function pairs (     52728 Cartesian)
 Smallest overlap matrix eigenvalue = 5.54E-06
 Guess MOs from SCF MO coefficient file
 Reading MOs from coefficient file
 Reading MOs from coefficient file
 A restricted hybrid HF-DFT SCF calculation will be
 performed using Pulay DIIS extrapolation
 Exchange:     0.2000 Hartree-Fock + 0.0800 Slater + 0.7200 B88
 Correlation:  0.1900 VWN1RPA + 0.8100 LYP
 Using SG-1 standard quadrature grid
 SCF converges when DIIS error is below 1.0E-08
 Geometry optimization detected.  Setting ReadMinima to 0
 Setting SaveMinima to 0
 ---------------------------------------
  Cycle       Energy         DIIS Error
 ---------------------------------------
    1    -686.2018688944      6.19E-04
    2    -686.1892792726      8.89E-05
    3    -686.1893354165      5.33E-05
    4    -686.1893555856      3.27E-05
    5    -686.1893651761      7.23E-06
    6    -686.1893651153      3.37E-06
    7    -686.1893654084      1.42E-06
    8    -686.1893655320      2.15E-07
    9    -686.1893655290      1.14E-07
   10    -686.1893655295      3.09E-08
   11    -686.1893655263      8.80E-09 Convergence criterion met
 ---------------------------------------
 SCF time:  CPU 408.54 s  wall 516.45 s
 SCF   energy in the final basis set = -686.1893655263
 Total energy in the final basis set = -686.1893655263

 --------------------------------------------------------------

                    Orbital Energies (a.u.)
 --------------------------------------------------------------

 Alpha MOs
 -- Occupied --
-19.180 -19.160 -19.155 -19.152 -19.142 -19.123 -10.316 -10.265
-10.260 -10.260 -10.256 -10.238  -1.121  -1.075  -1.065  -1.046
 -1.046  -1.036  -0.824  -0.796  -0.716  -0.660  -0.655  -0.600
 -0.582  -0.557  -0.544  -0.521  -0.511  -0.503  -0.490  -0.474
 -0.452  -0.437  -0.429  -0.416  -0.402  -0.392  -0.377  -0.358
 -0.357  -0.330  -0.327  -0.320  -0.307  -0.298  -0.283
 -- Virtual --
 -0.037  -0.023  -0.013  -0.009   0.003   0.015   0.017   0.024
  0.038   0.045   0.057   0.061   0.074   0.074   0.079   0.083
  0.087   0.093   0.097   0.104   0.109   0.111   0.112   0.119
  0.124   0.127   0.132   0.134   0.142   0.144   0.150   0.156
  0.159   0.163   0.169   0.174   0.179   0.185   0.196   0.202
  0.208   0.212   0.218   0.227   0.230   0.242   0.243   0.253
  0.256   0.263   0.266   0.273   0.277   0.283   0.292   0.297
  0.305   0.306   0.314   0.317   0.319   0.325   0.327   0.333
  0.335   0.335   0.348   0.358   0.362   0.366   0.367   0.373
  0.385   0.390   0.399   0.405   0.425   0.438   0.447   0.463
  0.490   0.495   0.505   0.524   0.538   0.544   0.556   0.563
  0.571   0.585   0.609   0.618   0.630   0.642   0.645   0.663
  0.670   0.682   0.698   0.703   0.721   0.737   0.743   0.760
  0.773   0.775   0.802   0.811   0.880   0.898   0.912   0.966
  0.982   0.993   1.000   1.039   1.051   1.078   1.087   1.101
  1.121   1.139   1.146   1.164   1.166   1.173   1.187   1.195
  1.205   1.218   1.232   1.238   1.256   1.263   1.292   1.303
  1.343   1.352   1.371   1.398   1.413   1.425   1.444   1.452
  1.473   1.495   1.508   1.514   1.522   1.527   1.538   1.556
  1.576   1.579   1.591   1.609   1.637   1.646   1.668   1.675
  1.691   1.709   1.725   1.731   1.748   1.770   1.791   1.807
  1.832   1.846   1.869   1.878   1.908   1.949   1.957   1.973
  2.016   2.034   2.044   2.061   2.072   2.093   2.099   2.116
  2.140   2.155   2.170   2.212   2.237   2.270   2.283   2.314
  2.343   2.488   2.497   2.512   2.528   2.569   2.590   2.619
  2.634   2.662   2.672   2.684   2.746   2.762   2.793   2.816
  2.832   2.860   2.866   2.878   2.905   2.915   2.935   2.945
  2.964   2.984   2.998   3.057   3.064   3.077   3.104   3.119
  3.134   3.153   3.160   3.173   3.201   3.211   3.266   3.285
  3.302   3.322   3.334   3.364   3.384   3.410   3.516   3.589
  3.706   3.805   3.818   3.824   3.841   3.857   3.902   3.932
  3.951   3.979   4.022   4.097   4.131   4.177   4.186   4.279
  4.308   5.049   5.062   5.069   5.090   5.101   5.111   5.192
  5.301   5.370   5.388   5.411   5.419   5.565   5.644   5.651
  5.658   5.720   5.897  23.727  23.765  23.792  23.822  23.840
 23.854  49.887  49.900  49.913  49.929  49.948  50.041
 --------------------------------------------------------------

          Ground-State Mulliken Net Atomic Charges

     Atom                 Charge (a.u.)
  ----------------------------------------
      1 C                    -0.004836
      2 C                    -0.261030
      3 C                     0.139576
      4 O                    -0.031192
      5 C                     0.186602
      6 O                    -0.275538
      7 O                    -0.264481
      8 O                    -0.197829
      9 H                     0.253776
     10 H                     0.236735
     11 H                     0.287611
     12 C                    -0.831717
     13 H                     0.268023
     14 O                    -0.203273
     15 C                    -0.436159
     16 O                    -0.245858
     17 H                     0.202684
     18 H                     0.269633
     19 H                     0.269182
     20 H                     0.169470
     21 H                     0.211248
     22 H                     0.257373
  ----------------------------------------
  Sum of atomic charges =     0.000000

 -----------------------------------------------------------------
                    Cartesian Multipole Moments
 -----------------------------------------------------------------
    Charge (ESU x 10^10)
                 0.0000
    Dipole Moment (Debye)
         X      -0.0589      Y      -3.7105      Z       0.6871
       Tot       3.7740
    Quadrupole Moments (Debye-Ang)
        XX     -64.5533     XY       2.6494     YY     -85.7558
        XZ       7.7938     YZ      -5.7653     ZZ     -67.1614
    Octopole Moments (Debye-Ang^2)
       XXX     -15.7643    XXY     -17.5558    XYY       3.2543
       YYY     -15.7375    XXZ     -18.1459    XYZ      16.1390
       YYZ       6.6629    XZZ      -0.1485    YZZ      -5.3643
       ZZZ      -7.2193
    Hexadecapole Moments (Debye-Ang^3)
      XXXX   -1272.8686   XXXY      14.8326   XXYY    -395.2221
      XYYY      81.1548   YYYY    -994.0620   XXXZ      98.9626
      XXYZ       2.2455   XYYZ      18.2321   YYYZ     -85.9765
      XXZZ    -260.0865   XYZZ     -14.7855   YYZZ    -177.8937
      XZZZ      24.2216   YZZZ     -29.5615   ZZZZ    -199.1569
 -----------------------------------------------------------------
 Calculating analytic gradient of the SCF energy
 Gradient of SCF Energy
            1           2           3           4           5           6
    1   0.0001914  -0.0013658   0.0009450  -0.0011618  -0.0017660   0.0023199
    2  -0.0004721   0.0003389  -0.0014550   0.0013702   0.0022771  -0.0035009
    3  -0.0009054  -0.0015642   0.0001792   0.0002120   0.0023610  -0.0011155
            7           8           9          10          11          12
    1  -0.0001229  -0.0014408   0.0007994   0.0002218   0.0003491   0.0000093
    2   0.0040140   0.0009579   0.0009979   0.0000282  -0.0037059  -0.0000799
    3   0.0010021  -0.0015313   0.0002475  -0.0001690  -0.0005373   0.0011687
           13          14          15          16          17          18
    1   0.0013478  -0.0009547  -0.0009015  -0.0000634  -0.0001476   0.0002334
    2  -0.0008435  -0.0012960  -0.0002873  -0.0008701   0.0004392  -0.0000098
    3   0.0010974   0.0000571  -0.0009434  -0.0006395  -0.0001127   0.0001405
           19          20          21          22
    1   0.0007780   0.0003208   0.0003648   0.0000437
    2   0.0009952   0.0005911  -0.0003709   0.0008817
    3  -0.0000090   0.0003577   0.0002203   0.0004840
 Max gradient component =       4.014E-03
 RMS gradient           =       1.215E-03
 Gradient time:  CPU 169.45 s  wall 213.09 s
 Geometry Optimization Parameters
   NAtoms,    NIC,     NZ,  NCons,   NDum,   NFix, NCnnct, MaxDiis
       22     163       0       0       0       0       0       0

 Cartesian Hessian Update
 Hessian Updated using BFGS Update


** GEOMETRY OPTIMIZATION IN DELOCALIZED INTERNAL COORDINATES **
   Searching for a Minimum

   Optimization Cycle:  12

                       Coordinates (Angstroms)
     ATOM                X               Y               Z
      1  C        -0.9293912343   -1.0899274414    0.2037512104
      2  C        -1.5760780245    0.2147729127   -0.2614067293
      3  C         1.1963527044    0.1480670687    0.6345089626
      4  O         0.4737169120    1.3968163986    0.4456930923
      5  C        -0.8671911718    1.4729178829    0.2685299123
      6  O        -1.4348816048    2.5140368809    0.4166655029
      7  O        -2.9359275006    0.1906711346    0.1301312869
      8  O        -1.5063776131   -2.2035812897   -0.4546320807
      9  H        -1.4749190816    0.2671893231   -1.3531359503
     10  H         1.1952530253   -0.0545011954    1.7132928168
     11  H        -3.4922350346    0.4686873839   -0.6007461401
     12  C         0.5600478670   -1.0427566016   -0.0943380942
     13  H        -2.4190245884   -2.2726429292   -0.1546881420
     14  O         1.2581663504   -2.2317002019    0.2507814207
     15  C         2.6412323321    0.4072712848    0.2101854813
     16  O         2.8113821320    0.4689757001   -1.2005600334
     17  H        -1.0832218435   -1.1750819952    1.2926641620
     18  H         0.6967052221   -0.9188827773   -1.1718147914
     19  H         0.8494704381   -2.6353049264    1.0229037176
     20  H         3.2772289057   -0.3625816671    0.6558274688
     21  H         2.9430607804    1.3741665388    0.6179533939
     22  H         3.1021029885   -0.3904648116   -1.5156621352
   Point Group: c1    Number of degrees of freedom:    60


   Energy is   -686.189365526

 Hessian Updated using BFGS Update

 60 Hessian modes will be used to form the next step
  Hessian Eigenvalues:
     0.000079    0.004590    0.005463    0.007515    0.010848    0.014867
     0.015163    0.017374    0.029968    0.033269    0.043861    0.046186
     0.049070    0.049966    0.050632    0.053651    0.056077    0.060446
     0.062609    0.067396    0.069183    0.075947    0.080003    0.113442
     0.116221    0.138867    0.141168    0.159727    0.160728    0.161215
     0.163151    0.166514    0.175824    0.187592    0.199334    0.221014
     0.234851    0.251072    0.267745    0.275700    0.287101    0.295117
     0.300428    0.318938    0.320366    0.322025    0.323679    0.324444
     0.335466    0.420169    0.445132    0.448033    0.450418    0.459468
     0.489583    0.489952    0.490376    0.509999    0.646167    2.109556
**WARNING** Magnitude of eigenvalue   1 too small.  Replaced by     0.000100

 Minimum Search - Taking Simple RFO Step
 Searching for Lamda that Minimizes Along All modes
 Value Taken    Lamda =  -0.00364499
 Calculated Step too Large.  Step scaled by  0.322970
 Step Taken.  Stepsize is  0.300000

                             Maximum     Tolerance    Cnvgd?
         Gradient           0.003538      0.000300      NO
         Displacement       0.186629      0.001200      NO
         Energy change     -0.001236      0.000001      NO


 New Cartesian Coordinates Obtained by Inverse Iteration

 Displacement from previous Coordinates is:  0.276144
 ----------------------------------------------------------------
             Standard Nuclear Orientation (Angstroms)
    I     Atom           X                Y                Z
 ----------------------------------------------------------------
    1      C      -0.9232830945    -1.0977036749     0.2018875161
    2      C      -1.5784019440     0.2006195226    -0.2605492484
    3      C       1.1920299058     0.1579412213     0.6227043491
    4      O       0.4708126742     1.4013407278     0.4042787780
    5      C      -0.8745825720     1.4661715520     0.2610888391
    6      O      -1.4516187259     2.4976900361     0.4216971023
    7      O      -2.9355683365     0.1613862973     0.1428855801
    8      O      -1.4944113116    -2.2176186749    -0.4485275841
    9      H      -1.4862452235     0.2515196488    -1.3531954899
   10      H       1.1791224041    -0.0321902075     1.7031679062
   11      H      -3.4927436621     0.5437578423    -0.5375743068
   12      C       0.5646542076    -1.0423038469    -0.0990514603
   13      H      -2.4210823468    -2.2547345105    -0.1922023943
   14      O       1.2686116604    -2.2238441590     0.2566042146
   15      C       2.6415058243     0.4122543157     0.2133419499
   16      O       2.8315173745     0.4515467502    -1.1950426225
   17      H      -1.0716410081    -1.1798532544     1.2916438006
   18      H       0.7014257701    -0.9235883935    -1.1764705302
   19      H       0.8374432661    -2.6486069220     1.0028433792
   20      H       3.2704323775    -0.3497454866     0.6805073566
   21      H       2.9370611646     1.3848127124     0.6095076657
   22      H       3.1204335564    -0.4127048238    -1.4936404692
 ----------------------------------------------------------------
 Molecular Point Group                 C1    NOp =  1
 Largest Abelian Subgroup              C1    NOp =  1
 Nuclear Repulsion Energy =   796.5228811444 hartrees
 There are       47 alpha and       47 beta electrons
 Applying Cartesian multipole field
    Component          Value
    ---------          -----
     (2,0,0)        1.00000E-11
     (0,2,0)        2.00000E-11
     (0,0,2)       -3.00000E-11
 Nucleus-field energy     =     0.0000000214 hartrees
 Requested basis set is 6-311++G(d,p)
 There are 122 shells and 334 basis functions
 A cutoff of  1.0D-11 yielded   6525 shell pairs
 There are     49347 function pairs (     52800 Cartesian)
 Smallest overlap matrix eigenvalue = 5.56E-06
 Guess MOs from SCF MO coefficient file
 Reading MOs from coefficient file
 Reading MOs from coefficient file
 A restricted hybrid HF-DFT SCF calculation will be
 performed using Pulay DIIS extrapolation
 Exchange:     0.2000 Hartree-Fock + 0.0800 Slater + 0.7200 B88
 Correlation:  0.1900 VWN1RPA + 0.8100 LYP
 Using SG-1 standard quadrature grid
 SCF converges when DIIS error is below 1.0E-08
 Geometry optimization detected.  Setting ReadMinima to 0
 Setting SaveMinima to 0
 ---------------------------------------
  Cycle       Energy         DIIS Error
 ---------------------------------------
    1    -686.2001095518      6.15E-04
    2    -686.1904071783      8.96E-05
    3    -686.1904567303      5.96E-05
    4    -686.1904752788      4.35E-05
    5    -686.1904923708      1.17E-05
    6    -686.1904933633      3.95E-06
    7    -686.1904933072      1.14E-06
    8    -686.1904934826      1.96E-07
    9    -686.1904934788      1.10E-07
   10    -686.1904934749      3.10E-08
   11    -686.1904934728      8.27E-09 Convergence criterion met
 ---------------------------------------
 SCF time:  CPU 413.58 s  wall 527.38 s
 SCF   energy in the final basis set = -686.1904934728
 Total energy in the final basis set = -686.1904934728

 --------------------------------------------------------------

                    Orbital Energies (a.u.)
 --------------------------------------------------------------

 Alpha MOs
 -- Occupied --
-19.181 -19.160 -19.155 -19.152 -19.141 -19.125 -10.317 -10.266
-10.260 -10.260 -10.256 -10.238  -1.123  -1.076  -1.066  -1.047
 -1.046  -1.038  -0.824  -0.796  -0.716  -0.660  -0.655  -0.600
 -0.584  -0.557  -0.545  -0.520  -0.512  -0.504  -0.490  -0.475
 -0.453  -0.438  -0.429  -0.417  -0.403  -0.393  -0.379  -0.358
 -0.355  -0.331  -0.328  -0.320  -0.306  -0.298  -0.284
 -- Virtual --
 -0.036  -0.022  -0.012  -0.009   0.003   0.016   0.018   0.024
  0.038   0.045   0.057   0.061   0.074   0.074   0.080   0.083
  0.087   0.093   0.097   0.104   0.109   0.112   0.113   0.120
  0.124   0.127   0.132   0.134   0.142   0.145   0.150   0.157
  0.159   0.163   0.169   0.175   0.179   0.185   0.196   0.202
  0.209   0.212   0.218   0.226   0.229   0.241   0.244   0.252
  0.257   0.264   0.266   0.273   0.279   0.284   0.290   0.298
  0.305   0.306   0.314   0.316   0.319   0.326   0.328   0.332
  0.334   0.338   0.348   0.358   0.362   0.365   0.367   0.373
  0.382   0.392   0.399   0.403   0.424   0.438   0.446   0.462
  0.487   0.496   0.508   0.526   0.539   0.547   0.557   0.563
  0.574   0.584   0.606   0.617   0.632   0.641   0.644   0.663
  0.671   0.684   0.697   0.703   0.721   0.737   0.743   0.760
  0.770   0.777   0.803   0.814   0.880   0.896   0.911   0.965
  0.981   0.994   1.002   1.039   1.051   1.079   1.088   1.105
  1.123   1.140   1.146   1.163   1.168   1.174   1.186   1.195
  1.204   1.218   1.229   1.236   1.257   1.259   1.292   1.310
  1.340   1.347   1.378   1.400   1.410   1.428   1.435   1.451
  1.473   1.496   1.511   1.514   1.526   1.529   1.537   1.557
  1.576   1.583   1.592   1.607   1.639   1.648   1.668   1.674
  1.693   1.708   1.725   1.733   1.746   1.762   1.791   1.808
  1.833   1.850   1.870   1.879   1.907   1.947   1.958   1.974
  2.019   2.039   2.045   2.061   2.075   2.093   2.102   2.116
  2.142   2.155   2.172   2.211   2.240   2.270   2.286   2.315
  2.346   2.489   2.497   2.514   2.529   2.568   2.589   2.623
  2.624   2.668   2.670   2.689   2.749   2.762   2.787   2.817
  2.836   2.859   2.866   2.878   2.901   2.916   2.934   2.941
  2.969   2.986   2.999   3.058   3.064   3.076   3.106   3.120
  3.133   3.156   3.163   3.177   3.202   3.212   3.271   3.289
  3.304   3.321   3.338   3.366   3.386   3.411   3.519   3.590
  3.708   3.806   3.826   3.831   3.844   3.861   3.899   3.933
  3.951   3.979   4.023   4.096   4.130   4.174   4.186   4.282
  4.311   5.047   5.063   5.069   5.092   5.099   5.108   5.192
  5.302   5.372   5.387   5.414   5.421   5.565   5.645   5.655
  5.662   5.721   5.896  23.728  23.765  23.795  23.822  23.844
 23.856  49.888  49.901  49.913  49.929  49.948  50.040
 --------------------------------------------------------------

          Ground-State Mulliken Net Atomic Charges

     Atom                 Charge (a.u.)
  ----------------------------------------
      1 C                    -0.032370
      2 C                    -0.259707
      3 C                     0.159866
      4 O                    -0.033762
      5 C                     0.196313
      6 O                    -0.280414
      7 O                    -0.259715
      8 O                    -0.197398
      9 H                     0.256850
     10 H                     0.236793
     11 H                     0.285524
     12 C                    -0.829061
     13 H                     0.268071
     14 O                    -0.206295
     15 C                    -0.445235
     16 O                    -0.246313
     17 H                     0.205413
     18 H                     0.270420
     19 H                     0.272328
     20 H                     0.170593
     21 H                     0.210437
     22 H                     0.257661
  ----------------------------------------
  Sum of atomic charges =     0.000000

 -----------------------------------------------------------------
                    Cartesian Multipole Moments
 -----------------------------------------------------------------
    Charge (ESU x 10^10)
                 0.0000
    Dipole Moment (Debye)
         X      -0.1397      Y      -3.4651      Z       0.7001
       Tot       3.5379
    Quadrupole Moments (Debye-Ang)
        XX     -64.6848     XY       1.9654     YY     -85.3612
        XZ       7.8086     YZ      -5.4893     ZZ     -67.4788
    Octopole Moments (Debye-Ang^2)
       XXX     -17.0331    XXY     -14.6706    XYY       3.0422
       YYY     -13.6949    XXZ     -17.1909    XYZ      16.0957
       YYZ       6.2116    XZZ      -0.0871    YZZ      -4.7099
       ZZZ      -6.6454
    Hexadecapole Moments (Debye-Ang^3)
      XXXX   -1278.3613   XXXY       5.0691   XXYY    -393.7622
      XYYY      77.9844   YYYY    -989.6096   XXXZ      98.4870
      XXYZ       3.4108   XYYZ      19.5547   YYYZ     -84.5552
      XXZZ    -263.5834   XYZZ     -14.1872   YYZZ    -177.1420
      XZZZ      26.0914   YZZZ     -28.7953   ZZZZ    -197.7416
 -----------------------------------------------------------------
 Calculating analytic gradient of the SCF energy
 Gradient of SCF Energy
            1           2           3           4           5           6
    1   0.0000595  -0.0001223   0.0004522  -0.0009201  -0.0034976   0.0040549
    2  -0.0003976  -0.0009278  -0.0007582   0.0004809   0.0067799  -0.0070511
    3  -0.0015931  -0.0016520   0.0006539  -0.0004506   0.0034200  -0.0015970
            7           8           9          10          11          12
    1  -0.0013075  -0.0023957   0.0009490   0.0003660   0.0005957   0.0000826
    2   0.0047974   0.0009375   0.0009837  -0.0001710  -0.0042011  -0.0003685
    3   0.0008037  -0.0005986   0.0005459  -0.0004924  -0.0000456   0.0008277
           13          14          15          16          17          18
    1   0.0025078  -0.0020952  -0.0006479   0.0003337  -0.0000583   0.0003509
    2  -0.0006358  -0.0014303   0.0001235  -0.0023574   0.0005666  -0.0001315
    3   0.0004718   0.0009347  -0.0008026  -0.0007816  -0.0004443   0.0005981
           19          20          21          22
    1   0.0014967  -0.0000300   0.0002148  -0.0003891
    2   0.0015047   0.0008579  -0.0009257   0.0023241
    3  -0.0009778   0.0002927   0.0000103   0.0008768
 Max gradient component =       7.051E-03
 RMS gradient           =       1.896E-03
 Gradient time:  CPU 173.01 s  wall 214.10 s
 Geometry Optimization Parameters
   NAtoms,    NIC,     NZ,  NCons,   NDum,   NFix, NCnnct, MaxDiis
       22     163       0       0       0       0       0       0

 Cartesian Hessian Update
 Hessian Updated using BFGS Update


** GEOMETRY OPTIMIZATION IN DELOCALIZED INTERNAL COORDINATES **
   Searching for a Minimum

   Optimization Cycle:  13

                       Coordinates (Angstroms)
     ATOM                X               Y               Z
      1  C        -0.9232830945   -1.0977036749    0.2018875161
      2  C        -1.5784019440    0.2006195226   -0.2605492484
      3  C         1.1920299058    0.1579412213    0.6227043491
      4  O         0.4708126742    1.4013407278    0.4042787780
      5  C        -0.8745825720    1.4661715520    0.2610888391
      6  O        -1.4516187259    2.4976900361    0.4216971023
      7  O        -2.9355683365    0.1613862973    0.1428855801
      8  O        -1.4944113116   -2.2176186749   -0.4485275841
      9  H        -1.4862452235    0.2515196488   -1.3531954899
     10  H         1.1791224041   -0.0321902075    1.7031679062
     11  H        -3.4927436621    0.5437578423   -0.5375743068
     12  C         0.5646542076   -1.0423038469   -0.0990514603
     13  H        -2.4210823468   -2.2547345105   -0.1922023943
     14  O         1.2686116604   -2.2238441590    0.2566042146
     15  C         2.6415058243    0.4122543157    0.2133419499
     16  O         2.8315173745    0.4515467502   -1.1950426225
     17  H        -1.0716410081   -1.1798532544    1.2916438006
     18  H         0.7014257701   -0.9235883935   -1.1764705302
     19  H         0.8374432661   -2.6486069220    1.0028433792
     20  H         3.2704323775   -0.3497454866    0.6805073566
     21  H         2.9370611646    1.3848127124    0.6095076657
     22  H         3.1204335564   -0.4127048238   -1.4936404692
   Point Group: c1    Number of degrees of freedom:    60


   Energy is   -686.190493473

 Hessian Updated using BFGS Update

 60 Hessian modes will be used to form the next step
  Hessian Eigenvalues:
     0.000475    0.001995    0.005064    0.007512    0.009567    0.014871
     0.015163    0.017660    0.029634    0.032044    0.043652    0.046164
     0.048904    0.049698    0.050493    0.053505    0.056057    0.060354
     0.061950    0.067388    0.069183    0.075632    0.079588    0.113442
     0.116015    0.138451    0.140927    0.159220    0.160452    0.160733
     0.163204    0.169052    0.175595    0.188064    0.199338    0.221113
     0.234849    0.250711    0.267798    0.276348    0.287454    0.295948
     0.300994    0.318945    0.320342    0.322022    0.323682    0.324446
     0.335849    0.419925    0.445227    0.448280    0.453518    0.459538
     0.489602    0.489956    0.490375    0.510703    0.651296    2.300004

 Minimum Search - Taking Simple RFO Step
 Searching for Lamda that Minimizes Along All modes
 Value Taken    Lamda =  -0.00327052
 Calculated Step too Large.  Step scaled by  0.360060
 Step Taken.  Stepsize is  0.300000

                             Maximum     Tolerance    Cnvgd?
         Gradient           0.003818      0.000300      NO
         Displacement       0.194490      0.001200      NO
         Energy change     -0.001128      0.000001      NO


 New Cartesian Coordinates Obtained by Inverse Iteration

 Displacement from previous Coordinates is:  0.296802
 ----------------------------------------------------------------
             Standard Nuclear Orientation (Angstroms)
    I     Atom           X                Y                Z
 ----------------------------------------------------------------
    1      C      -0.9176100499    -1.1063927434     0.2003756750
    2      C      -1.5803459061     0.1839635343    -0.2614729362
    3      C       1.1857020326     0.1670862673     0.6109484867
    4      O       0.4675135368     1.4040292343     0.3646178345
    5      C      -0.8801939319     1.4605066055     0.2411098921
    6      O      -1.4664658095     2.4845413997     0.4023053236
    7      O      -2.9331552487     0.1387690457     0.1592197192
    8      O      -1.4845928015    -2.2343739850    -0.4378268671
    9      H      -1.5045185542     0.2277475855    -1.3560778225
   10      H       1.1584107307    -0.0142092144     1.6922906250
   11      H      -3.4838159447     0.6254115131    -0.4564472206
   12      C       0.5683842592    -1.0414678877    -0.1068917234
   13      H      -2.4214511117    -2.2449267034    -0.2229564607
   14      O       1.2790108724    -2.2154400959     0.2557949900
   15      C       2.6412975458     0.4160226093     0.2220647840
   16      O       2.8536061785     0.4439304074    -1.1824967749
   17      H      -1.0579593891    -1.1831978863     1.2913006935
   18      H       0.7046964148    -0.9249513473    -1.1839861725
   19      H       0.8312326860    -2.6617283412     0.9774261350
   20      H       3.2583124517    -0.3451405592     0.7047906978
   21      H       2.9327644304     1.3900733541     0.6147223851
   22      H       3.1346495692    -0.4241061198    -1.4729069319
 ----------------------------------------------------------------
 Molecular Point Group                 C1    NOp =  1
 Largest Abelian Subgroup              C1    NOp =  1
 Nuclear Repulsion Energy =   796.9903665622 hartrees
 There are       47 alpha and       47 beta electrons
 Applying Cartesian multipole field
    Component          Value
    ---------          -----
     (2,0,0)        1.00000E-11
     (0,2,0)        2.00000E-11
     (0,0,2)       -3.00000E-11
 Nucleus-field energy     =     0.0000000215 hartrees
 Requested basis set is 6-311++G(d,p)
 There are 122 shells and 334 basis functions
 A cutoff of  1.0D-11 yielded   6525 shell pairs
 There are     49337 function pairs (     52796 Cartesian)
 Smallest overlap matrix eigenvalue = 5.56E-06
 Guess MOs from SCF MO coefficient file
 Reading MOs from coefficient file
 Reading MOs from coefficient file
 A restricted hybrid HF-DFT SCF calculation will be
 performed using Pulay DIIS extrapolation
 Exchange:     0.2000 Hartree-Fock + 0.0800 Slater + 0.7200 B88
 Correlation:  0.1900 VWN1RPA + 0.8100 LYP
 Using SG-1 standard quadrature grid
 SCF converges when DIIS error is below 1.0E-08
 Geometry optimization detected.  Setting ReadMinima to 0
 Setting SaveMinima to 0
 ---------------------------------------
  Cycle       Energy         DIIS Error
 ---------------------------------------
    1    -686.1997574040      5.75E-04
    2    -686.1915122062      9.79E-05
    3    -686.1915370345      8.76E-05
    4    -686.1915913621      4.87E-05
    5    -686.1916125252      1.40E-05
    6    -686.1916141850      4.15E-06
    7    -686.1916140563      1.14E-06
    8    -686.1916142752      2.49E-07
    9    -686.1916142630      1.29E-07
   10    -686.1916142607      2.80E-08
   11    -686.1916142583      7.83E-09 Convergence criterion met
 ---------------------------------------
 SCF time:  CPU 414.93 s  wall 523.82 s
 SCF   energy in the final basis set = -686.1916142583
 Total energy in the final basis set = -686.1916142583

 --------------------------------------------------------------

                    Orbital Energies (a.u.)
 --------------------------------------------------------------

 Alpha MOs
 -- Occupied --
-19.181 -19.160 -19.154 -19.152 -19.141 -19.128 -10.318 -10.266
-10.260 -10.260 -10.256 -10.238  -1.125  -1.076  -1.066  -1.048
 -1.047  -1.039  -0.825  -0.797  -0.716  -0.661  -0.655  -0.600
 -0.586  -0.557  -0.545  -0.519  -0.512  -0.504  -0.491  -0.477
 -0.453  -0.439  -0.430  -0.417  -0.404  -0.395  -0.379  -0.358
 -0.353  -0.332  -0.330  -0.319  -0.306  -0.298  -0.286
 -- Virtual --
 -0.036  -0.021  -0.012  -0.008   0.003   0.017   0.018   0.023
  0.038   0.045   0.057   0.061   0.074   0.075   0.081   0.083
  0.088   0.093   0.097   0.104   0.109   0.112   0.113   0.120
  0.125   0.127   0.132   0.134   0.142   0.146   0.150   0.156
  0.159   0.164   0.169   0.175   0.179   0.186   0.196   0.202
  0.210   0.212   0.218   0.225   0.230   0.240   0.245   0.251
  0.257   0.265   0.266   0.274   0.279   0.285   0.289   0.298
  0.305   0.305   0.313   0.314   0.319   0.326   0.329   0.332
  0.334   0.340   0.350   0.357   0.362   0.364   0.367   0.372
  0.380   0.395   0.398   0.402   0.422   0.437   0.445   0.461
  0.481   0.497   0.510   0.528   0.540   0.550   0.558   0.563
  0.576   0.582   0.604   0.616   0.635   0.640   0.644   0.664
  0.671   0.685   0.696   0.703   0.722   0.737   0.742   0.759
  0.768   0.778   0.802   0.817   0.879   0.895   0.911   0.963
  0.981   0.994   1.004   1.039   1.052   1.079   1.089   1.107
  1.125   1.141   1.147   1.162   1.169   1.175   1.185   1.196
  1.204   1.217   1.225   1.234   1.257   1.258   1.292   1.307
  1.334   1.348   1.387   1.400   1.411   1.429   1.432   1.450
  1.473   1.497   1.511   1.515   1.528   1.532   1.537   1.557
  1.577   1.587   1.594   1.605   1.640   1.648   1.666   1.674
  1.694   1.705   1.723   1.737   1.744   1.752   1.792   1.809
  1.833   1.852   1.869   1.881   1.904   1.941   1.964   1.974
  2.021   2.045   2.046   2.061   2.077   2.092   2.104   2.119
  2.145   2.154   2.174   2.208   2.244   2.270   2.288   2.316
  2.347   2.490   2.498   2.517   2.530   2.567   2.588   2.615
  2.628   2.664   2.675   2.694   2.754   2.762   2.783   2.818
  2.840   2.858   2.867   2.878   2.899   2.918   2.934   2.936
  2.974   2.987   3.001   3.061   3.063   3.077   3.106   3.122
  3.135   3.158   3.165   3.179   3.200   3.213   3.274   3.292
  3.304   3.322   3.340   3.369   3.387   3.413   3.522   3.591
  3.708   3.808   3.835   3.838   3.846   3.864   3.897   3.934
  3.952   3.979   4.024   4.095   4.129   4.172   4.188   4.285
  4.314   5.045   5.063   5.071   5.091   5.098   5.106   5.189
  5.304   5.373   5.388   5.415   5.423   5.567   5.646   5.660
  5.666   5.720   5.896  23.729  23.766  23.797  23.823  23.846
 23.858  49.889  49.902  49.915  49.928  49.949  50.038
 --------------------------------------------------------------

          Ground-State Mulliken Net Atomic Charges

     Atom                 Charge (a.u.)
  ----------------------------------------
      1 C                    -0.062798
      2 C                    -0.255489
      3 C                     0.172166
      4 O                    -0.034120
      5 C                     0.197261
      6 O                    -0.284579
      7 O                    -0.253940
      8 O                    -0.198372
      9 H                     0.260090
     10 H                     0.236324
     11 H                     0.283593
     12 C                    -0.814087
     13 H                     0.268016
     14 O                    -0.209182
     15 C                    -0.453334
     16 O                    -0.245860
     17 H                     0.208730
     18 H                     0.270979
     19 H                     0.274898
     20 H                     0.172168
     21 H                     0.209660
     22 H                     0.257876
  ----------------------------------------
  Sum of atomic charges =     0.000000

 -----------------------------------------------------------------
                    Cartesian Multipole Moments
 -----------------------------------------------------------------
    Charge (ESU x 10^10)
                 0.0000
    Dipole Moment (Debye)
         X      -0.2021      Y      -3.2524      Z       0.7525
       Tot       3.3444
    Quadrupole Moments (Debye-Ang)
        XX     -65.0229     XY       1.2814     YY     -84.9518
        XZ       7.6443     YZ      -5.0917     ZZ     -67.7345
    Octopole Moments (Debye-Ang^2)
       XXX     -18.0701    XXY     -12.0342    XYY       2.6332
       YYY     -12.0945    XXZ     -15.4767    XYZ      15.6900
       YYZ       6.2940    XZZ       0.1561    YZZ      -4.0518
       ZZZ      -5.9010
    Hexadecapole Moments (Debye-Ang^3)
      XXXX   -1288.1954   XXXY      -4.7380   XXYY    -392.0207
      XYYY      74.5454   YYYY    -986.4820   XXXZ      95.0941
      XXYZ       5.5581   XYYZ      20.3531   YYYZ     -81.2339
      XXZZ    -266.5938   XYZZ     -13.5974   YYZZ    -176.3132
      XZZZ      26.7425   YZZZ     -26.7552   ZZZZ    -194.8518
 -----------------------------------------------------------------
 Calculating analytic gradient of the SCF energy
 Gradient of SCF Energy
            1           2           3           4           5           6
    1  -0.0001423   0.0016212  -0.0002676  -0.0001202  -0.0055064   0.0053452
    2  -0.0002995  -0.0028842   0.0005034  -0.0012704   0.0115771  -0.0102201
    3  -0.0022883  -0.0012104   0.0008977  -0.0007799   0.0036600  -0.0017428
            7           8           9          10          11          12
    1  -0.0021909  -0.0034603   0.0008213   0.0005311   0.0008942   0.0002398
    2   0.0058340   0.0010530   0.0009736  -0.0004629  -0.0047285  -0.0006078
    3   0.0011042   0.0004129   0.0006986  -0.0008190  -0.0000714   0.0002105
           13          14          15          16          17          18
    1   0.0035861  -0.0035212  -0.0001009   0.0006970  -0.0000139   0.0005764
    2  -0.0006233  -0.0014124   0.0007541  -0.0038913   0.0006496  -0.0002208
    3  -0.0001269   0.0017300  -0.0005044  -0.0006429  -0.0007682   0.0010947
           19          20          21          22
    1   0.0023218  -0.0004807  -0.0000078  -0.0008219
    2   0.0020196   0.0009597  -0.0014557   0.0037526
    3  -0.0018420   0.0001048  -0.0002613   0.0011444
 Max gradient component =       1.158E-02
 RMS gradient           =       2.746E-03
 Gradient time:  CPU 168.99 s  wall 207.92 s
 Geometry Optimization Parameters
   NAtoms,    NIC,     NZ,  NCons,   NDum,   NFix, NCnnct, MaxDiis
       22     163       0       0       0       0       0       0

 Cartesian Hessian Update
 Hessian Updated using BFGS Update


** GEOMETRY OPTIMIZATION IN DELOCALIZED INTERNAL COORDINATES **
   Searching for a Minimum

   Optimization Cycle:  14

                       Coordinates (Angstroms)
     ATOM                X               Y               Z
      1  C        -0.9176100499   -1.1063927434    0.2003756750
      2  C        -1.5803459061    0.1839635343   -0.2614729362
      3  C         1.1857020326    0.1670862673    0.6109484867
      4  O         0.4675135368    1.4040292343    0.3646178345
      5  C        -0.8801939319    1.4605066055    0.2411098921
      6  O        -1.4664658095    2.4845413997    0.4023053236
      7  O        -2.9331552487    0.1387690457    0.1592197192
      8  O        -1.4845928015   -2.2343739850   -0.4378268671
      9  H        -1.5045185542    0.2277475855   -1.3560778225
     10  H         1.1584107307   -0.0142092144    1.6922906250
     11  H        -3.4838159447    0.6254115131   -0.4564472206
     12  C         0.5683842592   -1.0414678877   -0.1068917234
     13  H        -2.4214511117   -2.2449267034   -0.2229564607
     14  O         1.2790108724   -2.2154400959    0.2557949900
     15  C         2.6412975458    0.4160226093    0.2220647840
     16  O         2.8536061785    0.4439304074   -1.1824967749
     17  H        -1.0579593891   -1.1831978863    1.2913006935
     18  H         0.7046964148   -0.9249513473   -1.1839861725
     19  H         0.8312326860   -2.6617283412    0.9774261350
     20  H         3.2583124517   -0.3451405592    0.7047906978
     21  H         2.9327644304    1.3900733541    0.6147223851
     22  H         3.1346495692   -0.4241061198   -1.4729069319
   Point Group: c1    Number of degrees of freedom:    60


   Energy is   -686.191614258

 Hessian Updated using BFGS Update

 60 Hessian modes will be used to form the next step
  Hessian Eigenvalues:
     0.000212    0.003074    0.005080    0.007517    0.009486    0.014874
     0.015171    0.017862    0.029864    0.032074    0.045865    0.046173
     0.049198    0.050187    0.051003    0.054227    0.056194    0.060320
     0.062123    0.067394    0.069214    0.075785    0.080009    0.113514
     0.116265    0.138891    0.140839    0.160359    0.160729    0.161770
     0.163269    0.168916    0.175962    0.189123    0.199373    0.221316
     0.238140    0.251449    0.267909    0.278145    0.288026    0.297430
     0.301499    0.318945    0.320381    0.322056    0.323682    0.324446
     0.337330    0.425290    0.445419    0.448290    0.454295    0.459669
     0.489666    0.489956    0.490628    0.515810    0.657631    2.396489

 Minimum Search - Taking Simple RFO Step
 Searching for Lamda that Minimizes Along All modes
 Value Taken    Lamda =  -0.00332435
 Calculated Step too Large.  Step scaled by  0.329590
 Step Taken.  Stepsize is  0.300000

                             Maximum     Tolerance    Cnvgd?
         Gradient           0.004170      0.000300      NO
         Displacement       0.187981      0.001200      NO
         Energy change     -0.001121      0.000001      NO


 New Cartesian Coordinates Obtained by Inverse Iteration

 Displacement from previous Coordinates is:  0.281402
 ----------------------------------------------------------------
             Standard Nuclear Orientation (Angstroms)
    I     Atom           X                Y                Z
 ----------------------------------------------------------------
    1      C      -0.9134360007    -1.1136947889     0.1984106606
    2      C      -1.5826239283     0.1713031742    -0.2641294606
    3      C       1.1803004352     0.1757623172     0.6001465830
    4      O       0.4628485038     1.4063038572     0.3263947883
    5      C      -0.8867394779     1.4528926099     0.2303628885
    6      O      -1.4811851017     2.4701325319     0.4006650036
    7      O      -2.9329379158     0.1147690997     0.1634371158
    8      O      -1.4750074241    -2.2476313538    -0.4326036811
    9      H      -1.5125674961     0.2124861443    -1.3596016945
   10      H       1.1411087066     0.0064255478     1.6828571371
   11      H      -3.4698017363     0.6985140485    -0.3750336803
   12      C       0.5717776644    -1.0416120695    -0.1111956447
   13      H      -2.4199501774    -2.2344489254    -0.2584759818
   14      O       1.2883909139    -2.2084712573     0.2613836937
   15      C       2.6399390678     0.4216673826     0.2259062885
   16      O       2.8710118437     0.4283860790    -1.1755156921
   17      H      -1.0496545805    -1.1870092387     1.2900831130
   18      H       0.7079868322    -0.9295955357    -1.1885625841
   19      H       0.8208872294    -2.6759883622     0.9556428617
   20      H       3.2509862061    -0.3308451189     0.7287305052
   21      H       2.9247095250     1.4017299671     0.6071848667
   22      H       3.1494288716    -0.4449294364    -1.4501827550
 ----------------------------------------------------------------
 Molecular Point Group                 C1    NOp =  1
 Largest Abelian Subgroup              C1    NOp =  1
 Nuclear Repulsion Energy =   797.3460962444 hartrees
 There are       47 alpha and       47 beta electrons
 Applying Cartesian multipole field
    Component          Value
    ---------          -----
     (2,0,0)        1.00000E-11
     (0,2,0)        2.00000E-11
     (0,0,2)       -3.00000E-11
 Nucleus-field energy     =     0.0000000216 hartrees
 Requested basis set is 6-311++G(d,p)
 There are 122 shells and 334 basis functions
 A cutoff of  1.0D-11 yielded   6530 shell pairs
 There are     49337 function pairs (     52796 Cartesian)
 Smallest overlap matrix eigenvalue = 5.55E-06
 Guess MOs from SCF MO coefficient file
 Reading MOs from coefficient file
 Reading MOs from coefficient file
 A restricted hybrid HF-DFT SCF calculation will be
 performed using Pulay DIIS extrapolation
 Exchange:     0.2000 Hartree-Fock + 0.0800 Slater + 0.7200 B88
 Correlation:  0.1900 VWN1RPA + 0.8100 LYP
 Using SG-1 standard quadrature grid
 SCF converges when DIIS error is below 1.0E-08
 Geometry optimization detected.  Setting ReadMinima to 0
 Setting SaveMinima to 0
 ---------------------------------------
  Cycle       Energy         DIIS Error
 ---------------------------------------
    1    -686.1978971230      5.78E-04
    2    -686.1925477962      9.53E-05
    3    -686.1925782808      7.98E-05
    4    -686.1926169123      5.15E-05
    5    -686.1926410776      1.32E-05
    6    -686.1926427540      3.80E-06
    7    -686.1926426605      9.63E-07
    8    -686.1926428100      2.17E-07
    9    -686.1926427942      1.12E-07
   10    -686.1926427929      3.18E-08
   11    -686.1926427905      7.54E-09 Convergence criterion met
 ---------------------------------------
 SCF time:  CPU 413.92 s  wall 519.83 s
 SCF   energy in the final basis set = -686.1926427905
 Total energy in the final basis set = -686.1926427905

 --------------------------------------------------------------

                    Orbital Energies (a.u.)
 --------------------------------------------------------------

 Alpha MOs
 -- Occupied --
-19.182 -19.161 -19.154 -19.152 -19.141 -19.130 -10.320 -10.266
-10.260 -10.260 -10.256 -10.237  -1.126  -1.077  -1.067  -1.049
 -1.047  -1.040  -0.825  -0.797  -0.716  -0.662  -0.655  -0.601
 -0.588  -0.557  -0.545  -0.518  -0.511  -0.505  -0.491  -0.478
 -0.454  -0.440  -0.430  -0.417  -0.406  -0.397  -0.379  -0.358
 -0.352  -0.333  -0.332  -0.318  -0.306  -0.299  -0.287
 -- Virtual --
 -0.036  -0.020  -0.012  -0.008   0.002   0.018   0.019   0.022
  0.038   0.046   0.057   0.061   0.074   0.075   0.081   0.083
  0.088   0.092   0.098   0.104   0.108   0.113   0.114   0.120
  0.125   0.126   0.131   0.133   0.142   0.146   0.150   0.156
  0.160   0.164   0.169   0.176   0.179   0.187   0.196   0.202
  0.210   0.212   0.218   0.224   0.230   0.240   0.246   0.250
  0.256   0.265   0.266   0.275   0.280   0.285   0.287   0.298
  0.303   0.304   0.311   0.314   0.318   0.325   0.330   0.331
  0.335   0.342   0.351   0.358   0.361   0.363   0.368   0.373
  0.378   0.396   0.398   0.400   0.421   0.434   0.444   0.459
  0.476   0.498   0.512   0.527   0.542   0.552   0.560   0.563
  0.577   0.581   0.602   0.615   0.636   0.640   0.645   0.664
  0.671   0.686   0.696   0.703   0.722   0.736   0.741   0.758
  0.767   0.778   0.798   0.820   0.879   0.894   0.911   0.960
  0.979   0.994   1.006   1.038   1.053   1.081   1.090   1.108
  1.126   1.141   1.149   1.158   1.169   1.177   1.185   1.197
  1.203   1.214   1.224   1.232   1.257   1.260   1.291   1.301
  1.330   1.349   1.393   1.397   1.419   1.425   1.436   1.448
  1.473   1.498   1.510   1.519   1.529   1.533   1.538   1.557
  1.577   1.591   1.595   1.603   1.640   1.649   1.663   1.673
  1.696   1.703   1.721   1.738   1.742   1.746   1.792   1.810
  1.833   1.853   1.868   1.884   1.902   1.934   1.969   1.975
  2.022   2.044   2.050   2.061   2.077   2.090   2.105   2.123
  2.147   2.153   2.176   2.206   2.246   2.269   2.290   2.316
  2.347   2.489   2.498   2.520   2.531   2.564   2.588   2.607
  2.630   2.656   2.679   2.698   2.756   2.760   2.781   2.820
  2.842   2.856   2.866   2.879   2.896   2.920   2.932   2.934
  2.975   2.987   3.005   3.061   3.065   3.081   3.105   3.124
  3.137   3.159   3.164   3.181   3.195   3.214   3.273   3.293
  3.301   3.325   3.340   3.376   3.387   3.416   3.524   3.590
  3.706   3.808   3.841   3.845   3.851   3.866   3.895   3.935
  3.951   3.979   4.024   4.094   4.128   4.169   4.188   4.287
  4.316   5.043   5.064   5.071   5.089   5.098   5.104   5.184
  5.304   5.374   5.390   5.415   5.425   5.566   5.647   5.662
  5.669   5.720   5.895  23.730  23.765  23.798  23.823  23.848
 23.858  49.889  49.902  49.916  49.928  49.949  50.036
 --------------------------------------------------------------

          Ground-State Mulliken Net Atomic Charges

     Atom                 Charge (a.u.)
  ----------------------------------------
      1 C                    -0.082805
      2 C                    -0.252297
      3 C                     0.187216
      4 O                    -0.033347
      5 C                     0.191543
      6 O                    -0.287202
      7 O                    -0.249026
      8 O                    -0.198348
      9 H                     0.263185
     10 H                     0.236177
     11 H                     0.281670
     12 C                    -0.808863
     13 H                     0.267468
     14 O                    -0.211248
     15 C                    -0.459738
     16 O                    -0.245592
     17 H                     0.211446
     18 H                     0.272086
     19 H                     0.276832
     20 H                     0.173547
     21 H                     0.209083
     22 H                     0.258214
  ----------------------------------------
  Sum of atomic charges =     0.000000

 -----------------------------------------------------------------
                    Cartesian Multipole Moments
 -----------------------------------------------------------------
    Charge (ESU x 10^10)
                 0.0000
    Dipole Moment (Debye)
         X      -0.2297      Y      -3.0483      Z       0.8171
       Tot       3.1643
    Quadrupole Moments (Debye-Ang)
        XX     -65.4028     XY       0.7153     YY     -84.4827
        XZ       7.4230     YZ      -4.7187     ZZ     -68.0404
    Octopole Moments (Debye-Ang^2)
       XXX     -17.8890    XXY      -9.5396    XYY       2.3175
       YYY     -10.5092    XXZ     -13.5759    XYZ      15.2825
       YYZ       6.0317    XZZ       0.2508    YZZ      -3.4693
       ZZZ      -5.1799
    Hexadecapole Moments (Debye-Ang^3)
      XXXX   -1298.6049   XXXY     -12.8902   XXYY    -389.8942
      XYYY      71.7836   YYYY    -982.2280   XXXZ      90.7650
      XXYZ       7.8332   XYYZ      21.0238   YYYZ     -79.3498
      XXZZ    -269.7336   XYZZ     -12.7852   YYZZ    -175.7747
      XZZZ      27.8489   YZZZ     -25.6906   ZZZZ    -193.4592
 -----------------------------------------------------------------
 Calculating analytic gradient of the SCF energy
 Gradient of SCF Energy
            1           2           3           4           5           6
    1  -0.0006201   0.0022851  -0.0008175   0.0002009  -0.0061915   0.0061704
    2  -0.0004258  -0.0030347   0.0013578  -0.0020191   0.0134134  -0.0115822
    3  -0.0026619  -0.0014773   0.0011909  -0.0013457   0.0043434  -0.0019915
            7           8           9          10          11          12
    1  -0.0028580  -0.0036943   0.0008788   0.0006266   0.0010911   0.0003824
    2   0.0058307   0.0011398   0.0008722  -0.0006674  -0.0049544  -0.0008106
    3   0.0012796   0.0009108   0.0008782  -0.0009277   0.0000005   0.0000327
           13          14          15          16          17          18
    1   0.0040648  -0.0042018   0.0000348   0.0008263   0.0001088   0.0006712
    2  -0.0004736  -0.0015874   0.0009578  -0.0045635   0.0006836  -0.0002966
    3  -0.0003660   0.0018081  -0.0004330  -0.0006180  -0.0008431   0.0013086
           19          20          21          22
    1   0.0027544  -0.0006574  -0.0000745  -0.0009806
    2   0.0023776   0.0010787  -0.0017077   0.0044113
    3  -0.0020621   0.0000531  -0.0003320   0.0012525
 Max gradient component =       1.341E-02
 RMS gradient           =       3.134E-03
 Gradient time:  CPU 169.79 s  wall 207.55 s
 Geometry Optimization Parameters
   NAtoms,    NIC,     NZ,  NCons,   NDum,   NFix, NCnnct, MaxDiis
       22     163       0       0       0       0       0       0

 Cartesian Hessian Update
 Hessian Updated using BFGS Update


** GEOMETRY OPTIMIZATION IN DELOCALIZED INTERNAL COORDINATES **
   Searching for a Minimum

   Optimization Cycle:  15

                       Coordinates (Angstroms)
     ATOM                X               Y               Z
      1  C        -0.9134360007   -1.1136947889    0.1984106606
      2  C        -1.5826239283    0.1713031742   -0.2641294606
      3  C         1.1803004352    0.1757623172    0.6001465830
      4  O         0.4628485038    1.4063038572    0.3263947883
      5  C        -0.8867394779    1.4528926099    0.2303628885
      6  O        -1.4811851017    2.4701325319    0.4006650036
      7  O        -2.9329379158    0.1147690997    0.1634371158
      8  O        -1.4750074241   -2.2476313538   -0.4326036811
      9  H        -1.5125674961    0.2124861443   -1.3596016945
     10  H         1.1411087066    0.0064255478    1.6828571371
     11  H        -3.4698017363    0.6985140485   -0.3750336803
     12  C         0.5717776644   -1.0416120695   -0.1111956447
     13  H        -2.4199501774   -2.2344489254   -0.2584759818
     14  O         1.2883909139   -2.2084712573    0.2613836937
     15  C         2.6399390678    0.4216673826    0.2259062885
     16  O         2.8710118437    0.4283860790   -1.1755156921
     17  H        -1.0496545805   -1.1870092387    1.2900831130
     18  H         0.7079868322   -0.9295955357   -1.1885625841
     19  H         0.8208872294   -2.6759883622    0.9556428617
     20  H         3.2509862061   -0.3308451189    0.7287305052
     21  H         2.9247095250    1.4017299671    0.6071848667
     22  H         3.1494288716   -0.4449294364   -1.4501827550
   Point Group: c1    Number of degrees of freedom:    60


   Energy is   -686.192642790

 Hessian Updated using BFGS Update

 60 Hessian modes will be used to form the next step
  Hessian Eigenvalues:
     0.001207    0.001625    0.005038    0.007517    0.009202    0.014993
     0.015236    0.018083    0.029768    0.031796    0.045916    0.046185
     0.049197    0.050177    0.050990    0.054207    0.056196    0.060234
     0.061881    0.067396    0.069213    0.075678    0.079946    0.113530
     0.116222    0.138840    0.141030    0.160409    0.160744    0.161657
     0.163267    0.168931    0.175909    0.189484    0.199419    0.221334
     0.238124    0.251352    0.268074    0.278185    0.287906    0.297323
     0.301417    0.318971    0.320380    0.322059    0.323710    0.324448
     0.337281    0.426853    0.445418    0.448293    0.455620    0.459681
     0.489661    0.490072    0.491026    0.515213    0.658082    2.071153

 Minimum Search - Taking Simple RFO Step
 Searching for Lamda that Minimizes Along All modes
 Value Taken    Lamda =  -0.00281052
 Calculated Step too Large.  Step scaled by  0.388919
 Step Taken.  Stepsize is  0.300000

                             Maximum     Tolerance    Cnvgd?
         Gradient           0.004852      0.000300      NO
         Displacement       0.190119      0.001200      NO
         Energy change     -0.001029      0.000001      NO


 New Cartesian Coordinates Obtained by Inverse Iteration

 Displacement from previous Coordinates is:  0.319088
 ----------------------------------------------------------------
             Standard Nuclear Orientation (Angstroms)
    I     Atom           X                Y                Z
 ----------------------------------------------------------------
    1      C      -0.9092032933    -1.1224363360     0.1983234838
    2      C      -1.5841466682     0.1546086558    -0.2683560587
    3      C       1.1730764111     0.1828936475     0.5918407676
    4      O       0.4584592469     1.4070706549     0.2963589414
    5      C      -0.8906849327     1.4471255017     0.2001863420
    6      O      -1.4942503794     2.4612110469     0.3576445529
    7      O      -2.9300083081     0.1040173222     0.1746146878
    8      O      -1.4673337395    -2.2647695679    -0.4206869910
    9      H      -1.5307597231     0.1839949439    -1.3660487651
   10      H       1.1193848029     0.0198363848     1.6748570325
   11      H      -3.4416674867     0.7792447862    -0.2755081258
   12      C       0.5744170940    -1.0409785629    -0.1183048211
   13      H      -2.4174427264    -2.2360900731    -0.2822380967
   14      O       1.2988475805    -2.2008716871     0.2575904247
   15      C       2.6383076561     0.4251168234     0.2379955003
   16      O       2.8886831582     0.4299040500    -1.1593525057
   17      H      -1.0388296557    -1.1897106704     1.2907921081
   18      H       0.7089457705    -0.9280552741    -1.1955931247
   19      H       0.8176595049    -2.6923471824     0.9247205296
   20      H       3.2372122418    -0.3310965982     0.7491800559
   21      H       2.9203947143     1.4045476672     0.6213172846
   22      H       3.1544106927    -0.4470688598    -1.4334288906
 ----------------------------------------------------------------
 Molecular Point Group                 C1    NOp =  1
 Largest Abelian Subgroup              C1    NOp =  1
 Nuclear Repulsion Energy =   797.7395566607 hartrees
 There are       47 alpha and       47 beta electrons
 Applying Cartesian multipole field
    Component          Value
    ---------          -----
     (2,0,0)        1.00000E-11
     (0,2,0)        2.00000E-11
     (0,0,2)       -3.00000E-11
 Nucleus-field energy     =     0.0000000217 hartrees
 Requested basis set is 6-311++G(d,p)
 There are 122 shells and 334 basis functions
 A cutoff of  1.0D-11 yielded   6529 shell pairs
 There are     49333 function pairs (     52792 Cartesian)
 Smallest overlap matrix eigenvalue = 5.54E-06
 Guess MOs from SCF MO coefficient file
 Reading MOs from coefficient file
 Reading MOs from coefficient file
 A restricted hybrid HF-DFT SCF calculation will be
 performed using Pulay DIIS extrapolation
 Exchange:     0.2000 Hartree-Fock + 0.0800 Slater + 0.7200 B88
 Correlation:  0.1900 VWN1RPA + 0.8100 LYP
 Using SG-1 standard quadrature grid
 SCF converges when DIIS error is below 1.0E-08
 Geometry optimization detected.  Setting ReadMinima to 0
 Setting SaveMinima to 0
 ---------------------------------------
  Cycle       Energy         DIIS Error
 ---------------------------------------
    1    -686.1958079730      5.64E-04
    2    -686.1935321688      1.09E-04
    3    -686.1935116814      1.21E-04
    4    -686.1936332053      5.11E-05
    5    -686.1936558360      1.74E-05
    6    -686.1936587924      3.62E-06
    7    -686.1936588990      1.02E-06
    8    -686.1936589897      2.93E-07
    9    -686.1936589685      1.18E-07
   10    -686.1936589555      2.94E-08
   11    -686.1936589554      6.88E-09 Convergence criterion met
 ---------------------------------------
 SCF time:  CPU 419.76 s  wall 489.06 s
 SCF   energy in the final basis set = -686.1936589554
 Total energy in the final basis set = -686.1936589554

 --------------------------------------------------------------

                    Orbital Energies (a.u.)
 --------------------------------------------------------------

 Alpha MOs
 -- Occupied --
-19.184 -19.160 -19.154 -19.152 -19.140 -19.132 -10.322 -10.266
-10.261 -10.260 -10.256 -10.237  -1.128  -1.077  -1.068  -1.050
 -1.047  -1.041  -0.826  -0.798  -0.716  -0.663  -0.656  -0.602
 -0.590  -0.557  -0.545  -0.518  -0.511  -0.505  -0.492  -0.480
 -0.454  -0.441  -0.431  -0.418  -0.408  -0.399  -0.379  -0.358
 -0.352  -0.334  -0.332  -0.317  -0.306  -0.300  -0.288
 -- Virtual --
 -0.036  -0.019  -0.011  -0.008   0.002   0.018   0.020   0.022
  0.037   0.046   0.057   0.061   0.074   0.075   0.081   0.083
  0.088   0.092   0.098   0.103   0.108   0.113   0.115   0.121
  0.126   0.126   0.131   0.133   0.141   0.147   0.150   0.155
  0.160   0.165   0.169   0.176   0.179   0.187   0.196   0.202
  0.210   0.212   0.217   0.223   0.230   0.239   0.247   0.249
  0.255   0.264   0.267   0.277   0.280   0.285   0.288   0.296
  0.301   0.303   0.310   0.313   0.318   0.325   0.330   0.331
  0.336   0.343   0.352   0.357   0.359   0.363   0.367   0.373
  0.380   0.396   0.398   0.400   0.420   0.429   0.444   0.458
  0.475   0.498   0.513   0.524   0.543   0.553   0.562   0.564
  0.576   0.580   0.602   0.614   0.637   0.641   0.646   0.664
  0.672   0.686   0.695   0.703   0.722   0.736   0.739   0.757
  0.766   0.779   0.792   0.822   0.879   0.894   0.911   0.958
  0.978   0.996   1.007   1.036   1.054   1.081   1.089   1.107
  1.127   1.141   1.151   1.156   1.168   1.178   1.185   1.199
  1.202   1.212   1.226   1.231   1.259   1.262   1.287   1.295
  1.327   1.350   1.392   1.400   1.421   1.427   1.441   1.447
  1.473   1.500   1.508   1.522   1.529   1.532   1.540   1.557
  1.577   1.594   1.596   1.601   1.638   1.648   1.659   1.674
  1.698   1.702   1.718   1.736   1.740   1.748   1.793   1.809
  1.833   1.850   1.868   1.888   1.900   1.930   1.972   1.975
  2.020   2.040   2.054   2.061   2.077   2.090   2.107   2.128
  2.146   2.154   2.178   2.204   2.249   2.269   2.291   2.316
  2.344   2.489   2.498   2.522   2.532   2.560   2.586   2.603
  2.633   2.646   2.681   2.701   2.754   2.761   2.782   2.822
  2.843   2.853   2.865   2.879   2.895   2.922   2.931   2.933
  2.971   2.987   3.012   3.061   3.067   3.086   3.103   3.125
  3.141   3.156   3.164   3.180   3.190   3.214   3.271   3.293
  3.300   3.329   3.339   3.381   3.386   3.419   3.524   3.588
  3.704   3.807   3.845   3.846   3.860   3.870   3.893   3.935
  3.951   3.978   4.024   4.092   4.128   4.168   4.189   4.287
  4.319   5.040   5.063   5.072   5.085   5.097   5.104   5.177
  5.305   5.374   5.395   5.413   5.426   5.566   5.647   5.664
  5.671   5.719   5.894  23.730  23.765  23.799  23.823  23.847
 23.858  49.888  49.902  49.916  49.927  49.949  50.033
 --------------------------------------------------------------

          Ground-State Mulliken Net Atomic Charges

     Atom                 Charge (a.u.)
  ----------------------------------------
      1 C                    -0.103737
      2 C                    -0.249695
      3 C                     0.186394
      4 O                    -0.029982
      5 C                     0.182715
      6 O                    -0.288219
      7 O                    -0.243667
      8 O                    -0.198898
      9 H                     0.266340
     10 H                     0.235872
     11 H                     0.279413
     12 C                    -0.784744
     13 H                     0.266598
     14 O                    -0.214006
     15 C                    -0.467227
     16 O                    -0.243824
     17 H                     0.213937
     18 H                     0.272439
     19 H                     0.278125
     20 H                     0.175319
     21 H                     0.208555
     22 H                     0.258293
  ----------------------------------------
  Sum of atomic charges =     0.000000

 -----------------------------------------------------------------
                    Cartesian Multipole Moments
 -----------------------------------------------------------------
    Charge (ESU x 10^10)
                 0.0000
    Dipole Moment (Debye)
         X      -0.2271      Y      -2.9175      Z       0.9225
       Tot       3.0682
    Quadrupole Moments (Debye-Ang)
        XX     -66.1030     XY       0.2391     YY     -84.0223
        XZ       6.9772     YZ      -4.1616     ZZ     -68.2048
    Octopole Moments (Debye-Ang^2)
       XXX     -17.3672    XXY      -7.7114    XYY       1.7384
       YYY      -9.8048    XXZ     -10.9485    XYZ      14.3655
       YYZ       6.5865    XZZ       0.5051    YZZ      -2.8751
       ZZZ      -4.3179
    Hexadecapole Moments (Debye-Ang^3)
      XXXX   -1315.3630   XXXY     -19.5758   XXYY    -387.8334
      XYYY      69.0570   YYYY    -979.9374   XXXZ      83.1682
      XXYZ      11.6013   XYYZ      20.7360   YYYZ     -74.3573
      XXZZ    -271.5329   XYZZ     -12.1029   YYZZ    -175.2490
      XZZZ      26.9384   YZZZ     -22.5759   ZZZZ    -190.0447
 -----------------------------------------------------------------
 Calculating analytic gradient of the SCF energy
 Gradient of SCF Energy
            1           2           3           4           5           6
    1  -0.0006799   0.0037942  -0.0015157   0.0013081  -0.0073348   0.0062356
    2  -0.0004218  -0.0046758   0.0027633  -0.0037548   0.0154674  -0.0123339
    3  -0.0029097  -0.0005716   0.0009979  -0.0011312   0.0033329  -0.0015094
            7           8           9          10          11          12
    1  -0.0028850  -0.0042952   0.0005498   0.0006980   0.0008340   0.0006623
    2   0.0064009   0.0013222   0.0008737  -0.0008794  -0.0049811  -0.0008990
    3   0.0016903   0.0016104   0.0007830  -0.0010190  -0.0003866  -0.0004636
           13          14          15          16          17          18
    1   0.0043814  -0.0050825   0.0006304   0.0008641   0.0001034   0.0008919
    2  -0.0005678  -0.0015181   0.0014299  -0.0051671   0.0006539  -0.0003201
    3  -0.0008206   0.0016939  -0.0000762  -0.0002552  -0.0010122   0.0015768
           19          20          21          22
    1   0.0032115  -0.0009778  -0.0002738  -0.0011200
    2   0.0026503   0.0009305  -0.0018895   0.0049164
    3  -0.0020351  -0.0001765  -0.0005509   0.0012324
 Max gradient component =       1.547E-02
 RMS gradient           =       3.519E-03
 Gradient time:  CPU 172.52 s  wall 172.76 s
 Geometry Optimization Parameters
   NAtoms,    NIC,     NZ,  NCons,   NDum,   NFix, NCnnct, MaxDiis
       22     163       0       0       0       0       0       0

 Cartesian Hessian Update
 Hessian Updated using BFGS Update
**WARNING** Hereditary positive definiteness endangered


** GEOMETRY OPTIMIZATION IN DELOCALIZED INTERNAL COORDINATES **
   Searching for a Minimum

   Optimization Cycle:  16

                       Coordinates (Angstroms)
     ATOM                X               Y               Z
      1  C        -0.9092032933   -1.1224363360    0.1983234838
      2  C        -1.5841466682    0.1546086558   -0.2683560587
      3  C         1.1730764111    0.1828936475    0.5918407676
      4  O         0.4584592469    1.4070706549    0.2963589414
      5  C        -0.8906849327    1.4471255017    0.2001863420
      6  O        -1.4942503794    2.4612110469    0.3576445529
      7  O        -2.9300083081    0.1040173222    0.1746146878
      8  O        -1.4673337395   -2.2647695679   -0.4206869910
      9  H        -1.5307597231    0.1839949439   -1.3660487651
     10  H         1.1193848029    0.0198363848    1.6748570325
     11  H        -3.4416674867    0.7792447862   -0.2755081258
     12  C         0.5744170940   -1.0409785629   -0.1183048211
     13  H        -2.4174427264   -2.2360900731   -0.2822380967
     14  O         1.2988475805   -2.2008716871    0.2575904247
     15  C         2.6383076561    0.4251168234    0.2379955003
     16  O         2.8886831582    0.4299040500   -1.1593525057
     17  H        -1.0388296557   -1.1897106704    1.2907921081
     18  H         0.7089457705   -0.9280552741   -1.1955931247
     19  H         0.8176595049   -2.6923471824    0.9247205296
     20  H         3.2372122418   -0.3310965982    0.7491800559
     21  H         2.9203947143    1.4045476672    0.6213172846
     22  H         3.1544106927   -0.4470688598   -1.4334288906
   Point Group: c1    Number of degrees of freedom:    60


   Energy is   -686.193658955

 Hessian Updated using BFGS Update

 60 Hessian modes will be used to form the next step
  Hessian Eigenvalues:
     0.000517    0.002824    0.005061    0.007516    0.009218    0.015130
     0.015272    0.018440    0.030021    0.031936    0.046147    0.046738
     0.049268    0.050325    0.051874    0.055349    0.056890    0.060305
     0.062216    0.067432    0.069211    0.075887    0.081260    0.113532
     0.116488    0.139151    0.140817    0.160432    0.160746    0.163027
     0.165927    0.168732    0.176639    0.190193    0.199395    0.221370
     0.241079    0.252970    0.268213    0.279837    0.287958    0.297840
     0.301127    0.318949    0.320545    0.322150    0.323710    0.324449
     0.338350    0.432572    0.445793    0.448500    0.455386    0.459761
     0.489655    0.490036    0.491121    0.522004    0.659557    1.847758

 Minimum Search - Taking Simple RFO Step
 Searching for Lamda that Minimizes Along All modes
 Value Taken    Lamda =  -0.00303417
 Calculated Step too Large.  Step scaled by  0.345917
 Step Taken.  Stepsize is  0.300000

                             Maximum     Tolerance    Cnvgd?
         Gradient           0.005192      0.000300      NO
         Displacement       0.182398      0.001200      NO
         Energy change     -0.001016      0.000001      NO


 New Cartesian Coordinates Obtained by Inverse Iteration

 Displacement from previous Coordinates is:  0.280158
 ----------------------------------------------------------------
             Standard Nuclear Orientation (Angstroms)
    I     Atom           X                Y                Z
 ----------------------------------------------------------------
    1      C      -0.9065750221    -1.1283108848     0.1982522980
    2      C      -1.5862475800     0.1439587758    -0.2739689021
    3      C       1.1673549918     0.1905658510     0.5836671655
    4      O       0.4524363249     1.4089460535     0.2648858361
    5      C      -0.8965747896     1.4395819506     0.1861294251
    6      O      -1.5084597615     2.4497272168     0.3479375475
    7      O      -2.9309140309     0.0890837453     0.1688423535
    8      O      -1.4592291702    -2.2771998371    -0.4139437715
    9      H      -1.5336976175     0.1683125181    -1.3725130706
   10      H       1.1020601868     0.0391556848     1.6677517469
   11      H      -3.4109171177     0.8422273828    -0.1840026767
   12      C       0.5764458366    -1.0405774459    -0.1209661360
   13      H      -2.4135034006    -2.2332274328    -0.3099984949
   14      O       1.3077119584    -2.1939813250     0.2628077805
   15      C       2.6359110319     0.4312637462     0.2426415944
   16      O       2.9025999189     0.4168698709    -1.1515263949
   17      H      -1.0338102783    -1.1915679413     1.2912334295
   18      H       0.7093748420    -0.9304102525    -1.1990028442
   19      H       0.8053680685    -2.7128499645     0.8928525514
   20      H       3.2304017021    -0.3163572137     0.7714783121
   21      H       2.9115260332     1.4169749046     0.6148642355
   22      H       3.1642098341    -0.4660387302    -1.4115176535
 ----------------------------------------------------------------
 Molecular Point Group                 C1    NOp =  1
 Largest Abelian Subgroup              C1    NOp =  1
 Nuclear Repulsion Energy =   797.9967854245 hartrees
 There are       47 alpha and       47 beta electrons
 Applying Cartesian multipole field
    Component          Value
    ---------          -----
     (2,0,0)        1.00000E-11
     (0,2,0)        2.00000E-11
     (0,0,2)       -3.00000E-11
 Nucleus-field energy     =     0.0000000218 hartrees
 Requested basis set is 6-311++G(d,p)
 There are 122 shells and 334 basis functions
 A cutoff of  1.0D-11 yielded   6531 shell pairs
 There are     49322 function pairs (     52773 Cartesian)
 Smallest overlap matrix eigenvalue = 5.59E-06
 Guess MOs from SCF MO coefficient file
 Reading MOs from coefficient file
 Reading MOs from coefficient file
 A restricted hybrid HF-DFT SCF calculation will be
 performed using Pulay DIIS extrapolation
 Exchange:     0.2000 Hartree-Fock + 0.0800 Slater + 0.7200 B88
 Correlation:  0.1900 VWN1RPA + 0.8100 LYP
 Using SG-1 standard quadrature grid
 SCF converges when DIIS error is below 1.0E-08
 Geometry optimization detected.  Setting ReadMinima to 0
 Setting SaveMinima to 0
 ---------------------------------------
  Cycle       Energy         DIIS Error
 ---------------------------------------
    1    -686.1946262245      5.42E-04
    2    -686.1945180777      1.05E-04
    3    -686.1945148642      1.08E-04
    4    -686.1946055315      5.08E-05
    5    -686.1946280457      1.66E-05
    6    -686.1946308669      3.35E-06
    7    -686.1946309439      9.19E-07
    8    -686.1946310597      2.30E-07
    9    -686.1946310403      1.07E-07
   10    -686.1946310261      3.32E-08
   11    -686.1946310253      6.83E-09 Convergence criterion met
 ---------------------------------------
 SCF time:  CPU 414.12 s  wall 415.57 s
 SCF   energy in the final basis set = -686.1946310253
 Total energy in the final basis set = -686.1946310253

 --------------------------------------------------------------

                    Orbital Energies (a.u.)
 --------------------------------------------------------------

 Alpha MOs
 -- Occupied --
-19.185 -19.160 -19.154 -19.152 -19.140 -19.135 -10.324 -10.266
-10.261 -10.261 -10.256 -10.238  -1.130  -1.077  -1.069  -1.051
 -1.047  -1.041  -0.826  -0.798  -0.716  -0.663  -0.656  -0.602
 -0.591  -0.557  -0.544  -0.517  -0.511  -0.506  -0.492  -0.482
 -0.454  -0.441  -0.432  -0.418  -0.411  -0.401  -0.379  -0.358
 -0.353  -0.335  -0.332  -0.316  -0.307  -0.301  -0.290
 -- Virtual --
 -0.037  -0.019  -0.010  -0.008   0.002   0.018   0.020   0.022
  0.037   0.046   0.057   0.061   0.074   0.075   0.081   0.083
  0.089   0.092   0.098   0.103   0.108   0.113   0.116   0.121
  0.126   0.126   0.131   0.133   0.141   0.147   0.149   0.154
  0.160   0.165   0.169   0.177   0.179   0.187   0.196   0.201
  0.209   0.213   0.216   0.223   0.230   0.237   0.247   0.248
  0.253   0.264   0.267   0.279   0.281   0.283   0.290   0.295
  0.301   0.303   0.309   0.312   0.318   0.324   0.329   0.332
  0.336   0.344   0.352   0.355   0.358   0.362   0.367   0.373
  0.385   0.394   0.398   0.400   0.418   0.426   0.444   0.456
  0.475   0.498   0.515   0.521   0.545   0.553   0.561   0.564
  0.575   0.580   0.602   0.613   0.636   0.640   0.649   0.662
  0.672   0.685   0.695   0.702   0.723   0.735   0.737   0.756
  0.765   0.779   0.788   0.824   0.879   0.893   0.911   0.957
  0.977   0.996   1.009   1.035   1.054   1.082   1.089   1.107
  1.127   1.141   1.150   1.152   1.166   1.179   1.186   1.200
  1.201   1.212   1.227   1.232   1.260   1.266   1.279   1.293
  1.324   1.351   1.388   1.404   1.420   1.431   1.443   1.447
  1.472   1.502   1.506   1.524   1.529   1.531   1.541   1.557
  1.576   1.595   1.596   1.601   1.636   1.648   1.655   1.674
  1.699   1.702   1.715   1.734   1.738   1.750   1.794   1.809
  1.832   1.848   1.869   1.890   1.899   1.926   1.972   1.975
  2.017   2.038   2.055   2.059   2.078   2.089   2.106   2.131
  2.144   2.155   2.180   2.202   2.248   2.268   2.291   2.314
  2.341   2.488   2.498   2.523   2.534   2.555   2.584   2.599
  2.634   2.636   2.680   2.704   2.750   2.763   2.785   2.823
  2.840   2.851   2.863   2.879   2.893   2.921   2.929   2.931
  2.965   2.986   3.019   3.060   3.069   3.091   3.103   3.127
  3.144   3.152   3.164   3.179   3.187   3.214   3.269   3.294
  3.299   3.330   3.340   3.383   3.388   3.421   3.524   3.585
  3.701   3.806   3.843   3.848   3.868   3.877   3.891   3.936
  3.949   3.977   4.024   4.091   4.127   4.165   4.189   4.287
  4.319   5.038   5.064   5.072   5.082   5.094   5.104   5.169
  5.305   5.374   5.399   5.411   5.427   5.564   5.646   5.663
  5.672   5.718   5.892  23.730  23.764  23.798  23.823  23.844
 23.857  49.887  49.901  49.917  49.927  49.947  50.030
 --------------------------------------------------------------

          Ground-State Mulliken Net Atomic Charges

     Atom                 Charge (a.u.)
  ----------------------------------------
      1 C                    -0.110576
      2 C                    -0.255478
      3 C                     0.188465
      4 O                    -0.027566
      5 C                     0.177613
      6 O                    -0.287699
      7 O                    -0.239341
      8 O                    -0.198682
      9 H                     0.268830
     10 H                     0.236360
     11 H                     0.276654
     12 C                    -0.771434
     13 H                     0.265831
     14 O                    -0.216379
     15 C                    -0.475059
     16 O                    -0.242694
     17 H                     0.215401
     18 H                     0.273489
     19 H                     0.279014
     20 H                     0.176522
     21 H                     0.208152
     22 H                     0.258577
  ----------------------------------------
  Sum of atomic charges =     0.000000

 -----------------------------------------------------------------
                    Cartesian Multipole Moments
 -----------------------------------------------------------------
    Charge (ESU x 10^10)
                 0.0000
    Dipole Moment (Debye)
         X      -0.1957      Y      -2.7891      Z       1.0194
       Tot       2.9760
    Quadrupole Moments (Debye-Ang)
        XX     -66.7952     XY      -0.0666     YY     -83.4753
        XZ       6.5485     YZ      -3.6677     ZZ     -68.4579
    Octopole Moments (Debye-Ang^2)
       XXX     -15.4904    XXY      -6.1362    XYY       1.4662
       YYY      -9.1359    XXZ      -8.4212    XYZ      13.6581
       YYZ       6.4471    XZZ       0.4087    YZZ      -2.2959
       ZZZ      -3.5939
    Hexadecapole Moments (Debye-Ang^3)
      XXXX   -1331.7829   XXXY     -23.7905   XXYY    -385.8491
      XYYY      67.1463   YYYY    -974.9935   XXXZ      76.2079
      XXYZ      14.9329   XYYZ      20.4530   YYYZ     -71.7820
      XXZZ    -273.6375   XYZZ     -11.1311   YYZZ    -175.1542
      XZZZ      27.1909   YZZZ     -21.0960   ZZZZ    -188.6543
 -----------------------------------------------------------------
 Calculating analytic gradient of the SCF energy
 Gradient of SCF Energy
            1           2           3           4           5           6
    1  -0.0011981   0.0037451  -0.0019581   0.0015112  -0.0067451   0.0058036
    2  -0.0006842  -0.0037864   0.0033761  -0.0039866   0.0142194  -0.0111433
    3  -0.0029030  -0.0006981   0.0010681  -0.0014670   0.0033371  -0.0013553
            7           8           9          10          11          12
    1  -0.0025645  -0.0038552   0.0005380   0.0006803   0.0007024   0.0007661
    2   0.0054092   0.0011826   0.0007140  -0.0009627  -0.0046132  -0.0008416
    3   0.0019239   0.0018362   0.0007801  -0.0009086  -0.0005711  -0.0003783
           13          14          15          16          17          18
    1   0.0040834  -0.0051163   0.0006718   0.0007501   0.0002143   0.0009515
    2  -0.0002959  -0.0017006   0.0013607  -0.0048631   0.0005667  -0.0003710
    3  -0.0009839   0.0008325  -0.0000169  -0.0001632  -0.0008787   0.0015278
           19          20          21          22
    1   0.0032235  -0.0009505  -0.0002666  -0.0009868
    2   0.0027054   0.0008672  -0.0017809   0.0046283
    3  -0.0013553  -0.0001905  -0.0005165   0.0010807
 Max gradient component =       1.422E-02
 RMS gradient           =       3.274E-03
 Gradient time:  CPU 169.85 s  wall 170.21 s
 Geometry Optimization Parameters
   NAtoms,    NIC,     NZ,  NCons,   NDum,   NFix, NCnnct, MaxDiis
       22     163       0       0       0       0       0       0

 Cartesian Hessian Update
 Hessian Updated using BFGS Update


** GEOMETRY OPTIMIZATION IN DELOCALIZED INTERNAL COORDINATES **
   Searching for a Minimum

   Optimization Cycle:  17

                       Coordinates (Angstroms)
     ATOM                X               Y               Z
      1  C        -0.9065750221   -1.1283108848    0.1982522980
      2  C        -1.5862475800    0.1439587758   -0.2739689021
      3  C         1.1673549918    0.1905658510    0.5836671655
      4  O         0.4524363249    1.4089460535    0.2648858361
      5  C        -0.8965747896    1.4395819506    0.1861294251
      6  O        -1.5084597615    2.4497272168    0.3479375475
      7  O        -2.9309140309    0.0890837453    0.1688423535
      8  O        -1.4592291702   -2.2771998371   -0.4139437715
      9  H        -1.5336976175    0.1683125181   -1.3725130706
     10  H         1.1020601868    0.0391556848    1.6677517469
     11  H        -3.4109171177    0.8422273828   -0.1840026767
     12  C         0.5764458366   -1.0405774459   -0.1209661360
     13  H        -2.4135034006   -2.2332274328   -0.3099984949
     14  O         1.3077119584   -2.1939813250    0.2628077805
     15  C         2.6359110319    0.4312637462    0.2426415944
     16  O         2.9025999189    0.4168698709   -1.1515263949
     17  H        -1.0338102783   -1.1915679413    1.2912334295
     18  H         0.7093748420   -0.9304102525   -1.1990028442
     19  H         0.8053680685   -2.7128499645    0.8928525514
     20  H         3.2304017021   -0.3163572137    0.7714783121
     21  H         2.9115260332    1.4169749046    0.6148642355
     22  H         3.1642098341   -0.4660387302   -1.4115176535
   Point Group: c1    Number of degrees of freedom:    60


   Energy is   -686.194631025

 Hessian Updated using BFGS Update

 60 Hessian modes will be used to form the next step
  Hessian Eigenvalues:
     0.001558    0.002189    0.005045    0.007533    0.009133    0.015155
     0.015820    0.020140    0.029996    0.031730    0.046163    0.046622
     0.049288    0.050429    0.051885    0.055297    0.056824    0.060275
     0.062129    0.067438    0.069227    0.075880    0.081363    0.113783
     0.116501    0.139287    0.141020    0.160359    0.160816    0.163112
     0.166062    0.167965    0.177148    0.190439    0.199516    0.221351
     0.240427    0.252961    0.268472    0.278909    0.287585    0.296976
     0.299983    0.318916    0.320547    0.322142    0.323738    0.324451
     0.337858    0.433055    0.445676    0.448551    0.451880    0.459745
     0.489639    0.489932    0.491422    0.514906    0.651056    1.452749

 Minimum Search - Taking Simple RFO Step
 Searching for Lamda that Minimizes Along All modes
 Value Taken    Lamda =  -0.00263632
 Calculated Step too Large.  Step scaled by  0.402734
 Step Taken.  Stepsize is  0.300000

                             Maximum     Tolerance    Cnvgd?
         Gradient           0.004927      0.000300      NO
         Displacement       0.171911      0.001200      NO
         Energy change     -0.000972      0.000001      NO


 New Cartesian Coordinates Obtained by Inverse Iteration

 Displacement from previous Coordinates is:  0.308025
 ----------------------------------------------------------------
             Standard Nuclear Orientation (Angstroms)
    I     Atom           X                Y                Z
 ----------------------------------------------------------------
    1      C      -0.9040315151    -1.1343106438     0.2014167332
    2      C      -1.5883327215     0.1309721883    -0.2810988796
    3      C       1.1609358964     0.1959664588     0.5800189421
    4      O       0.4467000024     1.4100022602     0.2449743127
    5      C      -0.9000828858     1.4329715153     0.1569856223
    6      O      -1.5208526905     2.4429871196     0.3022254393
    7      O      -2.9314295858     0.0889706569     0.1649235294
    8      O      -1.4515937249    -2.2927727441    -0.3993352037
    9      H      -1.5423658487     0.1422635148    -1.3811471381
   10      H       1.0830806536     0.0509634203     1.6643139827
   11      H      -3.3657336756     0.9090213403    -0.0886573949
   12      C       0.5776218726    -1.0390237947    -0.1245287530
   13      H      -2.4082028512    -2.2451201760    -0.3161913409
   14      O       1.3176136155    -2.1866919736     0.2603755888
   15      C       2.6332435022     0.4356186222     0.2540389213
   16      O       2.9140937690     0.4201504889    -1.1371489776
   17      H      -1.0269452667    -1.1911371137     1.2949513950
   18      H       0.7065775708    -0.9255500332    -1.2032103873
   19      H       0.7950825390    -2.7401473256     0.8435349967
   20      H       3.2203547671    -0.3138528474     0.7888282683
   21      H       2.9058914552     1.4219789578     0.6274974102
   22      H       3.1638470828    -0.4671132188    -1.3968627350
 ----------------------------------------------------------------
 Molecular Point Group                 C1    NOp =  1
 Largest Abelian Subgroup              C1    NOp =  1
 Nuclear Repulsion Energy =   798.2320204318 hartrees
 There are       47 alpha and       47 beta electrons
 Applying Cartesian multipole field
    Component          Value
    ---------          -----
     (2,0,0)        1.00000E-11
     (0,2,0)        2.00000E-11
     (0,0,2)       -3.00000E-11
 Nucleus-field energy     =     0.0000000219 hartrees
 Requested basis set is 6-311++G(d,p)
 There are 122 shells and 334 basis functions
 A cutoff of  1.0D-11 yielded   6532 shell pairs
 There are     49320 function pairs (     52771 Cartesian)
 Smallest overlap matrix eigenvalue = 5.69E-06
 Guess MOs from SCF MO coefficient file
 Reading MOs from coefficient file
 Reading MOs from coefficient file
 A restricted hybrid HF-DFT SCF calculation will be
 performed using Pulay DIIS extrapolation
 Exchange:     0.2000 Hartree-Fock + 0.0800 Slater + 0.7200 B88
 Correlation:  0.1900 VWN1RPA + 0.8100 LYP
 Using SG-1 standard quadrature grid
 SCF converges when DIIS error is below 1.0E-08
 Geometry optimization detected.  Setting ReadMinima to 0
 Setting SaveMinima to 0
 ---------------------------------------
  Cycle       Energy         DIIS Error
 ---------------------------------------
    1    -686.1909832831      5.61E-04
    2    -686.1954665826      1.17E-04
    3    -686.1954146426      1.41E-04
    4    -686.1955832051      5.18E-05
    5    -686.1956057764      1.96E-05
    6    -686.1956096719      3.30E-06
    7    -686.1956098234      9.98E-07
    8    -686.1956098222      2.80E-07
    9    -686.1956097944      1.12E-07
   10    -686.1956098099      3.23E-08
   11    -686.1956098074      6.48E-09 Convergence criterion met
 ---------------------------------------
 SCF time:  CPU 419.17 s  wall 425.58 s
 SCF   energy in the final basis set = -686.1956098074
 Total energy in the final basis set = -686.1956098074

 --------------------------------------------------------------

                    Orbital Energies (a.u.)
 --------------------------------------------------------------

 Alpha MOs
 -- Occupied --
-19.187 -19.159 -19.155 -19.153 -19.141 -19.137 -10.326 -10.267
-10.262 -10.261 -10.257 -10.238  -1.132  -1.077  -1.069  -1.051
 -1.047  -1.041  -0.827  -0.799  -0.716  -0.664  -0.657  -0.603
 -0.592  -0.557  -0.544  -0.518  -0.510  -0.507  -0.493  -0.483
 -0.455  -0.442  -0.432  -0.418  -0.413  -0.402  -0.378  -0.358
 -0.356  -0.336  -0.331  -0.315  -0.307  -0.302  -0.292
 -- Virtual --
 -0.037  -0.018  -0.009  -0.008   0.001   0.018   0.020   0.022
  0.037   0.046   0.057   0.061   0.074   0.076   0.081   0.083
  0.089   0.093   0.098   0.102   0.108   0.113   0.116   0.121
  0.125   0.127   0.130   0.132   0.141   0.147   0.148   0.153
  0.160   0.164   0.169   0.177   0.179   0.187   0.196   0.200
  0.208   0.213   0.216   0.222   0.231   0.235   0.246   0.248
  0.252   0.263   0.267   0.279   0.281   0.283   0.293   0.294
  0.300   0.302   0.308   0.312   0.317   0.322   0.328   0.332
  0.337   0.345   0.351   0.352   0.357   0.362   0.366   0.373
  0.385   0.394   0.400   0.403   0.417   0.424   0.444   0.454
  0.476   0.498   0.514   0.518   0.546   0.553   0.561   0.565
  0.574   0.580   0.603   0.611   0.636   0.639   0.650   0.660
  0.672   0.684   0.696   0.702   0.723   0.734   0.735   0.756
  0.765   0.777   0.783   0.825   0.879   0.893   0.912   0.957
  0.975   0.998   1.010   1.034   1.055   1.082   1.088   1.104
  1.126   1.142   1.148   1.150   1.164   1.179   1.186   1.200
  1.203   1.212   1.228   1.231   1.262   1.267   1.274   1.293
  1.322   1.352   1.383   1.408   1.419   1.430   1.443   1.452
  1.471   1.500   1.505   1.524   1.528   1.531   1.541   1.557
  1.575   1.594   1.596   1.600   1.635   1.646   1.653   1.674
  1.698   1.704   1.713   1.732   1.737   1.752   1.794   1.808
  1.832   1.844   1.869   1.892   1.899   1.925   1.971   1.974
  2.013   2.035   2.054   2.057   2.078   2.089   2.106   2.132
  2.142   2.158   2.180   2.200   2.248   2.267   2.290   2.311
  2.335   2.487   2.498   2.522   2.537   2.552   2.582   2.597
  2.627   2.637   2.675   2.705   2.748   2.763   2.787   2.825
  2.836   2.848   2.860   2.877   2.894   2.918   2.925   2.930
  2.960   2.985   3.026   3.061   3.072   3.092   3.104   3.129
  3.142   3.154   3.165   3.176   3.185   3.213   3.268   3.295
  3.298   3.329   3.338   3.379   3.390   3.423   3.520   3.580
  3.699   3.804   3.840   3.848   3.875   3.882   3.893   3.936
  3.947   3.976   4.023   4.090   4.128   4.163   4.189   4.285
  4.318   5.036   5.062   5.070   5.080   5.091   5.104   5.163
  5.305   5.374   5.404   5.408   5.428   5.562   5.644   5.662
  5.672   5.716   5.892  23.730  23.763  23.797  23.822  23.840
 23.856  49.886  49.901  49.917  49.927  49.945  50.027
 --------------------------------------------------------------

          Ground-State Mulliken Net Atomic Charges

     Atom                 Charge (a.u.)
  ----------------------------------------
      1 C                    -0.109360
      2 C                    -0.267739
      3 C                     0.181953
      4 O                    -0.024919
      5 C                     0.174385
      6 O                    -0.286161
      7 O                    -0.235285
      8 O                    -0.201071
      9 H                     0.270855
     10 H                     0.237152
     11 H                     0.273455
     12 C                    -0.749459
     13 H                     0.266056
     14 O                    -0.218910
     15 C                    -0.485154
     16 O                    -0.240231
     17 H                     0.216833
     18 H                     0.274056
     19 H                     0.279090
     20 H                     0.178227
     21 H                     0.207708
     22 H                     0.258518
  ----------------------------------------
  Sum of atomic charges =     0.000000

 -----------------------------------------------------------------
                    Cartesian Multipole Moments
 -----------------------------------------------------------------
    Charge (ESU x 10^10)
                 0.0000
    Dipole Moment (Debye)
         X      -0.1305      Y      -2.7557      Z       1.1377
       Tot       2.9842
    Quadrupole Moments (Debye-Ang)
        XX     -67.7866     XY      -0.1806     YY     -82.8969
        XZ       5.9155     YZ      -3.0178     ZZ     -68.5888
    Octopole Moments (Debye-Ang^2)
       XXX     -12.9454    XXY      -5.4407    XYY       0.9019
       YYY      -9.7024    XXZ      -5.5194    XYZ      12.7165
       YYZ       6.9025    XZZ       0.3620    YZZ      -1.6214
       ZZZ      -2.8641
    Hexadecapole Moments (Debye-Ang^3)
      XXXX   -1353.6504   XXXY     -25.3116   XXYY    -384.0847
      XYYY      65.8653   YYYY    -970.5625   XXXZ      67.0450
      XXYZ      19.1279   XYYZ      18.9372   YYYZ     -66.2492
      XXZZ    -274.2359   XYZZ     -10.3170   YYZZ    -175.4785
      XZZZ      25.4404   YZZZ     -17.7225   ZZZZ    -185.8521
 -----------------------------------------------------------------
 Calculating analytic gradient of the SCF energy
 Gradient of SCF Energy
            1           2           3           4           5           6
    1  -0.0010948   0.0039043  -0.0023978   0.0020780  -0.0062073   0.0046038
    2  -0.0008233  -0.0036997   0.0040135  -0.0044547   0.0122078  -0.0091505
    3  -0.0027754   0.0000924   0.0008308  -0.0011449   0.0020162  -0.0007729
            7           8           9          10          11          12
    1  -0.0020003  -0.0035357   0.0003051   0.0006040   0.0004243   0.0009136
    2   0.0047131   0.0010250   0.0006623  -0.0009685  -0.0037413  -0.0006790
    3   0.0020991   0.0020612   0.0005465  -0.0007178  -0.0008836  -0.0003704
           13          14          15          16          17          18
    1   0.0035146  -0.0049099   0.0009358   0.0005413   0.0002284   0.0011013
    2  -0.0001877  -0.0016961   0.0013403  -0.0041942   0.0003666  -0.0003668
    3  -0.0012034  -0.0002733   0.0001781   0.0000941  -0.0007936   0.0014232
           19          20          21          22
    1   0.0030604  -0.0009556  -0.0003103  -0.0008033
    2   0.0025893   0.0005984  -0.0015136   0.0039592
    3  -0.0004193  -0.0002964  -0.0005408   0.0008500
 Max gradient component =       1.221E-02
 RMS gradient           =       2.898E-03
 Gradient time:  CPU 169.66 s  wall 169.75 s
 Geometry Optimization Parameters
   NAtoms,    NIC,     NZ,  NCons,   NDum,   NFix, NCnnct, MaxDiis
       22     163       0       0       0       0       0       0

 Cartesian Hessian Update
 Hessian Updated using BFGS Update


** GEOMETRY OPTIMIZATION IN DELOCALIZED INTERNAL COORDINATES **
   Searching for a Minimum

   Optimization Cycle:  18

                       Coordinates (Angstroms)
     ATOM                X               Y               Z
      1  C        -0.9040315151   -1.1343106438    0.2014167332
      2  C        -1.5883327215    0.1309721883   -0.2810988796
      3  C         1.1609358964    0.1959664588    0.5800189421
      4  O         0.4467000024    1.4100022602    0.2449743127
      5  C        -0.9000828858    1.4329715153    0.1569856223
      6  O        -1.5208526905    2.4429871196    0.3022254393
      7  O        -2.9314295858    0.0889706569    0.1649235294
      8  O        -1.4515937249   -2.2927727441   -0.3993352037
      9  H        -1.5423658487    0.1422635148   -1.3811471381
     10  H         1.0830806536    0.0509634203    1.6643139827
     11  H        -3.3657336756    0.9090213403   -0.0886573949
     12  C         0.5776218726   -1.0390237947   -0.1245287530
     13  H        -2.4082028512   -2.2451201760   -0.3161913409
     14  O         1.3176136155   -2.1866919736    0.2603755888
     15  C         2.6332435022    0.4356186222    0.2540389213
     16  O         2.9140937690    0.4201504889   -1.1371489776
     17  H        -1.0269452667   -1.1911371137    1.2949513950
     18  H         0.7065775708   -0.9255500332   -1.2032103873
     19  H         0.7950825390   -2.7401473256    0.8435349967
     20  H         3.2203547671   -0.3138528474    0.7888282683
     21  H         2.9058914552    1.4219789578    0.6274974102
     22  H         3.1638470828   -0.4671132188   -1.3968627350
   Point Group: c1    Number of degrees of freedom:    60


   Energy is   -686.195609807

 Hessian Updated using BFGS Update

 60 Hessian modes will be used to form the next step
  Hessian Eigenvalues:
     0.001107    0.002940    0.005082    0.007538    0.009114    0.015178
     0.016225    0.021376    0.029969    0.031419    0.045979    0.046549
     0.049294    0.050415    0.051853    0.055355    0.057090    0.060406
     0.062230    0.067438    0.069226    0.076035    0.082121    0.113759
     0.116586    0.139144    0.139912    0.159992    0.160793    0.163060
     0.166565    0.168829    0.177707    0.190083    0.199477    0.221298
     0.240365    0.254356    0.268456    0.277445    0.287377    0.296259
     0.299881    0.318871    0.320637    0.322162    0.323727    0.324451
     0.337483    0.430426    0.445227    0.447937    0.448948    0.459741
     0.489588    0.489807    0.491177    0.508622    0.642240    1.289891

 Minimum Search - Taking Simple RFO Step
 Searching for Lamda that Minimizes Along All modes
 Value Taken    Lamda =  -0.00264205
 Calculated Step too Large.  Step scaled by  0.388208
 Step Taken.  Stepsize is  0.300000

                             Maximum     Tolerance    Cnvgd?
         Gradient           0.004196      0.000300      NO
         Displacement       0.155129      0.001200      NO
         Energy change     -0.000979      0.000001      NO


 New Cartesian Coordinates Obtained by Inverse Iteration

 Displacement from previous Coordinates is:  0.267696
 ----------------------------------------------------------------
             Standard Nuclear Orientation (Angstroms)
    I     Atom           X                Y                Z
 ----------------------------------------------------------------
    1      C      -0.9026348128    -1.1363512590     0.2064232925
    2      C      -1.5903550097     0.1231795994    -0.2897724678
    3      C       1.1567714224     0.2016790404     0.5772431669
    4      O       0.4404335592     1.4126676022     0.2268554533
    5      C      -0.9042322008     1.4262908693     0.1401626777
    6      O      -1.5334237651     2.4353747661     0.2833168952
    7      O      -2.9352173696     0.0872628854     0.1454907496
    8      O      -1.4436096447    -2.3041798564    -0.3848216633
    9      H      -1.5384550931     0.1249465642    -1.3903863525
   10      H       1.0688878969     0.0663079302     1.6621173818
   11      H      -3.3249058084     0.9552246679    -0.0093562024
   12      C       0.5780902302    -1.0365793692    -0.1241858272
   13      H      -2.4024606116    -2.2555015559    -0.3170450611
   14      O       1.3255541811    -2.1790941280     0.2656308182
   15      C       2.6312087942     0.4414525214     0.2602561603
   16      O       2.9232955959     0.4135609445    -1.1287611722
   17      H      -1.0244260979    -1.1863628969     1.3003695880
   18      H       0.7023072372    -0.9219440287    -1.2041908177
   19      H       0.7771054250    -2.7729455699     0.7831716045
   20      H       3.2162107538    -0.3019773637     0.8065918003
   21      H       2.8989934586     1.4327921716     0.6261938026
   22      H       3.1663338201    -0.4796568622    -1.3793994947
 ----------------------------------------------------------------
 Molecular Point Group                 C1    NOp =  1
 Largest Abelian Subgroup              C1    NOp =  1
 Nuclear Repulsion Energy =   798.3349584636 hartrees
 There are       47 alpha and       47 beta electrons
 Applying Cartesian multipole field
    Component          Value
    ---------          -----
     (2,0,0)        1.00000E-11
     (0,2,0)        2.00000E-11
     (0,0,2)       -3.00000E-11
 Nucleus-field energy     =     0.0000000220 hartrees
 Requested basis set is 6-311++G(d,p)
 There are 122 shells and 334 basis functions
 A cutoff of  1.0D-11 yielded   6533 shell pairs
 There are     49324 function pairs (     52775 Cartesian)
 Smallest overlap matrix eigenvalue = 5.81E-06
 Guess MOs from SCF MO coefficient file
 Reading MOs from coefficient file
 Reading MOs from coefficient file
 A restricted hybrid HF-DFT SCF calculation will be
 performed using Pulay DIIS extrapolation
 Exchange:     0.2000 Hartree-Fock + 0.0800 Slater + 0.7200 B88
 Correlation:  0.1900 VWN1RPA + 0.8100 LYP
 Using SG-1 standard quadrature grid
 SCF converges when DIIS error is below 1.0E-08
 Geometry optimization detected.  Setting ReadMinima to 0
 Setting SaveMinima to 0
 ---------------------------------------
  Cycle       Energy         DIIS Error
 ---------------------------------------
    1    -686.1892771087      5.24E-04
    2    -686.1964225397      1.17E-04
    3    -686.1963842131      1.34E-04
    4    -686.1965335171      5.12E-05
    5    -686.1965552728      1.99E-05
    6    -686.1965593748      3.10E-06
    7    -686.1965595274      1.03E-06
    8    -686.1965594489      2.21E-07
    9    -686.1965594523      1.02E-07
   10    -686.1965594657      3.28E-08
   11    -686.1965594641      6.39E-09 Convergence criterion met
 ---------------------------------------
 SCF time:  CPU 416.08 s  wall 417.27 s
 SCF   energy in the final basis set = -686.1965594641
 Total energy in the final basis set = -686.1965594641

 --------------------------------------------------------------

                    Orbital Energies (a.u.)
 --------------------------------------------------------------

 Alpha MOs
 -- Occupied --
-19.189 -19.158 -19.155 -19.155 -19.141 -19.138 -10.328 -10.267
-10.262 -10.262 -10.258 -10.239  -1.133  -1.077  -1.070  -1.051
 -1.047  -1.041  -0.827  -0.799  -0.716  -0.665  -0.657  -0.603
 -0.593  -0.557  -0.543  -0.518  -0.509  -0.508  -0.494  -0.484
 -0.455  -0.443  -0.433  -0.419  -0.414  -0.404  -0.376  -0.359
 -0.358  -0.337  -0.330  -0.314  -0.308  -0.303  -0.293
 -- Virtual --
 -0.038  -0.018  -0.008  -0.008   0.001   0.018   0.021   0.023
  0.036   0.046   0.056   0.061   0.073   0.076   0.081   0.083
  0.089   0.093   0.098   0.102   0.108   0.113   0.117   0.122
  0.125   0.127   0.130   0.132   0.141   0.146   0.148   0.153
  0.160   0.164   0.169   0.175   0.179   0.187   0.196   0.199
  0.208   0.213   0.215   0.222   0.230   0.233   0.245   0.248
  0.251   0.263   0.267   0.279   0.280   0.284   0.294   0.296
  0.299   0.302   0.308   0.311   0.317   0.321   0.327   0.332
  0.337   0.346   0.350   0.351   0.356   0.361   0.367   0.372
  0.383   0.394   0.401   0.410   0.416   0.424   0.444   0.451
  0.477   0.499   0.514   0.518   0.546   0.553   0.559   0.566
  0.573   0.581   0.603   0.609   0.635   0.637   0.650   0.657
  0.673   0.683   0.696   0.702   0.724   0.731   0.734   0.756
  0.765   0.776   0.782   0.827   0.879   0.891   0.913   0.957
  0.974   1.000   1.012   1.033   1.057   1.081   1.087   1.101
  1.124   1.140   1.146   1.148   1.161   1.179   1.187   1.198
  1.203   1.211   1.226   1.228   1.261   1.264   1.278   1.292
  1.322   1.354   1.380   1.411   1.418   1.428   1.442   1.455
  1.471   1.497   1.503   1.524   1.528   1.533   1.541   1.559
  1.574   1.592   1.596   1.600   1.633   1.645   1.655   1.672
  1.697   1.704   1.713   1.730   1.736   1.750   1.794   1.808
  1.830   1.841   1.868   1.891   1.898   1.924   1.968   1.972
  2.010   2.034   2.050   2.056   2.077   2.088   2.105   2.131
  2.141   2.161   2.178   2.200   2.245   2.267   2.286   2.307
  2.330   2.485   2.498   2.521   2.538   2.553   2.579   2.596
  2.620   2.639   2.667   2.705   2.747   2.765   2.790   2.826
  2.832   2.846   2.857   2.874   2.895   2.913   2.921   2.929
  2.958   2.984   3.028   3.063   3.077   3.090   3.106   3.131
  3.138   3.154   3.166   3.174   3.185   3.213   3.267   3.293
  3.299   3.328   3.335   3.374   3.392   3.423   3.515   3.576
  3.696   3.801   3.837   3.845   3.879   3.885   3.900   3.935
  3.944   3.975   4.023   4.090   4.129   4.160   4.189   4.283
  4.315   5.035   5.062   5.068   5.079   5.088   5.105   5.161
  5.305   5.374   5.402   5.407   5.428   5.561   5.642   5.658
  5.672   5.713   5.892  23.730  23.761  23.796  23.821  23.835
 23.854  49.886  49.900  49.917  49.927  49.942  50.023
 --------------------------------------------------------------

          Ground-State Mulliken Net Atomic Charges

     Atom                 Charge (a.u.)
  ----------------------------------------
      1 C                    -0.096487
      2 C                    -0.287495
      3 C                     0.179000
      4 O                    -0.024430
      5 C                     0.176878
      6 O                    -0.284688
      7 O                    -0.232955
      8 O                    -0.205021
      9 H                     0.271980
     10 H                     0.238736
     11 H                     0.270733
     12 C                    -0.738085
     13 H                     0.267022
     14 O                    -0.219937
     15 C                    -0.494712
     16 O                    -0.238340
     17 H                     0.218562
     18 H                     0.275063
     19 H                     0.278385
     20 H                     0.179820
     21 H                     0.207427
     22 H                     0.258544
  ----------------------------------------
  Sum of atomic charges =     0.000000

 -----------------------------------------------------------------
                    Cartesian Multipole Moments
 -----------------------------------------------------------------
    Charge (ESU x 10^10)
                 0.0000
    Dipole Moment (Debye)
         X      -0.0598      Y      -2.7475      Z       1.2210
       Tot       3.0072
    Quadrupole Moments (Debye-Ang)
        XX     -68.6764     XY      -0.1216     YY     -82.2633
        XZ       5.3161     YZ      -2.4077     ZZ     -68.7956
    Octopole Moments (Debye-Ang^2)
       XXX      -9.9837    XXY      -5.1223    XYY       0.6341
       YYY     -10.7648    XXZ      -2.8834    XYZ      12.1479
       YYZ       6.5799    XZZ       0.0150    YZZ      -0.8986
       ZZZ      -2.3913
    Hexadecapole Moments (Debye-Ang^3)
      XXXX   -1373.2860   XXXY     -24.6903   XXYY    -382.7121
      XYYY      65.4566   YYYY    -963.3536   XXXZ      59.1398
      XXYZ      22.4504   XYYZ      17.2897   YYYZ     -62.0351
      XXZZ    -275.0838   XYZZ      -9.3185   YYZZ    -176.3647
      XZZZ      24.3011   YZZZ     -15.4009   ZZZZ    -184.3990
 -----------------------------------------------------------------
 Calculating analytic gradient of the SCF energy
 Gradient of SCF Energy
            1           2           3           4           5           6
    1  -0.0010722   0.0029930  -0.0024518   0.0017717  -0.0041314   0.0028769
    2  -0.0010156  -0.0021517   0.0037962  -0.0036829   0.0078877  -0.0057498
    3  -0.0024506   0.0004355   0.0007654  -0.0011763   0.0013378  -0.0003892
            7           8           9          10          11          12
    1  -0.0010383  -0.0025668   0.0002176   0.0004234   0.0000718   0.0008140
    2   0.0030901   0.0006460   0.0005172  -0.0008257  -0.0026182  -0.0003248
    3   0.0018338   0.0019520   0.0003210  -0.0004336  -0.0009304  -0.0000164
           13          14          15          16          17          18
    1   0.0024116  -0.0039600   0.0008562   0.0002634   0.0002586   0.0011377
    2   0.0000539  -0.0018608   0.0009787  -0.0029060   0.0001634  -0.0003305
    3  -0.0012703  -0.0015746   0.0002439   0.0001372  -0.0004920   0.0011030
           19          20          21          22
    1   0.0025143  -0.0007183  -0.0002261  -0.0004454
    2   0.0022793   0.0003695  -0.0010327   0.0027167
    3   0.0007105  -0.0002510  -0.0003852   0.0005294
 Max gradient component =       7.888E-03
 RMS gradient           =       2.069E-03
 Gradient time:  CPU 171.65 s  wall 171.76 s
 Geometry Optimization Parameters
   NAtoms,    NIC,     NZ,  NCons,   NDum,   NFix, NCnnct, MaxDiis
       22     163       0       0       0       0       0       0

 Cartesian Hessian Update
 Hessian Updated using BFGS Update


** GEOMETRY OPTIMIZATION IN DELOCALIZED INTERNAL COORDINATES **
   Searching for a Minimum

   Optimization Cycle:  19

                       Coordinates (Angstroms)
     ATOM                X               Y               Z
      1  C        -0.9026348128   -1.1363512590    0.2064232925
      2  C        -1.5903550097    0.1231795994   -0.2897724678
      3  C         1.1567714224    0.2016790404    0.5772431669
      4  O         0.4404335592    1.4126676022    0.2268554533
      5  C        -0.9042322008    1.4262908693    0.1401626777
      6  O        -1.5334237651    2.4353747661    0.2833168952
      7  O        -2.9352173696    0.0872628854    0.1454907496
      8  O        -1.4436096447   -2.3041798564   -0.3848216633
      9  H        -1.5384550931    0.1249465642   -1.3903863525
     10  H         1.0688878969    0.0663079302    1.6621173818
     11  H        -3.3249058084    0.9552246679   -0.0093562024
     12  C         0.5780902302   -1.0365793692   -0.1241858272
     13  H        -2.4024606116   -2.2555015559   -0.3170450611
     14  O         1.3255541811   -2.1790941280    0.2656308182
     15  C         2.6312087942    0.4414525214    0.2602561603
     16  O         2.9232955959    0.4135609445   -1.1287611722
     17  H        -1.0244260979   -1.1863628969    1.3003695880
     18  H         0.7023072372   -0.9219440287   -1.2041908177
     19  H         0.7771054250   -2.7729455699    0.7831716045
     20  H         3.2162107538   -0.3019773637    0.8065918003
     21  H         2.8989934586    1.4327921716    0.6261938026
     22  H         3.1663338201   -0.4796568622   -1.3793994947
   Point Group: c1    Number of degrees of freedom:    60


   Energy is   -686.196559464

 Hessian Updated using BFGS Update

 60 Hessian modes will be used to form the next step
  Hessian Eigenvalues:
     0.001253    0.002661    0.005071    0.007538    0.009068    0.015178
     0.016479    0.021911    0.029906    0.031187    0.045608    0.046497
     0.049367    0.050468    0.051837    0.055101    0.056607    0.060404
     0.062258    0.067444    0.069255    0.076048    0.082082    0.113616
     0.116547    0.137098    0.139572    0.159273    0.160768    0.162913
     0.165549    0.168915    0.177605    0.188262    0.199438    0.221216
     0.238172    0.253649    0.268404    0.276491    0.287551    0.297411
     0.300395    0.318805    0.320630    0.322130    0.323676    0.324445
     0.337234    0.421227    0.445553    0.448305    0.448826    0.459761
     0.489348    0.489922    0.490956    0.506019    0.635940    1.281213

 Minimum Search - Taking Simple RFO Step
 Searching for Lamda that Minimizes Along All modes
 Value Taken    Lamda =  -0.00257278
 Calculated Step too Large.  Step scaled by  0.391590
 Step Taken.  Stepsize is  0.300000

                             Maximum     Tolerance    Cnvgd?
         Gradient           0.002925      0.000300      NO
         Displacement       0.143203      0.001200      NO
         Energy change     -0.000950      0.000001      NO


 New Cartesian Coordinates Obtained by Inverse Iteration

 Displacement from previous Coordinates is:  0.279294
 ----------------------------------------------------------------
             Standard Nuclear Orientation (Angstroms)
    I     Atom           X                Y                Z
 ----------------------------------------------------------------
    1      C      -0.9017974318    -1.1364658228     0.2144013607
    2      C      -1.5922665910     0.1155939724    -0.2997911045
    3      C       1.1534116019     0.2053861259     0.5785115744
    4      O       0.4348398253     1.4152245477     0.2192308792
    5      C      -0.9066035910     1.4207394724     0.1182821397
    6      O      -1.5436089949     2.4307405919     0.2498206270
    7      O      -2.9393978852     0.0943370071     0.1238887342
    8      O      -1.4349343638    -2.3157713393    -0.3645042948
    9      H      -1.5351489340     0.1035771955    -1.4007580039
   10      H       1.0570223271     0.0759653589     1.6634856791
   11      H      -3.2807467691     0.9957471788     0.0579999489
   12      C       0.5775444813    -1.0330600805    -0.1225721535
   13      H      -2.3953972900    -2.2745633185    -0.2987037165
   14      O       1.3320963155    -2.1711800654     0.2701724667
   15      C       2.6293867626     0.4458309895     0.2690824138
   16      O       2.9293122845     0.4156720232    -1.1185412604
   17      H      -1.0224218695    -1.1774606167     1.3086240760
   18      H       0.6953796138    -0.9143303591    -1.2039409550
   19      H       0.7601441115    -2.8096053971     0.7049973497
   20      H       3.2120302151    -0.2969777442     0.8197853252
   21      H       2.8945851822     1.4390263753     0.6342327871
   22      H       3.1620429601    -0.4822794224    -1.3677995413
 ----------------------------------------------------------------
 Molecular Point Group                 C1    NOp =  1
 Largest Abelian Subgroup              C1    NOp =  1
 Nuclear Repulsion Energy =   798.4336180650 hartrees
 There are       47 alpha and       47 beta electrons
 Applying Cartesian multipole field
    Component          Value
    ---------          -----
     (2,0,0)        1.00000E-11
     (0,2,0)        2.00000E-11
     (0,0,2)       -3.00000E-11
 Nucleus-field energy     =     0.0000000220 hartrees
 Requested basis set is 6-311++G(d,p)
 There are 122 shells and 334 basis functions
 A cutoff of  1.0D-11 yielded   6535 shell pairs
 There are     49337 function pairs (     52790 Cartesian)
 Smallest overlap matrix eigenvalue = 5.88E-06
 Guess MOs from SCF MO coefficient file
 Reading MOs from coefficient file
 Reading MOs from coefficient file
 A restricted hybrid HF-DFT SCF calculation will be
 performed using Pulay DIIS extrapolation
 Exchange:     0.2000 Hartree-Fock + 0.0800 Slater + 0.7200 B88
 Correlation:  0.1900 VWN1RPA + 0.8100 LYP
 Using SG-1 standard quadrature grid
 SCF converges when DIIS error is below 1.0E-08
 Geometry optimization detected.  Setting ReadMinima to 0
 Setting SaveMinima to 0
 ---------------------------------------
  Cycle       Energy         DIIS Error
 ---------------------------------------
    1    -686.1867633916      5.47E-04
    2    -686.1973778950      1.22E-04
    3    -686.1973427927      1.37E-04
    4    -686.1974973639      5.45E-05
    5    -686.1975222328      2.03E-05
    6    -686.1975265593      3.50E-06
    7    -686.1975267870      1.17E-06
    8    -686.1975266853      2.27E-07
    9    -686.1975266556      1.12E-07
   10    -686.1975266767      3.11E-08
   11    -686.1975266749      8.08E-09 Convergence criterion met
 ---------------------------------------
 SCF time:  CPU 415.88 s  wall 417.27 s
 SCF   energy in the final basis set = -686.1975266749
 Total energy in the final basis set = -686.1975266749

 --------------------------------------------------------------

                    Orbital Energies (a.u.)
 --------------------------------------------------------------

 Alpha MOs
 -- Occupied --
-19.191 -19.156 -19.156 -19.155 -19.141 -19.139 -10.329 -10.267
-10.263 -10.263 -10.258 -10.239  -1.135  -1.077  -1.070  -1.051
 -1.047  -1.041  -0.828  -0.799  -0.716  -0.666  -0.657  -0.604
 -0.594  -0.557  -0.542  -0.519  -0.509  -0.508  -0.494  -0.485
 -0.455  -0.444  -0.434  -0.419  -0.415  -0.405  -0.375  -0.361
 -0.358  -0.337  -0.330  -0.314  -0.308  -0.304  -0.295
 -- Virtual --
 -0.039  -0.018  -0.008  -0.008   0.001   0.018   0.021   0.024
  0.036   0.046   0.056   0.061   0.072   0.077   0.081   0.083
  0.089   0.093   0.098   0.102   0.108   0.112   0.117   0.123
  0.125   0.128   0.129   0.132   0.141   0.145   0.147   0.152
  0.160   0.163   0.168   0.174   0.180   0.187   0.197   0.198
  0.208   0.212   0.215   0.222   0.230   0.232   0.244   0.248
  0.250   0.262   0.267   0.278   0.279   0.285   0.294   0.296
  0.299   0.302   0.308   0.309   0.316   0.319   0.326   0.333
  0.337   0.347   0.349   0.351   0.356   0.361   0.367   0.371
  0.381   0.394   0.401   0.414   0.417   0.425   0.444   0.449
  0.478   0.498   0.512   0.519   0.544   0.553   0.559   0.568
  0.573   0.581   0.603   0.608   0.631   0.637   0.647   0.657
  0.673   0.682   0.696   0.702   0.724   0.729   0.734   0.756
  0.764   0.774   0.782   0.828   0.879   0.889   0.914   0.958
  0.973   1.002   1.013   1.033   1.059   1.077   1.085   1.097
  1.122   1.136   1.147   1.149   1.160   1.179   1.188   1.195
  1.203   1.211   1.219   1.229   1.261   1.264   1.280   1.291
  1.324   1.354   1.375   1.411   1.416   1.428   1.442   1.456
  1.469   1.495   1.502   1.523   1.527   1.535   1.541   1.563
  1.573   1.590   1.597   1.601   1.632   1.643   1.657   1.670
  1.696   1.704   1.715   1.728   1.736   1.748   1.791   1.809
  1.828   1.839   1.865   1.889   1.897   1.925   1.966   1.970
  2.008   2.033   2.047   2.055   2.077   2.086   2.103   2.129
  2.141   2.163   2.175   2.200   2.241   2.267   2.279   2.303
  2.326   2.484   2.497   2.520   2.536   2.558   2.576   2.597
  2.616   2.640   2.658   2.702   2.746   2.767   2.793   2.824
  2.832   2.845   2.855   2.872   2.896   2.908   2.920   2.929
  2.956   2.983   3.025   3.067   3.083   3.086   3.108   3.131
  3.136   3.151   3.166   3.176   3.186   3.214   3.265   3.291
  3.302   3.326   3.331   3.370   3.393   3.423   3.508   3.572
  3.694   3.799   3.833   3.841   3.879   3.888   3.909   3.934
  3.941   3.974   4.022   4.090   4.131   4.158   4.189   4.281
  4.311   5.035   5.060   5.064   5.079   5.084   5.106   5.162
  5.304   5.374   5.396   5.409   5.428   5.560   5.640   5.655
  5.670   5.709   5.894  23.730  23.760  23.795  23.820  23.829
 23.852  49.885  49.900  49.916  49.926  49.940  50.020
 --------------------------------------------------------------

          Ground-State Mulliken Net Atomic Charges

     Atom                 Charge (a.u.)
  ----------------------------------------
      1 C                    -0.080729
      2 C                    -0.306073
      3 C                     0.169927
      4 O                    -0.024590
      5 C                     0.181873
      6 O                    -0.283442
      7 O                    -0.231938
      8 O                    -0.211077
      9 H                     0.272670
     10 H                     0.240723
     11 H                     0.268601
     12 C                    -0.727348
     13 H                     0.268672
     14 O                    -0.219171
     15 C                    -0.502621
     16 O                    -0.235810
     17 H                     0.220836
     18 H                     0.275529
     19 H                     0.276658
     20 H                     0.181800
     21 H                     0.207244
     22 H                     0.258267
  ----------------------------------------
  Sum of atomic charges =     0.000000

 -----------------------------------------------------------------
                    Cartesian Multipole Moments
 -----------------------------------------------------------------
    Charge (ESU x 10^10)
                 0.0000
    Dipole Moment (Debye)
         X       0.0213      Y      -2.8058      Z       1.2821
       Tot       3.0850
    Quadrupole Moments (Debye-Ang)
        XX     -69.6176     XY       0.0805     YY     -81.6259
        XZ       4.6382     YZ      -1.7099     ZZ     -68.9507
    Octopole Moments (Debye-Ang^2)
       XXX      -6.9263    XXY      -5.4450    XYY       0.2658
       YYY     -12.7584    XXZ      -0.3477    XYZ      11.7076
       YYZ       6.2034    XZZ      -0.3048    YZZ      -0.1123
       ZZZ      -2.0852
    Hexadecapole Moments (Debye-Ang^3)
      XXXX   -1393.1427   XXXY     -22.1844   XXYY    -381.5169
      XYYY      65.6206   YYYY    -955.5511   XXXZ      50.8973
      XXYZ      25.5964   XYYZ      14.7662   YYYZ     -55.8027
      XXZZ    -275.1181   XYZZ      -8.4361   YYZZ    -177.7827
      XZZZ      21.9931   YZZZ     -12.1466   ZZZZ    -182.6144
 -----------------------------------------------------------------
 Calculating analytic gradient of the SCF energy
 Gradient of SCF Energy
            1           2           3           4           5           6
    1  -0.0007651   0.0020590  -0.0023253   0.0015062  -0.0021014   0.0009381
    2  -0.0010257  -0.0010684   0.0032448  -0.0027614   0.0034299  -0.0022694
    3  -0.0020729   0.0010106   0.0006457  -0.0008730   0.0002739  -0.0000151
            7           8           9          10          11          12
    1  -0.0002598  -0.0015894   0.0000653   0.0002181  -0.0000723   0.0005808
    2   0.0017131   0.0002620   0.0004366  -0.0006337  -0.0013446   0.0000491
    3   0.0013601   0.0017693   0.0000171  -0.0001419  -0.0007954   0.0002048
           13          14          15          16          17          18
    1   0.0012284  -0.0027652   0.0007903   0.0000040   0.0002117   0.0011457
    2   0.0002326  -0.0020196   0.0006180  -0.0014878  -0.0000736  -0.0002101
    3  -0.0012745  -0.0029465   0.0003384   0.0001957  -0.0002141   0.0007469
           19          20          21          22
    1   0.0019197  -0.0005071  -0.0001620  -0.0001197
    2   0.0019745   0.0000757  -0.0005048   0.0013629
    3   0.0020116  -0.0002193  -0.0002424   0.0002210
 Max gradient component =       3.430E-03
 RMS gradient           =       1.342E-03
 Gradient time:  CPU 171.64 s  wall 171.76 s
 Geometry Optimization Parameters
   NAtoms,    NIC,     NZ,  NCons,   NDum,   NFix, NCnnct, MaxDiis
       22     163       0       0       0       0       0       0

 Cartesian Hessian Update
 Hessian Updated using BFGS Update


** GEOMETRY OPTIMIZATION IN DELOCALIZED INTERNAL COORDINATES **
   Searching for a Minimum

   Optimization Cycle:  20

                       Coordinates (Angstroms)
     ATOM                X               Y               Z
      1  C        -0.9017974318   -1.1364658228    0.2144013607
      2  C        -1.5922665910    0.1155939724   -0.2997911045
      3  C         1.1534116019    0.2053861259    0.5785115744
      4  O         0.4348398253    1.4152245477    0.2192308792
      5  C        -0.9066035910    1.4207394724    0.1182821397
      6  O        -1.5436089949    2.4307405919    0.2498206270
      7  O        -2.9393978852    0.0943370071    0.1238887342
      8  O        -1.4349343638   -2.3157713393   -0.3645042948
      9  H        -1.5351489340    0.1035771955   -1.4007580039
     10  H         1.0570223271    0.0759653589    1.6634856791
     11  H        -3.2807467691    0.9957471788    0.0579999489
     12  C         0.5775444813   -1.0330600805   -0.1225721535
     13  H        -2.3953972900   -2.2745633185   -0.2987037165
     14  O         1.3320963155   -2.1711800654    0.2701724667
     15  C         2.6293867626    0.4458309895    0.2690824138
     16  O         2.9293122845    0.4156720232   -1.1185412604
     17  H        -1.0224218695   -1.1774606167    1.3086240760
     18  H         0.6953796138   -0.9143303591   -1.2039409550
     19  H         0.7601441115   -2.8096053971    0.7049973497
     20  H         3.2120302151   -0.2969777442    0.8197853252
     21  H         2.8945851822    1.4390263753    0.6342327871
     22  H         3.1620429601   -0.4822794224   -1.3677995413
   Point Group: c1    Number of degrees of freedom:    60


   Energy is   -686.197526675

 Hessian Updated using BFGS Update

 60 Hessian modes will be used to form the next step
  Hessian Eigenvalues:
     0.000495    0.003178    0.005104    0.007537    0.009099    0.015184
     0.017036    0.020113    0.029987    0.032541    0.045622    0.046489
     0.049332    0.050349    0.051897    0.054795    0.056326    0.060436
     0.062314    0.067445    0.069266    0.076061    0.082242    0.112938
     0.116499    0.138663    0.139565    0.158956    0.160743    0.162906
     0.167119    0.170702    0.180412    0.186391    0.199695    0.221151
     0.236570    0.253025    0.268342    0.277182    0.288095    0.298147
     0.304126    0.318816    0.320660    0.322092    0.323627    0.324429
     0.337497    0.420872    0.446121    0.448668    0.452099    0.459803
     0.489130    0.490225    0.491488    0.509314    0.636251    1.459975

 Minimum Search - Taking Simple RFO Step
 Searching for Lamda that Minimizes Along All modes
 Value Taken    Lamda =  -0.00298890
 Calculated Step too Large.  Step scaled by  0.341862
 Step Taken.  Stepsize is  0.300000

                             Maximum     Tolerance    Cnvgd?
         Gradient           0.002263      0.000300      NO
         Displacement       0.166410      0.001200      NO
         Energy change     -0.000967      0.000001      NO


 New Cartesian Coordinates Obtained by Inverse Iteration

 Displacement from previous Coordinates is:  0.264084
 ----------------------------------------------------------------
             Standard Nuclear Orientation (Angstroms)
    I     Atom           X                Y                Z
 ----------------------------------------------------------------
    1      C      -0.9018755417    -1.1336564273     0.2240522854
    2      C      -1.5941301791     0.1113759973    -0.3099532298
    3      C       1.1518959173     0.2091393724     0.5816308427
    4      O       0.4295544068     1.4186423467     0.2148343570
    5      C      -0.9088630674     1.4161858273     0.1038483785
    6      O      -1.5527078405     2.4269526403     0.2314859368
    7      O      -2.9449734188     0.1014284594     0.0954787265
    8      O      -1.4258224366    -2.3241599596    -0.3439596689
    9      H      -1.5262656855     0.0870817354    -1.4105367966
   10      H       1.0495396072     0.0871594795     1.6669516341
   11      H      -3.2458440306     1.0218093061     0.1068084259
   12      C       0.5765310161    -1.0288296176    -0.1171414636
   13      H      -2.3878391646    -2.2928414734    -0.2750782279
   14      O       1.3357440688    -2.1634129680     0.2814037658
   15      C       2.6283339640     0.4502491284     0.2749896524
   16      O       2.9328146717     0.4118492850    -1.1119843057
   17      H      -1.0236385862    -1.1656741908     1.3182804750
   18      H       0.6887876164    -0.9076344674    -1.2001133930
   19      H       0.7443529661    -2.8468059611     0.6138366079
   20      H       3.2115146160    -0.2883371707     0.8320379986
   21      H       2.8909845253     1.4472257865     0.6345651650
   22      H       3.1573785359    -0.4916004560    -1.3555328344
 ----------------------------------------------------------------
 Molecular Point Group                 C1    NOp =  1
 Largest Abelian Subgroup              C1    NOp =  1
 Nuclear Repulsion Energy =   798.4533731729 hartrees
 There are       47 alpha and       47 beta electrons
 Applying Cartesian multipole field
    Component          Value
    ---------          -----
     (2,0,0)        1.00000E-11
     (0,2,0)        2.00000E-11
     (0,0,2)       -3.00000E-11
 Nucleus-field energy     =     0.0000000221 hartrees
 Requested basis set is 6-311++G(d,p)
 There are 122 shells and 334 basis functions
 A cutoff of  1.0D-11 yielded   6538 shell pairs
 There are     49376 function pairs (     52832 Cartesian)
 Smallest overlap matrix eigenvalue = 5.87E-06
 Guess MOs from SCF MO coefficient file
 Reading MOs from coefficient file
 Reading MOs from coefficient file
 A restricted hybrid HF-DFT SCF calculation will be
 performed using Pulay DIIS extrapolation
 Exchange:     0.2000 Hartree-Fock + 0.0800 Slater + 0.7200 B88
 Correlation:  0.1900 VWN1RPA + 0.8100 LYP
 Using SG-1 standard quadrature grid
 SCF converges when DIIS error is below 1.0E-08
 Geometry optimization detected.  Setting ReadMinima to 0
 Setting SaveMinima to 0
 ---------------------------------------
  Cycle       Energy         DIIS Error
 ---------------------------------------
    1    -686.1863845726      5.36E-04
    2    -686.1983491963      1.20E-04
    3    -686.1983371440      1.25E-04
    4    -686.1984591420      5.63E-05
    5    -686.1984862865      1.94E-05
    6    -686.1984902754      3.62E-06
    7    -686.1984904329      1.25E-06
    8    -686.1984903083      2.03E-07
    9    -686.1984902782      1.00E-07
   10    -686.1984902986      2.99E-08
   11    -686.1984902968      8.66E-09 Convergence criterion met
 ---------------------------------------
 SCF time:  CPU 414.48 s  wall 419.82 s
 SCF   energy in the final basis set = -686.1984902968
 Total energy in the final basis set = -686.1984902968

 --------------------------------------------------------------

                    Orbital Energies (a.u.)
 --------------------------------------------------------------

 Alpha MOs
 -- Occupied --
-19.192 -19.158 -19.156 -19.155 -19.142 -19.140 -10.330 -10.267
-10.264 -10.263 -10.259 -10.240  -1.135  -1.077  -1.070  -1.050
 -1.047  -1.041  -0.829  -0.800  -0.715  -0.666  -0.657  -0.604
 -0.594  -0.557  -0.541  -0.520  -0.509  -0.508  -0.494  -0.485
 -0.456  -0.444  -0.435  -0.420  -0.415  -0.406  -0.374  -0.364
 -0.358  -0.337  -0.329  -0.314  -0.308  -0.304  -0.296
 -- Virtual --
 -0.040  -0.018  -0.008  -0.007   0.001   0.018   0.021   0.024
  0.036   0.046   0.055   0.062   0.071   0.077   0.081   0.083
  0.090   0.093   0.098   0.102   0.108   0.111   0.118   0.123
  0.125   0.128   0.129   0.131   0.140   0.144   0.147   0.152
  0.160   0.162   0.168   0.173   0.181   0.187   0.196   0.199
  0.207   0.211   0.215   0.221   0.229   0.232   0.244   0.248
  0.250   0.262   0.267   0.277   0.279   0.286   0.294   0.295
  0.300   0.303   0.308   0.309   0.316   0.318   0.325   0.333
  0.337   0.347   0.347   0.352   0.355   0.360   0.367   0.371
  0.382   0.393   0.402   0.415   0.419   0.427   0.445   0.446
  0.479   0.498   0.510   0.521   0.540   0.553   0.561   0.570
  0.573   0.582   0.602   0.606   0.626   0.636   0.646   0.657
  0.672   0.681   0.696   0.703   0.724   0.727   0.734   0.756
  0.763   0.775   0.783   0.830   0.880   0.887   0.916   0.957
  0.971   1.001   1.014   1.035   1.059   1.070   1.082   1.094
  1.121   1.134   1.147   1.150   1.159   1.178   1.190   1.193
  1.203   1.209   1.217   1.229   1.261   1.264   1.281   1.291
  1.327   1.354   1.369   1.410   1.413   1.429   1.445   1.454
  1.467   1.492   1.504   1.520   1.527   1.535   1.542   1.566
  1.571   1.590   1.600   1.604   1.630   1.642   1.658   1.668
  1.696   1.702   1.716   1.728   1.737   1.745   1.788   1.811
  1.827   1.837   1.861   1.887   1.896   1.927   1.965   1.968
  2.006   2.033   2.045   2.053   2.075   2.082   2.101   2.128
  2.140   2.162   2.169   2.200   2.236   2.267   2.271   2.300
  2.325   2.482   2.497   2.518   2.534   2.563   2.572   2.600
  2.615   2.640   2.651   2.699   2.745   2.768   2.794   2.824
  2.833   2.844   2.852   2.871   2.894   2.905   2.920   2.929
  2.955   2.984   3.016   3.070   3.080   3.091   3.108   3.127
  3.131   3.147   3.167   3.181   3.189   3.215   3.260   3.288
  3.305   3.324   3.326   3.365   3.395   3.420   3.501   3.568
  3.690   3.795   3.830   3.837   3.880   3.888   3.916   3.933
  3.939   3.974   4.021   4.092   4.134   4.156   4.188   4.279
  4.307   5.035   5.059   5.062   5.080   5.082   5.107   5.163
  5.303   5.373   5.391   5.409   5.428   5.559   5.638   5.650
  5.666   5.706   5.895  23.730  23.758  23.794  23.819  23.824
 23.850  49.885  49.899  49.915  49.926  49.938  50.017
 --------------------------------------------------------------

          Ground-State Mulliken Net Atomic Charges

     Atom                 Charge (a.u.)
  ----------------------------------------
      1 C                    -0.067922
      2 C                    -0.319730
      3 C                     0.156208
      4 O                    -0.025019
      5 C                     0.188943
      6 O                    -0.283334
      7 O                    -0.232307
      8 O                    -0.217142
      9 H                     0.272821
     10 H                     0.242999
     11 H                     0.267474
     12 C                    -0.718872
     13 H                     0.270258
     14 O                    -0.216162
     15 C                    -0.506629
     16 O                    -0.233751
     17 H                     0.223641
     18 H                     0.275484
     19 H                     0.274034
     20 H                     0.183626
     21 H                     0.207402
     22 H                     0.257979
  ----------------------------------------
  Sum of atomic charges =     0.000000

 -----------------------------------------------------------------
                    Cartesian Multipole Moments
 -----------------------------------------------------------------
    Charge (ESU x 10^10)
                 0.0000
    Dipole Moment (Debye)
         X       0.0977      Y      -2.8829      Z       1.2939
       Tot       3.1614
    Quadrupole Moments (Debye-Ang)
        XX     -70.3652     XY       0.3465     YY     -81.0046
        XZ       4.0304     YZ      -1.0105     ZZ     -69.1540
    Octopole Moments (Debye-Ang^2)
       XXX      -4.1761    XXY      -5.9700    XYY       0.1809
       YYY     -15.1206    XXZ       1.8207    XYZ      11.6264
       YYZ       5.0815    XZZ      -0.7172    YZZ       0.6837
       ZZZ      -2.0415
    Hexadecapole Moments (Debye-Ang^3)
      XXXX   -1409.0730   XXXY     -18.8173   XXYY    -380.3703
      XYYY      66.3490   YYYY    -946.5961   XXXZ      44.0513
      XXYZ      27.7850   XYYZ      12.0838   YYYZ     -49.5405
      XXZZ    -275.4077   XYZZ      -7.4412   YYZZ    -179.6009
      XZZZ      19.9810   YZZZ      -9.4685   ZZZZ    -181.6499
 -----------------------------------------------------------------
 Calculating analytic gradient of the SCF energy
 Gradient of SCF Energy
            1           2           3           4           5           6
    1  -0.0003762   0.0006249  -0.0019491   0.0007434   0.0006687  -0.0012605
    2  -0.0009702   0.0004779   0.0022315  -0.0012679  -0.0017701   0.0016647
    3  -0.0016446   0.0013280   0.0006188  -0.0007586  -0.0004902   0.0002740
            7           8           9          10          11          12
    1   0.0003117  -0.0003216  -0.0000495  -0.0000267   0.0001377   0.0001392
    2  -0.0000063  -0.0002098   0.0002881  -0.0003899   0.0000977   0.0005038
    3   0.0003769   0.0014394  -0.0002729   0.0001555  -0.0001990   0.0005827
           13          14          15          16          17          18
    1  -0.0001928  -0.0010397   0.0005570  -0.0002780   0.0001518   0.0011231
    2   0.0004395  -0.0017206   0.0001381   0.0001503  -0.0002814  -0.0000683
    3  -0.0011748  -0.0042177   0.0003822   0.0001539   0.0001344   0.0003178
           19          20          21          22
    1   0.0010219  -0.0001998  -0.0000488   0.0002634
    2   0.0010045  -0.0001999   0.0000977  -0.0002094
    3   0.0032634  -0.0001260  -0.0000321  -0.0001111
 Max gradient component =       4.218E-03
 RMS gradient           =       1.017E-03
 Gradient time:  CPU 170.97 s  wall 171.05 s
 Geometry Optimization Parameters
   NAtoms,    NIC,     NZ,  NCons,   NDum,   NFix, NCnnct, MaxDiis
       22     163       0       0       0       0       0       0

 Cartesian Hessian Update
 Hessian Updated using BFGS Update


** GEOMETRY OPTIMIZATION IN DELOCALIZED INTERNAL COORDINATES **
   Searching for a Minimum

   Optimization Cycle:  21

                       Coordinates (Angstroms)
     ATOM                X               Y               Z
      1  C        -0.9018755417   -1.1336564273    0.2240522854
      2  C        -1.5941301791    0.1113759973   -0.3099532298
      3  C         1.1518959173    0.2091393724    0.5816308427
      4  O         0.4295544068    1.4186423467    0.2148343570
      5  C        -0.9088630674    1.4161858273    0.1038483785
      6  O        -1.5527078405    2.4269526403    0.2314859368
      7  O        -2.9449734188    0.1014284594    0.0954787265
      8  O        -1.4258224366   -2.3241599596   -0.3439596689
      9  H        -1.5262656855    0.0870817354   -1.4105367966
     10  H         1.0495396072    0.0871594795    1.6669516341
     11  H        -3.2458440306    1.0218093061    0.1068084259
     12  C         0.5765310161   -1.0288296176   -0.1171414636
     13  H        -2.3878391646   -2.2928414734   -0.2750782279
     14  O         1.3357440688   -2.1634129680    0.2814037658
     15  C         2.6283339640    0.4502491284    0.2749896524
     16  O         2.9328146717    0.4118492850   -1.1119843057
     17  H        -1.0236385862   -1.1656741908    1.3182804750
     18  H         0.6887876164   -0.9076344674   -1.2001133930
     19  H         0.7443529661   -2.8468059611    0.6138366079
     20  H         3.2115146160   -0.2883371707    0.8320379986
     21  H         2.8909845253    1.4472257865    0.6345651650
     22  H         3.1573785359   -0.4916004560   -1.3555328344
   Point Group: c1    Number of degrees of freedom:    60


   Energy is   -686.198490297

 Hessian Updated using BFGS Update

 60 Hessian modes will be used to form the next step
  Hessian Eigenvalues:
     0.001122    0.003073    0.005097    0.007529    0.008932    0.013539
     0.015195    0.017892    0.030017    0.032674    0.045672    0.046506
     0.049284    0.050214    0.052092    0.054802    0.056131    0.060409
     0.062310    0.067451    0.069257    0.075948    0.081956    0.111757
     0.116484    0.139270    0.139720    0.158064    0.160763    0.162818
     0.168414    0.172821    0.182927    0.186155    0.200139    0.221113
     0.235685    0.252011    0.268325    0.278160    0.288346    0.298301
     0.305548    0.318838    0.320578    0.322051    0.323614    0.324409
     0.337831    0.423622    0.446447    0.448704    0.455769    0.459960
     0.489214    0.490179    0.491603    0.518878    0.638216    1.652377

 Minimum Search - Taking Simple RFO Step
 Searching for Lamda that Minimizes Along All modes
 Value Taken    Lamda =  -0.00274673
 Calculated Step too Large.  Step scaled by  0.379761
 Step Taken.  Stepsize is  0.300000

                             Maximum     Tolerance    Cnvgd?
         Gradient           0.002316      0.000300      NO
         Displacement       0.187268      0.001200      NO
         Energy change     -0.000964      0.000001      NO


 New Cartesian Coordinates Obtained by Inverse Iteration

 Displacement from previous Coordinates is:  0.270715
 ----------------------------------------------------------------
             Standard Nuclear Orientation (Angstroms)
    I     Atom           X                Y                Z
 ----------------------------------------------------------------
    1      C      -0.9022699405    -1.1283757127     0.2372305901
    2      C      -1.5957131275     0.1090212404    -0.3191533733
    3      C       1.1527790668     0.2114385169     0.5885569707
    4      O       0.4251150756     1.4222189152     0.2194052626
    5      C      -0.9099980298     1.4126967161     0.0933018118
    6      O      -1.5591570274     2.4256110375     0.2167363542
    7      O      -2.9512008779     0.1101773586     0.0633040429
    8      O      -1.4153073727    -2.3304529290    -0.3207390193
    9      H      -1.5145797035     0.0710069624    -1.4186436091
   10      H       1.0473263202     0.0958745751     1.6743033898
   11      H      -3.2233867048     1.0397884148     0.1275944571
   12      C       0.5750318259    -1.0236077994    -0.1082243112
   13      H      -2.3782914445    -2.3148880440    -0.2386326741
   14      O       1.3356509271    -2.1565394616     0.2965943906
   15      C       2.6287037838     0.4530247050     0.2800941545
   16      O       2.9326705388     0.4092492547    -1.1075529732
   17      H      -1.0264331078    -1.1515982516     1.3311824508
   18      H       0.6807569243    -0.8993418332    -1.1930556360
   19      H       0.7314549936    -2.8793934355     0.5063639027
   20      H       3.2142436795    -0.2830027012     0.8395805260
   21      H       2.8908250331     1.4528916990     0.6354685722
   22      H       3.1472511285    -0.4996525548    -1.3478109480
 ----------------------------------------------------------------
 Molecular Point Group                 C1    NOp =  1
 Largest Abelian Subgroup              C1    NOp =  1
 Nuclear Repulsion Energy =   798.4007340651 hartrees
 There are       47 alpha and       47 beta electrons
 Applying Cartesian multipole field
    Component          Value
    ---------          -----
     (2,0,0)        1.00000E-11
     (0,2,0)        2.00000E-11
     (0,0,2)       -3.00000E-11
 Nucleus-field energy     =     0.0000000221 hartrees
 Requested basis set is 6-311++G(d,p)
 There are 122 shells and 334 basis functions
 A cutoff of  1.0D-11 yielded   6540 shell pairs
 There are     49414 function pairs (     52886 Cartesian)
 Smallest overlap matrix eigenvalue = 5.77E-06
 Guess MOs from SCF MO coefficient file
 Reading MOs from coefficient file
 Reading MOs from coefficient file
 A restricted hybrid HF-DFT SCF calculation will be
 performed using Pulay DIIS extrapolation
 Exchange:     0.2000 Hartree-Fock + 0.0800 Slater + 0.7200 B88
 Correlation:  0.1900 VWN1RPA + 0.8100 LYP
 Using SG-1 standard quadrature grid
 SCF converges when DIIS error is below 1.0E-08
 Geometry optimization detected.  Setting ReadMinima to 0
 Setting SaveMinima to 0
 ---------------------------------------
  Cycle       Energy         DIIS Error
 ---------------------------------------
    1    -686.1845037342      5.53E-04
    2    -686.1993034813      1.20E-04
    3    -686.1993219180      1.12E-04
    4    -686.1994091606      5.97E-05
    5    -686.1994404343      1.82E-05
    6    -686.1994442299      4.01E-06
    7    -686.1994446769      1.39E-06
    8    -686.1994444969      1.96E-07
    9    -686.1994444791      8.81E-08
   10    -686.1994444972      2.24E-08
   11    -686.1994444954      9.63E-09 Convergence criterion met
 ---------------------------------------
 SCF time:  CPU 414.50 s  wall 415.45 s
 SCF   energy in the final basis set = -686.1994444954
 Total energy in the final basis set = -686.1994444954

 --------------------------------------------------------------

                    Orbital Energies (a.u.)
 --------------------------------------------------------------

 Alpha MOs
 -- Occupied --
-19.193 -19.160 -19.156 -19.154 -19.142 -19.140 -10.331 -10.267
-10.265 -10.263 -10.259 -10.241  -1.135  -1.078  -1.070  -1.049
 -1.047  -1.040  -0.830  -0.800  -0.715  -0.666  -0.657  -0.603
 -0.594  -0.557  -0.540  -0.520  -0.510  -0.508  -0.494  -0.485
 -0.456  -0.444  -0.437  -0.420  -0.415  -0.406  -0.372  -0.366
 -0.358  -0.337  -0.329  -0.315  -0.308  -0.304  -0.297
 -- Virtual --
 -0.041  -0.019  -0.009  -0.007   0.001   0.018   0.021   0.025
  0.036   0.046   0.055   0.062   0.070   0.077   0.081   0.083
  0.090   0.093   0.099   0.102   0.108   0.110   0.119   0.124
  0.124   0.128   0.129   0.131   0.140   0.143   0.147   0.152
  0.160   0.161   0.167   0.172   0.182   0.187   0.196   0.200
  0.207   0.210   0.215   0.221   0.228   0.232   0.244   0.248
  0.250   0.261   0.267   0.275   0.278   0.286   0.293   0.295
  0.300   0.304   0.307   0.309   0.316   0.317   0.324   0.332
  0.337   0.345   0.347   0.353   0.355   0.360   0.367   0.371
  0.383   0.392   0.405   0.415   0.420   0.428   0.443   0.446
  0.479   0.498   0.507   0.523   0.536   0.553   0.563   0.571
  0.573   0.581   0.600   0.606   0.623   0.633   0.647   0.658
  0.673   0.679   0.696   0.706   0.723   0.728   0.734   0.756
  0.763   0.776   0.783   0.831   0.881   0.886   0.919   0.956
  0.971   0.998   1.014   1.038   1.051   1.068   1.078   1.093
  1.121   1.135   1.148   1.151   1.159   1.177   1.192   1.192
  1.203   1.208   1.217   1.230   1.261   1.264   1.278   1.291
  1.330   1.350   1.367   1.407   1.411   1.431   1.445   1.453
  1.465   1.487   1.507   1.517   1.527   1.535   1.544   1.565
  1.571   1.590   1.602   1.608   1.629   1.642   1.657   1.668
  1.694   1.701   1.715   1.727   1.740   1.742   1.784   1.812
  1.828   1.836   1.857   1.885   1.895   1.931   1.960   1.967
  2.004   2.032   2.043   2.053   2.071   2.079   2.097   2.126
  2.140   2.159   2.164   2.200   2.230   2.262   2.270   2.298
  2.324   2.481   2.498   2.516   2.531   2.562   2.573   2.604
  2.615   2.634   2.651   2.696   2.744   2.768   2.791   2.824
  2.833   2.846   2.849   2.871   2.893   2.907   2.920   2.930
  2.955   2.985   3.006   3.072   3.075   3.097   3.107   3.121
  3.125   3.142   3.170   3.184   3.194   3.215   3.255   3.286
  3.307   3.322   3.325   3.361   3.396   3.414   3.495   3.564
  3.686   3.792   3.825   3.834   3.881   3.886   3.918   3.930
  3.939   3.974   4.020   4.095   4.137   4.155   4.187   4.278
  4.304   5.035   5.056   5.062   5.078   5.083   5.109   5.165
  5.301   5.373   5.387   5.409   5.428   5.557   5.637   5.645
  5.658   5.703   5.895  23.729  23.757  23.792  23.818  23.819
 23.848  49.884  49.899  49.914  49.925  49.937  50.015
 --------------------------------------------------------------

          Ground-State Mulliken Net Atomic Charges

     Atom                 Charge (a.u.)
  ----------------------------------------
      1 C                    -0.064288
      2 C                    -0.325023
      3 C                     0.132906
      4 O                    -0.024443
      5 C                     0.195857
      6 O                    -0.284706
      7 O                    -0.234351
      8 O                    -0.222325
      9 H                     0.272452
     10 H                     0.245636
     11 H                     0.267363
     12 C                    -0.704062
     13 H                     0.271563
     14 O                    -0.211122
     15 C                    -0.506313
     16 O                    -0.231741
     17 H                     0.226703
     18 H                     0.274587
     19 H                     0.270466
     20 H                     0.185365
     21 H                     0.207950
     22 H                     0.257528
  ----------------------------------------
  Sum of atomic charges =     0.000000

 -----------------------------------------------------------------
                    Cartesian Multipole Moments
 -----------------------------------------------------------------
    Charge (ESU x 10^10)
                 0.0000
    Dipole Moment (Debye)
         X       0.1642      Y      -2.9875      Z       1.2484
       Tot       3.2420
    Quadrupole Moments (Debye-Ang)
        XX     -70.8923     XY       0.6395     YY     -80.4810
        XZ       3.4827     YZ      -0.2976     ZZ     -69.3604
    Octopole Moments (Debye-Ang^2)
       XXX      -2.1680    XXY      -6.6133    XYY       0.1227
       YYY     -17.7910    XXZ       3.5261    XYZ      11.9639
       YYZ       3.3335    XZZ      -1.0413    YZZ       1.4174
       ZZZ      -2.3345
    Hexadecapole Moments (Debye-Ang^3)
      XXXX   -1420.4520   XXXY     -15.4777   XXYY    -378.9752
      XYYY      67.7760   YYYY    -938.2717   XXXZ      38.5152
      XXYZ      28.9072   XYYZ       9.0023   YYYZ     -42.1057
      XXZZ    -275.7472   XYZZ      -6.4383   YYZZ    -181.7977
      XZZZ      17.7293   YZZZ      -6.8211   ZZZZ    -181.1370
 -----------------------------------------------------------------
 Calculating analytic gradient of the SCF energy
 Gradient of SCF Energy
            1           2           3           4           5           6
    1   0.0004881  -0.0010694  -0.0012598  -0.0003125   0.0039534  -0.0037440
    2  -0.0006924   0.0019513   0.0006618   0.0006230  -0.0075972   0.0060744
    3  -0.0009323   0.0016181   0.0006029  -0.0005917  -0.0013642   0.0007055
            7           8           9          10          11          12
    1   0.0010165   0.0012606  -0.0002899  -0.0003327   0.0000741  -0.0005751
    2  -0.0016776  -0.0007410   0.0000848  -0.0000372   0.0016669   0.0008618
    3  -0.0008223   0.0009175  -0.0005263   0.0004721   0.0003315   0.0008235
           13          14          15          16          17          18
    1  -0.0018423   0.0013871   0.0002847  -0.0005727   0.0000753   0.0009656
    2   0.0005936  -0.0012331  -0.0004661   0.0020605  -0.0005107   0.0002099
    3  -0.0008895  -0.0046117   0.0004265   0.0000596   0.0004771  -0.0002484
           19          20          21          22
    1  -0.0004180   0.0001697   0.0000817   0.0006595
    2  -0.0000642  -0.0005209   0.0007898  -0.0020373
    3   0.0038166  -0.0000152   0.0002210  -0.0004704
 Max gradient component =       7.597E-03
 RMS gradient           =       1.776E-03
 Gradient time:  CPU 172.32 s  wall 172.39 s
 Geometry Optimization Parameters
   NAtoms,    NIC,     NZ,  NCons,   NDum,   NFix, NCnnct, MaxDiis
       22     163       0       0       0       0       0       0

 Cartesian Hessian Update
 Hessian Updated using BFGS Update


** GEOMETRY OPTIMIZATION IN DELOCALIZED INTERNAL COORDINATES **
   Searching for a Minimum

   Optimization Cycle:  22

                       Coordinates (Angstroms)
     ATOM                X               Y               Z
      1  C        -0.9022699405   -1.1283757127    0.2372305901
      2  C        -1.5957131275    0.1090212404   -0.3191533733
      3  C         1.1527790668    0.2114385169    0.5885569707
      4  O         0.4251150756    1.4222189152    0.2194052626
      5  C        -0.9099980298    1.4126967161    0.0933018118
      6  O        -1.5591570274    2.4256110375    0.2167363542
      7  O        -2.9512008779    0.1101773586    0.0633040429
      8  O        -1.4153073727   -2.3304529290   -0.3207390193
      9  H        -1.5145797035    0.0710069624   -1.4186436091
     10  H         1.0473263202    0.0958745751    1.6743033898
     11  H        -3.2233867048    1.0397884148    0.1275944571
     12  C         0.5750318259   -1.0236077994   -0.1082243112
     13  H        -2.3782914445   -2.3148880440   -0.2386326741
     14  O         1.3356509271   -2.1565394616    0.2965943906
     15  C         2.6287037838    0.4530247050    0.2800941545
     16  O         2.9326705388    0.4092492547   -1.1075529732
     17  H        -1.0264331078   -1.1515982516    1.3311824508
     18  H         0.6807569243   -0.8993418332   -1.1930556360
     19  H         0.7314549936   -2.8793934355    0.5063639027
     20  H         3.2142436795   -0.2830027012    0.8395805260
     21  H         2.8908250331    1.4528916990    0.6354685722
     22  H         3.1472511285   -0.4996525548   -1.3478109480
   Point Group: c1    Number of degrees of freedom:    60


   Energy is   -686.199444495

 Hessian Updated using BFGS Update

 60 Hessian modes will be used to form the next step
  Hessian Eigenvalues:
     0.001442    0.002988    0.005067    0.007526    0.008902    0.011340
     0.015195    0.017710    0.030059    0.032643    0.045933    0.046516
     0.049309    0.050264    0.052106    0.054760    0.056203    0.060416
     0.062447    0.067463    0.069262    0.075877    0.081764    0.112072
     0.116481    0.139496    0.141018    0.158317    0.160771    0.162931
     0.168411    0.172607    0.181401    0.188418    0.201066    0.221187
     0.237051    0.251715    0.268470    0.279680    0.288301    0.298263
     0.305145    0.318948    0.320555    0.322097    0.323645    0.324397
     0.338070    0.427999    0.446500    0.448702    0.457011    0.460219
     0.489203    0.490161    0.492058    0.527858    0.642574    1.861694

 Minimum Search - Taking Simple RFO Step
 Searching for Lamda that Minimizes Along All modes
 Value Taken    Lamda =  -0.00236916
 Calculated Step too Large.  Step scaled by  0.405122
 Step Taken.  Stepsize is  0.300000

                             Maximum     Tolerance    Cnvgd?
         Gradient           0.003379      0.000300      NO
         Displacement       0.200023      0.001200      NO
         Energy change     -0.000954      0.000001      NO


 New Cartesian Coordinates Obtained by Inverse Iteration

 Displacement from previous Coordinates is:  0.267921
 ----------------------------------------------------------------
             Standard Nuclear Orientation (Angstroms)
    I     Atom           X                Y                Z
 ----------------------------------------------------------------
    1      C      -0.9044006697    -1.1219125827     0.2491159209
    2      C      -1.5971296998     0.1080301915    -0.3280673906
    3      C       1.1539441895     0.2137936397     0.5963050538
    4      O       0.4218754805     1.4257336154     0.2252974710
    5      C      -0.9104639901     1.4112672776     0.0832813381
    6      O      -1.5628614493     2.4263293273     0.2002951025
    7      O      -2.9560492386     0.1170560747     0.0361765683
    8      O      -1.4059340087    -2.3341191407    -0.3011596553
    9      H      -1.5043821525     0.0573609105    -1.4261479755
   10      H       1.0470630058     0.1044918187     1.6824509764
   11      H      -3.2073908934     1.0500047155     0.1463638252
   12      C       0.5727574503    -1.0184736736    -0.0974386518
   13      H      -2.3687191192    -2.3357788877    -0.2033209792
   14      O       1.3310749436    -2.1503163483     0.3165223675
   15      C       2.6290194029     0.4549522372     0.2846865051
   16      O       2.9319244156     0.4032237474    -1.1033916598
   17      H      -1.0324674565    -1.1370069621     1.3424828302
   18      H       0.6743286238    -0.8933758401    -1.1838427777
   19      H       0.7299129752    -2.9040833009     0.3934488206
   20      H       3.2165246476    -0.2777406663     0.8476443604
   21      H       2.8914982067     1.4576344771     0.6342049649
   22      H       3.1353472968    -0.5109239576    -1.3390026832
 ----------------------------------------------------------------
 Molecular Point Group                 C1    NOp =  1
 Largest Abelian Subgroup              C1    NOp =  1
 Nuclear Repulsion Energy =   798.4050330933 hartrees
 There are       47 alpha and       47 beta electrons
 Applying Cartesian multipole field
    Component          Value
    ---------          -----
     (2,0,0)        1.00000E-11
     (0,2,0)        2.00000E-11
     (0,0,2)       -3.00000E-11
 Nucleus-field energy     =     0.0000000221 hartrees
 Requested basis set is 6-311++G(d,p)
 There are 122 shells and 334 basis functions
 A cutoff of  1.0D-11 yielded   6541 shell pairs
 There are     49431 function pairs (     52903 Cartesian)
 Smallest overlap matrix eigenvalue = 5.60E-06
 Guess MOs from SCF MO coefficient file
 Reading MOs from coefficient file
 Reading MOs from coefficient file
 A restricted hybrid HF-DFT SCF calculation will be
 performed using Pulay DIIS extrapolation
 Exchange:     0.2000 Hartree-Fock + 0.0800 Slater + 0.7200 B88
 Correlation:  0.1900 VWN1RPA + 0.8100 LYP
 Using SG-1 standard quadrature grid
 SCF converges when DIIS error is below 1.0E-08
 Geometry optimization detected.  Setting ReadMinima to 0
 Setting SaveMinima to 0
 ---------------------------------------
  Cycle       Energy         DIIS Error
 ---------------------------------------
    1    -686.1876151936      5.40E-04
    2    -686.2001632994      1.17E-04
    3    -686.2002032711      9.79E-05
    4    -686.2002692054      5.26E-05
    5    -686.2002929016      1.64E-05
    6    -686.2002961267      4.31E-06
    7    -686.2002966272      1.45E-06
    8    -686.2002964367      1.92E-07
    9    -686.2002964339      8.57E-08
   10    -686.2002964541      2.19E-08
   11    -686.2002964517      9.77E-09 Convergence criterion met
 ---------------------------------------
 SCF time:  CPU 411.76 s  wall 412.26 s
 SCF   energy in the final basis set = -686.2002964517
 Total energy in the final basis set = -686.2002964517

 --------------------------------------------------------------

                    Orbital Energies (a.u.)
 --------------------------------------------------------------

 Alpha MOs
 -- Occupied --
-19.194 -19.161 -19.156 -19.154 -19.143 -19.140 -10.332 -10.266
-10.266 -10.262 -10.259 -10.242  -1.135  -1.078  -1.069  -1.049
 -1.046  -1.040  -0.830  -0.800  -0.715  -0.665  -0.657  -0.603
 -0.594  -0.558  -0.539  -0.520  -0.510  -0.509  -0.493  -0.485
 -0.456  -0.444  -0.438  -0.420  -0.416  -0.405  -0.371  -0.368
 -0.358  -0.338  -0.330  -0.316  -0.307  -0.304  -0.297
 -- Virtual --
 -0.041  -0.019  -0.009  -0.006   0.001   0.018   0.021   0.025
  0.036   0.046   0.054   0.062   0.070   0.077   0.081   0.083
  0.091   0.094   0.099   0.102   0.108   0.109   0.120   0.124
  0.124   0.128   0.129   0.130   0.140   0.143   0.147   0.152
  0.159   0.161   0.166   0.171   0.183   0.187   0.195   0.200
  0.206   0.210   0.214   0.222   0.227   0.234   0.244   0.248
  0.250   0.262   0.267   0.274   0.277   0.285   0.292   0.296
  0.299   0.305   0.308   0.310   0.316   0.316   0.323   0.331
  0.337   0.343   0.347   0.354   0.355   0.360   0.366   0.371
  0.384   0.391   0.408   0.417   0.420   0.428   0.440   0.449
  0.479   0.497   0.504   0.522   0.536   0.553   0.562   0.568
  0.575   0.583   0.598   0.606   0.623   0.631   0.649   0.658
  0.674   0.678   0.695   0.708   0.721   0.729   0.734   0.756
  0.763   0.777   0.783   0.830   0.882   0.887   0.922   0.953
  0.970   0.991   1.013   1.041   1.043   1.067   1.076   1.093
  1.122   1.137   1.150   1.152   1.158   1.176   1.191   1.193
  1.204   1.208   1.218   1.230   1.260   1.264   1.274   1.293
  1.333   1.343   1.369   1.402   1.412   1.431   1.441   1.455
  1.464   1.481   1.506   1.517   1.528   1.536   1.546   1.562
  1.572   1.591   1.602   1.611   1.629   1.643   1.657   1.668
  1.693   1.700   1.713   1.724   1.741   1.744   1.781   1.814
  1.833   1.835   1.853   1.883   1.895   1.933   1.955   1.967
  2.002   2.031   2.041   2.053   2.065   2.080   2.095   2.124
  2.139   2.152   2.163   2.200   2.225   2.257   2.272   2.297
  2.326   2.481   2.499   2.514   2.528   2.561   2.577   2.609
  2.615   2.628   2.655   2.693   2.744   2.766   2.786   2.815
  2.835   2.847   2.850   2.871   2.893   2.910   2.920   2.933
  2.957   2.987   2.999   3.069   3.073   3.099   3.107   3.115
  3.122   3.139   3.173   3.187   3.199   3.215   3.252   3.284
  3.307   3.317   3.330   3.358   3.398   3.408   3.490   3.562
  3.683   3.788   3.820   3.834   3.880   3.887   3.916   3.928
  3.940   3.975   4.019   4.099   4.140   4.154   4.185   4.276
  4.304   5.036   5.054   5.062   5.076   5.084   5.111   5.165
  5.300   5.373   5.385   5.408   5.429   5.556   5.635   5.641
  5.652   5.702   5.895  23.729  23.757  23.791  23.814  23.819
 23.847  49.884  49.898  49.913  49.924  49.936  50.014
 --------------------------------------------------------------

          Ground-State Mulliken Net Atomic Charges

     Atom                 Charge (a.u.)
  ----------------------------------------
      1 C                    -0.076323
      2 C                    -0.324871
      3 C                     0.098716
      4 O                    -0.022915
      5 C                     0.201900
      6 O                    -0.285925
      7 O                    -0.236872
      8 O                    -0.225742
      9 H                     0.271874
     10 H                     0.248403
     11 H                     0.267349
     12 C                    -0.669598
     13 H                     0.272319
     14 O                    -0.207270
     15 C                    -0.502025
     16 O                    -0.230430
     17 H                     0.229135
     18 H                     0.272818
     19 H                     0.267399
     20 H                     0.186503
     21 H                     0.208581
     22 H                     0.256975
  ----------------------------------------
  Sum of atomic charges =     0.000000

 -----------------------------------------------------------------
                    Cartesian Multipole Moments
 -----------------------------------------------------------------
    Charge (ESU x 10^10)
                 0.0000
    Dipole Moment (Debye)
         X       0.2284      Y      -3.0806      Z       1.1820
       Tot       3.3075
    Quadrupole Moments (Debye-Ang)
        XX     -71.2699     XY       0.8462     YY     -80.0351
        XZ       2.9666     YZ       0.4724     ZZ     -69.5377
    Octopole Moments (Debye-Ang^2)
       XXX      -0.7247    XXY      -7.3016    XYY       0.3422
       YYY     -20.2457    XXZ       5.1346    XYZ      12.3485
       YYZ       1.3005    XZZ      -1.3277    YZZ       2.0636
       ZZZ      -2.6439
    Hexadecapole Moments (Debye-Ang^3)
      XXXX   -1429.0123   XXXY     -12.5402   XXYY    -377.1156
      XYYY      68.8534   YYYY    -931.0408   XXXZ      33.5249
      XXYZ      29.8381   XYYZ       5.5742   YYYZ     -33.7614
      XXZZ    -276.0546   XYZZ      -5.5903   YYZZ    -183.7502
      XZZZ      15.5609   YZZZ      -4.3866   ZZZZ    -180.9569
 -----------------------------------------------------------------
 Calculating analytic gradient of the SCF energy
 Gradient of SCF Energy
            1           2           3           4           5           6
    1   0.0006705  -0.0024595  -0.0004620  -0.0010554   0.0063292  -0.0053885
    2  -0.0001754   0.0031361  -0.0008079   0.0022193  -0.0115850   0.0090233
    3  -0.0002728   0.0014391   0.0006399  -0.0004108  -0.0018172   0.0008250
            7           8           9          10          11          12
    1   0.0016586   0.0025625  -0.0003405  -0.0005525   0.0000933  -0.0011803
    2  -0.0031985  -0.0012651  -0.0001266   0.0002803   0.0027643   0.0011917
    3  -0.0017148   0.0004927  -0.0007169   0.0006565   0.0009341   0.0007546
           13          14          15          16          17          18
    1  -0.0030325   0.0032663  -0.0000090  -0.0007214   0.0000375   0.0007180
    2   0.0006640  -0.0005204  -0.0008282   0.0033479  -0.0006325   0.0004937
    3  -0.0005273  -0.0038994   0.0004346  -0.0000531   0.0007609  -0.0006688
           19          20          21          22
    1  -0.0016246   0.0004098   0.0002000   0.0008804
    2  -0.0012260  -0.0007372   0.0012521  -0.0032699
    3   0.0033462   0.0000752   0.0004106  -0.0006884
 Max gradient component =       1.159E-02
 RMS gradient           =       2.561E-03
 Gradient time:  CPU 169.79 s  wall 169.84 s
 Geometry Optimization Parameters
   NAtoms,    NIC,     NZ,  NCons,   NDum,   NFix, NCnnct, MaxDiis
       22     163       0       0       0       0       0       0

 Cartesian Hessian Update
 Hessian Updated using BFGS Update


** GEOMETRY OPTIMIZATION IN DELOCALIZED INTERNAL COORDINATES **
   Searching for a Minimum

   Optimization Cycle:  23

                       Coordinates (Angstroms)
     ATOM                X               Y               Z
      1  C        -0.9044006697   -1.1219125827    0.2491159209
      2  C        -1.5971296998    0.1080301915   -0.3280673906
      3  C         1.1539441895    0.2137936397    0.5963050538
      4  O         0.4218754805    1.4257336154    0.2252974710
      5  C        -0.9104639901    1.4112672776    0.0832813381
      6  O        -1.5628614493    2.4263293273    0.2002951025
      7  O        -2.9560492386    0.1170560747    0.0361765683
      8  O        -1.4059340087   -2.3341191407   -0.3011596553
      9  H        -1.5043821525    0.0573609105   -1.4261479755
     10  H         1.0470630058    0.1044918187    1.6824509764
     11  H        -3.2073908934    1.0500047155    0.1463638252
     12  C         0.5727574503   -1.0184736736   -0.0974386518
     13  H        -2.3687191192   -2.3357788877   -0.2033209792
     14  O         1.3310749436   -2.1503163483    0.3165223675
     15  C         2.6290194029    0.4549522372    0.2846865051
     16  O         2.9319244156    0.4032237474   -1.1033916598
     17  H        -1.0324674565   -1.1370069621    1.3424828302
     18  H         0.6743286238   -0.8933758401   -1.1838427777
     19  H         0.7299129752   -2.9040833009    0.3934488206
     20  H         3.2165246476   -0.2777406663    0.8476443604
     21  H         2.8914982067    1.4576344771    0.6342049649
     22  H         3.1353472968   -0.5109239576   -1.3390026832
   Point Group: c1    Number of degrees of freedom:    60


   Energy is   -686.200296452

 Hessian Updated using BFGS Update

 60 Hessian modes will be used to form the next step
  Hessian Eigenvalues:
     0.002230    0.003256    0.005057    0.007559    0.008870    0.010069
     0.015210    0.017653    0.030067    0.032519    0.045999    0.046516
     0.049321    0.050343    0.052082    0.054759    0.056184    0.060417
     0.062477    0.067456    0.069322    0.075835    0.081839    0.112131
     0.116477    0.139508    0.141160    0.158143    0.160756    0.162915
     0.168538    0.172199    0.180213    0.188327    0.200775    0.221221
     0.238182    0.251502    0.268499    0.279674    0.288239    0.298246
     0.303779    0.318946    0.320539    0.322107    0.323682    0.324397
     0.338086    0.429499    0.446466    0.448708    0.457456    0.460179
     0.489258    0.490142    0.492113    0.528923    0.645158    1.867100

 Minimum Search - Taking Simple RFO Step
 Searching for Lamda that Minimizes Along All modes
 Value Taken    Lamda =  -0.00162933
 Calculated Step too Large.  Step scaled by  0.515364
 Step Taken.  Stepsize is  0.300000

                             Maximum     Tolerance    Cnvgd?
         Gradient           0.004693      0.000300      NO
         Displacement       0.213519      0.001200      NO
         Energy change     -0.000852      0.000001      NO


 New Cartesian Coordinates Obtained by Inverse Iteration

 Displacement from previous Coordinates is:  0.247825
 ----------------------------------------------------------------
             Standard Nuclear Orientation (Angstroms)
    I     Atom           X                Y                Z
 ----------------------------------------------------------------
    1      C      -0.9084580701    -1.1154427787     0.2587569314
    2      C      -1.5982981998     0.1096814633    -0.3358816801
    3      C       1.1568632303     0.2158121376     0.6046640495
    4      O       0.4187926233     1.4283911480     0.2350318006
    5      C      -0.9118966563     1.4110630102     0.0821313524
    6      O      -1.5658689239     2.4270362618     0.2011763186
    7      O      -2.9617379711     0.1232880596     0.0072578429
    8      O      -1.3978489067    -2.3331227814    -0.2931314218
    9      H      -1.4913868066     0.0517157750    -1.4320080041
   10      H       1.0533961879     0.1136072178     1.6916627789
   11      H      -3.2021608099     1.0552958455     0.1527706606
   12      C       0.5708403668    -1.0154818577    -0.0818281577
   13      H      -2.3593075196    -2.3538462949    -0.1779689119
   14      O       1.3222801882    -2.1450219336     0.3500755544
   15      C       2.6297005689     0.4570651940     0.2839616425
   16      O       2.9275052900     0.3905934812    -1.1048606908
   17      H      -1.0454279352    -1.1267553626     1.3507813007
   18      H       0.6724364098    -0.8962663922    -1.1699715031
   19      H       0.7416300032    -2.9185950831     0.2906145243
   20      H       3.2224563791    -0.2679530768     0.8523705544
   21      H       2.8921881059     1.4644073213     0.6216765883
   22      H       3.1197744066    -0.5293246817    -1.3313771983
 ----------------------------------------------------------------
 Molecular Point Group                 C1    NOp =  1
 Largest Abelian Subgroup              C1    NOp =  1
 Nuclear Repulsion Energy =   798.3225470515 hartrees
 There are       47 alpha and       47 beta electrons
 Applying Cartesian multipole field
    Component          Value
    ---------          -----
     (2,0,0)        1.00000E-11
     (0,2,0)        2.00000E-11
     (0,0,2)       -3.00000E-11
 Nucleus-field energy     =     0.0000000221 hartrees
 Requested basis set is 6-311++G(d,p)
 There are 122 shells and 334 basis functions
 A cutoff of  1.0D-11 yielded   6537 shell pairs
 There are     49394 function pairs (     52855 Cartesian)
 Smallest overlap matrix eigenvalue = 5.36E-06
 Guess MOs from SCF MO coefficient file
 Reading MOs from coefficient file
 Reading MOs from coefficient file
 A restricted hybrid HF-DFT SCF calculation will be
 performed using Pulay DIIS extrapolation
 Exchange:     0.2000 Hartree-Fock + 0.0800 Slater + 0.7200 B88
 Correlation:  0.1900 VWN1RPA + 0.8100 LYP
 Using SG-1 standard quadrature grid
 SCF converges when DIIS error is below 1.0E-08
 Geometry optimization detected.  Setting ReadMinima to 0
 Setting SaveMinima to 0
 ---------------------------------------
  Cycle       Energy         DIIS Error
 ---------------------------------------
    1    -686.1904285830      5.35E-04
    2    -686.2008264853      1.11E-04
    3    -686.2008761504      8.32E-05
    4    -686.2009270764      4.19E-05
    5    -686.2009423800      8.53E-06
    6    -686.2009435374      4.51E-06
    7    -686.2009437002      1.58E-06
    8    -686.2009435730      1.86E-07
    9    -686.2009435508      7.86E-08
   10    -686.2009435664      2.10E-08
   11    -686.2009435644      8.76E-09 Convergence criterion met
 ---------------------------------------
 SCF time:  CPU 412.67 s  wall 417.78 s
 SCF   energy in the final basis set = -686.2009435644
 Total energy in the final basis set = -686.2009435644

 --------------------------------------------------------------

                    Orbital Energies (a.u.)
 --------------------------------------------------------------

 Alpha MOs
 -- Occupied --
-19.194 -19.161 -19.157 -19.153 -19.143 -19.139 -10.332 -10.267
-10.266 -10.262 -10.259 -10.242  -1.134  -1.077  -1.069  -1.049
 -1.046  -1.039  -0.830  -0.800  -0.714  -0.665  -0.656  -0.602
 -0.594  -0.558  -0.538  -0.520  -0.510  -0.509  -0.492  -0.484
 -0.456  -0.445  -0.438  -0.420  -0.416  -0.403  -0.371  -0.369
 -0.358  -0.338  -0.329  -0.317  -0.307  -0.304  -0.297
 -- Virtual --
 -0.041  -0.019  -0.010  -0.006   0.002   0.018   0.021   0.025
  0.035   0.047   0.054   0.062   0.069   0.077   0.080   0.083
  0.092   0.094   0.100   0.102   0.108   0.109   0.119   0.123
  0.125   0.128   0.129   0.130   0.140   0.144   0.146   0.152
  0.159   0.160   0.165   0.171   0.183   0.186   0.195   0.199
  0.206   0.211   0.214   0.222   0.227   0.236   0.244   0.247
  0.250   0.262   0.268   0.273   0.276   0.284   0.292   0.298
  0.298   0.306   0.309   0.311   0.315   0.316   0.323   0.330
  0.336   0.342   0.347   0.355   0.356   0.360   0.366   0.372
  0.383   0.391   0.410   0.419   0.420   0.425   0.437   0.453
  0.479   0.495   0.502   0.522   0.537   0.553   0.559   0.567
  0.577   0.583   0.598   0.607   0.625   0.630   0.650   0.656
  0.674   0.681   0.695   0.709   0.721   0.730   0.735   0.757
  0.764   0.778   0.784   0.829   0.883   0.889   0.924   0.950
  0.968   0.986   1.012   1.039   1.045   1.067   1.076   1.093
  1.122   1.140   1.151   1.153   1.159   1.175   1.191   1.194
  1.203   1.211   1.218   1.230   1.258   1.265   1.271   1.293
  1.336   1.337   1.371   1.398   1.411   1.429   1.436   1.458
  1.464   1.477   1.503   1.518   1.529   1.538   1.548   1.559
  1.573   1.592   1.601   1.614   1.630   1.644   1.657   1.665
  1.691   1.699   1.711   1.720   1.740   1.746   1.776   1.816
  1.832   1.843   1.852   1.883   1.896   1.933   1.952   1.968
  2.002   2.030   2.039   2.054   2.060   2.081   2.093   2.121
  2.138   2.146   2.162   2.201   2.222   2.255   2.274   2.297
  2.328   2.482   2.499   2.511   2.528   2.562   2.581   2.610
  2.614   2.629   2.660   2.690   2.743   2.763   2.781   2.805
  2.836   2.847   2.855   2.871   2.895   2.913   2.921   2.935
  2.959   2.989   2.995   3.062   3.073   3.094   3.106   3.117
  3.120   3.138   3.175   3.190   3.200   3.217   3.250   3.284
  3.303   3.315   3.335   3.356   3.400   3.404   3.488   3.560
  3.680   3.785   3.816   3.835   3.875   3.888   3.910   3.927
  3.940   3.977   4.019   4.102   4.142   4.154   4.183   4.272
  4.307   5.037   5.053   5.064   5.076   5.085   5.115   5.166
  5.298   5.373   5.385   5.407   5.431   5.555   5.634   5.637
  5.647   5.702   5.895  23.729  23.757  23.789  23.811  23.819
 23.847  49.884  49.898  49.911  49.924  49.936  50.014
 --------------------------------------------------------------

          Ground-State Mulliken Net Atomic Charges

     Atom                 Charge (a.u.)
  ----------------------------------------
      1 C                    -0.094632
      2 C                    -0.324875
      3 C                     0.054170
      4 O                    -0.021470
      5 C                     0.206785
      6 O                    -0.287403
      7 O                    -0.240422
      8 O                    -0.227836
      9 H                     0.270903
     10 H                     0.251798
     11 H                     0.267647
     12 C                    -0.617821
     13 H                     0.272749
     14 O                    -0.205497
     15 C                    -0.492437
     16 O                    -0.230157
     17 H                     0.229974
     18 H                     0.270051
     19 H                     0.266132
     20 H                     0.186955
     21 H                     0.209021
     22 H                     0.256366
  ----------------------------------------
  Sum of atomic charges =     0.000000

 -----------------------------------------------------------------
                    Cartesian Multipole Moments
 -----------------------------------------------------------------
    Charge (ESU x 10^10)
                 0.0000
    Dipole Moment (Debye)
         X       0.3083      Y      -3.1582      Z       1.0836
       Tot       3.3531
    Quadrupole Moments (Debye-Ang)
        XX     -71.4523     XY       0.9458     YY     -79.6352
        XZ       2.5309     YZ       1.1420     ZZ     -69.7395
    Octopole Moments (Debye-Ang^2)
       XXX       0.4265    XXY      -7.8621    XYY       0.9038
       YYY     -22.2200    XXZ       6.3688    XYZ      12.9981
       YYZ      -1.1720    XZZ      -1.5701    YZZ       2.5312
       ZZZ      -3.1406
    Hexadecapole Moments (Debye-Ang^3)
      XXXX   -1434.3933   XXXY      -9.8622   XXYY    -374.4649
      XYYY      69.8458   YYYY    -924.7250   XXXZ      29.7270
      XXYZ      30.0177   XYYZ       2.2977   YYYZ     -26.7106
      XXZZ    -276.9307   XYZZ      -4.7427   YYZZ    -185.4317
      XZZZ      13.8006   YZZZ      -2.9908   ZZZZ    -182.1216
 -----------------------------------------------------------------
 Calculating analytic gradient of the SCF energy
 Gradient of SCF Energy
            1           2           3           4           5           6
    1   0.0008028  -0.0036507   0.0007009  -0.0017549   0.0079392  -0.0063375
    2   0.0001904   0.0036701  -0.0023067   0.0034370  -0.0140439   0.0108886
    3   0.0006250   0.0008725   0.0005413  -0.0002004  -0.0021508   0.0010170
            7           8           9          10          11          12
    1   0.0020368   0.0036915  -0.0004296  -0.0007455  -0.0001109  -0.0014432
    2  -0.0039789  -0.0014498  -0.0002562   0.0006207   0.0033917   0.0009535
    3  -0.0024356  -0.0000778  -0.0007383   0.0007586   0.0014292   0.0004886
           13          14          15          16          17          18
    1  -0.0038951   0.0046898  -0.0003398  -0.0008242  -0.0000303   0.0003631
    2   0.0006202   0.0006928  -0.0011063   0.0043006  -0.0006463   0.0007183
    3  -0.0000639  -0.0018681   0.0003236  -0.0001384   0.0009484  -0.0010722
           19          20          21          22
    1  -0.0026311   0.0006510   0.0003366   0.0009811
    2  -0.0022248  -0.0008666   0.0015831  -0.0041878
    3   0.0017645   0.0001787   0.0005597  -0.0007615
 Max gradient component =       1.404E-02
 RMS gradient           =       3.110E-03
 Gradient time:  CPU 170.78 s  wall 170.83 s
 Geometry Optimization Parameters
   NAtoms,    NIC,     NZ,  NCons,   NDum,   NFix, NCnnct, MaxDiis
       22     163       0       0       0       0       0       0

 Cartesian Hessian Update
 Hessian Updated using BFGS Update


** GEOMETRY OPTIMIZATION IN DELOCALIZED INTERNAL COORDINATES **
   Searching for a Minimum

   Optimization Cycle:  24

                       Coordinates (Angstroms)
     ATOM                X               Y               Z
      1  C        -0.9084580701   -1.1154427787    0.2587569314
      2  C        -1.5982981998    0.1096814633   -0.3358816801
      3  C         1.1568632303    0.2158121376    0.6046640495
      4  O         0.4187926233    1.4283911480    0.2350318006
      5  C        -0.9118966563    1.4110630102    0.0821313524
      6  O        -1.5658689239    2.4270362618    0.2011763186
      7  O        -2.9617379711    0.1232880596    0.0072578429
      8  O        -1.3978489067   -2.3331227814   -0.2931314218
      9  H        -1.4913868066    0.0517157750   -1.4320080041
     10  H         1.0533961879    0.1136072178    1.6916627789
     11  H        -3.2021608099    1.0552958455    0.1527706606
     12  C         0.5708403668   -1.0154818577   -0.0818281577
     13  H        -2.3593075196   -2.3538462949   -0.1779689119
     14  O         1.3222801882   -2.1450219336    0.3500755544
     15  C         2.6297005689    0.4570651940    0.2839616425
     16  O         2.9275052900    0.3905934812   -1.1048606908
     17  H        -1.0454279352   -1.1267553626    1.3507813007
     18  H         0.6724364098   -0.8962663922   -1.1699715031
     19  H         0.7416300032   -2.9185950831    0.2906145243
     20  H         3.2224563791   -0.2679530768    0.8523705544
     21  H         2.8921881059    1.4644073213    0.6216765883
     22  H         3.1197744066   -0.5293246817   -1.3313771983
   Point Group: c1    Number of degrees of freedom:    60


   Energy is   -686.200943564

 Hessian Updated using BFGS Update

 60 Hessian modes will be used to form the next step
  Hessian Eigenvalues:
     0.002810    0.003991    0.005050    0.007400    0.009094    0.009831
     0.015232    0.017709    0.030080    0.032442    0.046050    0.046520
     0.049327    0.050455    0.052043    0.054758    0.056166    0.060419
     0.062438    0.067480    0.069378    0.075824    0.081835    0.112541
     0.116476    0.139528    0.141534    0.158990    0.160797    0.162996
     0.168542    0.171791    0.179744    0.188388    0.200563    0.221316
     0.238925    0.251474    0.268518    0.279645    0.288200    0.298215
     0.302334    0.318935    0.320566    0.322139    0.323688    0.324398
     0.338107    0.430403    0.446343    0.448697    0.455903    0.459958
     0.489380    0.490129    0.491926    0.524990    0.645915    1.735971

 Minimum Search - Taking Simple RFO Step
 Searching for Lamda that Minimizes Along All modes
 Value Taken    Lamda =  -0.00074061
 Calculated Step too Large.  Step scaled by  0.912864
 Step Taken.  Stepsize is  0.300000

                             Maximum     Tolerance    Cnvgd?
         Gradient           0.005391      0.000300      NO
         Displacement       0.220203      0.001200      NO
         Energy change     -0.000647      0.000001      NO


 New Cartesian Coordinates Obtained by Inverse Iteration

 Displacement from previous Coordinates is:  0.234673
 ----------------------------------------------------------------
             Standard Nuclear Orientation (Angstroms)
    I     Atom           X                Y                Z
 ----------------------------------------------------------------
    1      C      -0.9145629917    -1.1095693470     0.2635923912
    2      C      -1.5962602478     0.1136039098    -0.3429955932
    3      C       1.1605405037     0.2174857963     0.6140197832
    4      O       0.4170090545     1.4303022284     0.2522291174
    5      C      -0.9131695671     1.4137589559     0.0872164619
    6      O      -1.5669255445     2.4283713100     0.2098175892
    7      O      -2.9647032450     0.1280542327    -0.0192160032
    8      O      -1.3927227576    -2.3268522299    -0.2998169323
    9      H      -1.4748792595     0.0536704542    -1.4369426831
   10      H       1.0680014405     0.1191945315     1.7020955386
   11      H      -3.2019045678     1.0560253055     0.1520219492
   12      C       0.5690229500    -1.0155623076    -0.0617552601
   13      H      -2.3503378971    -2.3699903065    -0.1636386723
   14      O       1.3052652057    -2.1429668842     0.3972745284
   15      C       2.6294957015     0.4600958122     0.2781694077
   16      O       2.9181437066     0.3782647770    -1.1115413770
   17      H      -1.0654456724    -1.1213773086     1.3532856893
   18      H       0.6763549476    -0.9108019933    -1.1511409658
   19      H       0.7645088897    -2.9260895221     0.2108247987
   20      H       3.2298809193    -0.2553968653     0.8508326984
   21      H       2.8915061632     1.4719072566     0.6019174051
   22      H       3.0966542291    -0.5459811330    -1.3303455396
 ----------------------------------------------------------------
 Molecular Point Group                 C1    NOp =  1
 Largest Abelian Subgroup              C1    NOp =  1
 Nuclear Repulsion Energy =   798.3201474485 hartrees
 There are       47 alpha and       47 beta electrons
 Applying Cartesian multipole field
    Component          Value
    ---------          -----
     (2,0,0)        1.00000E-11
     (0,2,0)        2.00000E-11
     (0,0,2)       -3.00000E-11
 Nucleus-field energy     =     0.0000000220 hartrees
 Requested basis set is 6-311++G(d,p)
 There are 122 shells and 334 basis functions
 A cutoff of  1.0D-11 yielded   6541 shell pairs
 There are     49415 function pairs (     52873 Cartesian)
 Smallest overlap matrix eigenvalue = 5.14E-06
 Guess MOs from SCF MO coefficient file
 Reading MOs from coefficient file
 Reading MOs from coefficient file
 A restricted hybrid HF-DFT SCF calculation will be
 performed using Pulay DIIS extrapolation
 Exchange:     0.2000 Hartree-Fock + 0.0800 Slater + 0.7200 B88
 Correlation:  0.1900 VWN1RPA + 0.8100 LYP
 Using SG-1 standard quadrature grid
 SCF converges when DIIS error is below 1.0E-08
 Geometry optimization detected.  Setting ReadMinima to 0
 Setting SaveMinima to 0
 ---------------------------------------
  Cycle       Energy         DIIS Error
 ---------------------------------------
    1    -686.1959662339      5.49E-04
    2    -686.2012875537      1.06E-04
    3    -686.2013065541      9.59E-05
    4    -686.2013777958      4.60E-05
    5    -686.2013958193      1.59E-05
    6    -686.2013984367      3.76E-06
    7    -686.2013987417      1.41E-06
    8    -686.2013985747      1.50E-07
    9    -686.2013985901      6.72E-08
   10    -686.2013985968      2.55E-08
   11    -686.2013985961      6.97E-09 Convergence criterion met
 ---------------------------------------
 SCF time:  CPU 414.40 s  wall 415.68 s
 SCF   energy in the final basis set = -686.2013985961
 Total energy in the final basis set = -686.2013985961

 --------------------------------------------------------------

                    Orbital Energies (a.u.)
 --------------------------------------------------------------

 Alpha MOs
 -- Occupied --
-19.194 -19.161 -19.157 -19.152 -19.144 -19.139 -10.331 -10.267
-10.265 -10.260 -10.259 -10.242  -1.134  -1.077  -1.069  -1.049
 -1.046  -1.039  -0.829  -0.800  -0.714  -0.664  -0.656  -0.602
 -0.593  -0.558  -0.538  -0.520  -0.511  -0.509  -0.491  -0.484
 -0.456  -0.445  -0.438  -0.419  -0.417  -0.400  -0.373  -0.368
 -0.358  -0.338  -0.329  -0.318  -0.306  -0.303  -0.297
 -- Virtual --
 -0.040  -0.019  -0.010  -0.006   0.002   0.018   0.021   0.025
  0.035   0.047   0.054   0.062   0.069   0.077   0.080   0.083
  0.092   0.095   0.100   0.103   0.107   0.110   0.118   0.123
  0.125   0.128   0.129   0.129   0.140   0.144   0.147   0.152
  0.159   0.161   0.165   0.171   0.183   0.186   0.194   0.199
  0.206   0.211   0.215   0.222   0.226   0.238   0.244   0.247
  0.251   0.263   0.269   0.272   0.275   0.282   0.292   0.298
  0.300   0.305   0.311   0.311   0.315   0.317   0.323   0.329
  0.336   0.341   0.347   0.355   0.356   0.360   0.366   0.373
  0.381   0.391   0.409   0.420   0.421   0.422   0.435   0.455
  0.479   0.492   0.502   0.522   0.538   0.552   0.556   0.566
  0.579   0.582   0.600   0.610   0.626   0.630   0.652   0.655
  0.674   0.683   0.696   0.708   0.721   0.730   0.737   0.757
  0.764   0.778   0.786   0.827   0.884   0.893   0.923   0.948
  0.965   0.986   1.011   1.041   1.046   1.069   1.078   1.094
  1.123   1.142   1.151   1.154   1.161   1.175   1.191   1.195
  1.201   1.213   1.218   1.231   1.255   1.264   1.272   1.293
  1.333   1.344   1.372   1.394   1.410   1.428   1.434   1.458
  1.465   1.475   1.500   1.518   1.530   1.540   1.548   1.559
  1.574   1.591   1.601   1.617   1.631   1.645   1.657   1.663
  1.689   1.698   1.711   1.717   1.741   1.749   1.771   1.817
  1.831   1.848   1.856   1.883   1.898   1.929   1.953   1.971
  2.002   2.030   2.037   2.056   2.060   2.083   2.092   2.120
  2.139   2.144   2.163   2.202   2.221   2.254   2.276   2.298
  2.331   2.483   2.500   2.510   2.531   2.566   2.586   2.604
  2.617   2.634   2.666   2.688   2.742   2.761   2.777   2.799
  2.836   2.846   2.858   2.872   2.897   2.913   2.923   2.938
  2.960   2.986   2.999   3.056   3.073   3.088   3.106   3.118
  3.124   3.139   3.177   3.192   3.200   3.221   3.249   3.284
  3.297   3.316   3.338   3.357   3.401   3.404   3.487   3.560
  3.681   3.782   3.816   3.837   3.871   3.888   3.906   3.928
  3.939   3.980   4.018   4.104   4.143   4.155   4.182   4.270
  4.313   5.038   5.051   5.066   5.076   5.086   5.119   5.166
  5.297   5.374   5.385   5.407   5.433   5.555   5.631   5.635
  5.648   5.703   5.895  23.729  23.759  23.789  23.811  23.820
 23.847  49.884  49.898  49.910  49.925  49.936  50.015
 --------------------------------------------------------------

          Ground-State Mulliken Net Atomic Charges

     Atom                 Charge (a.u.)
  ----------------------------------------
      1 C                    -0.105403
      2 C                    -0.326969
      3 C                     0.002153
      4 O                    -0.020802
      5 C                     0.210777
      6 O                    -0.288060
      7 O                    -0.244305
      8 O                    -0.230751
      9 H                     0.269869
     10 H                     0.255478
     11 H                     0.267713
     12 C                    -0.562638
     13 H                     0.273211
     14 O                    -0.206142
     15 C                    -0.476413
     16 O                    -0.230421
     17 H                     0.229415
     18 H                     0.264993
     19 H                     0.267450
     20 H                     0.186553
     21 H                     0.208864
     22 H                     0.255427
  ----------------------------------------
  Sum of atomic charges =     0.000000

 -----------------------------------------------------------------
                    Cartesian Multipole Moments
 -----------------------------------------------------------------
    Charge (ESU x 10^10)
                 0.0000
    Dipole Moment (Debye)
         X       0.3980      Y      -3.2128      Z       0.9740
       Tot       3.3807
    Quadrupole Moments (Debye-Ang)
        XX     -71.5040     XY       0.9191     YY     -79.2459
        XZ       2.1161     YZ       1.6794     ZZ     -69.9445
    Octopole Moments (Debye-Ang^2)
       XXX       1.2389    XXY      -8.3383    XYY       1.6115
       YYY     -23.8216    XXZ       7.2439    XYZ      13.7846
       YYZ      -3.5699    XZZ      -1.7063    YZZ       2.8437
       ZZZ      -3.7922
    Hexadecapole Moments (Debye-Ang^3)
      XXXX   -1435.6963   XXXY      -7.8254   XXYY    -371.0354
      XYYY      70.0675   YYYY    -919.3800   XXXZ      26.4739
      XXYZ      29.8445   XYYZ      -0.8649   YYYZ     -21.2628
      XXZZ    -277.7601   XYZZ      -4.1972   YYZZ    -186.9968
      XZZZ      12.0226   YZZZ      -2.1580   ZZZZ    -184.6164
 -----------------------------------------------------------------
 Calculating analytic gradient of the SCF energy
 Gradient of SCF Energy
            1           2           3           4           5           6
    1   0.0003067  -0.0036229   0.0016223  -0.0016405   0.0072910  -0.0056958
    2   0.0002904   0.0031324  -0.0030344   0.0037568  -0.0126039   0.0098756
    3   0.0013239   0.0001026   0.0002881   0.0002264  -0.0021352   0.0009202
            7           8           9          10          11          12
    1   0.0019874   0.0037908  -0.0004261  -0.0007128  -0.0001727  -0.0008837
    2  -0.0037273  -0.0011275  -0.0003706   0.0008180   0.0029552   0.0006344
    3  -0.0025438  -0.0006687  -0.0005844   0.0006973   0.0017170   0.0000342
           13          14          15          16          17          18
    1  -0.0036687   0.0042453  -0.0005853  -0.0006538  -0.0000544  -0.0001008
    2   0.0003834   0.0015871  -0.0009726   0.0040413  -0.0004890   0.0006712
    3   0.0003539   0.0006412   0.0001112  -0.0001410   0.0009249  -0.0011258
           19          20          21          22
    1  -0.0027975   0.0006560   0.0003718   0.0007437
    2  -0.0025771  -0.0007640   0.0014744  -0.0039538
    3  -0.0002948   0.0002141   0.0005459  -0.0006072
 Max gradient component =       1.260E-02
 RMS gradient           =       2.879E-03
 Gradient time:  CPU 168.58 s  wall 168.62 s
 Geometry Optimization Parameters
   NAtoms,    NIC,     NZ,  NCons,   NDum,   NFix, NCnnct, MaxDiis
       22     163       0       0       0       0       0       0

 Cartesian Hessian Update
 Hessian Updated using BFGS Update


** GEOMETRY OPTIMIZATION IN DELOCALIZED INTERNAL COORDINATES **
   Searching for a Minimum

   Optimization Cycle:  25

                       Coordinates (Angstroms)
     ATOM                X               Y               Z
      1  C        -0.9145629917   -1.1095693470    0.2635923912
      2  C        -1.5962602478    0.1136039098   -0.3429955932
      3  C         1.1605405037    0.2174857963    0.6140197832
      4  O         0.4170090545    1.4303022284    0.2522291174
      5  C        -0.9131695671    1.4137589559    0.0872164619
      6  O        -1.5669255445    2.4283713100    0.2098175892
      7  O        -2.9647032450    0.1280542327   -0.0192160032
      8  O        -1.3927227576   -2.3268522299   -0.2998169323
      9  H        -1.4748792595    0.0536704542   -1.4369426831
     10  H         1.0680014405    0.1191945315    1.7020955386
     11  H        -3.2019045678    1.0560253055    0.1520219492
     12  C         0.5690229500   -1.0155623076   -0.0617552601
     13  H        -2.3503378971   -2.3699903065   -0.1636386723
     14  O         1.3052652057   -2.1429668842    0.3972745284
     15  C         2.6294957015    0.4600958122    0.2781694077
     16  O         2.9181437066    0.3782647770   -1.1115413770
     17  H        -1.0654456724   -1.1213773086    1.3532856893
     18  H         0.6763549476   -0.9108019933   -1.1511409658
     19  H         0.7645088897   -2.9260895221    0.2108247987
     20  H         3.2298809193   -0.2553968653    0.8508326984
     21  H         2.8915061632    1.4719072566    0.6019174051
     22  H         3.0966542291   -0.5459811330   -1.3303455396
   Point Group: c1    Number of degrees of freedom:    60


   Energy is   -686.201398596

 Hessian Updated using BFGS Update

 60 Hessian modes will be used to form the next step
  Hessian Eigenvalues:
     0.002821    0.004670    0.005039    0.007318    0.009305    0.009500
     0.015241    0.017707    0.030059    0.032351    0.045980    0.046518
     0.049329    0.050491    0.052049    0.054805    0.056169    0.060418
     0.062282    0.067453    0.069305    0.075830    0.081926    0.113105
     0.116472    0.139478    0.140817    0.160045    0.161094    0.163116
     0.168551    0.171168    0.180214    0.187815    0.200174    0.221290
     0.238116    0.251434    0.268624    0.278439    0.287811    0.297936
     0.300715    0.318891    0.320580    0.322119    0.323661    0.324398
     0.337692    0.427500    0.446200    0.448584    0.451362    0.460121
     0.489576    0.490238    0.491673    0.511637    0.640579    1.382070

 Minimum Search - Taking Simple RFO Step
 Searching for Lamda that Minimizes Along All modes
 Value Taken    Lamda =  -0.00039437
 Step Taken.  Stepsize is  0.172972

                             Maximum     Tolerance    Cnvgd?
         Gradient           0.004567      0.000300      NO
         Displacement       0.102934      0.001200      NO
         Energy change     -0.000455      0.000001      NO


 New Cartesian Coordinates Obtained by Inverse Iteration

 Displacement from previous Coordinates is:  0.180353
 ----------------------------------------------------------------
             Standard Nuclear Orientation (Angstroms)
    I     Atom           X                Y                Z
 ----------------------------------------------------------------
    1      C      -0.9188509650    -1.1072572882     0.2624347518
    2      C      -1.5925654500     0.1194090133    -0.3439523462
    3      C       1.1640769472     0.2169853835     0.6185750751
    4      O       0.4162374648     1.4292222182     0.2695981779
    5      C      -0.9157429376     1.4167929491     0.1057482610
    6      O      -1.5669963502     2.4278091828     0.2417092313
    7      O      -2.9658950709     0.1287032208    -0.0355586757
    8      O      -1.3944395952    -2.3177906644    -0.3161144683
    9      H      -1.4576807461     0.0678873243    -1.4361693868
   10      H       1.0862256992     0.1166586170     1.7073967248
   11      H      -3.2159812908     1.0548092684     0.1180453946
   12      C       0.5688188469    -1.0193320505    -0.0473979124
   13      H      -2.3475834871    -2.3747096982    -0.1622255737
   14      O       1.2947325736    -2.1434271301     0.4328184785
   15      C       2.6290697162     0.4628818481     0.2671765998
   16      O       2.9082459236     0.3717600731    -1.1235012491
   17      H      -1.0815069630    -1.1240014766     1.3500177351
   18      H       0.6836365490    -0.9305034639    -1.1369898510
   19      H       0.7812534409    -2.9314604855     0.2013620787
   20      H       3.2385756569    -0.2434472867     0.8412422863
   21      H       2.8884825372     1.4780808315     0.5799343160
   22      H       3.0833594612    -0.5529237133    -1.3382453159
 ----------------------------------------------------------------
 Molecular Point Group                 C1    NOp =  1
 Largest Abelian Subgroup              C1    NOp =  1
 Nuclear Repulsion Energy =   798.2284850020 hartrees
 There are       47 alpha and       47 beta electrons
 Applying Cartesian multipole field
    Component          Value
    ---------          -----
     (2,0,0)        1.00000E-11
     (0,2,0)        2.00000E-11
     (0,0,2)       -3.00000E-11
 Nucleus-field energy     =     0.0000000219 hartrees
 Requested basis set is 6-311++G(d,p)
 There are 122 shells and 334 basis functions
 A cutoff of  1.0D-11 yielded   6539 shell pairs
 There are     49406 function pairs (     52863 Cartesian)
 Smallest overlap matrix eigenvalue = 5.03E-06
 Guess MOs from SCF MO coefficient file
 Reading MOs from coefficient file
 Reading MOs from coefficient file
 A restricted hybrid HF-DFT SCF calculation will be
 performed using Pulay DIIS extrapolation
 Exchange:     0.2000 Hartree-Fock + 0.0800 Slater + 0.7200 B88
 Correlation:  0.1900 VWN1RPA + 0.8100 LYP
 Using SG-1 standard quadrature grid
 SCF converges when DIIS error is below 1.0E-08
 Geometry optimization detected.  Setting ReadMinima to 0
 Setting SaveMinima to 0
 ---------------------------------------
  Cycle       Energy         DIIS Error
 ---------------------------------------
    1    -686.2042895785      3.90E-04
    2    -686.2016461381      6.28E-05
    3    -686.2016062966      9.17E-05
    4    -686.2016842714      2.56E-05
    5    -686.2016897012      1.03E-05
    6    -686.2016909359      1.93E-06
    7    -686.2016910021      7.17E-07
    8    -686.2016909734      1.35E-07
    9    -686.2016910007      6.49E-08
   10    -686.2016909911      2.14E-08
   11    -686.2016909917      5.05E-09 Convergence criterion met
 ---------------------------------------
 SCF time:  CPU 407.42 s  wall 410.50 s
 SCF   energy in the final basis set = -686.2016909917
 Total energy in the final basis set = -686.2016909917

 --------------------------------------------------------------

                    Orbital Energies (a.u.)
 --------------------------------------------------------------

 Alpha MOs
 -- Occupied --
-19.193 -19.160 -19.157 -19.151 -19.144 -19.139 -10.331 -10.267
-10.264 -10.260 -10.259 -10.242  -1.133  -1.077  -1.069  -1.049
 -1.047  -1.039  -0.829  -0.800  -0.714  -0.664  -0.656  -0.601
 -0.593  -0.558  -0.538  -0.519  -0.512  -0.509  -0.491  -0.483
 -0.456  -0.445  -0.438  -0.419  -0.417  -0.399  -0.373  -0.367
 -0.357  -0.338  -0.329  -0.318  -0.306  -0.303  -0.297
 -- Virtual --
 -0.039  -0.020  -0.010  -0.005   0.002   0.018   0.022   0.025
  0.036   0.047   0.055   0.062   0.069   0.077   0.080   0.083
  0.092   0.095   0.101   0.103   0.107   0.110   0.118   0.122
  0.126   0.128   0.129   0.130   0.140   0.145   0.147   0.153
  0.159   0.161   0.164   0.171   0.183   0.186   0.194   0.199
  0.206   0.212   0.216   0.222   0.226   0.240   0.244   0.247
  0.251   0.263   0.269   0.272   0.275   0.283   0.293   0.297
  0.301   0.305   0.311   0.312   0.315   0.317   0.324   0.329
  0.336   0.341   0.347   0.354   0.357   0.360   0.366   0.374
  0.379   0.391   0.408   0.420   0.421   0.421   0.435   0.456
  0.480   0.492   0.503   0.521   0.538   0.552   0.557   0.566
  0.580   0.583   0.602   0.612   0.626   0.631   0.652   0.656
  0.674   0.684   0.696   0.708   0.721   0.731   0.738   0.758
  0.764   0.779   0.786   0.825   0.885   0.894   0.921   0.950
  0.963   0.986   1.011   1.042   1.046   1.073   1.080   1.096
  1.122   1.143   1.150   1.156   1.162   1.175   1.191   1.195
  1.201   1.214   1.218   1.231   1.253   1.265   1.276   1.293
  1.332   1.346   1.374   1.393   1.408   1.428   1.434   1.458
  1.466   1.475   1.500   1.518   1.530   1.541   1.548   1.560
  1.575   1.590   1.602   1.617   1.631   1.646   1.654   1.663
  1.688   1.698   1.711   1.717   1.742   1.750   1.770   1.817
  1.831   1.852   1.860   1.883   1.900   1.926   1.955   1.973
  2.001   2.029   2.036   2.056   2.063   2.083   2.093   2.120
  2.140   2.147   2.163   2.204   2.222   2.253   2.277   2.299
  2.335   2.484   2.502   2.510   2.532   2.567   2.589   2.601
  2.615   2.639   2.670   2.686   2.741   2.762   2.778   2.798
  2.834   2.846   2.859   2.871   2.898   2.913   2.924   2.938
  2.960   2.985   3.001   3.052   3.073   3.087   3.107   3.120
  3.126   3.142   3.177   3.193   3.200   3.224   3.250   3.285
  3.295   3.317   3.338   3.360   3.402   3.405   3.489   3.560
  3.684   3.781   3.817   3.839   3.870   3.889   3.904   3.928
  3.938   3.981   4.018   4.105   4.142   4.158   4.181   4.269
  4.318   5.038   5.051   5.067   5.076   5.086   5.120   5.165
  5.296   5.374   5.386   5.407   5.433   5.556   5.631   5.638
  5.653   5.706   5.895  23.730  23.760  23.790  23.815  23.821
 23.848  49.884  49.898  49.909  49.927  49.936  50.017
 --------------------------------------------------------------

          Ground-State Mulliken Net Atomic Charges

     Atom                 Charge (a.u.)
  ----------------------------------------
      1 C                    -0.097208
      2 C                    -0.332882
      3 C                    -0.024306
      4 O                    -0.021964
      5 C                     0.214717
      6 O                    -0.288564
      7 O                    -0.247118
      8 O                    -0.231260
      9 H                     0.268875
     10 H                     0.257383
     11 H                     0.268168
     12 C                    -0.545998
     13 H                     0.273428
     14 O                    -0.206030
     15 C                    -0.463430
     16 O                    -0.231283
     17 H                     0.228825
     18 H                     0.260540
     19 H                     0.268865
     20 H                     0.185851
     21 H                     0.208691
     22 H                     0.254697
  ----------------------------------------
  Sum of atomic charges =     0.000000

 -----------------------------------------------------------------
                    Cartesian Multipole Moments
 -----------------------------------------------------------------
    Charge (ESU x 10^10)
                 0.0000
    Dipole Moment (Debye)
         X       0.4277      Y      -3.2273      Z       0.8779
       Tot       3.3718
    Quadrupole Moments (Debye-Ang)
        XX     -71.2872     XY       0.7769     YY     -78.9227
        XZ       2.0616     YZ       1.6143     ZZ     -70.1619
    Octopole Moments (Debye-Ang^2)
       XXX       1.1658    XXY      -8.1881    XYY       1.9454
       YYY     -24.6462    XXZ       6.7407    XYZ      14.6778
       YYZ      -4.8715    XZZ      -1.6443    YZZ       2.8908
       ZZZ      -4.5671
    Hexadecapole Moments (Debye-Ang^3)
      XXXX   -1430.6633   XXXY      -8.0544   XXYY    -368.7852
      XYYY      69.6225   YYYY    -914.7629   XXXZ      27.1150
      XXYZ      28.1529   XYYZ      -1.5037   YYYZ     -22.2963
      XXZZ    -278.8839   XYZZ      -3.9782   YYZZ    -188.0805
      XZZZ      11.7965   YZZZ      -2.9994   ZZZZ    -187.7066
 -----------------------------------------------------------------
 Calculating analytic gradient of the SCF energy
 Gradient of SCF Energy
            1           2           3           4           5           6
    1   0.0001075  -0.0026947   0.0017748  -0.0013036   0.0048565  -0.0037021
    2  -0.0000177   0.0019296  -0.0027887   0.0030461  -0.0085467   0.0068796
    3   0.0012396  -0.0003541  -0.0001617   0.0004300  -0.0017062   0.0008854
            7           8           9          10          11          12
    1   0.0013054   0.0028974  -0.0004129  -0.0005095  -0.0004353  -0.0001532
    2  -0.0022964  -0.0004436  -0.0003597   0.0007788   0.0018467   0.0005865
    3  -0.0019923  -0.0010234  -0.0002758   0.0005320   0.0012178   0.0003915
           13          14          15          16          17          18
    1  -0.0027077   0.0026797  -0.0006724  -0.0003680  -0.0000895  -0.0002600
    2   0.0002386   0.0012441  -0.0007785   0.0030494  -0.0002711   0.0003293
    3   0.0005650   0.0008819  -0.0000343  -0.0000827   0.0007448  -0.0008471
           19          20          21          22
    1  -0.0017425   0.0006380   0.0003155   0.0004765
    2  -0.0020308  -0.0005155   0.0010878  -0.0029677
    3  -0.0006192   0.0002164   0.0003725  -0.0003800
 Max gradient component =       8.547E-03
 RMS gradient           =       2.030E-03
 Gradient time:  CPU 170.33 s  wall 170.39 s
 Geometry Optimization Parameters
   NAtoms,    NIC,     NZ,  NCons,   NDum,   NFix, NCnnct, MaxDiis
       22     163       0       0       0       0       0       0

 Cartesian Hessian Update
 Hessian Updated using BFGS Update


** GEOMETRY OPTIMIZATION IN DELOCALIZED INTERNAL COORDINATES **
   Searching for a Minimum

   Optimization Cycle:  26

                       Coordinates (Angstroms)
     ATOM                X               Y               Z
      1  C        -0.9188509650   -1.1072572882    0.2624347518
      2  C        -1.5925654500    0.1194090133   -0.3439523462
      3  C         1.1640769472    0.2169853835    0.6185750751
      4  O         0.4162374648    1.4292222182    0.2695981779
      5  C        -0.9157429376    1.4167929491    0.1057482610
      6  O        -1.5669963502    2.4278091828    0.2417092313
      7  O        -2.9658950709    0.1287032208   -0.0355586757
      8  O        -1.3944395952   -2.3177906644   -0.3161144683
      9  H        -1.4576807461    0.0678873243   -1.4361693868
     10  H         1.0862256992    0.1166586170    1.7073967248
     11  H        -3.2159812908    1.0548092684    0.1180453946
     12  C         0.5688188469   -1.0193320505   -0.0473979124
     13  H        -2.3475834871   -2.3747096982   -0.1622255737
     14  O         1.2947325736   -2.1434271301    0.4328184785
     15  C         2.6290697162    0.4628818481    0.2671765998
     16  O         2.9082459236    0.3717600731   -1.1235012491
     17  H        -1.0815069630   -1.1240014766    1.3500177351
     18  H         0.6836365490   -0.9305034639   -1.1369898510
     19  H         0.7812534409   -2.9314604855    0.2013620787
     20  H         3.2385756569   -0.2434472867    0.8412422863
     21  H         2.8884825372    1.4780808315    0.5799343160
     22  H         3.0833594612   -0.5529237133   -1.3382453159
   Point Group: c1    Number of degrees of freedom:    60


   Energy is   -686.201690992

 Hessian Updated using BFGS Update

 60 Hessian modes will be used to form the next step
  Hessian Eigenvalues:
     0.002949    0.004814    0.005068    0.006826    0.009357    0.009531
     0.015224    0.017699    0.029319    0.032183    0.044778    0.046524
     0.049367    0.050317    0.052044    0.054813    0.056481    0.060453
     0.061941    0.067385    0.069408    0.075832    0.081899    0.110992
     0.116585    0.138467    0.139723    0.157163    0.160868    0.162949
     0.168518    0.172584    0.181403    0.186711    0.199145    0.219415
     0.230038    0.252340    0.268407    0.273752    0.286703    0.296693
     0.302758    0.318852    0.320701    0.321921    0.323625    0.324413
     0.335276    0.391441    0.445402    0.448188    0.450116    0.460105
     0.485798    0.490162    0.491758    0.495442    0.619973    1.009351

 Minimum Search - Taking Simple RFO Step
 Searching for Lamda that Minimizes Along All modes
 Value Taken    Lamda =  -0.00038870
 Step Taken.  Stepsize is  0.157984

                             Maximum     Tolerance    Cnvgd?
         Gradient           0.003002      0.000300      NO
         Displacement       0.082191      0.001200      NO
         Energy change     -0.000292      0.000001      NO


 New Cartesian Coordinates Obtained by Inverse Iteration

 Displacement from previous Coordinates is:  0.136287
 ----------------------------------------------------------------
             Standard Nuclear Orientation (Angstroms)
    I     Atom           X                Y                Z
 ----------------------------------------------------------------
    1      C      -0.9206482849    -1.1074906474     0.2565830238
    2      C      -1.5862721572     0.1223145505    -0.3418866653
    3      C       1.1630094132     0.2156743993     0.6222818595
    4      O       0.4177728714     1.4258601701     0.2865367261
    5      C      -0.9152581045     1.4217294786     0.1129789651
    6      O      -1.5616356520     2.4301940038     0.2379446008
    7      O      -2.9603893683     0.1305785039    -0.0259507632
    8      O      -1.3978739461    -2.3124462818    -0.3297691795
    9      H      -1.4516618425     0.0790826773    -1.4342432168
   10      H       1.0989217793     0.1032468179     1.7104994290
   11      H      -3.2180149746     1.0576034541     0.0890148127
   12      C       0.5687432525    -1.0238270958    -0.0404139205
   13      H      -2.3436035123    -2.3848226738    -0.1549762552
   14      O       1.2837321799    -2.1442119837     0.4578214047
   15      C       2.6257808180     0.4640236017     0.2622496723
   16      O       2.8985359911     0.3829593068    -1.1293891145
   17      H      -1.0888802135    -1.1269065786     1.3423681737
   18      H       0.6939770416    -0.9480211517    -1.1285601940
   19      H       0.7876852352    -2.9347233404     0.2102289124
   20      H       3.2376147688    -0.2441884223     0.8295727116
   21      H       2.8846852795     1.4762032417     0.5789160039
   22      H       3.0692513864    -0.5366853577    -1.3559026548
 ----------------------------------------------------------------
 Molecular Point Group                 C1    NOp =  1
 Largest Abelian Subgroup              C1    NOp =  1
 Nuclear Repulsion Energy =   798.6963329320 hartrees
 There are       47 alpha and       47 beta electrons
 Applying Cartesian multipole field
    Component          Value
    ---------          -----
     (2,0,0)        1.00000E-11
     (0,2,0)        2.00000E-11
     (0,0,2)       -3.00000E-11
 Nucleus-field energy     =     0.0000000218 hartrees
 Requested basis set is 6-311++G(d,p)
 There are 122 shells and 334 basis functions
 A cutoff of  1.0D-11 yielded   6539 shell pairs
 There are     49416 function pairs (     52873 Cartesian)
 Smallest overlap matrix eigenvalue = 4.98E-06
 Guess MOs from SCF MO coefficient file
 Reading MOs from coefficient file
 Reading MOs from coefficient file
 A restricted hybrid HF-DFT SCF calculation will be
 performed using Pulay DIIS extrapolation
 Exchange:     0.2000 Hartree-Fock + 0.0800 Slater + 0.7200 B88
 Correlation:  0.1900 VWN1RPA + 0.8100 LYP
 Using SG-1 standard quadrature grid
 SCF converges when DIIS error is below 1.0E-08
 Geometry optimization detected.  Setting ReadMinima to 0
 Setting SaveMinima to 0
 ---------------------------------------
  Cycle       Energy         DIIS Error
 ---------------------------------------
    1    -686.2136839130      3.65E-04
    2    -686.2018493503      6.87E-05
    3    -686.2018045087      9.81E-05
    4    -686.2018952252      2.86E-05
    5    -686.2019026862      9.84E-06
    6    -686.2019039208      2.30E-06
    7    -686.2019038620      7.73E-07
    8    -686.2019039193      1.64E-07
    9    -686.2019039274      5.73E-08
   10    -686.2019039103      2.03E-08
   11    -686.2019039070      5.80E-09 Convergence criterion met
 ---------------------------------------
 SCF time:  CPU 418.35 s  wall 423.47 s
 SCF   energy in the final basis set = -686.2019039070
 Total energy in the final basis set = -686.2019039070

 --------------------------------------------------------------

                    Orbital Energies (a.u.)
 --------------------------------------------------------------

 Alpha MOs
 -- Occupied --
-19.192 -19.159 -19.156 -19.151 -19.144 -19.139 -10.330 -10.266
-10.263 -10.259 -10.259 -10.241  -1.134  -1.077  -1.069  -1.050
 -1.047  -1.041  -0.829  -0.800  -0.714  -0.664  -0.657  -0.601
 -0.592  -0.559  -0.539  -0.518  -0.513  -0.509  -0.491  -0.483
 -0.457  -0.446  -0.437  -0.419  -0.417  -0.397  -0.373  -0.367
 -0.357  -0.338  -0.329  -0.318  -0.306  -0.303  -0.296
 -- Virtual --
 -0.038  -0.019  -0.010  -0.005   0.003   0.018   0.022   0.024
  0.036   0.047   0.056   0.062   0.070   0.077   0.081   0.083
  0.092   0.095   0.101   0.103   0.108   0.110   0.118   0.122
  0.126   0.128   0.130   0.130   0.140   0.145   0.148   0.153
  0.159   0.162   0.165   0.172   0.182   0.186   0.195   0.199
  0.207   0.212   0.217   0.222   0.226   0.240   0.245   0.248
  0.252   0.264   0.270   0.273   0.275   0.283   0.294   0.298
  0.302   0.305   0.311   0.313   0.316   0.317   0.324   0.330
  0.336   0.341   0.348   0.353   0.356   0.361   0.366   0.375
  0.379   0.391   0.408   0.420   0.422   0.422   0.436   0.456
  0.481   0.492   0.503   0.520   0.537   0.552   0.558   0.567
  0.580   0.585   0.604   0.613   0.627   0.633   0.651   0.657
  0.676   0.685   0.697   0.709   0.722   0.733   0.739   0.759
  0.764   0.778   0.787   0.822   0.885   0.896   0.920   0.954
  0.963   0.988   1.010   1.044   1.045   1.076   1.082   1.098
  1.121   1.144   1.150   1.156   1.163   1.174   1.191   1.195
  1.201   1.216   1.218   1.233   1.254   1.265   1.278   1.294
  1.333   1.342   1.376   1.391   1.409   1.430   1.437   1.458
  1.469   1.475   1.500   1.519   1.532   1.542   1.549   1.561
  1.576   1.590   1.605   1.618   1.632   1.646   1.652   1.665
  1.687   1.698   1.714   1.718   1.745   1.753   1.771   1.817
  1.832   1.854   1.863   1.883   1.902   1.925   1.957   1.974
  2.000   2.031   2.037   2.059   2.068   2.085   2.098   2.121
  2.143   2.152   2.165   2.205   2.225   2.253   2.280   2.302
  2.339   2.486   2.503   2.511   2.534   2.567   2.592   2.600
  2.612   2.646   2.671   2.685   2.743   2.765   2.780   2.799
  2.835   2.847   2.860   2.872   2.899   2.913   2.927   2.938
  2.960   2.986   3.003   3.053   3.074   3.090   3.108   3.124
  3.129   3.146   3.178   3.193   3.201   3.227   3.252   3.288
  3.298   3.321   3.338   3.366   3.403   3.408   3.492   3.564
  3.691   3.784   3.820   3.841   3.873   3.890   3.906   3.928
  3.939   3.983   4.018   4.104   4.142   4.163   4.184   4.274
  4.325   5.038   5.050   5.068   5.077   5.085   5.121   5.166
  5.299   5.375   5.388   5.411   5.435   5.562   5.634   5.645
  5.662   5.708   5.897  23.731  23.763  23.793  23.823  23.824
 23.851  49.885  49.900  49.910  49.929  49.938  50.021
 --------------------------------------------------------------

          Ground-State Mulliken Net Atomic Charges

     Atom                 Charge (a.u.)
  ----------------------------------------
      1 C                    -0.091276
      2 C                    -0.336731
      3 C                    -0.048269
      4 O                    -0.022084
      5 C                     0.219151
      6 O                    -0.287189
      7 O                    -0.247479
      8 O                    -0.232541
      9 H                     0.268816
     10 H                     0.258169
     11 H                     0.267356
     12 C                    -0.533673
     13 H                     0.274039
     14 O                    -0.205186
     15 C                    -0.451336
     16 O                    -0.231746
     17 H                     0.228857
     18 H                     0.254248
     19 H                     0.269544
     20 H                     0.185054
     21 H                     0.208351
     22 H                     0.253924
  ----------------------------------------
  Sum of atomic charges =     0.000000

 -----------------------------------------------------------------
                    Cartesian Multipole Moments
 -----------------------------------------------------------------
    Charge (ESU x 10^10)
                 0.0000
    Dipole Moment (Debye)
         X       0.4147      Y      -3.2320      Z       0.8006
       Tot       3.3554
    Quadrupole Moments (Debye-Ang)
        XX     -71.1934     XY       0.6197     YY     -78.6462
        XZ       2.0263     YZ       1.5683     ZZ     -70.2190
    Octopole Moments (Debye-Ang^2)
       XXX       0.7571    XXY      -8.1390    XYY       1.5458
       YYY     -25.4030    XXZ       5.7764    XYZ      15.2410
       YYZ      -4.9399    XZZ      -1.4212    YZZ       2.9271
       ZZZ      -5.2137
    Hexadecapole Moments (Debye-Ang^3)
      XXXX   -1423.9591   XXXY      -9.4085   XXYY    -366.9568
      XYYY      68.5534   YYYY    -911.9273   XXXZ      28.2385
      XXYZ      27.3622   XYYZ      -2.1929   YYYZ     -22.0028
      XXZZ    -278.0745   XYZZ      -4.4972   YYZZ    -188.7972
      XZZZ      11.0516   YZZZ      -2.2944   ZZZZ    -189.2219
 -----------------------------------------------------------------
 Calculating analytic gradient of the SCF energy
 Gradient of SCF Energy
            1           2           3           4           5           6
    1  -0.0004052   0.0000974   0.0004541   0.0002182  -0.0006522   0.0000620
    2  -0.0002786   0.0003347  -0.0008448   0.0005776  -0.0000771   0.0000372
    3   0.0001584  -0.0003685  -0.0002518   0.0006157  -0.0003461  -0.0002142
            7           8           9          10          11          12
    1   0.0000807   0.0002255  -0.0000483   0.0000219   0.0002829   0.0005659
    2  -0.0002050   0.0001941  -0.0002416   0.0002448  -0.0000218   0.0004380
    3  -0.0006597  -0.0004293   0.0000059   0.0001461   0.0007001   0.0004601
           13          14          15          16          17          18
    1  -0.0002300  -0.0003914  -0.0003566   0.0002332  -0.0000543  -0.0001865
    2  -0.0000060  -0.0000010  -0.0000222   0.0002462   0.0000492  -0.0001275
    3   0.0002839  -0.0002817  -0.0001240   0.0000416   0.0001401   0.0000163
           19          20          21          22
    1   0.0001342   0.0000723  -0.0000298  -0.0000939
    2  -0.0000466  -0.0000501   0.0000634  -0.0002630
    3   0.0000861   0.0000713   0.0000139  -0.0000640
 Max gradient component =       8.448E-04
 RMS gradient           =       2.988E-04
 Gradient time:  CPU 169.49 s  wall 169.54 s
 Geometry Optimization Parameters
   NAtoms,    NIC,     NZ,  NCons,   NDum,   NFix, NCnnct, MaxDiis
       22     163       0       0       0       0       0       0

 Cartesian Hessian Update
 Hessian Updated using BFGS Update


** GEOMETRY OPTIMIZATION IN DELOCALIZED INTERNAL COORDINATES **
   Searching for a Minimum

   Optimization Cycle:  27

                       Coordinates (Angstroms)
     ATOM                X               Y               Z
      1  C        -0.9206482849   -1.1074906474    0.2565830238
      2  C        -1.5862721572    0.1223145505   -0.3418866653
      3  C         1.1630094132    0.2156743993    0.6222818595
      4  O         0.4177728714    1.4258601701    0.2865367261
      5  C        -0.9152581045    1.4217294786    0.1129789651
      6  O        -1.5616356520    2.4301940038    0.2379446008
      7  O        -2.9603893683    0.1305785039   -0.0259507632
      8  O        -1.3978739461   -2.3124462818   -0.3297691795
      9  H        -1.4516618425    0.0790826773   -1.4342432168
     10  H         1.0989217793    0.1032468179    1.7104994290
     11  H        -3.2180149746    1.0576034541    0.0890148127
     12  C         0.5687432525   -1.0238270958   -0.0404139205
     13  H        -2.3436035123   -2.3848226738   -0.1549762552
     14  O         1.2837321799   -2.1442119837    0.4578214047
     15  C         2.6257808180    0.4640236017    0.2622496723
     16  O         2.8985359911    0.3829593068   -1.1293891145
     17  H        -1.0888802135   -1.1269065786    1.3423681737
     18  H         0.6939770416   -0.9480211517   -1.1285601940
     19  H         0.7876852352   -2.9347233404    0.2102289124
     20  H         3.2376147688   -0.2441884223    0.8295727116
     21  H         2.8846852795    1.4762032417    0.5789160039
     22  H         3.0692513864   -0.5366853577   -1.3559026548
   Point Group: c1    Number of degrees of freedom:    60


   Energy is   -686.201903907

 Hessian Updated using BFGS Update

 60 Hessian modes will be used to form the next step
  Hessian Eigenvalues:
     0.003104    0.004553    0.005115    0.006256    0.009145    0.009514
     0.015258    0.017598    0.029045    0.032126    0.044663    0.046525
     0.049314    0.050448    0.052062    0.054529    0.056393    0.060459
     0.062291    0.067734    0.069554    0.075832    0.081783    0.113031
     0.116576    0.139418    0.140096    0.159076    0.160791    0.162689
     0.168528    0.172349    0.181271    0.187799    0.200725    0.220090
     0.228777    0.252213    0.268495    0.274761    0.286043    0.297038
     0.302840    0.318926    0.320515    0.322049    0.323693    0.324396
     0.334451    0.383463    0.445624    0.448112    0.450551    0.460107
     0.489557    0.490239    0.491793    0.498927    0.615673    1.018405

 Minimum Search - Taking Simple RFO Step
 Searching for Lamda that Minimizes Along All modes
 Value Taken    Lamda =  -0.00010628
 Step Taken.  Stepsize is  0.124692

                             Maximum     Tolerance    Cnvgd?
         Gradient           0.000504      0.000300      NO
         Displacement       0.059305      0.001200      NO
         Energy change     -0.000213      0.000001      NO


 New Cartesian Coordinates Obtained by Inverse Iteration

 Displacement from previous Coordinates is:  0.133105
 ----------------------------------------------------------------
             Standard Nuclear Orientation (Angstroms)
    I     Atom           X                Y                Z
 ----------------------------------------------------------------
    1      C      -0.9199277798    -1.1072176471     0.2567428060
    2      C      -1.5867383572     0.1261376788    -0.3355726920
    3      C       1.1641671727     0.2154423184     0.6194347861
    4      O       0.4180842144     1.4247352187     0.2855483195
    5      C      -0.9172512104     1.4217792837     0.1305114159
    6      O      -1.5617657522     2.4286782851     0.2716610810
    7      O      -2.9620897672     0.1284428432    -0.0242028442
    8      O      -1.3991736547    -2.3095635483    -0.3332529582
    9      H      -1.4463199643     0.0918945929    -1.4275027668
   10      H       1.1030321705     0.1013767721     1.7074949301
   11      H      -3.2365659680     1.0550206217     0.0426075838
   12      C       0.5690109672    -1.0251191304    -0.0406240491
   13      H      -2.3437680649    -2.3838956601    -0.1544755810
   14      O       1.2852030362    -2.1435331896     0.4616823490
   15      C       2.6266229013     0.4642648232     0.2563789529
   16      O       2.8975144187     0.3768632207    -1.1353453209
   17      H      -1.0877034114    -1.1301406624     1.3424142935
   18      H       0.6950252701    -0.9526944032    -1.1289548276
   19      H       0.7850713165    -2.9342802224     0.2231709278
   20      H       3.2416495717    -0.2386321550     0.8266551023
   21      H       2.8833429032     1.4787146503     0.5675455486
   22      H       3.0780519485    -0.5421270175    -1.3560127251
 ----------------------------------------------------------------
 Molecular Point Group                 C1    NOp =  1
 Largest Abelian Subgroup              C1    NOp =  1
 Nuclear Repulsion Energy =   798.5775265139 hartrees
 There are       47 alpha and       47 beta electrons
 Applying Cartesian multipole field
    Component          Value
    ---------          -----
     (2,0,0)        1.00000E-11
     (0,2,0)        2.00000E-11
     (0,0,2)       -3.00000E-11
 Nucleus-field energy     =     0.0000000218 hartrees
 Requested basis set is 6-311++G(d,p)
 There are 122 shells and 334 basis functions
 A cutoff of  1.0D-11 yielded   6539 shell pairs
 There are     49395 function pairs (     52841 Cartesian)
 Smallest overlap matrix eigenvalue = 4.97E-06
 Guess MOs from SCF MO coefficient file
 Reading MOs from coefficient file
 Reading MOs from coefficient file
 A restricted hybrid HF-DFT SCF calculation will be
 performed using Pulay DIIS extrapolation
 Exchange:     0.2000 Hartree-Fock + 0.0800 Slater + 0.7200 B88
 Correlation:  0.1900 VWN1RPA + 0.8100 LYP
 Using SG-1 standard quadrature grid
 SCF converges when DIIS error is below 1.0E-08
 Geometry optimization detected.  Setting ReadMinima to 0
 Setting SaveMinima to 0
 ---------------------------------------
  Cycle       Energy         DIIS Error
 ---------------------------------------
    1    -686.2028428789      2.85E-04
    2    -686.2019347427      3.67E-05
    3    -686.2019433683      2.69E-05
    4    -686.2019465605      1.97E-05
    5    -686.2019507018      4.51E-06
    6    -686.2019507519      1.84E-06
    7    -686.2019507383      3.43E-07
    8    -686.2019507680      8.11E-08
    9    -686.2019507721      2.61E-08
   10    -686.2019507669      1.13E-08
   11    -686.2019507698      2.70E-09 Convergence criterion met
 ---------------------------------------
 SCF time:  CPU 393.84 s  wall 394.28 s
 SCF   energy in the final basis set = -686.2019507698
 Total energy in the final basis set = -686.2019507698

 --------------------------------------------------------------

                    Orbital Energies (a.u.)
 --------------------------------------------------------------

 Alpha MOs
 -- Occupied --
-19.191 -19.159 -19.156 -19.151 -19.143 -19.139 -10.329 -10.266
-10.263 -10.259 -10.258 -10.241  -1.134  -1.077  -1.069  -1.050
 -1.047  -1.041  -0.828  -0.800  -0.714  -0.664  -0.656  -0.601
 -0.592  -0.559  -0.539  -0.518  -0.514  -0.508  -0.490  -0.483
 -0.457  -0.446  -0.437  -0.419  -0.417  -0.397  -0.373  -0.367
 -0.357  -0.338  -0.329  -0.317  -0.306  -0.303  -0.296
 -- Virtual --
 -0.037  -0.019  -0.010  -0.005   0.002   0.019   0.022   0.024
  0.036   0.047   0.056   0.062   0.070   0.077   0.081   0.083
  0.092   0.095   0.101   0.103   0.108   0.110   0.119   0.122
  0.126   0.128   0.130   0.130   0.140   0.146   0.149   0.153
  0.159   0.162   0.165   0.172   0.182   0.186   0.195   0.199
  0.207   0.212   0.217   0.222   0.226   0.240   0.245   0.248
  0.251   0.264   0.270   0.273   0.275   0.283   0.294   0.298
  0.301   0.305   0.311   0.313   0.316   0.317   0.324   0.330
  0.336   0.341   0.349   0.353   0.356   0.361   0.366   0.376
  0.379   0.391   0.408   0.418   0.421   0.422   0.436   0.455
  0.481   0.493   0.504   0.519   0.536   0.552   0.558   0.567
  0.580   0.587   0.604   0.614   0.626   0.633   0.651   0.658
  0.676   0.685   0.697   0.709   0.721   0.733   0.739   0.759
  0.765   0.779   0.786   0.823   0.884   0.895   0.920   0.956
  0.963   0.986   1.011   1.044   1.045   1.076   1.081   1.100
  1.121   1.144   1.150   1.156   1.163   1.175   1.191   1.195
  1.202   1.217   1.218   1.233   1.255   1.265   1.280   1.295
  1.333   1.338   1.377   1.392   1.409   1.431   1.438   1.458
  1.471   1.474   1.502   1.519   1.531   1.542   1.549   1.561
  1.576   1.591   1.605   1.617   1.631   1.648   1.650   1.664
  1.688   1.699   1.712   1.719   1.745   1.752   1.773   1.817
  1.833   1.855   1.863   1.883   1.902   1.925   1.956   1.974
  2.000   2.031   2.036   2.057   2.067   2.086   2.098   2.119
  2.143   2.153   2.164   2.205   2.226   2.252   2.280   2.302
  2.339   2.487   2.503   2.511   2.534   2.567   2.591   2.599
  2.608   2.648   2.670   2.685   2.744   2.765   2.781   2.801
  2.832   2.846   2.860   2.872   2.901   2.913   2.924   2.938
  2.958   2.986   3.002   3.053   3.075   3.090   3.108   3.126
  3.129   3.147   3.179   3.191   3.202   3.227   3.253   3.288
  3.300   3.320   3.339   3.367   3.405   3.407   3.493   3.564
  3.692   3.784   3.820   3.840   3.872   3.891   3.906   3.929
  3.939   3.983   4.019   4.104   4.142   4.164   4.184   4.274
  4.325   5.038   5.051   5.068   5.078   5.083   5.121   5.165
  5.299   5.375   5.388   5.411   5.435   5.561   5.634   5.645
  5.662   5.709   5.896  23.731  23.763  23.793  23.823  23.825
 23.851  49.885  49.900  49.910  49.929  49.938  50.022
 --------------------------------------------------------------

          Ground-State Mulliken Net Atomic Charges

     Atom                 Charge (a.u.)
  ----------------------------------------
      1 C                    -0.088349
      2 C                    -0.339727
      3 C                    -0.044155
      4 O                    -0.022551
      5 C                     0.222150
      6 O                    -0.288685
      7 O                    -0.247497
      8 O                    -0.231733
      9 H                     0.268044
     10 H                     0.258005
     11 H                     0.268041
     12 C                    -0.540383
     13 H                     0.273978
     14 O                    -0.204042
     15 C                    -0.450935
     16 O                    -0.232766
     17 H                     0.229155
     18 H                     0.254817
     19 H                     0.269136
     20 H                     0.185026
     21 H                     0.208386
     22 H                     0.254084
  ----------------------------------------
  Sum of atomic charges =     0.000000

 -----------------------------------------------------------------
                    Cartesian Multipole Moments
 -----------------------------------------------------------------
    Charge (ESU x 10^10)
                 0.0000
    Dipole Moment (Debye)
         X       0.3815      Y      -3.2226      Z       0.7225
       Tot       3.3245
    Quadrupole Moments (Debye-Ang)
        XX     -70.8659     XY       0.5597     YY     -78.5836
        XZ       2.3534     YZ       1.2474     ZZ     -70.3404
    Octopole Moments (Debye-Ang^2)
       XXX       0.1781    XXY      -7.7448    XYY       1.4521
       YYY     -25.3507    XXZ       4.3995    XYZ      15.8894
       YYZ      -5.4228    XZZ      -1.3893    YZZ       2.8502
       ZZZ      -5.7390
    Hexadecapole Moments (Debye-Ang^3)
      XXXX   -1417.9103   XXXY     -10.7470   XXYY    -366.6935
      XYYY      69.0660   YYYY    -910.5945   XXXZ      32.8610
      XXYZ      25.0962   XYYZ      -0.8247   YYYZ     -25.3512
      XXZZ    -278.9767   XYZZ      -4.3109   YYZZ    -188.9466
      XZZZ      12.7695   YZZZ      -3.8530   ZZZZ    -190.3470
 -----------------------------------------------------------------
 Calculating analytic gradient of the SCF energy
 Gradient of SCF Energy
            1           2           3           4           5           6
    1   0.0005547   0.0000263   0.0002029  -0.0004009  -0.0005709   0.0004754
    2  -0.0003526   0.0003980  -0.0006073   0.0002772   0.0001191  -0.0002265
    3   0.0001279  -0.0002887  -0.0002800   0.0001527   0.0001096   0.0000795
            7           8           9          10          11          12
    1  -0.0004143  -0.0000314  -0.0000127   0.0000423   0.0000498   0.0000161
    2   0.0001439   0.0003159  -0.0001291   0.0000997   0.0000111   0.0000175
    3  -0.0004324  -0.0004000   0.0001282  -0.0000077   0.0000566   0.0005562
           13          14          15          16          17          18
    1  -0.0000237   0.0001919  -0.0001714   0.0001794  -0.0000863  -0.0000974
    2  -0.0000530   0.0000504  -0.0002298   0.0001267   0.0000986  -0.0001122
    3   0.0002737  -0.0001625  -0.0000848  -0.0000162   0.0000152  -0.0000738
           19          20          21          22
    1  -0.0000284   0.0001653  -0.0000134  -0.0000533
    2   0.0000478   0.0000773   0.0000342  -0.0001069
    3   0.0001556   0.0001001  -0.0000055  -0.0000036
 Max gradient component =       6.073E-04
 RMS gradient           =       2.300E-04
 Gradient time:  CPU 169.54 s  wall 169.59 s
 Geometry Optimization Parameters
   NAtoms,    NIC,     NZ,  NCons,   NDum,   NFix, NCnnct, MaxDiis
       22     163       0       0       0       0       0       0

 Cartesian Hessian Update
 Hessian Updated using BFGS Update


** GEOMETRY OPTIMIZATION IN DELOCALIZED INTERNAL COORDINATES **
   Searching for a Minimum

   Optimization Cycle:  28

                       Coordinates (Angstroms)
     ATOM                X               Y               Z
      1  C        -0.9199277798   -1.1072176471    0.2567428060
      2  C        -1.5867383572    0.1261376788   -0.3355726920
      3  C         1.1641671727    0.2154423184    0.6194347861
      4  O         0.4180842144    1.4247352187    0.2855483195
      5  C        -0.9172512104    1.4217792837    0.1305114159
      6  O        -1.5617657522    2.4286782851    0.2716610810
      7  O        -2.9620897672    0.1284428432   -0.0242028442
      8  O        -1.3991736547   -2.3095635483   -0.3332529582
      9  H        -1.4463199643    0.0918945929   -1.4275027668
     10  H         1.1030321705    0.1013767721    1.7074949301
     11  H        -3.2365659680    1.0550206217    0.0426075838
     12  C         0.5690109672   -1.0251191304   -0.0406240491
     13  H        -2.3437680649   -2.3838956601   -0.1544755810
     14  O         1.2852030362   -2.1435331896    0.4616823490
     15  C         2.6266229013    0.4642648232    0.2563789529
     16  O         2.8975144187    0.3768632207   -1.1353453209
     17  H        -1.0877034114   -1.1301406624    1.3424142935
     18  H         0.6950252701   -0.9526944032   -1.1289548276
     19  H         0.7850713165   -2.9342802224    0.2231709278
     20  H         3.2416495717   -0.2386321550    0.8266551023
     21  H         2.8833429032    1.4787146503    0.5675455486
     22  H         3.0780519485   -0.5421270175   -1.3560127251
   Point Group: c1    Number of degrees of freedom:    60


   Energy is   -686.201950770

 Hessian Updated using BFGS Update

 60 Hessian modes will be used to form the next step
  Hessian Eigenvalues:
     0.003109    0.004720    0.005241    0.006769    0.008979    0.009600
     0.015233    0.016467    0.029042    0.032445    0.044619    0.046542
     0.049308    0.050387    0.052208    0.053449    0.056648    0.060592
     0.062352    0.067743    0.069207    0.075834    0.081693    0.112614
     0.116675    0.139424    0.141281    0.159209    0.160716    0.162341
     0.168608    0.171749    0.181472    0.191750    0.203242    0.220070
     0.228822    0.253655    0.269239    0.278724    0.286436    0.298181
     0.303578    0.318930    0.320478    0.322166    0.323651    0.324382
     0.334239    0.383552    0.445598    0.448819    0.450970    0.460437
     0.488948    0.490188    0.491861    0.500096    0.614979    1.020646

 Minimum Search - Taking Simple RFO Step
 Searching for Lamda that Minimizes Along All modes
 Value Taken    Lamda =  -0.00003530
 Step Taken.  Stepsize is  0.060427

                             Maximum     Tolerance    Cnvgd?
         Gradient           0.000604      0.000300      NO
         Displacement       0.020470      0.001200      NO
         Energy change     -0.000047      0.000001      NO


 New Cartesian Coordinates Obtained by Inverse Iteration

 Displacement from previous Coordinates is:  0.081492
 ----------------------------------------------------------------
             Standard Nuclear Orientation (Angstroms)
    I     Atom           X                Y                Z
 ----------------------------------------------------------------
    1      C      -0.9188147753    -1.1078547109     0.2567875508
    2      C      -1.5889790097     0.1244526713    -0.3314944749
    3      C       1.1623187454     0.2168143842     0.6179531921
    4      O       0.4198912074     1.4254997902     0.2782036494
    5      C      -0.9152139908     1.4232340301     0.1219662259
    6      O      -1.5584207634     2.4322960039     0.2514400975
    7      O      -2.9609055741     0.1287367173    -0.0048468094
    8      O      -1.3982624938    -2.3116243617    -0.3306223556
    9      H      -1.4595251654     0.0874981741    -1.4249411832
   10      H       1.0959305602     0.1023347610     1.7056492905
   11      H      -3.2371129206     1.0555974894     0.0480202955
   12      C       0.5687897357    -1.0234017730    -0.0451177882
   13      H      -2.3428308538    -2.3860259176    -0.1533093690
   14      O       1.2868929430    -2.1427777521     0.4524133161
   15      C       2.6267903417     0.4628125963     0.2614171214
   16      O       2.9016863668     0.3782949359    -1.1296243989
   17      H      -1.0818913626    -1.1313641319     1.3429986794
   18      H       0.6939365766    -0.9467163287    -1.1331138399
   19      H       0.7851476364    -2.9329227732     0.2156610991
   20      H       3.2367444107    -0.2443026233     0.8315277229
   21      H       2.8854909924     1.4753335103     0.5765958137
   22      H       3.0838093539    -0.5397680189    -1.3516595033
 ----------------------------------------------------------------
 Molecular Point Group                 C1    NOp =  1
 Largest Abelian Subgroup              C1    NOp =  1
 Nuclear Repulsion Energy =   798.6618405651 hartrees
 There are       47 alpha and       47 beta electrons
 Applying Cartesian multipole field
    Component          Value
    ---------          -----
     (2,0,0)        1.00000E-11
     (0,2,0)        2.00000E-11
     (0,0,2)       -3.00000E-11
 Nucleus-field energy     =     0.0000000218 hartrees
 Requested basis set is 6-311++G(d,p)
 There are 122 shells and 334 basis functions
 A cutoff of  1.0D-11 yielded   6541 shell pairs
 There are     49421 function pairs (     52878 Cartesian)
 Smallest overlap matrix eigenvalue = 5.01E-06
 Guess MOs from SCF MO coefficient file
 Reading MOs from coefficient file
 Reading MOs from coefficient file
 A restricted hybrid HF-DFT SCF calculation will be
 performed using Pulay DIIS extrapolation
 Exchange:     0.2000 Hartree-Fock + 0.0800 Slater + 0.7200 B88
 Correlation:  0.1900 VWN1RPA + 0.8100 LYP
 Using SG-1 standard quadrature grid
 SCF converges when DIIS error is below 1.0E-08
 Geometry optimization detected.  Setting ReadMinima to 0
 Setting SaveMinima to 0
 ---------------------------------------
  Cycle       Energy         DIIS Error
 ---------------------------------------
    1    -686.2033374759      1.93E-04
    2    -686.2019698223      2.41E-05
    3    -686.2019610805      4.13E-05
    4    -686.2019776458      5.51E-06
    5    -686.2019778793      4.89E-06
    6    -686.2019781765      5.43E-07
    7    -686.2019781506      3.14E-07
    8    -686.2019781612      5.94E-08
    9    -686.2019781545      2.51E-08
   10    -686.2019781566      5.23E-09 Convergence criterion met
 ---------------------------------------
 SCF time:  CPU 366.57 s  wall 368.58 s
 SCF   energy in the final basis set = -686.2019781566
 Total energy in the final basis set = -686.2019781566

 --------------------------------------------------------------

                    Orbital Energies (a.u.)
 --------------------------------------------------------------

 Alpha MOs
 -- Occupied --
-19.191 -19.159 -19.156 -19.151 -19.143 -19.139 -10.329 -10.266
-10.263 -10.259 -10.258 -10.241  -1.134  -1.077  -1.069  -1.050
 -1.047  -1.041  -0.828  -0.800  -0.714  -0.664  -0.656  -0.601
 -0.592  -0.559  -0.539  -0.518  -0.514  -0.508  -0.490  -0.483
 -0.457  -0.446  -0.437  -0.419  -0.416  -0.397  -0.373  -0.367
 -0.357  -0.338  -0.329  -0.317  -0.306  -0.304  -0.296
 -- Virtual --
 -0.037  -0.019  -0.010  -0.005   0.002   0.019   0.022   0.024
  0.036   0.047   0.056   0.062   0.070   0.077   0.081   0.083
  0.092   0.095   0.101   0.103   0.108   0.110   0.119   0.122
  0.125   0.129   0.130   0.130   0.140   0.146   0.149   0.153
  0.159   0.162   0.165   0.172   0.183   0.186   0.195   0.199
  0.206   0.212   0.217   0.222   0.226   0.240   0.246   0.248
  0.251   0.264   0.270   0.273   0.276   0.283   0.294   0.298
  0.301   0.305   0.311   0.313   0.317   0.317   0.324   0.331
  0.336   0.342   0.349   0.353   0.356   0.361   0.366   0.376
  0.379   0.391   0.408   0.417   0.422   0.422   0.437   0.456
  0.481   0.493   0.504   0.519   0.536   0.552   0.558   0.567
  0.581   0.586   0.604   0.614   0.627   0.633   0.651   0.658
  0.676   0.685   0.697   0.709   0.721   0.733   0.739   0.759
  0.765   0.778   0.786   0.824   0.884   0.896   0.920   0.955
  0.963   0.987   1.010   1.044   1.045   1.076   1.082   1.100
  1.121   1.145   1.150   1.155   1.163   1.175   1.191   1.196
  1.202   1.218   1.218   1.234   1.256   1.264   1.279   1.295
  1.332   1.336   1.377   1.392   1.410   1.431   1.439   1.458
  1.471   1.474   1.503   1.520   1.531   1.542   1.549   1.561
  1.576   1.591   1.606   1.615   1.632   1.647   1.652   1.665
  1.688   1.699   1.712   1.719   1.745   1.752   1.772   1.817
  1.833   1.855   1.862   1.883   1.902   1.925   1.956   1.974
  2.000   2.031   2.037   2.058   2.066   2.086   2.099   2.118
  2.144   2.154   2.164   2.204   2.227   2.253   2.280   2.303
  2.339   2.487   2.503   2.511   2.534   2.568   2.591   2.598
  2.608   2.648   2.670   2.685   2.745   2.765   2.781   2.801
  2.833   2.847   2.860   2.873   2.901   2.914   2.924   2.937
  2.958   2.986   3.003   3.054   3.075   3.091   3.109   3.127
  3.129   3.147   3.179   3.190   3.203   3.227   3.252   3.288
  3.301   3.320   3.339   3.367   3.404   3.407   3.493   3.564
  3.692   3.785   3.820   3.840   3.873   3.891   3.907   3.929
  3.939   3.983   4.019   4.103   4.141   4.163   4.184   4.276
  4.325   5.038   5.051   5.068   5.077   5.083   5.121   5.166
  5.300   5.376   5.388   5.412   5.435   5.561   5.634   5.646
  5.662   5.709   5.897  23.731  23.763  23.794  23.823  23.825
 23.852  49.885  49.900  49.911  49.928  49.938  50.022
 --------------------------------------------------------------

          Ground-State Mulliken Net Atomic Charges

     Atom                 Charge (a.u.)
  ----------------------------------------
      1 C                    -0.095844
      2 C                    -0.337405
      3 C                    -0.040658
      4 O                    -0.021419
      5 C                     0.221462
      6 O                    -0.288405
      7 O                    -0.246221
      8 O                    -0.231981
      9 H                     0.268606
     10 H                     0.257302
     11 H                     0.267940
     12 C                    -0.536796
     13 H                     0.273805
     14 O                    -0.204878
     15 C                    -0.454699
     16 O                    -0.232710
     17 H                     0.229653
     18 H                     0.255567
     19 H                     0.268997
     20 H                     0.185179
     21 H                     0.208236
     22 H                     0.254269
  ----------------------------------------
  Sum of atomic charges =     0.000000

 -----------------------------------------------------------------
                    Cartesian Multipole Moments
 -----------------------------------------------------------------
    Charge (ESU x 10^10)
                 0.0000
    Dipole Moment (Debye)
         X       0.3579      Y      -3.2239      Z       0.7217
       Tot       3.3230
    Quadrupole Moments (Debye-Ang)
        XX     -70.8383     XY       0.5429     YY     -78.6450
        XZ       2.4398     YZ       1.3384     ZZ     -70.2794
    Octopole Moments (Debye-Ang^2)
       XXX      -0.2899    XXY      -7.7992    XYY       1.3354
       YYY     -25.4926    XXZ       4.1575    XYZ      15.6887
       YYZ      -5.0656    XZZ      -1.4141    YZZ       2.8841
       ZZZ      -5.5800
    Hexadecapole Moments (Debye-Ang^3)
      XXXX   -1417.7203   XXXY     -11.4130   XXYY    -366.9218
      XYYY      69.0826   YYYY    -912.3112   XXXZ      34.0639
      XXYZ      25.5900   XYYZ      -0.9938   YYYZ     -23.8546
      XXZZ    -278.4815   XYZZ      -4.4157   YYZZ    -188.6097
      XZZZ      13.0705   YZZZ      -3.2587   ZZZZ    -188.9230
 -----------------------------------------------------------------
 Calculating analytic gradient of the SCF energy
 Gradient of SCF Energy
            1           2           3           4           5           6
    1   0.0004401   0.0001439  -0.0000623  -0.0001822  -0.0005021   0.0004893
    2  -0.0001053   0.0001988  -0.0000907   0.0000510   0.0004958  -0.0005499
    3  -0.0000083  -0.0000990  -0.0001503   0.0001550   0.0001213  -0.0000405
            7           8           9          10          11          12
    1  -0.0003823  -0.0003001   0.0000491   0.0000342   0.0001086  -0.0001684
    2   0.0001414   0.0001840  -0.0000880  -0.0000225  -0.0000115  -0.0000447
    3  -0.0002509  -0.0001352   0.0000443  -0.0000606   0.0000631   0.0003226
           13          14          15          16          17          18
    1   0.0002168   0.0000745   0.0000042   0.0001494  -0.0000556   0.0000225
    2  -0.0000920  -0.0001109  -0.0000671  -0.0001604   0.0000783  -0.0000707
    3   0.0001073  -0.0002009  -0.0000199  -0.0000053  -0.0000716   0.0000236
           19          20          21          22
    1   0.0000263   0.0000247  -0.0000531  -0.0000777
    2   0.0001161   0.0000697  -0.0000694   0.0001481
    3   0.0001791   0.0000316  -0.0000273   0.0000220
 Max gradient component =       5.499E-04
 RMS gradient           =       1.847E-04
 Gradient time:  CPU 170.68 s  wall 170.74 s
 Geometry Optimization Parameters
   NAtoms,    NIC,     NZ,  NCons,   NDum,   NFix, NCnnct, MaxDiis
       22     163       0       0       0       0       0       0

 Cartesian Hessian Update
 Hessian Updated using BFGS Update
[truncated: 197,720 more chars]
