# Supplementary material for: A DFT investigation of the blue bottle experiment: E∘half-cell analysis of autoxidation catalysed by redox indicators
Source: R Soc Open Sci. 2017 Nov 8;4(11):170708. doi: 10.1098/rsos.170708 (PMC5717635; doi:10.1098/rsos.170708)
Supplement: output.zip [file rsos170708supp2.zip › B3LYP_6-311++Gdp_reducing_agents/C6H10O6_r_alpha.out]

pikachu 127.0.1
Q-Chem Developer Version! Running on 127.0.1.*
                  Welcome to Q-Chem
     A Quantum Leap Into The Future Of Chemistry


 Q-Chem 4.4, Q-Chem, Inc., Pleasanton, CA (2016)

 Y. Shao,  Z. Gan,  E. Epifanovsky,  A. T. B. Gilbert,  M. Wormit,  
 J. Kussmann,  A. W. Lange,  A. Behn,  J. Deng,  X. Feng,  D. Ghosh,  
 M. Goldey,  P. R. Horn,  L. D. Jacobson,  I. Kaliman,  F. Rob,  
 R. Z. Khaliullin,  T. Kus,  A. Landau,  J. Liu,  E. I. Proynov,  Y. M. Rhee,  
 R. M. Richard,  M. A. Rohrdanz,  R. P. Steele,  E. J. Sundstrom,  
 H. L. Woodcock III,  P. M. Zimmerman,  D. Zuev,  B. Albrecht,  E. Alguire,  
 B. Austin,  S. A. Baeppler,  G. J. O. Beran,  Y. A. Bernard,  E. Berquist,  
 K. Brandhorst,  K. B. Bravaya,  S. T. Brown,  D. Casanova,  C.-M. Chang,  
 Y. Chen,  S. H. Chien,  K. D. Closser,  M. P. Coons,  D. L. Crittenden,  
 S. Dasgupta,  M. Diedenhofen,  R. A. DiStasio Jr.,  H. Do,  A. D. Dutoi,  
 R. G. Edgar,  P.-T. Fang,  S. Fatehi,  Q. Feng,  L. Fusti-Molnar,  
 A. Ghysels,  A. Golubeva-Zadorozhnaya,  J. Gomes,  A. Gunina,  
 M. W. D. Hanson-Heine,  P. H. P. Harbach,  A. W. Hauser,  J. E. Herr,  
 E. G. Hohenstein,  Z. C. Holden,  K. Hui,  T.-C. Jagau,  H. Ji,  B. Kaduk,  
 K. Khistyaev,  Jaehoon Kim,  Jihan Kim,  R. A. King,  P. Klunzinger,  
 K. Koh,  D. Kosenkov,  T. Kowalczyk,  C. M. Krauter,  A. Kunitsa,  
 K. U. Lao,  A. Laurent,  K. V. Lawler,  J. Lee,  D. Lefrancois,  S. Lehtola,  
 S. V. Levchenko,  C. Y. Lin,  Y.-S. Lin,  F. Liu,  E. Livshits,  
 R. C. Lochan,  A. Luenser,  P. Manohar,  S. F. Manzer,  S.-P. Mao,  Y. Mao,  
 N. Mardirossian,  A. V. Marenich,  L. A. Martinez-Martinez,  S. A. Maurer,  
 N. J. Mayhall,  J.-M. Mewes,  A. F. Morrison,  K. Nanda,  T. S. Nguyen-Beck,  
 C. M. Oana,  R. Olivares-Amaya,  D. P. O'Neill,  J. A. Parkhill,  
 T. M. Perrine,  R. Peverati,  P. A. Pieniazek,  F. Plasser,  A. Prociuk,  
 D. R. Rehn,  E. Rosta,  N. J. Russ,  N. Sergueev,  S. M. Sharada,  
 S. Sharma,  D. W. Small,  A. Sodt,  T. Stauch,  T. Stein,  D. Stuck,  
 Y.-C. Su,  A. J. W. Thom,  T. Tsuchimochi,  L. Vogt,  O. Vydrov,  T. Wang,  
 M. A. Watson,  J. Wenzel,  A. White,  C. F. Williams,  V. Vanovschi,  
 K. Yao,  S. Yeganeh,  S. R. Yost,  Z.-Q. You,  I. Y. Zhang,  X. Zhang,  
 Y. Zhao,  B. R. Brooks,  G. K. L. Chan,  D. M. Chipman,  C. J. Cramer,  
 W. A. Goddard III,  M. S. Gordon,  W. J. Hehre,  A. Klamt,  
 H. F. Schaefer III,  M. W. Schmidt,  C. D. Sherrill,  D. G. Truhlar,  
 A. Warshel,  X. Xu,  A. Aspuru-Guzik,  R. Baer,  A. T. Bell,  N. A. Besley,  
 J.-D. Chai,  A. Dreuw,  B. D. Dunietz,  T. R. Furlani,  S. R. Gwaltney,  
 C.-P. Hsu,  Y. Jung,  J. Kong,  D. S. Lambrecht,  W. Liang,  C. Ochsenfeld,  
 V. A. Rassolov,  L. V. Slipchenko,  J. E. Subotnik,  T. Van Voorhis,  
 J. M. Herbert,  A. I. Krylov,  P. M. W. Gill,  M. Head-Gordon

 Contributors to earlier versions of Q-Chem not listed above: 
 R. D. Adamson,  J. Baker,  E. F. C. Byrd,  A. K. Chakraborty,  C.-L. Cheng,  
 H. Dachsel,  R. J. Doerksen,  G. Hawkins,  A. Heyden,  S. Hirata,  
 G. Kedziora,  F. J. Keil,  C. Kelley,  P. P. Korambath,  W. Kurlancheek,  
 A. M. Lee,  M. S. Lee,  D. Liotard,  I. Lotan,  P. E. Maslen,  N. Nair,  
 D. Neuhauser,  R. Olson,  B. Peters,  J. Ritchie,  N. E. Schultz,  
 N. Shenvi,  A. C. Simmonett,  K. S. Thanthiriwatte,  Q. Wu,  W. Zhang

 Please cite Q-Chem as follows:
 Y. Shao et al., Mol. Phys. 113, 184-215 (2015)
 DOI: 10.1080/00268976.2014.952696

 Q-Chem 4.4.2 for Intel X86 EM64T Linux

 Parts of Q-Chem use Armadillo 5.200.1 (Boston Tea Smuggler).
 http://arma.sourceforge.net/

 Q-Chem begins on Wed Dec 14 01:39:37 2016  


Host: 0

     Scratch files written to /scratch/cher/qchem8070//
FILE_GEOM_ORG=        593

Checking the input file for inconsistencies... 	...done.

--------------------------------------------------------------
User input:
--------------------------------------------------------------
$molecule
0 1
  C    0.8107271   -1.6143164   -0.0347173
  O   -0.5699173   -1.3697965   -0.2305085
  C   -1.1234778   -0.2457648    0.4966855
  C   -0.3954254    1.0381976    0.0882657
  O   -0.9190999    2.1025900    0.8587804
  C    1.1250909    0.8996785    0.3227507
  C    1.5949691   -0.3484282   -0.3894817
  O    1.8021542    2.0477693   -0.1300988
  C   -2.6076561   -0.2318258    0.1387490
  H   -1.0036444   -0.4037044    1.5762770
  H   -0.5645391    1.2058115   -0.9859101
  H    1.2853442    0.7719568    1.4039115
  H    2.3809027    1.7467175   -0.8577157
  H   -0.4184970    2.8960264    0.6055142
  H   -3.0762918    0.6399990    0.6015112
  O   -2.8158456   -0.1239754   -1.2585864
  H   -3.0779412   -1.1406956    0.5461360
  H   -2.3256104   -0.8594227   -1.6612633
  O    1.1298126   -1.9280629    1.2962073
  H    0.6963230   -2.7695375    1.5161143
  H    1.0661906   -2.4192220   -0.7322391
  O    2.4494456   -0.3101713   -1.2540249
$end

$rem
   BASIS  =  6-311++G**
   JOB_TYPE  =  optimization
   METHOD  =  B3LYP
$end

--------------------------------------------------------------
 ----------------------------------------------------------------
             Standard Nuclear Orientation (Angstroms)
    I     Atom           X                Y                Z
 ----------------------------------------------------------------
    1      C       0.8107271382    -1.6143163795    -0.0347173149
    2      O      -0.5699172688    -1.3697965130    -0.2305085072
    3      C      -1.1234777937    -0.2457648310     0.4966855016
    4      C      -0.3954254278     1.0381975896     0.0882657055
    5      O      -0.9190999509     2.1025899721     0.8587804139
    6      C       1.1250908768     0.8996785264     0.3227506978
    7      C       1.5949691048    -0.3484281578    -0.3894817114
    8      O       1.8021541459     2.0477693459    -0.1300987988
    9      C      -2.6076560957    -0.2318258662     0.1387490085
   10      H      -1.0036443848    -0.4037044340     1.5762770002
   11      H      -0.5645391369     1.2058114914    -0.9859100928
   12      H       1.2853441849     0.7719568243     1.4039114963
   13      H       2.3809026501     1.7467175645    -0.8577157032
   14      H      -0.4184970720     2.8960263861     0.6055142161
   15      H      -3.0762918154     0.6399989195     0.6015112156
   16      O      -2.8158456048    -0.1239754635    -1.2585863899
   17      H      -3.0779411710    -1.1406956803     0.5461360055
   18      H      -2.3256103882    -0.8594227490    -1.6612632963
   19      O       1.1298126522    -1.9280628790     1.2962072818
   20      H       0.6963230743    -2.7695374911     1.5161142791
   21      H       1.0661906552    -2.4192219691    -0.7322391206
   22      O       2.4494455999    -0.3101712315    -1.2540249151
 ----------------------------------------------------------------
 Molecular Point Group                 C1    NOp =  1
 Largest Abelian Subgroup              C1    NOp =  1
 Nuclear Repulsion Energy =   806.3742407310 hartrees
 There are       47 alpha and       47 beta electrons
 Requested basis set is 6-311++G(d,p)
 There are 122 shells and 334 basis functions

 Total QAlloc Memory Limit   2000 MB
 Mega-Array Size        61 MB
 MEM_STATIC part        62 MB
 A cutoff of  1.0D-11 yielded   6600 shell pairs
 There are     49924 function pairs (     53442 Cartesian)

 -------------------------------------------------------
 OpenMP Integral Computing Module                       
 Release: version 1.0, May 2013, Q-Chem Inc. Pittsburgh 
 -------------------------------------------------------
 Integral Job Info:
 Integral job number is                      11
 Integral operator is                         1
 short-range coefficients                     0
 long-range coefficients              100000000
 Omega coefficients                           0
 if combine SR and LR in K                    0
 Integral screening is                        0
 Integral computing path is                   2
 max size of driver memory is            800000
 size of driver memory is                593474
 size of scratch memory is              2260544
 max col of scratch BK array               1296
 max len of scratch array in speh3          155
 max len of scratch index in speh4           18
 max int batch size is                      520
 min int batch size is                       52
 fixed nKL is                                52
 max L of basis functions is                  2
 order of int derivative is                   0
 number of shells is                        122
 number of basis is                         346
 number of cartesian basis is               346
 number of contracted shell pairs          6600
 number of primitive shell pairs          15505
 maxK2 (contraction) of shell pair           36
 max number of K2 of shell pair               1
 max number of CS2 of shell pair           1147
 max number of PS2 of shell pair           2238
 mem total for path MDJ                   95880
 -------------------------------------------------------
 Smallest overlap matrix eigenvalue = 5.48E-06

 Scale SEOQF with 1.000000e-01/1.000000e-01/1.000000e-01

 Standard Electronic Orientation quadrupole field applied
 Nucleus-field energy     =     0.0000000153 hartrees
 Guess from superposition of atomic densities
 Warning:  Energy on first SCF cycle will be non-variational
 A restricted hybrid HF-DFT SCF calculation will be
 performed using Pulay DIIS extrapolation
 Exchange:     0.2000 Hartree-Fock + 0.0800 Slater + 0.7200 B88
 Correlation:  0.1900 VWN1RPA + 0.8100 LYP
 Using SG-1 standard quadrature grid
 SCF converges when DIIS error is below 1.0E-08
 ---------------------------------------
  Cycle       Energy         DIIS Error
 ---------------------------------------
    1    -688.4500560956      3.46E-02
    2    -685.9527117568      4.81E-03
    3    -685.5499582297      8.04E-03
    4    -686.1677873747      1.31E-03
    5    -686.1842089945      5.59E-04
    6    -686.1871416270      1.38E-04
    7    -686.1873411406      3.83E-05
    8    -686.1873553364      1.23E-05
    9    -686.1873570118      2.53E-06
   10    -686.1873573428      1.20E-06
   11    -686.1873572970      3.10E-07
   12    -686.1873572958      1.07E-07
   13    -686.1873572923      2.71E-08
   14    -686.1873572932      6.38E-09 Convergence criterion met
 ---------------------------------------
 SCF time:  CPU 574.79 s  wall 575.73 s
 SCF   energy in the final basis set = -686.1873572932
 Total energy in the final basis set = -686.1873572932

 --------------------------------------------------------------

                    Orbital Energies (a.u.)
 --------------------------------------------------------------

 Alpha MOs
 -- Occupied --
-19.175 -19.175 -19.163 -19.148 -19.146 -19.134 -10.314 -10.297
-10.254 -10.252 -10.250 -10.232  -1.119  -1.093  -1.062  -1.052
 -1.039  -1.032  -0.811  -0.793  -0.713  -0.669  -0.639  -0.595
 -0.571  -0.565  -0.536  -0.533  -0.511  -0.507  -0.491  -0.463
 -0.448  -0.444  -0.436  -0.427  -0.408  -0.395  -0.386  -0.364
 -0.351  -0.344  -0.328  -0.324  -0.297  -0.290  -0.286
 -- Virtual --
 -0.069  -0.026  -0.007  -0.003   0.006   0.020   0.025   0.027
  0.038   0.043   0.053   0.063   0.070   0.076   0.083   0.089
  0.090   0.097   0.099   0.105   0.110   0.115   0.116   0.123
  0.126   0.129   0.132   0.134   0.145   0.147   0.149   0.155
  0.160   0.161   0.173   0.176   0.178   0.190   0.197   0.204
  0.209   0.216   0.222   0.226   0.231   0.233   0.238   0.247
  0.252   0.261   0.269   0.272   0.277   0.279   0.294   0.300
  0.301   0.307   0.308   0.312   0.318   0.323   0.328   0.336
  0.340   0.348   0.352   0.353   0.358   0.368   0.374   0.380
  0.383   0.394   0.397   0.410   0.412   0.425   0.429   0.438
  0.478   0.484   0.514   0.540   0.545   0.554   0.566   0.571
  0.579   0.594   0.609   0.625   0.631   0.643   0.654   0.667
  0.678   0.683   0.687   0.712   0.725   0.737   0.742   0.751
  0.762   0.782   0.802   0.813   0.850   0.872   0.904   0.944
  0.988   1.001   1.011   1.040   1.055   1.082   1.100   1.108
  1.123   1.137   1.148   1.152   1.168   1.187   1.198   1.201
  1.208   1.219   1.226   1.244   1.262   1.274   1.287   1.328
  1.342   1.348   1.374   1.386   1.402   1.424   1.453   1.458
  1.473   1.504   1.512   1.518   1.535   1.541   1.563   1.581
  1.585   1.608   1.621   1.627   1.642   1.665   1.669   1.701
  1.709   1.713   1.724   1.737   1.743   1.763   1.775   1.798
  1.829   1.839   1.862   1.868   1.899   1.908   1.921   1.962
  1.983   2.019   2.040   2.050   2.055   2.080   2.086   2.124
  2.149   2.170   2.179   2.197   2.235   2.266   2.290   2.314
  2.344   2.487   2.489   2.511   2.524   2.590   2.604   2.620
  2.626   2.655   2.668   2.704   2.725   2.744   2.773   2.798
  2.825   2.838   2.856   2.860   2.878   2.912   2.939   2.962
  2.980   2.996   3.015   3.042   3.064   3.069   3.095   3.126
  3.138   3.168   3.180   3.195   3.216   3.240   3.260   3.282
  3.297   3.327   3.349   3.365   3.392   3.403   3.483   3.528
  3.694   3.767   3.818   3.841   3.853   3.889   3.909   3.921
  3.977   4.000   4.033   4.091   4.140   4.163   4.180   4.233
  4.323   5.039   5.055   5.065   5.088   5.110   5.137   5.171
  5.321   5.401   5.409   5.426   5.438   5.552   5.614   5.627
  5.645   5.731   5.753  23.716  23.753  23.803  23.828  23.842
 23.874  49.887  49.905  49.916  49.942  49.950  49.986
 --------------------------------------------------------------

          Ground-State Mulliken Net Atomic Charges

     Atom                 Charge (a.u.)
  ----------------------------------------
      1 C                    -0.251416
      2 O                    -0.072849
      3 C                    -0.132019
      4 C                    -0.255310
      5 O                    -0.196309
      6 C                    -0.426450
      7 C                     0.149226
      8 O                    -0.219866
      9 C                    -0.386727
     10 H                     0.228767
     11 H                     0.249870
     12 H                     0.276297
     13 H                     0.268276
     14 H                     0.271044
     15 H                     0.206741
     16 O                    -0.204768
     17 H                     0.166494
     18 H                     0.250011
     19 O                    -0.203663
     20 H                     0.282803
     21 H                     0.252267
     22 O                    -0.252418
  ----------------------------------------
  Sum of atomic charges =     0.000000

 -----------------------------------------------------------------
                    Cartesian Multipole Moments
 -----------------------------------------------------------------
    Charge (ESU x 10^10)
                -0.0000
    Dipole Moment (Debye)
         X      -0.1910      Y      -2.7246      Z       1.2528
       Tot       3.0049
    Quadrupole Moments (Debye-Ang)
        XX     -82.8121     XY       2.5784     YY     -63.8083
        XZ      -2.5375     YZ      -3.2245     ZZ     -72.9267
    Octopole Moments (Debye-Ang^2)
       XXX       5.8561    XXY      -3.3519    XYY      -0.2890
       YYY     -22.9926    XXZ      17.7035    XYZ      -3.8434
       YYZ       2.3043    XZZ      -0.8437    YZZ      -6.8727
       ZZZ      -1.5892
    Hexadecapole Moments (Debye-Ang^3)
      XXXX   -1371.9740   XXXY      35.9719   XXYY    -360.1369
      XYYY     -33.4219   YYYY    -669.7717   XXXZ     -42.2176
      XXYZ      -6.3598   XYYZ      -0.6743   YYYZ     -34.0972
      XXZZ    -298.2733   XYZZ      24.5092   YYZZ    -168.6755
      XZZZ      11.4417   YZZZ      -9.6056   ZZZZ    -323.9419
 -----------------------------------------------------------------
 Calculating analytic gradient of the SCF energy
 Gradient of SCF Energy
            1           2           3           4           5           6
    1  -0.0007100  -0.0019626   0.0008771   0.0002308  -0.0045088   0.0009664
    2   0.0006978   0.0001077  -0.0006338   0.0024897  -0.0060731   0.0012537
    3   0.0032048  -0.0014988  -0.0007586   0.0016515   0.0032919  -0.0013621
            7           8           9          10          11          12
    1  -0.0059908  -0.0039223   0.0007022   0.0007091   0.0000033  -0.0003921
    2  -0.0011322   0.0032659  -0.0013104  -0.0000360  -0.0010716  -0.0002193
    3   0.0066144   0.0048032  -0.0042805   0.0013507  -0.0017218   0.0016460
           13          14          15          16          17          18
    1   0.0024603   0.0045822  -0.0005766  -0.0038569  -0.0009643   0.0046055
    2  -0.0040601   0.0038357   0.0011939   0.0069152  -0.0016650  -0.0051602
    3  -0.0042839  -0.0030264   0.0004003   0.0029400   0.0013007  -0.0004261
           19          20          21          22
    1   0.0046439  -0.0039937   0.0001121   0.0069851
    2   0.0070865  -0.0052044  -0.0013709   0.0010909
    3  -0.0014160   0.0003777  -0.0015081  -0.0072988
 Max gradient component =       7.299E-03
 RMS gradient           =       3.250E-03
 Gradient time:  CPU 193.97 s  wall 193.96 s
 Geometry Optimization Parameters
   NAtoms,    NIC,     NZ,  NCons,   NDum,   NFix, NCnnct, MaxDiis
       22     161       0       0       0       0       0       0


** GEOMETRY OPTIMIZATION IN DELOCALIZED INTERNAL COORDINATES **
   Searching for a Minimum

   Optimization Cycle:   1

                       Coordinates (Angstroms)
     ATOM                X               Y               Z
      1  C         0.8107271382   -1.6143163795   -0.0347173149
      2  O        -0.5699172688   -1.3697965130   -0.2305085072
      3  C        -1.1234777937   -0.2457648310    0.4966855016
      4  C        -0.3954254278    1.0381975896    0.0882657055
      5  O        -0.9190999509    2.1025899721    0.8587804139
      6  C         1.1250908768    0.8996785264    0.3227506978
      7  C         1.5949691048   -0.3484281578   -0.3894817114
      8  O         1.8021541459    2.0477693459   -0.1300987988
      9  C        -2.6076560957   -0.2318258662    0.1387490085
     10  H        -1.0036443848   -0.4037044340    1.5762770002
     11  H        -0.5645391369    1.2058114914   -0.9859100928
     12  H         1.2853441849    0.7719568243    1.4039114963
     13  H         2.3809026501    1.7467175645   -0.8577157032
     14  H        -0.4184970720    2.8960263861    0.6055142161
     15  H        -3.0762918154    0.6399989195    0.6015112156
     16  O        -2.8158456048   -0.1239754635   -1.2585863899
     17  H        -3.0779411710   -1.1406956803    0.5461360055
     18  H        -2.3256103882   -0.8594227490   -1.6612632963
     19  O         1.1298126522   -1.9280628790    1.2962072818
     20  H         0.6963230743   -2.7695374911    1.5161142791
     21  H         1.0661906552   -2.4192219691   -0.7322391206
     22  O         2.4494455999   -0.3101712315   -1.2540249151
   Point Group: c1    Number of degrees of freedom:    60


   Energy is   -686.187357293


 Attempting to Generate Delocalized Internal Coordinates

 60 Hessian modes will be used to form the next step
  Hessian Eigenvalues:
     0.005635    0.006382    0.007193    0.011534    0.013414    0.013725
     0.014628    0.015098    0.016861    0.034956    0.037862    0.045005
     0.050216    0.051302    0.052637    0.060669    0.062022    0.065585
     0.068681    0.074427    0.078609    0.085773    0.090538    0.114976
     0.115418    0.124363    0.139133    0.148442    0.160000    0.160000
     0.160000    0.160000    0.171172    0.186608    0.195876    0.207353
     0.220866    0.248009    0.273391    0.277203    0.293174    0.297215
     0.302103    0.335230    0.336368    0.336546    0.339440    0.342078
     0.345101    0.372098    0.415434    0.429352    0.432969    0.443690
     0.449411    0.519235    0.530154    0.530220    0.531187    0.971081

 Minimum Search - Taking Simple RFO Step
 Searching for Lamda that Minimizes Along All modes
 Value Taken    Lamda =  -0.00125487
 Step Taken.  Stepsize is  0.124726

                             Maximum     Tolerance    Cnvgd?
         Gradient           0.007208      0.000300      NO
         Displacement       0.047932      0.001200      NO
         Energy change     *********      0.000001      NO


 New Cartesian Coordinates Obtained by Inverse Iteration

 Displacement from previous Coordinates is:  0.257952
 ----------------------------------------------------------------
             Standard Nuclear Orientation (Angstroms)
    I     Atom           X                Y                Z
 ----------------------------------------------------------------
    1      C       0.8144290695    -1.6191380830    -0.0363054082
    2      O      -0.5651510195    -1.3712152865    -0.2309296313
    3      C      -1.1215329079    -0.2398351380     0.4851541559
    4      C      -0.3910169513     1.0427217595     0.0750671557
    5      O      -0.9199088382     2.1090297542     0.8428664030
    6      C       1.1281054067     0.8978885946     0.3198940872
    7      C       1.5995137755    -0.3522421834    -0.3867292751
    8      O       1.8149425737     2.0501314758    -0.1128890704
    9      C      -2.6089064599    -0.2267130274     0.1415679730
   10      H      -1.0031196001    -0.3912787702     1.5636091746
   11      H      -0.5561012019     1.2190438135    -0.9959103589
   12      H       1.2800293455     0.7651394471     1.3991159121
   13      H       2.4143664743     1.7807318389    -0.8280405428
   14      H      -0.4381986132     2.9117346387     0.6066652567
   15      H      -3.0670996618     0.6509505864     0.5987646895
   16      O      -2.8497125708    -0.1451154574    -1.2553592986
   17      H      -3.0748749228    -1.1249879068     0.5674017169
   18      H      -2.4054405212    -0.8922708695    -1.6741980718
   19      O       1.1309588689    -1.9457659758     1.2937036053
   20      H       0.7247952533    -2.7943442083     1.5104673341
   21      H       1.0724037329    -2.4185639100    -0.7343769124
   22      O       2.4645327409    -0.3220781174    -1.2331819229
 ----------------------------------------------------------------
 Molecular Point Group                 C1    NOp =  1
 Largest Abelian Subgroup              C1    NOp =  1
 Nuclear Repulsion Energy =   804.8770154303 hartrees
 There are       47 alpha and       47 beta electrons
 Applying Cartesian multipole field
    Component          Value
    ---------          -----
     (2,0,0)        1.00000E-11
     (0,2,0)        2.00000E-11
     (0,0,2)       -3.00000E-11
 Nucleus-field energy     =     0.0000000157 hartrees
 Requested basis set is 6-311++G(d,p)
 There are 122 shells and 334 basis functions
 A cutoff of  1.0D-11 yielded   6588 shell pairs
 There are     49815 function pairs (     53319 Cartesian)
 Smallest overlap matrix eigenvalue = 5.63E-06
 Guess MOs from SCF MO coefficient file
 Reading MOs from coefficient file
 Reading MOs from coefficient file
 A restricted hybrid HF-DFT SCF calculation will be
 performed using Pulay DIIS extrapolation
 Exchange:     0.2000 Hartree-Fock + 0.0800 Slater + 0.7200 B88
 Correlation:  0.1900 VWN1RPA + 0.8100 LYP
 Using SG-1 standard quadrature grid
 SCF converges when DIIS error is below 1.0E-08
 Geometry optimization detected.  Setting ReadMinima to 0
 Setting SaveMinima to 0
 ---------------------------------------
  Cycle       Energy         DIIS Error
 ---------------------------------------
    1    -686.1985241589      4.92E-04
    2    -686.1879467797      7.64E-05
    3    -686.1879112088      1.01E-04
    4    -686.1880120482      2.78E-05
    5    -686.1880178989      1.22E-05
    6    -686.1880191537      3.05E-06
    7    -686.1880189694      1.05E-06
    8    -686.1880191066      2.39E-07
    9    -686.1880191159      1.15E-07
   10    -686.1880191090      2.10E-08
   11    -686.1880191058      8.72E-09 Convergence criterion met
 ---------------------------------------
 SCF time:  CPU 450.23 s  wall 450.60 s
 SCF   energy in the final basis set = -686.1880191058
 Total energy in the final basis set = -686.1880191058

 --------------------------------------------------------------

                    Orbital Energies (a.u.)
 --------------------------------------------------------------

 Alpha MOs
 -- Occupied --
-19.173 -19.173 -19.161 -19.147 -19.145 -19.133 -10.313 -10.296
-10.253 -10.251 -10.250 -10.231  -1.118  -1.093  -1.061  -1.051
 -1.039  -1.031  -0.811  -0.793  -0.713  -0.670  -0.639  -0.595
 -0.571  -0.566  -0.536  -0.533  -0.512  -0.507  -0.491  -0.463
 -0.447  -0.442  -0.436  -0.426  -0.408  -0.393  -0.385  -0.362
 -0.350  -0.343  -0.326  -0.323  -0.297  -0.290  -0.284
 -- Virtual --
 -0.066  -0.025  -0.007  -0.003   0.005   0.020   0.025   0.028
  0.038   0.043   0.053   0.062   0.071   0.076   0.084   0.089
  0.090   0.097   0.100   0.106   0.111   0.115   0.117   0.124
  0.127   0.129   0.132   0.134   0.145   0.147   0.149   0.156
  0.161   0.162   0.174   0.175   0.179   0.190   0.197   0.204
  0.209   0.217   0.223   0.226   0.232   0.233   0.238   0.248
  0.252   0.261   0.269   0.273   0.277   0.278   0.294   0.300
  0.302   0.308   0.308   0.312   0.319   0.324   0.327   0.336
  0.341   0.348   0.353   0.354   0.358   0.367   0.374   0.381
  0.382   0.393   0.399   0.410   0.412   0.426   0.429   0.438
  0.480   0.489   0.514   0.540   0.546   0.555   0.565   0.574
  0.581   0.594   0.609   0.624   0.631   0.643   0.655   0.668
  0.680   0.684   0.688   0.714   0.727   0.738   0.740   0.752
  0.764   0.784   0.803   0.814   0.854   0.871   0.904   0.948
  0.989   1.004   1.010   1.041   1.056   1.083   1.097   1.108
  1.123   1.138   1.149   1.152   1.169   1.189   1.198   1.202
  1.208   1.220   1.228   1.246   1.260   1.274   1.291   1.332
  1.345   1.352   1.374   1.385   1.406   1.427   1.454   1.456
  1.475   1.502   1.511   1.519   1.537   1.543   1.562   1.582
  1.586   1.606   1.615   1.628   1.641   1.665   1.672   1.699
  1.708   1.714   1.725   1.739   1.743   1.762   1.776   1.799
  1.828   1.840   1.865   1.870   1.900   1.911   1.922   1.967
  1.983   2.020   2.040   2.053   2.060   2.083   2.089   2.129
  2.153   2.173   2.181   2.200   2.239   2.265   2.295   2.315
  2.346   2.490   2.494   2.514   2.529   2.585   2.609   2.620
  2.622   2.653   2.661   2.703   2.725   2.747   2.772   2.800
  2.822   2.837   2.856   2.858   2.879   2.909   2.937   2.963
  2.980   2.997   3.015   3.040   3.059   3.070   3.097   3.128
  3.141   3.164   3.181   3.194   3.217   3.242   3.261   3.286
  3.298   3.328   3.353   3.365   3.390   3.401   3.485   3.533
  3.700   3.770   3.825   3.853   3.865   3.901   3.913   3.925
  3.975   3.994   4.027   4.091   4.138   4.163   4.181   4.233
  4.323   5.039   5.055   5.065   5.088   5.110   5.135   5.168
  5.319   5.396   5.404   5.422   5.433   5.561   5.619   5.641
  5.660   5.739   5.762  23.718  23.755  23.804  23.833  23.846
 23.875  49.890  49.907  49.917  49.944  49.955  49.990
 --------------------------------------------------------------

          Ground-State Mulliken Net Atomic Charges

     Atom                 Charge (a.u.)
  ----------------------------------------
      1 C                    -0.245121
      2 O                    -0.070612
      3 C                    -0.148967
      4 C                    -0.235669
      5 O                    -0.201556
      6 C                    -0.427075
      7 C                     0.148246
      8 O                    -0.228225
      9 C                    -0.372690
     10 H                     0.230992
     11 H                     0.247386
     12 H                     0.276900
     13 H                     0.269650
     14 H                     0.272060
     15 H                     0.210501
     16 O                    -0.211498
     17 H                     0.165652
     18 H                     0.251753
     19 O                    -0.211691
     20 H                     0.283554
     21 H                     0.251228
     22 O                    -0.254817
  ----------------------------------------
  Sum of atomic charges =     0.000000

 -----------------------------------------------------------------
                    Cartesian Multipole Moments
 -----------------------------------------------------------------
    Charge (ESU x 10^10)
                -0.0000
    Dipole Moment (Debye)
         X      -0.1855      Y      -2.6484      Z       1.1734
       Tot       2.9026
    Quadrupole Moments (Debye-Ang)
        XX     -82.6162     XY       2.7467     YY     -63.3134
        XZ      -2.4664     YZ      -3.1650     ZZ     -72.7912
    Octopole Moments (Debye-Ang^2)
       XXX       6.4931    XXY      -2.9394    XYY      -0.1063
       YYY     -22.2832    XXZ      17.1229    XYZ      -4.7477
       YYZ       2.0518    XZZ      -1.3612    YZZ      -6.7988
       ZZZ      -2.0964
    Hexadecapole Moments (Debye-Ang^3)
      XXXX   -1387.3818   XXXY      40.6589   XXYY    -359.8986
      XYYY     -34.2527   YYYY    -668.1956   XXXZ     -44.2579
      XXYZ      -6.2015   XYYZ      -1.1489   YYYZ     -35.3123
      XXZZ    -297.7799   XYZZ      24.8862   YYZZ    -168.1880
      XZZZ      10.2265   YZZZ      -8.9302   ZZZZ    -319.3176
 -----------------------------------------------------------------
 Calculating analytic gradient of the SCF energy
 Gradient of SCF Energy
            1           2           3           4           5           6
    1   0.0013859  -0.0001491   0.0001278  -0.0006547  -0.0001037   0.0008759
    2  -0.0000532  -0.0003920   0.0000132  -0.0004912  -0.0002740  -0.0001077
    3   0.0001764  -0.0004836   0.0009131   0.0006835  -0.0001272   0.0003418
            7           8           9          10          11          12
    1  -0.0029073  -0.0001707  -0.0006048   0.0002654  -0.0001081  -0.0001816
    2  -0.0009267   0.0009614   0.0010868  -0.0000240  -0.0001462   0.0000520
    3   0.0011859   0.0010048  -0.0004295  -0.0002173  -0.0001964  -0.0000154
           13          14          15          16          17          18
    1   0.0008881   0.0003769   0.0000002  -0.0009166  -0.0002459   0.0007574
    2  -0.0001197   0.0009098  -0.0000306  -0.0002541  -0.0000209  -0.0005452
    3  -0.0013581  -0.0000939   0.0004778  -0.0000247   0.0000882  -0.0007280
           19          20          21          22
    1   0.0007128  -0.0007740   0.0001339   0.0012921
    2   0.0001693  -0.0003607  -0.0001627   0.0007163
    3  -0.0005121   0.0004350   0.0000307  -0.0011511
 Max gradient component =       2.907E-03
 RMS gradient           =       6.907E-04
 Gradient time:  CPU 193.06 s  wall 193.03 s
 Geometry Optimization Parameters
   NAtoms,    NIC,     NZ,  NCons,   NDum,   NFix, NCnnct, MaxDiis
       22     161       0       0       0       0       0       0

 Cartesian Hessian Update
 Hessian Updated using BFGS Update


** GEOMETRY OPTIMIZATION IN DELOCALIZED INTERNAL COORDINATES **
   Searching for a Minimum

   Optimization Cycle:   2

                       Coordinates (Angstroms)
     ATOM                X               Y               Z
      1  C         0.8144290695   -1.6191380830   -0.0363054082
      2  O        -0.5651510195   -1.3712152865   -0.2309296313
      3  C        -1.1215329079   -0.2398351380    0.4851541559
      4  C        -0.3910169513    1.0427217595    0.0750671557
      5  O        -0.9199088382    2.1090297542    0.8428664030
      6  C         1.1281054067    0.8978885946    0.3198940872
      7  C         1.5995137755   -0.3522421834   -0.3867292751
      8  O         1.8149425737    2.0501314758   -0.1128890704
      9  C        -2.6089064599   -0.2267130274    0.1415679730
     10  H        -1.0031196001   -0.3912787702    1.5636091746
     11  H        -0.5561012019    1.2190438135   -0.9959103589
     12  H         1.2800293455    0.7651394471    1.3991159121
     13  H         2.4143664743    1.7807318389   -0.8280405428
     14  H        -0.4381986132    2.9117346387    0.6066652567
     15  H        -3.0670996618    0.6509505864    0.5987646895
     16  O        -2.8497125708   -0.1451154574   -1.2553592986
     17  H        -3.0748749228   -1.1249879068    0.5674017169
     18  H        -2.4054405212   -0.8922708695   -1.6741980718
     19  O         1.1309588689   -1.9457659758    1.2937036053
     20  H         0.7247952533   -2.7943442083    1.5104673341
     21  H         1.0724037329   -2.4185639100   -0.7343769124
     22  O         2.4645327409   -0.3220781174   -1.2331819229
   Point Group: c1    Number of degrees of freedom:    60


   Energy is   -686.188019106

 Hessian Updated using BFGS Update

 58 Hessian modes will be used to form the next step
  Hessian Eigenvalues:
     0.005707    0.006394    0.007203    0.011561    0.012805    0.013723
     0.014429    0.014772    0.016812    0.034994    0.037359    0.044927
     0.050265    0.051796    0.052909    0.060905    0.062172    0.064977
     0.068645    0.074431    0.078251    0.085562    0.090536    0.114958
     0.115429    0.124376    0.139329    0.148239    0.159885    0.168016
     0.172810    0.186292    0.196369    0.211276    0.223259    0.247485
     0.275284    0.277257    0.293166    0.297812    0.302120    0.334741
     0.336236    0.336596    0.340102    0.341802    0.344807    0.373841
     0.414382    0.431423    0.434435    0.447197    0.451104    0.492439
     0.525850    0.530334    0.530956    0.950204

 Minimum Search - Taking Simple RFO Step
 Searching for Lamda that Minimizes Along All modes
 Value Taken    Lamda =  -0.00014391
 Step Taken.  Stepsize is  0.085449

                             Maximum     Tolerance    Cnvgd?
         Gradient           0.001427      0.000300      NO
         Displacement       0.045647      0.001200      NO
         Energy change     -0.000662      0.000001      NO


 New Cartesian Coordinates Obtained by Inverse Iteration

 Displacement from previous Coordinates is:  0.105914
 ----------------------------------------------------------------
             Standard Nuclear Orientation (Angstroms)
    I     Atom           X                Y                Z
 ----------------------------------------------------------------
    1      C       0.8142122815    -1.6184729302    -0.0330064301
    2      O      -0.5634477307    -1.3703476999    -0.2332943122
    3      C      -1.1194950213    -0.2393197014     0.4805796162
    4      C      -0.3914252131     1.0427250297     0.0671195819
    5      O      -0.9253203782     2.1051406028     0.8366063428
    6      C       1.1261570570     0.8993243225     0.3163860806
    7      C       1.6064601504    -0.3539794561    -0.3791480130
    8      O       1.8117663677     2.0496055754    -0.1195274458
    9      C      -2.6065194784    -0.2285873869     0.1450963958
   10      H      -1.0002674121    -0.3890078425     1.5592588582
   11      H      -0.5555139208     1.2206599690    -1.0031739552
   12      H       1.2755086249     0.7736128594     1.3965935172
   13      H       2.4200980000     1.7761473554    -0.8223134528
   14      H      -0.4483651601     2.9092331329     0.6024522492
   15      H      -3.0637297714     0.6443990516     0.6109087702
   16      O      -2.8550647954    -0.1276797024    -1.2485600740
   17      H      -3.0683444023    -1.1317276132     0.5634548412
   18      H      -2.4294890441    -0.8776463039    -1.6774453126
   19      O       1.1255146731    -1.9468850005     1.2980517508
   20      H       0.7388888133    -2.8051920318     1.5053928570
   21      H       1.0750981286    -2.4166928457    -0.7304996095
   22      O       2.4762922040    -0.3314864093    -1.2185752845
 ----------------------------------------------------------------
 Molecular Point Group                 C1    NOp =  1
 Largest Abelian Subgroup              C1    NOp =  1
 Nuclear Repulsion Energy =   805.0950852274 hartrees
 There are       47 alpha and       47 beta electrons
 Applying Cartesian multipole field
    Component          Value
    ---------          -----
     (2,0,0)        1.00000E-11
     (0,2,0)        2.00000E-11
     (0,0,2)       -3.00000E-11
 Nucleus-field energy     =     0.0000000157 hartrees
 Requested basis set is 6-311++G(d,p)
 There are 122 shells and 334 basis functions
 A cutoff of  1.0D-11 yielded   6582 shell pairs
 There are     49793 function pairs (     53297 Cartesian)
 Smallest overlap matrix eigenvalue = 5.66E-06
 Guess MOs from SCF MO coefficient file
 Reading MOs from coefficient file
 Reading MOs from coefficient file
 A restricted hybrid HF-DFT SCF calculation will be
 performed using Pulay DIIS extrapolation
 Exchange:     0.2000 Hartree-Fock + 0.0800 Slater + 0.7200 B88
 Correlation:  0.1900 VWN1RPA + 0.8100 LYP
 Using SG-1 standard quadrature grid
 SCF converges when DIIS error is below 1.0E-08
 Geometry optimization detected.  Setting ReadMinima to 0
 Setting SaveMinima to 0
 ---------------------------------------
  Cycle       Energy         DIIS Error
 ---------------------------------------
    1    -686.1920980353      2.34E-04
    2    -686.1880902886      3.13E-05
    3    -686.1880916451      3.14E-05
    4    -686.1880993668      1.53E-05
    5    -686.1881021856      4.26E-06
    6    -686.1881023721      1.39E-06
    7    -686.1881024105      5.21E-07
    8    -686.1881023700      1.07E-07
    9    -686.1881023688      4.82E-08
   10    -686.1881023728      1.34E-08
   11    -686.1881023707      3.85E-09 Convergence criterion met
 ---------------------------------------
 SCF time:  CPU 439.01 s  wall 439.43 s
 SCF   energy in the final basis set = -686.1881023707
 Total energy in the final basis set = -686.1881023707

 --------------------------------------------------------------

                    Orbital Energies (a.u.)
 --------------------------------------------------------------

 Alpha MOs
 -- Occupied --
-19.173 -19.172 -19.161 -19.147 -19.145 -19.133 -10.312 -10.295
-10.253 -10.250 -10.250 -10.231  -1.118  -1.094  -1.062  -1.051
 -1.040  -1.032  -0.811  -0.792  -0.713  -0.670  -0.639  -0.595
 -0.571  -0.566  -0.536  -0.533  -0.513  -0.507  -0.490  -0.463
 -0.447  -0.442  -0.436  -0.425  -0.408  -0.393  -0.385  -0.362
 -0.350  -0.343  -0.325  -0.323  -0.297  -0.290  -0.284
 -- Virtual --
 -0.066  -0.025  -0.006  -0.003   0.005   0.020   0.025   0.028
  0.038   0.044   0.053   0.062   0.071   0.077   0.084   0.089
  0.090   0.097   0.100   0.106   0.110   0.115   0.117   0.124
  0.127   0.129   0.132   0.134   0.145   0.147   0.149   0.156
  0.161   0.163   0.174   0.176   0.179   0.190   0.198   0.204
  0.210   0.217   0.222   0.226   0.232   0.233   0.238   0.248
  0.253   0.262   0.269   0.273   0.277   0.279   0.294   0.300
  0.302   0.308   0.309   0.312   0.319   0.324   0.327   0.335
  0.341   0.348   0.353   0.354   0.358   0.368   0.374   0.381
  0.383   0.393   0.399   0.411   0.412   0.426   0.429   0.439
  0.480   0.490   0.514   0.540   0.547   0.556   0.566   0.574
  0.582   0.595   0.609   0.623   0.632   0.643   0.654   0.668
  0.680   0.684   0.688   0.714   0.727   0.739   0.740   0.752
  0.764   0.785   0.804   0.816   0.855   0.872   0.904   0.948
  0.989   1.003   1.010   1.041   1.054   1.083   1.096   1.108
  1.124   1.138   1.149   1.152   1.169   1.190   1.198   1.203
  1.209   1.221   1.228   1.246   1.260   1.274   1.291   1.333
  1.346   1.353   1.374   1.385   1.407   1.425   1.455   1.456
  1.477   1.502   1.509   1.519   1.537   1.544   1.562   1.583
  1.586   1.606   1.616   1.629   1.641   1.665   1.673   1.698
  1.708   1.715   1.726   1.740   1.743   1.762   1.778   1.800
  1.831   1.840   1.866   1.870   1.901   1.912   1.924   1.968
  1.984   2.020   2.041   2.055   2.063   2.085   2.091   2.132
  2.155   2.174   2.180   2.200   2.240   2.265   2.297   2.316
  2.347   2.492   2.496   2.515   2.530   2.584   2.610   2.622
  2.623   2.654   2.662   2.705   2.727   2.748   2.773   2.801
  2.823   2.839   2.856   2.859   2.879   2.911   2.938   2.965
  2.981   2.999   3.017   3.042   3.060   3.070   3.099   3.129
  3.143   3.165   3.183   3.197   3.218   3.243   3.262   3.287
  3.297   3.330   3.355   3.366   3.392   3.403   3.486   3.534
  3.702   3.772   3.826   3.855   3.868   3.904   3.914   3.927
  3.977   3.994   4.028   4.092   4.139   4.163   4.183   4.235
  4.326   5.039   5.055   5.066   5.088   5.111   5.137   5.168
  5.322   5.398   5.405   5.425   5.435   5.564   5.622   5.646
  5.663   5.741   5.765  23.719  23.757  23.807  23.834  23.848
 23.876  49.890  49.908  49.918  49.944  49.956  49.991
 --------------------------------------------------------------

          Ground-State Mulliken Net Atomic Charges

     Atom                 Charge (a.u.)
  ----------------------------------------
      1 C                    -0.248830
      2 O                    -0.065811
      3 C                    -0.164358
      4 C                    -0.222160
      5 O                    -0.200319
      6 C                    -0.435150
      7 C                     0.151841
      8 O                    -0.227815
      9 C                    -0.368062
     10 H                     0.232642
     11 H                     0.247746
     12 H                     0.276964
     13 H                     0.269176
     14 H                     0.271680
     15 H                     0.211200
     16 O                    -0.211526
     17 H                     0.165342
     18 H                     0.251598
     19 O                    -0.213765
     20 H                     0.283609
     21 H                     0.251154
     22 O                    -0.255153
  ----------------------------------------
  Sum of atomic charges =    -0.000000

 -----------------------------------------------------------------
                    Cartesian Multipole Moments
 -----------------------------------------------------------------
    Charge (ESU x 10^10)
                 0.0000
    Dipole Moment (Debye)
         X      -0.1785      Y      -2.6673      Z       1.1379
       Tot       2.9054
    Quadrupole Moments (Debye-Ang)
        XX     -82.4816     XY       2.8045     YY     -63.2383
        XZ      -2.3141     YZ      -3.0638     ZZ     -72.7191
    Octopole Moments (Debye-Ang^2)
       XXX       6.3390    XXY      -3.3980    XYY       0.0421
       YYY     -22.7619    XXZ      16.8164    XYZ      -5.0249
       YYZ       2.3118    XZZ      -1.5871    YZZ      -6.7032
       ZZZ      -2.7074
    Hexadecapole Moments (Debye-Ang^3)
      XXXX   -1390.3649   XXXY      44.6727   XXYY    -359.5043
      XYYY     -34.3337   YYYY    -665.9677   XXXZ     -42.8904
      XXYZ      -5.1505   XYYZ      -0.6153   YYYZ     -34.4013
      XXZZ    -296.4461   XYZZ      25.3530   YYZZ    -168.0095
      XZZZ      10.4421   YZZZ      -7.1801   ZZZZ    -316.8315
 -----------------------------------------------------------------
 Calculating analytic gradient of the SCF energy
 Gradient of SCF Energy
            1           2           3           4           5           6
    1   0.0007320  -0.0003326   0.0001195  -0.0001792   0.0002939   0.0002180
    2   0.0000962  -0.0001342   0.0005186   0.0000969   0.0003567  -0.0001490
    3  -0.0001323  -0.0001114   0.0005247  -0.0003159  -0.0004046   0.0000745
            7           8           9          10          11          12
    1   0.0006279   0.0004085  -0.0001342  -0.0001138  -0.0000643   0.0000207
    2  -0.0002239  -0.0003356  -0.0002679  -0.0001324   0.0000432   0.0002580
    3   0.0004578  -0.0000521  -0.0000572  -0.0002398   0.0000161  -0.0003280
           13          14          15          16          17          18
    1  -0.0005302  -0.0003555   0.0001946  -0.0000065  -0.0000909  -0.0000763
    2   0.0002063  -0.0005687  -0.0000596  -0.0006943   0.0002333   0.0006908
    3   0.0002614   0.0002512  -0.0001995  -0.0000421   0.0000330   0.0002773
           19          20          21          22
    1   0.0000926  -0.0000905   0.0000259  -0.0007599
    2  -0.0008292   0.0007420   0.0001572  -0.0000043
    3  -0.0002748   0.0000266   0.0001862   0.0000487
 Max gradient component =       8.292E-04
 RMS gradient           =       3.307E-04
 Gradient time:  CPU 193.85 s  wall 193.83 s
 Geometry Optimization Parameters
   NAtoms,    NIC,     NZ,  NCons,   NDum,   NFix, NCnnct, MaxDiis
       22     161       0       0       0       0       0       0

 Cartesian Hessian Update
 Hessian Updated using BFGS Update


** GEOMETRY OPTIMIZATION IN DELOCALIZED INTERNAL COORDINATES **
   Searching for a Minimum

   Optimization Cycle:   3

                       Coordinates (Angstroms)
     ATOM                X               Y               Z
      1  C         0.8142122815   -1.6184729302   -0.0330064301
      2  O        -0.5634477307   -1.3703476999   -0.2332943122
      3  C        -1.1194950213   -0.2393197014    0.4805796162
      4  C        -0.3914252131    1.0427250297    0.0671195819
      5  O        -0.9253203782    2.1051406028    0.8366063428
      6  C         1.1261570570    0.8993243225    0.3163860806
      7  C         1.6064601504   -0.3539794561   -0.3791480130
      8  O         1.8117663677    2.0496055754   -0.1195274458
      9  C        -2.6065194784   -0.2285873869    0.1450963958
     10  H        -1.0002674121   -0.3890078425    1.5592588582
     11  H        -0.5555139208    1.2206599690   -1.0031739552
     12  H         1.2755086249    0.7736128594    1.3965935172
     13  H         2.4200980000    1.7761473554   -0.8223134528
     14  H        -0.4483651601    2.9092331329    0.6024522492
     15  H        -3.0637297714    0.6443990516    0.6109087702
     16  O        -2.8550647954   -0.1276797024   -1.2485600740
     17  H        -3.0683444023   -1.1317276132    0.5634548412
     18  H        -2.4294890441   -0.8776463039   -1.6774453126
     19  O         1.1255146731   -1.9468850005    1.2980517508
     20  H         0.7388888133   -2.8051920318    1.5053928570
     21  H         1.0750981286   -2.4166928457   -0.7304996095
     22  O         2.4762922040   -0.3314864093   -1.2185752845
   Point Group: c1    Number of degrees of freedom:    60


   Energy is   -686.188102371

 Hessian Updated using BFGS Update

 59 Hessian modes will be used to form the next step
  Hessian Eigenvalues:
     0.004587    0.006293    0.007143    0.009652    0.012446    0.013736
     0.014030    0.014739    0.017715    0.035000    0.037634    0.044827
     0.051046    0.052273    0.053721    0.061423    0.062092    0.065699
     0.068593    0.074478    0.079688    0.085696    0.090670    0.115022
     0.115510    0.124511    0.139238    0.148804    0.159924    0.160098
     0.168658    0.175065    0.187070    0.196404    0.208549    0.222646
     0.251083    0.272801    0.277361    0.292398    0.299230    0.302119
     0.335128    0.336204    0.337184    0.339747    0.342715    0.345921
     0.371785    0.411674    0.431432    0.434773    0.448129    0.458921
     0.522815    0.530290    0.530870    0.567166    0.971869

 Minimum Search - Taking Simple RFO Step
 Searching for Lamda that Minimizes Along All modes
 Value Taken    Lamda =  -0.00007762
 Step Taken.  Stepsize is  0.110034

                             Maximum     Tolerance    Cnvgd?
         Gradient           0.000859      0.000300      NO
         Displacement       0.057622      0.001200      NO
         Energy change     -0.000083      0.000001      NO


 New Cartesian Coordinates Obtained by Inverse Iteration

 Displacement from previous Coordinates is:  0.102552
 ----------------------------------------------------------------
             Standard Nuclear Orientation (Angstroms)
    I     Atom           X                Y                Z
 ----------------------------------------------------------------
    1      C       0.8113872731    -1.6175485958    -0.0325665702
    2      O      -0.5646661150    -1.3701057802    -0.2359166044
    3      C      -1.1196283167    -0.2391132882     0.4769231731
    4      C      -0.3927296980     1.0435851124     0.0628819903
    5      O      -0.9265621619     2.1045668423     0.8348764695
    6      C       1.1238521129     0.9001033525     0.3117529172
    7      C       1.6059953868    -0.3541145752    -0.3808477863
    8      O       1.8103742386     2.0493110138    -0.1247339529
    9      C      -2.6065499767    -0.2292692172     0.1470473890
   10      H      -0.9985428985    -0.3872605123     1.5560419940
   11      H      -0.5571731194     1.2232593993    -1.0067537171
   12      H       1.2715179515     0.7738430386     1.3926126012
   13      H       2.4289788488     1.7727816729    -0.8164745319
   14      H      -0.4527432044     2.9097678663     0.5986673837
   15      H      -3.0647920419     0.6382700539     0.6221291880
   16      O      -2.8600499678    -0.1146555844    -1.2446623622
   17      H      -3.0636647161    -1.1381477554     0.5578364749
   18      H      -2.4539004332    -0.8712605327    -1.6802261230
   19      O       1.1207619093    -1.9408508048     1.3006846781
   20      H       0.7594661187    -2.8113452641     1.5021644929
   21      H       1.0750988080    -2.4172322131    -0.7274302475
   22      O       2.4965839743    -0.3407612538    -1.1976498846
 ----------------------------------------------------------------
 Molecular Point Group                 C1    NOp =  1
 Largest Abelian Subgroup              C1    NOp =  1
 Nuclear Repulsion Energy =   805.0836649646 hartrees
 There are       47 alpha and       47 beta electrons
 Applying Cartesian multipole field
    Component          Value
    ---------          -----
     (2,0,0)        1.00000E-11
     (0,2,0)        2.00000E-11
     (0,0,2)       -3.00000E-11
 Nucleus-field energy     =     0.0000000158 hartrees
 Requested basis set is 6-311++G(d,p)
 There are 122 shells and 334 basis functions
 A cutoff of  1.0D-11 yielded   6582 shell pairs
 There are     49797 function pairs (     53302 Cartesian)
 Smallest overlap matrix eigenvalue = 5.69E-06
 Guess MOs from SCF MO coefficient file
 Reading MOs from coefficient file
 Reading MOs from coefficient file
 A restricted hybrid HF-DFT SCF calculation will be
 performed using Pulay DIIS extrapolation
 Exchange:     0.2000 Hartree-Fock + 0.0800 Slater + 0.7200 B88
 Correlation:  0.1900 VWN1RPA + 0.8100 LYP
 Using SG-1 standard quadrature grid
 SCF converges when DIIS error is below 1.0E-08
 Geometry optimization detected.  Setting ReadMinima to 0
 Setting SaveMinima to 0
 ---------------------------------------
  Cycle       Energy         DIIS Error
 ---------------------------------------
    1    -686.1879746586      3.28E-04
    2    -686.1881109715      3.61E-05
    3    -686.1881151650      4.01E-05
    4    -686.1881281286      1.93E-05
    5    -686.1881320073      4.33E-06
    6    -686.1881325202      2.22E-06
    7    -686.1881325144      6.91E-07
    8    -686.1881324078      1.29E-07
    9    -686.1881324108      6.58E-08
   10    -686.1881324343      1.56E-08
   11    -686.1881324332      4.80E-09 Convergence criterion met
 ---------------------------------------
 SCF time:  CPU 441.10 s  wall 441.46 s
 SCF   energy in the final basis set = -686.1881324332
 Total energy in the final basis set = -686.1881324332

 --------------------------------------------------------------

                    Orbital Energies (a.u.)
 --------------------------------------------------------------

 Alpha MOs
 -- Occupied --
-19.173 -19.172 -19.160 -19.147 -19.144 -19.133 -10.312 -10.295
-10.253 -10.250 -10.249 -10.230  -1.118  -1.093  -1.062  -1.051
 -1.040  -1.032  -0.811  -0.792  -0.713  -0.669  -0.639  -0.595
 -0.570  -0.566  -0.535  -0.533  -0.513  -0.507  -0.489  -0.463
 -0.446  -0.442  -0.436  -0.424  -0.408  -0.392  -0.385  -0.362
 -0.350  -0.343  -0.325  -0.323  -0.296  -0.290  -0.284
 -- Virtual --
 -0.066  -0.025  -0.006  -0.003   0.005   0.020   0.025   0.028
  0.038   0.044   0.053   0.062   0.071   0.077   0.084   0.089
  0.090   0.098   0.100   0.106   0.110   0.115   0.118   0.124
  0.127   0.129   0.132   0.134   0.145   0.148   0.149   0.156
  0.162   0.163   0.174   0.176   0.179   0.190   0.198   0.204
  0.210   0.217   0.222   0.226   0.232   0.233   0.238   0.249
  0.253   0.262   0.269   0.274   0.277   0.279   0.295   0.300
  0.303   0.309   0.310   0.312   0.320   0.325   0.327   0.335
  0.341   0.349   0.353   0.355   0.359   0.368   0.374   0.381
  0.383   0.394   0.400   0.411   0.413   0.426   0.429   0.439
  0.480   0.491   0.515   0.540   0.547   0.556   0.566   0.575
  0.582   0.596   0.610   0.623   0.631   0.642   0.653   0.668
  0.681   0.685   0.688   0.715   0.728   0.739   0.740   0.752
  0.766   0.785   0.803   0.815   0.858   0.872   0.903   0.948
  0.989   1.004   1.011   1.042   1.053   1.084   1.095   1.108
  1.124   1.139   1.148   1.153   1.169   1.190   1.198   1.204
  1.209   1.221   1.229   1.247   1.259   1.275   1.292   1.337
  1.348   1.355   1.374   1.383   1.407   1.425   1.456   1.457
  1.477   1.501   1.506   1.519   1.537   1.545   1.561   1.582
  1.586   1.606   1.616   1.629   1.641   1.665   1.673   1.697
  1.708   1.716   1.725   1.742   1.743   1.763   1.780   1.801
  1.832   1.843   1.865   1.870   1.902   1.914   1.925   1.970
  1.983   2.020   2.042   2.055   2.065   2.086   2.091   2.132
  2.154   2.175   2.179   2.202   2.241   2.264   2.299   2.317
  2.347   2.492   2.497   2.513   2.529   2.583   2.613   2.623
  2.624   2.655   2.663   2.706   2.727   2.750   2.774   2.801
  2.822   2.840   2.856   2.859   2.880   2.912   2.939   2.966
  2.982   3.000   3.019   3.043   3.060   3.069   3.100   3.130
  3.144   3.165   3.184   3.198   3.218   3.243   3.261   3.290
  3.295   3.332   3.355   3.366   3.393   3.404   3.486   3.537
  3.703   3.773   3.826   3.856   3.869   3.904   3.913   3.928
  3.976   3.994   4.028   4.092   4.141   4.162   4.184   4.236
  4.328   5.039   5.054   5.067   5.088   5.112   5.138   5.168
  5.323   5.398   5.405   5.426   5.435   5.564   5.622   5.646
  5.663   5.739   5.769  23.720  23.758  23.808  23.836  23.849
 23.876  49.890  49.909  49.918  49.945  49.957  49.993
 --------------------------------------------------------------

          Ground-State Mulliken Net Atomic Charges

     Atom                 Charge (a.u.)
  ----------------------------------------
      1 C                    -0.247944
      2 O                    -0.061204
      3 C                    -0.178119
      4 C                    -0.208069
      5 O                    -0.200290
      6 C                    -0.436304
      7 C                     0.144782
      8 O                    -0.229347
      9 C                    -0.363696
     10 H                     0.234310
     11 H                     0.247112
     12 H                     0.278514
     13 H                     0.268814
     14 H                     0.271571
     15 H                     0.211893
     16 O                    -0.211737
     17 H                     0.165096
     18 H                     0.251711
     19 O                    -0.215499
     20 H                     0.283941
     21 H                     0.251212
     22 O                    -0.256745
  ----------------------------------------
  Sum of atomic charges =     0.000000

 -----------------------------------------------------------------
                    Cartesian Multipole Moments
 -----------------------------------------------------------------
    Charge (ESU x 10^10)
                 0.0000
    Dipole Moment (Debye)
         X      -0.1853      Y      -2.7092      Z       1.0915
       Tot       2.9266
    Quadrupole Moments (Debye-Ang)
        XX     -82.4280     XY       2.8358     YY     -63.1325
        XZ      -2.1833     YZ      -3.0177     ZZ     -72.6275
    Octopole Moments (Debye-Ang^2)
       XXX       5.6879    XXY      -3.8183    XYY       0.4246
       YYY     -23.4711    XXZ      16.5675    XYZ      -5.4158
       YYZ       2.5170    XZZ      -1.5834    YZZ      -6.8424
       ZZZ      -3.2149
    Hexadecapole Moments (Debye-Ang^3)
      XXXX   -1395.6476   XXXY      48.0957   XXYY    -359.0382
      XYYY     -35.1443   YYYY    -663.4273   XXXZ     -41.5765
      XXYZ      -4.5907   XYYZ       0.3211   YYYZ     -34.4516
      XXZZ    -295.3923   XYZZ      25.4642   YYZZ    -167.6862
      XZZZ      10.4879   YZZZ      -6.3500   ZZZZ    -314.4071
 -----------------------------------------------------------------
 Calculating analytic gradient of the SCF energy
 Gradient of SCF Energy
            1           2           3           4           5           6
    1   0.0004519   0.0000362  -0.0000348  -0.0001062   0.0003885   0.0006414
    2  -0.0003288   0.0000841   0.0003492   0.0000018   0.0003174  -0.0001593
    3   0.0005881   0.0000831  -0.0001526  -0.0005041  -0.0003228   0.0008563
            7           8           9          10          11          12
    1  -0.0004696   0.0006546   0.0001977  -0.0001848   0.0001039  -0.0001804
    2   0.0009564  -0.0007177  -0.0006095  -0.0000659   0.0000729   0.0003792
    3  -0.0023873  -0.0003411   0.0001317  -0.0000262   0.0001380  -0.0001115
           13          14          15          16          17          18
    1  -0.0009430  -0.0003695   0.0001611   0.0002940   0.0000215  -0.0002557
    2   0.0002974  -0.0006729   0.0000395  -0.0004764   0.0001463   0.0006561
    3   0.0004698   0.0002228  -0.0002539   0.0000905  -0.0000250   0.0004124
           19          20          21          22
    1  -0.0001215   0.0000171   0.0000656  -0.0003680
    2  -0.0006878   0.0006753   0.0002366  -0.0004938
    3   0.0000297  -0.0000638   0.0000084   0.0011574
 Max gradient component =       2.387E-03
 RMS gradient           =       5.055E-04
 Gradient time:  CPU 194.87 s  wall 194.86 s
 Geometry Optimization Parameters
   NAtoms,    NIC,     NZ,  NCons,   NDum,   NFix, NCnnct, MaxDiis
       22     161       0       0       0       0       0       0

 Cartesian Hessian Update
 Hessian Updated using BFGS Update


** GEOMETRY OPTIMIZATION IN DELOCALIZED INTERNAL COORDINATES **
   Searching for a Minimum

   Optimization Cycle:   4

                       Coordinates (Angstroms)
     ATOM                X               Y               Z
      1  C         0.8113872731   -1.6175485958   -0.0325665702
      2  O        -0.5646661150   -1.3701057802   -0.2359166044
      3  C        -1.1196283167   -0.2391132882    0.4769231731
      4  C        -0.3927296980    1.0435851124    0.0628819903
      5  O        -0.9265621619    2.1045668423    0.8348764695
      6  C         1.1238521129    0.9001033525    0.3117529172
      7  C         1.6059953868   -0.3541145752   -0.3808477863
      8  O         1.8103742386    2.0493110138   -0.1247339529
      9  C        -2.6065499767   -0.2292692172    0.1470473890
     10  H        -0.9985428985   -0.3872605123    1.5560419940
     11  H        -0.5571731194    1.2232593993   -1.0067537171
     12  H         1.2715179515    0.7738430386    1.3926126012
     13  H         2.4289788488    1.7727816729   -0.8164745319
     14  H        -0.4527432044    2.9097678663    0.5986673837
     15  H        -3.0647920419    0.6382700539    0.6221291880
     16  O        -2.8600499678   -0.1146555844   -1.2446623622
     17  H        -3.0636647161   -1.1381477554    0.5578364749
     18  H        -2.4539004332   -0.8712605327   -1.6802261230
     19  O         1.1207619093   -1.9408508048    1.3006846781
     20  H         0.7594661187   -2.8113452641    1.5021644929
     21  H         1.0750988080   -2.4172322131   -0.7274302475
     22  O         2.4965839743   -0.3407612538   -1.1976498846
   Point Group: c1    Number of degrees of freedom:    60


   Energy is   -686.188132433

 Hessian Updated using BFGS Update

 60 Hessian modes will be used to form the next step
  Hessian Eigenvalues:
     0.003357    0.006220    0.007148    0.009586    0.013297    0.013725
     0.014111    0.014958    0.025165    0.036724    0.040097    0.044775
     0.051116    0.052319    0.053430    0.061481    0.062116    0.066491
     0.068769    0.074658    0.079245    0.086423    0.090661    0.115019
     0.115390    0.124592    0.139227    0.149159    0.159904    0.160000
     0.160013    0.168324    0.175290    0.187414    0.195917    0.207763
     0.222227    0.252873    0.273729    0.277504    0.292859    0.301670
     0.302553    0.335148    0.336150    0.336517    0.339471    0.342113
     0.345275    0.372848    0.413525    0.431487    0.435079    0.448599
     0.460083    0.524210    0.530065    0.530688    0.543039    0.968893

 Minimum Search - Taking Simple RFO Step
 Searching for Lamda that Minimizes Along All modes
 Value Taken    Lamda =  -0.00006726
 Step Taken.  Stepsize is  0.086248

                             Maximum     Tolerance    Cnvgd?
         Gradient           0.000936      0.000300      NO
         Displacement       0.055862      0.001200      NO
         Energy change     -0.000030      0.000001      NO


 New Cartesian Coordinates Obtained by Inverse Iteration

 Displacement from previous Coordinates is:  0.081795
 ----------------------------------------------------------------
             Standard Nuclear Orientation (Angstroms)
    I     Atom           X                Y                Z
 ----------------------------------------------------------------
    1      C       0.8089977861    -1.6168696472    -0.0311090796
    2      O      -0.5656342410    -1.3682602114    -0.2370991309
    3      C      -1.1202891928    -0.2380493341     0.4759921861
    4      C      -0.3937288186     1.0447157136     0.0611268895
    5      O      -0.9272880685     2.1076461346     0.8316664455
    6      C       1.1223967682     0.9022272133     0.3096459141
    7      C       1.6100604567    -0.3549483480    -0.3742630187
    8      O       1.8093483048     2.0505777118    -0.1299287443
    9      C      -2.6075073834    -0.2283264300     0.1481368588
   10      H      -0.9969705425    -0.3846654273     1.5554635236
   11      H      -0.5586207941     1.2226981436    -1.0087119880
   12      H       1.2690476576     0.7778374902     1.3914931824
   13      H       2.4447860333     1.7693794023    -0.8052365017
   14      H      -0.4561332663     2.9136642962     0.5899837045
   15      H      -3.0680525166     0.6349971729     0.6293344353
   16      O      -2.8632492328    -0.1087133529    -1.2433123739
   17      H      -3.0608445085    -1.1413331706     0.5544052557
   18      H      -2.4726541601    -0.8730367194    -1.6811591468
   19      O       1.1161460627    -1.9423664752     1.3025804989
   20      H       0.7781767781    -2.8248879043     1.4945758051
   21      H       1.0738467350    -2.4162230157    -0.7264158337
   22      O       2.5011801150    -0.3422402676    -1.1908119102
 ----------------------------------------------------------------
 Molecular Point Group                 C1    NOp =  1
 Largest Abelian Subgroup              C1    NOp =  1
 Nuclear Repulsion Energy =   804.8365379854 hartrees
 There are       47 alpha and       47 beta electrons
 Applying Cartesian multipole field
    Component          Value
    ---------          -----
     (2,0,0)        1.00000E-11
     (0,2,0)        2.00000E-11
     (0,0,2)       -3.00000E-11
 Nucleus-field energy     =     0.0000000159 hartrees
 Requested basis set is 6-311++G(d,p)
 There are 122 shells and 334 basis functions
 A cutoff of  1.0D-11 yielded   6576 shell pairs
 There are     49773 function pairs (     53277 Cartesian)
 Smallest overlap matrix eigenvalue = 5.73E-06
 Guess MOs from SCF MO coefficient file
 Reading MOs from coefficient file
 Reading MOs from coefficient file
 A restricted hybrid HF-DFT SCF calculation will be
 performed using Pulay DIIS extrapolation
 Exchange:     0.2000 Hartree-Fock + 0.0800 Slater + 0.7200 B88
 Correlation:  0.1900 VWN1RPA + 0.8100 LYP
 Using SG-1 standard quadrature grid
 SCF converges when DIIS error is below 1.0E-08
 Geometry optimization detected.  Setting ReadMinima to 0
 Setting SaveMinima to 0
 ---------------------------------------
  Cycle       Energy         DIIS Error
 ---------------------------------------
    1    -686.1841713393      1.57E-04
    2    -686.1881554806      2.84E-05
    3    -686.1881574847      2.55E-05
    4    -686.1881623310      1.29E-05
    5    -686.1881640682      2.12E-06
    6    -686.1881642061      8.01E-07
    7    -686.1881642137      3.92E-07
    8    -686.1881641613      8.07E-08
    9    -686.1881641649      3.40E-08
   10    -686.1881641702      8.00E-09 Convergence criterion met
 ---------------------------------------
 SCF time:  CPU 404.19 s  wall 404.37 s
 SCF   energy in the final basis set = -686.1881641702
 Total energy in the final basis set = -686.1881641702

 --------------------------------------------------------------

                    Orbital Energies (a.u.)
 --------------------------------------------------------------

 Alpha MOs
 -- Occupied --
-19.172 -19.171 -19.160 -19.147 -19.144 -19.133 -10.312 -10.295
-10.252 -10.249 -10.249 -10.231  -1.117  -1.093  -1.061  -1.051
 -1.039  -1.032  -0.811  -0.792  -0.713  -0.669  -0.639  -0.595
 -0.570  -0.566  -0.535  -0.532  -0.513  -0.507  -0.489  -0.463
 -0.445  -0.442  -0.436  -0.424  -0.408  -0.392  -0.384  -0.362
 -0.350  -0.344  -0.324  -0.323  -0.296  -0.290  -0.284
 -- Virtual --
 -0.065  -0.025  -0.006  -0.003   0.005   0.019   0.025   0.028
  0.038   0.044   0.053   0.062   0.071   0.077   0.085   0.089
  0.090   0.098   0.100   0.106   0.110   0.115   0.118   0.124
  0.127   0.129   0.132   0.134   0.145   0.147   0.149   0.156
  0.162   0.164   0.174   0.176   0.180   0.190   0.198   0.204
  0.210   0.217   0.222   0.226   0.232   0.233   0.238   0.249
  0.253   0.262   0.270   0.274   0.277   0.278   0.295   0.300
  0.303   0.309   0.310   0.311   0.319   0.325   0.327   0.335
  0.341   0.349   0.353   0.355   0.359   0.369   0.374   0.381
  0.383   0.394   0.400   0.411   0.413   0.427   0.428   0.439
  0.481   0.491   0.514   0.539   0.547   0.556   0.566   0.573
  0.582   0.596   0.609   0.622   0.631   0.641   0.652   0.668
  0.681   0.685   0.688   0.714   0.728   0.740   0.740   0.751
  0.766   0.786   0.803   0.816   0.857   0.871   0.902   0.947
  0.988   1.004   1.012   1.042   1.053   1.084   1.095   1.109
  1.124   1.139   1.148   1.154   1.169   1.191   1.198   1.204
  1.209   1.222   1.230   1.246   1.259   1.275   1.292   1.337
  1.348   1.357   1.374   1.382   1.407   1.423   1.455   1.458
  1.478   1.502   1.505   1.519   1.536   1.545   1.561   1.582
  1.586   1.605   1.615   1.629   1.640   1.664   1.673   1.697
  1.709   1.716   1.726   1.742   1.743   1.762   1.780   1.802
  1.833   1.842   1.865   1.870   1.901   1.916   1.926   1.971
  1.983   2.019   2.043   2.056   2.064   2.086   2.090   2.132
  2.153   2.174   2.178   2.202   2.242   2.263   2.299   2.317
  2.346   2.492   2.497   2.513   2.529   2.581   2.613   2.623
  2.625   2.655   2.664   2.708   2.728   2.749   2.774   2.802
  2.822   2.841   2.857   2.858   2.880   2.912   2.938   2.965
  2.982   3.000   3.021   3.043   3.060   3.068   3.100   3.129
  3.144   3.165   3.185   3.197   3.217   3.242   3.261   3.289
  3.294   3.331   3.356   3.365   3.393   3.404   3.485   3.537
  3.703   3.773   3.825   3.856   3.870   3.903   3.911   3.927
  3.976   3.993   4.027   4.091   4.140   4.161   4.184   4.237
  4.327   5.039   5.053   5.067   5.088   5.112   5.138   5.168
  5.324   5.397   5.405   5.426   5.435   5.563   5.621   5.645
  5.662   5.740   5.769  23.720  23.757  23.808  23.836  23.847
 23.875  49.890  49.908  49.918  49.945  49.957  49.993
 --------------------------------------------------------------

          Ground-State Mulliken Net Atomic Charges

     Atom                 Charge (a.u.)
  ----------------------------------------
      1 C                    -0.251133
      2 O                    -0.056916
      3 C                    -0.183426
      4 C                    -0.197535
      5 O                    -0.200118
      6 C                    -0.447143
      7 C                     0.149180
      8 O                    -0.229920
      9 C                    -0.362186
     10 H                     0.235719
     11 H                     0.247240
     12 H                     0.278012
     13 H                     0.268651
     14 H                     0.271521
     15 H                     0.212550
     16 O                    -0.212305
     17 H                     0.164874
     18 H                     0.252123
     19 O                    -0.217298
     20 H                     0.284025
     21 H                     0.251287
     22 O                    -0.257204
  ----------------------------------------
  Sum of atomic charges =     0.000000

 -----------------------------------------------------------------
                    Cartesian Multipole Moments
 -----------------------------------------------------------------
    Charge (ESU x 10^10)
                 0.0000
    Dipole Moment (Debye)
         X      -0.1675      Y      -2.7593      Z       1.0841
       Tot       2.9694
    Quadrupole Moments (Debye-Ang)
        XX     -82.1604     XY       2.8253     YY     -63.0147
        XZ      -2.0379     YZ      -2.9340     ZZ     -72.7147
    Octopole Moments (Debye-Ang^2)
       XXX       5.9334    XXY      -4.1224    XYY       0.7710
       YYY     -24.3768    XXZ      16.4490    XYZ      -5.6638
       YYZ       2.5537    XZZ      -1.6965    YZZ      -6.9797
       ZZZ      -3.5103
    Hexadecapole Moments (Debye-Ang^3)
      XXXX   -1395.7695   XXXY      50.4297   XXYY    -358.4203
      XYYY     -36.3262   YYYY    -661.8986   XXXZ     -40.8712
      XXYZ      -4.0246   XYYZ       1.2432   YYYZ     -34.4875
      XXZZ    -294.8791   XYZZ      25.3707   YYZZ    -168.1803
      XZZZ      10.5356   YZZZ      -5.2839   ZZZZ    -313.7083
 -----------------------------------------------------------------
 Calculating analytic gradient of the SCF energy
 Gradient of SCF Energy
            1           2           3           4           5           6
    1  -0.0005703  -0.0001835  -0.0001980  -0.0000303  -0.0000287  -0.0004580
    2  -0.0000879  -0.0000070  -0.0002085  -0.0001821   0.0000585   0.0001252
    3   0.0003830   0.0000837  -0.0005595   0.0000530  -0.0000483  -0.0001837
            7           8           9          10          11          12
    1   0.0014417   0.0005182   0.0003092  -0.0000267   0.0000837  -0.0000963
    2   0.0003808  -0.0003870  -0.0001267   0.0001318   0.0000227   0.0000610
    3  -0.0004208  -0.0000963   0.0002114   0.0001847   0.0000991  -0.0000332
           13          14          15          16          17          18
    1  -0.0003200  -0.0000066  -0.0000070   0.0001588   0.0000867  -0.0001209
    2   0.0002642  -0.0000362   0.0001063  -0.0000329  -0.0000603  -0.0000424
    3   0.0001074   0.0000356   0.0000572   0.0000866  -0.0000737   0.0000046
           19          20          21          22
    1   0.0001347  -0.0000750   0.0000846  -0.0006964
    2   0.0001874  -0.0000183   0.0000218  -0.0001701
    3  -0.0000794  -0.0000679  -0.0001177   0.0003742
 Max gradient component =       1.442E-03
 RMS gradient           =       2.834E-04
 Gradient time:  CPU 193.73 s  wall 193.73 s
 Geometry Optimization Parameters
   NAtoms,    NIC,     NZ,  NCons,   NDum,   NFix, NCnnct, MaxDiis
       22     161       0       0       0       0       0       0

 Cartesian Hessian Update
 Hessian Updated using BFGS Update


** GEOMETRY OPTIMIZATION IN DELOCALIZED INTERNAL COORDINATES **
   Searching for a Minimum

   Optimization Cycle:   5

                       Coordinates (Angstroms)
     ATOM                X               Y               Z
      1  C         0.8089977861   -1.6168696472   -0.0311090796
      2  O        -0.5656342410   -1.3682602114   -0.2370991309
      3  C        -1.1202891928   -0.2380493341    0.4759921861
      4  C        -0.3937288186    1.0447157136    0.0611268895
      5  O        -0.9272880685    2.1076461346    0.8316664455
      6  C         1.1223967682    0.9022272133    0.3096459141
      7  C         1.6100604567   -0.3549483480   -0.3742630187
      8  O         1.8093483048    2.0505777118   -0.1299287443
      9  C        -2.6075073834   -0.2283264300    0.1481368588
     10  H        -0.9969705425   -0.3846654273    1.5554635236
     11  H        -0.5586207941    1.2226981436   -1.0087119880
     12  H         1.2690476576    0.7778374902    1.3914931824
     13  H         2.4447860333    1.7693794023   -0.8052365017
     14  H        -0.4561332663    2.9136642962    0.5899837045
     15  H        -3.0680525166    0.6349971729    0.6293344353
     16  O        -2.8632492328   -0.1087133529   -1.2433123739
     17  H        -3.0608445085   -1.1413331706    0.5544052557
     18  H        -2.4726541601   -0.8730367194   -1.6811591468
     19  O         1.1161460627   -1.9423664752    1.3025804989
     20  H         0.7781767781   -2.8248879043    1.4945758051
     21  H         1.0738467350   -2.4162230157   -0.7264158337
     22  O         2.5011801150   -0.3422402676   -1.1908119102
   Point Group: c1    Number of degrees of freedom:    60


   Energy is   -686.188164170

 Hessian Updated using BFGS Update

 60 Hessian modes will be used to form the next step
  Hessian Eigenvalues:
     0.003327    0.006122    0.007147    0.009776    0.013559    0.013682
     0.013914    0.014754    0.026369    0.037245    0.038883    0.045772
     0.051164    0.052362    0.055078    0.061400    0.061786    0.067319
     0.068763    0.074729    0.079232    0.085632    0.090656    0.115088
     0.115341    0.124389    0.139240    0.149787    0.159847    0.160001
     0.161165    0.168338    0.176308    0.186253    0.198484    0.211926
     0.222146    0.249902    0.273494    0.277362    0.293914    0.298617
     0.302109    0.334966    0.335912    0.336329    0.339856    0.342611
     0.346128    0.372555    0.413395    0.431460    0.434884    0.449464
     0.459248    0.517386    0.530284    0.530804    0.535657    0.953827

 Minimum Search - Taking Simple RFO Step
 Searching for Lamda that Minimizes Along All modes
 Value Taken    Lamda =  -0.00001170
 Step Taken.  Stepsize is  0.020609

                             Maximum     Tolerance    Cnvgd?
         Gradient           0.000470      0.000300      NO
         Displacement       0.010019      0.001200      NO
         Energy change     -0.000032      0.000001      NO


 New Cartesian Coordinates Obtained by Inverse Iteration

 Displacement from previous Coordinates is:  0.020666
 ----------------------------------------------------------------
             Standard Nuclear Orientation (Angstroms)
    I     Atom           X                Y                Z
 ----------------------------------------------------------------
    1      C       0.8090415939    -1.6172507118    -0.0312769998
    2      O      -0.5657541226    -1.3680979647    -0.2360236321
    3      C      -1.1208412603    -0.2379104590     0.4775550420
    4      C      -0.3943359188     1.0448852117     0.0624270360
    5      O      -0.9270146842     2.1080554423     0.8332408302
    6      C       1.1220879674     0.9022248662     0.3093311846
    7      C       1.6085570572    -0.3551719771    -0.3748573987
    8      O       1.8072420878     2.0507460820    -0.1327437056
    9      C      -2.6084254278    -0.2275519822     0.1474946510
   10      H      -0.9976649753    -0.3856461557     1.5566879172
   11      H      -0.5609417373     1.2223032974    -1.0074478244
   12      H       1.2709824183     0.7781325971     1.3910235011
   13      H       2.4466727483     1.7666326887    -0.8037351892
   14      H      -0.4571640007     2.9142681160     0.5890747207
   15      H      -3.0696735500     0.6357505418     0.6277474994
   16      O      -2.8622342165    -0.1082163117    -1.2444500505
   17      H      -3.0629033227    -1.1400280252     0.5538940957
   18      H      -2.4685109558    -0.8716003233    -1.6814167627
   19      O       1.1173819050    -1.9426356899     1.3023943257
   20      H       0.7829877330    -2.8264890141     1.4947721698
   21      H       1.0729109932    -2.4170973907    -0.7262604397
   22      O       2.5006136403    -0.3414798630    -1.1910739992
 ----------------------------------------------------------------
 Molecular Point Group                 C1    NOp =  1
 Largest Abelian Subgroup              C1    NOp =  1
 Nuclear Repulsion Energy =   804.7999769372 hartrees
 There are       47 alpha and       47 beta electrons
 Applying Cartesian multipole field
    Component          Value
    ---------          -----
     (2,0,0)        1.00000E-11
     (0,2,0)        2.00000E-11
     (0,0,2)       -3.00000E-11
 Nucleus-field energy     =     0.0000000159 hartrees
 Requested basis set is 6-311++G(d,p)
 There are 122 shells and 334 basis functions
 A cutoff of  1.0D-11 yielded   6578 shell pairs
 There are     49775 function pairs (     53279 Cartesian)
 Smallest overlap matrix eigenvalue = 5.73E-06
 Guess MOs from SCF MO coefficient file
 Reading MOs from coefficient file
 Reading MOs from coefficient file
 A restricted hybrid HF-DFT SCF calculation will be
 performed using Pulay DIIS extrapolation
 Exchange:     0.2000 Hartree-Fock + 0.0800 Slater + 0.7200 B88
 Correlation:  0.1900 VWN1RPA + 0.8100 LYP
 Using SG-1 standard quadrature grid
 SCF converges when DIIS error is below 1.0E-08
 Geometry optimization detected.  Setting ReadMinima to 0
 Setting SaveMinima to 0
 ---------------------------------------
  Cycle       Energy         DIIS Error
 ---------------------------------------
    1    -686.1874803816      4.60E-05
    2    -686.1881716392      7.29E-06
    3    -686.1881713055      8.12E-06
    4    -686.1881721431      3.33E-06
    5    -686.1881720493      1.14E-06
    6    -686.1881720950      2.55E-07
    7    -686.1881721098      9.88E-08
    8    -686.1881720983      2.24E-08
    9    -686.1881720990      9.18E-09 Convergence criterion met
 ---------------------------------------
 SCF time:  CPU 357.91 s  wall 358.92 s
 SCF   energy in the final basis set = -686.1881720990
 Total energy in the final basis set = -686.1881720990

 --------------------------------------------------------------

                    Orbital Energies (a.u.)
 --------------------------------------------------------------

 Alpha MOs
 -- Occupied --
-19.173 -19.171 -19.160 -19.146 -19.144 -19.133 -10.312 -10.295
-10.252 -10.249 -10.249 -10.231  -1.117  -1.093  -1.061  -1.051
 -1.039  -1.032  -0.811  -0.792  -0.713  -0.669  -0.639  -0.595
 -0.570  -0.567  -0.535  -0.532  -0.513  -0.507  -0.489  -0.463
 -0.445  -0.442  -0.436  -0.424  -0.408  -0.392  -0.384  -0.361
 -0.350  -0.344  -0.324  -0.323  -0.296  -0.290  -0.284
 -- Virtual --
 -0.065  -0.025  -0.006  -0.003   0.005   0.019   0.025   0.028
  0.039   0.044   0.053   0.062   0.071   0.077   0.085   0.089
  0.090   0.098   0.100   0.106   0.110   0.115   0.118   0.124
  0.127   0.129   0.132   0.134   0.145   0.147   0.149   0.156
  0.162   0.163   0.174   0.176   0.180   0.190   0.197   0.204
  0.210   0.217   0.222   0.226   0.232   0.233   0.238   0.249
  0.253   0.262   0.270   0.274   0.277   0.278   0.295   0.300
  0.303   0.309   0.310   0.311   0.319   0.325   0.327   0.335
  0.341   0.349   0.353   0.355   0.359   0.369   0.374   0.381
  0.383   0.394   0.400   0.411   0.413   0.427   0.429   0.439
  0.481   0.491   0.514   0.539   0.547   0.556   0.566   0.573
  0.582   0.596   0.609   0.622   0.631   0.641   0.652   0.668
  0.681   0.685   0.688   0.713   0.728   0.740   0.740   0.751
  0.766   0.786   0.803   0.816   0.857   0.871   0.902   0.947
  0.988   1.004   1.012   1.042   1.052   1.084   1.095   1.109
  1.124   1.139   1.148   1.154   1.169   1.191   1.198   1.204
  1.209   1.222   1.230   1.246   1.259   1.275   1.292   1.337
  1.347   1.357   1.374   1.382   1.407   1.423   1.455   1.459
  1.478   1.502   1.505   1.519   1.535   1.546   1.561   1.582
  1.586   1.605   1.616   1.629   1.640   1.664   1.673   1.697
  1.709   1.716   1.725   1.742   1.744   1.762   1.780   1.801
  1.833   1.843   1.865   1.870   1.901   1.916   1.925   1.970
  1.982   2.019   2.043   2.055   2.064   2.086   2.090   2.132
  2.153   2.174   2.177   2.203   2.242   2.263   2.299   2.317
  2.346   2.492   2.497   2.513   2.529   2.581   2.613   2.623
  2.625   2.654   2.664   2.707   2.728   2.749   2.774   2.802
  2.822   2.840   2.856   2.858   2.880   2.911   2.938   2.965
  2.982   2.999   3.020   3.043   3.060   3.067   3.101   3.129
  3.144   3.165   3.185   3.197   3.216   3.242   3.261   3.289
  3.293   3.331   3.355   3.365   3.392   3.403   3.485   3.537
  3.702   3.773   3.825   3.855   3.870   3.902   3.911   3.927
  3.976   3.993   4.027   4.091   4.140   4.162   4.184   4.237
  4.327   5.039   5.053   5.067   5.088   5.112   5.138   5.168
  5.323   5.397   5.405   5.426   5.435   5.563   5.621   5.645
  5.662   5.739   5.769  23.719  23.757  23.808  23.835  23.847
 23.875  49.890  49.908  49.918  49.945  49.957  49.992
 --------------------------------------------------------------

          Ground-State Mulliken Net Atomic Charges

     Atom                 Charge (a.u.)
  ----------------------------------------
      1 C                    -0.249546
      2 O                    -0.057110
      3 C                    -0.181709
      4 C                    -0.197843
      5 O                    -0.200288
      6 C                    -0.447880
      7 C                     0.147551
      8 O                    -0.229849
      9 C                    -0.361804
     10 H                     0.235650
     11 H                     0.247199
     12 H                     0.277980
     13 H                     0.268446
     14 H                     0.271542
     15 H                     0.212402
     16 O                    -0.212308
     17 H                     0.165041
     18 H                     0.252090
     19 O                    -0.217881
     20 H                     0.284132
     21 H                     0.251389
     22 O                    -0.257203
  ----------------------------------------
  Sum of atomic charges =    -0.000000

 -----------------------------------------------------------------
                    Cartesian Multipole Moments
 -----------------------------------------------------------------
    Charge (ESU x 10^10)
                -0.0000
    Dipole Moment (Debye)
         X      -0.1590      Y      -2.7687      Z       1.0924
       Tot       2.9806
    Quadrupole Moments (Debye-Ang)
        XX     -82.1290     XY       2.7809     YY     -63.0086
        XZ      -2.0192     YZ      -2.9280     ZZ     -72.7386
    Octopole Moments (Debye-Ang^2)
       XXX       6.0785    XXY      -4.0560    XYY       0.8669
       YYY     -24.5389    XXZ      16.5569    XYZ      -5.6177
       YYZ       2.6127    XZZ      -1.6456    YZZ      -7.0559
       ZZZ      -3.4705
    Hexadecapole Moments (Debye-Ang^3)
      XXXX   -1394.9753   XXXY      50.5992   XXYY    -358.3182
      XYYY     -36.5804   YYYY    -661.6539   XXXZ     -40.9382
      XXYZ      -4.0502   XYYZ       1.4960   YYYZ     -34.5099
      XXZZ    -295.0361   XYZZ      25.3079   YYZZ    -168.3086
      XZZZ      10.5893   YZZZ      -5.2706   ZZZZ    -313.9911
 -----------------------------------------------------------------
 Calculating analytic gradient of the SCF energy
 Gradient of SCF Energy
            1           2           3           4           5           6
    1  -0.0002648   0.0000037  -0.0000344   0.0000061  -0.0001016  -0.0000794
    2  -0.0000872   0.0000481  -0.0001785  -0.0000532  -0.0000547   0.0000410
    3   0.0001042   0.0001188  -0.0002205  -0.0000115   0.0000161  -0.0001522
            7           8           9          10          11          12
    1   0.0004601   0.0001028   0.0000690   0.0000438  -0.0000415  -0.0000184
    2   0.0001465  -0.0000279   0.0000281   0.0000645  -0.0000008   0.0000541
    3  -0.0000421   0.0001909   0.0000776   0.0000901  -0.0000265   0.0000044
           13          14          15          16          17          18
    1  -0.0000866   0.0000816  -0.0000574   0.0000065   0.0000381  -0.0000386
    2   0.0000071   0.0000716  -0.0000082   0.0001206  -0.0000446  -0.0001209
    3  -0.0001177  -0.0000271   0.0000189  -0.0000220   0.0000177  -0.0000064
           19          20          21          22
    1   0.0000975  -0.0000536   0.0000543  -0.0001870
    2   0.0001345  -0.0000943  -0.0000204  -0.0000254
    3  -0.0000507   0.0000388  -0.0000414   0.0000407
 Max gradient component =       4.601E-04
 RMS gradient           =       1.035E-04
 Gradient time:  CPU 193.30 s  wall 193.30 s
 Geometry Optimization Parameters
   NAtoms,    NIC,     NZ,  NCons,   NDum,   NFix, NCnnct, MaxDiis
       22     161       0       0       0       0       0       0

 Cartesian Hessian Update
 Hessian Updated using BFGS Update


** GEOMETRY OPTIMIZATION IN DELOCALIZED INTERNAL COORDINATES **
   Searching for a Minimum

   Optimization Cycle:   6

                       Coordinates (Angstroms)
     ATOM                X               Y               Z
      1  C         0.8090415939   -1.6172507118   -0.0312769998
      2  O        -0.5657541226   -1.3680979647   -0.2360236321
      3  C        -1.1208412603   -0.2379104590    0.4775550420
      4  C        -0.3943359188    1.0448852117    0.0624270360
      5  O        -0.9270146842    2.1080554423    0.8332408302
      6  C         1.1220879674    0.9022248662    0.3093311846
      7  C         1.6085570572   -0.3551719771   -0.3748573987
      8  O         1.8072420878    2.0507460820   -0.1327437056
      9  C        -2.6084254278   -0.2275519822    0.1474946510
     10  H        -0.9976649753   -0.3856461557    1.5566879172
     11  H        -0.5609417373    1.2223032974   -1.0074478244
     12  H         1.2709824183    0.7781325971    1.3910235011
     13  H         2.4466727483    1.7666326887   -0.8037351892
     14  H        -0.4571640007    2.9142681160    0.5890747207
     15  H        -3.0696735500    0.6357505418    0.6277474994
     16  O        -2.8622342165   -0.1082163117   -1.2444500505
     17  H        -3.0629033227   -1.1400280252    0.5538940957
     18  H        -2.4685109558   -0.8716003233   -1.6814167627
     19  O         1.1173819050   -1.9426356899    1.3023943257
     20  H         0.7829877330   -2.8264890141    1.4947721698
     21  H         1.0729109932   -2.4170973907   -0.7262604397
     22  O         2.5006136403   -0.3414798630   -1.1910739992
   Point Group: c1    Number of degrees of freedom:    60


   Energy is   -686.188172099

 Hessian Updated using BFGS Update

 60 Hessian modes will be used to form the next step
  Hessian Eigenvalues:
     0.003070    0.005473    0.007108    0.009757    0.009823    0.013650
     0.013921    0.014577    0.026136    0.036248    0.038863    0.045301
     0.051031    0.052362    0.054402    0.061598    0.061804    0.066665
     0.069540    0.074671    0.079372    0.086374    0.090650    0.115245
     0.115751    0.124105    0.139541    0.149480    0.159941    0.159980
     0.162063    0.170342    0.181803    0.187189    0.200560    0.212355
     0.222903    0.248953    0.272119    0.274813    0.290469    0.301964
     0.309193    0.335194    0.336119    0.338097    0.338829    0.342081
     0.346078    0.369609    0.413369    0.432368    0.435917    0.450165
     0.459230    0.522468    0.530064    0.531181    0.545474    0.953150

 Minimum Search - Taking Simple RFO Step
 Searching for Lamda that Minimizes Along All modes
 Value Taken    Lamda =  -0.00000655
 Step Taken.  Stepsize is  0.032577

                             Maximum     Tolerance    Cnvgd?
         Gradient           0.000170      0.000300     YES
         Displacement       0.015786      0.001200      NO
         Energy change     -0.000008      0.000001      NO


 New Cartesian Coordinates Obtained by Inverse Iteration

 Displacement from previous Coordinates is:  0.025678
 ----------------------------------------------------------------
             Standard Nuclear Orientation (Angstroms)
    I     Atom           X                Y                Z
 ----------------------------------------------------------------
    1      C       0.8082256700    -1.6170720777    -0.0317902677
    2      O      -0.5665199175    -1.3674068880    -0.2361078674
    3      C      -1.1214804210    -0.2376062831     0.4787837183
    4      C      -0.3951324504     1.0453687929     0.0637573823
    5      O      -0.9270449678     2.1083859653     0.8353452346
    6      C       1.1215005528     0.9025516484     0.3083021656
    7      C       1.6070993078    -0.3554203274    -0.3753386278
    8      O       1.8051171523     2.0506619884    -0.1375905704
    9      C      -2.6090732665    -0.2270481917     0.1474226505
   10      H      -0.9986375707    -0.3869261655     1.5575169678
   11      H      -0.5630384039     1.2228333722    -1.0059050543
   12      H       1.2726112570     0.7791468020     1.3898542336
   13      H       2.4518467718     1.7635218600    -0.8005021189
   14      H      -0.4601664839     2.9153529749     0.5882030811
   15      H      -3.0703028616     0.6368314901     0.6264577348
   16      O      -2.8611822784    -0.1090441383    -1.2449065605
   17      H      -3.0644836538    -1.1388288395     0.5543297483
   18      H      -2.4644851171    -0.8714237286    -1.6808807207
   19      O       1.1169445605    -1.9423287746     1.3020061230
   20      H       0.7883228003    -2.8284499667     1.4931826350
   21      H       1.0713472447    -2.4173084658    -0.7263839013
   22      O       2.5015460480    -0.3419680724    -1.1893990142
 ----------------------------------------------------------------
 Molecular Point Group                 C1    NOp =  1
 Largest Abelian Subgroup              C1    NOp =  1
 Nuclear Repulsion Energy =   804.8213611979 hartrees
 There are       47 alpha and       47 beta electrons
 Applying Cartesian multipole field
    Component          Value
    ---------          -----
     (2,0,0)        1.00000E-11
     (0,2,0)        2.00000E-11
     (0,0,2)       -3.00000E-11
 Nucleus-field energy     =     0.0000000159 hartrees
 Requested basis set is 6-311++G(d,p)
 There are 122 shells and 334 basis functions
 A cutoff of  1.0D-11 yielded   6577 shell pairs
 There are     49770 function pairs (     53273 Cartesian)
 Smallest overlap matrix eigenvalue = 5.73E-06
 Guess MOs from SCF MO coefficient file
 Reading MOs from coefficient file
 Reading MOs from coefficient file
 A restricted hybrid HF-DFT SCF calculation will be
 performed using Pulay DIIS extrapolation
 Exchange:     0.2000 Hartree-Fock + 0.0800 Slater + 0.7200 B88
 Correlation:  0.1900 VWN1RPA + 0.8100 LYP
 Using SG-1 standard quadrature grid
 SCF converges when DIIS error is below 1.0E-08
 Geometry optimization detected.  Setting ReadMinima to 0
 Setting SaveMinima to 0
 ---------------------------------------
  Cycle       Energy         DIIS Error
 ---------------------------------------
    1    -686.1883687537      6.38E-05
    2    -686.1881751305      9.71E-06
    3    -686.1881753838      6.63E-06
    4    -686.1881760929      4.54E-06
    5    -686.1881760743      1.02E-06
    6    -686.1881761001      4.62E-07
    7    -686.1881760740      8.24E-08
    8    -686.1881760733      2.98E-08
    9    -686.1881760735      1.20E-08
   10    -686.1881760724      3.14E-09 Convergence criterion met
 ---------------------------------------
 SCF time:  CPU 384.66 s  wall 385.12 s
 SCF   energy in the final basis set = -686.1881760724
 Total energy in the final basis set = -686.1881760724

 --------------------------------------------------------------

                    Orbital Energies (a.u.)
 --------------------------------------------------------------

 Alpha MOs
 -- Occupied --
-19.173 -19.171 -19.160 -19.146 -19.144 -19.133 -10.312 -10.295
-10.252 -10.249 -10.249 -10.231  -1.117  -1.093  -1.061  -1.051
 -1.039  -1.032  -0.811  -0.792  -0.713  -0.669  -0.639  -0.594
 -0.570  -0.567  -0.534  -0.532  -0.513  -0.507  -0.489  -0.463
 -0.445  -0.442  -0.436  -0.424  -0.408  -0.392  -0.384  -0.362
 -0.350  -0.344  -0.324  -0.323  -0.296  -0.290  -0.284
 -- Virtual --
 -0.066  -0.025  -0.006  -0.003   0.005   0.019   0.025   0.028
  0.039   0.043   0.053   0.062   0.071   0.077   0.085   0.089
  0.090   0.098   0.100   0.106   0.110   0.115   0.118   0.124
  0.127   0.129   0.133   0.134   0.145   0.147   0.149   0.156
  0.162   0.163   0.174   0.176   0.180   0.190   0.197   0.204
  0.210   0.217   0.222   0.225   0.232   0.234   0.238   0.249
  0.253   0.262   0.270   0.274   0.277   0.279   0.295   0.300
  0.303   0.309   0.310   0.311   0.319   0.325   0.328   0.335
  0.341   0.349   0.353   0.355   0.359   0.369   0.374   0.381
  0.383   0.394   0.400   0.411   0.414   0.427   0.429   0.440
  0.481   0.491   0.514   0.539   0.546   0.556   0.566   0.573
  0.582   0.596   0.609   0.622   0.631   0.641   0.652   0.668
  0.681   0.686   0.689   0.713   0.728   0.740   0.740   0.751
  0.766   0.786   0.803   0.816   0.857   0.871   0.902   0.948
  0.988   1.005   1.013   1.042   1.052   1.084   1.095   1.109
  1.124   1.139   1.148   1.154   1.169   1.191   1.198   1.204
  1.209   1.222   1.230   1.246   1.259   1.276   1.292   1.338
  1.347   1.357   1.374   1.382   1.407   1.423   1.454   1.460
  1.479   1.502   1.504   1.519   1.535   1.546   1.561   1.582
  1.586   1.606   1.616   1.629   1.641   1.665   1.673   1.697
  1.709   1.716   1.725   1.741   1.744   1.762   1.780   1.801
  1.833   1.843   1.865   1.870   1.901   1.916   1.926   1.970
  1.982   2.019   2.043   2.055   2.064   2.087   2.090   2.132
  2.153   2.174   2.177   2.203   2.242   2.263   2.299   2.317
  2.346   2.492   2.497   2.512   2.529   2.581   2.613   2.623
  2.625   2.654   2.664   2.706   2.728   2.749   2.774   2.803
  2.823   2.840   2.856   2.857   2.880   2.911   2.937   2.965
  2.982   2.998   3.021   3.044   3.060   3.067   3.101   3.129
  3.144   3.165   3.185   3.197   3.216   3.242   3.261   3.289
  3.293   3.331   3.355   3.365   3.392   3.403   3.485   3.537
  3.702   3.773   3.825   3.855   3.870   3.902   3.911   3.928
  3.975   3.993   4.027   4.091   4.140   4.161   4.184   4.238
  4.327   5.039   5.052   5.067   5.088   5.112   5.138   5.169
  5.323   5.397   5.404   5.426   5.435   5.563   5.621   5.645
  5.662   5.739   5.770  23.720  23.757  23.807  23.836  23.847
 23.875  49.890  49.908  49.918  49.945  49.956  49.992
 --------------------------------------------------------------

          Ground-State Mulliken Net Atomic Charges

     Atom                 Charge (a.u.)
  ----------------------------------------
      1 C                    -0.248419
      2 O                    -0.056973
      3 C                    -0.182177
      4 C                    -0.195297
      5 O                    -0.200584
      6 C                    -0.449616
      7 C                     0.146008
      8 O                    -0.230127
      9 C                    -0.360594
     10 H                     0.235821
     11 H                     0.246988
     12 H                     0.277984
     13 H                     0.268292
     14 H                     0.271571
     15 H                     0.212237
     16 O                    -0.212251
     17 H                     0.165101
     18 H                     0.252104
     19 O                    -0.218463
     20 H                     0.284257
     21 H                     0.251512
     22 O                    -0.257373
  ----------------------------------------
  Sum of atomic charges =     0.000000

 -----------------------------------------------------------------
                    Cartesian Multipole Moments
 -----------------------------------------------------------------
    Charge (ESU x 10^10)
                 0.0000
    Dipole Moment (Debye)
         X      -0.1443      Y      -2.7757      Z       1.1014
       Tot       2.9897
    Quadrupole Moments (Debye-Ang)
        XX     -82.0806     XY       2.7299     YY     -62.9821
        XZ      -1.9943     YZ      -2.9096     ZZ     -72.7736
    Octopole Moments (Debye-Ang^2)
       XXX       6.3786    XXY      -3.9181    XYY       0.9615
       YYY     -24.6986    XXZ      16.6856    XYZ      -5.5628
       YYZ       2.6933    XZZ      -1.5690    YZZ      -7.1272
       ZZZ      -3.4551
    Hexadecapole Moments (Debye-Ang^3)
      XXXX   -1394.1625   XXXY      50.8920   XXYY    -358.0227
      XYYY     -37.0997   YYYY    -661.0316   XXXZ     -40.8397
      XXYZ      -4.1484   XYYZ       1.8880   YYYZ     -34.4945
      XXZZ    -295.1245   XYZZ      25.1648   YYZZ    -168.4726
      XZZZ      10.7340   YZZZ      -5.2389   ZZZZ    -314.0906
 -----------------------------------------------------------------
 Calculating analytic gradient of the SCF energy
 Gradient of SCF Energy
            1           2           3           4           5           6
    1  -0.0000085   0.0000665   0.0000676   0.0000061  -0.0000727   0.0000911
    2  -0.0000065   0.0000447  -0.0000718   0.0000008  -0.0000155  -0.0000479
    3  -0.0000705   0.0000448   0.0000638  -0.0000404  -0.0000029  -0.0000077
            7           8           9          10          11          12
    1  -0.0002736  -0.0000430  -0.0000551   0.0000128  -0.0000581  -0.0000145
    2  -0.0000318   0.0001054   0.0000628   0.0000071  -0.0000211   0.0000318
    3   0.0001498   0.0001542   0.0000244  -0.0000093  -0.0000423  -0.0000015
           13          14          15          16          17          18
    1   0.0000576   0.0000594  -0.0000222   0.0000350   0.0000126  -0.0000336
    2  -0.0000561   0.0000435  -0.0000633   0.0000558  -0.0000225  -0.0000775
    3  -0.0001771  -0.0000236   0.0000134  -0.0000522   0.0000315  -0.0000009
           19          20          21          22
    1   0.0000104   0.0000235  -0.0000101   0.0001489
    2   0.0000180  -0.0000116  -0.0000060   0.0000619
    3   0.0000194   0.0000355   0.0000317  -0.0001401
 Max gradient component =       2.736E-04
 RMS gradient           =       6.840E-05
 Gradient time:  CPU 194.25 s  wall 194.23 s
 Geometry Optimization Parameters
   NAtoms,    NIC,     NZ,  NCons,   NDum,   NFix, NCnnct, MaxDiis
       22     161       0       0       0       0       0       0

 Cartesian Hessian Update
 Hessian Updated using BFGS Update


** GEOMETRY OPTIMIZATION IN DELOCALIZED INTERNAL COORDINATES **
   Searching for a Minimum

   Optimization Cycle:   7

                       Coordinates (Angstroms)
     ATOM                X               Y               Z
      1  C         0.8082256700   -1.6170720777   -0.0317902677
      2  O        -0.5665199175   -1.3674068880   -0.2361078674
      3  C        -1.1214804210   -0.2376062831    0.4787837183
      4  C        -0.3951324504    1.0453687929    0.0637573823
      5  O        -0.9270449678    2.1083859653    0.8353452346
      6  C         1.1215005528    0.9025516484    0.3083021656
      7  C         1.6070993078   -0.3554203274   -0.3753386278
      8  O         1.8051171523    2.0506619884   -0.1375905704
      9  C        -2.6090732665   -0.2270481917    0.1474226505
     10  H        -0.9986375707   -0.3869261655    1.5575169678
     11  H        -0.5630384039    1.2228333722   -1.0059050543
     12  H         1.2726112570    0.7791468020    1.3898542336
     13  H         2.4518467718    1.7635218600   -0.8005021189
     14  H        -0.4601664839    2.9153529749    0.5882030811
     15  H        -3.0703028616    0.6368314901    0.6264577348
     16  O        -2.8611822784   -0.1090441383   -1.2449065605
     17  H        -3.0644836538   -1.1388288395    0.5543297483
     18  H        -2.4644851171   -0.8714237286   -1.6808807207
     19  O         1.1169445605   -1.9423287746    1.3020061230
     20  H         0.7883228003   -2.8284499667    1.4931826350
     21  H         1.0713472447   -2.4173084658   -0.7263839013
     22  O         2.5015460480   -0.3419680724   -1.1893990142
   Point Group: c1    Number of degrees of freedom:    60


   Energy is   -686.188176072

 Hessian Updated using BFGS Update

 60 Hessian modes will be used to form the next step
  Hessian Eigenvalues:
     0.002623    0.004627    0.007088    0.008369    0.009913    0.013742
     0.013920    0.014548    0.026435    0.037057    0.039187    0.045796
     0.051372    0.052369    0.054941    0.061604    0.061684    0.067564
     0.069516    0.074775    0.079423    0.086370    0.090665    0.115272
     0.115913    0.124999    0.139507    0.149784    0.159875    0.159988
     0.162134    0.169834    0.181688    0.187595    0.200529    0.218185
     0.223221    0.253343    0.274172    0.276475    0.290950    0.302671
     0.309998    0.335169    0.336119    0.337948    0.339354    0.342464
     0.347301    0.368306    0.413830    0.432327    0.435674    0.450849
     0.460368    0.527963    0.530831    0.531669    0.542218    0.976682

 Minimum Search - Taking Simple RFO Step
 Searching for Lamda that Minimizes Along All modes
 Value Taken    Lamda =  -0.00000179
 Step Taken.  Stepsize is  0.019514

                             Maximum     Tolerance    Cnvgd?
         Gradient           0.000122      0.000300     YES
         Displacement       0.010373      0.001200      NO
         Energy change     -0.000004      0.000001      NO


 New Cartesian Coordinates Obtained by Inverse Iteration

 Displacement from previous Coordinates is:  0.015165
 ----------------------------------------------------------------
             Standard Nuclear Orientation (Angstroms)
    I     Atom           X                Y                Z
 ----------------------------------------------------------------
    1      C       0.8079775130    -1.6169879515    -0.0321802023
    2      O      -0.5667092011    -1.3670725445    -0.2369593499
    3      C      -1.1216240717    -0.2375277332     0.4786418028
    4      C      -0.3954713422     1.0455739082     0.0638828705
    5      O      -0.9272860284     2.1081158676     0.8361852349
    6      C       1.1212032055     0.9028848534     0.3074307619
    7      C       1.6072404770    -0.3556178507    -0.3751919647
    8      O       1.8038693683     2.0508254726    -0.1402893759
    9      C      -2.6093780187    -0.2269014249     0.1478753887
   10      H      -0.9983764031    -0.3875152662     1.5571957711
   11      H      -0.5637286785     1.2234798275    -1.0055908992
   12      H       1.2731634435     0.7801797305     1.3889917809
   13      H       2.4551643758     1.7623747298    -0.7979831060
   14      H      -0.4628961075     2.9159108180     0.5873370998
   15      H      -3.0700692851     0.6375779282     0.6264137709
   16      O      -2.8621127524    -0.1098572116    -1.2443339671
   17      H      -3.0649257530    -1.1382065221     0.5556313062
   18      H      -2.4631937064    -0.8710874756    -1.6802130560
   19      O       1.1160598245    -1.9425767336     1.3017199530
   20      H       0.7894548772    -2.8296130363     1.4918499526
   21      H       1.0712205520    -2.4172077015    -0.7267276975
   22      O       2.5034316835    -0.3429287089    -1.1873291031
 ----------------------------------------------------------------
 Molecular Point Group                 C1    NOp =  1
 Largest Abelian Subgroup              C1    NOp =  1
 Nuclear Repulsion Energy =   804.8066966752 hartrees
 There are       47 alpha and       47 beta electrons
 Applying Cartesian multipole field
    Component          Value
    ---------          -----
     (2,0,0)        1.00000E-11
     (0,2,0)        2.00000E-11
     (0,0,2)       -3.00000E-11
 Nucleus-field energy     =     0.0000000159 hartrees
 Requested basis set is 6-311++G(d,p)
 There are 122 shells and 334 basis functions
 A cutoff of  1.0D-11 yielded   6577 shell pairs
 There are     49770 function pairs (     53273 Cartesian)
 Smallest overlap matrix eigenvalue = 5.73E-06
 Guess MOs from SCF MO coefficient file
 Reading MOs from coefficient file
 Reading MOs from coefficient file
 A restricted hybrid HF-DFT SCF calculation will be
 performed using Pulay DIIS extrapolation
 Exchange:     0.2000 Hartree-Fock + 0.0800 Slater + 0.7200 B88
 Correlation:  0.1900 VWN1RPA + 0.8100 LYP
 Using SG-1 standard quadrature grid
 SCF converges when DIIS error is below 1.0E-08
 Geometry optimization detected.  Setting ReadMinima to 0
 Setting SaveMinima to 0
 ---------------------------------------
  Cycle       Energy         DIIS Error
 ---------------------------------------
    1    -686.1884580934      4.11E-05
    2    -686.1881768258      5.88E-06
    3    -686.1881771586      3.18E-06
    4    -686.1881773354      2.44E-06
    5    -686.1881774571      5.76E-07
    6    -686.1881773819      2.80E-07
    7    -686.1881773985      6.19E-08
    8    -686.1881774058      2.00E-08
    9    -686.1881774026      6.78E-09 Convergence criterion met
 ---------------------------------------
 SCF time:  CPU 353.15 s  wall 353.66 s
 SCF   energy in the final basis set = -686.1881774026
 Total energy in the final basis set = -686.1881774026

 --------------------------------------------------------------

                    Orbital Energies (a.u.)
 --------------------------------------------------------------

 Alpha MOs
 -- Occupied --
-19.173 -19.171 -19.160 -19.146 -19.144 -19.133 -10.312 -10.295
-10.252 -10.249 -10.249 -10.231  -1.117  -1.093  -1.061  -1.051
 -1.039  -1.032  -0.811  -0.792  -0.713  -0.669  -0.639  -0.594
 -0.570  -0.567  -0.534  -0.532  -0.513  -0.507  -0.489  -0.464
 -0.445  -0.442  -0.436  -0.424  -0.408  -0.392  -0.384  -0.362
 -0.350  -0.344  -0.324  -0.323  -0.296  -0.289  -0.284
 -- Virtual --
 -0.066  -0.025  -0.006  -0.003   0.005   0.019   0.025   0.028
  0.039   0.043   0.053   0.062   0.071   0.077   0.085   0.089
  0.090   0.098   0.100   0.106   0.110   0.115   0.118   0.124
  0.128   0.129   0.133   0.134   0.145   0.147   0.149   0.156
  0.162   0.163   0.174   0.176   0.180   0.189   0.197   0.204
  0.210   0.217   0.222   0.225   0.232   0.234   0.238   0.249
  0.253   0.262   0.270   0.275   0.277   0.279   0.295   0.300
  0.303   0.309   0.310   0.311   0.319   0.325   0.328   0.335
  0.341   0.349   0.353   0.355   0.359   0.369   0.374   0.380
  0.383   0.394   0.400   0.411   0.414   0.427   0.429   0.440
  0.480   0.491   0.514   0.539   0.546   0.556   0.566   0.572
  0.582   0.596   0.609   0.622   0.631   0.641   0.652   0.668
  0.681   0.686   0.689   0.713   0.728   0.740   0.740   0.751
  0.766   0.786   0.803   0.816   0.857   0.871   0.902   0.948
  0.987   1.005   1.013   1.042   1.052   1.084   1.095   1.109
  1.124   1.139   1.148   1.154   1.169   1.191   1.198   1.204
  1.209   1.221   1.230   1.246   1.259   1.276   1.292   1.338
  1.347   1.357   1.374   1.382   1.406   1.423   1.453   1.460
  1.479   1.502   1.504   1.520   1.535   1.546   1.561   1.582
  1.586   1.606   1.616   1.629   1.641   1.665   1.673   1.696
  1.709   1.716   1.725   1.741   1.744   1.762   1.780   1.801
  1.833   1.843   1.865   1.870   1.901   1.916   1.926   1.971
  1.982   2.019   2.043   2.055   2.064   2.087   2.090   2.132
  2.153   2.174   2.177   2.203   2.242   2.263   2.298   2.317
  2.346   2.492   2.496   2.512   2.529   2.581   2.613   2.624
  2.624   2.654   2.665   2.706   2.727   2.749   2.774   2.803
  2.822   2.840   2.856   2.857   2.880   2.911   2.937   2.965
  2.981   2.998   3.021   3.044   3.060   3.067   3.102   3.129
  3.144   3.165   3.185   3.197   3.216   3.242   3.261   3.289
  3.293   3.331   3.355   3.365   3.392   3.402   3.484   3.537
  3.702   3.773   3.825   3.855   3.871   3.903   3.910   3.928
  3.975   3.993   4.027   4.091   4.141   4.161   4.184   4.238
  4.327   5.039   5.052   5.067   5.088   5.112   5.138   5.169
  5.323   5.397   5.404   5.426   5.435   5.563   5.621   5.645
  5.662   5.739   5.770  23.720  23.757  23.807  23.835  23.847
 23.875  49.890  49.908  49.918  49.945  49.957  49.992
 --------------------------------------------------------------

          Ground-State Mulliken Net Atomic Charges

     Atom                 Charge (a.u.)
  ----------------------------------------
      1 C                    -0.247976
      2 O                    -0.056812
      3 C                    -0.184234
      4 C                    -0.192307
      5 O                    -0.200696
      6 C                    -0.450578
      7 C                     0.145519
      8 O                    -0.230342
      9 C                    -0.360022
     10 H                     0.235984
     11 H                     0.246700
     12 H                     0.277967
     13 H                     0.268218
     14 H                     0.271612
     15 H                     0.212186
     16 O                    -0.212208
     17 H                     0.165085
     18 H                     0.252113
     19 O                    -0.218631
     20 H                     0.284312
     21 H                     0.251563
     22 O                    -0.257454
  ----------------------------------------
  Sum of atomic charges =     0.000000

 -----------------------------------------------------------------
                    Cartesian Multipole Moments
 -----------------------------------------------------------------
    Charge (ESU x 10^10)
                -0.0000
    Dipole Moment (Debye)
         X      -0.1343      Y      -2.7730      Z       1.1038
       Tot       2.9877
    Quadrupole Moments (Debye-Ang)
        XX     -82.0711     XY       2.7077     YY     -62.9675
        XZ      -1.9860     YZ      -2.8987     ZZ     -72.7896
    Octopole Moments (Debye-Ang^2)
       XXX       6.6126    XXY      -3.7895    XYY       0.9729
       YYY     -24.7113    XXZ      16.7639    XYZ      -5.5164
       YYZ       2.7360    XZZ      -1.5357    YZZ      -7.1421
       ZZZ      -3.4706
    Hexadecapole Moments (Debye-Ang^3)
      XXXX   -1394.6295   XXXY      51.1206   XXYY    -357.9466
      XYYY     -37.3441   YYYY    -660.7463   XXXZ     -40.7985
      XXYZ      -4.1897   XYYZ       2.0350   YYYZ     -34.4506
      XXZZ    -295.2014   XYZZ      25.0880   YYZZ    -168.5723
      XZZZ      10.8092   YZZZ      -5.1898   ZZZZ    -313.9144
 -----------------------------------------------------------------
 Calculating analytic gradient of the SCF energy
 Gradient of SCF Energy
            1           2           3           4           5           6
    1   0.0000787   0.0000640   0.0000571  -0.0000036  -0.0000343   0.0001047
    2   0.0000409   0.0000007   0.0000057   0.0000181   0.0000014  -0.0000328
    3  -0.0001014   0.0000176   0.0000850  -0.0000289  -0.0000279   0.0000271
            7           8           9          10          11          12
    1  -0.0002942  -0.0000443  -0.0000683   0.0000109  -0.0000388  -0.0000065
    2  -0.0000806   0.0000769   0.0000292  -0.0000075  -0.0000275   0.0000375
    3   0.0001137   0.0000607  -0.0000061  -0.0000269  -0.0000162  -0.0000180
           13          14          15          16          17          18
    1   0.0000187   0.0000203  -0.0000195   0.0000202   0.0000108  -0.0000283
    2  -0.0000420   0.0000099  -0.0000336   0.0000039  -0.0000041  -0.0000292
    3  -0.0000850  -0.0000074   0.0000025  -0.0000144   0.0000204   0.0000209
           19          20          21          22
    1  -0.0000238   0.0000487  -0.0000136   0.0001411
    2  -0.0000153   0.0000176  -0.0000096   0.0000405
    3   0.0000450   0.0000208   0.0000405  -0.0001219
 Max gradient component =       2.942E-04
 RMS gradient           =       5.982E-05
 Gradient time:  CPU 192.87 s  wall 192.84 s
 Geometry Optimization Parameters
   NAtoms,    NIC,     NZ,  NCons,   NDum,   NFix, NCnnct, MaxDiis
       22     161       0       0       0       0       0       0

 Cartesian Hessian Update
 Hessian Updated using BFGS Update


** GEOMETRY OPTIMIZATION IN DELOCALIZED INTERNAL COORDINATES **
   Searching for a Minimum

   Optimization Cycle:   8

                       Coordinates (Angstroms)
     ATOM                X               Y               Z
      1  C         0.8079775130   -1.6169879515   -0.0321802023
      2  O        -0.5667092011   -1.3670725445   -0.2369593499
      3  C        -1.1216240717   -0.2375277332    0.4786418028
      4  C        -0.3954713422    1.0455739082    0.0638828705
      5  O        -0.9272860284    2.1081158676    0.8361852349
      6  C         1.1212032055    0.9028848534    0.3074307619
      7  C         1.6072404770   -0.3556178507   -0.3751919647
      8  O         1.8038693683    2.0508254726   -0.1402893759
      9  C        -2.6093780187   -0.2269014249    0.1478753887
     10  H        -0.9983764031   -0.3875152662    1.5571957711
     11  H        -0.5637286785    1.2234798275   -1.0055908992
     12  H         1.2731634435    0.7801797305    1.3889917809
     13  H         2.4551643758    1.7623747298   -0.7979831060
     14  H        -0.4628961075    2.9159108180    0.5873370998
     15  H        -3.0700692851    0.6375779282    0.6264137709
     16  O        -2.8621127524   -0.1098572116   -1.2443339671
     17  H        -3.0649257530   -1.1382065221    0.5556313062
     18  H        -2.4631937064   -0.8710874756   -1.6802130560
     19  O         1.1160598245   -1.9425767336    1.3017199530
     20  H         0.7894548772   -2.8296130363    1.4918499526
     21  H         1.0712205520   -2.4172077015   -0.7267276975
     22  O         2.5034316835   -0.3429287089   -1.1873291031
   Point Group: c1    Number of degrees of freedom:    60


   Energy is   -686.188177403

 Hessian Updated using BFGS Update

 60 Hessian modes will be used to form the next step
  Hessian Eigenvalues:
     0.002369    0.003950    0.007036    0.007547    0.010027    0.013595
     0.014057    0.014530    0.026333    0.037014    0.039239    0.045625
     0.051136    0.052421    0.054810    0.061416    0.061710    0.067391
     0.069257    0.074828    0.079472    0.086287    0.090693    0.115253
     0.115906    0.124351    0.139458    0.149803    0.159833    0.160187
     0.162097    0.168411    0.181303    0.186505    0.201006    0.213799
     0.223994    0.250036    0.272937    0.276176    0.294233    0.302404
     0.307682    0.335255    0.336160    0.337774    0.339675    0.342501
     0.346325    0.372018    0.412211    0.432210    0.435644    0.450418
     0.460144    0.521841    0.530116    0.530900    0.540523    0.953493

 Minimum Search - Taking Simple RFO Step
 Searching for Lamda that Minimizes Along All modes
 Value Taken    Lamda =   0.00000000
 Step Taken.  Stepsize is  0.013892

                             Maximum     Tolerance    Cnvgd?
         Gradient           0.000111      0.000300     YES
         Displacement       0.007448      0.001200      NO
         Energy change     -0.000001      0.000001      NO


 New Cartesian Coordinates Obtained by Inverse Iteration

 Displacement from previous Coordinates is:  0.012108
 ----------------------------------------------------------------
             Standard Nuclear Orientation (Angstroms)
    I     Atom           X                Y                Z
 ----------------------------------------------------------------
    1      C       0.8077579073    -1.6169107314    -0.0325382064
    2      O      -0.5668740723    -1.3667471974    -0.2377604226
    3      C      -1.1216107558    -0.2374987178     0.4784471177
    4      C      -0.3956699237     1.0457246528     0.0638477280
    5      O      -0.9273714642     2.1078211505     0.8368329988
    6      C       1.1210256181     0.9031921083     0.3067244537
    7      C       1.6076830709    -0.3556786852    -0.3749576534
    8      O       1.8031519852     2.0510076864    -0.1420964342
    9      C      -2.6094000947    -0.2270649960     0.1484570447
   10      H      -0.9979293172    -0.3878136989     1.5569309668
   11      H      -0.5640973361     1.2242010426    -1.0054763968
   12      H       1.2734500500     0.7808782042     1.3883194161
   13      H       2.4573393675     1.7620827721    -0.7965536610
   14      H      -0.4651326153     2.9163267015     0.5864617514
   15      H      -3.0695523296     0.6379192593     0.6266558494
   16      O      -2.8628560387    -0.1109639744    -1.2436538707
   17      H      -3.0648781524    -1.1380160185     0.5570951924
   18      H      -2.4615267284    -0.8709005111    -1.6795802951
   19      O       1.1152206140    -1.9431266543     1.3013014332
   20      H       0.7880290202    -2.8300702852     1.4908551394
   21      H       1.0711314759    -2.4168560614    -0.7273833157
   22      O       2.5051236918    -0.3436830712    -1.1855718640
 ----------------------------------------------------------------
 Molecular Point Group                 C1    NOp =  1
 Largest Abelian Subgroup              C1    NOp =  1
 Nuclear Repulsion Energy =   804.7990840871 hartrees
 There are       47 alpha and       47 beta electrons
 Applying Cartesian multipole field
    Component          Value
    ---------          -----
     (2,0,0)        1.00000E-11
     (0,2,0)        2.00000E-11
     (0,0,2)       -3.00000E-11
 Nucleus-field energy     =     0.0000000159 hartrees
 Requested basis set is 6-311++G(d,p)
 There are 122 shells and 334 basis functions
 A cutoff of  1.0D-11 yielded   6577 shell pairs
 There are     49770 function pairs (     53273 Cartesian)
 Smallest overlap matrix eigenvalue = 5.73E-06
 Guess MOs from SCF MO coefficient file
 Reading MOs from coefficient file
 Reading MOs from coefficient file
 A restricted hybrid HF-DFT SCF calculation will be
 performed using Pulay DIIS extrapolation
 Exchange:     0.2000 Hartree-Fock + 0.0800 Slater + 0.7200 B88
 Correlation:  0.1900 VWN1RPA + 0.8100 LYP
 Using SG-1 standard quadrature grid
 SCF converges when DIIS error is below 1.0E-08
 Geometry optimization detected.  Setting ReadMinima to 0
 Setting SaveMinima to 0
 ---------------------------------------
  Cycle       Energy         DIIS Error
 ---------------------------------------
    1    -686.1883658983      3.11E-05
    2    -686.1881779436      4.45E-06
    3    -686.1881779502      3.61E-06
    4    -686.1881779035      2.63E-06
    5    -686.1881780752      4.57E-07
    6    -686.1881780197      1.88E-07
    7    -686.1881780277      4.64E-08
    8    -686.1881780339      1.28E-08
    9    -686.1881780315      3.55E-09 Convergence criterion met
 ---------------------------------------
 SCF time:  CPU 348.78 s  wall 349.07 s
 SCF   energy in the final basis set = -686.1881780315
 Total energy in the final basis set = -686.1881780315

 --------------------------------------------------------------

                    Orbital Energies (a.u.)
 --------------------------------------------------------------

 Alpha MOs
 -- Occupied --
-19.173 -19.171 -19.160 -19.146 -19.144 -19.133 -10.312 -10.295
-10.252 -10.249 -10.249 -10.230  -1.117  -1.093  -1.061  -1.051
 -1.039  -1.032  -0.811  -0.792  -0.713  -0.669  -0.639  -0.594
 -0.570  -0.567  -0.534  -0.532  -0.513  -0.507  -0.489  -0.464
 -0.445  -0.442  -0.436  -0.424  -0.408  -0.392  -0.384  -0.362
 -0.350  -0.344  -0.324  -0.323  -0.296  -0.289  -0.284
 -- Virtual --
 -0.066  -0.025  -0.006  -0.003   0.005   0.019   0.025   0.028
  0.039   0.043   0.053   0.062   0.071   0.077   0.085   0.089
  0.090   0.098   0.100   0.106   0.110   0.115   0.118   0.124
  0.128   0.129   0.133   0.134   0.145   0.147   0.149   0.156
  0.162   0.163   0.174   0.176   0.180   0.189   0.197   0.204
  0.210   0.217   0.223   0.225   0.232   0.234   0.238   0.249
  0.253   0.262   0.270   0.275   0.277   0.279   0.295   0.300
  0.303   0.309   0.310   0.311   0.319   0.325   0.328   0.335
  0.341   0.349   0.353   0.355   0.359   0.369   0.374   0.380
  0.383   0.394   0.400   0.411   0.414   0.427   0.429   0.440
  0.481   0.491   0.514   0.539   0.546   0.556   0.566   0.572
  0.582   0.596   0.609   0.622   0.631   0.641   0.652   0.668
  0.681   0.686   0.689   0.713   0.728   0.740   0.740   0.751
  0.767   0.785   0.803   0.815   0.858   0.871   0.902   0.948
  0.987   1.005   1.014   1.042   1.052   1.084   1.095   1.109
  1.123   1.139   1.148   1.154   1.169   1.191   1.198   1.204
  1.209   1.221   1.230   1.246   1.259   1.276   1.292   1.338
  1.347   1.358   1.374   1.382   1.406   1.424   1.453   1.460
  1.479   1.502   1.504   1.520   1.535   1.546   1.561   1.582
  1.586   1.606   1.616   1.629   1.641   1.665   1.673   1.696
  1.708   1.716   1.725   1.741   1.744   1.762   1.780   1.801
  1.832   1.843   1.865   1.869   1.901   1.916   1.926   1.971
  1.982   2.019   2.043   2.055   2.064   2.087   2.091   2.132
  2.153   2.174   2.177   2.203   2.242   2.263   2.298   2.317
  2.346   2.492   2.496   2.512   2.530   2.581   2.613   2.624
  2.624   2.654   2.665   2.705   2.727   2.749   2.774   2.803
  2.822   2.839   2.856   2.857   2.880   2.911   2.937   2.964
  2.981   2.998   3.022   3.044   3.060   3.067   3.102   3.129
  3.144   3.165   3.185   3.197   3.216   3.242   3.261   3.289
  3.293   3.331   3.355   3.366   3.392   3.402   3.484   3.537
  3.702   3.773   3.825   3.855   3.871   3.903   3.910   3.928
  3.975   3.993   4.027   4.091   4.141   4.161   4.184   4.238
  4.327   5.039   5.052   5.067   5.088   5.112   5.138   5.169
  5.323   5.397   5.404   5.426   5.435   5.563   5.621   5.645
  5.662   5.739   5.770  23.720  23.757  23.807  23.835  23.847
 23.875  49.890  49.908  49.918  49.945  49.957  49.993
 --------------------------------------------------------------

          Ground-State Mulliken Net Atomic Charges

     Atom                 Charge (a.u.)
  ----------------------------------------
      1 C                    -0.247720
      2 O                    -0.056815
      3 C                    -0.186021
      4 C                    -0.190192
      5 O                    -0.200731
      6 C                    -0.450968
      7 C                     0.145391
      8 O                    -0.230565
      9 C                    -0.359664
     10 H                     0.236075
     11 H                     0.246428
     12 H                     0.277943
     13 H                     0.268213
     14 H                     0.271652
     15 H                     0.212121
     16 O                    -0.212178
     17 H                     0.165059
     18 H                     0.252121
     19 O                    -0.218542
     20 H                     0.284328
     21 H                     0.251554
     22 O                    -0.257487
  ----------------------------------------
  Sum of atomic charges =    -0.000000

 -----------------------------------------------------------------
                    Cartesian Multipole Moments
 -----------------------------------------------------------------
    Charge (ESU x 10^10)
                -0.0000
    Dipole Moment (Debye)
         X      -0.1289      Y      -2.7667      Z       1.1040
       Tot       2.9816
    Quadrupole Moments (Debye-Ang)
        XX     -82.0816     XY       2.6995     YY     -62.9640
        XZ      -1.9914     YZ      -2.8962     ZZ     -72.7958
    Octopole Moments (Debye-Ang^2)
       XXX       6.7893    XXY      -3.6553    XYY       0.9299
       YYY     -24.6541    XXZ      16.8187    XYZ      -5.4622
       YYZ       2.7440    XZZ      -1.5147    YZZ      -7.1415
       ZZZ      -3.4913
    Hexadecapole Moments (Debye-Ang^3)
      XXXX   -1395.1675   XXXY      51.1801   XXYY    -357.9661
      XYYY     -37.4443   YYYY    -660.7033   XXXZ     -40.7928
      XXYZ      -4.2386   XYYZ       2.0616   YYYZ     -34.4159
      XXZZ    -295.2593   XYZZ      25.0340   YYZZ    -168.6520
      XZZZ      10.8663   YZZZ      -5.1760   ZZZZ    -313.7140
 -----------------------------------------------------------------
 Calculating analytic gradient of the SCF energy
 Gradient of SCF Energy
            1           2           3           4           5           6
    1   0.0000728  -0.0000028   0.0000197  -0.0000200  -0.0000020   0.0000408
    2   0.0000502  -0.0000178   0.0000477   0.0000068  -0.0000016   0.0000006
    3  -0.0000458  -0.0000132   0.0000595  -0.0000121  -0.0000384   0.0000372
            7           8           9          10          11          12
    1  -0.0001122  -0.0000052  -0.0000260   0.0000025  -0.0000112  -0.0000021
    2  -0.0000543   0.0000127  -0.0000174  -0.0000089  -0.0000127   0.0000221
    3   0.0000207  -0.0000271  -0.0000130  -0.0000092  -0.0000072  -0.0000219
           13          14          15          16          17          18
    1  -0.0000113  -0.0000056   0.0000072   0.0000074   0.0000077  -0.0000094
    2   0.0000052  -0.0000096  -0.0000073  -0.0000311  -0.0000016  -0.0000050
    3  -0.0000229  -0.0000035   0.0000072   0.0000168   0.0000202   0.0000148
           19          20          21          22
    1  -0.0000229   0.0000442  -0.0000097   0.0000382
    2  -0.0000115   0.0000220  -0.0000049   0.0000168
    3   0.0000443   0.0000078   0.0000254  -0.0000394
 Max gradient component =       1.122E-04
 RMS gradient           =       2.847E-05
 Gradient time:  CPU 193.96 s  wall 193.95 s
 Geometry Optimization Parameters
   NAtoms,    NIC,     NZ,  NCons,   NDum,   NFix, NCnnct, MaxDiis
       22     161       0       0       0       0       0       0

 Cartesian Hessian Update
 Hessian Updated using BFGS Update


** GEOMETRY OPTIMIZATION IN DELOCALIZED INTERNAL COORDINATES **
   Searching for a Minimum

   Optimization Cycle:   9

                       Coordinates (Angstroms)
     ATOM                X               Y               Z
      1  C         0.8077579073   -1.6169107314   -0.0325382064
      2  O        -0.5668740723   -1.3667471974   -0.2377604226
      3  C        -1.1216107558   -0.2374987178    0.4784471177
      4  C        -0.3956699237    1.0457246528    0.0638477280
      5  O        -0.9273714642    2.1078211505    0.8368329988
      6  C         1.1210256181    0.9031921083    0.3067244537
      7  C         1.6076830709   -0.3556786852   -0.3749576534
      8  O         1.8031519852    2.0510076864   -0.1420964342
      9  C        -2.6094000947   -0.2270649960    0.1484570447
     10  H        -0.9979293172   -0.3878136989    1.5569309668
     11  H        -0.5640973361    1.2242010426   -1.0054763968
     12  H         1.2734500500    0.7808782042    1.3883194161
     13  H         2.4573393675    1.7620827721   -0.7965536610
     14  H        -0.4651326153    2.9163267015    0.5864617514
     15  H        -3.0695523296    0.6379192593    0.6266558494
     16  O        -2.8628560387   -0.1109639744   -1.2436538707
     17  H        -3.0648781524   -1.1380160185    0.5570951924
     18  H        -2.4615267284   -0.8709005111   -1.6795802951
     19  O         1.1152206140   -1.9431266543    1.3013014332
     20  H         0.7880290202   -2.8300702852    1.4908551394
     21  H         1.0711314759   -2.4168560614   -0.7273833157
     22  O         2.5051236918   -0.3436830712   -1.1855718640
   Point Group: c1    Number of degrees of freedom:    60


   Energy is   -686.188178031

 Hessian Updated using BFGS Update

 60 Hessian modes will be used to form the next step
  Hessian Eigenvalues:
     0.002436    0.003710    0.006900    0.007246    0.009927    0.013331
     0.014084    0.014509    0.026297    0.036067    0.039234    0.045151
     0.050997    0.052479    0.054472    0.061289    0.061708    0.066905
     0.069365    0.074673    0.079488    0.086328    0.090683    0.115215
     0.116152    0.124704    0.139587    0.149808    0.159687    0.160144
     0.161943    0.168916    0.182076    0.186120    0.201494    0.208673
     0.223943    0.246914    0.270395    0.275010    0.291378    0.302710
     0.308276    0.335253    0.335989    0.337938    0.339213    0.342231
     0.346206    0.371362    0.413251    0.432122    0.436514    0.447800
     0.460091    0.522235    0.529971    0.531011    0.543581    0.941682

 Minimum Search - Taking Simple RFO Step
 Searching for Lamda that Minimizes Along All modes
 Value Taken    Lamda =   0.00000000
 Step Taken.  Stepsize is  0.004361

                             Maximum     Tolerance    Cnvgd?
         Gradient           0.000039      0.000300     YES
         Displacement       0.001977      0.001200      NO
         Energy change     -0.000001      0.000001     YES

 Final energy is   -686.18817803148238     


 ******************************
 **  OPTIMIZATION CONVERGED  **
 ******************************

                       Coordinates (Angstroms)
     ATOM                X               Y               Z
      1  C         0.8077579073   -1.6169107314   -0.0325382064
      2  O        -0.5668740723   -1.3667471974   -0.2377604226
      3  C        -1.1216107558   -0.2374987178    0.4784471177
      4  C        -0.3956699237    1.0457246528    0.0638477280
      5  O        -0.9273714642    2.1078211505    0.8368329988
      6  C         1.1210256181    0.9031921083    0.3067244537
      7  C         1.6076830709   -0.3556786852   -0.3749576534
      8  O         1.8031519852    2.0510076864   -0.1420964342
      9  C        -2.6094000947   -0.2270649960    0.1484570447
     10  H        -0.9979293172   -0.3878136989    1.5569309668
     11  H        -0.5640973361    1.2242010426   -1.0054763968
     12  H         1.2734500500    0.7808782042    1.3883194161
     13  H         2.4573393675    1.7620827721   -0.7965536610
     14  H        -0.4651326153    2.9163267015    0.5864617514
     15  H        -3.0695523296    0.6379192593    0.6266558494
     16  O        -2.8628560387   -0.1109639744   -1.2436538707
     17  H        -3.0648781524   -1.1380160185    0.5570951924
     18  H        -2.4615267284   -0.8709005111   -1.6795802951
     19  O         1.1152206140   -1.9431266543    1.3013014332
     20  H         0.7880290202   -2.8300702852    1.4908551394
     21  H         1.0711314759   -2.4168560614   -0.7273833157
     22  O         2.5051236918   -0.3436830712   -1.1855718640

Z-matrix Print:
$molecule
0 1
O 
C  1 1.412201
H  2 1.091828 1 105.789873
O  2 1.407153 1 113.048091 3 -123.384189 0
H  4 0.964186 2 108.993458 1 72.183751 0
C  1 1.447718 2 116.057315 3 -173.699258 0
H  6 1.095910 1 109.670840 2 -59.838519 0
C  6 1.523981 1 105.801119 2 -177.159932 0
H  8 1.090235 6 108.814209 1 -177.266449 0
H  8 1.097396 6 108.595422 1 64.607623 0
O  8 1.419751 6 112.777765 1 -58.895520 0
H  11 0.963639 8 107.741909 6 60.531572 0
C  6 1.531517 1 109.755547 2 60.049897 0
H  13 1.097122 6 109.110341 1 62.753806 0
O  13 1.417132 6 107.605319 1 -177.185818 0
H  15 0.964382 13 107.871538 6 179.314365 0
C  2 1.532266 1 109.261494 3 117.872488 0
O  17 1.209396 2 123.048137 1 -124.067522 0
C  17 1.512046 2 114.615099 1 51.636642 0
H  19 1.099109 17 107.840267 2 64.928241 0
O  19 1.408622 17 112.266053 2 -174.114225 0
H  21 0.969409 19 107.399589 17 -0.790753 0
$end


 --------------------------------------------------------------

                    Orbital Energies (a.u.)
 --------------------------------------------------------------

 Alpha MOs
 -- Occupied --
-19.173 -19.171 -19.160 -19.146 -19.144 -19.133 -10.312 -10.295
-10.252 -10.249 -10.249 -10.230  -1.117  -1.093  -1.061  -1.051
 -1.039  -1.032  -0.811  -0.792  -0.713  -0.669  -0.639  -0.594
 -0.570  -0.567  -0.534  -0.532  -0.513  -0.507  -0.489  -0.464
 -0.445  -0.442  -0.436  -0.424  -0.408  -0.392  -0.384  -0.362
 -0.350  -0.344  -0.324  -0.323  -0.296  -0.289  -0.284
 -- Virtual --
 -0.066  -0.025  -0.006  -0.003   0.005   0.019   0.025   0.028
  0.039   0.043   0.053   0.062   0.071   0.077   0.085   0.089
  0.090   0.098   0.100   0.106   0.110   0.115   0.118   0.124
  0.128   0.129   0.133   0.134   0.145   0.147   0.149   0.156
  0.162   0.163   0.174   0.176   0.180   0.189   0.197   0.204
  0.210   0.217   0.223   0.225   0.232   0.234   0.238   0.249
  0.253   0.262   0.270   0.275   0.277   0.279   0.295   0.300
  0.303   0.309   0.310   0.311   0.319   0.325   0.328   0.335
  0.341   0.349   0.353   0.355   0.359   0.369   0.374   0.380
  0.383   0.394   0.400   0.411   0.414   0.427   0.429   0.440
  0.481   0.491   0.514   0.539   0.546   0.556   0.566   0.572
  0.582   0.596   0.609   0.622   0.631   0.641   0.652   0.668
  0.681   0.686   0.689   0.713   0.728   0.740   0.740   0.751
  0.767   0.785   0.803   0.815   0.858   0.871   0.902   0.948
  0.987   1.005   1.014   1.042   1.052   1.084   1.095   1.109
  1.123   1.139   1.148   1.154   1.169   1.191   1.198   1.204
  1.209   1.221   1.230   1.246   1.259   1.276   1.292   1.338
  1.347   1.358   1.374   1.382   1.406   1.424   1.453   1.460
  1.479   1.502   1.504   1.520   1.535   1.546   1.561   1.582
  1.586   1.606   1.616   1.629   1.641   1.665   1.673   1.696
  1.708   1.716   1.725   1.741   1.744   1.762   1.780   1.801
  1.832   1.843   1.865   1.869   1.901   1.916   1.926   1.971
  1.982   2.019   2.043   2.055   2.064   2.087   2.091   2.132
  2.153   2.174   2.177   2.203   2.242   2.263   2.298   2.317
  2.346   2.492   2.496   2.512   2.530   2.581   2.613   2.624
  2.624   2.654   2.665   2.705   2.727   2.749   2.774   2.803
  2.822   2.839   2.856   2.857   2.880   2.911   2.937   2.964
  2.981   2.998   3.022   3.044   3.060   3.067   3.102   3.129
  3.144   3.165   3.185   3.197   3.216   3.242   3.261   3.289
  3.293   3.331   3.355   3.366   3.392   3.402   3.484   3.537
  3.702   3.773   3.825   3.855   3.871   3.903   3.910   3.928
  3.975   3.993   4.027   4.091   4.141   4.161   4.184   4.238
  4.327   5.039   5.052   5.067   5.088   5.112   5.138   5.169
  5.323   5.397   5.404   5.426   5.435   5.563   5.621   5.645
  5.662   5.739   5.770  23.720  23.757  23.807  23.835  23.847
 23.875  49.890  49.908  49.918  49.945  49.957  49.993
 --------------------------------------------------------------

          Ground-State Mulliken Net Atomic Charges

     Atom                 Charge (a.u.)
  ----------------------------------------
      1 C                    -0.247720
      2 O                    -0.056815
      3 C                    -0.186021
      4 C                    -0.190192
      5 O                    -0.200731
      6 C                    -0.450968
      7 C                     0.145391
      8 O                    -0.230565
      9 C                    -0.359664
     10 H                     0.236075
     11 H                     0.246428
     12 H                     0.277943
     13 H                     0.268213
     14 H                     0.271652
     15 H                     0.212121
     16 O                    -0.212178
     17 H                     0.165059
     18 H                     0.252121
     19 O                    -0.218542
     20 H                     0.284328
     21 H                     0.251554
     22 O                    -0.257487
  ----------------------------------------
  Sum of atomic charges =    -0.000000

 -----------------------------------------------------------------
                    Cartesian Multipole Moments
 -----------------------------------------------------------------
    Charge (ESU x 10^10)
                -0.0000
    Dipole Moment (Debye)
         X      -0.1289      Y      -2.7667      Z       1.1040
       Tot       2.9816
    Quadrupole Moments (Debye-Ang)
        XX     -82.0816     XY       2.6995     YY     -62.9640
        XZ      -1.9914     YZ      -2.8962     ZZ     -72.7958
    Octopole Moments (Debye-Ang^2)
       XXX       6.7893    XXY      -3.6553    XYY       0.9299
       YYY     -24.6541    XXZ      16.8187    XYZ      -5.4622
       YYZ       2.7440    XZZ      -1.5147    YZZ      -7.1415
       ZZZ      -3.4913
    Hexadecapole Moments (Debye-Ang^3)
      XXXX   -1395.1675   XXXY      51.1801   XXYY    -357.9661
      XYYY     -37.4443   YYYY    -660.7033   XXXZ     -40.7928
      XXYZ      -4.2386   XYYZ       2.0616   YYYZ     -34.4159
      XXZZ    -295.2593   XYZZ      25.0340   YYZZ    -168.6520
      XZZZ      10.8663   YZZZ      -5.1760   ZZZZ    -313.7140
 -----------------------------------------------------------------
Archival summary:
1\1\pikachu\OPT\ProcedureUnspecified\BasisUnspecified\6610\cher\WedDec1403:11:262016WedDec1403:11:262016\0\\#,OPT,ProcedureUnspecified,BasisUnspecified,\\0,1\O\C,1,1.4122\H,2,1.09183,1,105.79\O,2,1.40715,1,113.048,3,-123.384,0\H,4,0.964186,2,108.993,1,72.1838,0\C,1,1.44772,2,116.057,3,-173.699,0\H,6,1.09591,1,109.671,2,-59.8385,0\C,6,1.52398,1,105.801,2,-177.16,0\H,8,1.09023,6,108.814,1,-177.266,0\H,8,1.0974,6,108.595,1,64.6076,0\O,8,1.41975,6,112.778,1,-58.8955,0\H,11,0.963639,8,107.742,6,60.5316,0\C,6,1.53152,1,109.756,2,60.0499,0\H,13,1.09712,6,109.11,1,62.7538,0\O,13,1.41713,6,107.605,1,-177.186,0\H,15,0.964382,13,107.872,6,179.314,0\C,2,1.53227,1,109.261,3,117.872,0\O,17,1.2094,2,123.048,1,-124.068,0\C,17,1.51205,2,114.615,1,51.6366,0\H,19,1.09911,17,107.84,2,64.9282,0\O,19,1.40862,17,112.266,2,-174.114,0\H,21,0.969409,19,107.4,17,-0.790753,0\\\@

 Total job time:  5509.00s(wall), 5504.42s(cpu) 
 Wed Dec 14 03:11:26 2016

        *************************************************************
        *                                                           *
        *  Thank you very much for using Q-Chem.  Have a nice day.  *
        *                                                           *
        *************************************************************


 
User input: 2 of 3 
 
pikachu 127.0.1
Q-Chem Developer Version! Running on 127.0.1.*
                  Welcome to Q-Chem
     A Quantum Leap Into The Future Of Chemistry


 Q-Chem 4.4, Q-Chem, Inc., Pleasanton, CA (2016)

 Y. Shao,  Z. Gan,  E. Epifanovsky,  A. T. B. Gilbert,  M. Wormit,  
 J. Kussmann,  A. W. Lange,  A. Behn,  J. Deng,  X. Feng,  D. Ghosh,  
 M. Goldey,  P. R. Horn,  L. D. Jacobson,  I. Kaliman,  F. Rob,  
 R. Z. Khaliullin,  T. Kus,  A. Landau,  J. Liu,  E. I. Proynov,  Y. M. Rhee,  
 R. M. Richard,  M. A. Rohrdanz,  R. P. Steele,  E. J. Sundstrom,  
 H. L. Woodcock III,  P. M. Zimmerman,  D. Zuev,  B. Albrecht,  E. Alguire,  
 B. Austin,  S. A. Baeppler,  G. J. O. Beran,  Y. A. Bernard,  E. Berquist,  
 K. Brandhorst,  K. B. Bravaya,  S. T. Brown,  D. Casanova,  C.-M. Chang,  
 Y. Chen,  S. H. Chien,  K. D. Closser,  M. P. Coons,  D. L. Crittenden,  
 S. Dasgupta,  M. Diedenhofen,  R. A. DiStasio Jr.,  H. Do,  A. D. Dutoi,  
 R. G. Edgar,  P.-T. Fang,  S. Fatehi,  Q. Feng,  L. Fusti-Molnar,  
 A. Ghysels,  A. Golubeva-Zadorozhnaya,  J. Gomes,  A. Gunina,  
 M. W. D. Hanson-Heine,  P. H. P. Harbach,  A. W. Hauser,  J. E. Herr,  
 E. G. Hohenstein,  Z. C. Holden,  K. Hui,  T.-C. Jagau,  H. Ji,  B. Kaduk,  
 K. Khistyaev,  Jaehoon Kim,  Jihan Kim,  R. A. King,  P. Klunzinger,  
 K. Koh,  D. Kosenkov,  T. Kowalczyk,  C. M. Krauter,  A. Kunitsa,  
 K. U. Lao,  A. Laurent,  K. V. Lawler,  J. Lee,  D. Lefrancois,  S. Lehtola,  
 S. V. Levchenko,  C. Y. Lin,  Y.-S. Lin,  F. Liu,  E. Livshits,  
 R. C. Lochan,  A. Luenser,  P. Manohar,  S. F. Manzer,  S.-P. Mao,  Y. Mao,  
 N. Mardirossian,  A. V. Marenich,  L. A. Martinez-Martinez,  S. A. Maurer,  
 N. J. Mayhall,  J.-M. Mewes,  A. F. Morrison,  K. Nanda,  T. S. Nguyen-Beck,  
 C. M. Oana,  R. Olivares-Amaya,  D. P. O'Neill,  J. A. Parkhill,  
 T. M. Perrine,  R. Peverati,  P. A. Pieniazek,  F. Plasser,  A. Prociuk,  
 D. R. Rehn,  E. Rosta,  N. J. Russ,  N. Sergueev,  S. M. Sharada,  
 S. Sharma,  D. W. Small,  A. Sodt,  T. Stauch,  T. Stein,  D. Stuck,  
 Y.-C. Su,  A. J. W. Thom,  T. Tsuchimochi,  L. Vogt,  O. Vydrov,  T. Wang,  
 M. A. Watson,  J. Wenzel,  A. White,  C. F. Williams,  V. Vanovschi,  
 K. Yao,  S. Yeganeh,  S. R. Yost,  Z.-Q. You,  I. Y. Zhang,  X. Zhang,  
 Y. Zhao,  B. R. Brooks,  G. K. L. Chan,  D. M. Chipman,  C. J. Cramer,  
 W. A. Goddard III,  M. S. Gordon,  W. J. Hehre,  A. Klamt,  
 H. F. Schaefer III,  M. W. Schmidt,  C. D. Sherrill,  D. G. Truhlar,  
 A. Warshel,  X. Xu,  A. Aspuru-Guzik,  R. Baer,  A. T. Bell,  N. A. Besley,  
 J.-D. Chai,  A. Dreuw,  B. D. Dunietz,  T. R. Furlani,  S. R. Gwaltney,  
 C.-P. Hsu,  Y. Jung,  J. Kong,  D. S. Lambrecht,  W. Liang,  C. Ochsenfeld,  
 V. A. Rassolov,  L. V. Slipchenko,  J. E. Subotnik,  T. Van Voorhis,  
 J. M. Herbert,  A. I. Krylov,  P. M. W. Gill,  M. Head-Gordon

 Contributors to earlier versions of Q-Chem not listed above: 
 R. D. Adamson,  J. Baker,  E. F. C. Byrd,  A. K. Chakraborty,  C.-L. Cheng,  
 H. Dachsel,  R. J. Doerksen,  G. Hawkins,  A. Heyden,  S. Hirata,  
 G. Kedziora,  F. J. Keil,  C. Kelley,  P. P. Korambath,  W. Kurlancheek,  
 A. M. Lee,  M. S. Lee,  D. Liotard,  I. Lotan,  P. E. Maslen,  N. Nair,  
 D. Neuhauser,  R. Olson,  B. Peters,  J. Ritchie,  N. E. Schultz,  
 N. Shenvi,  A. C. Simmonett,  K. S. Thanthiriwatte,  Q. Wu,  W. Zhang

 Please cite Q-Chem as follows:
 Y. Shao et al., Mol. Phys. 113, 184-215 (2015)
 DOI: 10.1080/00268976.2014.952696

 Q-Chem 4.4.2 for Intel X86 EM64T Linux

 Parts of Q-Chem use Armadillo 5.200.1 (Boston Tea Smuggler).
 http://arma.sourceforge.net/

 Q-Chem begins on Wed Dec 14 03:11:26 2016  


Host: 0

     Scratch files written to /scratch/cher/qchem8070//
The previous job contains 0 fragments, simply inherited here
FILE_GEOM_ORG=        593

Checking the input file for inconsistencies... 	...done.

--------------------------------------------------------------
User input:
--------------------------------------------------------------

$molecule
   read
$end

$rem
   BASIS 6-311++G**
   JOB_TYPE FREQUENCY
   METHOD B3LYP
$end

--------------------------------------------------------------
 ----------------------------------------------------------------
             Standard Nuclear Orientation (Angstroms)
    I     Atom           X                Y                Z
 ----------------------------------------------------------------
    1      C       0.8330442930    -1.6027802496    -0.0508583451
    2      O      -0.5464479429    -1.3725765532    -0.2466093615
    3      C      -1.1146300937    -0.2574252309     0.4810545234
    4      C      -0.4110844588     1.0399830477     0.0720309755
    5      O      -0.9548699378     2.0879330850     0.8558420495
    6      C       1.1089904562     0.9193320522     0.3054524545
    7      C       1.6113133721    -0.3267383674    -0.3882779281
    8      O       1.7706404176     2.0809216971    -0.1385588031
    9      C      -2.6042398354    -0.2677605777     0.1593785594
   10      H      -0.9825432401    -0.4137383714     1.5576874086
   11      H      -0.5882974520     1.2236881508    -0.9949852798
   12      H       1.2693984479     0.7914410948     1.3852462961
   13      H       2.4255392961     1.8070645785    -0.7987578159
   14      H      -0.5066808161     2.9053716668     0.6089566163
   15      H      -3.0750834424     0.5863950093     0.6465504685
   16      O      -2.8673207718    -0.1453683001    -1.2304058537
   17      H      -3.0431829379    -1.1886904998     0.5637227120
   18      H      -2.4566872512    -0.8957206221    -1.6741987191
   19      O       1.1530635588    -1.9339845241     1.2787918820
   20      H       0.8407799593    -2.8272954006     1.4635311102
   21      H       1.1049023918    -2.3933782169    -0.7530947168
   22      O       2.5038712566    -0.2947755840    -1.2037273529
 ----------------------------------------------------------------
 Molecular Point Group                 C1    NOp =  1
 Largest Abelian Subgroup              C1    NOp =  1
 Nuclear Repulsion Energy =   804.7990840871 hartrees
 There are       47 alpha and       47 beta electrons
 Requested basis set is 6-311++G(d,p)
 There are 122 shells and 334 basis functions

 Total QAlloc Memory Limit   2000 MB
 Mega-Array Size        61 MB
 MEM_STATIC part        62 MB
 A cutoff of  1.0D-11 yielded   6577 shell pairs
 There are     49770 function pairs (     53273 Cartesian)

 -------------------------------------------------------
 OpenMP Integral Computing Module                       
 Release: version 1.0, May 2013, Q-Chem Inc. Pittsburgh 
 -------------------------------------------------------
 Integral Job Info:
 Integral job number is                      11
 Integral operator is                         1
 short-range coefficients                     0
 long-range coefficients              100000000
 Omega coefficients                           0
 if combine SR and LR in K                    0
 Integral screening is                        0
 Integral computing path is                   2
 max size of driver memory is            800000
 size of driver memory is                593474
 size of scratch memory is              2260544
 max col of scratch BK array               1296
 max len of scratch array in speh3          155
 max len of scratch index in speh4           18
 max int batch size is                      520
 min int batch size is                       52
 fixed nKL is                                52
 max L of basis functions is                  2
 order of int derivative is                   0
 number of shells is                        122
 number of basis is                         346
 number of cartesian basis is               346
 number of contracted shell pairs          6577
 number of primitive shell pairs          15448
 maxK2 (contraction) of shell pair           36
 max number of K2 of shell pair               1
 max number of CS2 of shell pair           1142
 max number of PS2 of shell pair           2238
 mem total for path MDJ                   95464
 -------------------------------------------------------
 Smallest overlap matrix eigenvalue = 5.73E-06
 Guess from superposition of atomic densities
 Warning:  Energy on first SCF cycle will be non-variational
 A restricted hybrid HF-DFT SCF calculation will be
 performed using Pulay DIIS extrapolation
 Exchange:     0.2000 Hartree-Fock + 0.0800 Slater + 0.7200 B88
 Correlation:  0.1900 VWN1RPA + 0.8100 LYP
 Using SG-1 standard quadrature grid
 SCF converges when DIIS error is below 1.0E-08
 ---------------------------------------
  Cycle       Energy         DIIS Error
 ---------------------------------------
    1    -688.4678910686      3.47E-02
    2    -685.9512091081      4.84E-03
    3    -685.5513111777      8.05E-03
    4    -686.1694030302      1.29E-03
    5    -686.1850769438      5.54E-04
    6    -686.1879563093      1.36E-04
    7    -686.1881517829      3.73E-05
    8    -686.1881653860      1.16E-05
    9    -686.1881670730      2.45E-06
   10    -686.1881672671      1.15E-06
   11    -686.1881672201      2.97E-07
   12    -686.1881672193      1.05E-07
   13    -686.1881672154      2.63E-08
   14    -686.1881672160      6.09E-09 Convergence criterion met
 ---------------------------------------
 SCF time:  CPU 569.13 s  wall 570.16 s
 SCF   energy in the final basis set = -686.1881672160
 Total energy in the final basis set = -686.1881672160

 --------------------------------------------------------------

                    Orbital Energies (a.u.)
 --------------------------------------------------------------

 Alpha MOs
 -- Occupied --
-19.173 -19.171 -19.160 -19.146 -19.144 -19.133 -10.312 -10.295
-10.252 -10.249 -10.249 -10.230  -1.117  -1.093  -1.061  -1.051
 -1.039  -1.032  -0.811  -0.792  -0.713  -0.669  -0.639  -0.594
 -0.570  -0.567  -0.534  -0.532  -0.513  -0.507  -0.489  -0.464
 -0.445  -0.442  -0.436  -0.424  -0.408  -0.392  -0.384  -0.362
 -0.350  -0.344  -0.324  -0.323  -0.296  -0.289  -0.284
 -- Virtual --
 -0.066  -0.025  -0.006  -0.003   0.005   0.019   0.025   0.028
  0.039   0.043   0.053   0.062   0.071   0.077   0.085   0.089
  0.090   0.098   0.100   0.106   0.110   0.115   0.118   0.124
  0.128   0.129   0.133   0.134   0.145   0.147   0.149   0.156
  0.162   0.163   0.174   0.176   0.180   0.189   0.197   0.204
  0.210   0.217   0.223   0.225   0.232   0.234   0.238   0.249
  0.253   0.262   0.270   0.275   0.277   0.279   0.295   0.300
  0.303   0.309   0.310   0.311   0.319   0.325   0.328   0.335
  0.341   0.349   0.353   0.355   0.359   0.369   0.374   0.380
  0.383   0.394   0.400   0.411   0.414   0.427   0.429   0.440
  0.480   0.491   0.514   0.539   0.546   0.556   0.566   0.572
  0.582   0.596   0.609   0.622   0.631   0.641   0.652   0.668
  0.681   0.686   0.689   0.713   0.728   0.740   0.740   0.751
  0.767   0.785   0.803   0.815   0.858   0.871   0.902   0.948
  0.987   1.005   1.014   1.042   1.052   1.084   1.095   1.109
  1.123   1.139   1.148   1.154   1.169   1.191   1.198   1.204
  1.209   1.221   1.230   1.246   1.259   1.276   1.292   1.338
  1.347   1.358   1.374   1.382   1.406   1.424   1.453   1.460
  1.479   1.502   1.504   1.520   1.535   1.546   1.561   1.582
  1.586   1.606   1.616   1.629   1.641   1.665   1.673   1.696
  1.708   1.716   1.725   1.741   1.744   1.762   1.780   1.801
  1.832   1.843   1.865   1.869   1.901   1.916   1.926   1.971
  1.982   2.019   2.043   2.055   2.064   2.087   2.091   2.132
  2.153   2.174   2.177   2.203   2.242   2.263   2.298   2.317
  2.346   2.492   2.496   2.512   2.530   2.581   2.613   2.624
  2.624   2.654   2.665   2.705   2.727   2.749   2.774   2.803
  2.822   2.839   2.856   2.857   2.880   2.911   2.937   2.964
  2.981   2.998   3.022   3.044   3.060   3.067   3.102   3.129
  3.144   3.165   3.185   3.197   3.216   3.242   3.261   3.289
  3.293   3.331   3.355   3.366   3.392   3.402   3.484   3.537
  3.702   3.773   3.825   3.855   3.871   3.903   3.910   3.928
  3.975   3.993   4.027   4.091   4.141   4.161   4.184   4.238
  4.327   5.039   5.052   5.067   5.088   5.112   5.138   5.169
  5.323   5.397   5.404   5.426   5.435   5.563   5.621   5.645
  5.662   5.739   5.770  23.720  23.757  23.807  23.835  23.847
 23.875  49.890  49.908  49.918  49.945  49.957  49.993
 --------------------------------------------------------------

          Ground-State Mulliken Net Atomic Charges

     Atom                 Charge (a.u.)
  ----------------------------------------
      1 C                    -0.247652
      2 O                    -0.056843
      3 C                    -0.186241
      4 C                    -0.190182
      5 O                    -0.200770
      6 C                    -0.450553
      7 C                     0.145351
      8 O                    -0.230640
      9 C                    -0.359372
     10 H                     0.236036
     11 H                     0.246352
     12 H                     0.277911
     13 H                     0.268212
     14 H                     0.271648
     15 H                     0.212057
     16 O                    -0.212197
     17 H                     0.165005
     18 H                     0.252120
     19 O                    -0.218569
     20 H                     0.284332
     21 H                     0.251529
     22 O                    -0.257533
  ----------------------------------------
  Sum of atomic charges =    -0.000000

 -----------------------------------------------------------------
                    Cartesian Multipole Moments
 -----------------------------------------------------------------
    Charge (ESU x 10^10)
                -0.0000
    Dipole Moment (Debye)
         X      -0.0796      Y      -2.7763      Z       1.0840
       Tot       2.9814
    Quadrupole Moments (Debye-Ang)
        XX     -82.1828     XY       2.3972     YY     -62.8481
        XZ      -1.8749     YZ      -2.8610     ZZ     -72.8206
    Octopole Moments (Debye-Ang^2)
       XXX       7.1384    XXY      -3.8500    XYY       1.2698
       YYY     -24.8576    XXZ      17.0472    XYZ      -5.2465
       YYZ       2.6001    XZZ      -1.7164    YZZ      -7.1080
       ZZZ      -3.2295
    Hexadecapole Moments (Debye-Ang^3)
      XXXX   -1399.0657   XXXY      46.2911   XXYY    -355.0865
      XYYY     -44.0560   YYYY    -662.3176   XXXZ     -37.3435
      XXYZ      -5.3606   XYYZ       2.8326   YYYZ     -35.1766
      XXZZ    -295.5630   XYZZ      23.0348   YYZZ    -168.3828
      XZZZ      14.6967   YZZZ      -6.7658   ZZZZ    -314.1509
 -----------------------------------------------------------------
 Calculating MO derivatives via CPSCF
   1         3          66      0.208757    0.025909
   2         3          66      0.025858    0.002750
   3         3          66      0.001873    0.000219
   4        27          42      0.000114    0.000015
   5        69           0      0.000000    0.000000    Roots Converged
 Calculating analytic Hessian of the SCF energy
 Polarizability Matrix (a.u.)
            1           2           3
    1-101.6612862   1.1088575   7.2166094
    2   1.1088575 -94.8174917  -0.2804530
    3   7.2166094  -0.2804530 -83.3692816

 Direct stationary perturbation theory relativistic correction:

 rels  =       0.232878386373
 relv  =      -1.154931469236
 rel2e =       0.530707598127
 E_rel =      -0.391345484735

 Hessian of the SCF Energy
            1           2           3           4           5           6
    1   0.4073495  -0.0119011  -0.0816482  -0.1860057   0.0100852   0.0041126
    2  -0.0119011   0.6065762   0.1025872  -0.0061572  -0.0884417  -0.0233187
    3  -0.0816482   0.1025872   0.5094335  -0.0084402  -0.0280077  -0.0727911
    4  -0.1860057  -0.0061572  -0.0084402   0.3905191  -0.0777668   0.0116560
    5   0.0100852  -0.0884417  -0.0280077  -0.0777668   0.2541888   0.1016046
    6   0.0041126  -0.0233187  -0.0727911   0.0116560   0.1016046   0.1897307
    7  -0.0281945   0.0324722   0.0190962  -0.0834012  -0.0004895  -0.0029532
    8   0.0232368  -0.0101171   0.0058121   0.0191256  -0.1274529  -0.0472672
    9   0.0117852   0.0032946   0.0070911   0.0114272  -0.0500235  -0.1026667
   10   0.0092270   0.0032188  -0.0002396  -0.0014259   0.0234998   0.0012522
   11  -0.0010317  -0.0019321  -0.0001709  -0.0036616  -0.0318883  -0.0030658
   12  -0.0043306   0.0002782  -0.0007548  -0.0040682  -0.0275907  -0.0000434
   13  -0.0030876  -0.0008035   0.0008178   0.0036262  -0.0066520  -0.0011916
   14  -0.0040725   0.0023012  -0.0017472  -0.0016092  -0.0125072   0.0002377
   15   0.0000688   0.0008259  -0.0012150  -0.0001556   0.0030909   0.0024693
   16   0.0139021  -0.0181719  -0.0016360   0.0047012   0.0041203  -0.0006142
   17   0.0055675  -0.0194092  -0.0109777  -0.0013582   0.0043286   0.0013666
   18   0.0005329   0.0066493   0.0198588   0.0005317  -0.0010853  -0.0011586
   19  -0.0785969  -0.0256387   0.0109637  -0.0419879  -0.0211898   0.0002256
   20  -0.0393727  -0.1820416  -0.0019810   0.0157109   0.0085212  -0.0048887
   21   0.0051136  -0.0104294  -0.0755877  -0.0051537  -0.0027873   0.0038492
   22  -0.0010320   0.0020442   0.0008009   0.0030314  -0.0008479  -0.0005378
   23   0.0077215  -0.0019797  -0.0066013  -0.0019344   0.0008123   0.0006058
   24   0.0015914  -0.0017423  -0.0016967  -0.0002038   0.0006508   0.0005353
   25  -0.0000505   0.0013128   0.0018199  -0.0283333   0.0119279   0.0011135
   26   0.0003548  -0.0038823  -0.0054235   0.0426632  -0.0097120   0.0003126
   27   0.0006303  -0.0025730  -0.0051079   0.0245249  -0.0047569  -0.0004278
   28   0.0022628  -0.0010082   0.0025024  -0.0005355   0.0047863   0.0177631
   29  -0.0033167   0.0019143  -0.0019552   0.0035201  -0.0050798  -0.0349258
   30  -0.0040975   0.0009715  -0.0026774   0.0060303  -0.0102481  -0.0173810
   31  -0.0008826  -0.0000038  -0.0003821   0.0002829   0.0007603  -0.0008519
   32   0.0003093  -0.0002712   0.0004539  -0.0001227   0.0018566  -0.0010429
   33  -0.0000955   0.0002658  -0.0004482  -0.0002887   0.0001988   0.0019825
   34  -0.0002973   0.0003114  -0.0014132  -0.0009012  -0.0002767   0.0004253
   35   0.0003634   0.0006048   0.0008773   0.0005727  -0.0004852   0.0002907
   36   0.0001369  -0.0011078  -0.0009528   0.0007205  -0.0000369  -0.0000211
   37  -0.0005901   0.0001718   0.0013185  -0.0003692   0.0001899  -0.0000395
   38  -0.0008216  -0.0001970   0.0003977   0.0018862  -0.0000199  -0.0005495
   39   0.0009653  -0.0006256  -0.0005773   0.0006628   0.0001002  -0.0002832
   40   0.0011842  -0.0002197  -0.0000213  -0.0002777   0.0019576   0.0004779
   41  -0.0005537  -0.0001098   0.0001483  -0.0001714  -0.0015533  -0.0000338
   42  -0.0002333   0.0000146   0.0000543   0.0001185  -0.0018282   0.0003706
   43   0.0007747   0.0009410   0.0018213  -0.0087086   0.0006566  -0.0014443
   44  -0.0004866   0.0006308  -0.0000314  -0.0005533   0.0007364   0.0004103
   45   0.0000102   0.0000526   0.0008660  -0.0034863   0.0006369   0.0009236
   46   0.0026940  -0.0012560  -0.0007303   0.0002202   0.0002852  -0.0021670
   47  -0.0007289   0.0005522   0.0007864   0.0005138   0.0013014   0.0014667
   48   0.0010041   0.0000715  -0.0000734   0.0009290  -0.0007794   0.0032112
   49  -0.0002695   0.0001374  -0.0000978   0.0035626  -0.0001744  -0.0005286
   50   0.0000096   0.0001156   0.0002437   0.0001046   0.0015138   0.0000415
   51  -0.0000256  -0.0000969   0.0000188   0.0000624   0.0003044   0.0000980
   52  -0.0023059   0.0009863  -0.0002245   0.0013091  -0.0003044   0.0014634
   53  -0.0002448  -0.0002661  -0.0000558  -0.0000310  -0.0006017   0.0009003
   54  -0.0016829   0.0010985   0.0005102   0.0018352   0.0002099   0.0005374
   55  -0.0651398  -0.0185480  -0.0073672  -0.0251018   0.0189024  -0.0486096
   56  -0.0038898  -0.1082317   0.0468356   0.0166072   0.0074785   0.0098585
   57  -0.0150685  -0.0055000  -0.2055854  -0.0406192   0.0157363  -0.0164691
   58   0.0047247   0.0096086  -0.0035111  -0.0013498  -0.0003689   0.0001993
   59  -0.0030461  -0.0085569  -0.0003338  -0.0008826   0.0013563  -0.0019627
   60   0.0148263   0.0461178  -0.0152000  -0.0009898  -0.0030513   0.0016749
   61  -0.0594526   0.0383865   0.0394887  -0.0251944   0.0335101   0.0203596
   62   0.0438937  -0.2025974  -0.1235000   0.0056567  -0.0020623  -0.0019010
   63   0.0425550  -0.1204530  -0.1512364  -0.0004697   0.0024094   0.0056713
   64  -0.0162137  -0.0058826   0.0270821  -0.0036605  -0.0026113  -0.0001109
   65  -0.0220757   0.0153390   0.0226437  -0.0121126  -0.0022894   0.0018605
   66   0.0238494   0.0036193  -0.0039288   0.0053766   0.0052531   0.0001879
            7           8           9          10          11          12
    1  -0.0281945   0.0232368   0.0117852   0.0092270  -0.0010317  -0.0043306
    2   0.0324722  -0.0101171   0.0032946   0.0032188  -0.0019321   0.0002782
    3   0.0190962   0.0058121   0.0070911  -0.0002396  -0.0001709  -0.0007548
    4  -0.0834012   0.0191256   0.0114272  -0.0014259  -0.0036616  -0.0040682
    5  -0.0004895  -0.1274529  -0.0500235   0.0234998  -0.0318883  -0.0275907
    6  -0.0029532  -0.0472672  -0.1026667   0.0012522  -0.0030658  -0.0000434
    7   0.5019821   0.0272081   0.0278249  -0.1060163  -0.0406242   0.0106051
    8   0.0272081   0.4325136  -0.0382214  -0.0448762  -0.1319716   0.0371583
    9   0.0278249  -0.0382214   0.5887093   0.0129910   0.0406297  -0.0963474
   10  -0.1060163  -0.0448762   0.0129910   0.4488511   0.0129564   0.0092677
   11  -0.0406242  -0.1319716   0.0406297   0.0129564   0.4999590  -0.0318342
   12   0.0106051   0.0371583  -0.0963474   0.0092677  -0.0318342   0.5922330
   13   0.0078453  -0.0049496  -0.0077317  -0.0936348   0.0126806   0.0412657
   14   0.0165364  -0.0328632  -0.0245902   0.0425877  -0.1555547  -0.0691901
   15  -0.0025031  -0.0011529   0.0037581   0.0465168  -0.0387771  -0.1270361
   16  -0.0171338  -0.0082325  -0.0010986  -0.1324554   0.0196804  -0.0240408
   17  -0.0282884  -0.0017399  -0.0042964  -0.0116412  -0.0691543   0.0050565
   18   0.0113445  -0.0008856   0.0009319  -0.0280333   0.0071341  -0.0790421
   19   0.0005285  -0.0039959   0.0014645  -0.0150290   0.0304327   0.0171374
   20  -0.0025032   0.0129213   0.0037553   0.0214170  -0.0008113  -0.0012377
   21   0.0016012   0.0029792  -0.0018018   0.0144785   0.0038098   0.0032141
   22  -0.0088606   0.0061091  -0.0003463  -0.0247614  -0.0403779   0.0166189
   23   0.0000874   0.0023111  -0.0012585  -0.0111146  -0.0109915   0.0011973
   24   0.0016384  -0.0010456   0.0015453   0.0044566   0.0033828   0.0011242
   25  -0.1744425  -0.0036504  -0.0077118  -0.0204401  -0.0116838  -0.0008519
   26  -0.0199002  -0.0776408  -0.0006627  -0.0322354   0.0033612  -0.0056553
   27  -0.0238718   0.0059346  -0.0742750   0.0112216  -0.0032745   0.0062758
   28  -0.0585844   0.0022439  -0.0370763   0.0028468  -0.0049544   0.0171790
   29   0.0049831  -0.0566127   0.0473328   0.0030301  -0.0049383   0.0293974
   30  -0.0322736   0.0440374  -0.2879779  -0.0012801   0.0028038  -0.0108153
   31   0.0034592  -0.0043263   0.0170334  -0.0571147   0.0063617  -0.0455981
   32   0.0035630  -0.0061137   0.0278674   0.0086705  -0.0608978   0.0518315
   33   0.0004622   0.0030448  -0.0089679  -0.0427041   0.0493284  -0.2784665
   34   0.0022822   0.0010775  -0.0015034  -0.0135721   0.0012237  -0.0359729
   35  -0.0002553   0.0003542  -0.0009163   0.0031435   0.0018807   0.0050466
   36   0.0001806   0.0005861   0.0002808  -0.0036382  -0.0007447  -0.0085542
   37  -0.0009878  -0.0001077  -0.0006034  -0.0018473  -0.0028552   0.0028028
   38  -0.0017757   0.0012026   0.0002707  -0.0016632  -0.0042430   0.0011669
   39  -0.0008773   0.0006861   0.0000534  -0.0019670  -0.0016954   0.0003263
   40  -0.0021260   0.0009413   0.0013420   0.0066731   0.0189147  -0.0030739
   41   0.0032423  -0.0017426  -0.0042337  -0.0137232  -0.0304851   0.0083336
   42   0.0020490  -0.0011533  -0.0029076  -0.0114508  -0.0258991   0.0043822
   43  -0.0108379   0.0252252   0.0139076   0.0000206   0.0014869   0.0012365
   44  -0.0003778   0.0004773   0.0007380   0.0001872   0.0000765   0.0000763
   45   0.0019194   0.0044920   0.0034684   0.0003601  -0.0007256   0.0000094
   46  -0.0079442   0.0048589  -0.0409929   0.0017900   0.0013110   0.0020714
   47   0.0021294   0.0010009   0.0003961   0.0004922  -0.0007240   0.0002445
   48  -0.0137138  -0.0003693  -0.0323022   0.0014194   0.0031816  -0.0019926
   49  -0.0183882  -0.0309204   0.0097313  -0.0059295   0.0034145  -0.0019287
   50   0.0016093  -0.0018372  -0.0004008   0.0008565   0.0002921  -0.0008626
   51  -0.0017229  -0.0052763   0.0037555  -0.0016059   0.0003161   0.0001663
   52   0.0014978  -0.0027636  -0.0042018  -0.0003157  -0.0004243  -0.0007425
   53   0.0008089   0.0003463   0.0003475  -0.0002187  -0.0004341  -0.0009322
   54   0.0000252  -0.0020239  -0.0006480  -0.0001422  -0.0004997   0.0001157
   55   0.0032974  -0.0045172  -0.0023907  -0.0022507  -0.0003141   0.0004389
   56  -0.0003738   0.0014160   0.0014631  -0.0011223   0.0013034   0.0004370
   57   0.0035398  -0.0074395  -0.0052920   0.0000178  -0.0009654   0.0004796
   58  -0.0005690   0.0007341  -0.0001512   0.0001335   0.0001223   0.0002600
   59   0.0004260  -0.0012545   0.0002132  -0.0002404  -0.0001369  -0.0000750
   60  -0.0003315   0.0006019   0.0004880   0.0000907  -0.0000037  -0.0002721
   61  -0.0037506  -0.0026935  -0.0027645  -0.0009920  -0.0003097   0.0004318
   62   0.0001678   0.0020762   0.0004214  -0.0007075   0.0003990   0.0000471
   63  -0.0013878   0.0003230   0.0016572   0.0001814  -0.0002399  -0.0000435
   64   0.0003444   0.0002729  -0.0009346   0.0062430  -0.0023480   0.0012927
   65   0.0013540  -0.0052733  -0.0021262  -0.0025171  -0.0031089  -0.0028935
   66  -0.0006516  -0.0008207   0.0014474  -0.0111926  -0.0026902  -0.0049589
           13          14          15          16          17          18
    1  -0.0030876  -0.0040725   0.0000688   0.0139021   0.0055675   0.0005329
    2  -0.0008035   0.0023012   0.0008259  -0.0181719  -0.0194092   0.0066493
    3   0.0008178  -0.0017472  -0.0012150  -0.0016360  -0.0109777   0.0198588
    4   0.0036262  -0.0016092  -0.0001556   0.0047012  -0.0013582   0.0005317
    5  -0.0066520  -0.0125072   0.0030909   0.0041203   0.0043286  -0.0010853
    6  -0.0011916   0.0002377   0.0024693  -0.0006142   0.0013666  -0.0011586
    7   0.0078453   0.0165364  -0.0025031  -0.0171338  -0.0282884   0.0113445
    8  -0.0049496  -0.0328632  -0.0011529  -0.0082325  -0.0017399  -0.0008856
    9  -0.0077317  -0.0245902   0.0037581  -0.0010986  -0.0042964   0.0009319
   10  -0.0936348   0.0425877   0.0465168  -0.1324554  -0.0116412  -0.0280333
   11   0.0126806  -0.1555547  -0.0387771   0.0196804  -0.0691543   0.0071341
   12   0.0412657  -0.0691901  -0.1270361  -0.0240408   0.0050565  -0.0790421
   13   0.2384180   0.1355671  -0.1456168  -0.0251740   0.0410599   0.0236307
   14   0.1355671   0.5830759  -0.0072912   0.0160496  -0.0213718  -0.0099320
   15  -0.1456168  -0.0072912   0.1930311   0.0072549  -0.0076310   0.0009876
   16  -0.0251740   0.0160496   0.0072549   0.4337503   0.0207311  -0.0271436
   17   0.0410599  -0.0213718  -0.0076310   0.0207311   0.4845400  -0.0171208
   18   0.0236307  -0.0099320   0.0009876  -0.0271436  -0.0171208   0.5621520
   19  -0.0064927   0.0007371  -0.0005509  -0.0827648   0.0210454  -0.0032136
   20  -0.0083471   0.0044436   0.0018231   0.0027653  -0.1527901  -0.0154969
   21  -0.0059751   0.0053050   0.0029677  -0.0120124  -0.0330962  -0.0921776
   22   0.0025438  -0.0012867  -0.0006824  -0.1039306  -0.0712465   0.0339797
   23   0.0003349   0.0043947   0.0004579  -0.0331731  -0.1807550   0.0162882
   24   0.0002051   0.0012080   0.0014049   0.0405492   0.0539570  -0.0921346
   25  -0.0014610   0.0012238   0.0003440   0.0006212  -0.0012663   0.0005482
   26   0.0011907   0.0004456  -0.0001274   0.0010207  -0.0045535   0.0022965
   27   0.0001537  -0.0001493  -0.0008448  -0.0002630   0.0019378  -0.0020587
   28   0.0001714   0.0010386  -0.0006958   0.0007539  -0.0003148   0.0013160
   29   0.0000629   0.0023295  -0.0010020   0.0008815   0.0006319   0.0005384
   30  -0.0004330   0.0000155   0.0015600  -0.0007294  -0.0002252   0.0002067
   31   0.0022131   0.0037505   0.0194458  -0.0115258   0.0101057  -0.0311940
   32   0.0024700  -0.0039430  -0.0364270  -0.0014441   0.0003416   0.0042379
   33   0.0040233  -0.0109439  -0.0209536  -0.0021596   0.0043100  -0.0045538
   34   0.0050384  -0.0019131   0.0014148  -0.0447307   0.0038959  -0.0379815
   35  -0.0014819   0.0004517   0.0005005   0.0037261  -0.0478410   0.0086167
   36   0.0016358  -0.0001065   0.0019780  -0.0402660   0.0175539  -0.2847356
   37   0.0005239  -0.0003658  -0.0005035  -0.0179274  -0.0009976   0.0140485
   38   0.0011696  -0.0003188  -0.0002001  -0.0261435   0.0067993   0.0259921
   39  -0.0003833  -0.0006133  -0.0001915   0.0103074   0.0033764  -0.0135176
   40  -0.1304429  -0.2105990   0.0765079   0.0014008   0.0046482  -0.0008344
   41  -0.1743801  -0.3688011   0.0857830  -0.0006837   0.0008019   0.0008618
   42   0.0848468   0.1210157  -0.0588002   0.0008859  -0.0013824   0.0013585
   43   0.0003573  -0.0005820  -0.0002491   0.0000327   0.0000329  -0.0001201
   44  -0.0012761  -0.0010347   0.0002456   0.0000074   0.0000044  -0.0001190
   45  -0.0006174  -0.0001752  -0.0001188  -0.0000412   0.0000669  -0.0000203
   46   0.0005572  -0.0013825  -0.0011335   0.0006969   0.0009793  -0.0009916
   47  -0.0005235  -0.0000469  -0.0004372  -0.0000050   0.0006190  -0.0007180
   48  -0.0003164  -0.0006200   0.0010326   0.0005619  -0.0000358   0.0007183
   49   0.0006388   0.0001560  -0.0000988   0.0004961  -0.0012931   0.0007508
   50  -0.0007164  -0.0000672   0.0000821   0.0000862   0.0001018   0.0000598
   51  -0.0002056   0.0001068   0.0001755   0.0001248  -0.0002823   0.0002247
   52  -0.0002420   0.0007145   0.0004656  -0.0002702  -0.0001985   0.0000443
   53  -0.0000311   0.0002649   0.0004658  -0.0001329  -0.0000999   0.0001252
   54   0.0000213   0.0002105   0.0000470  -0.0002001  -0.0001158   0.0000277
   55   0.0008065   0.0008946   0.0000719  -0.0008560  -0.0006933  -0.0015014
   56   0.0003398  -0.0007577  -0.0002606  -0.0003740  -0.0005383  -0.0054650
   57   0.0000837   0.0015618   0.0006363   0.0000443   0.0008744   0.0004440
   58  -0.0001523  -0.0001906  -0.0000533   0.0002064   0.0000954   0.0000033
   59   0.0000210   0.0002115   0.0000381   0.0001626   0.0001314  -0.0006874
   60   0.0000559  -0.0002648  -0.0000686   0.0004938   0.0002627   0.0002014
   61   0.0004648   0.0003653  -0.0000912  -0.0019137  -0.0009260   0.0018776
   62   0.0003475  -0.0000901  -0.0000590  -0.0027905  -0.0008943   0.0027050
   63  -0.0000784   0.0000388   0.0000598   0.0008949   0.0008006  -0.0008858
   64  -0.0025177   0.0023803   0.0002434  -0.0178792   0.0100627   0.0424054
   65   0.0039173  -0.0005623   0.0000527   0.0219201   0.0008474  -0.0239950
   66   0.0058095  -0.0040763  -0.0008794   0.0490877  -0.0143992  -0.0168267
           19          20          21          22          23          24
    1  -0.0785969  -0.0393727   0.0051136  -0.0010320   0.0077215   0.0015914
    2  -0.0256387  -0.1820416  -0.0104294   0.0020442  -0.0019797  -0.0017423
    3   0.0109637  -0.0019810  -0.0755877   0.0008009  -0.0066013  -0.0016967
    4  -0.0419879   0.0157109  -0.0051537   0.0030314  -0.0019344  -0.0002038
    5  -0.0211898   0.0085212  -0.0027873  -0.0008479   0.0008123   0.0006508
    6   0.0002256  -0.0048887   0.0038492  -0.0005378   0.0006058   0.0005353
    7   0.0005285  -0.0025032   0.0016012  -0.0088606   0.0000874   0.0016384
    8  -0.0039959   0.0129213   0.0029792   0.0061091   0.0023111  -0.0010456
    9   0.0014645   0.0037553  -0.0018018  -0.0003463  -0.0012585   0.0015453
   10  -0.0150290   0.0214170   0.0144785  -0.0247614  -0.0111146   0.0044566
   11   0.0304327  -0.0008113   0.0038098  -0.0403779  -0.0109915   0.0033828
   12   0.0171374  -0.0012377   0.0032141   0.0166189   0.0011973   0.0011242
   13  -0.0064927  -0.0083471  -0.0059751   0.0025438   0.0003349   0.0002051
   14   0.0007371   0.0044436   0.0053050  -0.0012867   0.0043947   0.0012080
   15  -0.0005509   0.0018231   0.0029677  -0.0006824   0.0004579   0.0014049
   16  -0.0827648   0.0027653  -0.0120124  -0.1039306  -0.0331731   0.0405492
   17   0.0210454  -0.1527901  -0.0330962  -0.0712465  -0.1807550   0.0539570
   18  -0.0032136  -0.0154969  -0.0921776   0.0339797   0.0162882  -0.0921346
   19   0.6427642   0.0423005  -0.3521840  -0.0032488  -0.0237600   0.0004288
   20   0.0423005   0.4879058   0.0128883  -0.0000054  -0.0507621  -0.0099967
   21  -0.3521840   0.0128883   0.5635778   0.0032211   0.0134367  -0.0009118
   22  -0.0032488  -0.0000054   0.0032211   0.3480635   0.0036828  -0.2829616
   23  -0.0237600  -0.0507621   0.0134367   0.0036828   0.3336604   0.0403800
   24   0.0004288  -0.0099967  -0.0009118  -0.2829616   0.0403800   0.3132583
   25  -0.0011486   0.0002387   0.0010896   0.0006736   0.0006248  -0.0003619
   26   0.0003459  -0.0022055  -0.0001846  -0.0029406  -0.0006558   0.0007361
   27  -0.0011696  -0.0003916   0.0013014   0.0020029   0.0010849  -0.0004718
   28  -0.0001352   0.0002355   0.0002011  -0.0001672   0.0001240  -0.0005835
   29   0.0000358  -0.0009723   0.0000655  -0.0002978  -0.0000180  -0.0006306
   30   0.0001609  -0.0005393  -0.0000029  -0.0001419   0.0001438   0.0003005
   31   0.0013850  -0.0018458  -0.0034630   0.0039600   0.0003605   0.0018866
   32  -0.0003033   0.0001082   0.0005104   0.0003189   0.0006013  -0.0011182
   33  -0.0002163  -0.0008524  -0.0010106   0.0007576  -0.0009268   0.0018825
   34   0.0023286  -0.0001381   0.0145422  -0.0000937  -0.0077179   0.0198979
   35  -0.0070443   0.0082731  -0.0256531  -0.0088117  -0.0128309   0.0327856
   36  -0.0016999  -0.0005640  -0.0164324   0.0073778   0.0102599  -0.0066870
   37   0.0035446   0.0015114   0.0001903  -0.2207982   0.0712611   0.2190006
   38  -0.0082201  -0.0044460   0.0068805   0.1044955  -0.0853537  -0.1106768
   39  -0.0011551  -0.0028138   0.0046355   0.2239180  -0.0801346  -0.2226981
   40  -0.0002155   0.0002111   0.0003979   0.0005393  -0.0013076  -0.0012731
   41  -0.0003322  -0.0014987  -0.0009109  -0.0003247   0.0000967   0.0004237
   42  -0.0000241   0.0004359   0.0004703  -0.0008546   0.0010205  -0.0010528
   43   0.0002000   0.0009571   0.0000141   0.0002630  -0.0001502  -0.0001181
   44   0.0000274  -0.0000562   0.0000968   0.0000737   0.0000428  -0.0000013
   45   0.0000383   0.0002684  -0.0001274   0.0000264  -0.0000252  -0.0000132
   46   0.0007974  -0.0002168  -0.0006573  -0.0004192  -0.0004876   0.0002233
   47   0.0001575  -0.0007404  -0.0002105  -0.0000004   0.0001144   0.0000185
   48   0.0010413  -0.0001607  -0.0012663  -0.0011325  -0.0006637   0.0006228
   49   0.0004018  -0.0009716  -0.0002865  -0.0011991  -0.0003222   0.0002907
   50   0.0002269  -0.0002864  -0.0002398  -0.0001704  -0.0000185   0.0000503
   51   0.0001007  -0.0001209  -0.0001957  -0.0003555  -0.0001799   0.0000869
   52  -0.0002566  -0.0005969   0.0000321   0.0000750   0.0002756   0.0000314
   53  -0.0002274   0.0005043  -0.0000306   0.0002084   0.0000091  -0.0000046
   54  -0.0003194  -0.0003847   0.0005851   0.0002094   0.0002591  -0.0001485
   55   0.0042770   0.0008752   0.0157101   0.0008125  -0.0002221  -0.0002164
   56   0.0080998  -0.0025952   0.0375609  -0.0008739  -0.0008205   0.0002006
   57  -0.0021373   0.0088486  -0.0212072   0.0005304   0.0010623   0.0010038
   58   0.0017083   0.0000289  -0.0008178  -0.0003021  -0.0001706  -0.0000403
   59  -0.0009784   0.0015889   0.0020550   0.0000486   0.0001997   0.0001195
   60  -0.0037602  -0.0017382  -0.0066479  -0.0000440  -0.0001094   0.0004102
   61   0.0063526  -0.0140674  -0.0099651   0.0001751  -0.0014917  -0.0002124
   62   0.0075645  -0.0217090  -0.0190222   0.0000069  -0.0019445  -0.0000922
   63   0.0000495   0.0052194   0.0056134  -0.0001248   0.0008161   0.0001337
   64  -0.4344120  -0.0181867   0.3339232   0.0046757  -0.0026208  -0.0042288
   65  -0.0192838  -0.1033514   0.0069765   0.0101957   0.0038876  -0.0086046
   66   0.3348197   0.0079276  -0.3688453  -0.0022616   0.0028868   0.0035062
           25          26          27          28          29          30
    1  -0.0000505   0.0003548   0.0006303   0.0022628  -0.0033167  -0.0040975
    2   0.0013128  -0.0038823  -0.0025730  -0.0010082   0.0019143   0.0009715
    3   0.0018199  -0.0054235  -0.0051079   0.0025024  -0.0019552  -0.0026774
    4  -0.0283333   0.0426632   0.0245249  -0.0005355   0.0035201   0.0060303
    5   0.0119279  -0.0097120  -0.0047569   0.0047863  -0.0050798  -0.0102481
    6   0.0011135   0.0003126  -0.0004278   0.0177631  -0.0349258  -0.0173810
    7  -0.1744425  -0.0199002  -0.0238718  -0.0585844   0.0049831  -0.0322736
    8  -0.0036504  -0.0776408   0.0059346   0.0022439  -0.0566127   0.0440374
    9  -0.0077118  -0.0006627  -0.0742750  -0.0370763   0.0473328  -0.2879779
   10  -0.0204401  -0.0322354   0.0112216   0.0028468   0.0030301  -0.0012801
   11  -0.0116838   0.0033612  -0.0032745  -0.0049544  -0.0049383   0.0028038
   12  -0.0008519  -0.0056553   0.0062758   0.0171790   0.0293974  -0.0108153
   13  -0.0014610   0.0011907   0.0001537   0.0001714   0.0000629  -0.0004330
   14   0.0012238   0.0004456  -0.0001493   0.0010386   0.0023295   0.0000155
   15   0.0003440  -0.0001274  -0.0008448  -0.0006958  -0.0010020   0.0015600
   16   0.0006212   0.0010207  -0.0002630   0.0007539   0.0008815  -0.0007294
   17  -0.0012663  -0.0045535   0.0019378  -0.0003148   0.0006319  -0.0002252
   18   0.0005482   0.0022965  -0.0020587   0.0013160   0.0005384   0.0002067
   19  -0.0011486   0.0003459  -0.0011696  -0.0001352   0.0000358   0.0001609
   20   0.0002387  -0.0022055  -0.0003916   0.0002355  -0.0009723  -0.0005393
   21   0.0010896  -0.0001846   0.0013014   0.0002011   0.0000655  -0.0000029
   22   0.0006736  -0.0029406   0.0020029  -0.0001672  -0.0002978  -0.0001419
   23   0.0006248  -0.0006558   0.0010849   0.0001240  -0.0000180   0.0001438
   24  -0.0003619   0.0007361  -0.0004718  -0.0005835  -0.0006306   0.0003005
   25   0.4887970  -0.0167897  -0.0566574   0.0005058  -0.0021783  -0.0008409
   26  -0.0167897   0.6324194   0.0288145   0.0046228   0.0000929   0.0024022
   27  -0.0566574   0.0288145   0.4914714  -0.0307866  -0.0000614  -0.0065772
   28   0.0005058   0.0046228  -0.0307866   0.0609275  -0.0051937   0.0337031
   29  -0.0021783   0.0000929  -0.0000614  -0.0051937   0.0658708  -0.0406824
   30  -0.0008409   0.0024022  -0.0065772   0.0337031  -0.0406824   0.3173795
   31   0.0005079   0.0000256   0.0013259  -0.0013103  -0.0025847   0.0009130
   32   0.0009397   0.0006208   0.0007887  -0.0025129  -0.0041571   0.0008959
   33  -0.0011536   0.0002741  -0.0016851   0.0005851   0.0006192   0.0003041
   34  -0.0002169   0.0002343  -0.0002496  -0.0002513  -0.0007553   0.0007971
   35   0.0001097   0.0000999   0.0000591  -0.0002616  -0.0000785  -0.0000030
   36  -0.0003221  -0.0001987   0.0000051  -0.0005001  -0.0004709   0.0003355
   37  -0.0001179  -0.0003323   0.0002104   0.0000560   0.0001366   0.0000086
   38  -0.0000139  -0.0005269   0.0000244   0.0000779   0.0000060  -0.0001170
   39  -0.0000217  -0.0003079   0.0002920   0.0000112  -0.0000267   0.0000043
   40  -0.0002681  -0.0001206   0.0005131  -0.0000802  -0.0000427  -0.0000528
   41   0.0001759   0.0003134  -0.0000812   0.0001847   0.0003816   0.0000617
   42   0.0002867  -0.0001682   0.0001337  -0.0000355  -0.0001591   0.0003591
   43  -0.1039184   0.0918667   0.0509835   0.0006503  -0.0000792  -0.0006063
   44   0.0952385  -0.2212401  -0.0927863   0.0006406   0.0001099   0.0002026
   45   0.0455848  -0.0818169  -0.0921760   0.0006545   0.0002632   0.0001780
   46  -0.0731882   0.0183483  -0.0078812  -0.0076003   0.0002863  -0.0012173
   47   0.0130884  -0.0893963  -0.0066745  -0.0001020   0.0012943  -0.0002327
   48  -0.0332469   0.0306151  -0.2162326  -0.0037878   0.0001868   0.0012827
   49  -0.0919081  -0.0837202   0.0336979   0.0011094   0.0001472  -0.0001886
   50  -0.0864526  -0.2312433   0.0664196  -0.0008003   0.0003337  -0.0004804
   51   0.0337907   0.0635739  -0.0731108   0.0005465  -0.0005694   0.0004753
   52   0.0028504  -0.0064763  -0.0059602  -0.0002191   0.0003893   0.0005136
   53  -0.0021263   0.0028794   0.0054649   0.0004390  -0.0002391   0.0000713
   54   0.0179943  -0.0359315  -0.0264243   0.0004680   0.0001096   0.0002145
   55   0.0009605  -0.0000702  -0.0005523  -0.0000914   0.0002199  -0.0005551
   56  -0.0008014  -0.0000017   0.0002344   0.0006182  -0.0009101   0.0007323
   57  -0.0004412   0.0013936   0.0008218  -0.0013021   0.0019292   0.0027689
   58  -0.0000405   0.0001729  -0.0003475  -0.0000682   0.0004591   0.0000460
   59   0.0001950   0.0001906   0.0001853   0.0001528  -0.0002661  -0.0000642
   60  -0.0000811  -0.0000874   0.0001020   0.0000529  -0.0002003  -0.0000601
   61  -0.0001194   0.0017904   0.0016077  -0.0001441   0.0001794   0.0002524
   62  -0.0000811  -0.0002367  -0.0004737   0.0000471  -0.0000787  -0.0000222
   63  -0.0000621   0.0001455   0.0002450  -0.0003162   0.0003202   0.0001521
   64   0.0007372  -0.0000508   0.0008673  -0.0000969   0.0001171  -0.0000084
   65  -0.0000313   0.0008719   0.0002743  -0.0000634   0.0003857   0.0002766
   66  -0.0008189   0.0000001  -0.0012559   0.0001009  -0.0000784  -0.0000292
           31          32          33          34          35          36
    1  -0.0008826   0.0003093  -0.0000955  -0.0002973   0.0003634   0.0001369
    2  -0.0000038  -0.0002712   0.0002658   0.0003114   0.0006048  -0.0011078
    3  -0.0003821   0.0004539  -0.0004482  -0.0014132   0.0008773  -0.0009528
    4   0.0002829  -0.0001227  -0.0002887  -0.0009012   0.0005727   0.0007205
    5   0.0007603   0.0018566   0.0001988  -0.0002767  -0.0004852  -0.0000369
    6  -0.0008519  -0.0010429   0.0019825   0.0004253   0.0002907  -0.0000211
    7   0.0034592   0.0035630   0.0004622   0.0022822  -0.0002553   0.0001806
    8  -0.0043263  -0.0061137   0.0030448   0.0010775   0.0003542   0.0005861
    9   0.0170334   0.0278674  -0.0089679  -0.0015034  -0.0009163   0.0002808
   10  -0.0571147   0.0086705  -0.0427041  -0.0135721   0.0031435  -0.0036382
   11   0.0063617  -0.0608978   0.0493284   0.0012237   0.0018807  -0.0007447
   12  -0.0455981   0.0518315  -0.2784665  -0.0359729   0.0050466  -0.0085542
   13   0.0022131   0.0024700   0.0040233   0.0050384  -0.0014819   0.0016358
   14   0.0037505  -0.0039430  -0.0109439  -0.0019131   0.0004517  -0.0001065
   15   0.0194458  -0.0364270  -0.0209536   0.0014148   0.0005005   0.0019780
   16  -0.0115258  -0.0014441  -0.0021596  -0.0447307   0.0037261  -0.0402660
   17   0.0101057   0.0003416   0.0043100   0.0038959  -0.0478410   0.0175539
   18  -0.0311940   0.0042379  -0.0045538  -0.0379815   0.0086167  -0.2847356
   19   0.0013850  -0.0003033  -0.0002163   0.0023286  -0.0070443  -0.0016999
   20  -0.0018458   0.0001082  -0.0008524  -0.0001381   0.0082731  -0.0005640
   21  -0.0034630   0.0005104  -0.0010106   0.0145422  -0.0256531  -0.0164324
   22   0.0039600   0.0003189   0.0007576  -0.0000937  -0.0088117   0.0073778
   23   0.0003605   0.0006013  -0.0009268  -0.0077179  -0.0128309   0.0102599
   24   0.0018866  -0.0011182   0.0018825   0.0198979   0.0327856  -0.0066870
   25   0.0005079   0.0009397  -0.0011536  -0.0002169   0.0001097  -0.0003221
   26   0.0000256   0.0006208   0.0002741   0.0002343   0.0000999  -0.0001987
   27   0.0013259   0.0007887  -0.0016851  -0.0002496   0.0000591   0.0000051
   28  -0.0013103  -0.0025129   0.0005851  -0.0002513  -0.0002616  -0.0005001
   29  -0.0025847  -0.0041571   0.0006192  -0.0007553  -0.0000785  -0.0004709
   30   0.0009130   0.0008959   0.0003041   0.0007971  -0.0000030   0.0003355
   31   0.0650619  -0.0130679   0.0417640  -0.0056367   0.0006966  -0.0007132
   32  -0.0130679   0.0694640  -0.0453913   0.0010273   0.0004020  -0.0000380
   33   0.0417640  -0.0453913   0.3087454   0.0000939   0.0004036   0.0007237
   34  -0.0056367   0.0010273   0.0000939   0.0588357   0.0023507   0.0388185
   35   0.0006966   0.0004020   0.0004036   0.0023507   0.0582429  -0.0265732
   36  -0.0007132  -0.0000380   0.0007237   0.0388185  -0.0265732   0.3131456
   37  -0.0003178  -0.0000725  -0.0004125  -0.0002196   0.0015923  -0.0016896
   38   0.0001083   0.0002283  -0.0000677  -0.0019533  -0.0040084   0.0015946
   39  -0.0001964  -0.0001002  -0.0001725   0.0021880   0.0022370  -0.0009533
   40  -0.0000901   0.0000002   0.0009132  -0.0003565   0.0000232  -0.0000460
   41  -0.0008179   0.0017501   0.0003498   0.0004896  -0.0002449   0.0001134
   42  -0.0005715  -0.0006469   0.0000245  -0.0003001   0.0003790  -0.0002964
   43   0.0000349  -0.0003055  -0.0000777  -0.0000343  -0.0000022   0.0000426
   44   0.0001098  -0.0000811  -0.0000084  -0.0000066   0.0000025   0.0000118
   45  -0.0001503  -0.0000042  -0.0000011  -0.0000075  -0.0000001   0.0000090
   46   0.0001337   0.0005640  -0.0012334  -0.0002382  -0.0000118   0.0001060
   47   0.0003397   0.0004070  -0.0010697  -0.0002998  -0.0000278  -0.0000465
   48  -0.0006853  -0.0012492   0.0012616   0.0004641  -0.0000400   0.0002593
   49   0.0001313   0.0001726   0.0001357   0.0000125   0.0000144  -0.0000603
   50   0.0002162   0.0001255  -0.0000211  -0.0000176  -0.0000038  -0.0000088
   51  -0.0003004  -0.0001673   0.0000727   0.0000082   0.0000155  -0.0000067
   52  -0.0000708  -0.0003982   0.0002341   0.0000554   0.0000161   0.0000003
   53  -0.0002876  -0.0004383   0.0001432   0.0000674   0.0000143   0.0000244
   54  -0.0000288   0.0000508   0.0000644   0.0000047  -0.0000139  -0.0000376
   55   0.0002965   0.0001106   0.0000198  -0.0000375  -0.0002452   0.0001792
   56   0.0000970   0.0000233   0.0000534   0.0005581  -0.0014256   0.0012799
   57  -0.0000155  -0.0004352   0.0001942  -0.0002333   0.0013500   0.0003784
   58  -0.0000022  -0.0000560  -0.0000065   0.0000375   0.0000671  -0.0000281
   59   0.0001127   0.0000490  -0.0000086  -0.0000279  -0.0000949   0.0003004
   60   0.0000596   0.0000123   0.0000101  -0.0001284   0.0004861   0.0004606
   61   0.0001041   0.0000295  -0.0000389  -0.0000398   0.0001690  -0.0000077
   62   0.0000529  -0.0000611   0.0000297  -0.0000259   0.0002099  -0.0000635
   63  -0.0000003   0.0000247   0.0000018   0.0000652   0.0000575   0.0000788
   64  -0.0006195   0.0001076  -0.0006020  -0.0019645   0.0052691  -0.0002272
   65  -0.0001634  -0.0000142   0.0002691   0.0018964  -0.0034950  -0.0017649
   66   0.0017225  -0.0000531   0.0009918  -0.0009298   0.0000942   0.0010223
           37          38          39          40          41          42
    1  -0.0005901  -0.0008216   0.0009653   0.0011842  -0.0005537  -0.0002333
    2   0.0001718  -0.0001970  -0.0006256  -0.0002197  -0.0001098   0.0000146
    3   0.0013185   0.0003977  -0.0005773  -0.0000213   0.0001483   0.0000543
    4  -0.0003692   0.0018862   0.0006628  -0.0002777  -0.0001714   0.0001185
    5   0.0001899  -0.0000199   0.0001002   0.0019576  -0.0015533  -0.0018282
    6  -0.0000395  -0.0005495  -0.0002832   0.0004779  -0.0000338   0.0003706
    7  -0.0009878  -0.0017757  -0.0008773  -0.0021260   0.0032423   0.0020490
    8  -0.0001077   0.0012026   0.0006861   0.0009413  -0.0017426  -0.0011533
    9  -0.0006034   0.0002707   0.0000534   0.0013420  -0.0042337  -0.0029076
   10  -0.0018473  -0.0016632  -0.0019670   0.0066731  -0.0137232  -0.0114508
   11  -0.0028552  -0.0042430  -0.0016954   0.0189147  -0.0304851  -0.0258991
   12   0.0028028   0.0011669   0.0003263  -0.0030739   0.0083336   0.0043822
   13   0.0005239   0.0011696  -0.0003833  -0.1304429  -0.1743801   0.0848468
   14  -0.0003658  -0.0003188  -0.0006133  -0.2105990  -0.3688011   0.1210157
   15  -0.0005035  -0.0002001  -0.0001915   0.0765079   0.0857830  -0.0588002
   16  -0.0179274  -0.0261435   0.0103074   0.0014008  -0.0006837   0.0008859
   17  -0.0009976   0.0067993   0.0033764   0.0046482   0.0008019  -0.0013824
   18   0.0140485   0.0259921  -0.0135176  -0.0008344   0.0008618   0.0013585
   19   0.0035446  -0.0082201  -0.0011551  -0.0002155  -0.0003322  -0.0000241
   20   0.0015114  -0.0044460  -0.0028138   0.0002111  -0.0014987   0.0004359
   21   0.0001903   0.0068805   0.0046355   0.0003979  -0.0009109   0.0004703
   22  -0.2207982   0.1044955   0.2239180   0.0005393  -0.0003247  -0.0008546
   23   0.0712611  -0.0853537  -0.0801346  -0.0013076   0.0000967   0.0010205
   24   0.2190006  -0.1106768  -0.2226981  -0.0012731   0.0004237  -0.0010528
   25  -0.0001179  -0.0000139  -0.0000217  -0.0002681   0.0001759   0.0002867
   26  -0.0003323  -0.0005269  -0.0003079  -0.0001206   0.0003134  -0.0001682
   27   0.0002104   0.0000244   0.0002920   0.0005131  -0.0000812   0.0001337
   28   0.0000560   0.0000779   0.0000112  -0.0000802   0.0001847  -0.0000355
   29   0.0001366   0.0000060  -0.0000267  -0.0000427   0.0003816  -0.0001591
   30   0.0000086  -0.0001170   0.0000043  -0.0000528   0.0000617   0.0003591
   31  -0.0003178   0.0001083  -0.0001964  -0.0000901  -0.0008179  -0.0005715
   32  -0.0000725   0.0002283  -0.0001002   0.0000002   0.0017501  -0.0006469
   33  -0.0004125  -0.0000677  -0.0001725   0.0009132   0.0003498   0.0000245
   34  -0.0002196  -0.0019533   0.0021880  -0.0003565   0.0004896  -0.0003001
   35   0.0015923  -0.0040084   0.0022370   0.0000232  -0.0002449   0.0003790
   36  -0.0016896   0.0015946  -0.0009533  -0.0000460   0.0001134  -0.0002964
   37   0.2416378  -0.0700577  -0.2325613   0.0000425   0.0001347   0.0001100
   38  -0.0700577   0.0833310   0.0779382  -0.0005705   0.0003555  -0.0001209
   39  -0.2325613   0.0779382   0.2369951   0.0008716  -0.0002256  -0.0001747
   40   0.0000425  -0.0005705   0.0008716   0.1238375   0.1872592  -0.0749047
   41   0.0001347   0.0003555  -0.0002256   0.1872592   0.3997466  -0.0917579
   42   0.0001100  -0.0001209  -0.0001747  -0.0749047  -0.0917579   0.0567925
   43  -0.0000104   0.0000809   0.0000678   0.0003586  -0.0003262  -0.0001985
   44  -0.0000063  -0.0000036  -0.0000003  -0.0002295  -0.0000788  -0.0000377
   45  -0.0000009   0.0000374  -0.0000006  -0.0000355  -0.0000116  -0.0000361
   46   0.0001650   0.0000811  -0.0000181   0.0000964   0.0002156  -0.0000268
   47   0.0001081  -0.0000274  -0.0000182   0.0000956   0.0001382   0.0002483
   48  -0.0000590  -0.0000270  -0.0002070  -0.0003016   0.0001607  -0.0001291
   49  -0.0000672  -0.0001794  -0.0001473   0.0000615   0.0000586  -0.0000233
   50   0.0000365  -0.0000131  -0.0000444  -0.0000303   0.0001199   0.0000569
   51  -0.0000340  -0.0000121  -0.0000619  -0.0000985   0.0000785  -0.0000301
   52  -0.0000627  -0.0001258  -0.0000288  -0.0000165  -0.0000569   0.0000431
   53  -0.0000618   0.0000350   0.0000008  -0.0000188  -0.0000862  -0.0000390
   54  -0.0000013  -0.0000461   0.0000620  -0.0000682  -0.0000279   0.0000429
   55  -0.0002400   0.0004405   0.0000583  -0.0002833   0.0000595  -0.0000002
   56  -0.0000296   0.0005321   0.0002952  -0.0001292   0.0001857  -0.0000033
   57  -0.0000358  -0.0007419  -0.0002604  -0.0000653  -0.0000437  -0.0000152
   58   0.0000585   0.0000019  -0.0000347   0.0000444   0.0000154  -0.0000012
   59  -0.0000314  -0.0000698   0.0000364  -0.0000309  -0.0000340  -0.0000055
   60   0.0000916  -0.0001305  -0.0000642   0.0000007   0.0000234  -0.0000019
   61   0.0002638   0.0000073  -0.0002178  -0.0001301   0.0000866   0.0000347
   62   0.0002726  -0.0000330  -0.0003096  -0.0000895   0.0000822   0.0000083
   63  -0.0001101  -0.0000634   0.0001487   0.0000293  -0.0000153  -0.0000141
   64  -0.0027365   0.0031754  -0.0014417   0.0000485  -0.0005521   0.0002498
   65  -0.0004970   0.0067708   0.0022451  -0.0006628   0.0006626   0.0000221
   66  -0.0017306  -0.0015492  -0.0033549  -0.0002785   0.0010038  -0.0005303
           43          44          45          46          47          48
    1   0.0007747  -0.0004866   0.0000102   0.0026940  -0.0007289   0.0010041
    2   0.0009410   0.0006308   0.0000526  -0.0012560   0.0005522   0.0000715
    3   0.0018213  -0.0000314   0.0008660  -0.0007303   0.0007864  -0.0000734
    4  -0.0087086  -0.0005533  -0.0034863   0.0002202   0.0005138   0.0009290
    5   0.0006566   0.0007364   0.0006369   0.0002852   0.0013014  -0.0007794
    6  -0.0014443   0.0004103   0.0009236  -0.0021670   0.0014667   0.0032112
    7  -0.0108379  -0.0003778   0.0019194  -0.0079442   0.0021294  -0.0137138
    8   0.0252252   0.0004773   0.0044920   0.0048589   0.0010009  -0.0003693
    9   0.0139076   0.0007380   0.0034684  -0.0409929   0.0003961  -0.0323022
   10   0.0000206   0.0001872   0.0003601   0.0017900   0.0004922   0.0014194
   11   0.0014869   0.0000765  -0.0007256   0.0013110  -0.0007240   0.0031816
   12   0.0012365   0.0000763   0.0000094   0.0020714   0.0002445  -0.0019926
   13   0.0003573  -0.0012761  -0.0006174   0.0005572  -0.0005235  -0.0003164
   14  -0.0005820  -0.0010347  -0.0001752  -0.0013825  -0.0000469  -0.0006200
   15  -0.0002491   0.0002456  -0.0001188  -0.0011335  -0.0004372   0.0010326
   16   0.0000327   0.0000074  -0.0000412   0.0006969  -0.0000050   0.0005619
   17   0.0000329   0.0000044   0.0000669   0.0009793   0.0006190  -0.0000358
   18  -0.0001201  -0.0001190  -0.0000203  -0.0009916  -0.0007180   0.0007183
   19   0.0002000   0.0000274   0.0000383   0.0007974   0.0001575   0.0010413
   20   0.0009571  -0.0000562   0.0002684  -0.0002168  -0.0007404  -0.0001607
   21   0.0000141   0.0000968  -0.0001274  -0.0006573  -0.0002105  -0.0012663
   22   0.0002630   0.0000737   0.0000264  -0.0004192  -0.0000004  -0.0011325
   23  -0.0001502   0.0000428  -0.0000252  -0.0004876   0.0001144  -0.0006637
   24  -0.0001181  -0.0000013  -0.0000132   0.0002233   0.0000185   0.0006228
   25  -0.1039184   0.0952385   0.0455848  -0.0731882   0.0130884  -0.0332469
   26   0.0918667  -0.2212401  -0.0818169   0.0183483  -0.0893963   0.0306151
   27   0.0509835  -0.0927863  -0.0921760  -0.0078812  -0.0066745  -0.2162326
   28   0.0006503   0.0006406   0.0006545  -0.0076003  -0.0001020  -0.0037878
   29  -0.0000792   0.0001099   0.0002632   0.0002863   0.0012943   0.0001868
   30  -0.0006063   0.0002026   0.0001780  -0.0012173  -0.0002327   0.0012827
   31   0.0000349   0.0001098  -0.0001503   0.0001337   0.0003397  -0.0006853
   32  -0.0003055  -0.0000811  -0.0000042   0.0005640   0.0004070  -0.0012492
   33  -0.0000777  -0.0000084  -0.0000011  -0.0012334  -0.0010697   0.0012616
   34  -0.0000343  -0.0000066  -0.0000075  -0.0002382  -0.0002998   0.0004641
   35  -0.0000022   0.0000025  -0.0000001  -0.0000118  -0.0000278  -0.0000400
   36   0.0000426   0.0000118   0.0000090   0.0001060  -0.0000465   0.0002593
   37  -0.0000104  -0.0000063  -0.0000009   0.0001650   0.0001081  -0.0000590
   38   0.0000809  -0.0000036   0.0000374   0.0000811  -0.0000274  -0.0000270
   39   0.0000678  -0.0000003  -0.0000006  -0.0000181  -0.0000182  -0.0002070
   40   0.0003586  -0.0002295  -0.0000355   0.0000964   0.0000956  -0.0003016
   41  -0.0003262  -0.0000788  -0.0000116   0.0002156   0.0001382   0.0001607
   42  -0.0001985  -0.0000377  -0.0000361  -0.0000268   0.0002483  -0.0001291
   43   0.1088860  -0.1014222  -0.0517356   0.0050664  -0.0067635  -0.0049092
   44  -0.1014222   0.2315423   0.0983942  -0.0031862   0.0064657   0.0006210
   45  -0.0517356   0.0983942   0.1169960   0.0143419  -0.0297025  -0.0294382
   46   0.0050664  -0.0031862   0.0143419   0.1772005  -0.1969386  -0.0402207
   47  -0.0067635   0.0064657  -0.0297025  -0.1969386   0.4016336   0.1469105
   48  -0.0049092   0.0006210  -0.0294382  -0.0402207   0.1469105   0.4376291
   49   0.0073958   0.0117536  -0.0052162   0.0063747   0.0075453  -0.0046188
   50  -0.0112200  -0.0193784   0.0074633   0.0015726   0.0046639   0.0074617
   51  -0.0060592  -0.0099309   0.0064263   0.0086755   0.0304961  -0.0334938
   52   0.0003405  -0.0004982  -0.0013327  -0.1044736   0.1808043   0.0989875
   53   0.0000090   0.0017557   0.0008307   0.1742812  -0.3276075  -0.1855618
   54  -0.0018885   0.0021119  -0.0067874   0.0717347  -0.1416451  -0.1326778
   55  -0.0001526   0.0000695  -0.0000176  -0.0013157   0.0003604  -0.0005129
   56   0.0000479  -0.0000736   0.0000724   0.0009141   0.0000002   0.0002702
   57  -0.0006606   0.0001033  -0.0002679  -0.0006005   0.0001148   0.0007992
   58   0.0000131  -0.0000395   0.0000356   0.0000391  -0.0000833   0.0003003
   59  -0.0000771   0.0000153  -0.0000422  -0.0002593   0.0000013  -0.0002152
   60   0.0000461  -0.0000172   0.0000047   0.0001370  -0.0000056  -0.0000413
   61  -0.0006467  -0.0001005  -0.0002448  -0.0000522  -0.0001453  -0.0004556
   62   0.0000749   0.0000432   0.0000445   0.0000422   0.0000480   0.0002521
   63  -0.0000757   0.0000039  -0.0000408   0.0000541  -0.0000200  -0.0000289
   64  -0.0000849   0.0000751  -0.0000854  -0.0005997  -0.0000444  -0.0007470
   65  -0.0004511   0.0000436  -0.0001191  -0.0000010   0.0003300  -0.0000090
   66   0.0000232  -0.0000834   0.0001464   0.0005265   0.0000988   0.0010665
           49          50          51          52          53          54
    1  -0.0002695   0.0000096  -0.0000256  -0.0023059  -0.0002448  -0.0016829
    2   0.0001374   0.0001156  -0.0000969   0.0009863  -0.0002661   0.0010985
    3  -0.0000978   0.0002437   0.0000188  -0.0002245  -0.0000558   0.0005102
    4   0.0035626   0.0001046   0.0000624   0.0013091  -0.0000310   0.0018352
    5  -0.0001744   0.0015138   0.0003044  -0.0003044  -0.0006017   0.0002099
    6  -0.0005286   0.0000415   0.0000980   0.0014634   0.0009003   0.0005374
    7  -0.0183882   0.0016093  -0.0017229   0.0014978   0.0008089   0.0000252
    8  -0.0309204  -0.0018372  -0.0052763  -0.0027636   0.0003463  -0.0020239
    9   0.0097313  -0.0004008   0.0037555  -0.0042018   0.0003475  -0.0006480
   10  -0.0059295   0.0008565  -0.0016059  -0.0003157  -0.0002187  -0.0001422
   11   0.0034145   0.0002921   0.0003161  -0.0004243  -0.0004341  -0.0004997
   12  -0.0019287  -0.0008626   0.0001663  -0.0007425  -0.0009322   0.0001157
   13   0.0006388  -0.0007164  -0.0002056  -0.0002420  -0.0000311   0.0000213
   14   0.0001560  -0.0000672   0.0001068   0.0007145   0.0002649   0.0002105
   15  -0.0000988   0.0000821   0.0001755   0.0004656   0.0004658   0.0000470
   16   0.0004961   0.0000862   0.0001248  -0.0002702  -0.0001329  -0.0002001
   17  -0.0012931   0.0001018  -0.0002823  -0.0001985  -0.0000999  -0.0001158
   18   0.0007508   0.0000598   0.0002247   0.0000443   0.0001252   0.0000277
   19   0.0004018   0.0002269   0.0001007  -0.0002566  -0.0002274  -0.0003194
   20  -0.0009716  -0.0002864  -0.0001209  -0.0005969   0.0005043  -0.0003847
   21  -0.0002865  -0.0002398  -0.0001957   0.0000321  -0.0000306   0.0005851
   22  -0.0011991  -0.0001704  -0.0003555   0.0000750   0.0002084   0.0002094
   23  -0.0003222  -0.0000185  -0.0001799   0.0002756   0.0000091   0.0002591
   24   0.0002907   0.0000503   0.0000869   0.0000314  -0.0000046  -0.0001485
   25  -0.0919081  -0.0864526   0.0337907   0.0028504  -0.0021263   0.0179943
   26  -0.0837202  -0.2312433   0.0635739  -0.0064763   0.0028794  -0.0359315
   27   0.0336979   0.0664196  -0.0731108  -0.0059602   0.0054649  -0.0264243
   28   0.0011094  -0.0008003   0.0005465  -0.0002191   0.0004390   0.0004680
   29   0.0001472   0.0003337  -0.0005694   0.0003893  -0.0002391   0.0001096
   30  -0.0001886  -0.0004804   0.0004753   0.0005136   0.0000713   0.0002145
   31   0.0001313   0.0002162  -0.0003004  -0.0000708  -0.0002876  -0.0000288
   32   0.0001726   0.0001255  -0.0001673  -0.0003982  -0.0004383   0.0000508
   33   0.0001357  -0.0000211   0.0000727   0.0002341   0.0001432   0.0000644
   34   0.0000125  -0.0000176   0.0000082   0.0000554   0.0000674   0.0000047
   35   0.0000144  -0.0000038   0.0000155   0.0000161   0.0000143  -0.0000139
   36  -0.0000603  -0.0000088  -0.0000067   0.0000003   0.0000244  -0.0000376
   37  -0.0000672   0.0000365  -0.0000340  -0.0000627  -0.0000618  -0.0000013
   38  -0.0001794  -0.0000131  -0.0000121  -0.0001258   0.0000350  -0.0000461
   39  -0.0001473  -0.0000444  -0.0000619  -0.0000288   0.0000008   0.0000620
   40   0.0000615  -0.0000303  -0.0000985  -0.0000165  -0.0000188  -0.0000682
   41   0.0000586   0.0001199   0.0000785  -0.0000569  -0.0000862  -0.0000279
   42  -0.0000233   0.0000569  -0.0000301   0.0000431  -0.0000390   0.0000429
   43   0.0073958  -0.0112200  -0.0060592   0.0003405   0.0000090  -0.0018885
   44   0.0117536  -0.0193784  -0.0099309  -0.0004982   0.0017557   0.0021119
   45  -0.0052162   0.0074633   0.0064263  -0.0013327   0.0008307  -0.0067874
   46   0.0063747   0.0015726   0.0086755  -0.1044736   0.1742812   0.0717347
   47   0.0075453   0.0046639   0.0304961   0.1808043  -0.3276075  -0.1416451
   48  -0.0046188   0.0074617  -0.0334938   0.0989875  -0.1855618  -0.1326778
   49   0.0977326   0.0938713  -0.0325176  -0.0000534  -0.0002913   0.0008958
   50   0.0938713   0.2443536  -0.0799761   0.0010458   0.0009454   0.0001772
   51  -0.0325176  -0.0799761   0.0940185  -0.0003354   0.0016788   0.0012050
   52  -0.0000534   0.0010458  -0.0003354   0.1010263  -0.1724610  -0.0899275
   53  -0.0002913   0.0009454   0.0016788  -0.1724610   0.3234248   0.1765605
   54   0.0008958   0.0001772   0.0012050  -0.0899275   0.1765605   0.1633953
   55   0.0001798   0.0000132   0.0000132   0.0008198   0.0001088   0.0007095
   56   0.0001122   0.0001298  -0.0000127  -0.0004496  -0.0001569  -0.0003433
   57   0.0000484  -0.0002173   0.0000055   0.0012214  -0.0000315   0.0005194
   58  -0.0001592  -0.0000776   0.0000410  -0.0000004   0.0000314  -0.0001023
   59   0.0000541   0.0000055   0.0000030   0.0001616   0.0000383   0.0001182
   60   0.0000199   0.0000552   0.0000147  -0.0001146   0.0000263  -0.0000417
   61   0.0000112  -0.0000588  -0.0000031   0.0000201   0.0001341   0.0000781
   62   0.0000556   0.0000239   0.0000230   0.0000617  -0.0000551  -0.0000892
   63  -0.0000255  -0.0000169  -0.0000104  -0.0000401  -0.0000128  -0.0000217
   64  -0.0001340  -0.0001049  -0.0000993   0.0002923   0.0000446   0.0003850
   65   0.0003800   0.0001235   0.0000287   0.0002985  -0.0002327   0.0002149
   66   0.0001677   0.0001570   0.0001656  -0.0001286   0.0000287  -0.0005394
           55          56          57          58          59          60
    1  -0.0651398  -0.0038898  -0.0150685   0.0047247  -0.0030461   0.0148263
    2  -0.0185480  -0.1082317  -0.0055000   0.0096086  -0.0085569   0.0461178
    3  -0.0073672   0.0468356  -0.2055854  -0.0035111  -0.0003338  -0.0152000
    4  -0.0251018   0.0166072  -0.0406192  -0.0013498  -0.0008826  -0.0009898
    5   0.0189024   0.0074785   0.0157363  -0.0003689   0.0013563  -0.0030513
    6  -0.0486096   0.0098585  -0.0164691   0.0001993  -0.0019627   0.0016749
    7   0.0032974  -0.0003738   0.0035398  -0.0005690   0.0004260  -0.0003315
    8  -0.0045172   0.0014160  -0.0074395   0.0007341  -0.0012545   0.0006019
    9  -0.0023907   0.0014631  -0.0052920  -0.0001512   0.0002132   0.0004880
   10  -0.0022507  -0.0011223   0.0000178   0.0001335  -0.0002404   0.0000907
   11  -0.0003141   0.0013034  -0.0009654   0.0001223  -0.0001369  -0.0000037
   12   0.0004389   0.0004370   0.0004796   0.0002600  -0.0000750  -0.0002721
   13   0.0008065   0.0003398   0.0000837  -0.0001523   0.0000210   0.0000559
   14   0.0008946  -0.0007577   0.0015618  -0.0001906   0.0002115  -0.0002648
   15   0.0000719  -0.0002606   0.0006363  -0.0000533   0.0000381  -0.0000686
   16  -0.0008560  -0.0003740   0.0000443   0.0002064   0.0001626   0.0004938
   17  -0.0006933  -0.0005383   0.0008744   0.0000954   0.0001314   0.0002627
   18  -0.0015014  -0.0054650   0.0004440   0.0000033  -0.0006874   0.0002014
   19   0.0042770   0.0080998  -0.0021373   0.0017083  -0.0009784  -0.0037602
   20   0.0008752  -0.0025952   0.0088486   0.0000289   0.0015889  -0.0017382
   21   0.0157101   0.0375609  -0.0212072  -0.0008178   0.0020550  -0.0066479
   22   0.0008125  -0.0008739   0.0005304  -0.0003021   0.0000486  -0.0000440
   23  -0.0002221  -0.0008205   0.0010623  -0.0001706   0.0001997  -0.0001094
   24  -0.0002164   0.0002006   0.0010038  -0.0000403   0.0001195   0.0004102
   25   0.0009605  -0.0008014  -0.0004412  -0.0000405   0.0001950  -0.0000811
   26  -0.0000702  -0.0000017   0.0013936   0.0001729   0.0001906  -0.0000874
   27  -0.0005523   0.0002344   0.0008218  -0.0003475   0.0001853   0.0001020
   28  -0.0000914   0.0006182  -0.0013021  -0.0000682   0.0001528   0.0000529
   29   0.0002199  -0.0009101   0.0019292   0.0004591  -0.0002661  -0.0002003
   30  -0.0005551   0.0007323   0.0027689   0.0000460  -0.0000642  -0.0000601
   31   0.0002965   0.0000970  -0.0000155  -0.0000022   0.0001127   0.0000596
   32   0.0001106   0.0000233  -0.0004352  -0.0000560   0.0000490   0.0000123
   33   0.0000198   0.0000534   0.0001942  -0.0000065  -0.0000086   0.0000101
   34  -0.0000375   0.0005581  -0.0002333   0.0000375  -0.0000279  -0.0001284
   35  -0.0002452  -0.0014256   0.0013500   0.0000671  -0.0000949   0.0004861
   36   0.0001792   0.0012799   0.0003784  -0.0000281   0.0003004   0.0004606
   37  -0.0002400  -0.0000296  -0.0000358   0.0000585  -0.0000314   0.0000916
   38   0.0004405   0.0005321  -0.0007419   0.0000019  -0.0000698  -0.0001305
   39   0.0000583   0.0002952  -0.0002604  -0.0000347   0.0000364  -0.0000642
   40  -0.0002833  -0.0001292  -0.0000653   0.0000444  -0.0000309   0.0000007
   41   0.0000595   0.0001857  -0.0000437   0.0000154  -0.0000340   0.0000234
   42  -0.0000002  -0.0000033  -0.0000152  -0.0000012  -0.0000055  -0.0000019
   43  -0.0001526   0.0000479  -0.0006606   0.0000131  -0.0000771   0.0000461
   44   0.0000695  -0.0000736   0.0001033  -0.0000395   0.0000153  -0.0000172
   45  -0.0000176   0.0000724  -0.0002679   0.0000356  -0.0000422   0.0000047
   46  -0.0013157   0.0009141  -0.0006005   0.0000391  -0.0002593   0.0001370
   47   0.0003604   0.0000002   0.0001148  -0.0000833   0.0000013  -0.0000056
   48  -0.0005129   0.0002702   0.0007992   0.0003003  -0.0002152  -0.0000413
   49   0.0001798   0.0001122   0.0000484  -0.0001592   0.0000541   0.0000199
   50   0.0000132   0.0001298  -0.0002173  -0.0000776   0.0000055   0.0000552
   51   0.0000132  -0.0000127   0.0000055   0.0000410   0.0000030   0.0000147
   52   0.0008198  -0.0004496   0.0012214  -0.0000004   0.0001616  -0.0001146
   53   0.0001088  -0.0001569  -0.0000315   0.0000314   0.0000383   0.0000263
   54   0.0007095  -0.0003433   0.0005194  -0.0001023   0.0001182  -0.0000417
   55   0.1418865   0.1556371   0.0387767  -0.0627865  -0.1489884   0.0063219
   56   0.1556371   0.5425682  -0.1298214  -0.1630949  -0.4456359   0.0517861
   57   0.0387767  -0.1298214   0.3258971   0.0245432   0.0965048  -0.0488383
   58  -0.0627865  -0.1630949   0.0245432   0.0594490   0.1526850  -0.0197263
   59  -0.1489884  -0.4456359   0.0965048   0.1526850   0.4502369  -0.0944748
   60   0.0063219   0.0517861  -0.0488383  -0.0197263  -0.0944748   0.0669514
   61   0.0060070  -0.0041943  -0.0104249  -0.0004843   0.0000990   0.0007876
   62  -0.0014659   0.0122917   0.0120027  -0.0003397   0.0024550  -0.0004830
   63   0.0010438  -0.0164472  -0.0366849  -0.0008015  -0.0014743   0.0012302
   64  -0.0010882  -0.0076987   0.0027982  -0.0004999   0.0004439   0.0021917
   65  -0.0026277  -0.0047816   0.0037142   0.0003989  -0.0004306   0.0011946
   66  -0.0016200   0.0012739   0.0006721   0.0001933  -0.0002304  -0.0003121
           61          62          63          64          65          66
    1  -0.0594526   0.0438937   0.0425550  -0.0162137  -0.0220757   0.0238494
    2   0.0383865  -0.2025974  -0.1204530  -0.0058826   0.0153390   0.0036193
    3   0.0394887  -0.1235000  -0.1512364   0.0270821   0.0226437  -0.0039288
    4  -0.0251944   0.0056567  -0.0004697  -0.0036605  -0.0121126   0.0053766
    5   0.0335101  -0.0020623   0.0024094  -0.0026113  -0.0022894   0.0052531
    6   0.0203596  -0.0019010   0.0056713  -0.0001109   0.0018605   0.0001879
    7  -0.0037506   0.0001678  -0.0013878   0.0003444   0.0013540  -0.0006516
    8  -0.0026935   0.0020762   0.0003230   0.0002729  -0.0052733  -0.0008207
    9  -0.0027645   0.0004214   0.0016572  -0.0009346  -0.0021262   0.0014474
   10  -0.0009920  -0.0007075   0.0001814   0.0062430  -0.0025171  -0.0111926
   11  -0.0003097   0.0003990  -0.0002399  -0.0023480  -0.0031089  -0.0026902
   12   0.0004318   0.0000471  -0.0000435   0.0012927  -0.0028935  -0.0049589
   13   0.0004648   0.0003475  -0.0000784  -0.0025177   0.0039173   0.0058095
   14   0.0003653  -0.0000901   0.0000388   0.0023803  -0.0005623  -0.0040763
   15  -0.0000912  -0.0000590   0.0000598   0.0002434   0.0000527  -0.0008794
   16  -0.0019137  -0.0027905   0.0008949  -0.0178792   0.0219201   0.0490877
   17  -0.0009260  -0.0008943   0.0008006   0.0100627   0.0008474  -0.0143992
   18   0.0018776   0.0027050  -0.0008858   0.0424054  -0.0239950  -0.0168267
   19   0.0063526   0.0075645   0.0000495  -0.4344120  -0.0192838   0.3348197
   20  -0.0140674  -0.0217090   0.0052194  -0.0181867  -0.1033514   0.0079276
   21  -0.0099651  -0.0190222   0.0056134   0.3339232   0.0069765  -0.3688453
   22   0.0001751   0.0000069  -0.0001248   0.0046757   0.0101957  -0.0022616
   23  -0.0014917  -0.0019445   0.0008161  -0.0026208   0.0038876   0.0028868
   24  -0.0002124  -0.0000922   0.0001337  -0.0042288  -0.0086046   0.0035062
   25  -0.0001194  -0.0000811  -0.0000621   0.0007372  -0.0000313  -0.0008189
   26   0.0017904  -0.0002367   0.0001455  -0.0000508   0.0008719   0.0000001
   27   0.0016077  -0.0004737   0.0002450   0.0008673   0.0002743  -0.0012559
   28  -0.0001441   0.0000471  -0.0003162  -0.0000969  -0.0000634   0.0001009
   29   0.0001794  -0.0000787   0.0003202   0.0001171   0.0003857  -0.0000784
   30   0.0002524  -0.0000222   0.0001521  -0.0000084   0.0002766  -0.0000292
   31   0.0001041   0.0000529  -0.0000003  -0.0006195  -0.0001634   0.0017225
   32   0.0000295  -0.0000611   0.0000247   0.0001076  -0.0000142  -0.0000531
   33  -0.0000389   0.0000297   0.0000018  -0.0006020   0.0002691   0.0009918
   34  -0.0000398  -0.0000259   0.0000652  -0.0019645   0.0018964  -0.0009298
   35   0.0001690   0.0002099   0.0000575   0.0052691  -0.0034950   0.0000942
   36  -0.0000077  -0.0000635   0.0000788  -0.0002272  -0.0017649   0.0010223
   37   0.0002638   0.0002726  -0.0001101  -0.0027365  -0.0004970  -0.0017306
   38   0.0000073  -0.0000330  -0.0000634   0.0031754   0.0067708  -0.0015492
   39  -0.0002178  -0.0003096   0.0001487  -0.0014417   0.0022451  -0.0033549
   40  -0.0001301  -0.0000895   0.0000293   0.0000485  -0.0006628  -0.0002785
   41   0.0000866   0.0000822  -0.0000153  -0.0005521   0.0006626   0.0010038
   42   0.0000347   0.0000083  -0.0000141   0.0002498   0.0000221  -0.0005303
   43  -0.0006467   0.0000749  -0.0000757  -0.0000849  -0.0004511   0.0000232
   44  -0.0001005   0.0000432   0.0000039   0.0000751   0.0000436  -0.0000834
   45  -0.0002448   0.0000445  -0.0000408  -0.0000854  -0.0001191   0.0001464
   46  -0.0000522   0.0000422   0.0000541  -0.0005997  -0.0000010   0.0005265
   47  -0.0001453   0.0000480  -0.0000200  -0.0000444   0.0003300   0.0000988
   48  -0.0004556   0.0002521  -0.0000289  -0.0007470  -0.0000090   0.0010665
   49   0.0000112   0.0000556  -0.0000255  -0.0001340   0.0003800   0.0001677
   50  -0.0000588   0.0000239  -0.0000169  -0.0001049   0.0001235   0.0001570
   51  -0.0000031   0.0000230  -0.0000104  -0.0000993   0.0000287   0.0001656
   52   0.0000201   0.0000617  -0.0000401   0.0002923   0.0002985  -0.0001286
   53   0.0001341  -0.0000551  -0.0000128   0.0000446  -0.0002327   0.0000287
   54   0.0000781  -0.0000892  -0.0000217   0.0003850   0.0002149  -0.0005394
   55   0.0060070  -0.0014659   0.0010438  -0.0010882  -0.0026277  -0.0016200
   56  -0.0041943   0.0122917  -0.0164472  -0.0076987  -0.0047816   0.0012739
   57  -0.0104249   0.0120027  -0.0366849   0.0027982   0.0037142   0.0006721
   58  -0.0004843  -0.0003397  -0.0008015  -0.0004999   0.0003989   0.0001933
   59   0.0000990   0.0024550  -0.0014743   0.0004439  -0.0004306  -0.0002304
   60   0.0007876  -0.0004830   0.0012302   0.0021917   0.0011946  -0.0003121
   61   0.0788034  -0.0529955  -0.0399325   0.0007177   0.0022255  -0.0005597
   62  -0.0529955   0.2079837   0.1285802   0.0002514   0.0041495   0.0019017
   63  -0.0399325   0.1285802   0.1732905  -0.0014486   0.0000035   0.0006840
   64   0.0007177   0.0002514  -0.0014486   0.4694485   0.0179003  -0.4015050
   65   0.0022255   0.0041495   0.0000035   0.0179003   0.0901276  -0.0002641
   66  -0.0005597   0.0019017   0.0006840  -0.4015050  -0.0002641   0.3915705
 Gradient time:  CPU 12283.04 s  wall 12283.33 s
 **********************************************************************
 **                                                                  **
 **                       VIBRATIONAL ANALYSIS                       **
 **                       --------------------                       **
 **                                                                  **
 **        VIBRATIONAL FREQUENCIES (CM**-1) AND NORMAL MODES         **
 **     FORCE CONSTANTS (mDYN/ANGSTROM) AND REDUCED MASSES (AMU)     **
 **                  INFRARED INTENSITIES (KM/MOL)                   **
 **                                                                  **
 **********************************************************************


 Mode:                 1                      2                      3
 Frequency:        65.85                  88.52                 111.17
 Force Cnst:      0.0186                 0.0373                 0.0366
 Red. Mass:       7.2914                 8.0869                 5.0266
 IR Active:          YES                    YES                    YES
 IR Intens:        1.069                  1.175                  3.248
 Raman Active:       YES                    YES                    YES
               X      Y      Z        X      Y      Z        X      Y      Z
 C         -0.008  0.008 -0.108   -0.019 -0.001 -0.024    0.073 -0.035  0.054
 O          0.002  0.054 -0.108   -0.037 -0.008  0.083    0.060 -0.104  0.019
 C          0.037  0.020 -0.030   -0.002  0.059  0.014    0.024 -0.097 -0.016
 C         -0.010  0.018 -0.111    0.048  0.004 -0.083   -0.004 -0.098 -0.062
 O         -0.056  0.073 -0.220    0.007  0.138 -0.309   -0.094 -0.058 -0.188
 C         -0.027  0.036 -0.019    0.021 -0.055  0.136   -0.012 -0.035  0.028
 C          0.069  0.017  0.073   -0.045  0.016 -0.025    0.016 -0.012  0.010
 O         -0.003  0.027 -0.006    0.149 -0.032  0.398   -0.030 -0.011  0.065
 C         -0.003 -0.019  0.172   -0.007  0.047  0.037    0.023 -0.074  0.018
 H          0.169  0.009 -0.047    0.009  0.133  0.024    0.028 -0.073 -0.012
 H          0.025 -0.075 -0.132    0.184 -0.140 -0.133    0.050 -0.190 -0.086
 H         -0.106  0.064  0.000   -0.131 -0.194  0.136   -0.053 -0.033  0.031
 H          0.176 -0.010  0.188   -0.051  0.074  0.155   -0.089  0.030 -0.011
 H         -0.016  0.050 -0.227    0.294  0.024 -0.171   -0.081 -0.069 -0.201
 H          0.042 -0.033  0.239    0.022  0.147 -0.109    0.012 -0.243  0.302
 O         -0.208 -0.028  0.212   -0.019 -0.207  0.020   -0.049  0.377  0.069
 H          0.080 -0.032  0.236   -0.027  0.132  0.212    0.076 -0.217 -0.254
 H         -0.241 -0.010  0.151    0.024 -0.261  0.150   -0.227  0.434 -0.190
 O         -0.047 -0.176 -0.144    0.078 -0.038 -0.056    0.072  0.054  0.079
 H         -0.074 -0.194 -0.275    0.064 -0.031 -0.049    0.123  0.045  0.124
 H         -0.005  0.091 -0.200   -0.067  0.020 -0.066    0.119 -0.059  0.100
 O          0.265 -0.000  0.288   -0.195  0.099 -0.186   -0.046  0.029 -0.057
 TransDip   0.015  0.001 -0.030    0.031  0.001  0.015   -0.020 -0.045 -0.030

 Mode:                 4                      5                      6
 Frequency:       133.63                 187.62                 238.45
 Force Cnst:      0.0750                 0.1110                 0.1765
 Red. Mass:       7.1257                 5.3518                 5.2690
 IR Active:          YES                    YES                    YES
 IR Intens:        1.725                  0.229                  9.196
 Raman Active:       YES                    YES                    YES
               X      Y      Z        X      Y      Z        X      Y      Z
 C         -0.040 -0.023 -0.029   -0.038  0.022 -0.062   -0.081  0.009 -0.101
 O         -0.082 -0.055  0.268   -0.081 -0.076  0.108   -0.074 -0.003 -0.081
 C         -0.059  0.035  0.152   -0.091  0.010 -0.031    0.021 -0.072  0.114
 C         -0.052 -0.009  0.037   -0.031 -0.020 -0.040   -0.011 -0.103  0.024
 O         -0.054  0.073 -0.073    0.074 -0.036  0.062    0.036  0.001 -0.098
 C         -0.064  0.024 -0.000   -0.040 -0.088 -0.076   -0.033 -0.075 -0.023
 C         -0.058  0.008  0.027   -0.006 -0.026 -0.132   -0.007 -0.018 -0.105
 O         -0.127  0.021 -0.106   -0.015 -0.028  0.124   -0.183  0.049  0.073
 C         -0.021  0.099 -0.037   -0.099  0.056 -0.054    0.049  0.021  0.126
 H         -0.142  0.126  0.176   -0.157  0.098 -0.008    0.142 -0.167  0.080
 H         -0.078 -0.122  0.022   -0.077  0.052 -0.021   -0.052 -0.224  0.010
 H         -0.005  0.076  0.000   -0.066 -0.257 -0.089    0.024 -0.173 -0.042
 H         -0.019 -0.020  0.017    0.178  0.052  0.286   -0.018  0.201  0.180
 H         -0.091  0.055 -0.201    0.212 -0.072  0.191    0.253 -0.097 -0.033
 H         -0.050  0.135 -0.129   -0.047  0.100 -0.079    0.074  0.078  0.051
 O          0.235  0.102 -0.089   -0.158  0.007 -0.049    0.292  0.008  0.084
 H         -0.137  0.127 -0.101   -0.137  0.099  0.003   -0.067  0.063  0.096
 H          0.248  0.055  0.002   -0.269 -0.061 -0.036    0.471  0.050  0.176
 O          0.259 -0.264 -0.162    0.222  0.242 -0.058   -0.148  0.177 -0.044
 H          0.250 -0.278 -0.246    0.401  0.221  0.138   -0.225  0.230  0.084
 H         -0.164  0.097 -0.215   -0.106 -0.061  0.006   -0.069 -0.062 -0.017
 O          0.001  0.007  0.092    0.191 -0.086  0.084    0.089 -0.046  0.003
 TransDip  -0.027  0.017 -0.027    0.015  0.001 -0.000    0.075 -0.009  0.061

 Mode:                 7                      8                      9
 Frequency:       256.48                 270.01                 306.26
 Force Cnst:      0.1373                 0.1034                 0.0641
 Red. Mass:       3.5433                 2.4082                 1.1601
 IR Active:          YES                    YES                    YES
 IR Intens:        3.716                  3.173                118.930
 Raman Active:       YES                    YES                    YES
               X      Y      Z        X      Y      Z        X      Y      Z
 C          0.039 -0.011  0.044    0.035 -0.016  0.025   -0.009  0.001  0.021
 O          0.041  0.026  0.015    0.016 -0.067 -0.013    0.006  0.013 -0.042
 C         -0.044  0.004  0.006    0.030 -0.050 -0.041    0.012 -0.001 -0.015
 C          0.008 -0.022  0.021    0.060 -0.078 -0.006   -0.010  0.012 -0.015
 O          0.253  0.130 -0.022    0.002 -0.108 -0.015    0.003  0.011 -0.001
 C         -0.012 -0.042  0.008    0.037  0.008  0.030   -0.017  0.009 -0.014
 C          0.048 -0.006  0.022    0.044  0.013  0.033   -0.021 -0.005  0.005
 O         -0.200  0.074  0.008   -0.104  0.080 -0.011   -0.018  0.023  0.015
 C         -0.043 -0.108 -0.056    0.012  0.220 -0.004    0.012  0.009  0.008
 H         -0.102 -0.006  0.013   -0.003 -0.053 -0.037    0.041 -0.025 -0.023
 H          0.021 -0.040  0.014    0.099 -0.072 -0.012   -0.019  0.021 -0.012
 H          0.014 -0.012  0.006    0.059  0.053  0.031   -0.029  0.006 -0.012
 H         -0.221  0.222 -0.071   -0.115  0.162 -0.054   -0.047  0.054 -0.026
 H          0.699 -0.063  0.136    0.056 -0.108  0.083    0.125 -0.020  0.115
 H         -0.144 -0.211  0.032    0.292  0.465 -0.161    0.025  0.021  0.002
 O         -0.089  0.004 -0.038   -0.055 -0.005 -0.012    0.017  0.001  0.006
 H          0.061 -0.197 -0.145   -0.243  0.445  0.228    0.002  0.018  0.017
 H         -0.063  0.070 -0.125   -0.299 -0.211  0.111    0.022 -0.001  0.015
 O         -0.012 -0.089  0.035   -0.008 -0.043  0.029   -0.028 -0.000  0.033
 H         -0.199 -0.030  0.011   -0.089 -0.018  0.014    0.870 -0.364 -0.235
 H          0.020  0.002  0.020    0.078  0.004  0.018    0.032  0.006  0.036
 O          0.003  0.013 -0.026   -0.005  0.028 -0.019   -0.020 -0.048  0.004
 TransDip   0.053 -0.032 -0.002    0.008  0.040  0.040    0.309 -0.161 -0.024

 Mode:                10                     11                     12
 Frequency:       316.43                 323.80                 365.84
 Force Cnst:      0.2505                 0.0808                 0.2364
 Red. Mass:       4.2468                 1.3076                 2.9975
 IR Active:          YES                    YES                    YES
 IR Intens:       34.860                 38.780                  6.568
 Raman Active:       YES                    YES                    YES
               X      Y      Z        X      Y      Z        X      Y      Z
 C         -0.011  0.004 -0.053   -0.002 -0.010 -0.004    0.082 -0.076  0.048
 O         -0.021 -0.010 -0.072   -0.004 -0.018 -0.000    0.095  0.049 -0.055
 C         -0.050 -0.077  0.048    0.008 -0.001 -0.010    0.039  0.047 -0.058
 C          0.038 -0.093  0.126   -0.023  0.010 -0.032   -0.090  0.074 -0.086
 O          0.107  0.059 -0.046   -0.051 -0.009 -0.019    0.018  0.051  0.051
 C          0.022 -0.074  0.152   -0.035  0.005 -0.014   -0.156 -0.086 -0.071
 C         -0.018  0.006  0.073   -0.025  0.003  0.016   -0.038 -0.053 -0.042
 O         -0.002 -0.192 -0.144    0.048 -0.053 -0.035   -0.102 -0.119  0.017
 C         -0.053  0.022 -0.012    0.010  0.006  0.012    0.048  0.066  0.027
 H         -0.101 -0.218  0.033    0.036  0.023 -0.012    0.113  0.079 -0.063
 H          0.125 -0.184  0.095   -0.025  0.019 -0.032   -0.152  0.155 -0.056
 H          0.102  0.033  0.150   -0.044  0.035 -0.010   -0.266 -0.183 -0.058
 H          0.075 -0.428  0.021   -0.141 -0.096 -0.208    0.404 -0.204  0.554
 H         -0.026  0.024 -0.404    0.622 -0.162  0.686   -0.097  0.079 -0.062
 H          0.017  0.086 -0.053    0.021  0.015  0.008    0.141  0.143 -0.015
 O         -0.032 -0.012 -0.020    0.028  0.008  0.011    0.044  0.010  0.026
 H         -0.151  0.082  0.019   -0.003  0.013  0.014   -0.025  0.135  0.101
 H         -0.032 -0.028  0.007    0.009 -0.006  0.018   -0.045 -0.062  0.066
 O         -0.003  0.118 -0.026    0.012  0.006 -0.004    0.048 -0.050  0.070
 H          0.458 -0.046 -0.053   -0.095  0.054  0.046   -0.092  0.009  0.121
 H          0.012 -0.017 -0.018    0.005 -0.010 -0.002    0.046 -0.127  0.091
 O         -0.026  0.239  0.069   -0.007  0.063  0.040   -0.018  0.078 -0.016
 TransDip   0.045 -0.180  0.035    0.109 -0.092  0.139   -0.007 -0.048  0.066

 Mode:                13                     14                     15
 Frequency:       388.02                 393.16                 426.45
 Force Cnst:      0.4581                 0.1336                 0.1518
 Red. Mass:       5.1645                 1.4669                 1.4164
 IR Active:          YES                    YES                    YES
 IR Intens:        3.728                183.245                132.117
 Raman Active:       YES                    YES                    YES
               X      Y      Z        X      Y      Z        X      Y      Z
 C          0.085 -0.006  0.003   -0.017  0.009 -0.008    0.017  0.000  0.025
 O          0.115  0.226 -0.144   -0.006  0.002  0.001   -0.002  0.015  0.037
 C         -0.043  0.023  0.062    0.020  0.012 -0.003   -0.030  0.027  0.006
 C         -0.038  0.002  0.179    0.064  0.007  0.047    0.004 -0.023 -0.029
 O         -0.195  0.098 -0.041   -0.060  0.001 -0.032   -0.004 -0.062 -0.007
 C          0.018 -0.088  0.097    0.061  0.014  0.072    0.013 -0.023 -0.027
 C          0.086 -0.101  0.010   -0.014 -0.002  0.008    0.047  0.002 -0.022
 O         -0.075 -0.083  0.010   -0.044  0.034 -0.059    0.002 -0.012 -0.002
 C         -0.057  0.066 -0.009    0.019 -0.015 -0.018   -0.045  0.040  0.008
 H         -0.097 -0.163  0.041   -0.012 -0.009 -0.002   -0.042  0.061  0.011
 H          0.055 -0.085  0.146    0.164 -0.002  0.028    0.010 -0.007 -0.029
 H          0.189 -0.079  0.072    0.127  0.001  0.066   -0.004 -0.038 -0.025
 H         -0.485  0.016 -0.435    0.603 -0.069  0.629    0.023  0.004  0.013
 H          0.025  0.028  0.120    0.203 -0.046  0.289   -0.023 -0.039  0.037
 H         -0.001  0.135 -0.071   -0.023 -0.055  0.009   -0.039  0.057 -0.016
 O         -0.046 -0.012 -0.018   -0.033 -0.009 -0.007   -0.064 -0.021  0.007
 H         -0.140  0.128  0.046    0.080 -0.050 -0.029   -0.038  0.048  0.042
 H          0.171  0.091  0.006    0.067  0.067 -0.045    0.826  0.499 -0.058
 O          0.155  0.022 -0.016    0.011  0.011 -0.013   -0.025 -0.026  0.028
 H         -0.065  0.129  0.139    0.003  0.017  0.004    0.059 -0.070 -0.042
 H         -0.026 -0.052  0.013   -0.008  0.018 -0.015   -0.019 -0.015  0.028
 O          0.032 -0.182 -0.052   -0.043 -0.049 -0.022    0.042  0.058 -0.032
 TransDip  -0.005 -0.008  0.061    0.340 -0.001  0.269    0.330  0.159  0.032

 Mode:                16                     17                     18
 Frequency:       437.41                 495.51                 515.00
 Force Cnst:      0.3802                 0.5376                 0.7324
 Red. Mass:       3.3730                 3.7164                 4.6865
 IR Active:          YES                    YES                    YES
 IR Intens:       23.192                  3.286                 31.512
 Raman Active:       YES                    YES                    YES
               X      Y      Z        X      Y      Z        X      Y      Z
 C         -0.026 -0.022 -0.024    0.082 -0.024  0.019    0.024  0.181  0.071
 O         -0.028 -0.079 -0.116    0.034 -0.159 -0.079    0.019  0.193 -0.084
 C          0.048 -0.011 -0.120   -0.054 -0.202  0.055   -0.129 -0.044  0.058
 C          0.028  0.036 -0.065   -0.111 -0.002  0.110   -0.087 -0.140 -0.108
 O          0.096  0.001  0.025   -0.013  0.186  0.013    0.118 -0.186 -0.037
 C         -0.044  0.055  0.066   -0.029  0.094 -0.090   -0.023  0.041 -0.045
 C         -0.117 -0.006  0.132   -0.031  0.055 -0.055    0.030  0.091  0.118
 O         -0.034  0.030  0.005    0.142  0.081  0.007    0.084  0.004 -0.009
 C          0.054  0.018  0.017   -0.084  0.016  0.005   -0.176 -0.015  0.049
 H          0.128 -0.024 -0.134   -0.069 -0.373  0.027   -0.063 -0.068  0.048
 H          0.071  0.122 -0.057   -0.279 -0.091  0.122   -0.200 -0.230 -0.105
 H         -0.141  0.175  0.087    0.031  0.026 -0.103   -0.235  0.135 -0.003
 H         -0.191  0.016 -0.145    0.291  0.011  0.184    0.338 -0.113  0.289
 H         -0.066  0.039 -0.145    0.196  0.050 -0.069    0.144 -0.194 -0.007
 H          0.107  0.040  0.029    0.142  0.192 -0.074   -0.177  0.013  0.001
 O         -0.019 -0.019  0.032   -0.024  0.005 -0.011    0.078  0.018  0.013
 H          0.065  0.032  0.067   -0.367  0.178  0.066   -0.267  0.005 -0.002
 H          0.605  0.359 -0.038    0.231  0.142 -0.012   -0.128 -0.156  0.119
 O          0.145  0.053 -0.055    0.002 -0.038  0.038    0.091 -0.024  0.002
 H         -0.131  0.199  0.196   -0.123 -0.002  0.011   -0.112  0.029 -0.078
 H          0.070  0.030 -0.044    0.213  0.008  0.032    0.031  0.276 -0.029
 O         -0.150 -0.100  0.116    0.014 -0.037 -0.012   -0.078 -0.070 -0.007
 TransDip   0.038  0.149  0.013    0.050 -0.008  0.028   -0.156  0.013  0.088

 Mode:                19                     20                     21
 Frequency:       598.83                 641.60                 715.37
 Force Cnst:      0.9885                 1.2872                 1.1366
 Red. Mass:       4.6785                 5.3073                 3.7696
 IR Active:          YES                    YES                    YES
 IR Intens:       20.146                  6.784                 48.044
 Raman Active:       YES                    YES                    YES
               X      Y      Z        X      Y      Z        X      Y      Z
 C          0.131  0.192 -0.072    0.115  0.062 -0.046    0.011  0.230  0.093
 O          0.157 -0.005  0.176   -0.004 -0.187  0.041   -0.039 -0.057 -0.046
 C          0.104 -0.047  0.077   -0.135  0.038 -0.171   -0.037  0.009 -0.127
 C         -0.063 -0.037  0.008   -0.053  0.103 -0.113    0.099  0.021  0.061
 O          0.017  0.002  0.002   -0.032  0.087  0.061   -0.010  0.002 -0.022
 C         -0.106 -0.004  0.005    0.042 -0.015  0.159    0.048 -0.057 -0.008
 C         -0.037  0.098  0.038    0.245  0.007  0.135   -0.165  0.179 -0.168
 O         -0.032 -0.124  0.015   -0.060 -0.072 -0.029   -0.050 -0.106  0.006
 C          0.158  0.023 -0.059   -0.194 -0.018  0.080   -0.025 -0.001  0.018
 H         -0.025  0.053  0.109   -0.004  0.202 -0.165   -0.025 -0.034 -0.133
 H         -0.162 -0.105  0.012    0.172  0.363 -0.095    0.313  0.123  0.040
 H         -0.196 -0.036  0.019   -0.167  0.172  0.207    0.347 -0.419 -0.081
 H         -0.069 -0.194  0.006   -0.026 -0.129  0.031   -0.140 -0.041 -0.109
 H          0.076 -0.040 -0.033   -0.046  0.112  0.110   -0.046  0.026 -0.006
 H          0.293  0.109 -0.078   -0.169  0.005  0.072   -0.054 -0.042  0.062
 O         -0.091 -0.005 -0.039    0.111  0.018  0.070    0.038 -0.003  0.039
 H          0.054  0.114  0.028   -0.234 -0.007  0.071    0.050 -0.041  0.016
 H          0.069  0.153 -0.161    0.021 -0.115  0.213    0.024 -0.030  0.074
 O         -0.148  0.072 -0.123   -0.060  0.043 -0.060    0.047 -0.080  0.103
 H         -0.102 -0.003 -0.418    0.035 -0.015 -0.193   -0.196 -0.077 -0.275
 H          0.257  0.335 -0.190    0.216  0.134 -0.092    0.205  0.325  0.070
 O         -0.054 -0.132  0.015    0.043 -0.068 -0.126    0.035 -0.028  0.039
 TransDip   0.075  0.092 -0.081    0.005  0.080  0.024   -0.051  0.196 -0.090

 Mode:                22                     23                     24
 Frequency:       775.96                 867.12                 885.46
 Force Cnst:      1.9778                 1.1207                 2.0978
 Red. Mass:       5.5753                 2.5297                 4.5414
 IR Active:          YES                    YES                    YES
 IR Intens:        5.754                 26.157                 15.087
 Raman Active:       YES                    YES                    YES
               X      Y      Z        X      Y      Z        X      Y      Z
 C          0.197 -0.156 -0.084    0.089 -0.007 -0.021   -0.001 -0.090 -0.054
 O          0.247 -0.001  0.057   -0.064 -0.112 -0.104    0.026  0.031  0.013
 C         -0.049  0.095  0.027    0.056  0.136  0.169    0.004  0.009 -0.006
 C          0.124  0.048  0.007    0.028 -0.011  0.016   -0.043  0.005 -0.008
 O          0.023 -0.070 -0.036   -0.001 -0.017 -0.003    0.071 -0.073 -0.025
 C          0.030 -0.024 -0.025   -0.047  0.034 -0.026   -0.173  0.205  0.322
 C         -0.232 -0.073 -0.087    0.031  0.040  0.023   -0.081  0.088 -0.233
 O          0.021  0.082 -0.004   -0.016 -0.039  0.014    0.026  0.020 -0.032
 C         -0.275  0.008  0.047   -0.020  0.138  0.026   -0.009 -0.004  0.002
 H         -0.027  0.184  0.034    0.181 -0.008  0.125    0.021  0.050 -0.002
 H          0.269  0.064 -0.019   -0.141 -0.170  0.018    0.098 -0.049 -0.045
 H          0.284 -0.145 -0.081   -0.129  0.041 -0.009   -0.241  0.314  0.333
 H         -0.005  0.144 -0.057   -0.018 -0.056  0.021   -0.166 -0.525 -0.011
 H         -0.104  0.027  0.067   -0.018  0.001  0.029    0.070 -0.083 -0.054
 H         -0.375 -0.024  0.016   -0.552 -0.213  0.111    0.008  0.012 -0.009
 O          0.039  0.016  0.006   -0.037 -0.013 -0.070    0.001  0.002 -0.001
 H         -0.266 -0.030 -0.021    0.430 -0.184 -0.223   -0.028  0.010  0.013
 H          0.013 -0.115  0.202    0.007 -0.128  0.158    0.006  0.004 -0.001
 O         -0.091  0.051 -0.077    0.009 -0.004  0.028   -0.000 -0.036  0.072
 H          0.023  0.024 -0.033   -0.018 -0.007 -0.026   -0.005 -0.034  0.081
 H          0.256 -0.174 -0.061    0.279  0.051 -0.013   -0.123 -0.251  0.080
 O         -0.089  0.003  0.138    0.004 -0.020 -0.018    0.127 -0.069 -0.069
 TransDip  -0.056 -0.038  0.036    0.055  0.104  0.115   -0.098 -0.075 -0.015

 Mode:                25                     26                     27
 Frequency:       917.77                1010.13                1024.48
 Force Cnst:      1.3623                 1.6612                 2.9317
 Red. Mass:       2.7451                 2.7631                 4.7408
 IR Active:          YES                    YES                    YES
 IR Intens:       12.488                102.677                 55.394
 Raman Active:       YES                    YES                    YES
               X      Y      Z        X      Y      Z        X      Y      Z
 C         -0.074  0.037 -0.018    0.036 -0.002 -0.100    0.127 -0.078  0.212
 O         -0.006  0.008 -0.009   -0.023 -0.056 -0.081   -0.121  0.047  0.003
 C          0.146 -0.090  0.146   -0.141  0.116  0.175   -0.006 -0.105  0.007
 C          0.090  0.108 -0.111    0.003  0.082 -0.048    0.254  0.107  0.091
 O          0.001  0.013  0.007    0.023 -0.040 -0.025    0.031 -0.034 -0.062
 C          0.041  0.015  0.009    0.037 -0.019  0.012   -0.185  0.144 -0.127
 C          0.002  0.017 -0.005   -0.009  0.002  0.004    0.057  0.030  0.030
 O         -0.050 -0.054  0.012   -0.007  0.000 -0.003   -0.036 -0.071  0.044
 C         -0.107 -0.102  0.097    0.084 -0.099 -0.122   -0.028 -0.027 -0.094
 H          0.587 -0.072  0.094   -0.332  0.160  0.199   -0.334 -0.249  0.038
 H          0.079  0.111 -0.104   -0.012 -0.009 -0.061    0.300  0.056  0.068
 H         -0.076  0.001  0.027   -0.004 -0.018  0.016   -0.212  0.105 -0.114
 H         -0.054  0.016 -0.017   -0.003  0.040 -0.015   -0.070 -0.181  0.055
 H         -0.183  0.174  0.216   -0.167  0.125  0.198   -0.263  0.233  0.327
 H          0.065  0.124 -0.139    0.271  0.153 -0.360    0.030  0.003 -0.084
 O         -0.034  0.023 -0.126    0.014 -0.002  0.108    0.019 -0.007  0.088
 H         -0.499  0.090  0.083   -0.199  0.170  0.193   -0.102  0.013 -0.053
 H         -0.023  0.054 -0.176   -0.161  0.182 -0.350   -0.045  0.019 -0.006
 O          0.017 -0.011  0.035    0.015 -0.009  0.072   -0.033  0.026 -0.155
 H         -0.021 -0.004  0.013   -0.015 -0.022 -0.028    0.066  0.046  0.080
 H         -0.049  0.040 -0.007    0.251  0.049 -0.080   -0.050 -0.089  0.158
 O          0.009  0.000 -0.006   -0.006 -0.005  0.006    0.019 -0.012 -0.036
 TransDip  -0.012  0.108  0.033   -0.163  0.245 -0.137    0.170 -0.079  0.148

 Mode:                28                     29                     30
 Frequency:      1038.39                1078.46                1089.90
 Force Cnst:      3.5133                 2.4252                 2.1838
 Red. Mass:       5.5302                 3.5391                 3.1202
 IR Active:          YES                    YES                    YES
 IR Intens:      189.648                 24.979                 39.676
 Raman Active:       YES                    YES                    YES
               X      Y      Z        X      Y      Z        X      Y      Z
 C          0.320 -0.080  0.225   -0.003 -0.035 -0.105    0.012 -0.141 -0.000
 O         -0.240  0.056 -0.032   -0.028 -0.018  0.018   -0.007  0.036  0.011
 C         -0.010  0.017  0.023    0.028  0.117 -0.092    0.052  0.012 -0.015
 C         -0.166  0.005 -0.057   -0.073  0.098  0.255   -0.059 -0.078 -0.060
 O          0.007 -0.015  0.007    0.043 -0.116 -0.104   -0.022  0.033  0.040
 C          0.093 -0.096  0.121   -0.106  0.033 -0.095    0.172  0.125 -0.029
 C         -0.071  0.004 -0.058    0.078  0.064  0.090   -0.015  0.230  0.006
 O          0.028  0.060 -0.037    0.010 -0.014  0.014   -0.063 -0.133  0.037
 C          0.097 -0.078  0.142   -0.013 -0.091  0.123   -0.039 -0.001 -0.078
 H          0.205  0.336  0.059    0.190  0.141 -0.103    0.057  0.176  0.008
 H         -0.017  0.060 -0.068    0.066  0.233  0.248   -0.167 -0.096 -0.046
 H          0.287 -0.172  0.079    0.262 -0.154 -0.157    0.242 -0.056 -0.051
 H          0.031  0.072 -0.039    0.018 -0.069  0.042    0.023  0.143  0.017
 H          0.084 -0.089 -0.103    0.158 -0.215 -0.211    0.117 -0.087 -0.120
 H          0.224  0.087 -0.033    0.119  0.108 -0.095   -0.071  0.021 -0.145
 O         -0.021  0.019 -0.127    0.005  0.022 -0.082    0.010 -0.003  0.063
 H         -0.063  0.049  0.221   -0.130  0.069  0.333   -0.042  0.016 -0.030
 H         -0.066  0.033 -0.200   -0.053  0.052 -0.190   -0.023  0.037 -0.029
 O         -0.029  0.032 -0.134   -0.004 -0.011  0.045   -0.034 -0.023 -0.037
 H         -0.031  0.020 -0.211    0.098  0.005  0.293    0.235  0.045  0.716
 H          0.213 -0.103  0.217    0.070  0.075 -0.205    0.052 -0.003 -0.148
 O          0.002  0.001  0.030   -0.012 -0.016 -0.020   -0.003 -0.031  0.008
 TransDip   0.327 -0.183  0.233   -0.023  0.137  0.079    0.179  0.092  0.006

 Mode:                31                     32                     33
 Frequency:      1099.59                1102.09                1120.37
 Force Cnst:      2.1972                 2.5428                 2.7294
 Red. Mass:       3.0843                 3.5533                 3.6906
 IR Active:          YES                    YES                    YES
 IR Intens:       34.384                218.478                 28.719
 Raman Active:       YES                    YES                    YES
               X      Y      Z        X      Y      Z        X      Y      Z
 C         -0.154  0.045  0.222   -0.137 -0.015  0.124   -0.021 -0.025 -0.015
 O          0.114 -0.103 -0.063    0.138 -0.063 -0.035    0.045 -0.007 -0.027
 C          0.044  0.161  0.024   -0.143 -0.037  0.071   -0.165  0.082 -0.014
 C         -0.011 -0.073  0.040   -0.112  0.193 -0.008    0.187 -0.201 -0.063
 O         -0.019  0.002  0.020    0.065 -0.080 -0.079   -0.051  0.094  0.082
 C         -0.026  0.019  0.010    0.099  0.023  0.029   -0.062  0.065 -0.057
 C          0.006 -0.039 -0.021   -0.001  0.049 -0.006    0.005  0.042 -0.003
 O          0.007  0.011  0.004   -0.028 -0.041  0.006   -0.001 -0.013  0.017
 C         -0.046 -0.047 -0.034    0.101  0.053  0.093    0.075 -0.075  0.209
 H          0.312  0.201 -0.012   -0.354 -0.198  0.070   -0.404  0.250  0.044
 H         -0.064 -0.095  0.047   -0.140  0.134 -0.020    0.213 -0.287 -0.072
 H          0.025  0.027  0.005    0.177 -0.095  0.009   -0.111  0.066 -0.051
 H         -0.026 -0.138  0.025   -0.005  0.047 -0.005   -0.032 -0.132  0.029
 H          0.165 -0.163 -0.213   -0.188  0.141  0.235   -0.039  0.087  0.069
 H         -0.158  0.102 -0.396    0.145 -0.093  0.394    0.316  0.058  0.210
 O          0.016  0.002  0.044   -0.025  0.001 -0.088   -0.007  0.025 -0.150
 H         -0.084  0.087  0.231    0.135 -0.053 -0.127    0.075  0.012  0.377
 H         -0.127  0.163 -0.347    0.100 -0.151  0.270    0.012 -0.020 -0.071
 O         -0.004  0.012 -0.138   -0.016 -0.005 -0.099   -0.008 -0.010 -0.003
 H         -0.021  0.028 -0.114    0.088  0.041  0.268    0.068  0.010  0.211
 H         -0.033 -0.022  0.341   -0.069 -0.005  0.132    0.055  0.043 -0.070
 O          0.027  0.013 -0.020    0.018  0.002 -0.010   -0.001 -0.010 -0.004
 TransDip  -0.183 -0.043  0.006   -0.150  0.249  0.373    0.081 -0.103  0.111

 Mode:                34                     35                     36
 Frequency:      1145.21                1222.07                1229.52
 Force Cnst:      1.4670                 1.1009                 1.0238
 Red. Mass:       1.8984                 1.2511                 1.1495
 IR Active:          YES                    YES                    YES
 IR Intens:       91.488                 16.579                 19.687
 Raman Active:       YES                    YES                    YES
               X      Y      Z        X      Y      Z        X      Y      Z
 C          0.031  0.008 -0.021   -0.011 -0.008 -0.016    0.008 -0.017 -0.030
 O         -0.010 -0.001  0.005    0.001 -0.005 -0.024    0.004  0.001  0.015
 C         -0.010  0.031 -0.043   -0.018 -0.010  0.056    0.003 -0.002 -0.042
 C         -0.011  0.010  0.049   -0.015 -0.024 -0.032   -0.019 -0.000 -0.030
 O          0.005 -0.019 -0.016   -0.010  0.001  0.019    0.024  0.010 -0.003
 C          0.115  0.139 -0.046   -0.037  0.079 -0.027   -0.003  0.049  0.009
 C         -0.036 -0.089 -0.036    0.030 -0.010  0.033    0.030  0.016  0.037
 O         -0.051 -0.110  0.050   -0.009 -0.013  0.021   -0.010  0.009  0.007
 C         -0.001 -0.022  0.034    0.017 -0.004 -0.044   -0.008  0.012  0.023
 H         -0.101 -0.042 -0.041    0.099  0.311  0.090   -0.008 -0.175 -0.072
 H         -0.244 -0.061  0.070    0.294  0.212 -0.044   -0.214 -0.367 -0.068
 H         -0.083  0.619  0.038    0.461 -0.125 -0.119    0.383 -0.359 -0.087
 H          0.080  0.290  0.031   -0.037 -0.153  0.041   -0.073 -0.230  0.029
 H          0.060 -0.062 -0.053    0.129 -0.127 -0.171   -0.189  0.193  0.245
 H          0.055  0.021  0.014    0.204 -0.031  0.187   -0.151  0.016 -0.127
 O          0.004  0.006 -0.020   -0.015  0.000  0.006    0.010 -0.002  0.001
 H          0.002  0.008  0.102   -0.177 -0.001 -0.255    0.139 -0.003  0.153
 H         -0.002  0.001 -0.017    0.083 -0.098  0.254   -0.056  0.072 -0.180
 O          0.018  0.019  0.026    0.014  0.013  0.010    0.009  0.013  0.012
 H         -0.152 -0.033 -0.488   -0.081 -0.017 -0.283   -0.074 -0.016 -0.256
 H         -0.084 -0.198  0.168   -0.094 -0.172  0.138   -0.191 -0.216  0.120
 O         -0.002  0.012  0.013   -0.012 -0.001  0.000   -0.019 -0.005  0.007
 TransDip   0.134  0.224 -0.160    0.082 -0.070 -0.073   -0.106  0.007 -0.094

 Mode:                37                     38                     39
 Frequency:      1247.09                1266.67                1290.28
 Force Cnst:      1.1773                 1.4698                 1.2533
 Red. Mass:       1.2848                 1.5548                 1.2777
 IR Active:          YES                    YES                    YES
 IR Intens:       22.599                 24.279                 70.970
 Raman Active:       YES                    YES                    YES
               X      Y      Z        X      Y      Z        X      Y      Z
 C          0.008 -0.009 -0.017   -0.012 -0.055 -0.025   -0.005  0.002 -0.001
 O          0.023  0.008  0.003    0.014 -0.007 -0.010    0.010 -0.010 -0.001
 C         -0.064 -0.084  0.039    0.018  0.028  0.009   -0.017  0.014 -0.014
 C         -0.015  0.002 -0.035    0.026 -0.001  0.033   -0.050 -0.029  0.027
 O         -0.011 -0.001  0.009   -0.014 -0.001 -0.005    0.028  0.012 -0.006
 C         -0.012  0.007 -0.016    0.025 -0.077 -0.006   -0.084 -0.071  0.007
 C          0.002  0.024  0.005    0.021  0.173  0.030    0.005  0.060 -0.001
 O          0.002 -0.018  0.003    0.014  0.009 -0.032    0.027 -0.026 -0.006
 C          0.033  0.061  0.048   -0.010 -0.021 -0.004    0.010  0.004 -0.016
 H          0.011 -0.119  0.026   -0.109  0.025  0.028    0.275  0.115 -0.039
 H          0.403  0.420 -0.030   -0.031  0.109  0.070    0.301 -0.299 -0.080
 H          0.054  0.091 -0.019   -0.531 -0.230  0.061    0.248  0.423  0.006
 H          0.042  0.131 -0.012    0.043  0.164 -0.059    0.166  0.462 -0.040
 H          0.110 -0.110 -0.150    0.041 -0.040 -0.046   -0.232  0.230  0.277
 H         -0.378 -0.015 -0.225    0.079  0.007  0.038    0.035 -0.001  0.015
 O          0.013 -0.016  0.000   -0.003  0.007 -0.006   -0.003 -0.002  0.006
 H          0.277 -0.010  0.166   -0.053  0.007  0.013   -0.032  0.001 -0.076
 H         -0.146  0.147 -0.407    0.030 -0.038  0.096    0.009 -0.007  0.026
 O         -0.000  0.002  0.005    0.013  0.012 -0.000   -0.001 -0.004 -0.005
 H         -0.013 -0.003 -0.041   -0.091 -0.020 -0.317    0.012 -0.001  0.030
 H         -0.157 -0.098  0.020   -0.252 -0.471  0.357   -0.103 -0.090  0.068
 O         -0.005 -0.004  0.003   -0.019 -0.024  0.011    0.002 -0.007 -0.003
 TransDip  -0.014  0.011 -0.151   -0.047  0.146 -0.037   -0.049  0.258  0.064

 Mode:                40                     41                     42
 Frequency:      1340.16                1343.17                1369.25
 Force Cnst:      1.4682                 1.4099                 1.4409
 Red. Mass:       1.3875                 1.3264                 1.3044
 IR Active:          YES                    YES                    YES
 IR Intens:        0.681                 13.174                 23.995
 Raman Active:       YES                    YES                    YES
               X      Y      Z        X      Y      Z        X      Y      Z
 C          0.024 -0.016 -0.006    0.005  0.002 -0.001   -0.088 -0.060 -0.016
 O         -0.000  0.009  0.038    0.011 -0.002 -0.019   -0.011  0.042  0.024
 C         -0.122  0.078  0.001   -0.028 -0.068 -0.022    0.042 -0.023 -0.004
 C         -0.011 -0.040  0.013   -0.022 -0.056  0.072   -0.064 -0.025  0.010
 O          0.000  0.003 -0.001    0.025  0.012 -0.040    0.013  0.007 -0.005
 C          0.056  0.024 -0.036    0.067  0.007 -0.035    0.026 -0.007 -0.029
 C         -0.010  0.002 -0.002   -0.014 -0.008 -0.006   -0.002  0.012  0.012
 O         -0.010  0.012  0.009   -0.013  0.021  0.011   -0.005  0.009  0.010
 C          0.049 -0.001 -0.020    0.016  0.042  0.018   -0.034  0.000 -0.013
 H          0.637 -0.556 -0.202    0.189  0.654  0.067   -0.104 -0.018  0.017
 H          0.174  0.047 -0.001   -0.080  0.160  0.130    0.303  0.034 -0.042
 H         -0.214 -0.038 -0.003   -0.247  0.026  0.016   -0.046  0.080 -0.012
 H         -0.075 -0.230  0.029   -0.101 -0.309  0.042   -0.050 -0.162  0.027
 H         -0.027  0.029  0.043   -0.220  0.229  0.281   -0.094  0.099  0.117
 H          0.131  0.001  0.057   -0.094 -0.028  0.031    0.029  0.025  0.002
 O         -0.007 -0.009  0.007    0.006 -0.022  0.009    0.003  0.009 -0.007
 H         -0.099  0.011 -0.183   -0.038 -0.015 -0.180    0.189 -0.026  0.185
 H         -0.009 -0.004 -0.003   -0.062  0.068 -0.194    0.017 -0.013  0.039
 O         -0.005  0.001 -0.007    0.000  0.001  0.008    0.017  0.008 -0.007
 H          0.003  0.004  0.020    0.001 -0.004 -0.008   -0.066 -0.001 -0.173
 H          0.043 -0.036  0.020   -0.110  0.016 -0.061    0.788 -0.012  0.263
 O         -0.003 -0.002  0.005   -0.001  0.001  0.004    0.012  0.002 -0.012
 TransDip  -0.022  0.009  0.011   -0.105 -0.002  0.050   -0.156  0.010 -0.005

 Mode:                43                     44                     45
 Frequency:      1380.22                1392.59                1405.39
 Force Cnst:      1.4574                 1.4188                 1.5866
 Red. Mass:       1.2985                 1.2417                 1.3634
 IR Active:          YES                    YES                    YES
 IR Intens:       19.045                 15.924                 22.242
 Raman Active:       YES                    YES                    YES
               X      Y      Z        X      Y      Z        X      Y      Z
 C          0.037  0.023  0.017   -0.004 -0.012  0.017   -0.012  0.003  0.001
 O          0.004 -0.025 -0.018    0.001 -0.008 -0.009    0.002  0.012  0.006
 C          0.038  0.009  0.029    0.034  0.010 -0.014   -0.064 -0.038  0.009
 C         -0.070 -0.026  0.010   -0.070  0.031  0.026    0.026 -0.037  0.012
 O          0.012  0.005 -0.005    0.005 -0.004  0.021    0.012  0.001 -0.017
 C          0.045  0.005 -0.031    0.026  0.079 -0.006   -0.039  0.095  0.058
 C         -0.013 -0.014 -0.007   -0.002 -0.047  0.002    0.011 -0.055 -0.002
 O         -0.008  0.013  0.011    0.001 -0.018 -0.015    0.013 -0.036 -0.031
 C         -0.028 -0.051 -0.056    0.011  0.015  0.030   -0.020 -0.007 -0.046
 H         -0.037 -0.040  0.032   -0.149  0.052  0.018    0.338  0.159 -0.011
 H          0.327  0.054 -0.043    0.521 -0.431 -0.164   -0.183  0.167  0.090
 H         -0.112  0.048 -0.006   -0.344 -0.390  0.005   -0.118 -0.480  0.020
 H         -0.065 -0.200  0.029    0.050  0.200 -0.050    0.148  0.503 -0.095
 H         -0.081  0.084  0.103    0.030 -0.032 -0.034   -0.062  0.062  0.070
 H          0.033  0.053 -0.193   -0.062 -0.033  0.050    0.113  0.044 -0.016
 O         -0.014  0.051 -0.014    0.004 -0.017  0.004   -0.002  0.017 -0.004
 H          0.304 -0.003  0.449   -0.188  0.021 -0.184    0.306 -0.040  0.247
 H          0.131 -0.143  0.424   -0.042  0.047 -0.137    0.038 -0.044  0.127
 O         -0.005  0.001  0.008    0.003  0.010  0.007    0.002  0.001 -0.003
 H          0.015  0.001  0.041   -0.021 -0.001 -0.076   -0.003  0.001 -0.008
 H         -0.423  0.056 -0.197   -0.050  0.127 -0.164    0.156  0.051  0.010
 O         -0.002  0.001  0.006    0.005  0.008 -0.003    0.001  0.009 -0.002
 TransDip  -0.008 -0.010  0.139    0.010  0.125 -0.026    0.080  0.095 -0.086

 Mode:                46                     47                     48
 Frequency:      1416.23                1426.14                1445.81
 Force Cnst:      1.8533                 1.5514                 1.9663
 Red. Mass:       1.5683                 1.2947                 1.5965
 IR Active:          YES                    YES                    YES
 IR Intens:        6.261                 25.637                  7.523
 Raman Active:       YES                    YES                    YES
               X      Y      Z        X      Y      Z        X      Y      Z
 C          0.050  0.166 -0.080    0.016  0.006  0.010    0.009  0.021  0.005
 O         -0.018 -0.010  0.005   -0.003 -0.013 -0.009   -0.008 -0.012 -0.003
 C          0.013 -0.011  0.001    0.032  0.022  0.031    0.098  0.093  0.003
 C         -0.018  0.012  0.007   -0.016  0.003 -0.005   -0.057 -0.149 -0.014
 O          0.001 -0.001  0.005    0.000 -0.002  0.001    0.026  0.017 -0.033
 C          0.016  0.028 -0.010    0.005 -0.009 -0.003   -0.020  0.043  0.026
 C          0.002 -0.064 -0.009   -0.003  0.005 -0.000    0.001 -0.027 -0.007
 O         -0.004  0.003  0.002   -0.001  0.003  0.002    0.010 -0.010 -0.008
 C         -0.006  0.002 -0.001   -0.123  0.040 -0.042   -0.000 -0.009  0.039
 H         -0.043  0.064  0.021    0.002 -0.061  0.025   -0.365 -0.324 -0.005
 H          0.127 -0.103 -0.041    0.050  0.022 -0.014    0.010  0.594  0.118
 H         -0.076 -0.068 -0.007    0.015  0.036 -0.001    0.070 -0.122 -0.006
 H         -0.016 -0.039  0.003   -0.012 -0.035  0.006    0.058  0.175 -0.030
 H          0.013 -0.013 -0.014    0.008 -0.009 -0.010   -0.213  0.222  0.260
 H         -0.000 -0.004  0.016    0.510  0.054  0.575   -0.011  0.016 -0.006
 O          0.002 -0.001 -0.001    0.035 -0.041 -0.000    0.001 -0.011  0.001
 H          0.013  0.001  0.020    0.312 -0.102  0.102   -0.247  0.001 -0.231
 H         -0.004  0.004 -0.012   -0.132  0.136 -0.433   -0.026  0.020 -0.071
 O         -0.021 -0.059 -0.032   -0.003  0.001  0.000   -0.002 -0.004 -0.003
 H          0.162  0.009  0.538    0.007  0.001  0.012    0.013  0.002  0.045
 H          0.052 -0.432  0.631   -0.155  0.012 -0.064   -0.047  0.010 -0.001
 O         -0.017  0.005  0.015    0.000 -0.001  0.001   -0.002  0.004  0.003
 TransDip   0.066  0.042  0.016   -0.092  0.024 -0.131    0.025  0.079  0.030

 Mode:                49                     50                     51
 Frequency:      1494.51                1796.35                3006.30
 Force Cnst:      1.4203                22.4044                 5.7518
 Red. Mass:       1.0793                11.7843                 1.0802
 IR Active:          YES                    YES                    YES
 IR Intens:        7.201                196.820                  4.979
 Raman Active:       YES                    YES                    YES
               X      Y      Z        X      Y      Z        X      Y      Z
 C          0.001 -0.001  0.001   -0.043 -0.021  0.043   -0.000  0.000 -0.000
 O         -0.003  0.002  0.002   -0.009 -0.001 -0.002    0.000 -0.000 -0.000
 C          0.007  0.002  0.001    0.003 -0.006  0.002   -0.000  0.001 -0.002
 C         -0.002 -0.012 -0.001   -0.024  0.018  0.011    0.005 -0.007  0.028
 O          0.001  0.002 -0.002    0.004 -0.005 -0.002    0.000  0.001  0.000
 C         -0.001  0.002  0.002   -0.009  0.012  0.021   -0.011  0.005 -0.075
 C         -0.001 -0.001 -0.000    0.580  0.027 -0.527    0.000 -0.000 -0.001
 O          0.001 -0.001 -0.001   -0.002 -0.012  0.001    0.000  0.002  0.001
 C          0.041  0.008 -0.066   -0.003  0.002 -0.004   -0.002 -0.003  0.002
 H          0.036 -0.012 -0.008   -0.002  0.004  0.005    0.001 -0.004  0.023
 H         -0.016  0.034  0.011    0.068 -0.019 -0.020   -0.058  0.067 -0.353
 H          0.005 -0.006  0.001   -0.082  0.112  0.020    0.132 -0.087  0.912
 H          0.003  0.010 -0.002   -0.041 -0.107  0.024    0.003 -0.004 -0.009
 H         -0.017  0.018  0.020   -0.007 -0.001 -0.002   -0.002  0.001 -0.000
 H         -0.300 -0.465  0.462    0.003 -0.001  0.008    0.005 -0.010 -0.005
 O          0.006 -0.002 -0.009    0.001 -0.000  0.001    0.000  0.000  0.000
 H         -0.315  0.385  0.471    0.011 -0.001  0.011    0.020  0.045 -0.019
 H         -0.004  0.010 -0.038   -0.006  0.004 -0.011   -0.000  0.000  0.000
 O          0.000  0.000 -0.000   -0.001 -0.002  0.004    0.000  0.000  0.000
 H          0.001 -0.000 -0.001    0.006 -0.011 -0.024   -0.000  0.000  0.001
 H          0.006  0.003 -0.002    0.178  0.167 -0.126    0.001 -0.006 -0.004
 O          0.000  0.000 -0.000   -0.380 -0.013  0.345   -0.001  0.000  0.000
 TransDip  -0.085 -0.011 -0.008    0.364 -0.039 -0.260    0.005  0.071 -0.008

 Mode:                52                     53                     54
 Frequency:      3010.81                3027.20                3047.24
 Force Cnst:      5.7199                 5.8554                 5.9360
 Red. Mass:       1.0710                 1.0845                 1.0850
 IR Active:          YES                    YES                    YES
 IR Intens:       50.072                  4.944                 38.000
 Raman Active:       YES                    YES                    YES
               X      Y      Z        X      Y      Z        X      Y      Z
 C         -0.000 -0.000 -0.000    0.000  0.001  0.000   -0.001 -0.000 -0.001
 O          0.000 -0.000 -0.000   -0.000  0.001  0.000    0.001 -0.001 -0.000
 C         -0.002  0.001 -0.016    0.004 -0.005  0.025   -0.010  0.014 -0.076
 C          0.001 -0.001  0.005   -0.012  0.015 -0.071   -0.005  0.005 -0.026
 O         -0.000  0.000  0.000    0.000 -0.001 -0.000    0.000 -0.000  0.000
 C          0.001 -0.001  0.007   -0.004  0.003 -0.028   -0.001  0.001 -0.009
 C          0.000 -0.000  0.000    0.000 -0.000 -0.001    0.000 -0.000 -0.000
 O         -0.000 -0.000 -0.000   -0.000  0.000  0.001    0.000  0.000  0.000
 C         -0.040 -0.052  0.033   -0.006 -0.008  0.005    0.006  0.011 -0.006
 H          0.019 -0.029  0.190   -0.044  0.044 -0.302    0.119 -0.148  0.908
 H         -0.009  0.011 -0.058    0.147 -0.159  0.844    0.050 -0.060  0.300
 H         -0.012  0.008 -0.084    0.054 -0.032  0.336    0.021 -0.010  0.106
 H         -0.001  0.000  0.001    0.000 -0.003 -0.005    0.000 -0.001 -0.001
 H         -0.000  0.000  0.001    0.003 -0.004 -0.003    0.001 -0.000  0.001
 H          0.084 -0.183 -0.093    0.011 -0.023 -0.011   -0.007  0.011  0.004
 O          0.001  0.000  0.002   -0.000 -0.000  0.000    0.000 -0.000  0.000
 H          0.379  0.803 -0.329    0.059  0.121 -0.049   -0.065 -0.133  0.055
 H          0.002  0.004  0.004    0.001  0.001  0.000    0.002  0.001  0.001
 O         -0.000  0.000  0.000    0.000  0.000 -0.000   -0.000  0.000  0.000
 H         -0.000  0.000 -0.000   -0.000  0.000  0.001    0.000  0.000 -0.000
 H         -0.000  0.001  0.001    0.002 -0.007 -0.006    0.001  0.000 -0.000
 O          0.000  0.000 -0.000   -0.001  0.000  0.001   -0.000  0.000  0.000
 TransDip  -0.108 -0.146  0.135   -0.010  0.001 -0.070    0.055  0.021 -0.189

 Mode:                55                     56                     57
 Frequency:      3091.00                3118.68                3722.12
 Force Cnst:      6.1284                 6.2693                 8.6983
 Red. Mass:       1.0887                 1.0940                 1.0656
 IR Active:          YES                    YES                    YES
 IR Intens:       21.583                  7.432                 73.636
 Raman Active:       YES                    YES                    YES
               X      Y      Z        X      Y      Z        X      Y      Z
 C          0.020 -0.064 -0.053   -0.000  0.000  0.000   -0.000  0.000  0.000
 O          0.001 -0.000  0.000   -0.000  0.000  0.000   -0.000  0.000  0.000
 C         -0.001  0.001  0.001   -0.000 -0.001 -0.002    0.000 -0.000 -0.000
 C         -0.000  0.000 -0.000    0.000 -0.000 -0.000    0.000  0.000  0.000
 O          0.000 -0.000 -0.000   -0.000 -0.000  0.000   -0.000 -0.000  0.000
 C          0.000  0.001 -0.001   -0.000  0.000 -0.000   -0.001 -0.000  0.002
 C          0.001  0.000 -0.001   -0.000 -0.000 -0.000    0.001  0.001 -0.001
 O         -0.000 -0.000  0.000    0.000  0.000 -0.000   -0.043  0.016  0.042
 C         -0.000 -0.000 -0.000    0.029 -0.078 -0.030   -0.000  0.000 -0.000
 H         -0.001  0.000 -0.003    0.006 -0.002  0.023    0.000  0.000  0.000
 H          0.001 -0.001  0.005    0.000 -0.000  0.002   -0.001 -0.000 -0.001
 H          0.002 -0.001  0.009    0.000 -0.000  0.000   -0.002  0.005 -0.009
 H         -0.000 -0.000  0.000   -0.000  0.000  0.000    0.684 -0.251 -0.682
 H         -0.000 -0.000 -0.000   -0.001  0.000  0.000    0.002  0.006 -0.001
 H         -0.001  0.001  0.001   -0.428  0.766  0.426   -0.000  0.000  0.000
 O          0.000 -0.000  0.000   -0.001  0.001 -0.000    0.000 -0.000 -0.000
 H          0.000  0.000 -0.000    0.088  0.163 -0.072    0.000  0.000 -0.000
 H         -0.001  0.001 -0.000    0.009 -0.013  0.001   -0.001  0.002  0.001
 O         -0.000  0.001 -0.000    0.000 -0.000  0.000   -0.000 -0.000  0.000
 H         -0.005 -0.004 -0.004   -0.000  0.000 -0.000    0.000 -0.000  0.000
 H         -0.244  0.732  0.630    0.000 -0.001 -0.001    0.001  0.001 -0.000
 O         -0.001 -0.000  0.001    0.000  0.000  0.000   -0.000 -0.001  0.000
 TransDip   0.058 -0.090 -0.103    0.018 -0.072 -0.046    0.193 -0.090 -0.174

 Mode:                58                     59                     60
 Frequency:      3814.84                3815.46                3824.45
 Force Cnst:      9.1438                 9.1463                 9.1869
 Red. Mass:       1.0664                 1.0664                 1.0661
 IR Active:          YES                    YES                    YES
 IR Intens:       90.875                 36.699                 32.983
 Raman Active:       YES                    YES                    YES
               X      Y      Z        X      Y      Z        X      Y      Z
 C         -0.000 -0.001 -0.001    0.000  0.000  0.000   -0.000  0.000  0.000
 O         -0.000  0.000 -0.000    0.000  0.000  0.000    0.000 -0.000  0.000
 C          0.000 -0.000 -0.000    0.000  0.000 -0.000   -0.000  0.000  0.000
 C         -0.000 -0.000  0.000   -0.001 -0.001  0.001    0.000 -0.000 -0.000
 O         -0.007 -0.014  0.004   -0.027 -0.052  0.014    0.001  0.001 -0.000
 C          0.000  0.000 -0.000   -0.000  0.000 -0.000   -0.000 -0.000  0.000
 C         -0.000  0.000 -0.000   -0.000 -0.000 -0.000   -0.000  0.000  0.000
 O          0.000 -0.000 -0.000    0.000 -0.000 -0.000    0.000 -0.000 -0.000
 C          0.000  0.000  0.000   -0.000 -0.000  0.000    0.001 -0.002 -0.000
 H          0.000  0.000 -0.000    0.000  0.000  0.000    0.001 -0.001 -0.001
 H         -0.000  0.001  0.000   -0.001  0.002  0.002   -0.000 -0.000  0.000
 H          0.000 -0.000  0.001    0.001 -0.001  0.001    0.000  0.000 -0.000
 H         -0.001  0.000  0.001   -0.003  0.002  0.004   -0.002  0.001  0.002
 H          0.115  0.219 -0.063    0.436  0.827 -0.237   -0.010 -0.019  0.005
 H         -0.000  0.000 -0.000   -0.000 -0.000  0.000   -0.005  0.011  0.005
 O          0.000 -0.000 -0.000    0.001 -0.001 -0.001    0.026 -0.048 -0.030
 H         -0.000 -0.000  0.000    0.000  0.000  0.000    0.000 -0.000  0.004
 H         -0.002  0.005  0.003   -0.009  0.016  0.010   -0.417  0.773  0.473
 O         -0.019 -0.056  0.013    0.005  0.015 -0.003    0.000  0.000 -0.000
 H          0.305  0.895 -0.193   -0.081 -0.237  0.051   -0.000 -0.001  0.000
 H         -0.001  0.006 -0.001    0.000 -0.001  0.000    0.000 -0.001 -0.000
 O          0.000 -0.000  0.000   -0.000  0.000  0.000    0.000 -0.000 -0.000
 TransDip   0.041  0.286 -0.099    0.056  0.185  0.016   -0.051  0.122  0.128

 STANDARD THERMODYNAMIC QUANTITIES AT   298.15 K  AND     1.00 ATM

   This Molecule has  0 Imaginary Frequencies
   Zero point vibrational energy:      108.610 kcal/mol

   Atom    1 Element C  Has Mass   12.00000
   Atom    2 Element O  Has Mass   15.99491
   Atom    3 Element C  Has Mass   12.00000
   Atom    4 Element C  Has Mass   12.00000
   Atom    5 Element O  Has Mass   15.99491
   Atom    6 Element C  Has Mass   12.00000
   Atom    7 Element C  Has Mass   12.00000
   Atom    8 Element O  Has Mass   15.99491
   Atom    9 Element C  Has Mass   12.00000
   Atom   10 Element H  Has Mass    1.00783
   Atom   11 Element H  Has Mass    1.00783
   Atom   12 Element H  Has Mass    1.00783
   Atom   13 Element H  Has Mass    1.00783
   Atom   14 Element H  Has Mass    1.00783
   Atom   15 Element H  Has Mass    1.00783
   Atom   16 Element O  Has Mass   15.99491
   Atom   17 Element H  Has Mass    1.00783
   Atom   18 Element H  Has Mass    1.00783
   Atom   19 Element O  Has Mass   15.99491
   Atom   20 Element H  Has Mass    1.00783
   Atom   21 Element H  Has Mass    1.00783
   Atom   22 Element O  Has Mass   15.99491
   Molecular Mass:   178.047760 amu
   Principal axes and moments of inertia in amu*Bohr^2:
                             1           2           3
    Eigenvalues --     1511.84941  2200.98695  2960.75265
          X               0.99991     0.01337    -0.00170
          Y              -0.01339     0.99988    -0.00735
          Z               0.00160     0.00737     0.99997
   Rotational Symmetry Number is   1
   The Molecule is an Asymmetric Top
   Translational Enthalpy:        0.889 kcal/mol
   Rotational Enthalpy:           0.889 kcal/mol
   Vibrational Enthalpy:        114.384 kcal/mol
   gas constant (RT):             0.592 kcal/mol
   Translational Entropy:        41.437  cal/mol.K
   Rotational Entropy:           30.666  cal/mol.K
   Vibrational Entropy:          34.308  cal/mol.K

   Total Enthalpy:              116.754 kcal/mol
   Total Entropy:               106.412  cal/mol.K

 ======================================================================

 STANDARD THERMODYNAMIC QUANTITIES FOR ANHARMONIC VIBRATION -- TOSH

   Zero point vibrational energy: ************ kcal/mol

   Vibrational Enthalpy:       Infinity kcal/mol
   Vibrational Entropy:             NaN  cal/mol.K

   Total Enthalpy:             Infinity kcal/mol
   Total Entropy:                   NaN  cal/mol.K

 ======================================================================

 STANDARD THERMODYNAMIC QUANTITIES FOR ANHARMONIC VIBRATION -- VPT2

   Zero point vibrational energy: ************ kcal/mol

   Vibrational Enthalpy:       Infinity kcal/mol
   Vibrational Entropy:             NaN  cal/mol.K

   Total Enthalpy:             Infinity kcal/mol
   Total Entropy:                   NaN  cal/mol.K

 ======================================================================

Archival summary:
1\1\pikachu\FREQ\ProcedureUnspecified\BasisUnspecified\6610\cher\WedDec1406:45:412016WedDec1406:45:412016\0\\#,FREQ,ProcedureUnspecified,BasisUnspecified,\\0,1\O\C,1,1.4122\H,2,1.09183,1,105.79\O,2,1.40715,1,113.048,3,-123.384,0\H,4,0.964186,2,108.993,1,72.1838,0\C,1,1.44772,2,116.057,3,-173.699,0\H,6,1.09591,1,109.671,2,-59.8385,0\C,6,1.52398,1,105.801,2,-177.16,0\H,8,1.09023,6,108.814,1,-177.266,0\H,8,1.0974,6,108.595,1,64.6076,0\O,8,1.41975,6,112.778,1,-58.8955,0\H,11,0.963639,8,107.742,6,60.5316,0\C,6,1.53152,1,109.756,2,60.0499,0\H,13,1.09712,6,109.11,1,62.7538,0\O,13,1.41713,6,107.605,1,-177.186,0\H,15,0.964382,13,107.872,6,179.314,0\C,2,1.53227,1,109.261,3,117.872,0\O,17,1.2094,2,123.048,1,-124.068,0\C,17,1.51205,2,114.615,1,51.6366,0\H,19,1.09911,17,107.84,2,64.9282,0\O,19,1.40862,17,112.266,2,-174.114,0\H,21,0.969409,19,107.4,17,-0.790753,0\\\@

 Total job time:  12854.30s(wall), 12852.96s(cpu) 
 Wed Dec 14 06:45:41 2016

        *************************************************************
        *                                                           *
        *  Thank you very much for using Q-Chem.  Have a nice day.  *
        *                                                           *
        *************************************************************


 
User input: 3 of 3 
 
pikachu 127.0.1
Q-Chem Developer Version! Running on 127.0.1.*
                  Welcome to Q-Chem
     A Quantum Leap Into The Future Of Chemistry


 Q-Chem 4.4, Q-Chem, Inc., Pleasanton, CA (2016)

 Y. Shao,  Z. Gan,  E. Epifanovsky,  A. T. B. Gilbert,  M. Wormit,  
 J. Kussmann,  A. W. Lange,  A. Behn,  J. Deng,  X. Feng,  D. Ghosh,  
 M. Goldey,  P. R. Horn,  L. D. Jacobson,  I. Kaliman,  F. Rob,  
 R. Z. Khaliullin,  T. Kus,  A. Landau,  J. Liu,  E. I. Proynov,  Y. M. Rhee,  
 R. M. Richard,  M. A. Rohrdanz,  R. P. Steele,  E. J. Sundstrom,  
 H. L. Woodcock III,  P. M. Zimmerman,  D. Zuev,  B. Albrecht,  E. Alguire,  
 B. Austin,  S. A. Baeppler,  G. J. O. Beran,  Y. A. Bernard,  E. Berquist,  
 K. Brandhorst,  K. B. Bravaya,  S. T. Brown,  D. Casanova,  C.-M. Chang,  
 Y. Chen,  S. H. Chien,  K. D. Closser,  M. P. Coons,  D. L. Crittenden,  
 S. Dasgupta,  M. Diedenhofen,  R. A. DiStasio Jr.,  H. Do,  A. D. Dutoi,  
 R. G. Edgar,  P.-T. Fang,  S. Fatehi,  Q. Feng,  L. Fusti-Molnar,  
 A. Ghysels,  A. Golubeva-Zadorozhnaya,  J. Gomes,  A. Gunina,  
 M. W. D. Hanson-Heine,  P. H. P. Harbach,  A. W. Hauser,  J. E. Herr,  
 E. G. Hohenstein,  Z. C. Holden,  K. Hui,  T.-C. Jagau,  H. Ji,  B. Kaduk,  
 K. Khistyaev,  Jaehoon Kim,  Jihan Kim,  R. A. King,  P. Klunzinger,  
 K. Koh,  D. Kosenkov,  T. Kowalczyk,  C. M. Krauter,  A. Kunitsa,  
 K. U. Lao,  A. Laurent,  K. V. Lawler,  J. Lee,  D. Lefrancois,  S. Lehtola,  
 S. V. Levchenko,  C. Y. Lin,  Y.-S. Lin,  F. Liu,  E. Livshits,  
 R. C. Lochan,  A. Luenser,  P. Manohar,  S. F. Manzer,  S.-P. Mao,  Y. Mao,  
 N. Mardirossian,  A. V. Marenich,  L. A. Martinez-Martinez,  S. A. Maurer,  
 N. J. Mayhall,  J.-M. Mewes,  A. F. Morrison,  K. Nanda,  T. S. Nguyen-Beck,  
 C. M. Oana,  R. Olivares-Amaya,  D. P. O'Neill,  J. A. Parkhill,  
 T. M. Perrine,  R. Peverati,  P. A. Pieniazek,  F. Plasser,  A. Prociuk,  
 D. R. Rehn,  E. Rosta,  N. J. Russ,  N. Sergueev,  S. M. Sharada,  
 S. Sharma,  D. W. Small,  A. Sodt,  T. Stauch,  T. Stein,  D. Stuck,  
 Y.-C. Su,  A. J. W. Thom,  T. Tsuchimochi,  L. Vogt,  O. Vydrov,  T. Wang,  
 M. A. Watson,  J. Wenzel,  A. White,  C. F. Williams,  V. Vanovschi,  
 K. Yao,  S. Yeganeh,  S. R. Yost,  Z.-Q. You,  I. Y. Zhang,  X. Zhang,  
 Y. Zhao,  B. R. Brooks,  G. K. L. Chan,  D. M. Chipman,  C. J. Cramer,  
 W. A. Goddard III,  M. S. Gordon,  W. J. Hehre,  A. Klamt,  
 H. F. Schaefer III,  M. W. Schmidt,  C. D. Sherrill,  D. G. Truhlar,  
 A. Warshel,  X. Xu,  A. Aspuru-Guzik,  R. Baer,  A. T. Bell,  N. A. Besley,  
 J.-D. Chai,  A. Dreuw,  B. D. Dunietz,  T. R. Furlani,  S. R. Gwaltney,  
 C.-P. Hsu,  Y. Jung,  J. Kong,  D. S. Lambrecht,  W. Liang,  C. Ochsenfeld,  
 V. A. Rassolov,  L. V. Slipchenko,  J. E. Subotnik,  T. Van Voorhis,  
 J. M. Herbert,  A. I. Krylov,  P. M. W. Gill,  M. Head-Gordon

 Contributors to earlier versions of Q-Chem not listed above: 
 R. D. Adamson,  J. Baker,  E. F. C. Byrd,  A. K. Chakraborty,  C.-L. Cheng,  
 H. Dachsel,  R. J. Doerksen,  G. Hawkins,  A. Heyden,  S. Hirata,  
 G. Kedziora,  F. J. Keil,  C. Kelley,  P. P. Korambath,  W. Kurlancheek,  
 A. M. Lee,  M. S. Lee,  D. Liotard,  I. Lotan,  P. E. Maslen,  N. Nair,  
 D. Neuhauser,  R. Olson,  B. Peters,  J. Ritchie,  N. E. Schultz,  
 N. Shenvi,  A. C. Simmonett,  K. S. Thanthiriwatte,  Q. Wu,  W. Zhang

 Please cite Q-Chem as follows:
 Y. Shao et al., Mol. Phys. 113, 184-215 (2015)
 DOI: 10.1080/00268976.2014.952696

 Q-Chem 4.4.2 for Intel X86 EM64T Linux

 Parts of Q-Chem use Armadillo 5.200.1 (Boston Tea Smuggler).
 http://arma.sourceforge.net/

 Q-Chem begins on Wed Dec 14 06:45:41 2016  


Host: 0

     Scratch files written to /scratch/cher/qchem8070//
The previous job contains 0 fragments, simply inherited here
FILE_GEOM_ORG=        593

Checking the input file for inconsistencies... 	...done.

--------------------------------------------------------------
User input:
--------------------------------------------------------------

$molecule
   read
$end
$rem
   BASIS  =  6-311++G**
   JOB_TYPE  =  SP
   METHOD  =  B3LYP
   SOLVENT_METHOD SMD
$end

--------------------------------------------------------------
 ----------------------------------------------------------------
             Standard Nuclear Orientation (Angstroms)
    I     Atom           X                Y                Z
 ----------------------------------------------------------------
    1      C       0.8077579073    -1.6169107314    -0.0325382064
    2      O      -0.5668740723    -1.3667471974    -0.2377604226
    3      C      -1.1216107558    -0.2374987178     0.4784471177
    4      C      -0.3956699237     1.0457246528     0.0638477280
    5      O      -0.9273714642     2.1078211505     0.8368329988
    6      C       1.1210256181     0.9031921083     0.3067244537
    7      C       1.6076830709    -0.3556786852    -0.3749576534
    8      O       1.8031519852     2.0510076864    -0.1420964342
    9      C      -2.6094000947    -0.2270649960     0.1484570447
   10      H      -0.9979293172    -0.3878136989     1.5569309668
   11      H      -0.5640973361     1.2242010426    -1.0054763968
   12      H       1.2734500500     0.7808782042     1.3883194161
   13      H       2.4573393675     1.7620827721    -0.7965536610
   14      H      -0.4651326153     2.9163267015     0.5864617514
   15      H      -3.0695523296     0.6379192593     0.6266558494
   16      O      -2.8628560387    -0.1109639744    -1.2436538707
   17      H      -3.0648781524    -1.1380160185     0.5570951924
   18      H      -2.4615267284    -0.8709005111    -1.6795802951
   19      O       1.1152206140    -1.9431266543     1.3013014332
   20      H       0.7880290202    -2.8300702852     1.4908551394
   21      H       1.0711314759    -2.4168560614    -0.7273833157
   22      O       2.5051236918    -0.3436830712    -1.1855718640
 ----------------------------------------------------------------
 Nuclear Repulsion Energy =   804.7990840871 hartrees
 There are       47 alpha and       47 beta electrons
 Requested basis set is 6-311++G(d,p)
 There are 122 shells and 334 basis functions

 Total QAlloc Memory Limit   2000 MB
 Mega-Array Size        61 MB
 MEM_STATIC part        62 MB
 A cutoff of  1.0D-08 yielded   6101 shell pairs
 There are     46175 function pairs (     49305 Cartesian)

 -------------------------------------------------------
 OpenMP Integral Computing Module                       
 Release: version 1.0, May 2013, Q-Chem Inc. Pittsburgh 
 -------------------------------------------------------
 Integral Job Info:
 Integral job number is                      11
 Integral operator is                         1
 short-range coefficients                     0
 long-range coefficients              100000000
 Omega coefficients                           0
 if combine SR and LR in K                    0
 Integral screening is                        0
 Integral computing path is                   2
 max size of driver memory is            800000
 size of driver memory is                593474
 size of scratch memory is              2260544
 max col of scratch BK array               1296
 max len of scratch array in speh3          155
 max len of scratch index in speh4           18
 max int batch size is                      520
 min int batch size is                       52
 fixed nKL is                                52
 max L of basis functions is                  2
 order of int derivative is                   0
 number of shells is                        122
 number of basis is                         346
 number of cartesian basis is               346
 number of contracted shell pairs          6101
 number of primitive shell pairs          14087
 maxK2 (contraction) of shell pair           36
 max number of K2 of shell pair               1
 max number of CS2 of shell pair           1102
 max number of PS2 of shell pair           2082
 mem total for path MDJ                   88392
 -------------------------------------------------------
 Smallest overlap matrix eigenvalue = 5.73E-06

 Q-Chem warning in module /home/taweetham/qchem/stvman/mkSTV.C, line 257:

 Overlap eigenvalue is smaller than square root of threshold


 Scale SEOQF with 1.000000e-01/1.000000e-01/1.000000e-01

 Standard Electronic Orientation quadrupole field applied
 Nucleus-field energy     =     0.0000000159 hartrees
 Guess from superposition of atomic densities
 Warning:  Energy on first SCF cycle will be non-variational
 A restricted hybrid HF-DFT SCF calculation will be
 performed using Pulay DIIS extrapolation
 Exchange:     0.2000 Hartree-Fock + 0.0800 Slater + 0.7200 B88
 Correlation:  0.1900 VWN1RPA + 0.8100 LYP
 Using SG-1 standard quadrature grid
 SCF converges when DIIS error is below 1.0E-05
 ---------------------------------------
  Cycle       Energy         DIIS Error
 ---------------------------------------
    1    -688.4678965662      3.47E-02
    2    -685.9511523842      4.84E-03
    3    -685.5516241325      8.05E-03
    4    -686.1697184153      1.29E-03
    5    -686.1851885509      5.54E-04
    6    -686.1880354330      1.36E-04
    7    -686.1882682112      3.73E-05
    8    -686.1882765889      1.16E-05
    9    -686.1882761106      2.48E-06 Convergence criterion met
 ---------------------------------------
 SCF time:  CPU 293.32 s  wall 293.51 s

 Citation of the SMD model:
 Marenich, A.V.; Cramer, C.J.; Truhlar, D.G.
 J. Phys. Chem. B 2009, 113, 6378-6396.
 iSolventCode=           1
 Solvent: water                                                           

 vradii
            1           2           3           4           5           6
    1   1.8500000   1.5200000   1.8500000   1.8500000   1.5200000   1.8500000
            7           8           9          10          11          12
    1   1.8500000   1.5200000   1.8500000   1.2000000   1.2000000   1.2000000
           13          14          15          16          17          18
    1   1.2000000   1.2000000   1.2000000   1.5200000   1.2000000   1.2000000
           19          20          21          22
    1   1.5200000   1.2000000   1.2000000   1.5200000
Changing PCM_TESSEL_METHOD to VTN
Changing PCM_VDW_RADII to SMD_RADIUS
 Discretize the solute cavity surface with Lebedev spheres
	Using 302 Lebedev grid points for each H atom
	Using 302 Lebedev grid points for other atoms
	Atomic van der Waals radii will be scaled by 1.20
 Removing interior tesserae...
 Keep 2174 surface tesserae and discard 4470 interior tesserae
 Molecular Surface Area = 180.882 Angst**2
 A restricted hybrid HF-DFT SCF calculation will be
 performed using Pulay DIIS extrapolation
 Polarizable Continuum solvation model will be applied
 Exchange:     0.2000 Hartree-Fock + 0.0800 Slater + 0.7200 B88
 Correlation:  0.1900 VWN1RPA + 0.8100 LYP
 Using SG-1 standard quadrature grid
 SCF converges when DIIS error is below 1.0E-05

 Citation of the SMD model:
 Marenich, A.V.; Cramer, C.J.; Truhlar, D.G.
 J. Phys. Chem. B 2009, 113, 6378-6396.
 iSolventCode=           1
 Solvent: water                                                           

 vradii
            1           2           3           4           5           6
    1   1.8500000   1.5200000   1.8500000   1.8500000   1.5200000   1.8500000
            7           8           9          10          11          12
    1   1.8500000   1.5200000   1.8500000   1.2000000   1.2000000   1.2000000
           13          14          15          16          17          18
    1   1.2000000   1.2000000   1.2000000   1.5200000   1.2000000   1.2000000
           19          20          21          22
    1   1.5200000   1.2000000   1.2000000   1.5200000
 ---------------------------------------
  Cycle       Energy         DIIS Error
 ---------------------------------------
    1    -686.1881777706      1.23E-06
 Time req'd to invert C: 14.62 s (CPU) 14.62 s (wall)
    2    -686.2226736225      3.95E-04
    3    -686.2226721440      3.96E-04
    4    -686.2226809914      3.95E-04
    5    -686.2226771595      3.95E-04
    6    -686.2227000128      3.96E-04
    7    -686.2227070586      3.96E-04
    8    -686.2227001925      3.96E-04
    9    -686.2227073554      3.96E-04
   10    -686.2227132127      3.96E-04
   11    -686.2227105607      3.96E-04
   12    -686.2227052138      3.96E-04
   13    -686.2227045416      3.96E-04
   14    -686.2227062631      3.96E-04
   15    -686.2227005166      3.96E-04
   16    -686.2226655622      3.95E-04
   17    -686.2262169569      3.36E-04
   18    -686.2268865373      2.18E-04
   19    -686.2273444100      5.04E-05
   20    -686.2273644984      2.49E-05
   21    -686.2273722241      3.69E-06 Convergence criterion met
 ---------------------------------------
 SCF time:  CPU 561.20 s  wall 561.44 s
(0)  E-EN(g) gas-phase elect-nuc energy                 -686.188177771 a.u.
(3)  G-ENP(liq) elect-nuc-pol free energy of system     -686.227372224 a.u.
(4)  G-CDS(liq) cavity-dispersion-solvent structure 
     free energy                                                4.6399 kcal/mol
(6)  G-S(liq) free energy of system                     -686.219978123 a.u.
(9)  DeltaG-S(liq) free energy of  solvation
     (9) = (6) - (0)                                          -19.9550 kcal/mol
 SCF   energy in the final basis set = -686.2199781230
 Total energy in the final basis set = -686.2199781230

 --------------------------------------------------------------

                    Orbital Energies (a.u.)
 --------------------------------------------------------------

 Alpha MOs
 -- Occupied --
-19.158 -19.155 -19.152 -19.142 -19.140 -19.133 -10.294 -10.290
-10.243 -10.239 -10.236 -10.220  -1.104  -1.085  -1.055  -1.040
 -1.034  -1.025  -0.800  -0.779  -0.700  -0.659  -0.628  -0.583
 -0.559  -0.551  -0.526  -0.522  -0.503  -0.499  -0.481  -0.458
 -0.438  -0.434  -0.428  -0.413  -0.403  -0.389  -0.382  -0.352
 -0.348  -0.328  -0.321  -0.312  -0.294  -0.286  -0.278
 -- Virtual --
 -0.058  -0.003   0.003   0.009   0.014   0.030   0.035   0.041
  0.046   0.051   0.063   0.072   0.081   0.087   0.093   0.098
  0.103   0.104   0.109   0.117   0.120   0.125   0.131   0.132
  0.137   0.138   0.143   0.148   0.152   0.155   0.159   0.164
  0.170   0.174   0.183   0.188   0.189   0.199   0.205   0.215
  0.221   0.226   0.233   0.233   0.239   0.242   0.246   0.257
  0.263   0.272   0.275   0.279   0.285   0.287   0.299   0.303
  0.308   0.314   0.317   0.321   0.325   0.332   0.334   0.339
  0.347   0.356   0.357   0.360   0.368   0.375   0.379   0.387
  0.389   0.403   0.404   0.415   0.422   0.431   0.438   0.447
  0.491   0.505   0.529   0.553   0.558   0.570   0.577   0.584
  0.592   0.610   0.624   0.635   0.644   0.654   0.662   0.679
  0.690   0.699   0.703   0.723   0.740   0.750   0.754   0.762
  0.778   0.798   0.814   0.829   0.865   0.884   0.914   0.961
  0.996   1.015   1.025   1.052   1.059   1.093   1.097   1.115
  1.126   1.143   1.154   1.160   1.173   1.188   1.200   1.209
  1.213   1.227   1.232   1.253   1.267   1.282   1.289   1.349
  1.365   1.369   1.384   1.392   1.418   1.440   1.460   1.471
  1.489   1.511   1.521   1.531   1.546   1.558   1.573   1.595
  1.599   1.616   1.628   1.640   1.653   1.676   1.684   1.707
  1.720   1.728   1.738   1.751   1.756   1.775   1.794   1.814
  1.844   1.855   1.879   1.884   1.916   1.932   1.942   1.987
  1.996   2.031   2.056   2.074   2.082   2.104   2.107   2.145
  2.166   2.188   2.191   2.217   2.255   2.275   2.312   2.330
  2.362   2.503   2.509   2.528   2.542   2.597   2.630   2.637
  2.641   2.671   2.681   2.718   2.741   2.764   2.786   2.816
  2.833   2.853   2.866   2.870   2.887   2.921   2.948   2.977
  2.991   3.007   3.033   3.054   3.069   3.082   3.107   3.130
  3.151   3.172   3.195   3.207   3.225   3.251   3.267   3.298
  3.307   3.337   3.359   3.370   3.401   3.415   3.492   3.543
  3.707   3.778   3.842   3.860   3.876   3.909   3.921   3.942
  3.986   3.996   4.033   4.104   4.148   4.167   4.194   4.249
  4.338   5.045   5.057   5.071   5.092   5.119   5.141   5.171
  5.337   5.396   5.413   5.431   5.440   5.579   5.625   5.648
  5.669   5.745   5.783  23.735  23.767  23.820  23.846  23.855
 23.886  49.904  49.911  49.924  49.949  49.968  50.000
 --------------------------------------------------------------

          Ground-State Mulliken Net Atomic Charges

     Atom                 Charge (a.u.)
  ----------------------------------------
      1 C                    -0.257104
      2 O                    -0.093661
      3 C                    -0.107768
      4 C                    -0.238676
      5 O                    -0.299320
      6 C                    -0.355639
      7 C                     0.229433
      8 O                    -0.312375
      9 C                    -0.464075
     10 H                     0.277094
     11 H                     0.270057
     12 H                     0.315711
     13 H                     0.308651
     14 H                     0.321734
     15 H                     0.217900
     16 O                    -0.334760
     17 H                     0.207433
     18 H                     0.309704
     19 O                    -0.296767
     20 H                     0.343653
     21 H                     0.300250
     22 O                    -0.341474
  ----------------------------------------
  Sum of atomic charges =     0.000000

 -----------------------------------------------------------------
                    Cartesian Multipole Moments
 -----------------------------------------------------------------
    Charge (ESU x 10^10)
                 0.0000
    Dipole Moment (Debye)
         X      -0.1270      Y      -3.8464      Z       1.5027
       Tot       4.1314
    Quadrupole Moments (Debye-Ang)
        XX     -85.4671     XY       3.8146     YY     -61.4261
        XZ      -2.3503     YZ      -3.6022     ZZ     -73.1379
    Octopole Moments (Debye-Ang^2)
       XXX       7.1983    XXY      -7.1536    XYY       0.7997
       YYY     -33.5098    XXZ      22.0239    XYZ      -5.9045
       YYZ       3.3413    XZZ      -2.0173    YZZ      -8.9062
       ZZZ      -2.1248
    Hexadecapole Moments (Debye-Ang^3)
      XXXX   -1437.6000   XXXY      63.7708   XXYY    -361.3562
      XYYY     -42.2563   YYYY    -640.2083   XXXZ     -48.5608
      XXYZ      -5.4078   XYYZ       2.7145   YYYZ     -41.2855
      XXZZ    -303.8493   XYZZ      29.2342   YYZZ    -166.3541
      XZZZ      10.4128   YZZZ      -6.8710   ZZZZ    -315.9084
 -----------------------------------------------------------------
Archival summary:
1\1\pikachu\SP\ProcedureUnspecified\BasisUnspecified\6610\cher\WedDec1406:59:562016WedDec1406:59:562016\0\\#,ProcedureUnspecified,BasisUnspecified,\\0,1\O\C,1,1.4122\H,2,1.09183,1,105.79\O,2,1.40715,1,113.048,3,-123.384,0\H,4,0.964186,2,108.993,1,72.1838,0\C,1,1.44772,2,116.057,3,-173.699,0\H,6,1.09591,1,109.671,2,-59.8385,0\C,6,1.52398,1,105.801,2,-177.16,0\H,8,1.09023,6,108.814,1,-177.266,0\H,8,1.0974,6,108.595,1,64.6076,0\O,8,1.41975,6,112.778,1,-58.8955,0\H,11,0.963639,8,107.742,6,60.5316,0\C,6,1.53152,1,109.756,2,60.0499,0\H,13,1.09712,6,109.11,1,62.7538,0\O,13,1.41713,6,107.605,1,-177.186,0\H,15,0.964382,13,107.872,6,179.314,0\C,2,1.53227,1,109.261,3,117.872,0\O,17,1.2094,2,123.048,1,-124.068,0\C,17,1.51205,2,114.615,1,51.6366,0\H,19,1.09911,17,107.84,2,64.9282,0\O,19,1.40862,17,112.266,2,-174.114,0\H,21,0.969409,19,107.4,17,-0.790753,0\\\@

 Total job time:  855.42s(wall), 854.98s(cpu) 
 Wed Dec 14 06:59:56 2016

        *************************************************************
        *                                                           *
        *  Thank you very much for using Q-Chem.  Have a nice day.  *
        *                                                           *
        *************************************************************
