# Supplementary material for: A DFT investigation of the blue bottle experiment: E∘half-cell analysis of autoxidation catalysed by redox indicators
Source: R Soc Open Sci. 2017 Nov 8;4(11):170708. doi: 10.1098/rsos.170708 (PMC5717635; doi:10.1098/rsos.170708)
Supplement: output.zip [file rsos170708supp2.zip › B3LYP_6-311++Gdp_reducing_agents/C6H10O6_r_beta.out]

pikachu 127.0.1
Q-Chem Developer Version! Running on 127.0.1.*
                  Welcome to Q-Chem
     A Quantum Leap Into The Future Of Chemistry


 Q-Chem 4.4, Q-Chem, Inc., Pleasanton, CA (2016)

 Y. Shao,  Z. Gan,  E. Epifanovsky,  A. T. B. Gilbert,  M. Wormit,  
 J. Kussmann,  A. W. Lange,  A. Behn,  J. Deng,  X. Feng,  D. Ghosh,  
 M. Goldey,  P. R. Horn,  L. D. Jacobson,  I. Kaliman,  F. Rob,  
 R. Z. Khaliullin,  T. Kus,  A. Landau,  J. Liu,  E. I. Proynov,  Y. M. Rhee,  
 R. M. Richard,  M. A. Rohrdanz,  R. P. Steele,  E. J. Sundstrom,  
 H. L. Woodcock III,  P. M. Zimmerman,  D. Zuev,  B. Albrecht,  E. Alguire,  
 B. Austin,  S. A. Baeppler,  G. J. O. Beran,  Y. A. Bernard,  E. Berquist,  
 K. Brandhorst,  K. B. Bravaya,  S. T. Brown,  D. Casanova,  C.-M. Chang,  
 Y. Chen,  S. H. Chien,  K. D. Closser,  M. P. Coons,  D. L. Crittenden,  
 S. Dasgupta,  M. Diedenhofen,  R. A. DiStasio Jr.,  H. Do,  A. D. Dutoi,  
 R. G. Edgar,  P.-T. Fang,  S. Fatehi,  Q. Feng,  L. Fusti-Molnar,  
 A. Ghysels,  A. Golubeva-Zadorozhnaya,  J. Gomes,  A. Gunina,  
 M. W. D. Hanson-Heine,  P. H. P. Harbach,  A. W. Hauser,  J. E. Herr,  
 E. G. Hohenstein,  Z. C. Holden,  K. Hui,  T.-C. Jagau,  H. Ji,  B. Kaduk,  
 K. Khistyaev,  Jaehoon Kim,  Jihan Kim,  R. A. King,  P. Klunzinger,  
 K. Koh,  D. Kosenkov,  T. Kowalczyk,  C. M. Krauter,  A. Kunitsa,  
 K. U. Lao,  A. Laurent,  K. V. Lawler,  J. Lee,  D. Lefrancois,  S. Lehtola,  
 S. V. Levchenko,  C. Y. Lin,  Y.-S. Lin,  F. Liu,  E. Livshits,  
 R. C. Lochan,  A. Luenser,  P. Manohar,  S. F. Manzer,  S.-P. Mao,  Y. Mao,  
 N. Mardirossian,  A. V. Marenich,  L. A. Martinez-Martinez,  S. A. Maurer,  
 N. J. Mayhall,  J.-M. Mewes,  A. F. Morrison,  K. Nanda,  T. S. Nguyen-Beck,  
 C. M. Oana,  R. Olivares-Amaya,  D. P. O'Neill,  J. A. Parkhill,  
 T. M. Perrine,  R. Peverati,  P. A. Pieniazek,  F. Plasser,  A. Prociuk,  
 D. R. Rehn,  E. Rosta,  N. J. Russ,  N. Sergueev,  S. M. Sharada,  
 S. Sharma,  D. W. Small,  A. Sodt,  T. Stauch,  T. Stein,  D. Stuck,  
 Y.-C. Su,  A. J. W. Thom,  T. Tsuchimochi,  L. Vogt,  O. Vydrov,  T. Wang,  
 M. A. Watson,  J. Wenzel,  A. White,  C. F. Williams,  V. Vanovschi,  
 K. Yao,  S. Yeganeh,  S. R. Yost,  Z.-Q. You,  I. Y. Zhang,  X. Zhang,  
 Y. Zhao,  B. R. Brooks,  G. K. L. Chan,  D. M. Chipman,  C. J. Cramer,  
 W. A. Goddard III,  M. S. Gordon,  W. J. Hehre,  A. Klamt,  
 H. F. Schaefer III,  M. W. Schmidt,  C. D. Sherrill,  D. G. Truhlar,  
 A. Warshel,  X. Xu,  A. Aspuru-Guzik,  R. Baer,  A. T. Bell,  N. A. Besley,  
 J.-D. Chai,  A. Dreuw,  B. D. Dunietz,  T. R. Furlani,  S. R. Gwaltney,  
 C.-P. Hsu,  Y. Jung,  J. Kong,  D. S. Lambrecht,  W. Liang,  C. Ochsenfeld,  
 V. A. Rassolov,  L. V. Slipchenko,  J. E. Subotnik,  T. Van Voorhis,  
 J. M. Herbert,  A. I. Krylov,  P. M. W. Gill,  M. Head-Gordon

 Contributors to earlier versions of Q-Chem not listed above: 
 R. D. Adamson,  J. Baker,  E. F. C. Byrd,  A. K. Chakraborty,  C.-L. Cheng,  
 H. Dachsel,  R. J. Doerksen,  G. Hawkins,  A. Heyden,  S. Hirata,  
 G. Kedziora,  F. J. Keil,  C. Kelley,  P. P. Korambath,  W. Kurlancheek,  
 A. M. Lee,  M. S. Lee,  D. Liotard,  I. Lotan,  P. E. Maslen,  N. Nair,  
 D. Neuhauser,  R. Olson,  B. Peters,  J. Ritchie,  N. E. Schultz,  
 N. Shenvi,  A. C. Simmonett,  K. S. Thanthiriwatte,  Q. Wu,  W. Zhang

 Please cite Q-Chem as follows:
 Y. Shao et al., Mol. Phys. 113, 184-215 (2015)
 DOI: 10.1080/00268976.2014.952696

 Q-Chem 4.4.2 for Intel X86 EM64T Linux

 Parts of Q-Chem use Armadillo 5.200.1 (Boston Tea Smuggler).
 http://arma.sourceforge.net/

 Q-Chem begins on Wed Dec 14 01:55:06 2016  


Host: 0

     Scratch files written to /scratch/cher/qchem8165//
FILE_GEOM_ORG=        593

Checking the input file for inconsistencies... 	...done.

--------------------------------------------------------------
User input:
--------------------------------------------------------------
$molecule
0 1
  C    1.0510608   -1.2920760    0.5608657
  O   -0.3199197   -1.3616866    0.1569212
  C   -1.1447835   -0.2730018    0.6059311
  C   -0.6376019    1.0326654   -0.0142874
  O   -1.4186252    2.0976029    0.4940204
  C    0.8509266    1.2446822    0.3282647
  C    1.6403173   -0.0036458   -0.0267385
  O    1.3567647    2.3794946   -0.3296351
  C   -2.5652531   -0.6292832    0.1699300
  H   -1.1071906   -0.1940843    1.7053257
  H   -0.7332829    0.9543370   -1.1065550
  H    0.9122905    1.3900671    1.4213300
  H    2.1074946    2.0612178   -0.8693092
  H   -1.0686168    2.9115337    0.0954912
  H   -3.2344550    0.1969288    0.4219310
  O   -2.6542555   -0.8250413   -1.2298297
  H   -2.8879122   -1.5245986    0.7240530
  H   -1.9925164   -1.5003597   -1.4529732
  H    1.0820927   -1.2362157    1.6668443
  O    1.7313895   -2.3831269    0.0653827
  H    1.3332543   -3.1792956    0.4525368
  O    2.6072519    0.0483104   -0.7571680
$end

$rem
   BASIS  =  6-311++G**
   JOB_TYPE  =  optimization
   METHOD  =  B3LYP
$end

--------------------------------------------------------------
 ----------------------------------------------------------------
             Standard Nuclear Orientation (Angstroms)
    I     Atom           X                Y                Z
 ----------------------------------------------------------------
    1      C       1.0510607707    -1.2920760114     0.5608657089
    2      O      -0.3199197320    -1.3616865941     0.1569212150
    3      C      -1.1447835127    -0.2730017756     0.6059311054
    4      C      -0.6376018941     1.0326654090    -0.0142874117
    5      O      -1.4186251750     2.0976029276     0.4940203788
    6      C       0.8509266107     1.2446821891     0.3282646801
    7      C       1.6403172892    -0.0036458278    -0.0267385083
    8      O       1.3567647264     2.3794945732    -0.3296351351
    9      C      -2.5652531201    -0.6292831578     0.1699300150
   10      H      -1.1071906073    -0.1940842633     1.7053257044
   11      H      -0.7332828995     0.9543369978    -1.1065550105
   12      H       0.9122905172     1.3900671008     1.4213299782
   13      H       2.1074946192     2.0612177548    -0.8693092342
   14      H      -1.0686167634     2.9115337173     0.0954911680
   15      H      -3.2344550059     0.1969288560     0.4219310079
   16      O      -2.6542555286    -0.8250412727    -1.2298296824
   17      H      -2.8879122324    -1.5245985461     0.7240530267
   18      H      -1.9925164403    -1.5003596859    -1.4529731770
   19      H       1.0820926758    -1.2362156990     1.6668443082
   20      O       1.7313894512    -2.3831269282     0.0653827191
   21      H       1.3332542399    -3.1792956173     0.4525368299
   22      O       2.6072518873     0.0483103481    -0.7571680126
 ----------------------------------------------------------------
 Molecular Point Group                 C1    NOp =  1
 Largest Abelian Subgroup              C1    NOp =  1
 Nuclear Repulsion Energy =   800.8612579169 hartrees
 There are       47 alpha and       47 beta electrons
 Requested basis set is 6-311++G(d,p)
 There are 122 shells and 334 basis functions

 Total QAlloc Memory Limit   2000 MB
 Mega-Array Size        61 MB
 MEM_STATIC part        62 MB
 A cutoff of  1.0D-11 yielded   6554 shell pairs
 There are     49586 function pairs (     53060 Cartesian)

 -------------------------------------------------------
 OpenMP Integral Computing Module                       
 Release: version 1.0, May 2013, Q-Chem Inc. Pittsburgh 
 -------------------------------------------------------
 Integral Job Info:
 Integral job number is                      11
 Integral operator is                         1
 short-range coefficients                     0
 long-range coefficients              100000000
 Omega coefficients                           0
 if combine SR and LR in K                    0
 Integral screening is                        0
 Integral computing path is                   2
 max size of driver memory is            800000
 size of driver memory is                593474
 size of scratch memory is              2260544
 max col of scratch BK array               1296
 max len of scratch array in speh3          155
 max len of scratch index in speh4           18
 max int batch size is                      520
 min int batch size is                       52
 fixed nKL is                                52
 max L of basis functions is                  2
 order of int derivative is                   0
 number of shells is                        122
 number of basis is                         346
 number of cartesian basis is               346
 number of contracted shell pairs          6554
 number of primitive shell pairs          15416
 maxK2 (contraction) of shell pair           36
 max number of K2 of shell pair               1
 max number of CS2 of shell pair           1142
 max number of PS2 of shell pair           2232
 mem total for path MDJ                   95672
 -------------------------------------------------------
 Smallest overlap matrix eigenvalue = 6.00E-06

 Scale SEOQF with 1.000000e-01/1.000000e-01/1.000000e-01

 Standard Electronic Orientation quadrupole field applied
 Nucleus-field energy     =     0.0000000207 hartrees
 Guess from superposition of atomic densities
 Warning:  Energy on first SCF cycle will be non-variational
 A restricted hybrid HF-DFT SCF calculation will be
 performed using Pulay DIIS extrapolation
 Exchange:     0.2000 Hartree-Fock + 0.0800 Slater + 0.7200 B88
 Correlation:  0.1900 VWN1RPA + 0.8100 LYP
 Using SG-1 standard quadrature grid
 SCF converges when DIIS error is below 1.0E-08
 ---------------------------------------
  Cycle       Energy         DIIS Error
 ---------------------------------------
    1    -688.4695330615      3.46E-02
    2    -685.9364708763      4.89E-03
    3    -685.4656179572      8.48E-03
    4    -686.1583596188      1.41E-03
    5    -686.1778510884      5.69E-04
    6    -686.1808224414      1.47E-04
    7    -686.1810557498      3.76E-05
    8    -686.1810706675      1.02E-05
    9    -686.1810719627      2.29E-06
   10    -686.1810721064      8.85E-07
   11    -686.1810720738      2.57E-07
   12    -686.1810720588      5.30E-08
   13    -686.1810720599      1.34E-08
   14    -686.1810720584      9.01E-09 Convergence criterion met
 ---------------------------------------
 SCF time:  CPU 561.94 s  wall 562.46 s
 SCF   energy in the final basis set = -686.1810720584
 Total energy in the final basis set = -686.1810720584

 --------------------------------------------------------------

                    Orbital Energies (a.u.)
 --------------------------------------------------------------

 Alpha MOs
 -- Occupied --
-19.172 -19.170 -19.161 -19.150 -19.149 -19.135 -10.318 -10.297
-10.258 -10.256 -10.251 -10.234  -1.120  -1.091  -1.066  -1.052
 -1.042  -1.033  -0.810  -0.794  -0.714  -0.669  -0.633  -0.598
 -0.591  -0.555  -0.534  -0.530  -0.524  -0.510  -0.495  -0.470
 -0.451  -0.440  -0.436  -0.409  -0.404  -0.394  -0.388  -0.372
 -0.352  -0.340  -0.329  -0.326  -0.296  -0.292  -0.283
 -- Virtual --
 -0.070  -0.024  -0.008  -0.006   0.000   0.013   0.021   0.031
  0.037   0.041   0.054   0.062   0.070   0.074   0.083   0.085
  0.093   0.096   0.101   0.102   0.108   0.113   0.117   0.121
  0.126   0.128   0.134   0.137   0.141   0.143   0.145   0.153
  0.160   0.165   0.169   0.172   0.180   0.190   0.192   0.196
  0.201   0.217   0.219   0.229   0.234   0.238   0.240   0.245
  0.252   0.263   0.265   0.273   0.274   0.281   0.291   0.292
  0.302   0.306   0.310   0.315   0.317   0.319   0.325   0.330
  0.337   0.343   0.346   0.358   0.361   0.366   0.371   0.380
  0.388   0.398   0.403   0.415   0.419   0.434   0.437   0.458
  0.483   0.491   0.523   0.533   0.536   0.557   0.560   0.570
  0.579   0.590   0.604   0.611   0.625   0.632   0.640   0.651
  0.680   0.684   0.689   0.707   0.719   0.732   0.734   0.745
  0.764   0.770   0.784   0.805   0.840   0.883   0.942   0.951
  0.977   1.002   1.014   1.036   1.061   1.071   1.102   1.109
  1.122   1.137   1.157   1.165   1.186   1.186   1.191   1.195
  1.212   1.222   1.227   1.242   1.259   1.271   1.286   1.320
  1.334   1.360   1.369   1.385   1.403   1.422   1.442   1.451
  1.476   1.486   1.502   1.521   1.537   1.551   1.560   1.575
  1.583   1.594   1.598   1.615   1.627   1.657   1.662   1.681
  1.688   1.712   1.720   1.724   1.747   1.758   1.783   1.802
  1.811   1.819   1.838   1.857   1.902   1.917   1.921   1.967
  2.006   2.025   2.043   2.047   2.059   2.074   2.109   2.117
  2.145   2.158   2.172   2.182   2.229   2.264   2.290   2.305
  2.392   2.464   2.481   2.488   2.516   2.566   2.581   2.610
  2.634   2.652   2.661   2.699   2.707   2.759   2.789   2.793
  2.828   2.857   2.859   2.872   2.883   2.902   2.938   2.954
  2.976   2.990   3.026   3.038   3.058   3.094   3.118   3.126
  3.135   3.159   3.173   3.198   3.213   3.232   3.250   3.268
  3.305   3.316   3.360   3.368   3.383   3.408   3.471   3.526
  3.695   3.763   3.831   3.843   3.848   3.884   3.889   3.918
  3.961   3.999   4.032   4.070   4.136   4.154   4.187   4.225
  4.317   5.028   5.053   5.067   5.089   5.108   5.131   5.174
  5.321   5.399   5.406   5.430   5.440   5.571   5.614   5.630
  5.639   5.737   5.768  23.704  23.752  23.787  23.802  23.840
 23.868  49.887  49.902  49.917  49.926  49.955  49.985
 --------------------------------------------------------------

          Ground-State Mulliken Net Atomic Charges

     Atom                 Charge (a.u.)
  ----------------------------------------
      1 C                    -0.166753
      2 O                    -0.108328
      3 C                    -0.336801
      4 C                    -0.113046
      5 O                    -0.197601
      6 C                    -0.493028
      7 C                     0.359237
      8 O                    -0.223043
      9 C                    -0.391473
     10 H                     0.204832
     11 H                     0.250794
     12 H                     0.252158
     13 H                     0.270242
     14 H                     0.273855
     15 H                     0.205528
     16 O                    -0.203597
     17 H                     0.164487
     18 H                     0.254703
     19 H                     0.198191
     20 O                    -0.191344
     21 H                     0.257600
     22 O                    -0.266615
  ----------------------------------------
  Sum of atomic charges =     0.000000

 -----------------------------------------------------------------
                    Cartesian Multipole Moments
 -----------------------------------------------------------------
    Charge (ESU x 10^10)
                 0.0000
    Dipole Moment (Debye)
         X      -0.2743      Y      -1.5319      Z       3.0818
       Tot       3.4524
    Quadrupole Moments (Debye-Ang)
        XX     -84.4055     XY       1.8932     YY     -66.6536
        XZ       0.5358     YZ      -5.7164     ZZ     -69.8740
    Octopole Moments (Debye-Ang^2)
       XXX      -1.3600    XXY       8.0380    XYY      -3.2188
       YYY     -31.0037    XXZ      20.6458    XYZ      -2.9331
       YYZ      -0.5519    XZZ       9.2815    YZZ      -4.2249
       ZZZ      -2.2623
    Hexadecapole Moments (Debye-Ang^3)
      XXXX   -1428.6396   XXXY      27.1989   XXYY    -385.6223
      XYYY     -56.0517   YYYY    -806.1679   XXXZ     -36.2104
      XXYZ     -29.2738   XYYZ      17.1662   YYYZ     -32.1331
      XXZZ    -278.5700   XYZZ       6.9965   YYZZ    -187.0302
      XZZZ      -2.1425   YZZZ      -1.0610   ZZZZ    -226.7577
 -----------------------------------------------------------------
 Calculating analytic gradient of the SCF energy
 Gradient of SCF Energy
            1           2           3           4           5           6
    1  -0.0013035  -0.0010166   0.0010572  -0.0010087  -0.0034143   0.0014922
    2  -0.0010219   0.0006014  -0.0005417   0.0025931  -0.0063054   0.0016421
    3  -0.0001809  -0.0009228  -0.0006807   0.0009835   0.0041692  -0.0016699
            7           8           9          10          11          12
    1  -0.0080787  -0.0052915   0.0013381   0.0005011   0.0004352  -0.0006864
    2  -0.0012326   0.0031836  -0.0018109   0.0004282  -0.0013186  -0.0002059
    3   0.0062192   0.0029670  -0.0037960   0.0015413  -0.0015037   0.0017881
           13          14          15          16          17          18
    1   0.0039929   0.0039535  -0.0009161  -0.0053124  -0.0006583   0.0053512
    2  -0.0039668   0.0040869   0.0011032   0.0062407  -0.0014691  -0.0040150
    3  -0.0026142  -0.0034859   0.0001110   0.0010598   0.0015749   0.0009023
           19          20          21          22
    1  -0.0003825   0.0046428  -0.0033962   0.0087011
    2   0.0005774   0.0050754  -0.0043378   0.0006938
    3   0.0018927  -0.0045237   0.0031610  -0.0069921
 Max gradient component =       8.701E-03
 RMS gradient           =       3.294E-03
 Gradient time:  CPU 193.27 s  wall 193.27 s
 Geometry Optimization Parameters
   NAtoms,    NIC,     NZ,  NCons,   NDum,   NFix, NCnnct, MaxDiis
       22     161       0       0       0       0       0       0


** GEOMETRY OPTIMIZATION IN DELOCALIZED INTERNAL COORDINATES **
   Searching for a Minimum

   Optimization Cycle:   1

                       Coordinates (Angstroms)
     ATOM                X               Y               Z
      1  C         1.0510607707   -1.2920760114    0.5608657089
      2  O        -0.3199197320   -1.3616865941    0.1569212150
      3  C        -1.1447835127   -0.2730017756    0.6059311054
      4  C        -0.6376018941    1.0326654090   -0.0142874117
      5  O        -1.4186251750    2.0976029276    0.4940203788
      6  C         0.8509266107    1.2446821891    0.3282646801
      7  C         1.6403172892   -0.0036458278   -0.0267385083
      8  O         1.3567647264    2.3794945732   -0.3296351351
      9  C        -2.5652531201   -0.6292831578    0.1699300150
     10  H        -1.1071906073   -0.1940842633    1.7053257044
     11  H        -0.7332828995    0.9543369978   -1.1065550105
     12  H         0.9122905172    1.3900671008    1.4213299782
     13  H         2.1074946192    2.0612177548   -0.8693092342
     14  H        -1.0686167634    2.9115337173    0.0954911680
     15  H        -3.2344550059    0.1969288560    0.4219310079
     16  O        -2.6542555286   -0.8250412727   -1.2298296824
     17  H        -2.8879122324   -1.5245985461    0.7240530267
     18  H        -1.9925164403   -1.5003596859   -1.4529731770
     19  H         1.0820926758   -1.2362156990    1.6668443082
     20  O         1.7313894512   -2.3831269282    0.0653827191
     21  H         1.3332542399   -3.1792956173    0.4525368299
     22  O         2.6072518873    0.0483103481   -0.7571680126
   Point Group: c1    Number of degrees of freedom:    60


   Energy is   -686.181072058


 Attempting to Generate Delocalized Internal Coordinates

 60 Hessian modes will be used to form the next step
  Hessian Eigenvalues:
     0.005476    0.005645    0.007064    0.011297    0.013505    0.013650
     0.014867    0.017551    0.018562    0.034254    0.037436    0.045194
     0.050313    0.050512    0.052899    0.060598    0.061690    0.064280
     0.068005    0.073102    0.075968    0.080406    0.093399    0.114822
     0.115344    0.138736    0.139031    0.144674    0.160000    0.160000
     0.160000    0.160000    0.173170    0.186458    0.193568    0.214616
     0.220851    0.249465    0.274155    0.277511    0.291636    0.295793
     0.296094    0.328316    0.332004    0.333673    0.335443    0.337658
     0.345041    0.384467    0.394195    0.430406    0.432092    0.446595
     0.494792    0.518094    0.530714    0.530785    0.532314    0.985875

 Minimum Search - Taking Simple RFO Step
 Searching for Lamda that Minimizes Along All modes
 Value Taken    Lamda =  -0.00111911
 Step Taken.  Stepsize is  0.102664

                             Maximum     Tolerance    Cnvgd?
         Gradient           0.006589      0.000300      NO
         Displacement       0.030081      0.001200      NO
         Energy change     *********      0.000001      NO


 New Cartesian Coordinates Obtained by Inverse Iteration

 Displacement from previous Coordinates is:  0.200155
 ----------------------------------------------------------------
             Standard Nuclear Orientation (Angstroms)
    I     Atom           X                Y                Z
 ----------------------------------------------------------------
    1      C       1.0565582965    -1.2937933216     0.5605745307
    2      O      -0.3145412931    -1.3653986868     0.1571574571
    3      C      -1.1419668462    -0.2728945533     0.5956107849
    4      C      -0.6319377186     1.0343544695    -0.0214363295
    5      O      -1.4150628593     2.0988507129     0.4904134753
    6      C       0.8569333827     1.2410329571     0.3244575439
    7      C       1.6457078884    -0.0067389429    -0.0302782680
    8      O       1.3662180724     2.3853339025    -0.3173373262
    9      C      -2.5657552123    -0.6271536578     0.1702216276
   10      H      -1.1073969964    -0.1924633618     1.6924766816
   11      H      -0.7311072209     0.9695927281    -1.1118464446
   12      H       0.9193415418     1.3810679459     1.4154367690
   13      H       2.1224928713     2.0999048270    -0.8569515069
   14      H      -1.0893385464     2.9210744042     0.1036799896
   15      H      -3.2265186606     0.2032132215     0.4213876073
   16      O      -2.6786387858    -0.8437391788    -1.2275627597
   17      H      -2.8878561339    -1.5129931373     0.7330234389
   18      H      -2.0532286836    -1.5370935099    -1.4722723244
   19      H       1.0890733394    -1.2356918838     1.6633305987
   20      O       1.7332601186    -2.3911291103     0.0756734446
   21      H       1.3433814420    -3.1857651280     0.4589536913
   22      O       2.6188118805     0.0448537982    -0.7423810076
 ----------------------------------------------------------------
 Molecular Point Group                 C1    NOp =  1
 Largest Abelian Subgroup              C1    NOp =  1
 Nuclear Repulsion Energy =   799.7064645093 hartrees
 There are       47 alpha and       47 beta electrons
 Applying Cartesian multipole field
    Component          Value
    ---------          -----
     (2,0,0)        1.00000E-11
     (0,2,0)        2.00000E-11
     (0,0,2)       -3.00000E-11
 Nucleus-field energy     =     0.0000000209 hartrees
 Requested basis set is 6-311++G(d,p)
 There are 122 shells and 334 basis functions
 A cutoff of  1.0D-11 yielded   6544 shell pairs
 There are     49488 function pairs (     52947 Cartesian)
 Smallest overlap matrix eigenvalue = 6.08E-06
 Guess MOs from SCF MO coefficient file
 Reading MOs from coefficient file
 Reading MOs from coefficient file
 A restricted hybrid HF-DFT SCF calculation will be
 performed using Pulay DIIS extrapolation
 Exchange:     0.2000 Hartree-Fock + 0.0800 Slater + 0.7200 B88
 Correlation:  0.1900 VWN1RPA + 0.8100 LYP
 Using SG-1 standard quadrature grid
 SCF converges when DIIS error is below 1.0E-08
 Geometry optimization detected.  Setting ReadMinima to 0
 Setting SaveMinima to 0
 ---------------------------------------
  Cycle       Energy         DIIS Error
 ---------------------------------------
    1    -686.1954269666      4.24E-04
    2    -686.1815836765      7.08E-05
    3    -686.1815613015      8.75E-05
    4    -686.1816389549      2.56E-05
    5    -686.1816441612      1.04E-05
    6    -686.1816449705      3.18E-06
    7    -686.1816448639      9.96E-07
    8    -686.1816449627      1.89E-07
    9    -686.1816449617      9.64E-08
   10    -686.1816449344      1.90E-08
   11    -686.1816449305      7.18E-09 Convergence criterion met
 ---------------------------------------
 SCF time:  CPU 442.57 s  wall 442.86 s
 SCF   energy in the final basis set = -686.1816449305
 Total energy in the final basis set = -686.1816449305

 --------------------------------------------------------------

                    Orbital Energies (a.u.)
 --------------------------------------------------------------

 Alpha MOs
 -- Occupied --
-19.171 -19.168 -19.160 -19.149 -19.147 -19.134 -10.316 -10.295
-10.257 -10.256 -10.251 -10.234  -1.119  -1.092  -1.065  -1.051
 -1.042  -1.032  -0.810  -0.794  -0.715  -0.670  -0.634  -0.599
 -0.591  -0.555  -0.534  -0.531  -0.525  -0.511  -0.494  -0.470
 -0.450  -0.440  -0.436  -0.410  -0.402  -0.392  -0.387  -0.371
 -0.351  -0.340  -0.328  -0.325  -0.296  -0.291  -0.281
 -- Virtual --
 -0.068  -0.023  -0.008  -0.005   0.000   0.013   0.021   0.031
  0.038   0.042   0.053   0.062   0.071   0.075   0.084   0.086
  0.094   0.097   0.101   0.103   0.108   0.113   0.117   0.121
  0.126   0.129   0.134   0.137   0.142   0.143   0.145   0.153
  0.161   0.165   0.170   0.172   0.180   0.191   0.193   0.197
  0.201   0.217   0.219   0.229   0.234   0.238   0.240   0.247
  0.253   0.264   0.266   0.273   0.274   0.283   0.291   0.293
  0.302   0.308   0.310   0.316   0.317   0.320   0.324   0.330
  0.337   0.343   0.347   0.358   0.360   0.367   0.371   0.379
  0.388   0.396   0.403   0.416   0.419   0.434   0.437   0.459
  0.485   0.493   0.525   0.532   0.537   0.558   0.560   0.572
  0.581   0.590   0.604   0.612   0.625   0.632   0.641   0.653
  0.680   0.684   0.693   0.707   0.720   0.733   0.736   0.746
  0.764   0.772   0.785   0.805   0.844   0.882   0.943   0.953
  0.978   1.003   1.012   1.037   1.064   1.072   1.099   1.109
  1.121   1.139   1.157   1.165   1.186   1.188   1.193   1.196
  1.211   1.221   1.233   1.242   1.260   1.276   1.288   1.321
  1.340   1.362   1.373   1.388   1.405   1.423   1.445   1.452
  1.477   1.485   1.504   1.523   1.537   1.551   1.560   1.576
  1.583   1.591   1.600   1.616   1.625   1.658   1.662   1.682
  1.688   1.714   1.719   1.724   1.747   1.759   1.783   1.802
  1.811   1.819   1.839   1.859   1.904   1.918   1.924   1.969
  2.007   2.025   2.046   2.050   2.064   2.081   2.114   2.119
  2.150   2.160   2.175   2.182   2.231   2.264   2.294   2.307
  2.395   2.469   2.485   2.493   2.522   2.569   2.581   2.607
  2.629   2.649   2.658   2.696   2.710   2.759   2.787   2.793
  2.830   2.855   2.860   2.874   2.884   2.900   2.935   2.955
  2.973   2.991   3.024   3.041   3.056   3.096   3.120   3.129
  3.137   3.160   3.175   3.196   3.214   3.232   3.252   3.268
  3.307   3.321   3.365   3.367   3.381   3.408   3.474   3.531
  3.702   3.766   3.840   3.853   3.862   3.887   3.899   3.919
  3.964   3.994   4.030   4.069   4.137   4.154   4.187   4.225
  4.317   5.029   5.053   5.067   5.090   5.108   5.130   5.172
  5.320   5.394   5.401   5.427   5.435   5.578   5.621   5.644
  5.652   5.748   5.775  23.707  23.754  23.790  23.805  23.845
 23.870  49.890  49.903  49.920  49.927  49.957  49.991
 --------------------------------------------------------------

          Ground-State Mulliken Net Atomic Charges

     Atom                 Charge (a.u.)
  ----------------------------------------
      1 C                    -0.150179
      2 O                    -0.110829
      3 C                    -0.350911
      4 C                    -0.095339
      5 O                    -0.203141
      6 C                    -0.481910
      7 C                     0.348340
      8 O                    -0.230937
      9 C                    -0.385097
     10 H                     0.205982
     11 H                     0.247971
     12 H                     0.252874
     13 H                     0.271663
     14 H                     0.275031
     15 H                     0.208516
     16 O                    -0.210011
     17 H                     0.164215
     18 H                     0.255783
     19 H                     0.195327
     20 O                    -0.196530
     21 H                     0.258700
     22 O                    -0.269518
  ----------------------------------------
  Sum of atomic charges =     0.000000

 -----------------------------------------------------------------
                    Cartesian Multipole Moments
 -----------------------------------------------------------------
    Charge (ESU x 10^10)
                 0.0000
    Dipole Moment (Debye)
         X      -0.3050      Y      -1.4679      Z       2.9943
       Tot       3.3486
    Quadrupole Moments (Debye-Ang)
        XX     -84.3222     XY       2.0616     YY     -66.2455
        XZ       0.5486     YZ      -5.7093     ZZ     -69.7205
    Octopole Moments (Debye-Ang^2)
       XXX      -1.2686    XXY       8.6903    XYY      -3.6975
       YYY     -30.0668    XXZ      20.3205    XYZ      -3.5507
       YYZ      -1.1958    XZZ       8.9272    YZZ      -4.3467
       ZZZ      -2.8105
    Hexadecapole Moments (Debye-Ang^3)
      XXXX   -1442.0188   XXXY      27.3432   XXYY    -384.1334
      XYYY     -56.6404   YYYY    -805.4771   XXXZ     -39.1393
      XXYZ     -29.0880   XYYZ      16.7233   YYYZ     -32.7313
      XXZZ    -278.7599   XYZZ       7.4923   YYZZ    -186.3481
      XZZZ      -3.4366   YZZZ      -0.7414   ZZZZ    -224.4586
 -----------------------------------------------------------------
 Calculating analytic gradient of the SCF energy
 Gradient of SCF Energy
            1           2           3           4           5           6
    1   0.0007235   0.0004006   0.0002134  -0.0008148  -0.0000256   0.0013874
    2   0.0004298  -0.0002620   0.0000776  -0.0003701  -0.0002818   0.0003479
    3  -0.0000018  -0.0001777   0.0005964   0.0007276  -0.0002732   0.0000341
            7           8           9          10          11          12
    1  -0.0037120  -0.0006783  -0.0006959   0.0003525  -0.0000004  -0.0002008
    2  -0.0007195   0.0008443   0.0007595  -0.0001355  -0.0001385  -0.0000234
    3   0.0010978   0.0007988  -0.0004803  -0.0000775  -0.0000849   0.0001082
           13          14          15          16          17          18
    1   0.0011800   0.0002367  -0.0000415  -0.0006975  -0.0002488   0.0008570
    2  -0.0002668   0.0009021   0.0000339  -0.0003624  -0.0000714  -0.0005140
    3  -0.0010018  -0.0001378   0.0004539  -0.0000473   0.0000865  -0.0006286
           19          20          21          22
    1  -0.0001660   0.0004442  -0.0002148   0.0017011
    2  -0.0000760  -0.0001423  -0.0006100   0.0005787
    3  -0.0000022  -0.0001521   0.0001784  -0.0010165
 Max gradient component =       3.712E-03
 RMS gradient           =       7.217E-04
 Gradient time:  CPU 190.32 s  wall 190.31 s
 Geometry Optimization Parameters
   NAtoms,    NIC,     NZ,  NCons,   NDum,   NFix, NCnnct, MaxDiis
       22     161       0       0       0       0       0       0

 Cartesian Hessian Update
 Hessian Updated using BFGS Update


** GEOMETRY OPTIMIZATION IN DELOCALIZED INTERNAL COORDINATES **
   Searching for a Minimum

   Optimization Cycle:   2

                       Coordinates (Angstroms)
     ATOM                X               Y               Z
      1  C         1.0565582965   -1.2937933216    0.5605745307
      2  O        -0.3145412931   -1.3653986868    0.1571574571
      3  C        -1.1419668462   -0.2728945533    0.5956107849
      4  C        -0.6319377186    1.0343544695   -0.0214363295
      5  O        -1.4150628593    2.0988507129    0.4904134753
      6  C         0.8569333827    1.2410329571    0.3244575439
      7  C         1.6457078884   -0.0067389429   -0.0302782680
      8  O         1.3662180724    2.3853339025   -0.3173373262
      9  C        -2.5657552123   -0.6271536578    0.1702216276
     10  H        -1.1073969964   -0.1924633618    1.6924766816
     11  H        -0.7311072209    0.9695927281   -1.1118464446
     12  H         0.9193415418    1.3810679459    1.4154367690
     13  H         2.1224928713    2.0999048270   -0.8569515069
     14  H        -1.0893385464    2.9210744042    0.1036799896
     15  H        -3.2265186606    0.2032132215    0.4213876073
     16  O        -2.6786387858   -0.8437391788   -1.2275627597
     17  H        -2.8878561339   -1.5129931373    0.7330234389
     18  H        -2.0532286836   -1.5370935099   -1.4722723244
     19  H         1.0890733394   -1.2356918838    1.6633305987
     20  O         1.7332601186   -2.3911291103    0.0756734446
     21  H         1.3433814420   -3.1857651280    0.4589536913
     22  O         2.6188118805    0.0448537982   -0.7423810076
   Point Group: c1    Number of degrees of freedom:    60


   Energy is   -686.181644931

 Hessian Updated using BFGS Update

 58 Hessian modes will be used to form the next step
  Hessian Eigenvalues:
     0.005502    0.005745    0.007047    0.011421    0.013116    0.013634
     0.014840    0.017482    0.018563    0.034315    0.037218    0.045082
     0.050138    0.051457    0.053140    0.060666    0.061840    0.063808
     0.068009    0.073013    0.075844    0.079939    0.093553    0.114781
     0.115357    0.138769    0.139344    0.142773    0.159954    0.166573
     0.174517    0.187682    0.193552    0.215830    0.224688    0.249698
     0.275948    0.277635    0.291873    0.295595    0.296895    0.328640
     0.331851    0.334133    0.334898    0.337529    0.344698    0.385367
     0.394316    0.431431    0.435214    0.449584    0.481426    0.498612
     0.525418    0.530802    0.532527    0.954580

 Minimum Search - Taking Simple RFO Step
 Searching for Lamda that Minimizes Along All modes
 Value Taken    Lamda =  -0.00011394
 Step Taken.  Stepsize is  0.074172

                             Maximum     Tolerance    Cnvgd?
         Gradient           0.001329      0.000300      NO
         Displacement       0.031381      0.001200      NO
         Energy change     -0.000573      0.000001      NO


 New Cartesian Coordinates Obtained by Inverse Iteration

 Displacement from previous Coordinates is:  0.079965
 ----------------------------------------------------------------
             Standard Nuclear Orientation (Angstroms)
    I     Atom           X                Y                Z
 ----------------------------------------------------------------
    1      C       1.0584307133    -1.2932701996     0.5652021505
    2      O      -0.3117145632    -1.3654657328     0.1584473230
    3      C      -1.1399534877    -0.2738754580     0.5943390647
    4      C      -0.6306487890     1.0315954243    -0.0243731193
    5      O      -1.4166964212     2.0917416558     0.4919053713
    6      C       0.8567522237     1.2397648970     0.3222342888
    7      C       1.6542432513    -0.0066667414    -0.0215508895
    8      O       1.3629271814     2.3811636786    -0.3254937205
    9      C      -2.5626838035    -0.6276229414     0.1715197068
   10      H      -1.1083852339    -0.1913962961     1.6910037407
   11      H      -0.7315557951     0.9691966199    -1.1143635219
   12      H       0.9188057477     1.3880563478     1.4117232148
   13      H       2.1220165797     2.0963764168    -0.8574137717
   14      H      -1.0989192122     2.9142477988     0.1030644678
   15      H      -3.2230771617     0.1999570288     0.4306758537
   16      O      -2.6821088608    -0.8254107823    -1.2278131538
   17      H      -2.8815372115    -1.5192075790     0.7257862959
   18      H      -2.0694315526    -1.5245362379    -1.4813277672
   19      H       1.0902890799    -1.2373086330     1.6677999023
   20      O       1.7350530533    -2.3893037467     0.0796041705
   21      H       1.3451982161    -3.1835154894     0.4605068467
   22      O       2.6214259225     0.0399044643    -0.7391447799
 ----------------------------------------------------------------
 Molecular Point Group                 C1    NOp =  1
 Largest Abelian Subgroup              C1    NOp =  1
 Nuclear Repulsion Energy =   800.0567006304 hartrees
 There are       47 alpha and       47 beta electrons
 Applying Cartesian multipole field
    Component          Value
    ---------          -----
     (2,0,0)        1.00000E-11
     (0,2,0)        2.00000E-11
     (0,0,2)       -3.00000E-11
 Nucleus-field energy     =     0.0000000208 hartrees
 Requested basis set is 6-311++G(d,p)
 There are 122 shells and 334 basis functions
 A cutoff of  1.0D-11 yielded   6545 shell pairs
 There are     49508 function pairs (     52967 Cartesian)
 Smallest overlap matrix eigenvalue = 6.08E-06
 Guess MOs from SCF MO coefficient file
 Reading MOs from coefficient file
 Reading MOs from coefficient file
 A restricted hybrid HF-DFT SCF calculation will be
 performed using Pulay DIIS extrapolation
 Exchange:     0.2000 Hartree-Fock + 0.0800 Slater + 0.7200 B88
 Correlation:  0.1900 VWN1RPA + 0.8100 LYP
 Using SG-1 standard quadrature grid
 SCF converges when DIIS error is below 1.0E-08
 Geometry optimization detected.  Setting ReadMinima to 0
 Setting SaveMinima to 0
 ---------------------------------------
  Cycle       Energy         DIIS Error
 ---------------------------------------
    1    -686.1856001234      1.97E-04
    2    -686.1816708208      2.70E-05
    3    -686.1816651746      3.68E-05
    4    -686.1816785501      1.11E-05
    5    -686.1816798711      4.05E-06
    6    -686.1816801789      1.03E-06
    7    -686.1816801841      4.00E-07
    8    -686.1816801718      9.39E-08
    9    -686.1816801462      3.38E-08
   10    -686.1816801462      1.13E-08
   11    -686.1816801462      3.50E-09 Convergence criterion met
 ---------------------------------------
 SCF time:  CPU 431.36 s  wall 431.64 s
 SCF   energy in the final basis set = -686.1816801462
 Total energy in the final basis set = -686.1816801462

 --------------------------------------------------------------

                    Orbital Energies (a.u.)
 --------------------------------------------------------------

 Alpha MOs
 -- Occupied --
-19.170 -19.167 -19.160 -19.149 -19.147 -19.134 -10.316 -10.295
-10.257 -10.255 -10.251 -10.233  -1.119  -1.093  -1.065  -1.051
 -1.042  -1.033  -0.810  -0.793  -0.715  -0.670  -0.634  -0.598
 -0.591  -0.555  -0.534  -0.531  -0.525  -0.511  -0.494  -0.470
 -0.450  -0.441  -0.436  -0.410  -0.402  -0.392  -0.387  -0.370
 -0.351  -0.339  -0.328  -0.325  -0.296  -0.291  -0.281
 -- Virtual --
 -0.067  -0.023  -0.007  -0.005   0.000   0.013   0.021   0.031
  0.038   0.042   0.054   0.062   0.071   0.075   0.084   0.086
  0.094   0.097   0.101   0.103   0.108   0.114   0.117   0.121
  0.126   0.129   0.135   0.138   0.141   0.143   0.146   0.154
  0.161   0.165   0.171   0.172   0.181   0.192   0.193   0.196
  0.202   0.217   0.219   0.229   0.234   0.239   0.240   0.247
  0.253   0.264   0.267   0.273   0.275   0.283   0.291   0.293
  0.303   0.308   0.310   0.316   0.317   0.319   0.324   0.331
  0.337   0.343   0.347   0.359   0.360   0.367   0.371   0.380
  0.388   0.396   0.403   0.416   0.420   0.434   0.437   0.459
  0.486   0.494   0.525   0.533   0.537   0.558   0.560   0.572
  0.582   0.590   0.605   0.612   0.624   0.633   0.642   0.654
  0.681   0.684   0.692   0.708   0.721   0.733   0.736   0.746
  0.764   0.772   0.786   0.805   0.844   0.883   0.943   0.952
  0.978   1.004   1.014   1.036   1.062   1.071   1.099   1.109
  1.121   1.139   1.157   1.166   1.186   1.189   1.193   1.195
  1.213   1.221   1.232   1.242   1.260   1.277   1.288   1.321
  1.338   1.361   1.375   1.390   1.404   1.424   1.444   1.452
  1.477   1.486   1.505   1.523   1.536   1.552   1.561   1.578
  1.583   1.591   1.600   1.615   1.626   1.658   1.663   1.682
  1.688   1.716   1.719   1.725   1.748   1.760   1.783   1.802
  1.812   1.821   1.840   1.858   1.906   1.918   1.924   1.971
  2.008   2.025   2.047   2.051   2.066   2.083   2.116   2.120
  2.151   2.161   2.175   2.183   2.231   2.265   2.296   2.307
  2.397   2.470   2.486   2.495   2.522   2.569   2.581   2.608
  2.630   2.649   2.659   2.697   2.713   2.761   2.788   2.794
  2.829   2.854   2.861   2.873   2.884   2.900   2.935   2.957
  2.973   2.992   3.025   3.042   3.057   3.098   3.121   3.131
  3.137   3.160   3.176   3.198   3.214   3.233   3.253   3.269
  3.308   3.321   3.368   3.369   3.383   3.409   3.475   3.531
  3.704   3.768   3.841   3.855   3.863   3.888   3.901   3.921
  3.965   3.995   4.032   4.069   4.137   4.153   4.189   4.227
  4.320   5.029   5.053   5.068   5.090   5.108   5.132   5.172
  5.321   5.396   5.403   5.429   5.437   5.581   5.623   5.648
  5.654   5.749   5.777  23.708  23.756  23.793  23.805  23.847
 23.871  49.891  49.904  49.921  49.928  49.958  49.992
 --------------------------------------------------------------

          Ground-State Mulliken Net Atomic Charges

     Atom                 Charge (a.u.)
  ----------------------------------------
      1 C                    -0.155103
      2 O                    -0.109824
      3 C                    -0.358919
      4 C                    -0.086925
      5 O                    -0.202064
      6 C                    -0.490656
      7 C                     0.357025
      8 O                    -0.229874
      9 C                    -0.383678
     10 H                     0.206225
     11 H                     0.248717
     12 H                     0.252566
     13 H                     0.271306
     14 H                     0.274775
     15 H                     0.208682
     16 O                    -0.209887
     17 H                     0.164152
     18 H                     0.255433
     19 H                     0.194759
     20 O                    -0.196580
     21 H                     0.258541
     22 O                    -0.268672
  ----------------------------------------
  Sum of atomic charges =    -0.000000

 -----------------------------------------------------------------
                    Cartesian Multipole Moments
 -----------------------------------------------------------------
    Charge (ESU x 10^10)
                 0.0000
    Dipole Moment (Debye)
         X      -0.3223      Y      -1.4766      Z       2.9801
       Tot       3.3415
    Quadrupole Moments (Debye-Ang)
        XX     -84.2053     XY       2.1851     YY     -66.2072
        XZ       0.6380     YZ      -5.5984     ZZ     -69.6723
    Octopole Moments (Debye-Ang^2)
       XXX      -1.3719    XXY       8.4951    XYY      -4.1474
       YYY     -29.9478    XXZ      20.1428    XYZ      -3.6835
       YYZ      -1.2030    XZZ       8.7157    YZZ      -4.5020
       ZZZ      -3.1369
    Hexadecapole Moments (Debye-Ang^3)
      XXXX   -1443.8530   XXXY      29.8723   XXYY    -382.4960
      XYYY     -55.4408   YYYY    -802.6120   XXXZ     -39.3291
      XXYZ     -27.8819   XYYZ      17.0058   YYYZ     -31.2425
      XXZZ    -278.5406   XYZZ       8.2272   YYZZ    -185.7347
      XZZZ      -3.5745   YZZZ       0.5251   ZZZZ    -224.4699
 -----------------------------------------------------------------
 Calculating analytic gradient of the SCF energy
 Gradient of SCF Energy
            1           2           3           4           5           6
    1   0.0001814  -0.0002586  -0.0000128  -0.0001855   0.0001187   0.0000381
    2   0.0004094  -0.0002811   0.0004189   0.0002241   0.0002567  -0.0001448
    3  -0.0006409  -0.0001808   0.0004097  -0.0002053  -0.0005365  -0.0005674
            7           8           9          10          11          12
    1   0.0013215   0.0002317  -0.0000602  -0.0000006  -0.0001153   0.0001186
    2   0.0001156  -0.0003796  -0.0001983  -0.0001893  -0.0000132   0.0000592
    3   0.0020591   0.0001088   0.0000497  -0.0002164  -0.0000015  -0.0002707
           13          14          15          16          17          18
    1  -0.0003745  -0.0001645   0.0001731   0.0001487  -0.0001079  -0.0001999
    2   0.0001486  -0.0005081  -0.0000551  -0.0005860   0.0001990   0.0006442
    3   0.0002761   0.0004039  -0.0001922   0.0000671  -0.0000459   0.0000778
           19          20          21          22
    1   0.0001838  -0.0004864   0.0002731  -0.0008224
    2  -0.0000068  -0.0004222   0.0004659  -0.0001572
    3  -0.0002598   0.0004554  -0.0002820  -0.0005083
 Max gradient component =       2.059E-03
 RMS gradient           =       4.283E-04
 Gradient time:  CPU 191.76 s  wall 191.75 s
 Geometry Optimization Parameters
   NAtoms,    NIC,     NZ,  NCons,   NDum,   NFix, NCnnct, MaxDiis
       22     161       0       0       0       0       0       0

 Cartesian Hessian Update
 Hessian Updated using BFGS Update


** GEOMETRY OPTIMIZATION IN DELOCALIZED INTERNAL COORDINATES **
   Searching for a Minimum

   Optimization Cycle:   3

                       Coordinates (Angstroms)
     ATOM                X               Y               Z
      1  C         1.0584307133   -1.2932701996    0.5652021505
      2  O        -0.3117145632   -1.3654657328    0.1584473230
      3  C        -1.1399534877   -0.2738754580    0.5943390647
      4  C        -0.6306487890    1.0315954243   -0.0243731193
      5  O        -1.4166964212    2.0917416558    0.4919053713
      6  C         0.8567522237    1.2397648970    0.3222342888
      7  C         1.6542432513   -0.0066667414   -0.0215508895
      8  O         1.3629271814    2.3811636786   -0.3254937205
      9  C        -2.5626838035   -0.6276229414    0.1715197068
     10  H        -1.1083852339   -0.1913962961    1.6910037407
     11  H        -0.7315557951    0.9691966199   -1.1143635219
     12  H         0.9188057477    1.3880563478    1.4117232148
     13  H         2.1220165797    2.0963764168   -0.8574137717
     14  H        -1.0989192122    2.9142477988    0.1030644678
     15  H        -3.2230771617    0.1999570288    0.4306758537
     16  O        -2.6821088608   -0.8254107823   -1.2278131538
     17  H        -2.8815372115   -1.5192075790    0.7257862959
     18  H        -2.0694315526   -1.5245362379   -1.4813277672
     19  H         1.0902890799   -1.2373086330    1.6677999023
     20  O         1.7350530533   -2.3893037467    0.0796041705
     21  H         1.3451982161   -3.1835154894    0.4605068467
     22  O         2.6214259225    0.0399044643   -0.7391447799
   Point Group: c1    Number of degrees of freedom:    60


   Energy is   -686.181680146

 Hessian Updated using BFGS Update

 59 Hessian modes will be used to form the next step
  Hessian Eigenvalues:
     0.004705    0.006682    0.007226    0.011435    0.013395    0.013640
     0.014881    0.018556    0.021258    0.034877    0.036928    0.044980
     0.050608    0.051854    0.053300    0.060894    0.061785    0.064874
     0.068177    0.073554    0.076042    0.080723    0.093648    0.114862
     0.115365    0.138628    0.139241    0.145595    0.159939    0.160069
     0.167050    0.175394    0.185593    0.193566    0.211750    0.223170
     0.247984    0.268611    0.277425    0.291746    0.294991    0.296691
     0.328697    0.332414    0.333960    0.335587    0.337534    0.345298
     0.383306    0.395326    0.430982    0.435298    0.454536    0.496110
     0.509312    0.530124    0.531001    0.533193    0.953755

 Minimum Search - Taking Simple RFO Step
 Searching for Lamda that Minimizes Along All modes
 Value Taken    Lamda =  -0.00007501
 Step Taken.  Stepsize is  0.087231

                             Maximum     Tolerance    Cnvgd?
         Gradient           0.000600      0.000300      NO
         Displacement       0.036205      0.001200      NO
         Energy change     -0.000035      0.000001      NO


 New Cartesian Coordinates Obtained by Inverse Iteration

 Displacement from previous Coordinates is:  0.071036
 ----------------------------------------------------------------
             Standard Nuclear Orientation (Angstroms)
    I     Atom           X                Y                Z
 ----------------------------------------------------------------
    1      C       1.0585737969    -1.2926463018     0.5652697501
    2      O      -0.3113280519    -1.3666720480     0.1590895481
    3      C      -1.1395484553    -0.2749771474     0.5932582542
    4      C      -0.6309098407     1.0309796865    -0.0246642506
    5      O      -1.4152046252     2.0891401000     0.4985791736
    6      C       0.8564965286     1.2379213552     0.3181135731
    7      C       1.6532572755    -0.0084297699    -0.0292478649
    8      O       1.3609839283     2.3791553012    -0.3309716161
    9      C      -2.5615291241    -0.6281825021     0.1712214568
   10      H      -1.1098855906    -0.1912129798     1.6901420378
   11      H      -0.7351126051     0.9722031690    -1.1143923943
   12      H       0.9212032258     1.3848872029     1.4077891837
   13      H       2.1192213728     2.0940513624    -0.8627056717
   14      H      -1.1027375217     2.9115577403     0.1057266683
   15      H      -3.2227500027     0.1964823455     0.4375467682
   16      O      -2.6839289671    -0.8126506511    -1.2293543569
   17      H      -2.8772035765    -1.5250853461     0.7185473637
   18      H      -2.0816263111    -1.5187668614    -1.4871799503
   19      H       1.0904769383    -1.2311200604     1.6678104054
   20      O       1.7362822931    -2.3893438934     0.0834995577
   21      H       1.3478679954    -3.1820648037     0.4687587549
   22      O       2.6358311936     0.0391985965    -0.7245047171
 ----------------------------------------------------------------
 Molecular Point Group                 C1    NOp =  1
 Largest Abelian Subgroup              C1    NOp =  1
 Nuclear Repulsion Energy =   800.0758955401 hartrees
 There are       47 alpha and       47 beta electrons
 Applying Cartesian multipole field
    Component          Value
    ---------          -----
     (2,0,0)        1.00000E-11
     (0,2,0)        2.00000E-11
     (0,0,2)       -3.00000E-11
 Nucleus-field energy     =     0.0000000208 hartrees
 Requested basis set is 6-311++G(d,p)
 There are 122 shells and 334 basis functions
 A cutoff of  1.0D-11 yielded   6545 shell pairs
 There are     49516 function pairs (     52975 Cartesian)
 Smallest overlap matrix eigenvalue = 6.05E-06
 Guess MOs from SCF MO coefficient file
 Reading MOs from coefficient file
 Reading MOs from coefficient file
 A restricted hybrid HF-DFT SCF calculation will be
 performed using Pulay DIIS extrapolation
 Exchange:     0.2000 Hartree-Fock + 0.0800 Slater + 0.7200 B88
 Correlation:  0.1900 VWN1RPA + 0.8100 LYP
 Using SG-1 standard quadrature grid
 SCF converges when DIIS error is below 1.0E-08
 Geometry optimization detected.  Setting ReadMinima to 0
 Setting SaveMinima to 0
 ---------------------------------------
  Cycle       Energy         DIIS Error
 ---------------------------------------
    1    -686.1824129712      2.68E-04
    2    -686.1816750827      2.80E-05
    3    -686.1816688477      4.37E-05
    4    -686.1816878018      1.10E-05
    5    -686.1816888597      3.89E-06
    6    -686.1816892805      1.13E-06
    7    -686.1816892511      4.74E-07
    8    -686.1816892343      7.92E-08
    9    -686.1816892373      3.29E-08
   10    -686.1816892363      8.98E-09 Convergence criterion met
 ---------------------------------------
 SCF time:  CPU 405.18 s  wall 405.51 s
 SCF   energy in the final basis set = -686.1816892363
 Total energy in the final basis set = -686.1816892363

 --------------------------------------------------------------

                    Orbital Energies (a.u.)
 --------------------------------------------------------------

 Alpha MOs
 -- Occupied --
-19.170 -19.167 -19.160 -19.148 -19.147 -19.134 -10.315 -10.295
-10.257 -10.255 -10.251 -10.233  -1.119  -1.093  -1.065  -1.051
 -1.042  -1.033  -0.810  -0.793  -0.715  -0.670  -0.633  -0.598
 -0.591  -0.555  -0.534  -0.530  -0.525  -0.512  -0.494  -0.470
 -0.450  -0.441  -0.436  -0.410  -0.401  -0.392  -0.387  -0.370
 -0.351  -0.339  -0.328  -0.325  -0.296  -0.291  -0.281
 -- Virtual --
 -0.067  -0.022  -0.007  -0.005   0.000   0.013   0.021   0.031
  0.038   0.042   0.054   0.062   0.071   0.075   0.084   0.086
  0.094   0.097   0.101   0.103   0.108   0.114   0.117   0.121
  0.126   0.129   0.135   0.137   0.141   0.143   0.146   0.154
  0.161   0.165   0.171   0.173   0.181   0.192   0.193   0.197
  0.202   0.217   0.219   0.229   0.234   0.239   0.240   0.247
  0.253   0.264   0.267   0.273   0.275   0.284   0.290   0.294
  0.303   0.308   0.311   0.316   0.317   0.319   0.324   0.331
  0.337   0.343   0.347   0.359   0.361   0.367   0.371   0.379
  0.388   0.396   0.403   0.416   0.420   0.433   0.438   0.459
  0.486   0.494   0.526   0.533   0.536   0.559   0.560   0.572
  0.582   0.591   0.606   0.612   0.625   0.633   0.642   0.653
  0.680   0.685   0.694   0.707   0.721   0.733   0.737   0.746
  0.765   0.772   0.786   0.805   0.847   0.883   0.942   0.953
  0.978   1.004   1.014   1.037   1.062   1.071   1.098   1.110
  1.121   1.140   1.157   1.165   1.186   1.189   1.193   1.197
  1.213   1.221   1.233   1.241   1.261   1.279   1.288   1.322
  1.342   1.361   1.375   1.389   1.404   1.423   1.444   1.452
  1.475   1.487   1.502   1.523   1.536   1.552   1.560   1.577
  1.583   1.591   1.600   1.616   1.626   1.658   1.664   1.682
  1.688   1.717   1.720   1.725   1.747   1.760   1.784   1.803
  1.814   1.821   1.842   1.860   1.906   1.919   1.925   1.968
  2.010   2.025   2.048   2.052   2.067   2.085   2.116   2.121
  2.151   2.160   2.175   2.184   2.232   2.265   2.296   2.308
  2.395   2.469   2.486   2.495   2.521   2.570   2.583   2.609
  2.631   2.649   2.659   2.697   2.714   2.760   2.788   2.795
  2.831   2.854   2.862   2.873   2.885   2.900   2.936   2.957
  2.974   2.994   3.025   3.043   3.058   3.099   3.121   3.132
  3.140   3.160   3.177   3.199   3.214   3.234   3.254   3.269
  3.308   3.324   3.366   3.370   3.384   3.410   3.475   3.533
  3.705   3.768   3.841   3.855   3.863   3.887   3.901   3.920
  3.965   3.995   4.033   4.069   4.138   4.152   4.190   4.227
  4.322   5.029   5.053   5.068   5.090   5.108   5.132   5.172
  5.322   5.397   5.404   5.430   5.438   5.580   5.625   5.649
  5.654   5.751   5.776  23.708  23.757  23.794  23.807  23.848
 23.872  49.891  49.905  49.921  49.928  49.958  49.993
 --------------------------------------------------------------

          Ground-State Mulliken Net Atomic Charges

     Atom                 Charge (a.u.)
  ----------------------------------------
      1 C                    -0.142231
      2 O                    -0.108964
      3 C                    -0.369428
      4 C                    -0.084822
      5 O                    -0.201927
      6 C                    -0.476297
      7 C                     0.337363
      8 O                    -0.231367
      9 C                    -0.381898
     10 H                     0.206532
     11 H                     0.248600
     12 H                     0.253493
     13 H                     0.271175
     14 H                     0.274731
     15 H                     0.208717
     16 O                    -0.209504
     17 H                     0.164171
     18 H                     0.255212
     19 H                     0.194598
     20 O                    -0.197270
     21 H                     0.258288
     22 O                    -0.269172
  ----------------------------------------
  Sum of atomic charges =    -0.000000

 -----------------------------------------------------------------
                    Cartesian Multipole Moments
 -----------------------------------------------------------------
    Charge (ESU x 10^10)
                 0.0000
    Dipole Moment (Debye)
         X      -0.3609      Y      -1.4961      Z       2.9359
       Tot       3.3148
    Quadrupole Moments (Debye-Ang)
        XX     -84.2741     XY       2.2513     YY     -66.2092
        XZ       0.6340     YZ      -5.5803     ZZ     -69.5843
    Octopole Moments (Debye-Ang^2)
       XXX      -2.2660    XXY       8.1724    XYY      -4.4590
       YYY     -29.8848    XXZ      19.8561    XYZ      -3.8386
       YYZ      -1.1669    XZZ       8.7546    YZZ      -4.6559
       ZZZ      -3.3636
    Hexadecapole Moments (Debye-Ang^3)
      XXXX   -1448.6081   XXXY      31.2030   XXYY    -381.8012
      XYYY     -54.7117   YYYY    -801.6353   XXXZ     -39.5304
      XXYZ     -27.1826   XYYZ      17.4399   YYYZ     -30.9118
      XXZZ    -278.3373   XYZZ       8.7250   YYZZ    -185.2078
      XZZZ      -3.7555   YZZZ       1.0878   ZZZZ    -223.9462
 -----------------------------------------------------------------
 Calculating analytic gradient of the SCF energy
 Gradient of SCF Energy
            1           2           3           4           5           6
    1   0.0004315  -0.0000174  -0.0001812   0.0000239   0.0002219   0.0005496
    2  -0.0000611   0.0001344   0.0004118   0.0002484   0.0001241   0.0000623
    3   0.0007670  -0.0001727   0.0000173  -0.0005926  -0.0003158   0.0009750
            7           8           9          10          11          12
    1  -0.0000554   0.0005445   0.0003719  -0.0001923   0.0000001  -0.0001698
    2   0.0000331  -0.0007111  -0.0006641  -0.0001243   0.0000265   0.0002470
    3  -0.0024574  -0.0001403   0.0001493  -0.0001325   0.0000365  -0.0001456
           13          14          15          16          17          18
    1  -0.0010179  -0.0001307   0.0001805   0.0002632  -0.0000211  -0.0003698
    2   0.0000850  -0.0007575   0.0000186  -0.0002235   0.0001624   0.0007769
    3   0.0004451   0.0003589  -0.0004108   0.0002071  -0.0000478   0.0003920
           19          20          21          22
    1  -0.0000105  -0.0003780   0.0002294  -0.0002724
    2  -0.0001010  -0.0001006   0.0006509  -0.0002382
    3  -0.0000710   0.0002582  -0.0002414   0.0011215
 Max gradient component =       2.457E-03
 RMS gradient           =       4.911E-04
 Gradient time:  CPU 190.80 s  wall 190.79 s
 Geometry Optimization Parameters
   NAtoms,    NIC,     NZ,  NCons,   NDum,   NFix, NCnnct, MaxDiis
       22     161       0       0       0       0       0       0

 Cartesian Hessian Update
 Hessian Updated using BFGS Update


** GEOMETRY OPTIMIZATION IN DELOCALIZED INTERNAL COORDINATES **
   Searching for a Minimum

   Optimization Cycle:   4

                       Coordinates (Angstroms)
     ATOM                X               Y               Z
      1  C         1.0585737969   -1.2926463018    0.5652697501
      2  O        -0.3113280519   -1.3666720480    0.1590895481
      3  C        -1.1395484553   -0.2749771474    0.5932582542
      4  C        -0.6309098407    1.0309796865   -0.0246642506
      5  O        -1.4152046252    2.0891401000    0.4985791736
      6  C         0.8564965286    1.2379213552    0.3181135731
      7  C         1.6532572755   -0.0084297699   -0.0292478649
      8  O         1.3609839283    2.3791553012   -0.3309716161
      9  C        -2.5615291241   -0.6281825021    0.1712214568
     10  H        -1.1098855906   -0.1912129798    1.6901420378
     11  H        -0.7351126051    0.9722031690   -1.1143923943
     12  H         0.9212032258    1.3848872029    1.4077891837
     13  H         2.1192213728    2.0940513624   -0.8627056717
     14  H        -1.1027375217    2.9115577403    0.1057266683
     15  H        -3.2227500027    0.1964823455    0.4375467682
     16  O        -2.6839289671   -0.8126506511   -1.2293543569
     17  H        -2.8772035765   -1.5250853461    0.7185473637
     18  H        -2.0816263111   -1.5187668614   -1.4871799503
     19  H         1.0904769383   -1.2311200604    1.6678104054
     20  O         1.7362822931   -2.3893438934    0.0834995577
     21  H         1.3478679954   -3.1820648037    0.4687587549
     22  O         2.6358311936    0.0391985965   -0.7245047171
   Point Group: c1    Number of degrees of freedom:    60


   Energy is   -686.181689236

 Hessian Updated using BFGS Update

 60 Hessian modes will be used to form the next step
  Hessian Eigenvalues:
     0.005023    0.006765    0.007868    0.010622    0.013625    0.013916
     0.015376    0.018558    0.026598    0.036284    0.040712    0.045349
     0.050433    0.052248    0.053900    0.060981    0.061741    0.067200
     0.068057    0.073255    0.076240    0.080353    0.094181    0.114794
     0.115317    0.138852    0.139356    0.144169    0.159899    0.159978
     0.160068    0.167058    0.175024    0.189262    0.193686    0.212704
     0.223597    0.250352    0.269380    0.277408    0.291239    0.295440
     0.297195    0.328096    0.331604    0.333457    0.334944    0.337535
     0.344760    0.383515    0.394919    0.431009    0.436507    0.455212
     0.494342    0.499823    0.524174    0.530765    0.532127    0.953869

 Minimum Search - Taking Simple RFO Step
 Searching for Lamda that Minimizes Along All modes
 Value Taken    Lamda =  -0.00004597
 Step Taken.  Stepsize is  0.032553

                             Maximum     Tolerance    Cnvgd?
         Gradient           0.001010      0.000300      NO
         Displacement       0.012590      0.001200      NO
         Energy change     -0.000009      0.000001      NO


 New Cartesian Coordinates Obtained by Inverse Iteration

 Displacement from previous Coordinates is:  0.036704
 ----------------------------------------------------------------
             Standard Nuclear Orientation (Angstroms)
    I     Atom           X                Y                Z
 ----------------------------------------------------------------
    1      C       1.0580133836    -1.2931941389     0.5646245093
    2      O      -0.3118827289    -1.3660378538     0.1587985151
    3      C      -1.1399036281    -0.2744142320     0.5938535654
    4      C      -0.6308449976     1.0323991856    -0.0229254800
    5      O      -1.4140809458     2.0927471195     0.4985660438
    6      C       0.8568983141     1.2394114838     0.3188821180
    7      C       1.6533922515    -0.0075209610    -0.0271692317
    8      O       1.3627117922     2.3812329230    -0.3297496957
    9      C      -2.5621660667    -0.6278896617     0.1703486719
   10      H      -1.1094394453    -0.1907586143     1.6909657696
   11      H      -0.7345653995     0.9729154443    -1.1127588834
   12      H       0.9215913519     1.3852287056     1.4089947488
   13      H       2.1250075321     2.0974384739    -0.8582998658
   14      H      -1.1018751265     2.9148023816     0.1026460046
   15      H      -3.2244787031     0.1965762786     0.4358315873
   16      O      -2.6823801018    -0.8187748026    -1.2301535720
   17      H      -2.8775702181    -1.5240662730     0.7195980704
   18      H      -2.0820004246    -1.5290351094    -1.4845048453
   19      H       1.0892797842    -1.2330268647     1.6674790247
   20      O       1.7354916377    -2.3901434140     0.0817487171
   21      H       1.3463360823    -3.1838765135     0.4660591426
   22      O       2.6308955330     0.0404109375    -0.7305032410
 ----------------------------------------------------------------
 Molecular Point Group                 C1    NOp =  1
 Largest Abelian Subgroup              C1    NOp =  1
 Nuclear Repulsion Energy =   799.8354625459 hartrees
 There are       47 alpha and       47 beta electrons
 Applying Cartesian multipole field
    Component          Value
    ---------          -----
     (2,0,0)        1.00000E-11
     (0,2,0)        2.00000E-11
     (0,0,2)       -3.00000E-11
 Nucleus-field energy     =     0.0000000208 hartrees
 Requested basis set is 6-311++G(d,p)
 There are 122 shells and 334 basis functions
 A cutoff of  1.0D-11 yielded   6543 shell pairs
 There are     49492 function pairs (     52951 Cartesian)
 Smallest overlap matrix eigenvalue = 6.07E-06
 Guess MOs from SCF MO coefficient file
 Reading MOs from coefficient file
 Reading MOs from coefficient file
 A restricted hybrid HF-DFT SCF calculation will be
 performed using Pulay DIIS extrapolation
 Exchange:     0.2000 Hartree-Fock + 0.0800 Slater + 0.7200 B88
 Correlation:  0.1900 VWN1RPA + 0.8100 LYP
 Using SG-1 standard quadrature grid
 SCF converges when DIIS error is below 1.0E-08
 Geometry optimization detected.  Setting ReadMinima to 0
 Setting SaveMinima to 0
 ---------------------------------------
  Cycle       Energy         DIIS Error
 ---------------------------------------
    1    -686.1781707706      1.04E-04
    2    -686.1817107270      1.39E-05
    3    -686.1817089246      2.01E-05
    4    -686.1817137859      5.64E-06
    5    -686.1817135761      1.98E-06
    6    -686.1817136534      5.25E-07
    7    -686.1817136616      2.80E-07
    8    -686.1817136520      5.45E-08
    9    -686.1817136600      2.01E-08
   10    -686.1817136639      5.61E-09 Convergence criterion met
 ---------------------------------------
 SCF time:  CPU 393.89 s  wall 394.40 s
 SCF   energy in the final basis set = -686.1817136639
 Total energy in the final basis set = -686.1817136639

 --------------------------------------------------------------

                    Orbital Energies (a.u.)
 --------------------------------------------------------------

 Alpha MOs
 -- Occupied --
-19.170 -19.167 -19.160 -19.148 -19.147 -19.134 -10.315 -10.295
-10.257 -10.255 -10.251 -10.233  -1.119  -1.092  -1.065  -1.051
 -1.042  -1.033  -0.810  -0.793  -0.715  -0.670  -0.633  -0.598
 -0.590  -0.555  -0.534  -0.530  -0.525  -0.512  -0.494  -0.470
 -0.450  -0.441  -0.436  -0.410  -0.401  -0.392  -0.387  -0.370
 -0.351  -0.339  -0.328  -0.325  -0.296  -0.291  -0.281
 -- Virtual --
 -0.067  -0.022  -0.007  -0.005   0.000   0.013   0.021   0.031
  0.038   0.042   0.054   0.062   0.071   0.075   0.084   0.086
  0.094   0.097   0.101   0.103   0.108   0.114   0.117   0.121
  0.126   0.129   0.135   0.138   0.141   0.143   0.146   0.154
  0.161   0.165   0.171   0.172   0.181   0.192   0.193   0.197
  0.202   0.216   0.219   0.229   0.234   0.239   0.240   0.247
  0.253   0.264   0.266   0.273   0.275   0.284   0.290   0.293
  0.303   0.308   0.310   0.316   0.317   0.319   0.324   0.331
  0.337   0.343   0.347   0.359   0.361   0.367   0.371   0.379
  0.388   0.396   0.403   0.416   0.420   0.434   0.437   0.459
  0.485   0.493   0.525   0.533   0.536   0.558   0.559   0.572
  0.581   0.590   0.605   0.611   0.625   0.633   0.642   0.653
  0.680   0.684   0.694   0.707   0.721   0.733   0.736   0.746
  0.764   0.771   0.786   0.805   0.845   0.883   0.942   0.953
  0.978   1.004   1.014   1.037   1.063   1.071   1.098   1.110
  1.121   1.140   1.157   1.165   1.187   1.189   1.193   1.196
  1.213   1.222   1.233   1.241   1.261   1.279   1.288   1.322
  1.341   1.361   1.375   1.389   1.404   1.424   1.444   1.452
  1.475   1.486   1.503   1.523   1.536   1.551   1.560   1.577
  1.583   1.591   1.600   1.616   1.625   1.658   1.663   1.682
  1.687   1.716   1.719   1.725   1.748   1.760   1.784   1.803
  1.813   1.820   1.841   1.859   1.905   1.918   1.925   1.969
  2.009   2.025   2.047   2.051   2.066   2.083   2.115   2.120
  2.151   2.159   2.174   2.184   2.232   2.264   2.295   2.308
  2.395   2.469   2.486   2.494   2.522   2.569   2.582   2.608
  2.630   2.649   2.660   2.697   2.714   2.761   2.788   2.794
  2.831   2.854   2.861   2.873   2.885   2.900   2.935   2.957
  2.973   2.993   3.025   3.042   3.058   3.098   3.120   3.131
  3.138   3.160   3.176   3.198   3.214   3.233   3.253   3.269
  3.308   3.323   3.366   3.368   3.383   3.409   3.475   3.532
  3.704   3.768   3.841   3.855   3.863   3.886   3.900   3.919
  3.964   3.995   4.032   4.069   4.137   4.152   4.189   4.227
  4.321   5.029   5.053   5.068   5.089   5.108   5.132   5.172
  5.321   5.395   5.403   5.429   5.437   5.579   5.624   5.647
  5.653   5.750   5.776  23.708  23.756  23.793  23.806  23.847
 23.871  49.891  49.904  49.920  49.928  49.958  49.992
 --------------------------------------------------------------

          Ground-State Mulliken Net Atomic Charges

     Atom                 Charge (a.u.)
  ----------------------------------------
      1 C                    -0.146800
      2 O                    -0.108826
      3 C                    -0.364199
      4 C                    -0.086984
      5 O                    -0.202250
      6 C                    -0.480660
      7 C                     0.344274
      8 O                    -0.231446
      9 C                    -0.382434
     10 H                     0.206391
     11 H                     0.248599
     12 H                     0.253046
     13 H                     0.271301
     14 H                     0.274853
     15 H                     0.208878
     16 O                    -0.209744
     17 H                     0.164147
     18 H                     0.255414
     19 H                     0.194439
     20 O                    -0.197061
     21 H                     0.258365
     22 O                    -0.269303
  ----------------------------------------
  Sum of atomic charges =     0.000000

 -----------------------------------------------------------------
                    Cartesian Multipole Moments
 -----------------------------------------------------------------
    Charge (ESU x 10^10)
                -0.0000
    Dipole Moment (Debye)
         X      -0.3624      Y      -1.5049      Z       2.9510
       Tot       3.3323
    Quadrupole Moments (Debye-Ang)
        XX     -84.1785     XY       2.2717     YY     -66.1704
        XZ       0.6587     YZ      -5.5926     ZZ     -69.6632
    Octopole Moments (Debye-Ang^2)
       XXX      -2.0738    XXY       8.2788    XYY      -4.4418
       YYY     -30.1406    XXZ      19.9071    XYZ      -3.7987
       YYZ      -1.3041    XZZ       8.7076    YZZ      -4.6886
       ZZZ      -3.2250
    Hexadecapole Moments (Debye-Ang^3)
      XXXX   -1446.3476   XXXY      30.9157   XXYY    -381.7992
      XYYY     -54.9174   YYYY    -802.7555   XXXZ     -39.2585
      XXYZ     -27.4024   XYYZ      17.5831   YYYZ     -31.3173
      XXZZ    -278.4738   XYZZ       8.5087   YYZZ    -185.6699
      XZZZ      -3.6171   YZZZ       0.7523   ZZZZ    -224.4608
 -----------------------------------------------------------------
 Calculating analytic gradient of the SCF energy
 Gradient of SCF Energy
            1           2           3           4           5           6
    1   0.0001572  -0.0000413  -0.0001174  -0.0001142   0.0000062   0.0000192
    2  -0.0000804  -0.0000475   0.0000163  -0.0000405  -0.0000813   0.0000754
    3   0.0001101  -0.0000716   0.0000082   0.0000987  -0.0000948   0.0001228
            7           8           9          10          11          12
    1   0.0000214   0.0002148   0.0000985  -0.0000266   0.0000365  -0.0001121
    2  -0.0000104  -0.0000098   0.0000116   0.0000099  -0.0000019   0.0000283
    3  -0.0003817   0.0000871  -0.0000076  -0.0000001   0.0000119  -0.0000190
           13          14          15          16          17          18
    1  -0.0000997   0.0000592   0.0000322  -0.0001053  -0.0000318   0.0001211
    2   0.0000661   0.0000546   0.0000867  -0.0001084  -0.0000220   0.0000270
    3  -0.0000663   0.0000397   0.0000207   0.0000539  -0.0000385  -0.0000496
           19          20          21          22
    1  -0.0000698   0.0000204  -0.0000200  -0.0000482
    2  -0.0000091   0.0000753  -0.0000332  -0.0000066
    3   0.0000388  -0.0000212   0.0000122   0.0001462
 Max gradient component =       3.817E-04
 RMS gradient           =       8.478E-05
 Gradient time:  CPU 191.22 s  wall 191.22 s
 Geometry Optimization Parameters
   NAtoms,    NIC,     NZ,  NCons,   NDum,   NFix, NCnnct, MaxDiis
       22     161       0       0       0       0       0       0

 Cartesian Hessian Update
 Hessian Updated using BFGS Update


** GEOMETRY OPTIMIZATION IN DELOCALIZED INTERNAL COORDINATES **
   Searching for a Minimum

   Optimization Cycle:   5

                       Coordinates (Angstroms)
     ATOM                X               Y               Z
      1  C         1.0580133836   -1.2931941389    0.5646245093
      2  O        -0.3118827289   -1.3660378538    0.1587985151
      3  C        -1.1399036281   -0.2744142320    0.5938535654
      4  C        -0.6308449976    1.0323991856   -0.0229254800
      5  O        -1.4140809458    2.0927471195    0.4985660438
      6  C         0.8568983141    1.2394114838    0.3188821180
      7  C         1.6533922515   -0.0075209610   -0.0271692317
      8  O         1.3627117922    2.3812329230   -0.3297496957
      9  C        -2.5621660667   -0.6278896617    0.1703486719
     10  H        -1.1094394453   -0.1907586143    1.6909657696
     11  H        -0.7345653995    0.9729154443   -1.1127588834
     12  H         0.9215913519    1.3852287056    1.4089947488
     13  H         2.1250075321    2.0974384739   -0.8582998658
     14  H        -1.1018751265    2.9148023816    0.1026460046
     15  H        -3.2244787031    0.1965762786    0.4358315873
     16  O        -2.6823801018   -0.8187748026   -1.2301535720
     17  H        -2.8775702181   -1.5240662730    0.7195980704
     18  H        -2.0820004246   -1.5290351094   -1.4845048453
     19  H         1.0892797842   -1.2330268647    1.6674790247
     20  O         1.7354916377   -2.3901434140    0.0817487171
     21  H         1.3463360823   -3.1838765135    0.4660591426
     22  O         2.6308955330    0.0404109375   -0.7305032410
   Point Group: c1    Number of degrees of freedom:    60


   Energy is   -686.181713664

 Hessian Updated using BFGS Update

 60 Hessian modes will be used to form the next step
  Hessian Eigenvalues:
     0.005158    0.006763    0.008065    0.009921    0.013599    0.013892
     0.014901    0.018558    0.025434    0.036266    0.039482    0.045357
     0.050567    0.052436    0.054503    0.060838    0.061567    0.066090
     0.068528    0.073446    0.076051    0.080585    0.093899    0.114927
     0.115332    0.138726    0.139956    0.144710    0.159929    0.160034
     0.160286    0.167089    0.177377    0.188431    0.195042    0.213086
     0.224171    0.250269    0.269115    0.277373    0.291709    0.295101
     0.297156    0.328315    0.331450    0.333524    0.335127    0.337524
     0.345398    0.383843    0.394829    0.430970    0.435345    0.459212
     0.496369    0.504588    0.527945    0.530816    0.532128    0.950926

 Minimum Search - Taking Simple RFO Step
 Searching for Lamda that Minimizes Along All modes
 Value Taken    Lamda =  -0.00000490
 Step Taken.  Stepsize is  0.022641

                             Maximum     Tolerance    Cnvgd?
         Gradient           0.000143      0.000300     YES
         Displacement       0.014272      0.001200      NO
         Energy change     -0.000024      0.000001      NO


 New Cartesian Coordinates Obtained by Inverse Iteration

 Displacement from previous Coordinates is:  0.021636
 ----------------------------------------------------------------
             Standard Nuclear Orientation (Angstroms)
    I     Atom           X                Y                Z
 ----------------------------------------------------------------
    1      C       1.0583565699    -1.2931308940     0.5653036761
    2      O      -0.3112134638    -1.3659768836     0.1590263812
    3      C      -1.1393841159    -0.2746371324     0.5938713167
    4      C      -0.6306692851     1.0323683119    -0.0226974685
    5      O      -1.4139623491     2.0923375146     0.4999954329
    6      C       0.8571339313     1.2395257595     0.3181242480
    7      C       1.6543306293    -0.0074631062    -0.0259982868
    8      O       1.3622368363     2.3804456190    -0.3326330718
    9      C      -2.5618019626    -0.6279820227     0.1702103700
   10      H      -1.1088820482    -0.1911160566     1.6910266897
   11      H      -0.7355229972     0.9733148498    -1.1124349633
   12      H       0.9228865821     1.3867519115     1.4080697529
   13      H       2.1274198229     2.0964170081    -0.8569607933
   14      H      -1.1052889200     2.9142075579     0.1010011915
   15      H      -3.2248590683     0.1948950777     0.4384686990
   16      O      -2.6830298900    -0.8145066966    -1.2308800722
   17      H      -2.8760141707    -1.5259475901     0.7171650081
   18      H      -2.0876152913    -1.5282234911    -1.4870451362
   19      H       1.0896254487    -1.2329446970     1.6681308747
   20      O       1.7359517405    -2.3902155713     0.0827405524
   21      H       1.3468220329    -3.1839169395     0.4670998746
   22      O       2.6319098449     0.0402219657    -0.7292526021
 ----------------------------------------------------------------
 Molecular Point Group                 C1    NOp =  1
 Largest Abelian Subgroup              C1    NOp =  1
 Nuclear Repulsion Energy =   799.8137011427 hartrees
 There are       47 alpha and       47 beta electrons
 Applying Cartesian multipole field
    Component          Value
    ---------          -----
     (2,0,0)        1.00000E-11
     (0,2,0)        2.00000E-11
     (0,0,2)       -3.00000E-11
 Nucleus-field energy     =     0.0000000208 hartrees
 Requested basis set is 6-311++G(d,p)
 There are 122 shells and 334 basis functions
 A cutoff of  1.0D-11 yielded   6542 shell pairs
 There are     49488 function pairs (     52947 Cartesian)
 Smallest overlap matrix eigenvalue = 6.07E-06
 Guess MOs from SCF MO coefficient file
 Reading MOs from coefficient file
 Reading MOs from coefficient file
 A restricted hybrid HF-DFT SCF calculation will be
 performed using Pulay DIIS extrapolation
 Exchange:     0.2000 Hartree-Fock + 0.0800 Slater + 0.7200 B88
 Correlation:  0.1900 VWN1RPA + 0.8100 LYP
 Using SG-1 standard quadrature grid
 SCF converges when DIIS error is below 1.0E-08
 Geometry optimization detected.  Setting ReadMinima to 0
 Setting SaveMinima to 0
 ---------------------------------------
  Cycle       Energy         DIIS Error
 ---------------------------------------
    1    -686.1815547728      4.51E-05
    2    -686.1817167463      7.41E-06
    3    -686.1817172048      6.72E-06
    4    -686.1817171042      3.06E-06
    5    -686.1817173691      6.10E-07
    6    -686.1817174037      2.90E-07
    7    -686.1817174173      1.15E-07
    8    -686.1817174062      1.93E-08
    9    -686.1817174059      9.19E-09 Convergence criterion met
 ---------------------------------------
 SCF time:  CPU 352.98 s  wall 353.41 s
 SCF   energy in the final basis set = -686.1817174059
 Total energy in the final basis set = -686.1817174059

 --------------------------------------------------------------

                    Orbital Energies (a.u.)
 --------------------------------------------------------------

 Alpha MOs
 -- Occupied --
-19.170 -19.167 -19.160 -19.148 -19.147 -19.134 -10.315 -10.295
-10.257 -10.255 -10.251 -10.233  -1.119  -1.092  -1.065  -1.051
 -1.042  -1.033  -0.810  -0.793  -0.715  -0.670  -0.633  -0.598
 -0.590  -0.555  -0.534  -0.530  -0.525  -0.512  -0.493  -0.470
 -0.450  -0.441  -0.435  -0.410  -0.401  -0.392  -0.387  -0.370
 -0.351  -0.339  -0.328  -0.324  -0.296  -0.291  -0.281
 -- Virtual --
 -0.067  -0.022  -0.007  -0.005   0.000   0.013   0.021   0.031
  0.038   0.042   0.054   0.062   0.071   0.075   0.084   0.086
  0.095   0.097   0.101   0.103   0.108   0.114   0.117   0.121
  0.126   0.129   0.135   0.138   0.141   0.143   0.146   0.154
  0.161   0.165   0.171   0.173   0.181   0.192   0.193   0.197
  0.202   0.216   0.219   0.229   0.234   0.239   0.240   0.247
  0.253   0.264   0.267   0.273   0.275   0.284   0.290   0.294
  0.303   0.308   0.311   0.316   0.317   0.319   0.324   0.330
  0.337   0.343   0.347   0.359   0.361   0.367   0.371   0.379
  0.388   0.396   0.403   0.416   0.420   0.434   0.437   0.459
  0.485   0.494   0.525   0.533   0.536   0.558   0.559   0.571
  0.581   0.590   0.605   0.611   0.625   0.633   0.642   0.653
  0.679   0.684   0.694   0.707   0.721   0.733   0.737   0.746
  0.764   0.771   0.786   0.805   0.845   0.883   0.942   0.952
  0.978   1.004   1.015   1.037   1.062   1.071   1.098   1.110
  1.121   1.140   1.157   1.166   1.187   1.189   1.193   1.196
  1.213   1.222   1.233   1.240   1.262   1.280   1.287   1.322
  1.341   1.361   1.375   1.389   1.404   1.424   1.444   1.452
  1.475   1.487   1.503   1.523   1.536   1.551   1.560   1.577
  1.583   1.591   1.600   1.616   1.625   1.658   1.664   1.682
  1.687   1.716   1.719   1.725   1.748   1.761   1.783   1.803
  1.813   1.820   1.841   1.860   1.905   1.918   1.925   1.969
  2.009   2.025   2.047   2.051   2.066   2.083   2.115   2.121
  2.150   2.159   2.174   2.184   2.232   2.264   2.295   2.308
  2.396   2.469   2.486   2.494   2.522   2.569   2.582   2.608
  2.631   2.649   2.660   2.697   2.715   2.761   2.788   2.794
  2.831   2.854   2.861   2.873   2.885   2.900   2.935   2.957
  2.972   2.993   3.025   3.043   3.058   3.099   3.120   3.131
  3.138   3.160   3.176   3.197   3.214   3.233   3.253   3.269
  3.308   3.323   3.366   3.368   3.383   3.409   3.475   3.532
  3.704   3.768   3.841   3.855   3.863   3.886   3.899   3.919
  3.964   3.994   4.032   4.069   4.137   4.152   4.189   4.227
  4.321   5.029   5.054   5.068   5.089   5.109   5.132   5.172
  5.321   5.395   5.403   5.429   5.437   5.579   5.624   5.647
  5.652   5.750   5.776  23.708  23.756  23.793  23.806  23.846
 23.871  49.891  49.904  49.920  49.928  49.958  49.992
 --------------------------------------------------------------

          Ground-State Mulliken Net Atomic Charges

     Atom                 Charge (a.u.)
  ----------------------------------------
      1 C                    -0.147036
      2 O                    -0.108449
      3 C                    -0.365107
      4 C                    -0.085795
      5 O                    -0.202279
      6 C                    -0.481294
      7 C                     0.344668
      8 O                    -0.231374
      9 C                    -0.382158
     10 H                     0.206325
     11 H                     0.248766
     12 H                     0.252947
     13 H                     0.271171
     14 H                     0.274877
     15 H                     0.208988
     16 O                    -0.209882
     17 H                     0.164176
     18 H                     0.255413
     19 H                     0.194268
     20 O                    -0.197235
     21 H                     0.258327
     22 O                    -0.269317
  ----------------------------------------
  Sum of atomic charges =     0.000000

 -----------------------------------------------------------------
                    Cartesian Multipole Moments
 -----------------------------------------------------------------
    Charge (ESU x 10^10)
                 0.0000
    Dipole Moment (Debye)
         X      -0.3753      Y      -1.5148      Z       2.9481
       Tot       3.3357
    Quadrupole Moments (Debye-Ang)
        XX     -84.1252     XY       2.3126     YY     -66.1546
        XZ       0.6960     YZ      -5.5669     ZZ     -69.6665
    Octopole Moments (Debye-Ang^2)
       XXX      -2.1822    XXY       8.2233    XYY      -4.5875
       YYY     -30.2059    XXZ      19.8447    XYZ      -3.8188
       YYZ      -1.3299    XZZ       8.6464    YZZ      -4.7850
       ZZZ      -3.2757
    Hexadecapole Moments (Debye-Ang^3)
      XXXX   -1446.7041   XXXY      31.6459   XXYY    -381.3237
      XYYY     -54.6741   YYYY    -802.3869   XXXZ     -39.2629
      XXYZ     -27.0753   XYYZ      17.8317   YYYZ     -31.0827
      XXZZ    -278.4506   XYZZ       8.6731   YYZZ    -185.6461
      XZZZ      -3.6123   YZZZ       1.0480   ZZZZ    -224.5703
 -----------------------------------------------------------------
 Calculating analytic gradient of the SCF energy
 Gradient of SCF Energy
            1           2           3           4           5           6
    1   0.0000391  -0.0000447  -0.0000279  -0.0000120  -0.0000342  -0.0000515
    2  -0.0000742  -0.0000101  -0.0000214  -0.0000252  -0.0000344  -0.0000116
    3   0.0000202  -0.0000027  -0.0000331   0.0000377  -0.0000481  -0.0000014
            7           8           9          10          11          12
    1   0.0002361   0.0001044   0.0000442   0.0000066  -0.0000166  -0.0000273
    2   0.0000747   0.0000197   0.0000051   0.0000069  -0.0000046   0.0000239
    3  -0.0000548   0.0001010  -0.0000004   0.0000061  -0.0000113  -0.0000117
           13          14          15          16          17          18
    1  -0.0000595   0.0000418   0.0000060  -0.0000791  -0.0000227   0.0000720
    2   0.0000177   0.0000441   0.0000259  -0.0000369  -0.0000063   0.0000099
    3  -0.0000345   0.0000277  -0.0000021  -0.0000127  -0.0000140  -0.0000339
           19          20          21          22
    1  -0.0000200  -0.0000130  -0.0000032  -0.0001387
    2   0.0000032   0.0000450  -0.0000364  -0.0000152
    3   0.0000020   0.0000036   0.0000035   0.0000588
 Max gradient component =       2.361E-04
 RMS gradient           =       4.976E-05
 Gradient time:  CPU 191.86 s  wall 191.85 s
 Geometry Optimization Parameters
   NAtoms,    NIC,     NZ,  NCons,   NDum,   NFix, NCnnct, MaxDiis
       22     161       0       0       0       0       0       0

 Cartesian Hessian Update
 Hessian Updated using BFGS Update


** GEOMETRY OPTIMIZATION IN DELOCALIZED INTERNAL COORDINATES **
   Searching for a Minimum

   Optimization Cycle:   6

                       Coordinates (Angstroms)
     ATOM                X               Y               Z
      1  C         1.0583565699   -1.2931308940    0.5653036761
      2  O        -0.3112134638   -1.3659768836    0.1590263812
      3  C        -1.1393841159   -0.2746371324    0.5938713167
      4  C        -0.6306692851    1.0323683119   -0.0226974685
      5  O        -1.4139623491    2.0923375146    0.4999954329
      6  C         0.8571339313    1.2395257595    0.3181242480
      7  C         1.6543306293   -0.0074631062   -0.0259982868
      8  O         1.3622368363    2.3804456190   -0.3326330718
      9  C        -2.5618019626   -0.6279820227    0.1702103700
     10  H        -1.1088820482   -0.1911160566    1.6910266897
     11  H        -0.7355229972    0.9733148498   -1.1124349633
     12  H         0.9228865821    1.3867519115    1.4080697529
     13  H         2.1274198229    2.0964170081   -0.8569607933
     14  H        -1.1052889200    2.9142075579    0.1010011915
     15  H        -3.2248590683    0.1948950777    0.4384686990
     16  O        -2.6830298900   -0.8145066966   -1.2308800722
     17  H        -2.8760141707   -1.5259475901    0.7171650081
     18  H        -2.0876152913   -1.5282234911   -1.4870451362
     19  H         1.0896254487   -1.2329446970    1.6681308747
     20  O         1.7359517405   -2.3902155713    0.0827405524
     21  H         1.3468220329   -3.1839169395    0.4670998746
     22  O         2.6319098449    0.0402219657   -0.7292526021
   Point Group: c1    Number of degrees of freedom:    60


   Energy is   -686.181717406

 Hessian Updated using BFGS Update

 60 Hessian modes will be used to form the next step
  Hessian Eigenvalues:
     0.003162    0.006080    0.007438    0.009275    0.013433    0.014130
     0.014499    0.018560    0.027152    0.036492    0.040030    0.045428
     0.051045    0.052424    0.054473    0.060671    0.061314    0.067791
     0.069226    0.073369    0.077562    0.080583    0.094634    0.114966
     0.115484    0.138812    0.140034    0.145221    0.159674    0.160041
     0.161200    0.166934    0.177576    0.189526    0.194051    0.213772
     0.223816    0.250208    0.268759    0.276913    0.290829    0.295263
     0.298273    0.328550    0.331376    0.333532    0.335063    0.337746
     0.345261    0.384255    0.394683    0.430830    0.437258    0.458730
     0.496346    0.504543    0.525925    0.530820    0.532134    0.948421

 Minimum Search - Taking Simple RFO Step
 Searching for Lamda that Minimizes Along All modes
 Value Taken    Lamda =  -0.00000358
 Step Taken.  Stepsize is  0.031380

                             Maximum     Tolerance    Cnvgd?
         Gradient           0.000121      0.000300     YES
         Displacement       0.019396      0.001200      NO
         Energy change     -0.000004      0.000001      NO


 New Cartesian Coordinates Obtained by Inverse Iteration

 Displacement from previous Coordinates is:  0.026622
 ----------------------------------------------------------------
             Standard Nuclear Orientation (Angstroms)
    I     Atom           X                Y                Z
 ----------------------------------------------------------------
    1      C       1.0585041461    -1.2929848218     0.5655930757
    2      O      -0.3106965269    -1.3658345926     0.1589684129
    3      C      -1.1388886704    -0.2748413596     0.5940793238
    4      C      -0.6305863871     1.0325102004    -0.0220961166
    5      O      -1.4136588505     2.0919593311     0.5024792228
    6      C       0.8574127244     1.2396868642     0.3168349192
    7      C       1.6549756964    -0.0075614501    -0.0254696495
    8      O       1.3617201317     2.3793942983    -0.3367759221
    9      C      -2.5613085177    -0.6279333295     0.1700759183
   10      H      -1.1086513449    -0.1917067094     1.6913014468
   11      H      -0.7367721250     0.9742324777    -1.1116746972
   12      H       0.9245011434     1.3882315696     1.4066334595
   13      H       2.1313877346     2.0955898144    -0.8547466304
   14      H      -1.1101347828     2.9134223144     0.0988408371
   15      H      -3.2251137048     0.1933270141     0.4412063691
   16      O      -2.6830465248    -0.8099964787    -1.2315920944
   17      H      -2.8742741429    -1.5279004316     0.7143787508
   18      H      -2.0943122770    -1.5286837095    -1.4890786237
   19      H       1.0897313429    -1.2326323801     1.6684340019
   20      O       1.7363191837    -2.3902094526     0.0834383140
   21      H       1.3470966917    -3.1837150054     0.4680421769
   22      O       2.6342249365     0.0400703311    -0.7265408212
 ----------------------------------------------------------------
 Molecular Point Group                 C1    NOp =  1
 Largest Abelian Subgroup              C1    NOp =  1
 Nuclear Repulsion Energy =   799.7986517604 hartrees
 There are       47 alpha and       47 beta electrons
 Applying Cartesian multipole field
    Component          Value
    ---------          -----
     (2,0,0)        1.00000E-11
     (0,2,0)        2.00000E-11
     (0,0,2)       -3.00000E-11
 Nucleus-field energy     =     0.0000000208 hartrees
 Requested basis set is 6-311++G(d,p)
 There are 122 shells and 334 basis functions
 A cutoff of  1.0D-11 yielded   6543 shell pairs
 There are     49500 function pairs (     52959 Cartesian)
 Smallest overlap matrix eigenvalue = 6.07E-06
 Guess MOs from SCF MO coefficient file
 Reading MOs from coefficient file
 Reading MOs from coefficient file
 A restricted hybrid HF-DFT SCF calculation will be
 performed using Pulay DIIS extrapolation
 Exchange:     0.2000 Hartree-Fock + 0.0800 Slater + 0.7200 B88
 Correlation:  0.1900 VWN1RPA + 0.8100 LYP
 Using SG-1 standard quadrature grid
 SCF converges when DIIS error is below 1.0E-08
 Geometry optimization detected.  Setting ReadMinima to 0
 Setting SaveMinima to 0
 ---------------------------------------
  Cycle       Energy         DIIS Error
 ---------------------------------------
    1    -686.1816925872      6.27E-05
    2    -686.1817182009      9.78E-06
    3    -686.1817188979      7.76E-06
    4    -686.1817189059      4.47E-06
    5    -686.1817194315      1.08E-06
    6    -686.1817194507      4.57E-07
    7    -686.1817194593      1.43E-07
    8    -686.1817194507      2.49E-08
    9    -686.1817194719      1.27E-08
   10    -686.1817194737      3.83E-09 Convergence criterion met
 ---------------------------------------
 SCF time:  CPU 382.65 s  wall 383.13 s
 SCF   energy in the final basis set = -686.1817194737
 Total energy in the final basis set = -686.1817194737

 --------------------------------------------------------------

                    Orbital Energies (a.u.)
 --------------------------------------------------------------

 Alpha MOs
 -- Occupied --
-19.170 -19.167 -19.159 -19.148 -19.147 -19.135 -10.315 -10.295
-10.256 -10.255 -10.251 -10.233  -1.119  -1.092  -1.065  -1.051
 -1.041  -1.033  -0.810  -0.793  -0.715  -0.670  -0.633  -0.598
 -0.590  -0.555  -0.533  -0.530  -0.525  -0.512  -0.493  -0.470
 -0.450  -0.441  -0.435  -0.410  -0.401  -0.392  -0.387  -0.370
 -0.351  -0.339  -0.328  -0.324  -0.296  -0.291  -0.281
 -- Virtual --
 -0.067  -0.022  -0.007  -0.005   0.000   0.013   0.021   0.031
  0.038   0.042   0.054   0.062   0.071   0.075   0.084   0.086
  0.095   0.097   0.101   0.103   0.108   0.114   0.117   0.122
  0.126   0.130   0.135   0.138   0.141   0.143   0.146   0.154
  0.161   0.165   0.171   0.173   0.181   0.192   0.193   0.197
  0.202   0.216   0.219   0.229   0.234   0.239   0.239   0.247
  0.253   0.265   0.267   0.273   0.275   0.284   0.290   0.294
  0.303   0.308   0.311   0.316   0.317   0.319   0.324   0.330
  0.337   0.343   0.347   0.359   0.361   0.366   0.371   0.379
  0.388   0.396   0.403   0.416   0.421   0.434   0.437   0.459
  0.485   0.494   0.525   0.532   0.536   0.558   0.559   0.571
  0.581   0.590   0.605   0.611   0.625   0.633   0.642   0.653
  0.679   0.685   0.694   0.707   0.721   0.733   0.737   0.746
  0.764   0.771   0.786   0.805   0.845   0.884   0.942   0.953
  0.978   1.004   1.015   1.037   1.062   1.071   1.098   1.110
  1.121   1.140   1.157   1.166   1.187   1.189   1.193   1.196
  1.213   1.222   1.234   1.240   1.262   1.281   1.287   1.322
  1.341   1.361   1.376   1.389   1.404   1.424   1.444   1.452
  1.475   1.487   1.502   1.523   1.536   1.551   1.560   1.578
  1.582   1.591   1.600   1.616   1.625   1.658   1.664   1.682
  1.687   1.716   1.719   1.725   1.748   1.761   1.783   1.803
  1.813   1.820   1.842   1.860   1.905   1.918   1.925   1.969
  2.009   2.025   2.047   2.051   2.067   2.084   2.114   2.121
  2.150   2.159   2.174   2.184   2.232   2.264   2.295   2.308
  2.396   2.469   2.486   2.494   2.522   2.569   2.582   2.608
  2.631   2.648   2.661   2.697   2.716   2.761   2.788   2.794
  2.831   2.854   2.862   2.873   2.885   2.900   2.935   2.957
  2.971   2.993   3.026   3.043   3.059   3.099   3.120   3.132
  3.138   3.160   3.176   3.197   3.214   3.233   3.253   3.269
  3.308   3.324   3.366   3.367   3.383   3.409   3.474   3.532
  3.704   3.768   3.841   3.855   3.863   3.886   3.899   3.918
  3.964   3.994   4.032   4.069   4.137   4.152   4.189   4.228
  4.321   5.029   5.054   5.068   5.089   5.109   5.132   5.172
  5.322   5.395   5.403   5.429   5.437   5.579   5.624   5.647
  5.652   5.750   5.776  23.708  23.756  23.794  23.806  23.846
 23.871  49.891  49.904  49.920  49.928  49.958  49.992
 --------------------------------------------------------------

          Ground-State Mulliken Net Atomic Charges

     Atom                 Charge (a.u.)
  ----------------------------------------
      1 C                    -0.146275
      2 O                    -0.108039
      3 C                    -0.366644
      4 C                    -0.084663
      5 O                    -0.202370
      6 C                    -0.480607
      7 C                     0.343288
      8 O                    -0.231511
      9 C                    -0.381432
     10 H                     0.206279
     11 H                     0.248952
     12 H                     0.252860
     13 H                     0.271030
     14 H                     0.274915
     15 H                     0.209108
     16 O                    -0.209943
     17 H                     0.164170
     18 H                     0.255419
     19 H                     0.194073
     20 O                    -0.197433
     21 H                     0.258240
     22 O                    -0.269418
  ----------------------------------------
  Sum of atomic charges =     0.000000

 -----------------------------------------------------------------
                    Cartesian Multipole Moments
 -----------------------------------------------------------------
    Charge (ESU x 10^10)
                -0.0000
    Dipole Moment (Debye)
         X      -0.3947      Y      -1.5267      Z       2.9441
       Tot       3.3398
    Quadrupole Moments (Debye-Ang)
        XX     -84.0554     XY       2.3634     YY     -66.1297
        XZ       0.7388     YZ      -5.5385     ZZ     -69.6773
    Octopole Moments (Debye-Ang^2)
       XXX      -2.3832    XXY       8.1878    XYY      -4.7777
       YYY     -30.2828    XXZ      19.7456    XYZ      -3.8294
       YYZ      -1.3696    XZZ       8.5781    YZZ      -4.9080
       ZZZ      -3.3164
    Hexadecapole Moments (Debye-Ang^3)
      XXXX   -1447.1018   XXXY      32.5464   XXYY    -380.6419
      XYYY     -54.3500   YYYY    -801.9835   XXXZ     -39.1414
      XXYZ     -26.7103   XYYZ      18.1955   YYYZ     -30.8408
      XXZZ    -278.3948   XYZZ       8.8455   YYZZ    -185.6393
      XZZZ      -3.5496   YZZZ       1.3409   ZZZZ    -224.6541
 -----------------------------------------------------------------
 Calculating analytic gradient of the SCF energy
 Gradient of SCF Energy
            1           2           3           4           5           6
    1  -0.0000584  -0.0000156   0.0000228   0.0000610  -0.0000545  -0.0000821
    2  -0.0000571   0.0000414  -0.0000645  -0.0000291   0.0000048  -0.0000563
    3  -0.0000036   0.0000150  -0.0000305  -0.0000076   0.0000129  -0.0000202
            7           8           9          10          11          12
    1   0.0001361   0.0000285   0.0000069  -0.0000084  -0.0000134  -0.0000043
    2   0.0000560   0.0000554   0.0000241   0.0000119   0.0000041   0.0000046
    3   0.0000480   0.0000637   0.0000130   0.0000101  -0.0000056   0.0000029
           13          14          15          16          17          18
    1   0.0000116   0.0000233  -0.0000113   0.0000132   0.0000058   0.0000039
    2  -0.0000057   0.0000125  -0.0000174   0.0000262  -0.0000087  -0.0000245
    3  -0.0000261   0.0000034  -0.0000064  -0.0000372  -0.0000138  -0.0000159
           19          20          21          22
    1   0.0000017  -0.0000080   0.0000008  -0.0000593
    2   0.0000040   0.0000270  -0.0000100   0.0000012
    3  -0.0000057  -0.0000004   0.0000029   0.0000010
 Max gradient component =       1.361E-04
 RMS gradient           =       3.389E-05
 Gradient time:  CPU 190.81 s  wall 190.79 s
 Geometry Optimization Parameters
   NAtoms,    NIC,     NZ,  NCons,   NDum,   NFix, NCnnct, MaxDiis
       22     161       0       0       0       0       0       0

 Cartesian Hessian Update
 Hessian Updated using BFGS Update


** GEOMETRY OPTIMIZATION IN DELOCALIZED INTERNAL COORDINATES **
   Searching for a Minimum

   Optimization Cycle:   7

                       Coordinates (Angstroms)
     ATOM                X               Y               Z
      1  C         1.0585041461   -1.2929848218    0.5655930757
      2  O        -0.3106965269   -1.3658345926    0.1589684129
      3  C        -1.1388886704   -0.2748413596    0.5940793238
      4  C        -0.6305863871    1.0325102004   -0.0220961166
      5  O        -1.4136588505    2.0919593311    0.5024792228
      6  C         0.8574127244    1.2396868642    0.3168349192
      7  C         1.6549756964   -0.0075614501   -0.0254696495
      8  O         1.3617201317    2.3793942983   -0.3367759221
      9  C        -2.5613085177   -0.6279333295    0.1700759183
     10  H        -1.1086513449   -0.1917067094    1.6913014468
     11  H        -0.7367721250    0.9742324777   -1.1116746972
     12  H         0.9245011434    1.3882315696    1.4066334595
     13  H         2.1313877346    2.0955898144   -0.8547466304
     14  H        -1.1101347828    2.9134223144    0.0988408371
     15  H        -3.2251137048    0.1933270141    0.4412063691
     16  O        -2.6830465248   -0.8099964787   -1.2315920944
     17  H        -2.8742741429   -1.5279004316    0.7143787508
     18  H        -2.0943122770   -1.5286837095   -1.4890786237
     19  H         1.0897313429   -1.2326323801    1.6684340019
     20  O         1.7363191837   -2.3902094526    0.0834383140
     21  H         1.3470966917   -3.1837150054    0.4680421769
     22  O         2.6342249365    0.0400703311   -0.7265408212
   Point Group: c1    Number of degrees of freedom:    60


   Energy is   -686.181719474

 Hessian Updated using BFGS Update

 60 Hessian modes will be used to form the next step
  Hessian Eigenvalues:
     0.002821    0.005923    0.007355    0.009487    0.013406    0.014034
     0.014471    0.018561    0.027143    0.036398    0.040218    0.045415
     0.051062    0.052425    0.054406    0.060571    0.061197    0.067711
     0.069179    0.073407    0.077512    0.080580    0.094590    0.115050
     0.115526    0.138858    0.140109    0.145243    0.159557    0.160118
     0.161216    0.166982    0.177643    0.189535    0.193611    0.213647
     0.224242    0.250216    0.268344    0.276621    0.290461    0.295334
     0.298122    0.328555    0.331387    0.333496    0.335035    0.337692
     0.345327    0.386372    0.394806    0.431034    0.437230    0.458480
     0.496329    0.504939    0.525627    0.530819    0.532160    0.945763

 Minimum Search - Taking Simple RFO Step
 Searching for Lamda that Minimizes Along All modes
 Value Taken    Lamda =   0.00000000
 Step Taken.  Stepsize is  0.007359

                             Maximum     Tolerance    Cnvgd?
         Gradient           0.000055      0.000300     YES
         Displacement       0.003270      0.001200      NO
         Energy change     -0.000002      0.000001      NO


 New Cartesian Coordinates Obtained by Inverse Iteration

 Displacement from previous Coordinates is:  0.006117
 ----------------------------------------------------------------
             Standard Nuclear Orientation (Angstroms)
    I     Atom           X                Y                Z
 ----------------------------------------------------------------
    1      C       1.0585616219    -1.2929792121     0.5655425485
    2      O      -0.3105902107    -1.3658713464     0.1587977417
    3      C      -1.1388184694    -0.2749166839     0.5940982460
    4      C      -0.6306631238     1.0325544863    -0.0219415406
    5      O      -1.4136287124     2.0918577224     0.5030663835
    6      C       0.8574578781     1.2397449669     0.3164778418
    7      C       1.6550266967    -0.0076299751    -0.0254133666
    8      O       1.3614171458     2.3790209280    -0.3380493147
    9      C      -2.5613159616    -0.6279275300     0.1701372803
   10      H      -1.1084622029    -0.1920646046     1.6913188734
   11      H      -0.7371142304     0.9744165212    -1.1114826507
   12      H       0.9248836761     1.3887150361     1.4062231508
   13      H       2.1324210184     2.0953066065    -0.8540467474
   14      H      -1.1115129485     2.9132665917     0.0983107173
   15      H      -3.2250864168     0.1932269568     0.4416688081
   16      O      -2.6832666307    -0.8093586167    -1.2315704283
   17      H      -2.8741861983    -1.5281035616     0.7141353257
   18      H      -2.0949925109    -1.5282728607    -1.4893955727
   19      H       1.0896645646    -1.2326402060     1.6683996198
   20      O       1.7364714100    -2.3902500340     0.0835132839
   21      H       1.3471350996    -3.1837281104     0.4680405362
   22      O       2.6350283814     0.0400574201    -0.7254990622
 ----------------------------------------------------------------
 Molecular Point Group                 C1    NOp =  1
 Largest Abelian Subgroup              C1    NOp =  1
 Nuclear Repulsion Energy =   799.7904790306 hartrees
 There are       47 alpha and       47 beta electrons
 Applying Cartesian multipole field
    Component          Value
    ---------          -----
     (2,0,0)        1.00000E-11
     (0,2,0)        2.00000E-11
     (0,0,2)       -3.00000E-11
 Nucleus-field energy     =     0.0000000208 hartrees
 Requested basis set is 6-311++G(d,p)
 There are 122 shells and 334 basis functions
 A cutoff of  1.0D-11 yielded   6543 shell pairs
 There are     49500 function pairs (     52959 Cartesian)
 Smallest overlap matrix eigenvalue = 6.07E-06
 Guess MOs from SCF MO coefficient file
 Reading MOs from coefficient file
 Reading MOs from coefficient file
 A restricted hybrid HF-DFT SCF calculation will be
 performed using Pulay DIIS extrapolation
 Exchange:     0.2000 Hartree-Fock + 0.0800 Slater + 0.7200 B88
 Correlation:  0.1900 VWN1RPA + 0.8100 LYP
 Using SG-1 standard quadrature grid
 SCF converges when DIIS error is below 1.0E-08
 Geometry optimization detected.  Setting ReadMinima to 0
 Setting SaveMinima to 0
 ---------------------------------------
  Cycle       Energy         DIIS Error
 ---------------------------------------
    1    -686.1818256818      1.74E-05
    2    -686.1817195979      2.27E-06
    3    -686.1817197207      1.79E-06
    4    -686.1817196314      9.40E-07
    5    -686.1817197243      1.64E-07
    6    -686.1817197054      1.34E-07
    7    -686.1817197106      2.39E-08
    8    -686.1817197108      7.43E-09 Convergence criterion met
 ---------------------------------------
 SCF time:  CPU 308.27 s  wall 309.08 s
 SCF   energy in the final basis set = -686.1817197108
 Total energy in the final basis set = -686.1817197108

 --------------------------------------------------------------

                    Orbital Energies (a.u.)
 --------------------------------------------------------------

 Alpha MOs
 -- Occupied --
-19.170 -19.167 -19.159 -19.148 -19.147 -19.135 -10.315 -10.295
-10.256 -10.255 -10.251 -10.233  -1.119  -1.092  -1.065  -1.051
 -1.041  -1.033  -0.810  -0.793  -0.715  -0.670  -0.633  -0.598
 -0.590  -0.555  -0.533  -0.530  -0.525  -0.512  -0.493  -0.470
 -0.450  -0.441  -0.435  -0.410  -0.401  -0.392  -0.387  -0.370
 -0.351  -0.339  -0.328  -0.324  -0.296  -0.291  -0.281
 -- Virtual --
 -0.067  -0.022  -0.007  -0.005   0.000   0.013   0.021   0.031
  0.038   0.042   0.054   0.062   0.071   0.075   0.084   0.086
  0.095   0.097   0.101   0.103   0.108   0.114   0.117   0.122
  0.126   0.130   0.135   0.138   0.141   0.143   0.146   0.154
  0.161   0.165   0.171   0.173   0.181   0.192   0.193   0.197
  0.202   0.216   0.219   0.229   0.234   0.239   0.239   0.247
  0.253   0.265   0.267   0.273   0.275   0.284   0.290   0.294
  0.303   0.309   0.311   0.316   0.317   0.319   0.324   0.330
  0.337   0.343   0.347   0.359   0.361   0.366   0.371   0.379
  0.388   0.396   0.403   0.416   0.421   0.434   0.437   0.459
  0.485   0.494   0.525   0.532   0.536   0.558   0.559   0.571
  0.581   0.590   0.605   0.611   0.625   0.633   0.642   0.653
  0.679   0.685   0.694   0.707   0.721   0.733   0.737   0.746
  0.764   0.771   0.786   0.805   0.845   0.884   0.942   0.953
  0.978   1.004   1.015   1.037   1.062   1.071   1.098   1.110
  1.121   1.140   1.157   1.166   1.187   1.189   1.193   1.196
  1.213   1.222   1.234   1.240   1.262   1.281   1.287   1.322
  1.341   1.361   1.376   1.389   1.404   1.424   1.444   1.452
  1.475   1.487   1.502   1.523   1.536   1.551   1.560   1.578
  1.582   1.591   1.600   1.616   1.625   1.658   1.664   1.682
  1.687   1.716   1.719   1.725   1.748   1.761   1.783   1.803
  1.813   1.820   1.842   1.860   1.905   1.918   1.925   1.969
  2.010   2.025   2.047   2.051   2.067   2.084   2.114   2.121
  2.150   2.159   2.174   2.184   2.232   2.264   2.295   2.308
  2.396   2.469   2.486   2.494   2.522   2.569   2.582   2.608
  2.631   2.648   2.661   2.697   2.716   2.761   2.788   2.794
  2.831   2.854   2.862   2.873   2.885   2.900   2.935   2.957
  2.971   2.993   3.026   3.043   3.059   3.099   3.120   3.132
  3.138   3.160   3.176   3.197   3.214   3.233   3.253   3.270
  3.308   3.324   3.366   3.367   3.383   3.409   3.474   3.532
  3.704   3.768   3.841   3.855   3.863   3.886   3.899   3.918
  3.964   3.994   4.032   4.068   4.137   4.152   4.189   4.228
  4.321   5.029   5.054   5.068   5.089   5.109   5.132   5.172
  5.322   5.395   5.403   5.429   5.437   5.579   5.624   5.647
  5.652   5.750   5.776  23.708  23.756  23.794  23.806  23.846
 23.871  49.891  49.904  49.920  49.928  49.958  49.992
 --------------------------------------------------------------

          Ground-State Mulliken Net Atomic Charges

     Atom                 Charge (a.u.)
  ----------------------------------------
      1 C                    -0.145810
      2 O                    -0.108009
      3 C                    -0.367163
      4 C                    -0.084196
      5 O                    -0.202415
      6 C                    -0.480214
      7 C                     0.342558
      8 O                    -0.231528
      9 C                    -0.381280
     10 H                     0.206268
     11 H                     0.248936
     12 H                     0.252833
     13 H                     0.270983
     14 H                     0.274943
     15 H                     0.209105
     16 O                    -0.209948
     17 H                     0.164175
     18 H                     0.255424
     19 H                     0.194045
     20 O                    -0.197500
     21 H                     0.258233
     22 O                    -0.269441
  ----------------------------------------
  Sum of atomic charges =     0.000000

 -----------------------------------------------------------------
                    Cartesian Multipole Moments
 -----------------------------------------------------------------
    Charge (ESU x 10^10)
                -0.0000
    Dipole Moment (Debye)
         X      -0.3974      Y      -1.5266      Z       2.9435
       Tot       3.3396
    Quadrupole Moments (Debye-Ang)
        XX     -84.0476     XY       2.3674     YY     -66.1257
        XZ       0.7456     YZ      -5.5324     ZZ     -69.6798
    Octopole Moments (Debye-Ang^2)
       XXX      -2.4066    XXY       8.2177    XYY      -4.8012
       YYY     -30.2686    XXZ      19.7321    XYZ      -3.8142
       YYZ      -1.3656    XZZ       8.5689    YZZ      -4.9307
       ZZZ      -3.3238
    Hexadecapole Moments (Debye-Ang^3)
      XXXX   -1447.3755   XXXY      32.7014   XXYY    -380.5290
      XYYY     -54.3131   YYYY    -801.8744   XXXZ     -39.1414
      XXYZ     -26.6582   XYYZ      18.2630   YYYZ     -30.7811
      XXZZ    -278.4039   XYZZ       8.8667   YYZZ    -185.6549
      XZZZ      -3.5317   YZZZ       1.4040   ZZZZ    -224.6327
 -----------------------------------------------------------------
 Calculating analytic gradient of the SCF energy
 Gradient of SCF Energy
            1           2           3           4           5           6
    1  -0.0000305   0.0000074   0.0000258   0.0000325  -0.0000310  -0.0000148
    2  -0.0000160   0.0000240  -0.0000342  -0.0000157   0.0000099  -0.0000270
    3  -0.0000037   0.0000187  -0.0000229  -0.0000141   0.0000077   0.0000054
            7           8           9          10          11          12
    1   0.0000168   0.0000067  -0.0000117  -0.0000032  -0.0000079  -0.0000075
    2   0.0000242   0.0000339   0.0000063   0.0000013  -0.0000004   0.0000080
    3   0.0000279   0.0000451  -0.0000024  -0.0000008  -0.0000001   0.0000046
           13          14          15          16          17          18
    1   0.0000003   0.0000090  -0.0000119   0.0000238   0.0000064  -0.0000099
    2  -0.0000107   0.0000073  -0.0000168   0.0000273  -0.0000058  -0.0000124
    3  -0.0000040   0.0000067  -0.0000127  -0.0000305  -0.0000130  -0.0000078
           19          20          21          22
    1  -0.0000018  -0.0000009   0.0000039  -0.0000012
    2  -0.0000020   0.0000015  -0.0000052   0.0000025
    3  -0.0000017   0.0000002  -0.0000011  -0.0000014
 Max gradient component =       4.512E-05
 RMS gradient           =       1.613E-05
 Gradient time:  CPU 190.62 s  wall 190.60 s
 Geometry Optimization Parameters
   NAtoms,    NIC,     NZ,  NCons,   NDum,   NFix, NCnnct, MaxDiis
       22     161       0       0       0       0       0       0

 Cartesian Hessian Update
 Hessian Updated using BFGS Update


** GEOMETRY OPTIMIZATION IN DELOCALIZED INTERNAL COORDINATES **
   Searching for a Minimum

   Optimization Cycle:   8

                       Coordinates (Angstroms)
     ATOM                X               Y               Z
      1  C         1.0585616219   -1.2929792121    0.5655425485
      2  O        -0.3105902107   -1.3658713464    0.1587977417
      3  C        -1.1388184694   -0.2749166839    0.5940982460
      4  C        -0.6306631238    1.0325544863   -0.0219415406
      5  O        -1.4136287124    2.0918577224    0.5030663835
      6  C         0.8574578781    1.2397449669    0.3164778418
      7  C         1.6550266967   -0.0076299751   -0.0254133666
      8  O         1.3614171458    2.3790209280   -0.3380493147
      9  C        -2.5613159616   -0.6279275300    0.1701372803
     10  H        -1.1084622029   -0.1920646046    1.6913188734
     11  H        -0.7371142304    0.9744165212   -1.1114826507
     12  H         0.9248836761    1.3887150361    1.4062231508
     13  H         2.1324210184    2.0953066065   -0.8540467474
     14  H        -1.1115129485    2.9132665917    0.0983107173
     15  H        -3.2250864168    0.1932269568    0.4416688081
     16  O        -2.6832666307   -0.8093586167   -1.2315704283
     17  H        -2.8741861983   -1.5281035616    0.7141353257
     18  H        -2.0949925109   -1.5282728607   -1.4893955727
     19  H         1.0896645646   -1.2326402060    1.6683996198
     20  O         1.7364714100   -2.3902500340    0.0835132839
     21  H         1.3471350996   -3.1837281104    0.4680405362
     22  O         2.6350283814    0.0400574201   -0.7254990622
   Point Group: c1    Number of degrees of freedom:    60


   Energy is   -686.181719711

 Hessian Updated using BFGS Update

 60 Hessian modes will be used to form the next step
  Hessian Eigenvalues:
     0.002633    0.005167    0.007154    0.008867    0.010103    0.013851
     0.014472    0.018539    0.027012    0.036610    0.041037    0.045563
     0.051098    0.052426    0.054657    0.060226    0.061009    0.067903
     0.069043    0.073394    0.077150    0.080606    0.094314    0.114933
     0.115587    0.138566    0.140057    0.145263    0.159657    0.159818
     0.163052    0.168029    0.177874    0.189607    0.196700    0.214385
     0.224913    0.250287    0.267787    0.276432    0.291379    0.295187
     0.298619    0.328501    0.331394    0.333438    0.335058    0.337698
     0.345285    0.378426    0.395405    0.430643    0.436116    0.459034
     0.496858    0.504099    0.525834    0.531127    0.532280    0.951376

 Minimum Search - Taking Simple RFO Step
 Searching for Lamda that Minimizes Along All modes
 Value Taken    Lamda =   0.00000000
 Step Taken.  Stepsize is  0.007314

                             Maximum     Tolerance    Cnvgd?
         Gradient           0.000023      0.000300     YES
         Displacement       0.004439      0.001200      NO
         Energy change     -0.000000      0.000001     YES

 Final energy is   -686.18171971077163     


 ******************************
 **  OPTIMIZATION CONVERGED  **
 ******************************

                       Coordinates (Angstroms)
     ATOM                X               Y               Z
      1  C         1.0585616219   -1.2929792121    0.5655425485
      2  O        -0.3105902107   -1.3658713464    0.1587977417
      3  C        -1.1388184694   -0.2749166839    0.5940982460
      4  C        -0.6306631238    1.0325544863   -0.0219415406
      5  O        -1.4136287124    2.0918577224    0.5030663835
      6  C         0.8574578781    1.2397449669    0.3164778418
      7  C         1.6550266967   -0.0076299751   -0.0254133666
      8  O         1.3614171458    2.3790209280   -0.3380493147
      9  C        -2.5613159616   -0.6279275300    0.1701372803
     10  H        -1.1084622029   -0.1920646046    1.6913188734
     11  H        -0.7371142304    0.9744165212   -1.1114826507
     12  H         0.9248836761    1.3887150361    1.4062231508
     13  H         2.1324210184    2.0953066065   -0.8540467474
     14  H        -1.1115129485    2.9132665917    0.0983107173
     15  H        -3.2250864168    0.1932269568    0.4416688081
     16  O        -2.6832666307   -0.8093586167   -1.2315704283
     17  H        -2.8741861983   -1.5281035616    0.7141353257
     18  H        -2.0949925109   -1.5282728607   -1.4893955727
     19  H         1.0896645646   -1.2326402060    1.6683996198
     20  O         1.7364714100   -2.3902500340    0.0835132839
     21  H         1.3471350996   -3.1837281104    0.4680405362
     22  O         2.6350283814    0.0400574201   -0.7254990622

Z-matrix Print:
$molecule
0 1
O 
C  1 1.430151
H  2 1.104944 1 108.276392
O  2 1.376923 1 109.338992 3 122.615132 0
H  4 0.963873 2 108.511469 1 -61.980019 0
C  1 1.437230 2 115.268455 3 57.498608 0
H  6 1.100763 1 110.068376 2 -57.194413 0
C  6 1.525732 1 106.110333 2 -174.597305 0
H  8 1.090236 6 108.914912 1 -177.599005 0
H  8 1.097332 6 108.534372 1 64.200860 0
O  8 1.418652 6 112.599721 1 -59.254663 0
H  11 0.964042 8 107.888333 6 59.938144 0
C  6 1.532060 1 109.564711 2 62.791051 0
H  13 1.096272 6 108.793896 1 63.845643 0
O  13 1.418024 6 107.788704 1 -176.030993 0
H  15 0.964268 13 107.935630 6 -178.471092 0
C  2 1.535292 1 107.766015 3 -117.906248 0
O  17 1.205320 2 124.929628 1 -124.346489 0
C  17 1.519523 2 113.374229 1 53.683242 0
H  19 1.101945 17 107.539760 2 65.478320 0
O  19 1.407242 17 111.836815 2 -174.659260 0
H  21 0.970152 19 107.171360 17 -1.162819 0
$end


 --------------------------------------------------------------

                    Orbital Energies (a.u.)
 --------------------------------------------------------------

 Alpha MOs
 -- Occupied --
-19.170 -19.167 -19.159 -19.148 -19.147 -19.135 -10.315 -10.295
-10.256 -10.255 -10.251 -10.233  -1.119  -1.092  -1.065  -1.051
 -1.041  -1.033  -0.810  -0.793  -0.715  -0.670  -0.633  -0.598
 -0.590  -0.555  -0.533  -0.530  -0.525  -0.512  -0.493  -0.470
 -0.450  -0.441  -0.435  -0.410  -0.401  -0.392  -0.387  -0.370
 -0.351  -0.339  -0.328  -0.324  -0.296  -0.291  -0.281
 -- Virtual --
 -0.067  -0.022  -0.007  -0.005   0.000   0.013   0.021   0.031
  0.038   0.042   0.054   0.062   0.071   0.075   0.084   0.086
  0.095   0.097   0.101   0.103   0.108   0.114   0.117   0.122
  0.126   0.130   0.135   0.138   0.141   0.143   0.146   0.154
  0.161   0.165   0.171   0.173   0.181   0.192   0.193   0.197
  0.202   0.216   0.219   0.229   0.234   0.239   0.239   0.247
  0.253   0.265   0.267   0.273   0.275   0.284   0.290   0.294
  0.303   0.309   0.311   0.316   0.317   0.319   0.324   0.330
  0.337   0.343   0.347   0.359   0.361   0.366   0.371   0.379
  0.388   0.396   0.403   0.416   0.421   0.434   0.437   0.459
  0.485   0.494   0.525   0.532   0.536   0.558   0.559   0.571
  0.581   0.590   0.605   0.611   0.625   0.633   0.642   0.653
  0.679   0.685   0.694   0.707   0.721   0.733   0.737   0.746
  0.764   0.771   0.786   0.805   0.845   0.884   0.942   0.953
  0.978   1.004   1.015   1.037   1.062   1.071   1.098   1.110
  1.121   1.140   1.157   1.166   1.187   1.189   1.193   1.196
  1.213   1.222   1.234   1.240   1.262   1.281   1.287   1.322
  1.341   1.361   1.376   1.389   1.404   1.424   1.444   1.452
  1.475   1.487   1.502   1.523   1.536   1.551   1.560   1.578
  1.582   1.591   1.600   1.616   1.625   1.658   1.664   1.682
  1.687   1.716   1.719   1.725   1.748   1.761   1.783   1.803
  1.813   1.820   1.842   1.860   1.905   1.918   1.925   1.969
  2.010   2.025   2.047   2.051   2.067   2.084   2.114   2.121
  2.150   2.159   2.174   2.184   2.232   2.264   2.295   2.308
  2.396   2.469   2.486   2.494   2.522   2.569   2.582   2.608
  2.631   2.648   2.661   2.697   2.716   2.761   2.788   2.794
  2.831   2.854   2.862   2.873   2.885   2.900   2.935   2.957
  2.971   2.993   3.026   3.043   3.059   3.099   3.120   3.132
  3.138   3.160   3.176   3.197   3.214   3.233   3.253   3.270
  3.308   3.324   3.366   3.367   3.383   3.409   3.474   3.532
  3.704   3.768   3.841   3.855   3.863   3.886   3.899   3.918
  3.964   3.994   4.032   4.068   4.137   4.152   4.189   4.228
  4.321   5.029   5.054   5.068   5.089   5.109   5.132   5.172
  5.322   5.395   5.403   5.429   5.437   5.579   5.624   5.647
  5.652   5.750   5.776  23.708  23.756  23.794  23.806  23.846
 23.871  49.891  49.904  49.920  49.928  49.958  49.992
 --------------------------------------------------------------

          Ground-State Mulliken Net Atomic Charges

     Atom                 Charge (a.u.)
  ----------------------------------------
      1 C                    -0.145810
      2 O                    -0.108009
      3 C                    -0.367163
      4 C                    -0.084196
      5 O                    -0.202415
      6 C                    -0.480214
      7 C                     0.342558
      8 O                    -0.231528
      9 C                    -0.381280
     10 H                     0.206268
     11 H                     0.248936
     12 H                     0.252833
     13 H                     0.270983
     14 H                     0.274943
     15 H                     0.209105
     16 O                    -0.209948
     17 H                     0.164175
     18 H                     0.255424
     19 H                     0.194045
     20 O                    -0.197500
     21 H                     0.258233
     22 O                    -0.269441
  ----------------------------------------
  Sum of atomic charges =     0.000000

 -----------------------------------------------------------------
                    Cartesian Multipole Moments
 -----------------------------------------------------------------
    Charge (ESU x 10^10)
                -0.0000
    Dipole Moment (Debye)
         X      -0.3974      Y      -1.5266      Z       2.9435
       Tot       3.3396
    Quadrupole Moments (Debye-Ang)
        XX     -84.0476     XY       2.3674     YY     -66.1257
        XZ       0.7456     YZ      -5.5324     ZZ     -69.6798
    Octopole Moments (Debye-Ang^2)
       XXX      -2.4066    XXY       8.2177    XYY      -4.8012
       YYY     -30.2686    XXZ      19.7321    XYZ      -3.8142
       YYZ      -1.3656    XZZ       8.5689    YZZ      -4.9307
       ZZZ      -3.3238
    Hexadecapole Moments (Debye-Ang^3)
      XXXX   -1447.3755   XXXY      32.7014   XXYY    -380.5290
      XYYY     -54.3131   YYYY    -801.8744   XXXZ     -39.1414
      XXYZ     -26.6582   XYYZ      18.2630   YYYZ     -30.7811
      XXZZ    -278.4039   XYZZ       8.8667   YYZZ    -185.6549
      XZZZ      -3.5317   YZZZ       1.4040   ZZZZ    -224.6327
 -----------------------------------------------------------------
Archival summary:
1\1\pikachu\OPT\ProcedureUnspecified\BasisUnspecified\6610\cher\WedDec1403:15:252016WedDec1403:15:252016\0\\#,OPT,ProcedureUnspecified,BasisUnspecified,\\0,1\O\C,1,1.43015\H,2,1.10494,1,108.276\O,2,1.37692,1,109.339,3,122.615,0\H,4,0.963873,2,108.511,1,-61.98,0\C,1,1.43723,2,115.268,3,57.4986,0\H,6,1.10076,1,110.068,2,-57.1944,0\C,6,1.52573,1,106.11,2,-174.597,0\H,8,1.09024,6,108.915,1,-177.599,0\H,8,1.09733,6,108.534,1,64.2009,0\O,8,1.41865,6,112.6,1,-59.2547,0\H,11,0.964042,8,107.888,6,59.9381,0\C,6,1.53206,1,109.565,2,62.7911,0\H,13,1.09627,6,108.794,1,63.8456,0\O,13,1.41802,6,107.789,1,-176.031,0\H,15,0.964268,13,107.936,6,-178.471,0\C,2,1.53529,1,107.766,3,-117.906,0\O,17,1.20532,2,124.93,1,-124.346,0\C,17,1.51952,2,113.374,1,53.6832,0\H,19,1.10195,17,107.54,2,65.4783,0\O,19,1.40724,17,111.837,2,-174.659,0\H,21,0.970152,19,107.171,17,-1.16282,0\\\@

 Total job time:  4819.07s(wall), 4815.49s(cpu) 
 Wed Dec 14 03:15:25 2016

        *************************************************************
        *                                                           *
        *  Thank you very much for using Q-Chem.  Have a nice day.  *
        *                                                           *
        *************************************************************


 
User input: 2 of 3 
 
pikachu 127.0.1
Q-Chem Developer Version! Running on 127.0.1.*
                  Welcome to Q-Chem
     A Quantum Leap Into The Future Of Chemistry


 Q-Chem 4.4, Q-Chem, Inc., Pleasanton, CA (2016)

 Y. Shao,  Z. Gan,  E. Epifanovsky,  A. T. B. Gilbert,  M. Wormit,  
 J. Kussmann,  A. W. Lange,  A. Behn,  J. Deng,  X. Feng,  D. Ghosh,  
 M. Goldey,  P. R. Horn,  L. D. Jacobson,  I. Kaliman,  F. Rob,  
 R. Z. Khaliullin,  T. Kus,  A. Landau,  J. Liu,  E. I. Proynov,  Y. M. Rhee,  
 R. M. Richard,  M. A. Rohrdanz,  R. P. Steele,  E. J. Sundstrom,  
 H. L. Woodcock III,  P. M. Zimmerman,  D. Zuev,  B. Albrecht,  E. Alguire,  
 B. Austin,  S. A. Baeppler,  G. J. O. Beran,  Y. A. Bernard,  E. Berquist,  
 K. Brandhorst,  K. B. Bravaya,  S. T. Brown,  D. Casanova,  C.-M. Chang,  
 Y. Chen,  S. H. Chien,  K. D. Closser,  M. P. Coons,  D. L. Crittenden,  
 S. Dasgupta,  M. Diedenhofen,  R. A. DiStasio Jr.,  H. Do,  A. D. Dutoi,  
 R. G. Edgar,  P.-T. Fang,  S. Fatehi,  Q. Feng,  L. Fusti-Molnar,  
 A. Ghysels,  A. Golubeva-Zadorozhnaya,  J. Gomes,  A. Gunina,  
 M. W. D. Hanson-Heine,  P. H. P. Harbach,  A. W. Hauser,  J. E. Herr,  
 E. G. Hohenstein,  Z. C. Holden,  K. Hui,  T.-C. Jagau,  H. Ji,  B. Kaduk,  
 K. Khistyaev,  Jaehoon Kim,  Jihan Kim,  R. A. King,  P. Klunzinger,  
 K. Koh,  D. Kosenkov,  T. Kowalczyk,  C. M. Krauter,  A. Kunitsa,  
 K. U. Lao,  A. Laurent,  K. V. Lawler,  J. Lee,  D. Lefrancois,  S. Lehtola,  
 S. V. Levchenko,  C. Y. Lin,  Y.-S. Lin,  F. Liu,  E. Livshits,  
 R. C. Lochan,  A. Luenser,  P. Manohar,  S. F. Manzer,  S.-P. Mao,  Y. Mao,  
 N. Mardirossian,  A. V. Marenich,  L. A. Martinez-Martinez,  S. A. Maurer,  
 N. J. Mayhall,  J.-M. Mewes,  A. F. Morrison,  K. Nanda,  T. S. Nguyen-Beck,  
 C. M. Oana,  R. Olivares-Amaya,  D. P. O'Neill,  J. A. Parkhill,  
 T. M. Perrine,  R. Peverati,  P. A. Pieniazek,  F. Plasser,  A. Prociuk,  
 D. R. Rehn,  E. Rosta,  N. J. Russ,  N. Sergueev,  S. M. Sharada,  
 S. Sharma,  D. W. Small,  A. Sodt,  T. Stauch,  T. Stein,  D. Stuck,  
 Y.-C. Su,  A. J. W. Thom,  T. Tsuchimochi,  L. Vogt,  O. Vydrov,  T. Wang,  
 M. A. Watson,  J. Wenzel,  A. White,  C. F. Williams,  V. Vanovschi,  
 K. Yao,  S. Yeganeh,  S. R. Yost,  Z.-Q. You,  I. Y. Zhang,  X. Zhang,  
 Y. Zhao,  B. R. Brooks,  G. K. L. Chan,  D. M. Chipman,  C. J. Cramer,  
 W. A. Goddard III,  M. S. Gordon,  W. J. Hehre,  A. Klamt,  
 H. F. Schaefer III,  M. W. Schmidt,  C. D. Sherrill,  D. G. Truhlar,  
 A. Warshel,  X. Xu,  A. Aspuru-Guzik,  R. Baer,  A. T. Bell,  N. A. Besley,  
 J.-D. Chai,  A. Dreuw,  B. D. Dunietz,  T. R. Furlani,  S. R. Gwaltney,  
 C.-P. Hsu,  Y. Jung,  J. Kong,  D. S. Lambrecht,  W. Liang,  C. Ochsenfeld,  
 V. A. Rassolov,  L. V. Slipchenko,  J. E. Subotnik,  T. Van Voorhis,  
 J. M. Herbert,  A. I. Krylov,  P. M. W. Gill,  M. Head-Gordon

 Contributors to earlier versions of Q-Chem not listed above: 
 R. D. Adamson,  J. Baker,  E. F. C. Byrd,  A. K. Chakraborty,  C.-L. Cheng,  
 H. Dachsel,  R. J. Doerksen,  G. Hawkins,  A. Heyden,  S. Hirata,  
 G. Kedziora,  F. J. Keil,  C. Kelley,  P. P. Korambath,  W. Kurlancheek,  
 A. M. Lee,  M. S. Lee,  D. Liotard,  I. Lotan,  P. E. Maslen,  N. Nair,  
 D. Neuhauser,  R. Olson,  B. Peters,  J. Ritchie,  N. E. Schultz,  
 N. Shenvi,  A. C. Simmonett,  K. S. Thanthiriwatte,  Q. Wu,  W. Zhang

 Please cite Q-Chem as follows:
 Y. Shao et al., Mol. Phys. 113, 184-215 (2015)
 DOI: 10.1080/00268976.2014.952696

 Q-Chem 4.4.2 for Intel X86 EM64T Linux

 Parts of Q-Chem use Armadillo 5.200.1 (Boston Tea Smuggler).
 http://arma.sourceforge.net/

 Q-Chem begins on Wed Dec 14 03:15:25 2016  


Host: 0

     Scratch files written to /scratch/cher/qchem8165//
The previous job contains 0 fragments, simply inherited here
FILE_GEOM_ORG=        593

Checking the input file for inconsistencies... 	...done.

--------------------------------------------------------------
User input:
--------------------------------------------------------------

$molecule
   read
$end

$rem
   BASIS 6-311++G**
   JOB_TYPE FREQUENCY
   METHOD B3LYP
$end

--------------------------------------------------------------
 ----------------------------------------------------------------
             Standard Nuclear Orientation (Angstroms)
    I     Atom           X                Y                Z
 ----------------------------------------------------------------
    1      C       1.0624370696    -1.2896478113     0.5526082666
    2      O      -0.3086152738    -1.3663317689     0.1530255039
    3      C      -1.1386503607    -0.2801906140     0.5968383016
    4      C      -0.6388778803     1.0314880451    -0.0171114505
    5      O      -1.4230420911     2.0858233891     0.5160444858
    6      C       0.8502536580     1.2431789442     0.3139986742
    7      C       1.6507386563     0.0001580961    -0.0368186622
    8      O       1.3462671324     2.3867900018    -0.3390364241
    9      C      -2.5620645900    -0.6371320549     0.1792937979
   10      H      -1.1026490753    -0.2012542375     1.6941769143
   11      H      -0.7510255254     0.9769433467    -1.1062668449
   12      H       0.9230290066     1.3884029960     1.4039054967
   13      H       2.1155391810     2.1079532493    -0.8602510814
   14      H      -1.1262888098     2.9098745934     0.1126951120
   15      H      -3.2274991618     0.1804496398     0.4574525330
   16      O      -2.6909345785    -0.8138809183    -1.2223930682
   17      H      -2.8685126364    -1.5405024831     0.7216497793
   18      H      -2.1013129585    -1.5295657423    -1.4860586012
   19      H       1.0993021435    -1.2332420158     1.6554959584
   20      O       1.7419272850    -2.3825138366     0.0628593030
   21      H       1.3577381314    -3.1788971473     0.4465567680
   22      O       2.6267300744     0.0542019041    -0.7420260003
 ----------------------------------------------------------------
 Molecular Point Group                 C1    NOp =  1
 Largest Abelian Subgroup              C1    NOp =  1
 Nuclear Repulsion Energy =   799.7904790306 hartrees
 There are       47 alpha and       47 beta electrons
 Requested basis set is 6-311++G(d,p)
 There are 122 shells and 334 basis functions

 Total QAlloc Memory Limit   2000 MB
 Mega-Array Size        61 MB
 MEM_STATIC part        62 MB
 A cutoff of  1.0D-11 yielded   6543 shell pairs
 There are     49500 function pairs (     52959 Cartesian)

 -------------------------------------------------------
 OpenMP Integral Computing Module                       
 Release: version 1.0, May 2013, Q-Chem Inc. Pittsburgh 
 -------------------------------------------------------
 Integral Job Info:
 Integral job number is                      11
 Integral operator is                         1
 short-range coefficients                     0
 long-range coefficients              100000000
 Omega coefficients                           0
 if combine SR and LR in K                    0
 Integral screening is                        0
 Integral computing path is                   2
 max size of driver memory is            800000
 size of driver memory is                593474
 size of scratch memory is              2260544
 max col of scratch BK array               1296
 max len of scratch array in speh3          155
 max len of scratch index in speh4           18
 max int batch size is                      520
 min int batch size is                       52
 fixed nKL is                                52
 max L of basis functions is                  2
 order of int derivative is                   0
 number of shells is                        122
 number of basis is                         346
 number of cartesian basis is               346
 number of contracted shell pairs          6543
 number of primitive shell pairs          15384
 maxK2 (contraction) of shell pair           36
 max number of K2 of shell pair               1
 max number of CS2 of shell pair           1138
 max number of PS2 of shell pair           2232
 mem total for path MDJ                   95464
 -------------------------------------------------------
 Smallest overlap matrix eigenvalue = 6.07E-06
 Guess from superposition of atomic densities
 Warning:  Energy on first SCF cycle will be non-variational
 A restricted hybrid HF-DFT SCF calculation will be
 performed using Pulay DIIS extrapolation
 Exchange:     0.2000 Hartree-Fock + 0.0800 Slater + 0.7200 B88
 Correlation:  0.1900 VWN1RPA + 0.8100 LYP
 Using SG-1 standard quadrature grid
 SCF converges when DIIS error is below 1.0E-08
 ---------------------------------------
  Cycle       Energy         DIIS Error
 ---------------------------------------
    1    -688.4896433414      3.47E-02
    2    -685.9352656730      4.92E-03
    3    -685.4711625420      8.46E-03
    4    -686.1600162763      1.38E-03
    5    -686.1785778077      5.61E-04
    6    -686.1814779700      1.46E-04
    7    -686.1817058008      3.71E-05
    8    -686.1817202389      1.00E-05
    9    -686.1817214727      2.24E-06
   10    -686.1817216076      8.82E-07
   11    -686.1817215890      2.64E-07
   12    -686.1817215740      6.27E-08
   13    -686.1817215762      2.86E-08
   14    -686.1817215770      8.56E-09 Convergence criterion met
 ---------------------------------------
 SCF time:  CPU 565.66 s  wall 566.81 s
 SCF   energy in the final basis set = -686.1817215770
 Total energy in the final basis set = -686.1817215770

 --------------------------------------------------------------

                    Orbital Energies (a.u.)
 --------------------------------------------------------------

 Alpha MOs
 -- Occupied --
-19.170 -19.167 -19.159 -19.148 -19.147 -19.135 -10.315 -10.295
-10.256 -10.255 -10.251 -10.233  -1.119  -1.092  -1.065  -1.051
 -1.041  -1.033  -0.810  -0.793  -0.715  -0.670  -0.633  -0.598
 -0.590  -0.555  -0.533  -0.530  -0.525  -0.512  -0.493  -0.470
 -0.450  -0.441  -0.435  -0.410  -0.401  -0.392  -0.387  -0.370
 -0.351  -0.339  -0.328  -0.324  -0.296  -0.291  -0.281
 -- Virtual --
 -0.067  -0.022  -0.007  -0.005   0.000   0.013   0.021   0.031
  0.038   0.042   0.054   0.062   0.071   0.075   0.084   0.086
  0.095   0.097   0.101   0.103   0.108   0.114   0.117   0.122
  0.126   0.130   0.135   0.138   0.141   0.143   0.146   0.154
  0.161   0.165   0.171   0.173   0.181   0.192   0.193   0.197
  0.202   0.216   0.219   0.229   0.234   0.239   0.239   0.247
  0.253   0.265   0.267   0.273   0.275   0.284   0.290   0.294
  0.303   0.309   0.311   0.316   0.317   0.319   0.324   0.330
  0.337   0.343   0.347   0.359   0.361   0.366   0.371   0.379
  0.388   0.396   0.403   0.416   0.421   0.434   0.437   0.459
  0.485   0.494   0.525   0.532   0.536   0.558   0.559   0.571
  0.581   0.590   0.605   0.611   0.625   0.633   0.642   0.653
  0.679   0.685   0.694   0.707   0.721   0.733   0.737   0.746
  0.764   0.771   0.786   0.805   0.845   0.884   0.942   0.953
  0.978   1.004   1.015   1.037   1.062   1.071   1.098   1.110
  1.121   1.140   1.157   1.166   1.187   1.189   1.193   1.196
  1.213   1.222   1.234   1.240   1.262   1.281   1.287   1.322
  1.341   1.361   1.376   1.389   1.404   1.424   1.444   1.452
  1.475   1.487   1.502   1.523   1.536   1.551   1.560   1.578
  1.582   1.591   1.600   1.616   1.625   1.658   1.664   1.682
  1.687   1.716   1.719   1.725   1.748   1.761   1.783   1.803
  1.813   1.820   1.842   1.860   1.905   1.918   1.925   1.969
  2.010   2.025   2.047   2.051   2.067   2.084   2.114   2.121
  2.150   2.159   2.174   2.184   2.232   2.264   2.295   2.308
  2.396   2.469   2.486   2.494   2.522   2.569   2.582   2.608
  2.631   2.648   2.661   2.697   2.716   2.761   2.788   2.794
  2.831   2.854   2.862   2.873   2.885   2.900   2.935   2.957
  2.971   2.993   3.026   3.043   3.059   3.099   3.120   3.132
  3.138   3.160   3.176   3.197   3.214   3.233   3.253   3.270
  3.308   3.324   3.366   3.367   3.383   3.409   3.474   3.532
  3.704   3.768   3.841   3.855   3.863   3.886   3.899   3.918
  3.964   3.994   4.032   4.068   4.137   4.152   4.189   4.228
  4.321   5.029   5.054   5.068   5.089   5.109   5.132   5.172
  5.322   5.395   5.403   5.429   5.437   5.579   5.624   5.647
  5.652   5.750   5.776  23.708  23.756  23.794  23.806  23.846
 23.871  49.891  49.904  49.920  49.928  49.958  49.992
 --------------------------------------------------------------

          Ground-State Mulliken Net Atomic Charges

     Atom                 Charge (a.u.)
  ----------------------------------------
      1 C                    -0.145775
      2 O                    -0.108057
      3 C                    -0.366958
      4 C                    -0.084322
      5 O                    -0.202406
      6 C                    -0.480306
      7 C                     0.342604
      8 O                    -0.231533
      9 C                    -0.381288
     10 H                     0.206254
     11 H                     0.248935
     12 H                     0.252852
     13 H                     0.270979
     14 H                     0.274937
     15 H                     0.209104
     16 O                    -0.209953
     17 H                     0.164198
     18 H                     0.255421
     19 H                     0.194035
     20 O                    -0.197507
     21 H                     0.258227
     22 O                    -0.269441
  ----------------------------------------
  Sum of atomic charges =     0.000000

 -----------------------------------------------------------------
                    Cartesian Multipole Moments
 -----------------------------------------------------------------
    Charge (ESU x 10^10)
                -0.0000
    Dipole Moment (Debye)
         X      -0.3754      Y      -1.5389      Z       2.9400
       Tot       3.3396
    Quadrupole Moments (Debye-Ang)
        XX     -84.0536     XY       2.2713     YY     -66.0710
        XZ       0.8421     YZ      -5.5211     ZZ     -69.7435
    Octopole Moments (Debye-Ang^2)
       XXX      -1.1328    XXY       8.0025    XYY      -4.3211
       YYY     -30.5654    XXZ      20.0912    XYZ      -3.8333
       YYZ      -1.3007    XZZ       8.6105    YZZ      -4.9186
       ZZZ      -3.0123
    Hexadecapole Moments (Debye-Ang^3)
      XXXX   -1448.6476   XXXY      31.1103   XXYY    -379.3986
      XYYY     -55.8786   YYYY    -802.4247   XXXZ     -35.6281
      XXYZ     -27.3580   XYYZ      18.9657   YYYZ     -31.1001
      XXZZ    -278.4537   XYZZ       9.0015   YYZZ    -186.0282
      XZZZ      -0.1695   YZZZ       0.0560   ZZZZ    -224.5519
 -----------------------------------------------------------------
 Calculating MO derivatives via CPSCF
   1         3          66      0.203962    0.026910
   2         3          66      0.024932    0.002852
   3         3          66      0.001841    0.000229
   4        30          39      0.000110    0.000017
   5        69           0      0.000000    0.000000    Roots Converged
 Calculating analytic Hessian of the SCF energy
 Polarizability Matrix (a.u.)
            1           2           3
    1-103.9796053   1.8447750   6.1967663
    2   1.8447750 -96.8433342   0.9734314
    3   6.1967663   0.9734314 -80.3650452

 Direct stationary perturbation theory relativistic correction:

 rels  =       0.232894011945
 relv  =      -1.153011501109
 rel2e =       0.528769183459
 E_rel =      -0.391348305705

 Hessian of the SCF Energy
            1           2           3           4           5           6
    1   0.3866924  -0.0210144  -0.0398835  -0.1453612  -0.0203543  -0.0299170
    2  -0.0210144   0.5552086   0.0364171  -0.0428721  -0.0862772  -0.0300026
    3  -0.0398835   0.0364171   0.5492646  -0.0610065  -0.0252483  -0.0814876
    4  -0.1453612  -0.0428721  -0.0610065   0.3962476  -0.0697392   0.0363434
    5  -0.0203543  -0.0862772  -0.0252483  -0.0697392   0.2743632   0.0920771
    6  -0.0299170  -0.0300026  -0.0814876   0.0363434   0.0920771   0.1559556
    7  -0.0343578   0.0280512   0.0106339  -0.0982014   0.0213959   0.0051432
    8   0.0160828  -0.0036966   0.0040016   0.0457930  -0.1430091  -0.0389946
    9   0.0022001   0.0087112  -0.0003054   0.0180778  -0.0418438  -0.0849338
   10   0.0080839   0.0046246   0.0011010  -0.0048150   0.0309180  -0.0054233
   11   0.0009696  -0.0019906  -0.0010156   0.0012804  -0.0324187   0.0036200
   12  -0.0032521  -0.0000345  -0.0009334   0.0006119  -0.0184570   0.0051861
   13  -0.0020127  -0.0014523   0.0009942   0.0043405  -0.0036905   0.0000541
   14  -0.0047216   0.0013658  -0.0014895   0.0014109  -0.0126048   0.0030992
   15   0.0007730   0.0002419  -0.0006159  -0.0009090   0.0055081   0.0010544
   16   0.0152988  -0.0072359   0.0025749   0.0033173   0.0039871  -0.0013994
   17   0.0117154  -0.0206324   0.0006436  -0.0009189   0.0050894  -0.0006279
   18  -0.0052530   0.0074848   0.0224140   0.0024908  -0.0008975  -0.0014534
   19  -0.0698204  -0.0125128   0.0022455  -0.0394087  -0.0284059   0.0060823
   20  -0.0142431  -0.1508383   0.0137862   0.0035199   0.0006208   0.0002449
   21   0.0098163   0.0331282  -0.0967396  -0.0093785  -0.0112408   0.0059595
   22  -0.0033567   0.0020259   0.0016840   0.0034832  -0.0004491  -0.0002059
   23   0.0079017   0.0012717  -0.0037859  -0.0011374   0.0003687  -0.0002777
   24   0.0003065  -0.0011460   0.0003050  -0.0002969   0.0007039   0.0002101
   25  -0.0003020   0.0018826   0.0025390  -0.0396331   0.0063339  -0.0047481
   26  -0.0000777  -0.0028251  -0.0037625   0.0404339   0.0003154   0.0061331
   27  -0.0004260  -0.0008189  -0.0025689   0.0131280   0.0009661   0.0013505
   28   0.0037097   0.0001757   0.0043763  -0.0060586   0.0100737   0.0230693
   29  -0.0041952   0.0006265  -0.0021232   0.0090782  -0.0105364  -0.0313786
   30  -0.0024431   0.0003281   0.0001862   0.0074742  -0.0105812  -0.0077899
   31  -0.0006784  -0.0002190  -0.0006408   0.0003215   0.0003984  -0.0006599
   32   0.0000107   0.0000660   0.0001169  -0.0002757   0.0019048  -0.0013851
   33  -0.0000281   0.0001941  -0.0004332  -0.0004476   0.0001684   0.0019477
   34  -0.0003479  -0.0001068  -0.0021394  -0.0008298  -0.0004419   0.0004691
   35   0.0001592  -0.0007008   0.0023598   0.0007577   0.0000339   0.0002817
   36   0.0005808   0.0000693  -0.0019574   0.0000639  -0.0000913   0.0004126
   37  -0.0007549  -0.0003927   0.0013110  -0.0007826   0.0001875  -0.0000207
   38  -0.0006172  -0.0000466  -0.0001903   0.0018507   0.0001772  -0.0002187
   39   0.0010865   0.0002176  -0.0003960   0.0002916  -0.0000155  -0.0001570
   40   0.0011214   0.0000554   0.0001982  -0.0005820   0.0021637  -0.0001825
   41  -0.0002879  -0.0002468   0.0000718   0.0000196  -0.0014677   0.0004504
   42  -0.0001718   0.0000619   0.0000654   0.0004215  -0.0013841   0.0006399
   43   0.0009006   0.0006281   0.0010672  -0.0076794  -0.0014239  -0.0025446
   44  -0.0002325   0.0006047   0.0001930  -0.0029495   0.0003574  -0.0002021
   45   0.0003034  -0.0001150   0.0006807  -0.0039567  -0.0002087   0.0002163
   46   0.0023797  -0.0012028  -0.0011779   0.0003575  -0.0002680  -0.0026173
   47   0.0003139   0.0001212   0.0006106   0.0000296   0.0016731   0.0012122
   48   0.0018944  -0.0003246   0.0000397   0.0002481  -0.0001406   0.0025822
   49  -0.0001869   0.0001128  -0.0001800   0.0035667   0.0001168  -0.0000645
   50  -0.0000364   0.0001277   0.0000386   0.0005500   0.0016569  -0.0002983
   51   0.0000132  -0.0000911   0.0000202   0.0002600   0.0000160   0.0000782
   52  -0.0017228   0.0006866   0.0001109   0.0009409   0.0004243   0.0014061
   53  -0.0009683   0.0002647   0.0002377   0.0006190  -0.0002688   0.0014377
   54  -0.0017526   0.0012394   0.0006227   0.0016717   0.0007882   0.0006521
   55  -0.0422729  -0.0047221   0.0033541  -0.0241591   0.0009827  -0.0405480
   56  -0.0013499  -0.0584591   0.0125630  -0.0014445   0.0056917  -0.0070336
   57  -0.0017611   0.0012949  -0.2742374  -0.0153209  -0.0009311  -0.0096000
   58  -0.1064789   0.0359114   0.0489570  -0.0460781   0.0496180   0.0169983
   59   0.0661670  -0.2047533  -0.0724567   0.0269692  -0.0074728   0.0013203
   60   0.0467586  -0.0423953  -0.1148364   0.0031242   0.0054358   0.0108569
   61   0.0064182   0.0273021  -0.0070723   0.0014445  -0.0011888  -0.0001832
   62  -0.0130780  -0.0369730   0.0149309  -0.0027843   0.0037263   0.0007042
   63  -0.0063719  -0.0188919   0.0051200   0.0015973  -0.0001995  -0.0007277
   64  -0.0169513  -0.0097255   0.0309532  -0.0004306  -0.0006386  -0.0010513
   65  -0.0221439   0.0077829   0.0241013  -0.0101904  -0.0019232  -0.0001619
   66   0.0275273   0.0044313  -0.0042075   0.0055116   0.0055756  -0.0009528
            7           8           9          10          11          12
    1  -0.0343578   0.0160828   0.0022001   0.0080839   0.0009696  -0.0032521
    2   0.0280512  -0.0036966   0.0087112   0.0046246  -0.0019906  -0.0000345
    3   0.0106339   0.0040016  -0.0003054   0.0011010  -0.0010156  -0.0009334
    4  -0.0982014   0.0457930   0.0180778  -0.0048150   0.0012804   0.0006119
    5   0.0213959  -0.1430091  -0.0418438   0.0309180  -0.0324187  -0.0184570
    6   0.0051432  -0.0389946  -0.0849338  -0.0054233   0.0036200   0.0051861
    7   0.4826070   0.0354727   0.0134339  -0.0930730  -0.0366494   0.0107174
    8   0.0354727   0.4426353   0.0032544  -0.0402006  -0.1296569   0.0405635
    9   0.0134339   0.0032544   0.5862470   0.0138907   0.0448082  -0.1084169
   10  -0.0930730  -0.0402006   0.0138907   0.4460647   0.0085455   0.0026165
   11  -0.0366494  -0.1296569   0.0448082   0.0085455   0.4945698  -0.0097142
   12   0.0107174   0.0405635  -0.1084169   0.0026165  -0.0097142   0.6039446
   13   0.0051708   0.0012638  -0.0034910  -0.1136224   0.0348157   0.0486131
   14   0.0247099  -0.0321872  -0.0167302   0.0653038  -0.1582659  -0.0481381
   15  -0.0068569   0.0054631   0.0065483   0.0416621  -0.0188748  -0.1042124
   16  -0.0105803  -0.0106641   0.0005096  -0.1292106   0.0009558  -0.0312541
   17  -0.0273919  -0.0101831  -0.0047857  -0.0288655  -0.0698280  -0.0044286
   18   0.0156108   0.0029315   0.0027960  -0.0285663   0.0001957  -0.0842992
   19   0.0018014  -0.0046907   0.0017061  -0.0242389   0.0274823   0.0085131
   20  -0.0066601   0.0114328   0.0018604   0.0188110   0.0104460   0.0023581
   21   0.0018125  -0.0011741  -0.0008755   0.0067702   0.0078663   0.0029806
   22  -0.0098633   0.0038850  -0.0017670  -0.0175951  -0.0379525   0.0229733
   23  -0.0018547   0.0023948  -0.0013032  -0.0114106  -0.0178957   0.0072216
   24   0.0013832  -0.0009505   0.0017843   0.0043779   0.0047062   0.0013070
   25  -0.1607897  -0.0221799  -0.0122124  -0.0128641  -0.0141629   0.0010393
   26  -0.0404359  -0.0863253  -0.0052073  -0.0320336  -0.0069830  -0.0065405
   27  -0.0255549   0.0007710  -0.0772064   0.0154453  -0.0000572   0.0090868
   28  -0.0537221  -0.0039761  -0.0162109   0.0011142  -0.0020268   0.0126547
   29  -0.0014032  -0.0488712  -0.0062046   0.0008576   0.0009570   0.0299562
   30  -0.0147132  -0.0071727  -0.2866526  -0.0008984  -0.0002022  -0.0166761
   31   0.0025401  -0.0005063   0.0132046  -0.0526462  -0.0031134  -0.0346334
   32   0.0032492   0.0004147   0.0292242  -0.0006781  -0.0507304  -0.0014066
   33   0.0002348   0.0015891  -0.0140833  -0.0314138  -0.0040954  -0.2959772
   34   0.0023068   0.0014006  -0.0011828  -0.0103519  -0.0090152  -0.0354132
   35   0.0005982   0.0004389  -0.0011610  -0.0008524   0.0006778  -0.0039653
   36   0.0005294   0.0008140  -0.0000900  -0.0037854  -0.0045037  -0.0124575
   37  -0.0003292  -0.0005907  -0.0006059  -0.0011523  -0.0016505   0.0027107
   38  -0.0024345   0.0009849  -0.0002021  -0.0016235  -0.0050711   0.0027258
   39  -0.0006218   0.0003565  -0.0001111  -0.0015203  -0.0011901   0.0002656
   40  -0.0031365   0.0010479   0.0018493   0.0050063   0.0256651  -0.0099845
   41   0.0037974  -0.0017544  -0.0037662  -0.0088032  -0.0302450   0.0142657
   42   0.0015674  -0.0008831  -0.0016654  -0.0044508  -0.0190802   0.0060408
   43  -0.0162520   0.0239621   0.0073861  -0.0002399   0.0016977   0.0009139
   44  -0.0037791   0.0065119   0.0026261   0.0003334   0.0003333   0.0002829
   45  -0.0005385   0.0069194   0.0031335   0.0003519  -0.0005437   0.0002031
   46  -0.0031628  -0.0030677  -0.0372056   0.0008986   0.0015529   0.0020369
   47  -0.0009073  -0.0008260  -0.0135031   0.0008974   0.0003490   0.0003249
   48  -0.0104602  -0.0093573  -0.0345603   0.0008696   0.0030997  -0.0024646
   49  -0.0136725  -0.0304224   0.0133012  -0.0060668   0.0016507  -0.0028029
   50  -0.0009621  -0.0085384   0.0037656  -0.0006372   0.0006055  -0.0014512
   51  -0.0024454  -0.0066594   0.0055287  -0.0022281   0.0000838  -0.0000934
   52   0.0023968  -0.0029186  -0.0034734  -0.0001620  -0.0004336  -0.0005702
   53   0.0013814  -0.0001731  -0.0002976  -0.0000775  -0.0008333  -0.0009137
   54   0.0005527  -0.0022876  -0.0005197  -0.0000364  -0.0003733   0.0003442
   55   0.0041296  -0.0046990  -0.0041641  -0.0008695   0.0002868   0.0005741
   56   0.0002824   0.0006914   0.0006833  -0.0008659   0.0002840   0.0000891
   57   0.0020090  -0.0012150   0.0000059  -0.0006836  -0.0003097  -0.0000097
   58  -0.0024564  -0.0064118  -0.0049510  -0.0021106  -0.0010828   0.0010255
   59   0.0001396   0.0052987   0.0019090  -0.0014811   0.0009642  -0.0003918
   60  -0.0007085   0.0010239   0.0012959   0.0000905   0.0000131  -0.0001064
   61  -0.0013392   0.0005964   0.0006968   0.0004941   0.0000318  -0.0002649
   62   0.0004335  -0.0009460  -0.0006514  -0.0002852  -0.0002122   0.0001712
   63  -0.0003978   0.0003408   0.0004746   0.0001086   0.0001285  -0.0001361
   64  -0.0000164   0.0008235  -0.0009923   0.0073567   0.0011528   0.0031750
   65   0.0029668  -0.0046359  -0.0011862  -0.0024771  -0.0050559  -0.0025176
   66  -0.0013309   0.0006655   0.0016062  -0.0082780  -0.0045614  -0.0035760
           13          14          15          16          17          18
    1  -0.0020127  -0.0047216   0.0007730   0.0152988   0.0117154  -0.0052530
    2  -0.0014523   0.0013658   0.0002419  -0.0072359  -0.0206324   0.0074848
    3   0.0009942  -0.0014895  -0.0006159   0.0025749   0.0006436   0.0224140
    4   0.0043405   0.0014109  -0.0009090   0.0033173  -0.0009189   0.0024908
    5  -0.0036905  -0.0126048   0.0055081   0.0039871   0.0050894  -0.0008975
    6   0.0000541   0.0030992   0.0010544  -0.0013994  -0.0006279  -0.0014534
    7   0.0051708   0.0247099  -0.0068569  -0.0105803  -0.0273919   0.0156108
    8   0.0012638  -0.0321872   0.0054631  -0.0106641  -0.0101831   0.0029315
    9  -0.0034910  -0.0167302   0.0065483   0.0005096  -0.0047857   0.0027960
   10  -0.1136224   0.0653038   0.0416621  -0.1292106  -0.0288655  -0.0285663
   11   0.0348157  -0.1582659  -0.0188748   0.0009558  -0.0698280   0.0001957
   12   0.0486131  -0.0481381  -0.1042124  -0.0312541  -0.0044286  -0.0842992
   13   0.2174326   0.0327455  -0.1482853  -0.0372404   0.0427563   0.0139560
   14   0.0327455   0.5907646  -0.1179730   0.0145481  -0.0121848  -0.0012013
   15  -0.1482853  -0.1179730   0.2058218   0.0024822   0.0000116   0.0042800
   16  -0.0372404   0.0145481   0.0024822   0.4432232   0.0100600  -0.0368806
   17   0.0427563  -0.0121848   0.0000116   0.0100600   0.4810274  -0.0062475
   18   0.0139560  -0.0012013   0.0042800  -0.0368806  -0.0062475   0.5504733
   19  -0.0034612  -0.0015171  -0.0011807  -0.0871388   0.0328921  -0.0062596
   20  -0.0118326   0.0032966   0.0008865   0.0111073  -0.1484348  -0.0004521
   21  -0.0049844   0.0033459   0.0015260  -0.0096037  -0.0144574  -0.0864120
   22   0.0027803  -0.0015622  -0.0004464  -0.0963849  -0.0537924   0.0420803
   23  -0.0001905   0.0041133  -0.0001168  -0.0127524  -0.1765766   0.0400231
   24  -0.0000491   0.0004122   0.0011740   0.0335551   0.0741848  -0.1057060
   25  -0.0019380   0.0009469   0.0000780   0.0003478  -0.0005129   0.0005167
   26   0.0007934   0.0007903  -0.0002787   0.0015479  -0.0036098   0.0029017
   27  -0.0000511  -0.0002793  -0.0008074  -0.0006140   0.0020915  -0.0029699
   28   0.0001487   0.0005166  -0.0007386   0.0008379   0.0004221   0.0010513
   29  -0.0003760   0.0022741  -0.0012760   0.0008271   0.0009172   0.0005957
   30  -0.0004647  -0.0000333   0.0018206  -0.0008675  -0.0006961  -0.0000325
   31  -0.0017211   0.0103137   0.0255126  -0.0097589   0.0007790  -0.0331247
   32   0.0073316  -0.0107579  -0.0333149  -0.0044958   0.0016853  -0.0036310
   33   0.0059048  -0.0105190  -0.0095729  -0.0026116   0.0025559  -0.0077890
   34   0.0049696  -0.0007762   0.0016293  -0.0419758  -0.0004474  -0.0146194
   35  -0.0001645   0.0002561   0.0011219  -0.0003534  -0.0551818  -0.0507150
   36   0.0019785   0.0005599   0.0022280  -0.0192833  -0.0424722  -0.2731434
   37   0.0004498  -0.0001083  -0.0003679  -0.0153133  -0.0037286   0.0102767
   38   0.0012303  -0.0003260  -0.0001820  -0.0304485   0.0071277   0.0201382
   39  -0.0004199  -0.0006635  -0.0000680   0.0166143   0.0005777  -0.0167669
   40  -0.0737762  -0.1445492   0.0883766   0.0007756   0.0042411  -0.0018527
   41  -0.1068743  -0.3746143   0.1583157  -0.0003732   0.0014080   0.0006418
   42   0.0820005   0.1924666  -0.1105198   0.0010345  -0.0007563   0.0013260
   43   0.0009176  -0.0004517  -0.0002682   0.0000184   0.0000016  -0.0000948
   44  -0.0009312  -0.0013187   0.0002432   0.0000164  -0.0000071  -0.0001629
   45  -0.0004598  -0.0001100  -0.0001435  -0.0000382   0.0000655  -0.0000169
   46   0.0010038  -0.0013191  -0.0008665   0.0006006   0.0007533  -0.0010124
   47  -0.0003281  -0.0005886  -0.0003875   0.0001971   0.0006687  -0.0009251
   48  -0.0001246  -0.0005118   0.0011525   0.0006519   0.0001053   0.0007765
   49   0.0007638   0.0002407  -0.0000931   0.0006075  -0.0010091   0.0009898
   50  -0.0006116  -0.0001108   0.0000549   0.0002266  -0.0001008   0.0002756
   51  -0.0000556   0.0001504   0.0001267   0.0001857  -0.0003139   0.0003404
   52  -0.0003801   0.0006211   0.0002353  -0.0001672  -0.0002035   0.0000433
   53  -0.0001976   0.0005140   0.0004699  -0.0002241  -0.0001820   0.0001263
   54  -0.0000272   0.0002034  -0.0000575  -0.0001848  -0.0001378   0.0000480
   55   0.0001978   0.0003532  -0.0000552  -0.0003456  -0.0006039  -0.0011109
   56   0.0001452   0.0000644  -0.0000404  -0.0001744  -0.0012277  -0.0025586
   57   0.0000639   0.0003510   0.0001035   0.0006777   0.0002574  -0.0013175
   58   0.0007331   0.0014653  -0.0002826  -0.0014262  -0.0016634   0.0020812
   59   0.0011037  -0.0010346  -0.0000466  -0.0044612  -0.0010161   0.0041237
   60  -0.0000691   0.0000166   0.0002216   0.0013010   0.0012069  -0.0031569
   61  -0.0001338  -0.0003973   0.0000403   0.0005983   0.0005549  -0.0001933
   62   0.0000332   0.0004176  -0.0000506  -0.0012386  -0.0002923   0.0013261
   63  -0.0000291  -0.0001826  -0.0000294  -0.0004087  -0.0003059   0.0008206
   64  -0.0046225   0.0022268  -0.0004390  -0.0360836   0.0149614   0.0398709
   65   0.0044305   0.0001369   0.0002242   0.0289479   0.0015337  -0.0139730
   66   0.0049460  -0.0027735  -0.0000306   0.0435590  -0.0064710  -0.0002113
           19          20          21          22          23          24
    1  -0.0698204  -0.0142431   0.0098163  -0.0033567   0.0079017   0.0003065
    2  -0.0125128  -0.1508383   0.0331282   0.0020259   0.0012717  -0.0011460
    3   0.0022455   0.0137862  -0.0967396   0.0016840  -0.0037859   0.0003050
    4  -0.0394087   0.0035199  -0.0093785   0.0034832  -0.0011374  -0.0002969
    5  -0.0284059   0.0006208  -0.0112408  -0.0004491   0.0003687   0.0007039
    6   0.0060823   0.0002449   0.0059595  -0.0002059  -0.0002777   0.0002101
    7   0.0018014  -0.0066601   0.0018125  -0.0098633  -0.0018547   0.0013832
    8  -0.0046907   0.0114328  -0.0011741   0.0038850   0.0023948  -0.0009505
    9   0.0017061   0.0018604  -0.0008755  -0.0017670  -0.0013032   0.0017843
   10  -0.0242389   0.0188110   0.0067702  -0.0175951  -0.0114106   0.0043779
   11   0.0274823   0.0104460   0.0078663  -0.0379525  -0.0178957   0.0047062
   12   0.0085131   0.0023581   0.0029806   0.0229733   0.0072216   0.0013070
   13  -0.0034612  -0.0118326  -0.0049844   0.0027803  -0.0001905  -0.0000491
   14  -0.0015171   0.0032966   0.0033459  -0.0015622   0.0041133   0.0004122
   15  -0.0011807   0.0008865   0.0015260  -0.0004464  -0.0001168   0.0011740
   16  -0.0871388   0.0111073  -0.0096037  -0.0963849  -0.0127524   0.0335551
   17   0.0328921  -0.1484348  -0.0144574  -0.0537924  -0.1765766   0.0741848
   18  -0.0062596  -0.0004521  -0.0864120   0.0420803   0.0400231  -0.1057060
   19   0.7282420   0.0063887  -0.3449514  -0.0014387  -0.0143998   0.0055554
   20   0.0063887   0.4778495  -0.0487515   0.0092687  -0.0500885   0.0024821
   21  -0.3449514  -0.0487515   0.4879929  -0.0012692   0.0230494  -0.0033376
   22  -0.0014387   0.0092687  -0.0012692   0.4132823  -0.0532767  -0.2661542
   23  -0.0143998  -0.0500885   0.0230494  -0.0532767   0.3276179  -0.0289529
   24   0.0055554   0.0024821  -0.0033376  -0.2661542  -0.0289529   0.2524618
   25  -0.0013127   0.0006249   0.0004788   0.0009341   0.0007182  -0.0005916
   26   0.0003120  -0.0019249   0.0009404  -0.0022883  -0.0005651   0.0004517
   27  -0.0013709   0.0001873   0.0013375   0.0024110   0.0015033  -0.0007407
   28  -0.0002632   0.0003072  -0.0000105  -0.0000521  -0.0000156  -0.0004047
   29   0.0002723  -0.0008614   0.0004008  -0.0003729  -0.0002100  -0.0006505
   30   0.0001003  -0.0002571   0.0001269  -0.0000722   0.0002418   0.0005013
   31   0.0019282  -0.0018551  -0.0025133   0.0037208   0.0015482   0.0021301
   32  -0.0000776  -0.0006264  -0.0000404   0.0012725   0.0006596  -0.0003064
   33  -0.0000156  -0.0010789  -0.0010070   0.0010067  -0.0002459   0.0023829
   34   0.0017323   0.0038243   0.0201745   0.0007442  -0.0030290   0.0157429
   35  -0.0046778   0.0003654  -0.0267873  -0.0084187  -0.0054871   0.0355809
   36   0.0006273  -0.0034818  -0.0080461   0.0090555   0.0122696  -0.0161336
   37   0.0047148   0.0034015  -0.0017020  -0.3012043   0.0948411   0.2068308
   38  -0.0078995  -0.0049653   0.0079836   0.1304490  -0.0836126  -0.0787430
   39   0.0010109  -0.0006407   0.0032653   0.1984432  -0.0520467  -0.1391703
   40  -0.0002837   0.0006973   0.0003477   0.0009211  -0.0013601  -0.0007974
   41   0.0000159  -0.0015212  -0.0004409  -0.0003571  -0.0001240  -0.0001138
   42  -0.0001600   0.0008399   0.0003760  -0.0006333   0.0003349  -0.0012650
   43   0.0000119   0.0009089  -0.0002615   0.0002614  -0.0001241  -0.0000686
   44   0.0000200   0.0002171   0.0000154   0.0001142   0.0000229  -0.0000163
   45  -0.0000195   0.0002841  -0.0002662   0.0000408  -0.0000332  -0.0000101
   46   0.0007378  -0.0000412  -0.0003784  -0.0002349  -0.0004314   0.0002115
   47   0.0006445  -0.0008468  -0.0003029  -0.0002828  -0.0001189   0.0001897
   48   0.0011306  -0.0000517  -0.0009700  -0.0010950  -0.0007714   0.0007364
   49   0.0005225  -0.0008519   0.0000119  -0.0010664  -0.0004249   0.0002690
   50   0.0003982  -0.0004538  -0.0001752  -0.0004326  -0.0001520   0.0001228
   51   0.0001083  -0.0001286  -0.0001031  -0.0003697  -0.0002360   0.0001201
   52  -0.0001024  -0.0006878   0.0001342  -0.0000374   0.0002302   0.0000143
   53  -0.0004104   0.0002964  -0.0000052   0.0002488   0.0001457  -0.0000268
   54  -0.0002854  -0.0005141   0.0006799   0.0001382   0.0002599  -0.0001931
   55   0.0045252   0.0016092   0.0128561   0.0000037  -0.0003705  -0.0002924
   56   0.0002289   0.0081423   0.0251510   0.0000110  -0.0001459  -0.0003748
   57   0.0011134  -0.0005944  -0.0122534  -0.0002202   0.0002137   0.0007792
   58   0.0058866  -0.0062298  -0.0047655   0.0013064  -0.0007705  -0.0001278
   59   0.0224020  -0.0458215  -0.0145505   0.0003657  -0.0043740   0.0009036
   60  -0.0050793   0.0120844   0.0076936  -0.0004439   0.0008863   0.0005504
   61  -0.0022318   0.0021461   0.0022374  -0.0002256   0.0001740  -0.0000459
   62   0.0040929  -0.0041775  -0.0042284   0.0003085  -0.0003539  -0.0000643
   63   0.0037578  -0.0019723  -0.0012397  -0.0000210  -0.0003856  -0.0000023
   64  -0.5204021  -0.0202134   0.3251785   0.0040221  -0.0038653  -0.0015482
   65  -0.0205583  -0.1021066   0.0202735   0.0112359   0.0031097  -0.0083925
   66   0.3273713   0.0229093  -0.3006882  -0.0051352   0.0021518   0.0042462
           25          26          27          28          29          30
    1  -0.0003020  -0.0000777  -0.0004260   0.0037097  -0.0041952  -0.0024431
    2   0.0018826  -0.0028251  -0.0008189   0.0001757   0.0006265   0.0003281
    3   0.0025390  -0.0037625  -0.0025689   0.0043763  -0.0021232   0.0001862
    4  -0.0396331   0.0404339   0.0131280  -0.0060586   0.0090782   0.0074742
    5   0.0063339   0.0003154   0.0009661   0.0100737  -0.0105364  -0.0105812
    6  -0.0047481   0.0061331   0.0013505   0.0230693  -0.0313786  -0.0077899
    7  -0.1607897  -0.0404359  -0.0255549  -0.0537221  -0.0014032  -0.0147132
    8  -0.0221799  -0.0863253   0.0007710  -0.0039761  -0.0488712  -0.0071727
    9  -0.0122124  -0.0052073  -0.0772064  -0.0162109  -0.0062046  -0.2866526
   10  -0.0128641  -0.0320336   0.0154453   0.0011142   0.0008576  -0.0008984
   11  -0.0141629  -0.0069830  -0.0000572  -0.0020268   0.0009570  -0.0002022
   12   0.0010393  -0.0065405   0.0090868   0.0126547   0.0299562  -0.0166761
   13  -0.0019380   0.0007934  -0.0000511   0.0001487  -0.0003760  -0.0004647
   14   0.0009469   0.0007903  -0.0002793   0.0005166   0.0022741  -0.0000333
   15   0.0000780  -0.0002787  -0.0008074  -0.0007386  -0.0012760   0.0018206
   16   0.0003478   0.0015479  -0.0006140   0.0008379   0.0008271  -0.0008675
   17  -0.0005129  -0.0036098   0.0020915   0.0004221   0.0009172  -0.0006961
   18   0.0005167   0.0029017  -0.0029699   0.0010513   0.0005957  -0.0000325
   19  -0.0013127   0.0003120  -0.0013709  -0.0002632   0.0002723   0.0001003
   20   0.0006249  -0.0019249   0.0001873   0.0003072  -0.0008614  -0.0002571
   21   0.0004788   0.0009404   0.0013375  -0.0000105   0.0004008   0.0001269
   22   0.0009341  -0.0022883   0.0024110  -0.0000521  -0.0003729  -0.0000722
   23   0.0007182  -0.0005651   0.0015033  -0.0000156  -0.0002100   0.0002418
   24  -0.0005916   0.0004517  -0.0007407  -0.0004047  -0.0006505   0.0005013
   25   0.5091364  -0.0539828  -0.0518042   0.0037242  -0.0015876   0.0007668
   26  -0.0539828   0.6219232  -0.0133037  -0.0007814  -0.0003092   0.0011245
   27  -0.0518042  -0.0133037   0.4788356  -0.0292337  -0.0073236  -0.0093597
   28   0.0037242  -0.0007814  -0.0292337   0.0564511  -0.0010780   0.0095149
   29  -0.0015876  -0.0003092  -0.0073236  -0.0010780   0.0586323   0.0159950
   30   0.0007668   0.0011245  -0.0093597   0.0095149   0.0159950   0.3145678
   31   0.0001878   0.0003173   0.0013474  -0.0004958  -0.0018405   0.0012313
   32   0.0003717   0.0009341   0.0007678  -0.0016271  -0.0045126   0.0019647
   33  -0.0010025  -0.0004675  -0.0016941   0.0006110   0.0014030  -0.0000721
   34  -0.0001753   0.0001318  -0.0003184   0.0001986  -0.0002174   0.0007865
   35   0.0000005   0.0001242  -0.0000145  -0.0000082   0.0000142   0.0002793
   36  -0.0003517  -0.0003676  -0.0000023  -0.0000789  -0.0002732   0.0005580
   37  -0.0000886  -0.0001617   0.0002151   0.0000173   0.0001392   0.0000125
   38   0.0000793  -0.0006178   0.0002566   0.0000857   0.0000101  -0.0001292
   39  -0.0000047  -0.0001459   0.0003171   0.0000014  -0.0000265   0.0000436
   40  -0.0002606  -0.0001207   0.0004835  -0.0000981  -0.0001175  -0.0001064
   41   0.0001114   0.0002590   0.0000334   0.0000615   0.0003870   0.0000362
   42   0.0002541  -0.0001432   0.0002623  -0.0000807  -0.0001848   0.0003712
   43  -0.1532979   0.1222508   0.0391741   0.0006066  -0.0001225  -0.0005402
   44   0.1254953  -0.2038657  -0.0473605   0.0008367   0.0003051   0.0001920
   45   0.0311505  -0.0379494  -0.0598203   0.0004576   0.0003964   0.0000528
   46  -0.0759503   0.0189793   0.0060034  -0.0067497  -0.0014417  -0.0020821
   47   0.0118478  -0.0839731  -0.0305003  -0.0024672   0.0008256  -0.0008448
   48  -0.0253253   0.0015753  -0.2199680  -0.0042736  -0.0005175   0.0006198
   49  -0.0697837  -0.0547855   0.0322548   0.0011215   0.0003470  -0.0001460
   50  -0.0579752  -0.2284507   0.0939735  -0.0005265   0.0000124  -0.0005733
   51   0.0334003   0.0915464  -0.0962600   0.0008482  -0.0003294   0.0007102
   52   0.0019622  -0.0035721  -0.0035581  -0.0004542   0.0004172   0.0003721
   53   0.0022631  -0.0043249   0.0004472   0.0004786  -0.0000264   0.0003212
   54   0.0271423  -0.0359197  -0.0188407   0.0003108   0.0002766   0.0002581
   55  -0.0000908  -0.0001601  -0.0003312   0.0003973   0.0003833   0.0019210
   56  -0.0000696   0.0001561  -0.0000933  -0.0004787   0.0001846  -0.0002814
   57  -0.0004828   0.0003467   0.0001847  -0.0011931   0.0009224   0.0005282
   58  -0.0005316   0.0033891   0.0018505  -0.0005177   0.0005934   0.0003525
   59  -0.0001663  -0.0019535  -0.0014708   0.0001371  -0.0002518   0.0000955
   60  -0.0004998  -0.0002028  -0.0001148  -0.0008128   0.0006328   0.0006382
   61   0.0000252   0.0000268  -0.0000765   0.0000954  -0.0000981  -0.0001884
   62   0.0001266   0.0004937   0.0002529  -0.0000206   0.0000870   0.0000506
   63   0.0000907  -0.0001339   0.0001435   0.0000830  -0.0001880  -0.0002182
   64   0.0007010   0.0002173   0.0010258  -0.0000109  -0.0000647  -0.0000099
   65  -0.0001650   0.0007321  -0.0000285  -0.0000888   0.0003461   0.0001425
   66  -0.0004334  -0.0005971  -0.0011649   0.0000588  -0.0001029  -0.0001819
           31          32          33          34          35          36
    1  -0.0006784   0.0000107  -0.0000281  -0.0003479   0.0001592   0.0005808
    2  -0.0002190   0.0000660   0.0001941  -0.0001068  -0.0007008   0.0000693
    3  -0.0006408   0.0001169  -0.0004332  -0.0021394   0.0023598  -0.0019574
    4   0.0003215  -0.0002757  -0.0004476  -0.0008298   0.0007577   0.0000639
    5   0.0003984   0.0019048   0.0001684  -0.0004419   0.0000339  -0.0000913
    6  -0.0006599  -0.0013851   0.0019477   0.0004691   0.0002817   0.0004126
    7   0.0025401   0.0032492   0.0002348   0.0023068   0.0005982   0.0005294
    8  -0.0005063   0.0004147   0.0015891   0.0014006   0.0004389   0.0008140
    9   0.0132046   0.0292242  -0.0140833  -0.0011828  -0.0011610  -0.0000900
   10  -0.0526462  -0.0006781  -0.0314138  -0.0103519  -0.0008524  -0.0037854
   11  -0.0031134  -0.0507304  -0.0040954  -0.0090152   0.0006778  -0.0045037
   12  -0.0346334  -0.0014066  -0.2959772  -0.0354132  -0.0039653  -0.0124575
   13  -0.0017211   0.0073316   0.0059048   0.0049696  -0.0001645   0.0019785
   14   0.0103137  -0.0107579  -0.0105190  -0.0007762   0.0002561   0.0005599
   15   0.0255126  -0.0333149  -0.0095729   0.0016293   0.0011219   0.0022280
   16  -0.0097589  -0.0044958  -0.0026116  -0.0419758  -0.0003534  -0.0192833
   17   0.0007790   0.0016853   0.0025559  -0.0004474  -0.0551818  -0.0424722
   18  -0.0331247  -0.0036310  -0.0077890  -0.0146194  -0.0507150  -0.2731434
   19   0.0019282  -0.0000776  -0.0000156   0.0017323  -0.0046778   0.0006273
   20  -0.0018551  -0.0006264  -0.0010789   0.0038243   0.0003654  -0.0034818
   21  -0.0025133  -0.0000404  -0.0010070   0.0201745  -0.0267873  -0.0080461
   22   0.0037208   0.0012725   0.0010067   0.0007442  -0.0084187   0.0090555
   23   0.0015482   0.0006596  -0.0002459  -0.0030290  -0.0054871   0.0122696
   24   0.0021301  -0.0003064   0.0023829   0.0157429   0.0355809  -0.0161336
   25   0.0001878   0.0003717  -0.0010025  -0.0001753   0.0000005  -0.0003517
   26   0.0003173   0.0009341  -0.0004675   0.0001318   0.0001242  -0.0003676
   27   0.0013474   0.0007678  -0.0016941  -0.0003184  -0.0000145  -0.0000023
   28  -0.0004958  -0.0016271   0.0006110   0.0001986  -0.0000082  -0.0000789
   29  -0.0018405  -0.0045126   0.0014030  -0.0002174   0.0000142  -0.0002732
   30   0.0012313   0.0019647  -0.0000721   0.0007865   0.0002793   0.0005580
   31   0.0632470  -0.0041535   0.0295446  -0.0056923  -0.0006146  -0.0013688
   32  -0.0041535   0.0593692   0.0107655  -0.0001201   0.0005326  -0.0001206
   33   0.0295446   0.0107655   0.3230211  -0.0004612   0.0004665   0.0005074
   34  -0.0056923  -0.0001201  -0.0004612   0.0532210   0.0077317   0.0154723
   35  -0.0006146   0.0005326   0.0004665   0.0077317   0.0648249   0.0370556
   36  -0.0013688  -0.0001206   0.0005074   0.0154723   0.0370556   0.3076727
   37  -0.0001711  -0.0001685  -0.0003201  -0.0003275   0.0016149  -0.0024588
   38   0.0000460   0.0001565  -0.0001869  -0.0008550  -0.0029184   0.0016244
   39  -0.0002259  -0.0001841  -0.0001177   0.0019297   0.0032337  -0.0021468
   40   0.0001427  -0.0001496   0.0008228  -0.0004374   0.0000210  -0.0000332
   41  -0.0012985   0.0015055   0.0001174   0.0003247  -0.0000603   0.0000120
   42  -0.0002609  -0.0010432   0.0002897  -0.0004450   0.0003099  -0.0004196
   43  -0.0000132  -0.0002365   0.0000315  -0.0000201  -0.0000079   0.0000508
   44   0.0000735  -0.0000985   0.0000409  -0.0000129   0.0000030   0.0000334
   45  -0.0000195  -0.0001132  -0.0000644  -0.0000059  -0.0000004   0.0000081
   46  -0.0003919   0.0001432  -0.0014454  -0.0002587  -0.0000213   0.0000319
   47   0.0000845   0.0000871  -0.0012476  -0.0002820  -0.0000707  -0.0000039
   48  -0.0008624  -0.0013822   0.0014992   0.0004388   0.0000971   0.0003530
   49   0.0000813   0.0002141   0.0001024   0.0000082   0.0000188  -0.0000812
   50   0.0001656   0.0001668  -0.0000046  -0.0000192   0.0000059  -0.0000373
   51  -0.0003004  -0.0002158   0.0000747   0.0000074   0.0000179  -0.0000153
   52   0.0000055  -0.0004423   0.0001984   0.0000288   0.0000221   0.0000069
   53  -0.0003248  -0.0008192   0.0002181   0.0000819   0.0000222   0.0000409
   54  -0.0000354   0.0001331   0.0000529   0.0000016  -0.0000183  -0.0000435
   55  -0.0000432  -0.0001053   0.0000816   0.0003745  -0.0005096  -0.0000398
   56   0.0000240   0.0000523  -0.0000131   0.0004530  -0.0013305   0.0001175
   57   0.0001986  -0.0001390   0.0001218  -0.0001196   0.0002879   0.0011904
   58   0.0001394   0.0000625  -0.0000626  -0.0001899   0.0001634  -0.0000725
   59   0.0001030  -0.0001293   0.0000548  -0.0000576   0.0003863  -0.0000200
   60   0.0000370  -0.0000776   0.0001497   0.0000021   0.0000637   0.0007607
   61  -0.0000214   0.0000268  -0.0000144   0.0000012  -0.0000431  -0.0000251
   62   0.0000251   0.0000189  -0.0000187  -0.0000278   0.0000626  -0.0001631
   63   0.0000058   0.0000284  -0.0000243  -0.0000402   0.0000303  -0.0000714
   64  -0.0006808  -0.0001525  -0.0007157  -0.0029786   0.0045839  -0.0008187
   65   0.0000473   0.0001206   0.0003040   0.0014604  -0.0019982  -0.0010618
   66   0.0014335   0.0003592   0.0007881  -0.0019089   0.0014757   0.0008359
           37          38          39          40          41          42
    1  -0.0007549  -0.0006172   0.0010865   0.0011214  -0.0002879  -0.0001718
    2  -0.0003927  -0.0000466   0.0002176   0.0000554  -0.0002468   0.0000619
    3   0.0013110  -0.0001903  -0.0003960   0.0001982   0.0000718   0.0000654
    4  -0.0007826   0.0018507   0.0002916  -0.0005820   0.0000196   0.0004215
    5   0.0001875   0.0001772  -0.0000155   0.0021637  -0.0014677  -0.0013841
    6  -0.0000207  -0.0002187  -0.0001570  -0.0001825   0.0004504   0.0006399
    7  -0.0003292  -0.0024345  -0.0006218  -0.0031365   0.0037974   0.0015674
    8  -0.0005907   0.0009849   0.0003565   0.0010479  -0.0017544  -0.0008831
    9  -0.0006059  -0.0002021  -0.0001111   0.0018493  -0.0037662  -0.0016654
   10  -0.0011523  -0.0016235  -0.0015203   0.0050063  -0.0088032  -0.0044508
   11  -0.0016505  -0.0050711  -0.0011901   0.0256651  -0.0302450  -0.0190802
   12   0.0027107   0.0027258   0.0002656  -0.0099845   0.0142657   0.0060408
   13   0.0004498   0.0012303  -0.0004199  -0.0737762  -0.1068743   0.0820005
   14  -0.0001083  -0.0003260  -0.0006635  -0.1445492  -0.3746143   0.1924666
   15  -0.0003679  -0.0001820  -0.0000680   0.0883766   0.1583157  -0.1105198
   16  -0.0153133  -0.0304485   0.0166143   0.0007756  -0.0003732   0.0010345
   17  -0.0037286   0.0071277   0.0005777   0.0042411   0.0014080  -0.0007563
   18   0.0102767   0.0201382  -0.0167669  -0.0018527   0.0006418   0.0013260
   19   0.0047148  -0.0078995   0.0010109  -0.0002837   0.0000159  -0.0001600
   20   0.0034015  -0.0049653  -0.0006407   0.0006973  -0.0015212   0.0008399
   21  -0.0017020   0.0079836   0.0032653   0.0003477  -0.0004409   0.0003760
   22  -0.3012043   0.1304490   0.1984432   0.0009211  -0.0003571  -0.0006333
   23   0.0948411  -0.0836126  -0.0520467  -0.0013601  -0.0001240   0.0003349
   24   0.2068308  -0.0787430  -0.1391703  -0.0007974  -0.0001138  -0.0012650
   25  -0.0000886   0.0000793  -0.0000047  -0.0002606   0.0001114   0.0002541
   26  -0.0001617  -0.0006178  -0.0001459  -0.0001207   0.0002590  -0.0001432
   27   0.0002151   0.0002566   0.0003171   0.0004835   0.0000334   0.0002623
   28   0.0000173   0.0000857   0.0000014  -0.0000981   0.0000615  -0.0000807
   29   0.0001392   0.0000101  -0.0000265  -0.0001175   0.0003870  -0.0001848
   30   0.0000125  -0.0001292   0.0000436  -0.0001064   0.0000362   0.0003712
   31  -0.0001711   0.0000460  -0.0002259   0.0001427  -0.0012985  -0.0002609
   32  -0.0001685   0.0001565  -0.0001841  -0.0001496   0.0015055  -0.0010432
   33  -0.0003201  -0.0001869  -0.0001177   0.0008228   0.0001174   0.0002897
   34  -0.0003275  -0.0008550   0.0019297  -0.0004374   0.0003247  -0.0004450
   35   0.0016149  -0.0029184   0.0032337   0.0000210  -0.0000603   0.0003099
   36  -0.0024588   0.0016244  -0.0021468  -0.0000332   0.0000120  -0.0004196
   37   0.3178785  -0.0913342  -0.2154628  -0.0000589   0.0001221   0.0000781
   38  -0.0913342   0.0815950   0.0521300  -0.0003529   0.0002097  -0.0001882
   39  -0.2154628   0.0521300   0.1585685   0.0009888  -0.0000996  -0.0000512
   40  -0.0000589  -0.0003529   0.0009888   0.0701535   0.1141504  -0.0795202
   41   0.0001221   0.0002097  -0.0000996   0.1141504   0.4053639  -0.1701674
   42   0.0000781  -0.0001882  -0.0000512  -0.0795202  -0.1701674   0.1054721
   43  -0.0000375   0.0000919   0.0000487   0.0004375  -0.0002541  -0.0000863
   44  -0.0000133   0.0000215   0.0000063  -0.0001191  -0.0001794  -0.0000598
   45  -0.0000114   0.0000424  -0.0000055   0.0000617  -0.0000175  -0.0000287
   46   0.0001316   0.0001109  -0.0000091   0.0000580   0.0001836  -0.0000825
   47   0.0001365  -0.0000137  -0.0000508   0.0000035   0.0002552   0.0001688
   48  -0.0000416  -0.0000860  -0.0001999  -0.0003219   0.0000358  -0.0002367
   49  -0.0000213  -0.0002163  -0.0000950   0.0000574   0.0000313  -0.0000375
   50   0.0000339  -0.0000655  -0.0000689  -0.0000474   0.0001366   0.0000136
   51  -0.0000351  -0.0000470  -0.0000622  -0.0000889   0.0000288  -0.0000629
   52  -0.0000197  -0.0001445  -0.0000130   0.0000017  -0.0000300   0.0000511
   53  -0.0000759  -0.0000045   0.0000037  -0.0000096  -0.0001128  -0.0000062
   54   0.0000150  -0.0000479   0.0000725  -0.0000639  -0.0000185   0.0000503
   55  -0.0001154   0.0002498   0.0000506  -0.0001007   0.0000566   0.0000178
   56  -0.0003031   0.0004395   0.0001041  -0.0000842   0.0000076  -0.0000087
   57   0.0001852  -0.0003170  -0.0000134  -0.0000616   0.0000229  -0.0000128
   58  -0.0000692   0.0002928  -0.0001091  -0.0002568   0.0000682   0.0000526
   59   0.0007054   0.0004054  -0.0005815  -0.0002811   0.0002439  -0.0001065
   60  -0.0001088  -0.0001353   0.0000491  -0.0000097   0.0000145  -0.0000664
   61   0.0000245   0.0000151   0.0000054   0.0000640  -0.0000142  -0.0000002
   62   0.0001047  -0.0000919  -0.0000751  -0.0000307  -0.0000092   0.0000250
   63   0.0000718  -0.0000467  -0.0000202   0.0000159  -0.0000002   0.0000151
   64  -0.0027706   0.0014245  -0.0019896   0.0002517  -0.0006504   0.0004514
   65  -0.0027593   0.0066058  -0.0008407  -0.0008234   0.0005588  -0.0002088
   66  -0.0005719  -0.0041810  -0.0032956  -0.0001217   0.0005777  -0.0005804
           43          44          45          46          47          48
    1   0.0009006  -0.0002325   0.0003034   0.0023797   0.0003139   0.0018944
    2   0.0006281   0.0006047  -0.0001150  -0.0012028   0.0001212  -0.0003246
    3   0.0010672   0.0001930   0.0006807  -0.0011779   0.0006106   0.0000397
    4  -0.0076794  -0.0029495  -0.0039567   0.0003575   0.0000296   0.0002481
    5  -0.0014239   0.0003574  -0.0002087  -0.0002680   0.0016731  -0.0001406
    6  -0.0025446  -0.0002021   0.0002163  -0.0026173   0.0012122   0.0025822
    7  -0.0162520  -0.0037791  -0.0005385  -0.0031628  -0.0009073  -0.0104602
    8   0.0239621   0.0065119   0.0069194  -0.0030677  -0.0008260  -0.0093573
    9   0.0073861   0.0026261   0.0031335  -0.0372056  -0.0135031  -0.0345603
   10  -0.0002399   0.0003334   0.0003519   0.0008986   0.0008974   0.0008696
   11   0.0016977   0.0003333  -0.0005437   0.0015529   0.0003490   0.0030997
   12   0.0009139   0.0002829   0.0002031   0.0020369   0.0003249  -0.0024646
   13   0.0009176  -0.0009312  -0.0004598   0.0010038  -0.0003281  -0.0001246
   14  -0.0004517  -0.0013187  -0.0001100  -0.0013191  -0.0005886  -0.0005118
   15  -0.0002682   0.0002432  -0.0001435  -0.0008665  -0.0003875   0.0011525
   16   0.0000184   0.0000164  -0.0000382   0.0006006   0.0001971   0.0006519
   17   0.0000016  -0.0000071   0.0000655   0.0007533   0.0006687   0.0001053
   18  -0.0000948  -0.0001629  -0.0000169  -0.0010124  -0.0009251   0.0007765
   19   0.0000119   0.0000200  -0.0000195   0.0007378   0.0006445   0.0011306
   20   0.0009089   0.0002171   0.0002841  -0.0000412  -0.0008468  -0.0000517
   21  -0.0002615   0.0000154  -0.0002662  -0.0003784  -0.0003029  -0.0009700
   22   0.0002614   0.0001142   0.0000408  -0.0002349  -0.0002828  -0.0010950
   23  -0.0001241   0.0000229  -0.0000332  -0.0004314  -0.0001189  -0.0007714
   24  -0.0000686  -0.0000163  -0.0000101   0.0002115   0.0001897   0.0007364
   25  -0.1532979   0.1254953   0.0311505  -0.0759503   0.0118478  -0.0253253
   26   0.1222508  -0.2038657  -0.0379494   0.0189793  -0.0839731   0.0015753
   27   0.0391741  -0.0473605  -0.0598203   0.0060034  -0.0305003  -0.2199680
   28   0.0006066   0.0008367   0.0004576  -0.0067497  -0.0024672  -0.0042736
   29  -0.0001225   0.0003051   0.0003964  -0.0014417   0.0008256  -0.0005175
   30  -0.0005402   0.0001920   0.0000528  -0.0020821  -0.0008448   0.0006198
   31  -0.0000132   0.0000735  -0.0000195  -0.0003919   0.0000845  -0.0008624
   32  -0.0002365  -0.0000985  -0.0001132   0.0001432   0.0000871  -0.0013822
   33   0.0000315   0.0000409  -0.0000644  -0.0014454  -0.0012476   0.0014992
   34  -0.0000201  -0.0000129  -0.0000059  -0.0002587  -0.0002820   0.0004388
   35  -0.0000079   0.0000030  -0.0000004  -0.0000213  -0.0000707   0.0000971
   36   0.0000508   0.0000334   0.0000081   0.0000319  -0.0000039   0.0003530
   37  -0.0000375  -0.0000133  -0.0000114   0.0001316   0.0001365  -0.0000416
   38   0.0000919   0.0000215   0.0000424   0.0001109  -0.0000137  -0.0000860
   39   0.0000487   0.0000063  -0.0000055  -0.0000091  -0.0000508  -0.0001999
   40   0.0004375  -0.0001191   0.0000617   0.0000580   0.0000035  -0.0003219
   41  -0.0002541  -0.0001794  -0.0000175   0.0001836   0.0002552   0.0000358
   42  -0.0000863  -0.0000598  -0.0000287  -0.0000825   0.0001688  -0.0002367
   43   0.1621517  -0.1347650  -0.0403865   0.0049779  -0.0038346  -0.0004679
   44  -0.1347650   0.2145915   0.0543397   0.0011667  -0.0010479  -0.0054009
   45  -0.0403865   0.0543397   0.0796868   0.0235048  -0.0319327  -0.0217634
   46   0.0049779   0.0011667   0.0235048   0.2733574  -0.2484412  -0.0425273
   47  -0.0038346  -0.0010479  -0.0319327  -0.2484412   0.3591740   0.1233319
   48  -0.0004679  -0.0054009  -0.0217634  -0.0425273   0.1233319   0.3810901
   49   0.0075581   0.0161736  -0.0093543   0.0045577   0.0036551  -0.0025371
   50  -0.0077431  -0.0182483   0.0098644   0.0021197   0.0119361  -0.0013457
   51  -0.0027213  -0.0048095   0.0051412   0.0068193   0.0241134  -0.0388207
   52   0.0008113  -0.0010312  -0.0005468  -0.2009371   0.2393915   0.0842635
   53  -0.0005059   0.0017151  -0.0010409   0.2308077  -0.2883968  -0.1090997
   54  -0.0013280   0.0000767  -0.0071426   0.0500311  -0.0706978  -0.0715834
   55  -0.0001130  -0.0000045  -0.0000184  -0.0005789   0.0002388   0.0002220
   56  -0.0000396  -0.0000110   0.0000035   0.0000002   0.0000092   0.0001267
   57  -0.0001335  -0.0000178  -0.0000670   0.0000623   0.0000898   0.0004118
   58  -0.0010328  -0.0003909  -0.0004558  -0.0003547  -0.0003802  -0.0009131
   59   0.0005200   0.0001974   0.0003414   0.0007583   0.0006101   0.0009345
   60   0.0000197  -0.0000023   0.0000043   0.0003541   0.0001871   0.0006408
   61   0.0000606  -0.0000397   0.0000316   0.0000617  -0.0001103   0.0000761
   62  -0.0001529  -0.0000361  -0.0000718  -0.0002597  -0.0001435  -0.0002661
   63   0.0000746  -0.0000069   0.0000187   0.0000328  -0.0001046  -0.0002098
   64  -0.0000277   0.0000391  -0.0000910  -0.0005032  -0.0004066  -0.0008450
   65  -0.0003994  -0.0000681  -0.0001204  -0.0000817   0.0003165  -0.0000510
   66   0.0001349  -0.0000107   0.0001831   0.0003164   0.0002727   0.0008749
           49          50          51          52          53          54
    1  -0.0001869  -0.0000364   0.0000132  -0.0017228  -0.0009683  -0.0017526
    2   0.0001128   0.0001277  -0.0000911   0.0006866   0.0002647   0.0012394
    3  -0.0001800   0.0000386   0.0000202   0.0001109   0.0002377   0.0006227
    4   0.0035667   0.0005500   0.0002600   0.0009409   0.0006190   0.0016717
    5   0.0001168   0.0016569   0.0000160   0.0004243  -0.0002688   0.0007882
    6  -0.0000645  -0.0002983   0.0000782   0.0014061   0.0014377   0.0006521
    7  -0.0136725  -0.0009621  -0.0024454   0.0023968   0.0013814   0.0005527
    8  -0.0304224  -0.0085384  -0.0066594  -0.0029186  -0.0001731  -0.0022876
    9   0.0133012   0.0037656   0.0055287  -0.0034734  -0.0002976  -0.0005197
   10  -0.0060668  -0.0006372  -0.0022281  -0.0001620  -0.0000775  -0.0000364
   11   0.0016507   0.0006055   0.0000838  -0.0004336  -0.0008333  -0.0003733
   12  -0.0028029  -0.0014512  -0.0000934  -0.0005702  -0.0009137   0.0003442
   13   0.0007638  -0.0006116  -0.0000556  -0.0003801  -0.0001976  -0.0000272
   14   0.0002407  -0.0001108   0.0001504   0.0006211   0.0005140   0.0002034
   15  -0.0000931   0.0000549   0.0001267   0.0002353   0.0004699  -0.0000575
   16   0.0006075   0.0002266   0.0001857  -0.0001672  -0.0002241  -0.0001848
   17  -0.0010091  -0.0001008  -0.0003139  -0.0002035  -0.0001820  -0.0001378
   18   0.0009898   0.0002756   0.0003404   0.0000433   0.0001263   0.0000480
   19   0.0005225   0.0003982   0.0001083  -0.0001024  -0.0004104  -0.0002854
   20  -0.0008519  -0.0004538  -0.0001286  -0.0006878   0.0002964  -0.0005141
   21   0.0000119  -0.0001752  -0.0001031   0.0001342  -0.0000052   0.0006799
   22  -0.0010664  -0.0004326  -0.0003697  -0.0000374   0.0002488   0.0001382
   23  -0.0004249  -0.0001520  -0.0002360   0.0002302   0.0001457   0.0002599
   24   0.0002690   0.0001228   0.0001201   0.0000143  -0.0000268  -0.0001931
   25  -0.0697837  -0.0579752   0.0334003   0.0019622   0.0022631   0.0271423
   26  -0.0547855  -0.2284507   0.0915464  -0.0035721  -0.0043249  -0.0359197
   27   0.0322548   0.0939735  -0.0962600  -0.0035581   0.0004472  -0.0188407
   28   0.0011215  -0.0005265   0.0008482  -0.0004542   0.0004786   0.0003108
   29   0.0003470   0.0000124  -0.0003294   0.0004172  -0.0000264   0.0002766
   30  -0.0001460  -0.0005733   0.0007102   0.0003721   0.0003212   0.0002581
   31   0.0000813   0.0001656  -0.0003004   0.0000055  -0.0003248  -0.0000354
   32   0.0002141   0.0001668  -0.0002158  -0.0004423  -0.0008192   0.0001331
   33   0.0001024  -0.0000046   0.0000747   0.0001984   0.0002181   0.0000529
   34   0.0000082  -0.0000192   0.0000074   0.0000288   0.0000819   0.0000016
   35   0.0000188   0.0000059   0.0000179   0.0000221   0.0000222  -0.0000183
   36  -0.0000812  -0.0000373  -0.0000153   0.0000069   0.0000409  -0.0000435
   37  -0.0000213   0.0000339  -0.0000351  -0.0000197  -0.0000759   0.0000150
   38  -0.0002163  -0.0000655  -0.0000470  -0.0001445  -0.0000045  -0.0000479
   39  -0.0000950  -0.0000689  -0.0000622  -0.0000130   0.0000037   0.0000725
   40   0.0000574  -0.0000474  -0.0000889   0.0000017  -0.0000096  -0.0000639
   41   0.0000313   0.0001366   0.0000288  -0.0000300  -0.0001128  -0.0000185
   42  -0.0000375   0.0000136  -0.0000629   0.0000511  -0.0000062   0.0000503
   43   0.0075581  -0.0077431  -0.0027213   0.0008113  -0.0005059  -0.0013280
   44   0.0161736  -0.0182483  -0.0048095  -0.0010312   0.0017151   0.0000767
   45  -0.0093543   0.0098644   0.0051412  -0.0005468  -0.0010409  -0.0071426
   46   0.0045577   0.0021197   0.0068193  -0.2009371   0.2308077   0.0500311
   47   0.0036551   0.0119361   0.0241134   0.2393915  -0.2883968  -0.0706978
   48  -0.0025371  -0.0013457  -0.0388207   0.0842635  -0.1090997  -0.0715834
   49   0.0723669   0.0652080  -0.0324638  -0.0002443  -0.0005178   0.0008360
   50   0.0652080   0.2398073  -0.1046581   0.0006428   0.0013577   0.0003703
   51  -0.0324638  -0.1046581   0.1223166  -0.0009138   0.0014880   0.0008345
   52  -0.0002443   0.0006428  -0.0009138   0.1971997  -0.2333046  -0.0779163
   53  -0.0005178   0.0013577   0.0014880  -0.2333046   0.2914073   0.1067173
   54   0.0008360   0.0003703   0.0008345  -0.0779163   0.1067173   0.0954514
   55   0.0000319  -0.0000081   0.0000320   0.0004541   0.0002017   0.0004074
   56  -0.0000036  -0.0000027   0.0000052   0.0001108  -0.0000310   0.0000178
   57   0.0000719  -0.0000232   0.0000035   0.0003139   0.0000336   0.0001389
   58   0.0000964  -0.0001193   0.0000035   0.0004017   0.0001872   0.0003214
   59   0.0001008   0.0001517  -0.0000026  -0.0003041  -0.0005709  -0.0004599
   60   0.0000105  -0.0000255   0.0000167   0.0001489  -0.0002528  -0.0002569
   61  -0.0001209  -0.0000271   0.0000452  -0.0001466   0.0001393  -0.0001792
   62   0.0000286  -0.0000291   0.0000115   0.0002039   0.0001374   0.0001413
   63  -0.0000087   0.0000366  -0.0000097  -0.0001848   0.0001519  -0.0000260
   64  -0.0001771  -0.0001990  -0.0001010   0.0001712   0.0002077   0.0003809
   65   0.0003332   0.0001875   0.0000299   0.0003216  -0.0001167   0.0002511
   66   0.0000166   0.0001453   0.0001155  -0.0001227  -0.0000504  -0.0005423
           55          56          57          58          59          60
    1  -0.0422729  -0.0013499  -0.0017611  -0.1064789   0.0661670   0.0467586
    2  -0.0047221  -0.0584591   0.0012949   0.0359114  -0.2047533  -0.0423953
    3   0.0033541   0.0125630  -0.2742374   0.0489570  -0.0724567  -0.1148364
    4  -0.0241591  -0.0014445  -0.0153209  -0.0460781   0.0269692   0.0031242
    5   0.0009827   0.0056917  -0.0009311   0.0496180  -0.0074728   0.0054358
    6  -0.0405480  -0.0070336  -0.0096000   0.0169983   0.0013203   0.0108569
    7   0.0041296   0.0002824   0.0020090  -0.0024564   0.0001396  -0.0007085
    8  -0.0046990   0.0006914  -0.0012150  -0.0064118   0.0052987   0.0010239
    9  -0.0041641   0.0006833   0.0000059  -0.0049510   0.0019090   0.0012959
   10  -0.0008695  -0.0008659  -0.0006836  -0.0021106  -0.0014811   0.0000905
   11   0.0002868   0.0002840  -0.0003097  -0.0010828   0.0009642   0.0000131
   12   0.0005741   0.0000891  -0.0000097   0.0010255  -0.0003918  -0.0001064
   13   0.0001978   0.0001452   0.0000639   0.0007331   0.0011037  -0.0000691
   14   0.0003532   0.0000644   0.0003510   0.0014653  -0.0010346   0.0000166
   15  -0.0000552  -0.0000404   0.0001035  -0.0002826  -0.0000466   0.0002216
   16  -0.0003456  -0.0001744   0.0006777  -0.0014262  -0.0044612   0.0013010
   17  -0.0006039  -0.0012277   0.0002574  -0.0016634  -0.0010161   0.0012069
   18  -0.0011109  -0.0025586  -0.0013175   0.0020812   0.0041237  -0.0031569
   19   0.0045252   0.0002289   0.0011134   0.0058866   0.0224020  -0.0050793
   20   0.0016092   0.0081423  -0.0005944  -0.0062298  -0.0458215   0.0120844
   21   0.0128561   0.0251510  -0.0122534  -0.0047655  -0.0145505   0.0076936
   22   0.0000037   0.0000110  -0.0002202   0.0013064   0.0003657  -0.0004439
   23  -0.0003705  -0.0001459   0.0002137  -0.0007705  -0.0043740   0.0008863
   24  -0.0002924  -0.0003748   0.0007792  -0.0001278   0.0009036   0.0005504
   25  -0.0000908  -0.0000696  -0.0004828  -0.0005316  -0.0001663  -0.0004998
   26  -0.0001601   0.0001561   0.0003467   0.0033891  -0.0019535  -0.0002028
   27  -0.0003312  -0.0000933   0.0001847   0.0018505  -0.0014708  -0.0001148
   28   0.0003973  -0.0004787  -0.0011931  -0.0005177   0.0001371  -0.0008128
   29   0.0003833   0.0001846   0.0009224   0.0005934  -0.0002518   0.0006328
   30   0.0019210  -0.0002814   0.0005282   0.0003525   0.0000955   0.0006382
   31  -0.0000432   0.0000240   0.0001986   0.0001394   0.0001030   0.0000370
   32  -0.0001053   0.0000523  -0.0001390   0.0000625  -0.0001293  -0.0000776
   33   0.0000816  -0.0000131   0.0001218  -0.0000626   0.0000548   0.0001497
   34   0.0003745   0.0004530  -0.0001196  -0.0001899  -0.0000576   0.0000021
   35  -0.0005096  -0.0013305   0.0002879   0.0001634   0.0003863   0.0000637
   36  -0.0000398   0.0001175   0.0011904  -0.0000725  -0.0000200   0.0007607
   37  -0.0001154  -0.0003031   0.0001852  -0.0000692   0.0007054  -0.0001088
   38   0.0002498   0.0004395  -0.0003170   0.0002928   0.0004054  -0.0001353
   39   0.0000506   0.0001041  -0.0000134  -0.0001091  -0.0005815   0.0000491
   40  -0.0001007  -0.0000842  -0.0000616  -0.0002568  -0.0002811  -0.0000097
   41   0.0000566   0.0000076   0.0000229   0.0000682   0.0002439   0.0000145
   42   0.0000178  -0.0000087  -0.0000128   0.0000526  -0.0001065  -0.0000664
   43  -0.0001130  -0.0000396  -0.0001335  -0.0010328   0.0005200   0.0000197
   44  -0.0000045  -0.0000110  -0.0000178  -0.0003909   0.0001974  -0.0000023
   45  -0.0000184   0.0000035  -0.0000670  -0.0004558   0.0003414   0.0000043
   46  -0.0005789   0.0000002   0.0000623  -0.0003547   0.0007583   0.0003541
   47   0.0002388   0.0000092   0.0000898  -0.0003802   0.0006101   0.0001871
   48   0.0002220   0.0001267   0.0004118  -0.0009131   0.0009345   0.0006408
   49   0.0000319  -0.0000036   0.0000719   0.0000964   0.0001008   0.0000105
   50  -0.0000081  -0.0000027  -0.0000232  -0.0001193   0.0001517  -0.0000255
   51   0.0000320   0.0000052   0.0000035   0.0000035  -0.0000026   0.0000167
   52   0.0004541   0.0001108   0.0003139   0.0004017  -0.0003041   0.0001489
   53   0.0002017  -0.0000310   0.0000336   0.0001872  -0.0005709  -0.0002528
   54   0.0004074   0.0000178   0.0001389   0.0003214  -0.0004599  -0.0002569
   55   0.0619340  -0.0020843   0.0068270  -0.0008473   0.0115075   0.0214376
   56  -0.0020843   0.0599214   0.0087173   0.0095998  -0.0117619  -0.0368292
   57   0.0068270   0.0087173   0.3039743   0.0068563  -0.0115837  -0.0098938
   58  -0.0008473   0.0095998   0.0068563   0.2564919   0.0539937  -0.1626604
   59   0.0115075  -0.0117619  -0.0115837   0.0539937   0.6182459  -0.0850684
   60   0.0214376  -0.0368292  -0.0098938  -0.1626604  -0.0850684   0.2069814
   61  -0.0004733   0.0002489   0.0005216  -0.1054565  -0.1787738   0.0996999
   62  -0.0007997   0.0023754   0.0000267  -0.1371774  -0.3513434   0.1438127
   63  -0.0005744  -0.0008828   0.0008050   0.0976787   0.1773874  -0.1029381
   64  -0.0020382  -0.0042064   0.0010755   0.0027512   0.0005521  -0.0025920
   65  -0.0018027  -0.0050501   0.0025666  -0.0011190   0.0039795  -0.0003886
   66  -0.0006470   0.0005372  -0.0008423  -0.0017771  -0.0003309   0.0015103
           61          62          63          64          65          66
    1   0.0064182  -0.0130780  -0.0063719  -0.0169513  -0.0221439   0.0275273
    2   0.0273021  -0.0369730  -0.0188919  -0.0097255   0.0077829   0.0044313
    3  -0.0070723   0.0149309   0.0051200   0.0309532   0.0241013  -0.0042075
    4   0.0014445  -0.0027843   0.0015973  -0.0004306  -0.0101904   0.0055116
    5  -0.0011888   0.0037263  -0.0001995  -0.0006386  -0.0019232   0.0055756
    6  -0.0001832   0.0007042  -0.0007277  -0.0010513  -0.0001619  -0.0009528
    7  -0.0013392   0.0004335  -0.0003978  -0.0000164   0.0029668  -0.0013309
    8   0.0005964  -0.0009460   0.0003408   0.0008235  -0.0046359   0.0006655
    9   0.0006968  -0.0006514   0.0004746  -0.0009923  -0.0011862   0.0016062
   10   0.0004941  -0.0002852   0.0001086   0.0073567  -0.0024771  -0.0082780
   11   0.0000318  -0.0002122   0.0001285   0.0011528  -0.0050559  -0.0045614
   12  -0.0002649   0.0001712  -0.0001361   0.0031750  -0.0025176  -0.0035760
   13  -0.0001338   0.0000332  -0.0000291  -0.0046225   0.0044305   0.0049460
   14  -0.0003973   0.0004176  -0.0001826   0.0022268   0.0001369  -0.0027735
   15   0.0000403  -0.0000506  -0.0000294  -0.0004390   0.0002242  -0.0000306
   16   0.0005983  -0.0012386  -0.0004087  -0.0360836   0.0289479   0.0435590
   17   0.0005549  -0.0002923  -0.0003059   0.0149614   0.0015337  -0.0064710
   18  -0.0001933   0.0013261   0.0008206   0.0398709  -0.0139730  -0.0002113
   19  -0.0022318   0.0040929   0.0037578  -0.5204021  -0.0205583   0.3273713
   20   0.0021461  -0.0041775  -0.0019723  -0.0202134  -0.1021066   0.0229093
   21   0.0022374  -0.0042284  -0.0012397   0.3251785   0.0202735  -0.3006882
   22  -0.0002256   0.0003085  -0.0000210   0.0040221   0.0112359  -0.0051352
   23   0.0001740  -0.0003539  -0.0003856  -0.0038653   0.0031097   0.0021518
   24  -0.0000459  -0.0000643  -0.0000023  -0.0015482  -0.0083925   0.0042462
   25   0.0000252   0.0001266   0.0000907   0.0007010  -0.0001650  -0.0004334
   26   0.0000268   0.0004937  -0.0001339   0.0002173   0.0007321  -0.0005971
   27  -0.0000765   0.0002529   0.0001435   0.0010258  -0.0000285  -0.0011649
   28   0.0000954  -0.0000206   0.0000830  -0.0000109  -0.0000888   0.0000588
   29  -0.0000981   0.0000870  -0.0001880  -0.0000647   0.0003461  -0.0001029
   30  -0.0001884   0.0000506  -0.0002182  -0.0000099   0.0001425  -0.0001819
   31  -0.0000214   0.0000251   0.0000058  -0.0006808   0.0000473   0.0014335
   32   0.0000268   0.0000189   0.0000284  -0.0001525   0.0001206   0.0003592
   33  -0.0000144  -0.0000187  -0.0000243  -0.0007157   0.0003040   0.0007881
   34   0.0000012  -0.0000278  -0.0000402  -0.0029786   0.0014604  -0.0019089
   35  -0.0000431   0.0000626   0.0000303   0.0045839  -0.0019982   0.0014757
   36  -0.0000251  -0.0001631  -0.0000714  -0.0008187  -0.0010618   0.0008359
   37   0.0000245   0.0001047   0.0000718  -0.0027706  -0.0027593  -0.0005719
   38   0.0000151  -0.0000919  -0.0000467   0.0014245   0.0066058  -0.0041810
   39   0.0000054  -0.0000751  -0.0000202  -0.0019896  -0.0008407  -0.0032956
   40   0.0000640  -0.0000307   0.0000159   0.0002517  -0.0008234  -0.0001217
   41  -0.0000142  -0.0000092  -0.0000002  -0.0006504   0.0005588   0.0005777
   42  -0.0000002   0.0000250   0.0000151   0.0004514  -0.0002088  -0.0005804
   43   0.0000606  -0.0001529   0.0000746  -0.0000277  -0.0003994   0.0001349
   44  -0.0000397  -0.0000361  -0.0000069   0.0000391  -0.0000681  -0.0000107
   45   0.0000316  -0.0000718   0.0000187  -0.0000910  -0.0001204   0.0001831
   46   0.0000617  -0.0002597   0.0000328  -0.0005032  -0.0000817   0.0003164
   47  -0.0001103  -0.0001435  -0.0001046  -0.0004066   0.0003165   0.0002727
   48   0.0000761  -0.0002661  -0.0002098  -0.0008450  -0.0000510   0.0008749
   49  -0.0001209   0.0000286  -0.0000087  -0.0001771   0.0003332   0.0000166
   50  -0.0000271  -0.0000291   0.0000366  -0.0001990   0.0001875   0.0001453
   51   0.0000452   0.0000115  -0.0000097  -0.0001010   0.0000299   0.0001155
   52  -0.0001466   0.0002039  -0.0001848   0.0001712   0.0003216  -0.0001227
   53   0.0001393   0.0001374   0.0001519   0.0002077  -0.0001167  -0.0000504
   54  -0.0001792   0.0001413  -0.0000260   0.0003809   0.0002511  -0.0005423
   55  -0.0004733  -0.0007997  -0.0005744  -0.0020382  -0.0018027  -0.0006470
   56   0.0002489   0.0023754  -0.0008828  -0.0042064  -0.0050501   0.0005372
   57   0.0005216   0.0000267   0.0008050   0.0010755   0.0025666  -0.0008423
   58  -0.1054565  -0.1371774   0.0976787   0.0027512  -0.0011190  -0.0017771
   59  -0.1787738  -0.3513434   0.1773874   0.0005521   0.0039795  -0.0003309
   60   0.0996999   0.1438127  -0.1029381  -0.0025920  -0.0003886   0.0015103
   61   0.1002255   0.1501798  -0.0945577   0.0006358  -0.0007498  -0.0005534
   62   0.1501798   0.3853817  -0.1556471   0.0003180   0.0019074  -0.0002163
   63  -0.0945577  -0.1556471   0.0978604  -0.0009227   0.0008441   0.0003948
   64   0.0006358   0.0003180  -0.0009227   0.5718040   0.0136153  -0.3899951
   65  -0.0007498   0.0019074   0.0008441   0.0136153   0.0936372  -0.0198062
   66  -0.0005534  -0.0002163   0.0003948  -0.3899951  -0.0198062   0.3057186
 Gradient time:  CPU 12054.04 s  wall 12054.41 s
 **********************************************************************
 **                                                                  **
 **                       VIBRATIONAL ANALYSIS                       **
 **                       --------------------                       **
 **                                                                  **
 **        VIBRATIONAL FREQUENCIES (CM**-1) AND NORMAL MODES         **
 **     FORCE CONSTANTS (mDYN/ANGSTROM) AND REDUCED MASSES (AMU)     **
 **                  INFRARED INTENSITIES (KM/MOL)                   **
 **                                                                  **
 **********************************************************************


 Mode:                 1                      2                      3
 Frequency:        66.62                  85.86                 105.85
 Force Cnst:      0.0187                 0.0325                 0.0415
 Red. Mass:       7.1404                 7.4771                 6.2832
 IR Active:          YES                    YES                    YES
 IR Intens:        1.107                  2.707                  2.452
 Raman Active:       YES                    YES                    YES
               X      Y      Z        X      Y      Z        X      Y      Z
 C         -0.005 -0.047 -0.087    0.001 -0.000  0.002    0.054  0.000  0.043
 O         -0.016  0.006 -0.052   -0.044  0.007  0.155    0.070 -0.065 -0.032
 C          0.024  0.023 -0.017   -0.021  0.074  0.040    0.050 -0.076 -0.033
 C          0.017 -0.024 -0.117    0.048  0.018 -0.027    0.035 -0.086 -0.069
 O         -0.030  0.023 -0.287    0.030  0.086 -0.203   -0.052 -0.080 -0.231
 C         -0.019 -0.005  0.013    0.025 -0.007  0.125    0.003 -0.028  0.065
 C          0.047  0.014  0.086   -0.049  0.002 -0.045    0.005 -0.002 -0.014
 O          0.035  0.008  0.079    0.096  0.073  0.325    0.017  0.033  0.188
 C         -0.024  0.016  0.160    0.002  0.047 -0.020    0.020 -0.041  0.058
 H          0.129  0.069 -0.023   -0.074  0.162  0.034    0.089 -0.064 -0.034
 H          0.097 -0.138 -0.120    0.158 -0.070 -0.036    0.140 -0.168 -0.076
 H         -0.128 -0.021  0.024   -0.051 -0.140  0.142   -0.077 -0.092  0.075
 H          0.142  0.039  0.221   -0.075  0.069  0.073   -0.098  0.045  0.011
 H          0.073 -0.004 -0.267    0.239  0.060 -0.104    0.033 -0.090 -0.188
 H          0.021  0.047  0.177    0.005  0.135 -0.271    0.034 -0.127  0.343
 O         -0.189 -0.085  0.190    0.156 -0.267  0.007   -0.192  0.300  0.034
 H          0.025  0.061  0.263   -0.091  0.179  0.148    0.124 -0.177 -0.110
 H         -0.219 -0.102  0.172    0.241 -0.278  0.227   -0.363  0.253 -0.216
 H          0.031 -0.191 -0.079    0.133 -0.022 -0.002   -0.023  0.079  0.040
 O         -0.032  0.007 -0.250   -0.074 -0.003 -0.099    0.138  0.000  0.168
 H         -0.014 -0.037 -0.323   -0.040 -0.004 -0.067    0.136  0.007  0.179
 O          0.191  0.075  0.289   -0.196 -0.003 -0.249   -0.106  0.007 -0.166
 TransDip   0.028 -0.017 -0.009    0.042  0.018  0.027   -0.014 -0.041 -0.026

 Mode:                 4                      5                      6
 Frequency:       134.07                 234.11                 240.70
 Force Cnst:      0.0750                 0.1410                 0.1145
 Red. Mass:       7.0808                 4.3676                 3.3548
 IR Active:          YES                    YES                    YES
 IR Intens:        1.098                  3.438                  2.250
 Raman Active:       YES                    YES                    YES
               X      Y      Z        X      Y      Z        X      Y      Z
 C          0.058 -0.043  0.037   -0.041 -0.036  0.041   -0.035 -0.003 -0.050
 O         -0.021 -0.087  0.336    0.019  0.056 -0.154    0.007  0.091 -0.145
 C         -0.016 -0.017  0.177    0.052  0.016  0.001    0.011  0.013  0.055
 C         -0.013 -0.089  0.040   -0.006  0.062  0.034   -0.034  0.006  0.020
 O         -0.062 -0.038 -0.135   -0.176 -0.033 -0.026    0.009  0.077 -0.075
 C         -0.036 -0.010  0.006    0.005  0.088  0.086   -0.025 -0.029 -0.005
 C         -0.020 -0.004  0.035   -0.072  0.001  0.158    0.020 -0.016 -0.047
 O         -0.115 -0.045 -0.119    0.208 -0.104 -0.088   -0.108  0.028  0.031
 C          0.035  0.006 -0.010    0.059 -0.016  0.057    0.060 -0.131  0.092
 H         -0.123  0.086  0.171    0.140 -0.072  0.004    0.133 -0.073  0.056
 H          0.004 -0.241  0.047    0.060  0.043  0.030   -0.034 -0.063  0.024
 H          0.007  0.071 -0.007   -0.023  0.234  0.065    0.008 -0.069 -0.000
 H         -0.071 -0.042 -0.056    0.096 -0.385 -0.113   -0.060  0.128  0.051
 H         -0.099 -0.094 -0.277   -0.473 -0.022 -0.217    0.127  0.037 -0.071
 H         -0.017 -0.058  0.051    0.015 -0.060  0.076   -0.104 -0.300  0.195
 O          0.226  0.277 -0.066    0.094  0.006  0.054    0.161  0.042  0.065
 H         -0.005 -0.102 -0.216    0.120 -0.050  0.037    0.242 -0.273 -0.039
 H          0.170  0.245 -0.104    0.256  0.145  0.036    0.472  0.330 -0.024
 H          0.320 -0.154  0.035   -0.171 -0.189  0.050   -0.114  0.056 -0.050
 O         -0.036  0.012 -0.239    0.037  0.057 -0.057   -0.132 -0.118  0.075
 H          0.041 -0.033 -0.256    0.041 -0.015 -0.202   -0.351 -0.039  0.021
 O         -0.012  0.018  0.047   -0.183 -0.045  0.002    0.044  0.017 -0.010
 TransDip   0.005 -0.032 -0.010   -0.041 -0.037  0.020    0.037  0.030  0.005

 Mode:                 7                      8                      9
 Frequency:       250.53                 271.74                 307.27
 Force Cnst:      0.1019                 0.1909                 0.1002
 Red. Mass:       2.7549                 4.3877                 1.8008
 IR Active:          YES                    YES                    YES
 IR Intens:        5.561                 22.779                 59.448
 Raman Active:       YES                    YES                    YES
               X      Y      Z        X      Y      Z        X      Y      Z
 C         -0.034 -0.027 -0.052   -0.016 -0.039  0.046   -0.034 -0.011 -0.041
 O         -0.027 -0.050 -0.108    0.006  0.008 -0.117   -0.055 -0.027 -0.001
 C          0.050 -0.043  0.021   -0.036 -0.047  0.029   -0.021  0.019  0.001
 C          0.027 -0.057  0.018    0.033 -0.040  0.101   -0.061  0.026 -0.056
 O         -0.056 -0.099 -0.027    0.209  0.168 -0.075   -0.002  0.045  0.013
 C         -0.007 -0.006  0.009   -0.004 -0.034  0.121   -0.055 -0.035 -0.077
 C         -0.008 -0.006 -0.027   -0.021 -0.007  0.145   -0.065 -0.030 -0.061
 O         -0.102  0.031 -0.001   -0.182 -0.068 -0.079    0.043 -0.012  0.048
 C         -0.008  0.237  0.036   -0.041 -0.008 -0.016   -0.009 -0.019  0.037
 H          0.141 -0.108  0.022   -0.037 -0.187  0.038    0.036  0.058 -0.005
 H          0.037 -0.098  0.019    0.120 -0.102  0.093   -0.134  0.041 -0.048
 H          0.027 -0.020  0.009    0.033  0.104  0.097   -0.082 -0.118 -0.061
 H         -0.043  0.118  0.043   -0.238 -0.062 -0.165    0.074 -0.005  0.091
 H         -0.063 -0.079  0.009    0.640  0.068  0.029    0.113  0.061  0.129
 H          0.223  0.499 -0.184   -0.014  0.025 -0.039   -0.059 -0.066  0.052
 O          0.126  0.027  0.053   -0.024 -0.022 -0.014    0.056  0.024  0.028
 H         -0.349  0.432  0.167   -0.098  0.013 -0.012    0.042 -0.058  0.001
 H          0.018 -0.138  0.257    0.032  0.021 -0.008    0.215  0.157  0.019
 H         -0.108  0.014 -0.052   -0.140 -0.181  0.053   -0.014  0.012 -0.046
 O          0.034 -0.026  0.048    0.133  0.098 -0.047    0.077  0.056 -0.024
 H          0.091 -0.018  0.119    0.288 -0.004 -0.107    0.681  0.037  0.535
 O          0.012  0.006  0.005   -0.117 -0.033  0.014    0.010 -0.057  0.042
 TransDip   0.018  0.032  0.066    0.105 -0.082  0.075    0.205 -0.008  0.137

 Mode:                10                     11                     12
 Frequency:       329.97                 339.75                 369.47
 Force Cnst:      0.2985                 0.0844                 0.1582
 Red. Mass:       4.6531                 1.2414                 1.9672
 IR Active:          YES                    YES                    YES
 IR Intens:       29.206                 13.474                 71.426
 Raman Active:       YES                    YES                    YES
               X      Y      Z        X      Y      Z        X      Y      Z
 C          0.063 -0.040 -0.067    0.003 -0.007  0.014    0.043 -0.056  0.029
 O          0.015  0.006  0.003    0.009 -0.015  0.011    0.055  0.060 -0.002
 C         -0.032 -0.013  0.035    0.018  0.005 -0.019    0.047  0.035 -0.025
 C         -0.036  0.000  0.056   -0.020  0.002 -0.053    0.025  0.040  0.020
 O          0.022  0.086 -0.012   -0.036 -0.027 -0.012   -0.070 -0.009 -0.012
 C         -0.050 -0.070  0.061   -0.038 -0.003 -0.030    0.021  0.046  0.045
 C         -0.014  0.003 -0.035   -0.024  0.002  0.012    0.040 -0.009  0.066
 O          0.074 -0.215 -0.048    0.038 -0.025 -0.011   -0.055  0.056 -0.023
 C         -0.039  0.027 -0.018    0.019  0.008  0.012    0.053  0.000 -0.026
 H         -0.056 -0.060  0.039    0.045  0.051 -0.024    0.005  0.038 -0.021
 H         -0.020 -0.032  0.057   -0.034  0.021 -0.054    0.084  0.055  0.012
 H         -0.022 -0.061  0.061   -0.069  0.012 -0.030    0.044  0.116  0.032
 H          0.259 -0.361  0.287   -0.084 -0.107 -0.151   -0.198  0.052 -0.229
 H         -0.054  0.006 -0.231    0.584  0.103  0.703    0.089  0.049  0.222
 H          0.013  0.087 -0.064    0.026  0.013  0.013    0.040 -0.021  0.003
 O         -0.012 -0.001 -0.018    0.026  0.016  0.012   -0.030 -0.005 -0.020
 H         -0.131  0.069 -0.003    0.014  0.010  0.013    0.098 -0.008 -0.015
 H         -0.109 -0.098  0.028   -0.031 -0.033  0.020   -0.236 -0.173 -0.023
 H          0.105  0.049 -0.074    0.004 -0.007  0.015    0.075 -0.139  0.029
 O         -0.013 -0.142  0.045    0.002 -0.010  0.013   -0.088 -0.110 -0.060
 H          0.253 -0.050  0.500   -0.192 -0.019 -0.196    0.466 -0.038  0.635
 O         -0.021  0.365 -0.030   -0.025  0.053  0.016   -0.013 -0.031 -0.005
 TransDip   0.024 -0.132  0.109    0.077 -0.032  0.082    0.181 -0.044  0.197

 Mode:                13                     14                     15
 Frequency:       374.23                 394.52                 402.91
 Force Cnst:      0.2269                 0.1429                 0.4052
 Red. Mass:       2.7494                 1.5586                 4.2367
 IR Active:          YES                    YES                    YES
 IR Intens:       68.316                178.991                 14.341
 Raman Active:       YES                    YES                    YES
               X      Y      Z        X      Y      Z        X      Y      Z
 C         -0.092  0.063 -0.063    0.068 -0.029  0.030   -0.073 -0.084  0.022
 O         -0.098 -0.062  0.001    0.041  0.034  0.029   -0.044 -0.167  0.037
 C         -0.040 -0.059  0.042   -0.004  0.046 -0.024    0.112  0.009 -0.135
 C          0.103 -0.075  0.086   -0.002  0.028 -0.007    0.099  0.026 -0.155
 O          0.014 -0.110 -0.047   -0.056 -0.011 -0.002    0.174 -0.040  0.063
 C          0.121  0.070  0.063   -0.005 -0.027  0.018   -0.027  0.090 -0.010
 C          0.025  0.064 -0.012    0.031 -0.029  0.008   -0.116  0.038  0.077
 O          0.080  0.042 -0.053   -0.054 -0.030 -0.008   -0.056  0.098 -0.051
 C         -0.056 -0.033 -0.006   -0.018  0.067 -0.019    0.119 -0.006  0.018
 H         -0.072 -0.126  0.049   -0.040  0.072 -0.027    0.164  0.149 -0.146
 H          0.197 -0.127  0.073    0.038  0.076 -0.014    0.095  0.161 -0.159
 H          0.209  0.138  0.044    0.003 -0.043  0.023   -0.188  0.140 -0.009
 H         -0.053 -0.033 -0.211    0.127  0.055  0.216    0.317  0.210  0.441
 H          0.235 -0.065  0.206    0.007  0.033  0.133   -0.131 -0.035 -0.146
 H         -0.090 -0.067  0.007    0.024  0.114 -0.058    0.092 -0.057  0.094
 O         -0.047 -0.031 -0.006   -0.084 -0.038 -0.001   -0.002 -0.005  0.031
 H         -0.018 -0.061 -0.024   -0.043  0.113  0.049    0.246 -0.036  0.040
 H          0.443  0.400 -0.090    0.653  0.605 -0.114    0.191  0.188 -0.065
 H         -0.095  0.136 -0.064    0.080 -0.059  0.028   -0.071 -0.121  0.026
 O         -0.086  0.059  0.007    0.043 -0.037 -0.007   -0.049 -0.071  0.005
 H          0.177  0.092  0.333   -0.010 -0.043 -0.071   -0.002 -0.070  0.054
 O          0.033  0.060 -0.006    0.006 -0.018 -0.026   -0.153  0.096  0.045
 TransDip   0.219  0.100  0.110    0.334  0.251  0.096    0.081  0.090  0.006

 Mode:                16                     17                     18
 Frequency:       411.20                 452.09                 542.30
 Force Cnst:      0.1288                 0.8175                 0.5252
 Red. Mass:       1.2927                 6.7888                 3.0309
 IR Active:          YES                    YES                    YES
 IR Intens:       91.800                  9.921                 18.347
 Raman Active:       YES                    YES                    YES
               X      Y      Z        X      Y      Z        X      Y      Z
 C         -0.019  0.022 -0.018    0.003 -0.164 -0.123   -0.074 -0.000 -0.094
 O         -0.009  0.008  0.000   -0.066 -0.236  0.034   -0.112 -0.010  0.046
 C          0.007  0.006  0.016    0.003 -0.059  0.056    0.019  0.168 -0.092
 C          0.030  0.021  0.050   -0.020  0.152  0.171    0.110  0.087 -0.005
 O         -0.056  0.004 -0.033   -0.149  0.254 -0.041   -0.044 -0.033  0.002
 C          0.036  0.012  0.046    0.039  0.158  0.011    0.057 -0.072  0.119
 C         -0.014 -0.007 -0.033   -0.067 -0.026 -0.090   -0.013 -0.054 -0.061
 O         -0.027 -0.014 -0.048    0.072  0.187 -0.039   -0.109 -0.124  0.015
 C          0.017 -0.025 -0.006   -0.011 -0.023 -0.025    0.084  0.016 -0.000
 H         -0.012 -0.026  0.020   -0.030 -0.212  0.065    0.012  0.268 -0.096
 H          0.097  0.005  0.044   -0.009  0.107  0.170    0.302  0.225 -0.031
 H          0.113 -0.029  0.054    0.274  0.173 -0.010    0.181 -0.110  0.114
 H          0.527  0.155  0.680   -0.131  0.114 -0.299   -0.352 -0.140 -0.333
 H          0.168  0.050  0.226    0.043  0.189 -0.041   -0.201  0.032  0.021
 H         -0.021 -0.066  0.020    0.005 -0.009 -0.026   -0.103 -0.171  0.088
 O          0.005  0.002 -0.008   -0.042 -0.023 -0.027    0.011 -0.006  0.015
 H          0.066 -0.052 -0.025   -0.043 -0.018 -0.036    0.383 -0.082  0.007
 H         -0.223 -0.191  0.010    0.025  0.041 -0.054   -0.097 -0.093  0.018
 H         -0.008  0.050 -0.018    0.048 -0.081 -0.128   -0.047  0.106 -0.096
 O          0.001  0.029  0.003    0.196 -0.203  0.063    0.072  0.035  0.036
 H          0.003  0.026 -0.001   -0.193 -0.208 -0.326   -0.003 -0.007 -0.124
 O         -0.002 -0.044 -0.019    0.029 -0.014  0.053    0.040  0.028  0.012
 TransDip   0.172  0.004  0.254   -0.020  0.008 -0.099   -0.035  0.038 -0.127

 Mode:                19                     20                     21
 Frequency:       577.32                 646.62                 691.08
 Force Cnst:      0.8492                 1.6353                 1.1654
 Red. Mass:       4.3246                 6.6380                 4.1415
 IR Active:          YES                    YES                    YES
 IR Intens:       13.996                  4.286                 45.104
 Raman Active:       YES                    YES                    YES
               X      Y      Z        X      Y      Z        X      Y      Z
 C          0.000  0.130 -0.034   -0.033 -0.062 -0.069   -0.149 -0.150  0.248
 O          0.111 -0.081  0.020   -0.016  0.269 -0.005   -0.075 -0.029 -0.031
 C          0.184 -0.119 -0.002    0.054  0.148  0.256    0.058 -0.000  0.057
 C         -0.008  0.015  0.099    0.073 -0.089  0.101    0.004  0.010  0.059
 O         -0.033  0.097 -0.017    0.096 -0.173 -0.038   -0.074  0.051 -0.006
 C         -0.073 -0.030 -0.001   -0.038 -0.003 -0.129    0.079 -0.122 -0.172
 C         -0.148  0.007 -0.113   -0.249 -0.060 -0.111    0.102 -0.091  0.012
 O         -0.017 -0.093  0.039    0.043  0.088  0.008    0.002  0.030  0.019
 C          0.238  0.041 -0.048    0.110  0.049 -0.070    0.123  0.024 -0.023
 H          0.123 -0.224  0.011   -0.075  0.043  0.268    0.028 -0.093  0.066
 H         -0.039 -0.018  0.101   -0.095 -0.449  0.125   -0.139 -0.059  0.078
 H          0.069 -0.147  0.011    0.121 -0.100 -0.124    0.204 -0.242 -0.153
 H         -0.154 -0.172 -0.121    0.014  0.087 -0.040    0.047  0.232 -0.014
 H          0.064  0.019 -0.112    0.055 -0.160 -0.034   -0.029  0.030 -0.018
 H          0.447  0.210 -0.046   -0.053 -0.091 -0.064    0.107  0.002 -0.005
 O         -0.086 -0.035 -0.029   -0.093 -0.050 -0.087   -0.034 -0.020 -0.024
 H          0.063  0.153  0.036    0.278 -0.015 -0.089    0.164  0.016 -0.016
 H          0.088  0.180 -0.229   -0.064  0.002 -0.166   -0.030  0.013 -0.105
 H          0.095  0.290 -0.033    0.045 -0.063 -0.074   -0.350 -0.317  0.255
 O         -0.144  0.103 -0.006    0.131 -0.092  0.022   -0.048  0.109 -0.007
 H         -0.139  0.185  0.165    0.017 -0.117 -0.135    0.298 -0.166 -0.240
 O         -0.017 -0.055  0.080   -0.114  0.026  0.138    0.048  0.141 -0.076
 TransDip   0.087  0.050 -0.065   -0.043 -0.043 -0.027    0.143 -0.161 -0.002

 Mode:                22                     23                     24
 Frequency:       753.24                 898.60                 908.59
 Force Cnst:      1.3069                 1.2735                 1.1941
 Red. Mass:       3.9095                 2.6769                 2.4549
 IR Active:          YES                    YES                    YES
 IR Intens:        2.451                 39.715                  5.702
 Raman Active:       YES                    YES                    YES
               X      Y      Z        X      Y      Z        X      Y      Z
 C         -0.065  0.010 -0.149   -0.095 -0.033 -0.012    0.087  0.004  0.085
 O         -0.142 -0.008  0.020   -0.030  0.140  0.068   -0.023 -0.048 -0.037
 C          0.059  0.039  0.134   -0.096 -0.101 -0.131   -0.101  0.048 -0.132
 C         -0.121 -0.074 -0.047   -0.072 -0.029 -0.000   -0.055 -0.083  0.125
 O          0.004  0.019  0.025    0.017 -0.010 -0.002    0.012 -0.021 -0.007
 C         -0.105  0.071  0.052    0.013  0.008  0.073   -0.084  0.028  0.000
 C          0.197  0.085  0.145   -0.013 -0.033 -0.044   -0.013  0.043 -0.046
 O          0.003 -0.037  0.005    0.023  0.045 -0.029    0.030  0.022 -0.006
 C          0.190  0.048 -0.032    0.130 -0.111 -0.038    0.068  0.133 -0.079
 H          0.045  0.054  0.134   -0.402  0.003 -0.121   -0.411 -0.117 -0.115
 H         -0.323 -0.230 -0.014    0.070  0.109 -0.024   -0.051 -0.122  0.122
 H         -0.526  0.282  0.047    0.077  0.042  0.058    0.021  0.007 -0.002
 H          0.043 -0.158  0.127    0.014 -0.033 -0.005    0.024 -0.119  0.054
 H          0.093 -0.027 -0.009    0.075 -0.058 -0.059    0.204 -0.157 -0.149
 H          0.160  0.019 -0.032    0.560  0.276 -0.114   -0.205 -0.182  0.188
 O         -0.054 -0.030 -0.049    0.024  0.031  0.104    0.016 -0.004  0.086
 H          0.233  0.045 -0.023   -0.298  0.152  0.165    0.599 -0.043 -0.058
 H         -0.041  0.025 -0.173   -0.058  0.088 -0.217    0.030 -0.041  0.223
 H         -0.157 -0.002 -0.145   -0.048 -0.027 -0.014    0.070 -0.039  0.079
 O          0.044 -0.024  0.026    0.037 -0.020  0.006   -0.007 -0.012 -0.014
 H         -0.024  0.006  0.022    0.120 -0.119 -0.116   -0.014 -0.000  0.006
 O          0.061 -0.055 -0.100    0.021  0.011 -0.004    0.028 -0.016 -0.008
 TransDip   0.043  0.022 -0.014   -0.048 -0.142 -0.135    0.046 -0.050  0.034

 Mode:                25                     26                     27
 Frequency:       923.81                1007.97                1033.48
 Force Cnst:      2.0684                 2.8693                 3.7750
 Red. Mass:       4.1136                 4.7932                 5.9987
 IR Active:          YES                    YES                    YES
 IR Intens:       32.703                 97.836                152.959
 Raman Active:       YES                    YES                    YES
               X      Y      Z        X      Y      Z        X      Y      Z
 C          0.069  0.114 -0.176    0.133  0.051  0.142    0.353  0.003  0.104
 O         -0.030 -0.013  0.018   -0.189  0.001 -0.057   -0.275  0.014 -0.082
 C         -0.071 -0.003 -0.054   -0.030 -0.048  0.053    0.022 -0.011 -0.018
 C         -0.018 -0.046  0.027    0.099  0.133  0.023   -0.159 -0.060 -0.053
 O         -0.063  0.045  0.010    0.037 -0.042 -0.045   -0.000 -0.000  0.017
 C          0.197 -0.188 -0.177   -0.010  0.091 -0.155    0.073 -0.085  0.169
 C          0.043  0.002  0.237   -0.028  0.313 -0.020   -0.059 -0.098 -0.055
 O         -0.000  0.008  0.013   -0.049 -0.153  0.078    0.038  0.098 -0.069
 C          0.063  0.014 -0.044    0.051 -0.089 -0.022    0.082 -0.018  0.203
 H         -0.265 -0.035 -0.045   -0.173 -0.109  0.070    0.319  0.314 -0.038
 H         -0.128 -0.003  0.039    0.173  0.128  0.011   -0.022  0.049 -0.068
 H          0.220 -0.167 -0.178    0.187 -0.231 -0.099    0.234 -0.052  0.139
 H          0.090  0.491 -0.091   -0.042 -0.014  0.024    0.035  0.084 -0.067
 H          0.019 -0.003 -0.033   -0.248  0.181  0.221    0.157 -0.127 -0.133
 H          0.085  0.013  0.021    0.216  0.102 -0.176    0.195  0.116  0.054
 O          0.010  0.006  0.058    0.004  0.012  0.040   -0.012 -0.014 -0.169
 H          0.119  0.029  0.019   -0.227  0.062  0.078   -0.068  0.045  0.188
 H         -0.014  0.009  0.003   -0.092  0.032 -0.218   -0.014 -0.028 -0.155
 H          0.074  0.080 -0.175   -0.058 -0.308  0.139    0.216  0.049  0.086
 O          0.029 -0.024 -0.001    0.044 -0.098 -0.039   -0.028  0.049 -0.000
 H         -0.290  0.246  0.250   -0.122  0.047  0.112   -0.159  0.156  0.097
 O         -0.151  0.017  0.053    0.016 -0.051 -0.004   -0.013  0.017  0.035
 TransDip   0.021  0.169 -0.067    0.090  0.304  0.006    0.322 -0.159  0.167

 Mode:                28                     29                     30
 Frequency:      1035.05                1063.46                1082.50
 Force Cnst:      2.2689                 3.5510                 2.4702
 Red. Mass:       3.5945                 5.3291                 3.5779
 IR Active:          YES                    YES                    YES
 IR Intens:        9.298                132.283                 72.501
 Raman Active:       YES                    YES                    YES
               X      Y      Z        X      Y      Z        X      Y      Z
 C         -0.126  0.011  0.008   -0.107  0.017  0.081   -0.044  0.007 -0.041
 O         -0.005  0.102  0.093    0.171 -0.137 -0.086    0.065 -0.093 -0.002
 C          0.142 -0.066 -0.170   -0.166  0.169  0.140   -0.012  0.173 -0.055
 C         -0.085 -0.113  0.064   -0.198 -0.080 -0.168   -0.144  0.156  0.216
 O         -0.037  0.030  0.020   -0.002  0.008  0.033    0.084 -0.142 -0.081
 C          0.081  0.031 -0.036    0.262  0.042  0.129   -0.099 -0.041 -0.055
 C         -0.020  0.199 -0.011   -0.087  0.159 -0.091    0.056  0.003  0.071
 O         -0.007 -0.064  0.025   -0.019 -0.060 -0.000    0.020  0.032 -0.004
 C         -0.075  0.047  0.129    0.093  0.010 -0.007   -0.007 -0.079  0.086
 H          0.376  0.090 -0.176   -0.099  0.354  0.104    0.203  0.234 -0.066
 H         -0.086  0.040  0.057   -0.275 -0.196 -0.150   -0.068  0.265  0.197
 H          0.267 -0.145 -0.015    0.352 -0.129  0.145    0.225 -0.104 -0.058
 H          0.020  0.079 -0.006    0.005  0.188 -0.089    0.021 -0.103  0.060
 H          0.335 -0.235 -0.265    0.039 -0.031 -0.021    0.200 -0.226 -0.160
 H         -0.080 -0.019  0.278    0.016  0.018 -0.194    0.040  0.087 -0.272
 O         -0.000 -0.012 -0.120   -0.010 -0.001  0.007    0.010  0.012 -0.042
 H          0.097 -0.078  0.000    0.025  0.103  0.098   -0.205  0.136  0.316
 H          0.126 -0.051  0.241   -0.079  0.033 -0.234   -0.096  0.030 -0.322
 H         -0.144 -0.166  0.015   -0.024 -0.088  0.087   -0.054 -0.044 -0.032
 O          0.048 -0.078 -0.010    0.007 -0.050 -0.027   -0.006  0.010  0.001
 H          0.081 -0.128 -0.076    0.034 -0.046  0.011   -0.054  0.063  0.062
 O          0.000 -0.022  0.002    0.006 -0.010  0.025    0.001 -0.005 -0.020
 TransDip   0.071  0.066  0.014   -0.211  0.302 -0.007   -0.220  0.157  0.038

 Mode:                31                     32                     33
 Frequency:      1094.97                1118.04                1153.28
 Force Cnst:      1.6706                 2.9312                 1.7731
 Red. Mass:       2.3649                 3.9799                 2.2626
 IR Active:          YES                    YES                    YES
 IR Intens:      141.341                 20.681                 58.883
 Raman Active:       YES                    YES                    YES
               X      Y      Z        X      Y      Z        X      Y      Z
 C         -0.041  0.011 -0.015   -0.050  0.035  0.010    0.042 -0.030  0.002
 O          0.036  0.009  0.016    0.063 -0.036 -0.033   -0.016  0.002 -0.007
 C         -0.100 -0.109  0.035   -0.186  0.078 -0.034   -0.003  0.030 -0.056
 C         -0.080  0.165 -0.029    0.232 -0.149  0.021   -0.019  0.019  0.043
 O          0.073 -0.067 -0.058   -0.068  0.084  0.051    0.010 -0.023 -0.011
 C          0.022 -0.016  0.018   -0.105  0.011 -0.080    0.109  0.181 -0.076
 C          0.009 -0.012  0.014    0.018 -0.001  0.008   -0.014 -0.122 -0.020
 O         -0.004 -0.001 -0.005    0.006  0.016  0.011   -0.043 -0.125  0.081
 C          0.068  0.091  0.110    0.065 -0.031  0.243   -0.006 -0.023  0.040
 H         -0.309 -0.350  0.060   -0.377  0.177 -0.037   -0.113 -0.107 -0.042
 H         -0.036  0.165 -0.038    0.299 -0.220  0.027   -0.314 -0.132  0.075
 H          0.053 -0.020  0.018   -0.153  0.035 -0.081   -0.215  0.648 -0.115
 H         -0.002  0.049 -0.025   -0.013 -0.189  0.079    0.027  0.352 -0.043
 H         -0.252  0.172  0.213   -0.054  0.080  0.044    0.097 -0.075 -0.051
 H          0.135  0.008  0.503    0.255  0.157  0.141    0.043  0.037 -0.017
 O         -0.015 -0.022 -0.108    0.007 -0.003 -0.161    0.007  0.006 -0.019
 H          0.173 -0.080 -0.129    0.015  0.120  0.442   -0.017  0.036  0.129
 H          0.127 -0.094  0.372   -0.003 -0.020 -0.158   -0.006  0.002 -0.039
 H         -0.003  0.024 -0.014    0.023  0.057  0.008    0.163  0.223 -0.010
 O          0.007 -0.010 -0.002    0.014 -0.024 -0.017   -0.021  0.025  0.011
 H          0.025 -0.024 -0.016   -0.011  0.008  0.030    0.099 -0.080 -0.096
 O         -0.000  0.004 -0.003    0.000 -0.006 -0.007   -0.003  0.018  0.008
 TransDip  -0.136  0.235  0.267    0.010 -0.037  0.141    0.197  0.113 -0.093

 Mode:                34                     35                     36
 Frequency:      1195.07                1224.06                1238.80
 Force Cnst:      2.0372                 1.1012                 1.2707
 Red. Mass:       2.4211                 1.2474                 1.4054
 IR Active:          YES                    YES                    YES
 IR Intens:       55.337                 17.127                 48.339
 Raman Active:       YES                    YES                    YES
               X      Y      Z        X      Y      Z        X      Y      Z
 C         -0.089  0.200  0.144   -0.011  0.044  0.031    0.037 -0.047 -0.034
 O         -0.037 -0.005 -0.008   -0.002 -0.016 -0.029    0.009  0.003 -0.013
 C          0.011 -0.014 -0.014   -0.027 -0.001  0.067   -0.027 -0.024  0.037
 C         -0.000  0.025  0.010    0.006 -0.014  0.002    0.012  0.005  0.015
 O          0.003 -0.004 -0.008   -0.020 -0.008  0.014   -0.015 -0.006 -0.001
 C          0.006 -0.068  0.030   -0.023  0.031 -0.036    0.002 -0.079 -0.002
 C          0.009 -0.056  0.001    0.009 -0.044  0.006   -0.011  0.108 -0.004
 O          0.010  0.023 -0.018   -0.002 -0.013  0.018    0.020 -0.005 -0.016
 C         -0.002  0.019  0.006    0.029 -0.009 -0.043    0.011  0.020  0.014
 H          0.245 -0.281 -0.005    0.046  0.390  0.040   -0.035  0.019  0.037
 H         -0.057 -0.008  0.019    0.236  0.424 -0.041    0.198  0.388 -0.017
 H         -0.262  0.099  0.020    0.083  0.152 -0.060   -0.342  0.059 -0.003
 H          0.013  0.067 -0.032    0.007  0.015  0.017    0.045  0.263 -0.100
 H         -0.039  0.028  0.029    0.265 -0.218 -0.222    0.111 -0.094 -0.096
 H         -0.156 -0.051 -0.164    0.208  0.045  0.232   -0.105 -0.041 -0.088
 O          0.009 -0.005  0.011   -0.018 -0.004  0.005    0.003 -0.003 -0.002
 H          0.093  0.039  0.095   -0.185 -0.101 -0.324    0.070  0.029  0.066
 H         -0.065  0.033 -0.242    0.078 -0.040  0.304   -0.047  0.005 -0.127
 H         -0.014  0.698  0.119   -0.088  0.159  0.026    0.175  0.221 -0.045
 O          0.077 -0.133 -0.098    0.017 -0.024 -0.027   -0.054  0.012  0.046
 H          0.064 -0.104 -0.029   -0.034  0.027  0.036    0.391 -0.375 -0.343
 O         -0.002  0.011  0.001    0.000  0.005 -0.002   -0.011 -0.018  0.010
 TransDip  -0.177  0.158  0.024    0.116  0.024  0.059    0.143 -0.113 -0.129

 Mode:                37                     38                     39
 Frequency:      1243.61                1250.41                1293.71
 Force Cnst:      1.0671                 1.3305                 1.2006
 Red. Mass:       1.1711                 1.4443                 1.2175
 IR Active:          YES                    YES                    YES
 IR Intens:       50.956                 24.329                 58.689
 Raman Active:       YES                    YES                    YES
               X      Y      Z        X      Y      Z        X      Y      Z
 C          0.031  0.005 -0.019    0.009  0.005  0.017   -0.005 -0.000 -0.001
 O         -0.012 -0.006 -0.008   -0.009 -0.025 -0.013    0.012  0.000  0.008
 C          0.001  0.008 -0.011    0.041  0.097 -0.039   -0.021 -0.021 -0.017
 C         -0.021 -0.018 -0.019    0.021  0.015  0.060   -0.052 -0.034  0.033
 O          0.015  0.008  0.001    0.005 -0.002 -0.013    0.028  0.015 -0.009
 C         -0.025  0.049 -0.027    0.022 -0.077  0.035   -0.073 -0.049  0.009
 C          0.034 -0.005  0.053   -0.016  0.060 -0.020   -0.006  0.015 -0.016
 O         -0.014  0.007  0.016    0.014  0.014 -0.026    0.028 -0.025  0.009
 C          0.003 -0.007 -0.014   -0.013 -0.075 -0.033    0.010  0.018 -0.009
 H          0.060  0.086 -0.021   -0.067  0.130 -0.037    0.237  0.237 -0.045
 H         -0.007 -0.240 -0.015   -0.255 -0.356  0.112    0.373 -0.216 -0.005
 H          0.539 -0.151 -0.032   -0.397 -0.043  0.056    0.201  0.464 -0.087
 H         -0.034 -0.246  0.100    0.020  0.116 -0.060    0.081  0.432 -0.118
 H         -0.130  0.107  0.104   -0.127  0.103  0.112   -0.285  0.230  0.219
 H          0.047  0.015  0.027    0.338  0.126  0.233   -0.025 -0.013 -0.007
 O         -0.003  0.001  0.005   -0.016  0.013 -0.005    0.000 -0.005  0.008
 H         -0.035 -0.018 -0.056   -0.259 -0.071 -0.177    0.022 -0.014 -0.060
 H          0.019 -0.002  0.061    0.126 -0.040  0.425   -0.012  0.007 -0.045
 H          0.071  0.439 -0.036   -0.019  0.092  0.013   -0.112 -0.083  0.006
 O         -0.033 -0.008  0.016   -0.009 -0.009  0.001    0.003  0.001 -0.002
 H          0.323 -0.312 -0.281    0.086 -0.089 -0.076   -0.028  0.028  0.025
 O         -0.024 -0.006  0.007    0.001 -0.008  0.004    0.010  0.000 -0.005
 TransDip   0.122 -0.192 -0.024   -0.009  0.115  0.108   -0.097  0.225 -0.009

 Mode:                40                     41                     42
 Frequency:      1319.76                1335.53                1370.50
 Force Cnst:      1.2120                 1.4800                 1.4615
 Red. Mass:       1.1811                 1.4083                 1.3206
 IR Active:          YES                    YES                    YES
 IR Intens:       11.924                  8.799                  1.482
 Raman Active:       YES                    YES                    YES
               X      Y      Z        X      Y      Z        X      Y      Z
 C         -0.048 -0.016  0.010    0.007 -0.007 -0.004   -0.071  0.009  0.021
 O         -0.015  0.007 -0.004    0.009  0.009 -0.005   -0.013 -0.002 -0.042
 C         -0.082  0.045 -0.018   -0.049 -0.082 -0.019    0.063 -0.049 -0.003
 C         -0.002 -0.019  0.007   -0.001 -0.037  0.082    0.045  0.041 -0.012
 O         -0.002  0.002  0.003    0.022  0.006 -0.042   -0.005 -0.004  0.000
 C          0.015  0.001 -0.020    0.087  0.027 -0.033   -0.059 -0.029  0.035
 C          0.003  0.011  0.009   -0.013 -0.015 -0.006    0.017  0.012  0.012
 O         -0.004  0.005  0.005   -0.022  0.019  0.004    0.012 -0.008 -0.006
 C          0.036  0.001 -0.014    0.018  0.054  0.011   -0.015  0.034  0.033
 H          0.532 -0.336 -0.028    0.200  0.571 -0.065   -0.384  0.351 -0.013
 H          0.114  0.001 -0.007   -0.206  0.162  0.105   -0.319 -0.095  0.034
 H         -0.038  0.017 -0.019   -0.337 -0.089  0.016    0.216  0.060  0.005
 H         -0.013 -0.103  0.040   -0.059 -0.340  0.112    0.031  0.176 -0.057
 H         -0.006  0.005  0.007   -0.251  0.215  0.208    0.056 -0.048 -0.050
 H          0.110  0.031  0.076   -0.094 -0.046  0.031   -0.099 -0.043  0.070
 O         -0.006 -0.008  0.008    0.010 -0.020  0.015    0.014 -0.020  0.011
 H         -0.103 -0.048 -0.191   -0.007 -0.051 -0.187   -0.126 -0.064 -0.193
 H          0.005 -0.003  0.016   -0.064  0.019 -0.233   -0.051  0.025 -0.232
 H          0.685 -0.137  0.002   -0.034 -0.006 -0.006    0.601 -0.043  0.003
 O          0.003  0.012  0.016   -0.000  0.002  0.001    0.012 -0.001  0.005
 H         -0.037  0.036  0.024   -0.003  0.002  0.001   -0.042  0.033  0.025
 O          0.003 -0.001 -0.004   -0.002  0.002  0.005    0.004 -0.000 -0.008
 TransDip  -0.096  0.051  0.022   -0.082 -0.042  0.023   -0.024  0.028  0.013

 Mode:                43                     44                     45
 Frequency:      1374.39                1394.19                1399.08
 Force Cnst:      1.5194                 1.4831                 1.5323
 Red. Mass:       1.3652                 1.2950                 1.3287
 IR Active:          YES                    YES                    YES
 IR Intens:       33.020                 12.578                 35.184
 Raman Active:       YES                    YES                    YES
               X      Y      Z        X      Y      Z        X      Y      Z
 C         -0.050 -0.003  0.022   -0.014 -0.006  0.005    0.012 -0.001 -0.000
 O         -0.013 -0.003 -0.031   -0.004 -0.008 -0.010   -0.000 -0.005  0.004
 C          0.078 -0.020  0.036    0.071  0.025 -0.013    0.048  0.044 -0.010
 C         -0.063 -0.041  0.017   -0.098  0.008  0.017   -0.014 -0.004 -0.017
 O          0.016  0.008 -0.016    0.006  0.004  0.019   -0.008  0.003  0.002
 C          0.036 -0.017 -0.023    0.041  0.051 -0.038    0.053 -0.108 -0.023
 C         -0.003  0.001  0.006    0.003 -0.026  0.013   -0.026  0.046 -0.018
 O         -0.010  0.015  0.009   -0.003 -0.004 -0.004   -0.023  0.040  0.026
 C         -0.049 -0.053 -0.053    0.003  0.023  0.041    0.014  0.013  0.038
 H         -0.196  0.181  0.034   -0.317 -0.019  0.005   -0.228 -0.200  0.014
 H          0.204  0.190 -0.021    0.677 -0.271 -0.061    0.022  0.053 -0.025
 H         -0.036  0.135 -0.042   -0.289 -0.304  0.038    0.113  0.642 -0.148
 H         -0.031 -0.205  0.080   -0.008 -0.006 -0.016   -0.067 -0.494  0.211
 H         -0.154  0.129  0.120    0.005 -0.004  0.001    0.005 -0.001  0.001
 H          0.083  0.061 -0.090   -0.103 -0.052  0.023   -0.098 -0.053 -0.023
 O         -0.011  0.035 -0.022    0.007 -0.015  0.006    0.002 -0.010  0.005
 H          0.341  0.124  0.491   -0.216 -0.062 -0.232   -0.227 -0.054 -0.218
 H          0.090 -0.024  0.334   -0.036  0.014 -0.152   -0.022  0.007 -0.086
 H          0.415  0.028  0.006    0.090  0.079 -0.004   -0.104 -0.044  0.003
 O          0.011 -0.000 -0.002    0.004  0.001 -0.004   -0.004 -0.003  0.002
 H         -0.063  0.053  0.041   -0.031  0.029  0.022    0.018 -0.021 -0.015
 O          0.005  0.002 -0.003   -0.000  0.005 -0.001    0.005 -0.007  0.002
 TransDip  -0.120  0.023  0.138   -0.051  0.101  0.007   -0.060 -0.131  0.124

 Mode:                46                     47                     48
 Frequency:      1421.16                1438.94                1455.62
 Force Cnst:      1.5172                 1.8792                 2.1923
 Red. Mass:       1.2750                 1.5404                 1.7561
 IR Active:          YES                    YES                    YES
 IR Intens:       33.388                  7.874                  5.098
 Raman Active:       YES                    YES                    YES
               X      Y      Z        X      Y      Z        X      Y      Z
 C          0.010 -0.009  0.000   -0.006 -0.040  0.009   -0.015 -0.222  0.026
 O         -0.001 -0.007 -0.001   -0.002 -0.002  0.001    0.010  0.028  0.005
 C          0.019  0.033  0.022    0.058  0.092 -0.009   -0.033 -0.025 -0.006
 C         -0.014 -0.003 -0.006   -0.014 -0.158  0.018    0.014  0.039 -0.006
 O          0.001 -0.002  0.001    0.025  0.015 -0.039   -0.007 -0.004  0.008
 C          0.006 -0.008 -0.001   -0.039  0.041  0.019    0.003 -0.027 -0.004
 C         -0.004  0.008 -0.001    0.009 -0.003  0.003   -0.002  0.085  0.011
 O         -0.002  0.002  0.002    0.016 -0.013 -0.007   -0.001 -0.001  0.001
 C         -0.120  0.017 -0.046    0.001 -0.002  0.034    0.009  0.005 -0.002
 H          0.014 -0.065  0.032   -0.198 -0.305  0.023    0.079  0.045 -0.013
 H          0.045  0.032 -0.015   -0.181  0.627  0.013   -0.008 -0.133  0.003
 H          0.012  0.042 -0.011    0.111 -0.147  0.037    0.016  0.032 -0.013
 H         -0.005 -0.031  0.012    0.038  0.214 -0.081   -0.003 -0.031  0.014
 H          0.008 -0.008 -0.006   -0.277  0.233  0.212    0.065 -0.055 -0.050
 H          0.418  0.253  0.596   -0.016  0.008 -0.029   -0.023 -0.016 -0.021
 O          0.044 -0.039  0.013    0.001 -0.007  0.001   -0.001  0.002 -0.000
 H          0.276 -0.051  0.053   -0.177 -0.073 -0.200    0.023  0.014  0.023
 H         -0.126  0.032 -0.517   -0.016 -0.001 -0.046    0.004  0.000  0.014
 H         -0.059  0.038  0.002   -0.015  0.179  0.005   -0.035  0.777  0.005
 O         -0.003  0.002 -0.001    0.007  0.007 -0.011    0.025  0.034 -0.039
 H          0.000  0.003  0.002   -0.077  0.079  0.063   -0.329  0.332  0.264
 O          0.001 -0.001  0.000   -0.003  0.001  0.001    0.005 -0.010 -0.004
 TransDip  -0.088 -0.025 -0.161   -0.011  0.089  0.011   -0.044 -0.054  0.020

 Mode:                49                     50                     51
 Frequency:      1493.52                1813.12                2926.75
 Force Cnst:      1.4186                23.9162                 5.4541
 Red. Mass:       1.0794                12.3477                 1.0807
 IR Active:          YES                    YES                    YES
 IR Intens:        7.188                177.811                 40.672
 Raman Active:       YES                    YES                    YES
               X      Y      Z        X      Y      Z        X      Y      Z
 C          0.001 -0.001  0.001   -0.032 -0.026  0.031    0.000 -0.001 -0.081
 O         -0.004  0.001  0.001   -0.009 -0.005  0.000   -0.002  0.000 -0.001
 C          0.007  0.004  0.002    0.003 -0.003  0.002    0.001 -0.001  0.003
 C         -0.001 -0.011  0.001   -0.025  0.016  0.005   -0.000  0.000 -0.000
 O          0.001  0.002 -0.002    0.004 -0.004 -0.001   -0.000  0.000 -0.000
 C         -0.001  0.002  0.001   -0.012  0.008  0.016    0.001  0.002  0.010
 C         -0.000 -0.001 -0.000    0.648  0.046 -0.472    0.000 -0.000 -0.001
 O          0.001 -0.000 -0.000   -0.000 -0.010  0.003   -0.000 -0.000  0.000
 C          0.043  0.004 -0.065   -0.002  0.000 -0.004   -0.000  0.000  0.000
 H          0.036 -0.008 -0.002   -0.003  0.004  0.004   -0.007  0.002 -0.032
 H         -0.013  0.026  0.002    0.064 -0.013 -0.010    0.001 -0.000  0.005
 H          0.006 -0.004  0.002   -0.095  0.108 -0.012   -0.009 -0.022 -0.135
 H          0.001  0.008 -0.003   -0.026 -0.116  0.051   -0.001  0.000  0.002
 H         -0.019  0.016  0.014   -0.004 -0.004 -0.002   -0.000  0.000 -0.000
 H         -0.246 -0.418  0.533    0.004  0.002  0.009   -0.001  0.001 -0.000
 O          0.008 -0.003 -0.008    0.001 -0.000  0.001    0.000 -0.000  0.000
 H         -0.424  0.393  0.367    0.008  0.002  0.010   -0.000 -0.002  0.001
 H         -0.003  0.002 -0.045   -0.006  0.001 -0.012    0.000  0.001  0.001
 H          0.002  0.003  0.001   -0.005 -0.109  0.020    0.024  0.028  0.986
 O          0.000  0.000 -0.000    0.007  0.013 -0.005    0.001 -0.001 -0.000
 H          0.000  0.000  0.000   -0.069  0.080  0.067    0.005 -0.001 -0.000
 O          0.000  0.000  0.000   -0.429 -0.021  0.310   -0.000  0.000 -0.000
 TransDip  -0.080 -0.028 -0.015    0.379 -0.006 -0.196   -0.041 -0.072 -0.187

 Mode:                52                     53                     54
 Frequency:      2973.67                2983.25                3011.72
 Force Cnst:      5.6297                 5.6704                 5.7293
 Red. Mass:       1.0806                 1.0814                 1.0721
 IR Active:          YES                    YES                    YES
 IR Intens:       15.845                 25.045                 66.384
 Raman Active:       YES                    YES                    YES
               X      Y      Z        X      Y      Z        X      Y      Z
 C          0.000 -0.000 -0.011   -0.001 -0.000 -0.005    0.000  0.000  0.000
 O         -0.001  0.000  0.000    0.001 -0.001 -0.000   -0.000  0.001 -0.000
 C          0.001  0.001  0.018   -0.005 -0.003 -0.077    0.002 -0.001  0.019
 C          0.001 -0.001  0.007    0.001 -0.001  0.011    0.000  0.001 -0.004
 O          0.000  0.000  0.000   -0.000  0.001  0.000    0.000 -0.000 -0.000
 C         -0.005 -0.014 -0.077   -0.001 -0.003 -0.016    0.000  0.000  0.001
 C          0.000 -0.000 -0.001    0.000 -0.000 -0.000    0.000 -0.000 -0.000
 O          0.000  0.002  0.000    0.000  0.001 -0.000   -0.000 -0.000  0.000
 C          0.001  0.002 -0.001   -0.008 -0.011  0.009   -0.033 -0.053  0.040
 H         -0.010 -0.014 -0.219    0.035  0.056  0.931   -0.015 -0.014 -0.230
 H         -0.008 -0.002 -0.097   -0.016 -0.008 -0.145    0.006  0.003  0.045
 H          0.059  0.147  0.945    0.015  0.032  0.198   -0.001 -0.002 -0.011
 H          0.005 -0.006 -0.010    0.001 -0.001 -0.001   -0.000  0.000  0.000
 H         -0.001 -0.001 -0.001   -0.002  0.001  0.002    0.001 -0.001 -0.000
 H         -0.006  0.009  0.003    0.035 -0.053 -0.016    0.121 -0.169 -0.047
 O          0.000  0.000 -0.000    0.000  0.000  0.001    0.000  0.000  0.002
 H         -0.010 -0.030  0.017    0.060  0.190 -0.109    0.261  0.789 -0.450
 H         -0.000 -0.000 -0.001    0.001  0.003  0.002   -0.000  0.004  0.003
 H          0.001  0.004  0.125    0.009  0.001  0.059   -0.002  0.000 -0.006
 O         -0.000 -0.000  0.000    0.000 -0.000  0.000   -0.000  0.000 -0.000
 H          0.001 -0.000 -0.001   -0.001 -0.000 -0.001    0.000  0.000  0.000
 O         -0.001 -0.000  0.000   -0.000  0.000 -0.000   -0.000  0.000  0.000
 TransDip  -0.008  0.071 -0.106    0.001 -0.039 -0.156   -0.106 -0.124  0.203

 Mode:                55                     56                     57
 Frequency:      3039.42                3117.38                3707.81
 Force Cnst:      5.9072                 6.2643                 8.6305
 Red. Mass:       1.0853                 1.0941                 1.0655
 IR Active:          YES                    YES                    YES
 IR Intens:       23.378                  7.889                 77.764
 Raman Active:       YES                    YES                    YES
               X      Y      Z        X      Y      Z        X      Y      Z
 C         -0.000 -0.000 -0.001   -0.000  0.000  0.000   -0.000 -0.000  0.000
 O          0.000  0.000  0.000   -0.001  0.000  0.000   -0.000  0.000  0.000
 C         -0.000 -0.001 -0.011    0.000 -0.001 -0.001    0.000 -0.000 -0.000
 C         -0.010 -0.002 -0.082    0.000 -0.000 -0.000    0.000  0.000  0.000
 O          0.001 -0.001  0.000   -0.000 -0.000  0.000   -0.000 -0.000  0.000
 C         -0.001 -0.001 -0.011   -0.000  0.000 -0.000   -0.001 -0.000  0.002
 C          0.000 -0.001 -0.001    0.000 -0.000  0.000    0.001  0.001 -0.001
 O         -0.000  0.000  0.001    0.000  0.000 -0.000   -0.049  0.016  0.034
 C          0.000  0.001 -0.001    0.046 -0.075 -0.012   -0.000  0.000 -0.000
 H          0.003  0.002  0.128    0.003  0.002  0.013   -0.000  0.000  0.000
 H          0.111  0.035  0.973    0.000  0.000  0.002   -0.000 -0.000 -0.001
 H          0.014  0.021  0.122    0.000  0.000  0.000   -0.002  0.003 -0.011
 H          0.000 -0.003 -0.002   -0.000  0.000  0.000    0.796 -0.252 -0.547
 H          0.005 -0.003 -0.001   -0.001  0.000  0.000    0.000  0.005 -0.002
 H         -0.000 -0.000 -0.001   -0.601  0.731  0.238   -0.000  0.000 -0.000
 O         -0.000 -0.000  0.000   -0.001  0.001 -0.000    0.000 -0.000 -0.000
 H         -0.003 -0.012  0.007    0.065  0.162 -0.096    0.000  0.000 -0.000
 H          0.001  0.001  0.000    0.011 -0.011  0.004   -0.002  0.002  0.001
 H          0.001  0.000  0.016    0.000 -0.000  0.000   -0.000 -0.001  0.001
 O         -0.000 -0.000  0.000    0.000  0.000 -0.000    0.000  0.000 -0.000
 H          0.000 -0.000 -0.000   -0.000  0.000 -0.000   -0.001 -0.001  0.001
 O         -0.000  0.000  0.000   -0.000  0.000 -0.000   -0.000 -0.001  0.000
 TransDip   0.034 -0.023 -0.149    0.038 -0.076 -0.030    0.228 -0.098 -0.135

 Mode:                58                     59                     60
 Frequency:      3814.73                3817.13                3825.54
 Force Cnst:      9.1407                 9.1545                 9.1929
 Red. Mass:       1.0661                 1.0664                 1.0662
 IR Active:          YES                    YES                    YES
 IR Intens:       41.780                 62.124                 60.083
 Raman Active:       YES                    YES                    YES
               X      Y      Z        X      Y      Z        X      Y      Z
 C         -0.000  0.000  0.000    0.000 -0.000  0.000   -0.001 -0.001  0.001
 O          0.000 -0.000  0.000   -0.000  0.000 -0.000   -0.000  0.000  0.000
 C         -0.000  0.000  0.000    0.000  0.000 -0.000    0.000 -0.000 -0.000
 C         -0.000 -0.000  0.000   -0.001 -0.001  0.001    0.000 -0.000  0.000
 O         -0.001 -0.005  0.002   -0.018 -0.054  0.025    0.000  0.001 -0.000
 C         -0.000  0.000 -0.000   -0.000  0.000 -0.000   -0.000  0.000  0.000
 C         -0.000  0.000  0.000    0.000 -0.000 -0.000   -0.000  0.000 -0.000
 O          0.000 -0.000 -0.000    0.000 -0.000 -0.000   -0.000  0.000  0.000
 C          0.001 -0.002  0.000   -0.000  0.000  0.000    0.000  0.000  0.000
 H          0.001 -0.001 -0.000   -0.000  0.001 -0.000   -0.000  0.000  0.000
 H         -0.001 -0.000  0.000   -0.002  0.003  0.001    0.000 -0.000 -0.000
 H          0.000 -0.000  0.000    0.001 -0.000  0.001   -0.000 -0.000 -0.001
 H         -0.002  0.001  0.002   -0.004  0.001  0.003    0.001 -0.001 -0.001
 H          0.025  0.073 -0.035    0.292  0.858 -0.408   -0.005 -0.014  0.006
 H         -0.007  0.011  0.003    0.001 -0.001 -0.000   -0.000 -0.000 -0.000
 O          0.037 -0.046 -0.019   -0.003  0.004  0.002   -0.000  0.000 -0.000
 H          0.000  0.000  0.004    0.000  0.000 -0.000   -0.000 -0.000  0.000
 H         -0.600  0.739  0.288    0.051 -0.063 -0.024    0.001 -0.000 -0.000
 H         -0.000 -0.000 -0.001   -0.000  0.000 -0.000   -0.001  0.004 -0.001
 O         -0.000 -0.000  0.000   -0.000 -0.001  0.000   -0.023 -0.053  0.024
 H          0.001  0.002 -0.000    0.006  0.013 -0.006    0.385  0.833 -0.391
 O          0.000 -0.000 -0.000   -0.000  0.000  0.000    0.000  0.000 -0.000
 TransDip  -0.089  0.160  0.096    0.024  0.240 -0.073    0.013  0.241 -0.057

 STANDARD THERMODYNAMIC QUANTITIES AT   298.15 K  AND     1.00 ATM

   This Molecule has  0 Imaginary Frequencies
   Zero point vibrational energy:      108.333 kcal/mol

   Atom    1 Element C  Has Mass   12.00000
   Atom    2 Element O  Has Mass   15.99491
   Atom    3 Element C  Has Mass   12.00000
   Atom    4 Element C  Has Mass   12.00000
   Atom    5 Element O  Has Mass   15.99491
   Atom    6 Element C  Has Mass   12.00000
   Atom    7 Element C  Has Mass   12.00000
   Atom    8 Element O  Has Mass   15.99491
   Atom    9 Element C  Has Mass   12.00000
   Atom   10 Element H  Has Mass    1.00783
   Atom   11 Element H  Has Mass    1.00783
   Atom   12 Element H  Has Mass    1.00783
   Atom   13 Element H  Has Mass    1.00783
   Atom   14 Element H  Has Mass    1.00783
   Atom   15 Element H  Has Mass    1.00783
   Atom   16 Element O  Has Mass   15.99491
   Atom   17 Element H  Has Mass    1.00783
   Atom   18 Element H  Has Mass    1.00783
   Atom   19 Element H  Has Mass    1.00783
   Atom   20 Element O  Has Mass   15.99491
   Atom   21 Element H  Has Mass    1.00783
   Atom   22 Element O  Has Mass   15.99491
   Molecular Mass:   178.047760 amu
   Principal axes and moments of inertia in amu*Bohr^2:
                             1           2           3
    Eigenvalues --     1581.92955  2099.44713  3242.24636
          X               0.99974     0.02281     0.00040
          Y              -0.02280     0.99969    -0.00983
          Z              -0.00062     0.00982     0.99995
   Rotational Symmetry Number is   1
   The Molecule is an Asymmetric Top
   Translational Enthalpy:        0.889 kcal/mol
   Rotational Enthalpy:           0.889 kcal/mol
   Vibrational Enthalpy:        114.100 kcal/mol
   gas constant (RT):             0.592 kcal/mol
   Translational Entropy:        41.437  cal/mol.K
   Rotational Entropy:           30.755  cal/mol.K
   Vibrational Entropy:          34.189  cal/mol.K

   Total Enthalpy:              116.470 kcal/mol
   Total Entropy:               106.381  cal/mol.K

 ======================================================================

 STANDARD THERMODYNAMIC QUANTITIES FOR ANHARMONIC VIBRATION -- TOSH

   Zero point vibrational energy: ************ kcal/mol

   Vibrational Enthalpy:       Infinity kcal/mol
   Vibrational Entropy:             NaN  cal/mol.K

   Total Enthalpy:             Infinity kcal/mol
   Total Entropy:                   NaN  cal/mol.K

 ======================================================================

 STANDARD THERMODYNAMIC QUANTITIES FOR ANHARMONIC VIBRATION -- VPT2

   Zero point vibrational energy: ************ kcal/mol

   Vibrational Enthalpy:       Infinity kcal/mol
   Vibrational Entropy:             NaN  cal/mol.K

   Total Enthalpy:             Infinity kcal/mol
   Total Entropy:                   NaN  cal/mol.K

 ======================================================================

Archival summary:
1\1\pikachu\FREQ\ProcedureUnspecified\BasisUnspecified\6610\cher\WedDec1406:45:472016WedDec1406:45:472016\0\\#,FREQ,ProcedureUnspecified,BasisUnspecified,\\0,1\O\C,1,1.43015\H,2,1.10494,1,108.276\O,2,1.37692,1,109.339,3,122.615,0\H,4,0.963873,2,108.511,1,-61.98,0\C,1,1.43723,2,115.268,3,57.4986,0\H,6,1.10076,1,110.068,2,-57.1944,0\C,6,1.52573,1,106.11,2,-174.597,0\H,8,1.09024,6,108.915,1,-177.599,0\H,8,1.09733,6,108.534,1,64.2009,0\O,8,1.41865,6,112.6,1,-59.2547,0\H,11,0.964042,8,107.888,6,59.9381,0\C,6,1.53206,1,109.565,2,62.7911,0\H,13,1.09627,6,108.794,1,63.8456,0\O,13,1.41802,6,107.789,1,-176.031,0\H,15,0.964268,13,107.936,6,-178.471,0\C,2,1.53529,1,107.766,3,-117.906,0\O,17,1.20532,2,124.93,1,-124.346,0\C,17,1.51952,2,113.374,1,53.6832,0\H,19,1.10195,17,107.54,2,65.4783,0\O,19,1.40724,17,111.837,2,-174.659,0\H,21,0.970152,19,107.171,17,-1.16282,0\\\@

 Total job time:  12622.01s(wall), 12620.49s(cpu) 
 Wed Dec 14 06:45:47 2016

        *************************************************************
        *                                                           *
        *  Thank you very much for using Q-Chem.  Have a nice day.  *
        *                                                           *
        *************************************************************


 
User input: 3 of 3 
 
pikachu 127.0.1
Q-Chem Developer Version! Running on 127.0.1.*
                  Welcome to Q-Chem
     A Quantum Leap Into The Future Of Chemistry


 Q-Chem 4.4, Q-Chem, Inc., Pleasanton, CA (2016)

 Y. Shao,  Z. Gan,  E. Epifanovsky,  A. T. B. Gilbert,  M. Wormit,  
 J. Kussmann,  A. W. Lange,  A. Behn,  J. Deng,  X. Feng,  D. Ghosh,  
 M. Goldey,  P. R. Horn,  L. D. Jacobson,  I. Kaliman,  F. Rob,  
 R. Z. Khaliullin,  T. Kus,  A. Landau,  J. Liu,  E. I. Proynov,  Y. M. Rhee,  
 R. M. Richard,  M. A. Rohrdanz,  R. P. Steele,  E. J. Sundstrom,  
 H. L. Woodcock III,  P. M. Zimmerman,  D. Zuev,  B. Albrecht,  E. Alguire,  
 B. Austin,  S. A. Baeppler,  G. J. O. Beran,  Y. A. Bernard,  E. Berquist,  
 K. Brandhorst,  K. B. Bravaya,  S. T. Brown,  D. Casanova,  C.-M. Chang,  
 Y. Chen,  S. H. Chien,  K. D. Closser,  M. P. Coons,  D. L. Crittenden,  
 S. Dasgupta,  M. Diedenhofen,  R. A. DiStasio Jr.,  H. Do,  A. D. Dutoi,  
 R. G. Edgar,  P.-T. Fang,  S. Fatehi,  Q. Feng,  L. Fusti-Molnar,  
 A. Ghysels,  A. Golubeva-Zadorozhnaya,  J. Gomes,  A. Gunina,  
 M. W. D. Hanson-Heine,  P. H. P. Harbach,  A. W. Hauser,  J. E. Herr,  
 E. G. Hohenstein,  Z. C. Holden,  K. Hui,  T.-C. Jagau,  H. Ji,  B. Kaduk,  
 K. Khistyaev,  Jaehoon Kim,  Jihan Kim,  R. A. King,  P. Klunzinger,  
 K. Koh,  D. Kosenkov,  T. Kowalczyk,  C. M. Krauter,  A. Kunitsa,  
 K. U. Lao,  A. Laurent,  K. V. Lawler,  J. Lee,  D. Lefrancois,  S. Lehtola,  
 S. V. Levchenko,  C. Y. Lin,  Y.-S. Lin,  F. Liu,  E. Livshits,  
 R. C. Lochan,  A. Luenser,  P. Manohar,  S. F. Manzer,  S.-P. Mao,  Y. Mao,  
 N. Mardirossian,  A. V. Marenich,  L. A. Martinez-Martinez,  S. A. Maurer,  
 N. J. Mayhall,  J.-M. Mewes,  A. F. Morrison,  K. Nanda,  T. S. Nguyen-Beck,  
 C. M. Oana,  R. Olivares-Amaya,  D. P. O'Neill,  J. A. Parkhill,  
 T. M. Perrine,  R. Peverati,  P. A. Pieniazek,  F. Plasser,  A. Prociuk,  
 D. R. Rehn,  E. Rosta,  N. J. Russ,  N. Sergueev,  S. M. Sharada,  
 S. Sharma,  D. W. Small,  A. Sodt,  T. Stauch,  T. Stein,  D. Stuck,  
 Y.-C. Su,  A. J. W. Thom,  T. Tsuchimochi,  L. Vogt,  O. Vydrov,  T. Wang,  
 M. A. Watson,  J. Wenzel,  A. White,  C. F. Williams,  V. Vanovschi,  
 K. Yao,  S. Yeganeh,  S. R. Yost,  Z.-Q. You,  I. Y. Zhang,  X. Zhang,  
 Y. Zhao,  B. R. Brooks,  G. K. L. Chan,  D. M. Chipman,  C. J. Cramer,  
 W. A. Goddard III,  M. S. Gordon,  W. J. Hehre,  A. Klamt,  
 H. F. Schaefer III,  M. W. Schmidt,  C. D. Sherrill,  D. G. Truhlar,  
 A. Warshel,  X. Xu,  A. Aspuru-Guzik,  R. Baer,  A. T. Bell,  N. A. Besley,  
 J.-D. Chai,  A. Dreuw,  B. D. Dunietz,  T. R. Furlani,  S. R. Gwaltney,  
 C.-P. Hsu,  Y. Jung,  J. Kong,  D. S. Lambrecht,  W. Liang,  C. Ochsenfeld,  
 V. A. Rassolov,  L. V. Slipchenko,  J. E. Subotnik,  T. Van Voorhis,  
 J. M. Herbert,  A. I. Krylov,  P. M. W. Gill,  M. Head-Gordon

 Contributors to earlier versions of Q-Chem not listed above: 
 R. D. Adamson,  J. Baker,  E. F. C. Byrd,  A. K. Chakraborty,  C.-L. Cheng,  
 H. Dachsel,  R. J. Doerksen,  G. Hawkins,  A. Heyden,  S. Hirata,  
 G. Kedziora,  F. J. Keil,  C. Kelley,  P. P. Korambath,  W. Kurlancheek,  
 A. M. Lee,  M. S. Lee,  D. Liotard,  I. Lotan,  P. E. Maslen,  N. Nair,  
 D. Neuhauser,  R. Olson,  B. Peters,  J. Ritchie,  N. E. Schultz,  
 N. Shenvi,  A. C. Simmonett,  K. S. Thanthiriwatte,  Q. Wu,  W. Zhang

 Please cite Q-Chem as follows:
 Y. Shao et al., Mol. Phys. 113, 184-215 (2015)
 DOI: 10.1080/00268976.2014.952696

 Q-Chem 4.4.2 for Intel X86 EM64T Linux

 Parts of Q-Chem use Armadillo 5.200.1 (Boston Tea Smuggler).
 http://arma.sourceforge.net/

 Q-Chem begins on Wed Dec 14 06:45:47 2016  


Host: 0

     Scratch files written to /scratch/cher/qchem8165//
The previous job contains 0 fragments, simply inherited here
FILE_GEOM_ORG=        593

Checking the input file for inconsistencies... 	...done.

--------------------------------------------------------------
User input:
--------------------------------------------------------------

$molecule
   read
$end
$rem
   BASIS  =  6-311++G**
   JOB_TYPE  =  SP
   METHOD  =  B3LYP
   SOLVENT_METHOD SMD
$end
--------------------------------------------------------------
 ----------------------------------------------------------------
             Standard Nuclear Orientation (Angstroms)
    I     Atom           X                Y                Z
 ----------------------------------------------------------------
    1      C       1.0585616219    -1.2929792121     0.5655425485
    2      O      -0.3105902107    -1.3658713464     0.1587977417
    3      C      -1.1388184694    -0.2749166839     0.5940982460
    4      C      -0.6306631238     1.0325544863    -0.0219415406
    5      O      -1.4136287124     2.0918577224     0.5030663835
    6      C       0.8574578781     1.2397449669     0.3164778418
    7      C       1.6550266967    -0.0076299751    -0.0254133666
    8      O       1.3614171458     2.3790209280    -0.3380493147
    9      C      -2.5613159616    -0.6279275300     0.1701372803
   10      H      -1.1084622029    -0.1920646046     1.6913188734
   11      H      -0.7371142304     0.9744165212    -1.1114826507
   12      H       0.9248836761     1.3887150361     1.4062231508
   13      H       2.1324210184     2.0953066065    -0.8540467474
   14      H      -1.1115129485     2.9132665917     0.0983107173
   15      H      -3.2250864168     0.1932269568     0.4416688081
   16      O      -2.6832666307    -0.8093586167    -1.2315704283
   17      H      -2.8741861983    -1.5281035616     0.7141353257
   18      H      -2.0949925109    -1.5282728607    -1.4893955727
   19      H       1.0896645646    -1.2326402060     1.6683996198
   20      O       1.7364714100    -2.3902500340     0.0835132839
   21      H       1.3471350996    -3.1837281104     0.4680405362
   22      O       2.6350283814     0.0400574201    -0.7254990622
 ----------------------------------------------------------------
 Nuclear Repulsion Energy =   799.7904790306 hartrees
 There are       47 alpha and       47 beta electrons
 Requested basis set is 6-311++G(d,p)
 There are 122 shells and 334 basis functions

 Total QAlloc Memory Limit   2000 MB
 Mega-Array Size        61 MB
 MEM_STATIC part        62 MB
 A cutoff of  1.0D-08 yielded   6080 shell pairs
 There are     45846 function pairs (     48939 Cartesian)

 -------------------------------------------------------
 OpenMP Integral Computing Module                       
 Release: version 1.0, May 2013, Q-Chem Inc. Pittsburgh 
 -------------------------------------------------------
 Integral Job Info:
 Integral job number is                      11
 Integral operator is                         1
 short-range coefficients                     0
 long-range coefficients              100000000
 Omega coefficients                           0
 if combine SR and LR in K                    0
 Integral screening is                        0
 Integral computing path is                   2
 max size of driver memory is            800000
 size of driver memory is                593474
 size of scratch memory is              2260544
 max col of scratch BK array               1296
 max len of scratch array in speh3          155
 max len of scratch index in speh4           18
 max int batch size is                      520
 min int batch size is                       52
 fixed nKL is                                52
 max L of basis functions is                  2
 order of int derivative is                   0
 number of shells is                        122
 number of basis is                         346
 number of cartesian basis is               346
 number of contracted shell pairs          6080
 number of primitive shell pairs          14010
 maxK2 (contraction) of shell pair           36
 max number of K2 of shell pair               1
 max number of CS2 of shell pair           1096
 max number of PS2 of shell pair           2064
 mem total for path MDJ                   87768
 -------------------------------------------------------
 Smallest overlap matrix eigenvalue = 6.07E-06

 Q-Chem warning in module /home/taweetham/qchem/stvman/mkSTV.C, line 257:

 Overlap eigenvalue is smaller than square root of threshold


 Scale SEOQF with 1.000000e-01/1.000000e-01/1.000000e-01

 Standard Electronic Orientation quadrupole field applied
 Nucleus-field energy     =     0.0000000208 hartrees
 Guess from superposition of atomic densities
 Warning:  Energy on first SCF cycle will be non-variational
 A restricted hybrid HF-DFT SCF calculation will be
 performed using Pulay DIIS extrapolation
 Exchange:     0.2000 Hartree-Fock + 0.0800 Slater + 0.7200 B88
 Correlation:  0.1900 VWN1RPA + 0.8100 LYP
 Using SG-1 standard quadrature grid
 SCF converges when DIIS error is below 1.0E-05
 ---------------------------------------
  Cycle       Energy         DIIS Error
 ---------------------------------------
    1    -688.4896385609      3.47E-02
    2    -685.9352122315      4.92E-03
    3    -685.4715809448      8.46E-03
    4    -686.1604247588      1.38E-03
    5    -686.1787726413      5.62E-04
    6    -686.1816366795      1.46E-04
    7    -686.1819019186      3.72E-05
    8    -686.1819103536      1.00E-05
    9    -686.1819109337      2.30E-06 Convergence criterion met
 ---------------------------------------
 SCF time:  CPU 289.64 s  wall 289.76 s

 Citation of the SMD model:
 Marenich, A.V.; Cramer, C.J.; Truhlar, D.G.
 J. Phys. Chem. B 2009, 113, 6378-6396.
 iSolventCode=           1
 Solvent: water                                                           

 vradii
            1           2           3           4           5           6
    1   1.8500000   1.5200000   1.8500000   1.8500000   1.5200000   1.8500000
            7           8           9          10          11          12
    1   1.8500000   1.5200000   1.8500000   1.2000000   1.2000000   1.2000000
           13          14          15          16          17          18
    1   1.2000000   1.2000000   1.2000000   1.5200000   1.2000000   1.2000000
           19          20          21          22
    1   1.2000000   1.5200000   1.2000000   1.5200000
Changing PCM_TESSEL_METHOD to VTN
Changing PCM_VDW_RADII to SMD_RADIUS
 Discretize the solute cavity surface with Lebedev spheres
	Using 302 Lebedev grid points for each H atom
	Using 302 Lebedev grid points for other atoms
	Atomic van der Waals radii will be scaled by 1.20
 Removing interior tesserae...
 Keep 2173 surface tesserae and discard 4471 interior tesserae
 Molecular Surface Area = 180.917 Angst**2
 A restricted hybrid HF-DFT SCF calculation will be
 performed using Pulay DIIS extrapolation
 Polarizable Continuum solvation model will be applied
 Exchange:     0.2000 Hartree-Fock + 0.0800 Slater + 0.7200 B88
 Correlation:  0.1900 VWN1RPA + 0.8100 LYP
 Using SG-1 standard quadrature grid
 SCF converges when DIIS error is below 1.0E-05

 Citation of the SMD model:
 Marenich, A.V.; Cramer, C.J.; Truhlar, D.G.
 J. Phys. Chem. B 2009, 113, 6378-6396.
 iSolventCode=           1
 Solvent: water                                                           

 vradii
            1           2           3           4           5           6
    1   1.8500000   1.5200000   1.8500000   1.8500000   1.5200000   1.8500000
            7           8           9          10          11          12
    1   1.8500000   1.5200000   1.8500000   1.2000000   1.2000000   1.2000000
           13          14          15          16          17          18
    1   1.2000000   1.2000000   1.2000000   1.5200000   1.2000000   1.2000000
           19          20          21          22
    1   1.2000000   1.5200000   1.2000000   1.5200000
 ---------------------------------------
  Cycle       Energy         DIIS Error
 ---------------------------------------
    1    -686.1817190811      1.02E-06
 Time req'd to invert C: 14.68 s (CPU) 14.69 s (wall)
    2    -686.2191089920      4.75E-04
    3    -686.2191079335      4.75E-04
    4    -686.2191106853      4.75E-04
    5    -686.2191306534      4.75E-04
    6    -686.2191170494      4.75E-04
    7    -686.2191258158      4.75E-04
    8    -686.2191190158      4.75E-04
    9    -686.2191132497      4.75E-04
   10    -686.2191097648      4.75E-04
   11    -686.2191085512      4.75E-04
   12    -686.2191046258      4.75E-04
   13    -686.2191127013      4.75E-04
   14    -686.2191119347      4.75E-04
   15    -686.2191143455      4.75E-04
   16    -686.2191052674      4.75E-04
   17    -686.2241386676      4.37E-04
   18    -686.2254856933      2.51E-04
   19    -686.2260934658      6.08E-05
   20    -686.2261202118      3.12E-05
   21    -686.2261312275      4.49E-06 Convergence criterion met
 ---------------------------------------
 SCF time:  CPU 560.23 s  wall 560.45 s
(0)  E-EN(g) gas-phase elect-nuc energy                 -686.181719081 a.u.
(3)  G-ENP(liq) elect-nuc-pol free energy of system     -686.226131227 a.u.
(4)  G-CDS(liq) cavity-dispersion-solvent structure 
     free energy                                                4.7601 kcal/mol
(6)  G-S(liq) free energy of system                     -686.218545567 a.u.
(9)  DeltaG-S(liq) free energy of  solvation
     (9) = (6) - (0)                                          -23.1090 kcal/mol
 SCF   energy in the final basis set = -686.2185455669
 Total energy in the final basis set = -686.2185455669

 --------------------------------------------------------------

                    Orbital Energies (a.u.)
 --------------------------------------------------------------

 Alpha MOs
 -- Occupied --
-19.156 -19.155 -19.155 -19.142 -19.140 -19.133 -10.297 -10.290
-10.243 -10.238 -10.237 -10.220  -1.109  -1.086  -1.056  -1.042
 -1.035  -1.027  -0.796  -0.779  -0.701  -0.658  -0.622  -0.585
 -0.575  -0.540  -0.524  -0.518  -0.514  -0.503  -0.485  -0.464
 -0.443  -0.430  -0.426  -0.405  -0.396  -0.386  -0.385  -0.361
 -0.348  -0.330  -0.320  -0.316  -0.293  -0.285  -0.273
 -- Virtual --
 -0.058  -0.003   0.006   0.009   0.013   0.030   0.033   0.044
  0.046   0.054   0.065   0.070   0.083   0.084   0.093   0.096
  0.104   0.107   0.116   0.116   0.121   0.125   0.129   0.131
  0.134   0.139   0.145   0.146   0.152   0.155   0.161   0.165
  0.173   0.176   0.182   0.187   0.191   0.200   0.202   0.211
  0.212   0.227   0.231   0.238   0.242   0.248   0.250   0.257
  0.263   0.274   0.277   0.281   0.284   0.289   0.294   0.299
  0.306   0.312   0.318   0.321   0.325   0.328   0.333   0.335
  0.341   0.348   0.351   0.359   0.369   0.371   0.379   0.382
  0.395   0.404   0.407   0.421   0.429   0.436   0.442   0.463
  0.496   0.507   0.540   0.548   0.553   0.572   0.574   0.587
  0.596   0.605   0.620   0.630   0.638   0.648   0.658   0.670
  0.693   0.699   0.708   0.721   0.739   0.746   0.751   0.756
  0.781   0.785   0.801   0.820   0.854   0.896   0.954   0.965
  0.991   1.017   1.028   1.048   1.072   1.076   1.099   1.116
  1.125   1.145   1.160   1.169   1.183   1.191   1.195   1.202
  1.217   1.225   1.232   1.245   1.274   1.283   1.295   1.332
  1.353   1.371   1.388   1.400   1.418   1.440   1.453   1.464
  1.485   1.501   1.515   1.535   1.549   1.565   1.574   1.590
  1.598   1.604   1.614   1.632   1.640   1.670   1.675   1.697
  1.700   1.729   1.733   1.740   1.764   1.775   1.798   1.818
  1.830   1.835   1.854   1.874   1.921   1.932   1.947   1.987
  2.027   2.039   2.066   2.070   2.084   2.102   2.129   2.138
  2.168   2.175   2.189   2.201   2.248   2.278   2.311   2.326
  2.413   2.490   2.500   2.510   2.538   2.585   2.600   2.630
  2.648   2.662   2.677   2.713   2.728   2.777   2.801   2.811
  2.842   2.865   2.876   2.877   2.898   2.914   2.946   2.972
  2.985   3.008   3.036   3.056   3.068   3.106   3.128   3.137
  3.149   3.170   3.188   3.205   3.223   3.244   3.263   3.276
  3.317   3.335   3.369   3.374   3.393   3.420   3.482   3.539
  3.708   3.776   3.851   3.862   3.871   3.901   3.908   3.929
  3.977   3.999   4.040   4.080   4.146   4.158   4.200   4.240
  4.334   5.033   5.056   5.071   5.095   5.117   5.135   5.172
  5.332   5.394   5.410   5.436   5.442   5.591   5.630   5.652
  5.661   5.754   5.788  23.726  23.768  23.809  23.820  23.855
 23.882  49.900  49.911  49.926  49.937  49.965  49.998
 --------------------------------------------------------------

          Ground-State Mulliken Net Atomic Charges

     Atom                 Charge (a.u.)
  ----------------------------------------
      1 C                    -0.226528
      2 O                    -0.148067
      3 C                    -0.213932
      4 C                    -0.195526
      5 O                    -0.304084
      6 C                    -0.333142
      7 C                     0.425275
      8 O                    -0.315711
      9 C                    -0.471081
     10 H                     0.267996
     11 H                     0.264566
     12 H                     0.303292
     13 H                     0.314473
     14 H                     0.325100
     15 H                     0.215062
     16 O                    -0.332224
     17 H                     0.207019
     18 H                     0.309695
     19 H                     0.278752
     20 O                    -0.326047
     21 H                     0.328976
     22 O                    -0.373864
  ----------------------------------------
  Sum of atomic charges =     0.000000

 -----------------------------------------------------------------
                    Cartesian Multipole Moments
 -----------------------------------------------------------------
    Charge (ESU x 10^10)
                 0.0000
    Dipole Moment (Debye)
         X      -0.5748      Y      -2.0119      Z       4.5922
       Tot       5.0465
    Quadrupole Moments (Debye-Ang)
        XX     -88.8713     XY       3.6238     YY     -65.7273
        XZ       1.3110     YZ      -7.1095     ZZ     -68.6272
    Octopole Moments (Debye-Ang^2)
       XXX      -5.0173    XXY       8.8460    XYY      -6.8447
       YYY     -37.1321    XXZ      27.9126    XYZ      -4.1514
       YYZ       1.5156    XZZ      10.0100    YZZ      -6.1815
       ZZZ       2.6152
    Hexadecapole Moments (Debye-Ang^3)
      XXXX   -1506.7254   XXXY      44.0932   XXYY    -387.1332
      XYYY     -56.1874   YYYY    -792.6481   XXXZ     -43.4706
      XXYZ     -33.6954   XYYZ      23.1244   YYYZ     -39.7672
      XXZZ    -284.8398   XYZZ      10.1031   YYZZ    -183.3408
      XZZZ      -3.5598   YZZZ      -2.3523   ZZZZ    -218.3006
 -----------------------------------------------------------------
Archival summary:
1\1\pikachu\SP\ProcedureUnspecified\BasisUnspecified\6610\cher\WedDec1406:59:582016WedDec1406:59:582016\0\\#,ProcedureUnspecified,BasisUnspecified,\\0,1\O\C,1,1.43015\H,2,1.10494,1,108.276\O,2,1.37692,1,109.339,3,122.615,0\H,4,0.963873,2,108.511,1,-61.98,0\C,1,1.43723,2,115.268,3,57.4986,0\H,6,1.10076,1,110.068,2,-57.1944,0\C,6,1.52573,1,106.11,2,-174.597,0\H,8,1.09024,6,108.915,1,-177.599,0\H,8,1.09733,6,108.534,1,64.2009,0\O,8,1.41865,6,112.6,1,-59.2547,0\H,11,0.964042,8,107.888,6,59.9381,0\C,6,1.53206,1,109.565,2,62.7911,0\H,13,1.09627,6,108.794,1,63.8456,0\O,13,1.41802,6,107.789,1,-176.031,0\H,15,0.964268,13,107.936,6,-178.471,0\C,2,1.53529,1,107.766,3,-117.906,0\O,17,1.20532,2,124.93,1,-124.346,0\C,17,1.51952,2,113.374,1,53.6832,0\H,19,1.10195,17,107.54,2,65.4783,0\O,19,1.40724,17,111.837,2,-174.659,0\H,21,0.970152,19,107.171,17,-1.16282,0\\\@

 Total job time:  850.69s(wall), 850.34s(cpu) 
 Wed Dec 14 06:59:58 2016

        *************************************************************
        *                                                           *
        *  Thank you very much for using Q-Chem.  Have a nice day.  *
        *                                                           *
        *************************************************************
