# Supplementary material for: A DFT investigation of the blue bottle experiment: E∘half-cell analysis of autoxidation catalysed by redox indicators
Source: R Soc Open Sci. 2017 Nov 8;4(11):170708. doi: 10.1098/rsos.170708 (PMC5717635; doi:10.1098/rsos.170708)
Supplement: output.zip [file rsos170708supp2.zip › B3LYP_6-311++Gdp_reducing_agents/C6H10O6_r_ester.out]

pikachu 127.0.1
Q-Chem Developer Version! Running on 127.0.1.*
                  Welcome to Q-Chem
     A Quantum Leap Into The Future Of Chemistry


 Q-Chem 4.4, Q-Chem, Inc., Pleasanton, CA (2016)

 Y. Shao,  Z. Gan,  E. Epifanovsky,  A. T. B. Gilbert,  M. Wormit,  
 J. Kussmann,  A. W. Lange,  A. Behn,  J. Deng,  X. Feng,  D. Ghosh,  
 M. Goldey,  P. R. Horn,  L. D. Jacobson,  I. Kaliman,  F. Rob,  
 R. Z. Khaliullin,  T. Kus,  A. Landau,  J. Liu,  E. I. Proynov,  Y. M. Rhee,  
 R. M. Richard,  M. A. Rohrdanz,  R. P. Steele,  E. J. Sundstrom,  
 H. L. Woodcock III,  P. M. Zimmerman,  D. Zuev,  B. Albrecht,  E. Alguire,  
 B. Austin,  S. A. Baeppler,  G. J. O. Beran,  Y. A. Bernard,  E. Berquist,  
 K. Brandhorst,  K. B. Bravaya,  S. T. Brown,  D. Casanova,  C.-M. Chang,  
 Y. Chen,  S. H. Chien,  K. D. Closser,  M. P. Coons,  D. L. Crittenden,  
 S. Dasgupta,  M. Diedenhofen,  R. A. DiStasio Jr.,  H. Do,  A. D. Dutoi,  
 R. G. Edgar,  P.-T. Fang,  S. Fatehi,  Q. Feng,  L. Fusti-Molnar,  
 A. Ghysels,  A. Golubeva-Zadorozhnaya,  J. Gomes,  A. Gunina,  
 M. W. D. Hanson-Heine,  P. H. P. Harbach,  A. W. Hauser,  J. E. Herr,  
 E. G. Hohenstein,  Z. C. Holden,  K. Hui,  T.-C. Jagau,  H. Ji,  B. Kaduk,  
 K. Khistyaev,  Jaehoon Kim,  Jihan Kim,  R. A. King,  P. Klunzinger,  
 K. Koh,  D. Kosenkov,  T. Kowalczyk,  C. M. Krauter,  A. Kunitsa,  
 K. U. Lao,  A. Laurent,  K. V. Lawler,  J. Lee,  D. Lefrancois,  S. Lehtola,  
 S. V. Levchenko,  C. Y. Lin,  Y.-S. Lin,  F. Liu,  E. Livshits,  
 R. C. Lochan,  A. Luenser,  P. Manohar,  S. F. Manzer,  S.-P. Mao,  Y. Mao,  
 N. Mardirossian,  A. V. Marenich,  L. A. Martinez-Martinez,  S. A. Maurer,  
 N. J. Mayhall,  J.-M. Mewes,  A. F. Morrison,  K. Nanda,  T. S. Nguyen-Beck,  
 C. M. Oana,  R. Olivares-Amaya,  D. P. O'Neill,  J. A. Parkhill,  
 T. M. Perrine,  R. Peverati,  P. A. Pieniazek,  F. Plasser,  A. Prociuk,  
 D. R. Rehn,  E. Rosta,  N. J. Russ,  N. Sergueev,  S. M. Sharada,  
 S. Sharma,  D. W. Small,  A. Sodt,  T. Stauch,  T. Stein,  D. Stuck,  
 Y.-C. Su,  A. J. W. Thom,  T. Tsuchimochi,  L. Vogt,  O. Vydrov,  T. Wang,  
 M. A. Watson,  J. Wenzel,  A. White,  C. F. Williams,  V. Vanovschi,  
 K. Yao,  S. Yeganeh,  S. R. Yost,  Z.-Q. You,  I. Y. Zhang,  X. Zhang,  
 Y. Zhao,  B. R. Brooks,  G. K. L. Chan,  D. M. Chipman,  C. J. Cramer,  
 W. A. Goddard III,  M. S. Gordon,  W. J. Hehre,  A. Klamt,  
 H. F. Schaefer III,  M. W. Schmidt,  C. D. Sherrill,  D. G. Truhlar,  
 A. Warshel,  X. Xu,  A. Aspuru-Guzik,  R. Baer,  A. T. Bell,  N. A. Besley,  
 J.-D. Chai,  A. Dreuw,  B. D. Dunietz,  T. R. Furlani,  S. R. Gwaltney,  
 C.-P. Hsu,  Y. Jung,  J. Kong,  D. S. Lambrecht,  W. Liang,  C. Ochsenfeld,  
 V. A. Rassolov,  L. V. Slipchenko,  J. E. Subotnik,  T. Van Voorhis,  
 J. M. Herbert,  A. I. Krylov,  P. M. W. Gill,  M. Head-Gordon

 Contributors to earlier versions of Q-Chem not listed above: 
 R. D. Adamson,  J. Baker,  E. F. C. Byrd,  A. K. Chakraborty,  C.-L. Cheng,  
 H. Dachsel,  R. J. Doerksen,  G. Hawkins,  A. Heyden,  S. Hirata,  
 G. Kedziora,  F. J. Keil,  C. Kelley,  P. P. Korambath,  W. Kurlancheek,  
 A. M. Lee,  M. S. Lee,  D. Liotard,  I. Lotan,  P. E. Maslen,  N. Nair,  
 D. Neuhauser,  R. Olson,  B. Peters,  J. Ritchie,  N. E. Schultz,  
 N. Shenvi,  A. C. Simmonett,  K. S. Thanthiriwatte,  Q. Wu,  W. Zhang

 Please cite Q-Chem as follows:
 Y. Shao et al., Mol. Phys. 113, 184-215 (2015)
 DOI: 10.1080/00268976.2014.952696

 Q-Chem 4.4.2 for Intel X86 EM64T Linux

 Parts of Q-Chem use Armadillo 5.200.1 (Boston Tea Smuggler).
 http://arma.sourceforge.net/

 Q-Chem begins on Wed Dec 14 06:59:58 2016  


Host: 0

     Scratch files written to /scratch/cher/qchem9155//
FILE_GEOM_ORG=        593

Checking the input file for inconsistencies... 	...done.

--------------------------------------------------------------
User input:
--------------------------------------------------------------
$molecule
0 1
  C    0.8589058   -1.4300286    0.1338346
  O   -0.4697542   -1.4136158    0.3683044
  C   -1.2083280   -0.1833634    0.6478804
  C   -0.6085974    1.0446841   -0.0387274
  O   -1.2524193    2.1729015    0.5274044
  C    0.8954632    1.0917927    0.1909350
  C    1.5180745   -0.1603335   -0.4058390
  O    2.9037016   -0.1803677   -0.1512771
  O    1.3769895    2.2749919   -0.4283439
  C   -2.6456890   -0.4669782    0.2187355
  H   -1.1719483   -0.0252607    1.7325698
  H   -0.8050114    0.9823946   -1.1198359
  H    1.1007650    1.1136579    1.2736174
  H    1.3214535   -0.1498651   -1.4935551
  H    3.1475637   -1.1221989   -0.0773372
  H    2.3400530    2.2945250   -0.3049126
  H   -0.7641500    2.9485719    0.2032544
  H   -3.2391982    0.4352818    0.3873086
  O   -2.7391872   -0.7745107   -1.1606715
  H   -3.0533716   -1.2758663    0.8423712
  H   -2.2688252   -1.6134069   -1.2928123
  O    1.4973814   -2.4497083    0.2656359
$end

$rem
   BASIS  =  6-311++G**
   JOB_TYPE  =  optimization
   METHOD  =  B3LYP
$end

--------------------------------------------------------------
 ----------------------------------------------------------------
             Standard Nuclear Orientation (Angstroms)
    I     Atom           X                Y                Z
 ----------------------------------------------------------------
    1      C       0.8589058029    -1.4300285916     0.1338345976
    2      O      -0.4697541962    -1.4136157879     0.3683044023
    3      C      -1.2083279928    -0.1833633853     0.6478803997
    4      C      -0.6085973927     1.0446841106    -0.0387274075
    5      O      -1.2524192884     2.1729015143     0.5274043900
    6      C       0.8954632082     1.0917927086     0.1909349869
    7      C       1.5180745036    -0.1603334952    -0.4058390100
    8      O       2.9037016044    -0.1803676969    -0.1512771148
    9      O       1.3769895084     2.2749919050    -0.4283439197
   10      C      -2.6456889948    -0.4669781842     0.2187355060
   11      H      -1.1719482886    -0.0252606808     1.7325697989
   12      H      -0.8050113967     0.9823946065    -1.1198359066
   13      H       1.1007650121     1.1136579127     1.2736173861
   14      H       1.3214534997    -0.1498650993    -1.4935551094
   15      H       3.1475637028    -1.1221988971    -0.0773372118
   16      H       2.3400530089     2.2945250036    -0.3049126232
   17      H      -0.7641499880     2.9485719120     0.2032543850
   18      H      -3.2391981924     0.4352818177     0.3873086043
   19      O      -2.7391872003    -0.7745106898    -1.1606714924
   20      H      -3.0533715943    -1.2758662807     0.8423712108
   21      H      -2.2688252025    -1.6134068913    -1.2928122905
   22      O       1.4973814013    -2.4497082923     0.2656358996
 ----------------------------------------------------------------
 Molecular Point Group                 C1    NOp =  1
 Largest Abelian Subgroup              C1    NOp =  1
 Nuclear Repulsion Energy =   800.4727589157 hartrees
 There are       47 alpha and       47 beta electrons
 Requested basis set is 6-311++G(d,p)
 There are 122 shells and 334 basis functions

 Total QAlloc Memory Limit   2000 MB
 Mega-Array Size        61 MB
 MEM_STATIC part        62 MB
 A cutoff of  1.0D-11 yielded   6557 shell pairs
 There are     49581 function pairs (     53054 Cartesian)

 -------------------------------------------------------
 OpenMP Integral Computing Module                       
 Release: version 1.0, May 2013, Q-Chem Inc. Pittsburgh 
 -------------------------------------------------------
 Integral Job Info:
 Integral job number is                      11
 Integral operator is                         1
 short-range coefficients                     0
 long-range coefficients              100000000
 Omega coefficients                           0
 if combine SR and LR in K                    0
 Integral screening is                        0
 Integral computing path is                   2
 max size of driver memory is            800000
 size of driver memory is                593474
 size of scratch memory is              2260544
 max col of scratch BK array               1296
 max len of scratch array in speh3          155
 max len of scratch index in speh4           18
 max int batch size is                      520
 min int batch size is                       52
 fixed nKL is                                52
 max L of basis functions is                  2
 order of int derivative is                   0
 number of shells is                        122
 number of basis is                         346
 number of cartesian basis is               346
 number of contracted shell pairs          6557
 number of primitive shell pairs          15446
 maxK2 (contraction) of shell pair           36
 max number of K2 of shell pair               1
 max number of CS2 of shell pair           1139
 max number of PS2 of shell pair           2232
 mem total for path MDJ                   95672
 -------------------------------------------------------
 Smallest overlap matrix eigenvalue = 4.76E-06

 Scale SEOQF with 1.000000e-01/1.000000e-01/1.000000e-01

 Standard Electronic Orientation quadrupole field applied
 Nucleus-field energy     =     0.0000000214 hartrees
 Guess from superposition of atomic densities
 Warning:  Energy on first SCF cycle will be non-variational
 A restricted hybrid HF-DFT SCF calculation will be
 performed using Pulay DIIS extrapolation
 Exchange:     0.2000 Hartree-Fock + 0.0800 Slater + 0.7200 B88
 Correlation:  0.1900 VWN1RPA + 0.8100 LYP
 Using SG-1 standard quadrature grid
 SCF converges when DIIS error is below 1.0E-08
 ---------------------------------------
  Cycle       Energy         DIIS Error
 ---------------------------------------
    1    -688.5215818954      3.48E-02
    2    -685.9522336593      4.98E-03
    3    -685.4509379237      8.70E-03
    4    -686.1769246972      1.58E-03
    5    -686.2012304840      5.84E-04
    6    -686.2042316644      1.68E-04
    7    -686.2045448879      3.97E-05
    8    -686.2045604027      1.21E-05
    9    -686.2045623567      3.03E-06
   10    -686.2045624352      1.28E-06
   11    -686.2045624167      2.06E-07
   12    -686.2045623911      6.23E-08
   13    -686.2045623870      2.25E-08
   14    -686.2045623874      8.27E-09 Convergence criterion met
 ---------------------------------------
 SCF time:  CPU 569.21 s  wall 570.36 s
 SCF   energy in the final basis set = -686.2045623874
 Total energy in the final basis set = -686.2045623874

 --------------------------------------------------------------

                    Orbital Energies (a.u.)
 --------------------------------------------------------------

 Alpha MOs
 -- Occupied --
-19.200 -19.159 -19.155 -19.151 -19.146 -19.145 -10.337 -10.267
-10.267 -10.258 -10.255 -10.241  -1.139  -1.077  -1.071  -1.050
 -1.046  -1.041  -0.826  -0.801  -0.712  -0.664  -0.660  -0.598
 -0.593  -0.554  -0.534  -0.525  -0.517  -0.511  -0.491  -0.480
 -0.458  -0.445  -0.437  -0.428  -0.418  -0.396  -0.374  -0.366
 -0.363  -0.340  -0.333  -0.316  -0.308  -0.302  -0.299
 -- Virtual --
 -0.043  -0.015  -0.011  -0.004   0.002   0.017   0.020   0.026
  0.038   0.049   0.054   0.058   0.069   0.077   0.081   0.088
  0.090   0.098   0.100   0.104   0.105   0.110   0.117   0.121
  0.121   0.124   0.131   0.133   0.141   0.143   0.148   0.151
  0.157   0.161   0.168   0.173   0.177   0.185   0.193   0.198
  0.207   0.210   0.219   0.223   0.231   0.240   0.243   0.252
  0.257   0.258   0.263   0.269   0.280   0.285   0.289   0.294
  0.297   0.304   0.309   0.312   0.318   0.321   0.325   0.329
  0.332   0.340   0.349   0.352   0.354   0.362   0.374   0.375
  0.386   0.388   0.407   0.417   0.418   0.420   0.431   0.450
  0.478   0.486   0.506   0.520   0.526   0.552   0.560   0.565
  0.581   0.586   0.592   0.615   0.632   0.635   0.647   0.658
  0.669   0.685   0.691   0.714   0.727   0.738   0.740   0.756
  0.765   0.778   0.791   0.816   0.889   0.894   0.928   0.956
  0.972   0.991   1.013   1.036   1.072   1.083   1.099   1.108
  1.113   1.137   1.149   1.161   1.169   1.174   1.189   1.190
  1.208   1.210   1.218   1.226   1.239   1.267   1.273   1.294
  1.315   1.331   1.377   1.383   1.408   1.421   1.455   1.461
  1.480   1.490   1.498   1.521   1.534   1.540   1.551   1.561
  1.579   1.596   1.610   1.614   1.629   1.638   1.644   1.673
  1.686   1.698   1.716   1.722   1.744   1.747   1.795   1.820
  1.824   1.842   1.854   1.878   1.905   1.911   1.945   1.959
  1.990   2.031   2.039   2.055   2.064   2.075   2.084   2.127
  2.146   2.151   2.180   2.208   2.224   2.235   2.285   2.300
  2.335   2.475   2.489   2.501   2.541   2.576   2.591   2.609
  2.614   2.645   2.652   2.677   2.717   2.768   2.791   2.809
  2.842   2.848   2.862   2.874   2.887   2.908   2.927   2.949
  2.961   2.981   2.992   3.054   3.079   3.094   3.115   3.121
  3.130   3.159   3.167   3.193   3.204   3.224   3.248   3.284
  3.305   3.328   3.349   3.372   3.401   3.414   3.483   3.554
  3.679   3.757   3.816   3.852   3.868   3.884   3.894   3.913
  3.947   3.993   4.004   4.107   4.140   4.164   4.180   4.275
  4.331   5.035   5.037   5.062   5.074   5.080   5.119   5.163
  5.293   5.384   5.398   5.414   5.435   5.550   5.621   5.625
  5.653   5.690   5.885  23.729  23.765  23.787  23.811  23.822
 23.850  49.877  49.893  49.913  49.931  49.945  50.011
 --------------------------------------------------------------

          Ground-State Mulliken Net Atomic Charges

     Atom                 Charge (a.u.)
  ----------------------------------------
      1 C                     0.194993
      2 O                    -0.091063
      3 C                    -0.055775
      4 C                    -0.568556
      5 O                    -0.198351
      6 C                    -0.040327
      7 C                    -0.365806
      8 O                    -0.236459
      9 O                    -0.227529
     10 C                    -0.418242
     11 H                     0.250562
     12 H                     0.272400
     13 H                     0.234972
     14 H                     0.277882
     15 H                     0.265181
     16 H                     0.270785
     17 H                     0.266012
     18 H                     0.207860
     19 O                    -0.187575
     20 H                     0.177579
     21 H                     0.251492
     22 O                    -0.280035
  ----------------------------------------
  Sum of atomic charges =     0.000000

 -----------------------------------------------------------------
                    Cartesian Multipole Moments
 -----------------------------------------------------------------
    Charge (ESU x 10^10)
                 0.0000
    Dipole Moment (Debye)
         X       0.3384      Y       1.0281      Z       0.5204
       Tot       1.2009
    Quadrupole Moments (Debye-Ang)
        XX     -74.9170     XY       5.6047     YY     -76.5313
        XZ      -3.7874     YZ       2.4000     ZZ     -71.1279
    Octopole Moments (Debye-Ang^2)
       XXX      19.4412    XXY      -1.4455    XYY      -4.5685
       YYY      30.1693    XXZ      13.9931    XYZ       6.1087
       YYZ     -10.4224    XZZ       6.0935    YZZ      -5.7998
       ZZZ       0.2331
    Hexadecapole Moments (Debye-Ang^3)
      XXXX   -1408.3442   XXXY       2.0543   XXYY    -353.8704
      XYYY      53.0292   YYYY    -930.1798   XXXZ     -48.7487
      XXYZ      -6.4830   XYYZ      13.5962   YYYZ      22.8056
      XXZZ    -285.7061   XYZZ       4.4026   YYZZ    -190.0934
      XZZZ      -2.0168   YZZZ       4.0386   ZZZZ    -202.0150
 -----------------------------------------------------------------
 Calculating analytic gradient of the SCF energy
 Gradient of SCF Energy
            1           2           3           4           5           6
    1  -0.0020963  -0.0038178   0.0013710  -0.0006483  -0.0043832   0.0022895
    2   0.0089201  -0.0000609  -0.0013645   0.0036648  -0.0056401   0.0021094
    3  -0.0002120   0.0002434  -0.0008637   0.0010729   0.0035889  -0.0015513
            7           8           9          10          11          12
    1   0.0025075  -0.0008255  -0.0086165   0.0009879   0.0004815  -0.0000602
    2  -0.0011930   0.0070718   0.0007382  -0.0020765   0.0006276  -0.0013298
    3   0.0002826   0.0006025  -0.0019428  -0.0037495   0.0011850  -0.0016194
           13          14          15          16          17          18
    1  -0.0002173  -0.0009939  -0.0008073   0.0060673   0.0048423  -0.0007725
    2  -0.0010700   0.0006423  -0.0062498  -0.0019542   0.0034869   0.0011990
    3   0.0017213  -0.0018158   0.0001610   0.0017220  -0.0029974  -0.0000667
           19          20          21          22
    1  -0.0041785  -0.0008392   0.0043058   0.0054038
    2   0.0075312  -0.0012469  -0.0051330  -0.0086727
    3   0.0004475   0.0016277   0.0013515   0.0008124
 Max gradient component =       8.920E-03
 RMS gradient           =       3.319E-03
 Gradient time:  CPU 193.89 s  wall 193.90 s
 Geometry Optimization Parameters
   NAtoms,    NIC,     NZ,  NCons,   NDum,   NFix, NCnnct, MaxDiis
       22     163       0       0       0       0       0       0


** GEOMETRY OPTIMIZATION IN DELOCALIZED INTERNAL COORDINATES **
   Searching for a Minimum

   Optimization Cycle:   1

                       Coordinates (Angstroms)
     ATOM                X               Y               Z
      1  C         0.8589058029   -1.4300285916    0.1338345976
      2  O        -0.4697541962   -1.4136157879    0.3683044023
      3  C        -1.2083279928   -0.1833633853    0.6478803997
      4  C        -0.6085973927    1.0446841106   -0.0387274075
      5  O        -1.2524192884    2.1729015143    0.5274043900
      6  C         0.8954632082    1.0917927086    0.1909349869
      7  C         1.5180745036   -0.1603334952   -0.4058390100
      8  O         2.9037016044   -0.1803676969   -0.1512771148
      9  O         1.3769895084    2.2749919050   -0.4283439197
     10  C        -2.6456889948   -0.4669781842    0.2187355060
     11  H        -1.1719482886   -0.0252606808    1.7325697989
     12  H        -0.8050113967    0.9823946065   -1.1198359066
     13  H         1.1007650121    1.1136579127    1.2736173861
     14  H         1.3214534997   -0.1498650993   -1.4935551094
     15  H         3.1475637028   -1.1221988971   -0.0773372118
     16  H         2.3400530089    2.2945250036   -0.3049126232
     17  H        -0.7641499880    2.9485719120    0.2032543850
     18  H        -3.2391981924    0.4352818177    0.3873086043
     19  O        -2.7391872003   -0.7745106898   -1.1606714924
     20  H        -3.0533715943   -1.2758662807    0.8423712108
     21  H        -2.2688252025   -1.6134068913   -1.2928122905
     22  O         1.4973814013   -2.4497082923    0.2656358996
   Point Group: c1    Number of degrees of freedom:    60


   Energy is   -686.204562387


 Attempting to Generate Delocalized Internal Coordinates

 60 Hessian modes will be used to form the next step
  Hessian Eigenvalues:
     0.005656    0.007264    0.008984    0.010206    0.012149    0.013049
     0.013397    0.013481    0.014460    0.032937    0.039163    0.045083
     0.049298    0.050017    0.051212    0.051451    0.056847    0.060992
     0.062644    0.066813    0.070154    0.076453    0.078232    0.111225
     0.114969    0.129866    0.139235    0.160000    0.160000    0.160000
     0.160000    0.164368    0.171020    0.183229    0.194603    0.220856
     0.220916    0.249365    0.280842    0.292745    0.294793    0.295753
     0.297365    0.330926    0.334408    0.336192    0.337110    0.340436
     0.344633    0.358345    0.425169    0.429155    0.430129    0.441675
     0.522299    0.529329    0.531452    0.532143    0.532200    0.998244

 Minimum Search - Taking Simple RFO Step
 Searching for Lamda that Minimizes Along All modes
 Value Taken    Lamda =  -0.00120468
 Step Taken.  Stepsize is  0.109144

                             Maximum     Tolerance    Cnvgd?
         Gradient           0.006906      0.000300      NO
         Displacement       0.032711      0.001200      NO
         Energy change     *********      0.000001      NO


 New Cartesian Coordinates Obtained by Inverse Iteration

 Displacement from previous Coordinates is:  0.192319
 ----------------------------------------------------------------
             Standard Nuclear Orientation (Angstroms)
    I     Atom           X                Y                Z
 ----------------------------------------------------------------
    1      C       0.8596192880    -1.4366858818     0.1295045338
    2      O      -0.4666860842    -1.4169520272     0.3612456953
    3      C      -1.2057854486    -0.1858241691     0.6403896791
    4      C      -0.6026524705     1.0424248900    -0.0427483827
    5      O      -1.2547180480     2.1697645670     0.5208751985
    6      C       0.9008177891     1.0880610372     0.1924976819
    7      C       1.5240921768    -0.1659475099    -0.4002992274
    8      O       2.9121587011    -0.1815498133    -0.1489262410
    9      O       1.3910811573     2.2720049369    -0.4235088151
   10      C      -2.6462711743    -0.4645761582     0.2218072100
   11      H      -1.1694425173    -0.0320013617     1.7236824335
   12      H      -0.7965393972     0.9900677726    -1.1221653582
   13      H       1.1044253005     1.1176948950     1.2727154399
   14      H       1.3357552415    -0.1584513493    -1.4863017253
   15      H       3.1830113541    -1.1097853832    -0.0745296194
   16      H       2.3471847715     2.3137482368    -0.2996576456
   17      H      -0.7949745369     2.9585120386     0.2051869490
   18      H      -3.2314330085     0.4394083467     0.3964256913
   19      O      -2.7632063364    -0.7787046017    -1.1572414917
   20      H      -3.0518528529    -1.2684894670     0.8472728597
   21      H      -2.3357158051    -1.6293328745    -1.3119985872
   22      O       1.4950034246    -2.4500886054     0.2743132030
 ----------------------------------------------------------------
 Molecular Point Group                 C1    NOp =  1
 Largest Abelian Subgroup              C1    NOp =  1
 Nuclear Repulsion Energy =   799.6298282323 hartrees
 There are       47 alpha and       47 beta electrons
 Applying Cartesian multipole field
    Component          Value
    ---------          -----
     (2,0,0)        1.00000E-11
     (0,2,0)        2.00000E-11
     (0,0,2)       -3.00000E-11
 Nucleus-field energy     =     0.0000000215 hartrees
 Requested basis set is 6-311++G(d,p)
 There are 122 shells and 334 basis functions
 A cutoff of  1.0D-11 yielded   6549 shell pairs
 There are     49518 function pairs (     52983 Cartesian)
 Smallest overlap matrix eigenvalue = 4.83E-06
 Guess MOs from SCF MO coefficient file
 Reading MOs from coefficient file
 Reading MOs from coefficient file
 A restricted hybrid HF-DFT SCF calculation will be
 performed using Pulay DIIS extrapolation
 Exchange:     0.2000 Hartree-Fock + 0.0800 Slater + 0.7200 B88
 Correlation:  0.1900 VWN1RPA + 0.8100 LYP
 Using SG-1 standard quadrature grid
 SCF converges when DIIS error is below 1.0E-08
 Geometry optimization detected.  Setting ReadMinima to 0
 Setting SaveMinima to 0
 ---------------------------------------
  Cycle       Energy         DIIS Error
 ---------------------------------------
    1    -686.2183813043      3.79E-04
    2    -686.2050892167      7.49E-05
    3    -686.2050447295      1.01E-04
    4    -686.2051459900      2.82E-05
    5    -686.2051521884      1.23E-05
    6    -686.2051533137      2.48E-06
    7    -686.2051532093      7.95E-07
    8    -686.2051532650      1.24E-07
    9    -686.2051532832      7.43E-08
   10    -686.2051532712      1.62E-08
   11    -686.2051532726      5.70E-09 Convergence criterion met
 ---------------------------------------
 SCF time:  CPU 446.20 s  wall 446.60 s
 SCF   energy in the final basis set = -686.2051532726
 Total energy in the final basis set = -686.2051532726

 --------------------------------------------------------------

                    Orbital Energies (a.u.)
 --------------------------------------------------------------

 Alpha MOs
 -- Occupied --
-19.199 -19.157 -19.154 -19.150 -19.144 -19.144 -10.335 -10.267
-10.266 -10.258 -10.255 -10.240  -1.139  -1.075  -1.070  -1.050
 -1.045  -1.040  -0.827  -0.801  -0.713  -0.665  -0.661  -0.597
 -0.592  -0.555  -0.535  -0.525  -0.516  -0.511  -0.491  -0.479
 -0.457  -0.445  -0.436  -0.427  -0.417  -0.393  -0.373  -0.365
 -0.362  -0.339  -0.332  -0.315  -0.306  -0.302  -0.298
 -- Virtual --
 -0.040  -0.015  -0.011  -0.004   0.001   0.017   0.020   0.026
  0.038   0.049   0.054   0.057   0.069   0.077   0.082   0.088
  0.090   0.098   0.101   0.104   0.106   0.110   0.117   0.121
  0.121   0.125   0.132   0.134   0.141   0.144   0.148   0.151
  0.158   0.161   0.169   0.173   0.178   0.186   0.194   0.198
  0.207   0.210   0.219   0.223   0.231   0.240   0.243   0.253
  0.257   0.259   0.263   0.269   0.280   0.286   0.291   0.295
  0.297   0.305   0.309   0.312   0.319   0.321   0.326   0.329
  0.333   0.340   0.351   0.352   0.354   0.363   0.373   0.377
  0.385   0.387   0.406   0.418   0.419   0.420   0.432   0.451
  0.480   0.487   0.507   0.521   0.527   0.554   0.559   0.566
  0.583   0.587   0.594   0.615   0.634   0.639   0.648   0.661
  0.669   0.684   0.692   0.716   0.728   0.739   0.741   0.758
  0.766   0.780   0.792   0.817   0.889   0.895   0.930   0.957
  0.971   0.993   1.015   1.036   1.073   1.082   1.099   1.108
  1.112   1.139   1.149   1.162   1.168   1.175   1.188   1.192
  1.209   1.212   1.216   1.229   1.239   1.270   1.280   1.297
  1.318   1.336   1.377   1.386   1.412   1.425   1.458   1.460
  1.480   1.492   1.500   1.522   1.534   1.541   1.552   1.561
  1.574   1.596   1.611   1.614   1.632   1.640   1.647   1.674
  1.688   1.697   1.718   1.721   1.741   1.749   1.796   1.819
  1.822   1.846   1.854   1.880   1.906   1.912   1.948   1.961
  1.991   2.031   2.041   2.057   2.067   2.081   2.089   2.131
  2.152   2.155   2.182   2.212   2.225   2.235   2.290   2.303
  2.339   2.480   2.494   2.506   2.543   2.582   2.588   2.607
  2.612   2.643   2.650   2.679   2.720   2.770   2.788   2.807
  2.844   2.848   2.864   2.874   2.888   2.909   2.927   2.948
  2.958   2.981   2.989   3.054   3.077   3.095   3.118   3.125
  3.129   3.160   3.172   3.192   3.204   3.227   3.250   3.286
  3.305   3.327   3.351   3.372   3.402   3.413   3.487   3.558
  3.685   3.762   3.825   3.860   3.880   3.894   3.900   3.919
  3.945   3.989   4.000   4.106   4.141   4.167   4.181   4.277
  4.333   5.035   5.039   5.063   5.075   5.081   5.119   5.162
  5.293   5.377   5.392   5.411   5.428   5.556   5.635   5.639
  5.669   5.704   5.887  23.731  23.767  23.790  23.819  23.823
 23.852  49.879  49.896  49.916  49.933  49.948  50.017
 --------------------------------------------------------------

          Ground-State Mulliken Net Atomic Charges

     Atom                 Charge (a.u.)
  ----------------------------------------
      1 C                     0.195657
      2 O                    -0.090936
      3 C                    -0.066936
      4 C                    -0.544376
      5 O                    -0.205091
      6 C                    -0.027658
      7 C                    -0.364730
      8 O                    -0.243081
      9 O                    -0.233606
     10 C                    -0.420429
     11 H                     0.250791
     12 H                     0.270763
     13 H                     0.234133
     14 H                     0.276840
     15 H                     0.266823
     16 H                     0.271567
     17 H                     0.268328
     18 H                     0.210580
     19 O                    -0.196226
     20 H                     0.176583
     21 H                     0.253156
     22 O                    -0.282152
  ----------------------------------------
  Sum of atomic charges =    -0.000000

 -----------------------------------------------------------------
                    Cartesian Multipole Moments
 -----------------------------------------------------------------
    Charge (ESU x 10^10)
                 0.0000
    Dipole Moment (Debye)
         X       0.3059      Y       1.0410      Z       0.4961
       Tot       1.1931
    Quadrupole Moments (Debye-Ang)
        XX     -74.5151     XY       5.6440     YY     -76.1371
        XZ      -3.6967     YZ       2.5952     ZZ     -71.0186
    Octopole Moments (Debye-Ang^2)
       XXX      20.9096    XXY      -2.1531    XYY      -5.5750
       YYY      31.6806    XXZ      13.7595    XYZ       5.7794
       YYZ     -10.7185    XZZ       5.6531    YZZ      -5.8948
       ZZZ       0.0217
    Hexadecapole Moments (Debye-Ang^3)
      XXXX   -1413.6143   XXXY       1.8669   XXYY    -351.6001
      XYYY      52.6376   YYYY    -925.3668   XXXZ     -49.7822
      XXYZ      -4.6410   XYYZ      14.0191   YYYZ      24.1539
      XXZZ    -286.2458   XYZZ       4.9781   YYZZ    -189.2728
      XZZZ      -2.4203   YZZZ       4.6607   ZZZZ    -200.5797
 -----------------------------------------------------------------
 Calculating analytic gradient of the SCF energy
 Gradient of SCF Energy
            1           2           3           4           5           6
    1  -0.0018942  -0.0000108   0.0005899  -0.0005607  -0.0004037  -0.0007076
    2   0.0017245  -0.0007606  -0.0001584  -0.0000767  -0.0002071  -0.0000290
    3  -0.0023989   0.0005679   0.0005313   0.0008474  -0.0003161  -0.0006763
            7           8           9          10          11          12
    1   0.0005770   0.0002129  -0.0001652  -0.0003330   0.0002103  -0.0001449
    2   0.0001494   0.0007620   0.0000569   0.0005318   0.0000164  -0.0001751
    3   0.0009565  -0.0002913   0.0003056  -0.0004997  -0.0000712  -0.0001291
           13          14          15          16          17          18
    1   0.0000150  -0.0001431   0.0006817   0.0008892   0.0004434   0.0001022
    2  -0.0000805  -0.0001297  -0.0012996   0.0003652   0.0010019   0.0001390
    3   0.0002111  -0.0000376   0.0001915  -0.0001211   0.0000631   0.0003471
           19          20          21          22
    1  -0.0008072  -0.0003581   0.0007025   0.0011046
    2  -0.0002091   0.0000108  -0.0006213  -0.0010110
    3   0.0000892   0.0000926  -0.0006508   0.0009887
 Max gradient component =       2.399E-03
 RMS gradient           =       6.626E-04
 Gradient time:  CPU 191.76 s  wall 191.75 s
 Geometry Optimization Parameters
   NAtoms,    NIC,     NZ,  NCons,   NDum,   NFix, NCnnct, MaxDiis
       22     163       0       0       0       0       0       0

 Cartesian Hessian Update
 Hessian Updated using BFGS Update


** GEOMETRY OPTIMIZATION IN DELOCALIZED INTERNAL COORDINATES **
   Searching for a Minimum

   Optimization Cycle:   2

                       Coordinates (Angstroms)
     ATOM                X               Y               Z
      1  C         0.8596192880   -1.4366858818    0.1295045338
      2  O        -0.4666860842   -1.4169520272    0.3612456953
      3  C        -1.2057854486   -0.1858241691    0.6403896791
      4  C        -0.6026524705    1.0424248900   -0.0427483827
      5  O        -1.2547180480    2.1697645670    0.5208751985
      6  C         0.9008177891    1.0880610372    0.1924976819
      7  C         1.5240921768   -0.1659475099   -0.4002992274
      8  O         2.9121587011   -0.1815498133   -0.1489262410
      9  O         1.3910811573    2.2720049369   -0.4235088151
     10  C        -2.6462711743   -0.4645761582    0.2218072100
     11  H        -1.1694425173   -0.0320013617    1.7236824335
     12  H        -0.7965393972    0.9900677726   -1.1221653582
     13  H         1.1044253005    1.1176948950    1.2727154399
     14  H         1.3357552415   -0.1584513493   -1.4863017253
     15  H         3.1830113541   -1.1097853832   -0.0745296194
     16  H         2.3471847715    2.3137482368   -0.2996576456
     17  H        -0.7949745369    2.9585120386    0.2051869490
     18  H        -3.2314330085    0.4394083467    0.3964256913
     19  O        -2.7632063364   -0.7787046017   -1.1572414917
     20  H        -3.0518528529   -1.2684894670    0.8472728597
     21  H        -2.3357158051   -1.6293328745   -1.3119985872
     22  O         1.4950034246   -2.4500886054    0.2743132030
   Point Group: c1    Number of degrees of freedom:    60


   Energy is   -686.205153273

 Hessian Updated using BFGS Update

 58 Hessian modes will be used to form the next step
  Hessian Eigenvalues:
     0.005669    0.007263    0.009005    0.010458    0.012122    0.012936
     0.013086    0.013426    0.014460    0.032971    0.039318    0.045087
     0.049298    0.050060    0.051426    0.052085    0.057037    0.061019
     0.062448    0.066754    0.070165    0.076661    0.077887    0.110997
     0.114943    0.129913    0.139482    0.159776    0.162427    0.170302
     0.178092    0.183357    0.194285    0.219345    0.225399    0.249377
     0.281585    0.292967    0.295292    0.296003    0.296997    0.330508
     0.333546    0.335663    0.336749    0.340571    0.344393    0.358680
     0.425945    0.429460    0.434146    0.446277    0.485728    0.525942
     0.530373    0.531807    0.533026    0.974742

 Minimum Search - Taking Simple RFO Step
 Searching for Lamda that Minimizes Along All modes
 Value Taken    Lamda =  -0.00019365
 Step Taken.  Stepsize is  0.119496

                             Maximum     Tolerance    Cnvgd?
         Gradient           0.001311      0.000300      NO
         Displacement       0.050324      0.001200      NO
         Energy change     -0.000591      0.000001      NO


 New Cartesian Coordinates Obtained by Inverse Iteration

 Displacement from previous Coordinates is:  0.099058
 ----------------------------------------------------------------
             Standard Nuclear Orientation (Angstroms)
    I     Atom           X                Y                Z
 ----------------------------------------------------------------
    1      C       0.8651486935    -1.4370832432     0.1496955452
    2      O      -0.4634705684    -1.4166542489     0.3640346351
    3      C      -1.2041616084    -0.1863255953     0.6412643837
    4      C      -0.6001671791     1.0408465287    -0.0417658899
    5      O      -1.2544837800     2.1652930559     0.5242977374
    6      C       0.9025095448     1.0880331061     0.1930901198
    7      C       1.5240485516    -0.1690194864    -0.3934853909
    8      O       2.9123000188    -0.1768097740    -0.1469471584
    9      O       1.3896905974     2.2671839021    -0.4337432163
   10      C      -2.6429280531    -0.4643184977     0.2220405241
   11      H      -1.1716765596    -0.0334497246     1.7245729633
   12      H      -0.7942057581     0.9913643329    -1.1206044709
   13      H       1.1084947718     1.1269567099     1.2718284659
   14      H       1.3328919390    -0.1694101956    -1.4783943370
   15      H       3.1876856545    -1.1007986140    -0.0674578608
   16      H       2.3437781049     2.3121940694    -0.3097991128
   17      H      -0.8054481143     2.9549559328     0.2016245440
   18      H      -3.2298408063     0.4366052490     0.4033206367
   19      O      -2.7601569495    -0.7627933401    -1.1600453188
   20      H      -3.0458082046    -1.2749797851     0.8390050546
   21      H      -2.3500359050    -1.6186283002    -1.3207410985
   22      O       1.4897071345    -2.4598645631     0.2567487259
 ----------------------------------------------------------------
 Molecular Point Group                 C1    NOp =  1
 Largest Abelian Subgroup              C1    NOp =  1
 Nuclear Repulsion Energy =   799.9703744873 hartrees
 There are       47 alpha and       47 beta electrons
 Applying Cartesian multipole field
    Component          Value
    ---------          -----
     (2,0,0)        1.00000E-11
     (0,2,0)        2.00000E-11
     (0,0,2)       -3.00000E-11
 Nucleus-field energy     =     0.0000000215 hartrees
 Requested basis set is 6-311++G(d,p)
 There are 122 shells and 334 basis functions
 A cutoff of  1.0D-11 yielded   6549 shell pairs
 There are     49522 function pairs (     52988 Cartesian)
 Smallest overlap matrix eigenvalue = 4.78E-06
 Guess MOs from SCF MO coefficient file
 Reading MOs from coefficient file
 Reading MOs from coefficient file
 A restricted hybrid HF-DFT SCF calculation will be
 performed using Pulay DIIS extrapolation
 Exchange:     0.2000 Hartree-Fock + 0.0800 Slater + 0.7200 B88
 Correlation:  0.1900 VWN1RPA + 0.8100 LYP
 Using SG-1 standard quadrature grid
 SCF converges when DIIS error is below 1.0E-08
 Geometry optimization detected.  Setting ReadMinima to 0
 Setting SaveMinima to 0
 ---------------------------------------
  Cycle       Energy         DIIS Error
 ---------------------------------------
    1    -686.2091019107      4.07E-04
    2    -686.2050714078      3.60E-05
    3    -686.2050796004      3.92E-05
    4    -686.2050913306      2.04E-05
    5    -686.2050954398      4.89E-06
    6    -686.2050963990      1.81E-06
    7    -686.2050962994      6.16E-07
    8    -686.2050963119      1.19E-07
    9    -686.2050963050      2.97E-08
   10    -686.2050963117      1.94E-08
   11    -686.2050963110      4.39E-09 Convergence criterion met
 ---------------------------------------
 SCF time:  CPU 435.71 s  wall 436.16 s
 SCF   energy in the final basis set = -686.2050963110
 Total energy in the final basis set = -686.2050963110

 --------------------------------------------------------------

                    Orbital Energies (a.u.)
 --------------------------------------------------------------

 Alpha MOs
 -- Occupied --
-19.198 -19.156 -19.153 -19.149 -19.143 -19.143 -10.334 -10.266
-10.265 -10.257 -10.254 -10.240  -1.139  -1.075  -1.071  -1.050
 -1.045  -1.041  -0.827  -0.801  -0.713  -0.665  -0.661  -0.598
 -0.593  -0.555  -0.535  -0.525  -0.516  -0.511  -0.490  -0.479
 -0.457  -0.445  -0.436  -0.427  -0.417  -0.393  -0.373  -0.365
 -0.362  -0.339  -0.332  -0.315  -0.306  -0.302  -0.298
 -- Virtual --
 -0.041  -0.014  -0.010  -0.004   0.002   0.017   0.020   0.026
  0.038   0.049   0.054   0.057   0.070   0.078   0.082   0.088
  0.091   0.099   0.101   0.104   0.106   0.110   0.117   0.121
  0.122   0.125   0.132   0.134   0.141   0.144   0.148   0.151
  0.158   0.161   0.169   0.173   0.178   0.186   0.195   0.199
  0.208   0.210   0.219   0.223   0.231   0.240   0.244   0.253
  0.257   0.259   0.264   0.270   0.281   0.286   0.291   0.295
  0.298   0.305   0.309   0.313   0.320   0.322   0.326   0.329
  0.333   0.340   0.351   0.353   0.355   0.362   0.374   0.377
  0.385   0.387   0.406   0.418   0.419   0.420   0.432   0.451
  0.480   0.486   0.507   0.522   0.529   0.555   0.560   0.567
  0.584   0.589   0.595   0.615   0.634   0.639   0.648   0.662
  0.670   0.684   0.693   0.717   0.728   0.739   0.742   0.758
  0.766   0.783   0.793   0.815   0.889   0.898   0.931   0.957
  0.975   0.994   1.015   1.036   1.075   1.082   1.098   1.109
  1.109   1.139   1.147   1.161   1.170   1.174   1.187   1.193
  1.211   1.212   1.216   1.228   1.242   1.271   1.280   1.297
  1.320   1.335   1.375   1.388   1.410   1.429   1.455   1.460
  1.482   1.494   1.501   1.522   1.535   1.541   1.552   1.560
  1.575   1.596   1.611   1.615   1.633   1.642   1.645   1.675
  1.688   1.700   1.717   1.720   1.742   1.755   1.798   1.821
  1.824   1.847   1.855   1.880   1.908   1.910   1.949   1.964
  1.993   2.033   2.044   2.061   2.069   2.084   2.091   2.132
  2.151   2.158   2.183   2.210   2.226   2.235   2.292   2.305
  2.340   2.481   2.497   2.507   2.543   2.585   2.590   2.609
  2.610   2.644   2.649   2.681   2.723   2.771   2.791   2.809
  2.842   2.847   2.867   2.876   2.889   2.912   2.927   2.949
  2.959   2.982   2.993   3.055   3.081   3.095   3.121   3.126
  3.131   3.163   3.175   3.195   3.206   3.228   3.252   3.288
  3.307   3.329   3.354   3.373   3.403   3.415   3.487   3.559
  3.691   3.764   3.827   3.862   3.881   3.896   3.903   3.921
  3.946   3.991   4.001   4.105   4.142   4.169   4.184   4.278
  4.337   5.036   5.040   5.062   5.074   5.082   5.120   5.162
  5.294   5.379   5.394   5.411   5.430   5.559   5.638   5.642
  5.674   5.706   5.888  23.733  23.769  23.793  23.823  23.825
 23.854  49.880  49.897  49.917  49.934  49.949  50.020
 --------------------------------------------------------------

          Ground-State Mulliken Net Atomic Charges

     Atom                 Charge (a.u.)
  ----------------------------------------
      1 C                     0.190726
      2 O                    -0.089890
      3 C                    -0.066803
      4 C                    -0.548915
      5 O                    -0.205729
      6 C                    -0.022495
      7 C                    -0.360040
      8 O                    -0.244325
      9 O                    -0.233309
     10 C                    -0.421115
     11 H                     0.250073
     12 H                     0.270807
     13 H                     0.232892
     14 H                     0.280752
     15 H                     0.266663
     16 H                     0.271220
     17 H                     0.268383
     18 H                     0.210922
     19 O                    -0.197384
     20 H                     0.176405
     21 H                     0.253331
     22 O                    -0.282167
  ----------------------------------------
  Sum of atomic charges =     0.000000

 -----------------------------------------------------------------
                    Cartesian Multipole Moments
 -----------------------------------------------------------------
    Charge (ESU x 10^10)
                 0.0000
    Dipole Moment (Debye)
         X       0.2820      Y       1.0308      Z       0.5484
       Tot       1.2012
    Quadrupole Moments (Debye-Ang)
        XX     -74.2919     XY       5.7112     YY     -76.1761
        XZ      -3.5136     YZ       2.4747     ZZ     -70.9634
    Octopole Moments (Debye-Ang^2)
       XXX      20.4652    XXY      -2.6802    XYY      -6.1496
       YYY      32.2797    XXZ      13.6245    XYZ       5.3670
       YYZ     -10.5582    XZZ       5.5475    YZZ      -6.1118
       ZZZ      -0.1095
    Hexadecapole Moments (Debye-Ang^3)
      XXXX   -1409.8898   XXXY       3.8757   XXYY    -350.3589
      XYYY      53.5958   YYYY    -925.5623   XXXZ     -48.7372
      XXYZ      -4.2128   XYYZ      14.7494   YYYZ      23.6892
      XXZZ    -285.5573   XYZZ       5.5253   YYZZ    -188.9368
      XZZZ      -2.0811   YZZZ       5.1902   ZZZZ    -200.7428
 -----------------------------------------------------------------
 Calculating analytic gradient of the SCF energy
 Gradient of SCF Energy
            1           2           3           4           5           6
    1   0.0011080   0.0007453  -0.0001560   0.0000275   0.0004845  -0.0003145
    2   0.0014702  -0.0007576   0.0002981  -0.0001952   0.0005775  -0.0002968
    3   0.0062702  -0.0013948  -0.0001659  -0.0000905  -0.0009159   0.0003330
            7           8           9          10          11          12
    1  -0.0003322  -0.0001928   0.0012190  -0.0001183   0.0000337  -0.0001406
    2  -0.0011032  -0.0008147  -0.0002517   0.0001199  -0.0003512   0.0000869
    3  -0.0020887  -0.0004003   0.0004884   0.0002193  -0.0002233   0.0001669
           13          14          15          16          17          18
    1   0.0000523   0.0003090  -0.0001069  -0.0009323  -0.0004243   0.0001789
    2   0.0000863   0.0004708   0.0007453   0.0002110  -0.0005601  -0.0001149
    3  -0.0001966   0.0000554   0.0003630  -0.0002626   0.0006486  -0.0001563
           19          20          21          22
    1   0.0001104  -0.0000845  -0.0002415  -0.0012247
    2  -0.0010533   0.0002918   0.0009476   0.0001934
    3   0.0002255  -0.0001811  -0.0001524  -0.0025419
 Max gradient component =       6.270E-03
 RMS gradient           =       1.027E-03
 Gradient time:  CPU 191.70 s  wall 191.68 s
 Geometry Optimization Parameters
   NAtoms,    NIC,     NZ,  NCons,   NDum,   NFix, NCnnct, MaxDiis
       22     163       0       0       0       0       0       0

 Cartesian Hessian Update
 Hessian Updated using BFGS Update


** GEOMETRY OPTIMIZATION IN DELOCALIZED INTERNAL COORDINATES **
   Searching for a Minimum

   Optimization Cycle:   3

                       Coordinates (Angstroms)
     ATOM                X               Y               Z
      1  C         0.8651486935   -1.4370832432    0.1496955452
      2  O        -0.4634705684   -1.4166542489    0.3640346351
      3  C        -1.2041616084   -0.1863255953    0.6412643837
      4  C        -0.6001671791    1.0408465287   -0.0417658899
      5  O        -1.2544837800    2.1652930559    0.5242977374
      6  C         0.9025095448    1.0880331061    0.1930901198
      7  C         1.5240485516   -0.1690194864   -0.3934853909
      8  O         2.9123000188   -0.1768097740   -0.1469471584
      9  O         1.3896905974    2.2671839021   -0.4337432163
     10  C        -2.6429280531   -0.4643184977    0.2220405241
     11  H        -1.1716765596   -0.0334497246    1.7245729633
     12  H        -0.7942057581    0.9913643329   -1.1206044709
     13  H         1.1084947718    1.1269567099    1.2718284659
     14  H         1.3328919390   -0.1694101956   -1.4783943370
     15  H         3.1876856545   -1.1007986140   -0.0674578608
     16  H         2.3437781049    2.3121940694   -0.3097991128
     17  H        -0.8054481143    2.9549559328    0.2016245440
     18  H        -3.2298408063    0.4366052490    0.4033206367
     19  O        -2.7601569495   -0.7627933401   -1.1600453188
     20  H        -3.0458082046   -1.2749797851    0.8390050546
     21  H        -2.3500359050   -1.6186283002   -1.3207410985
     22  O         1.4897071345   -2.4598645631    0.2567487259
   Point Group: c1    Number of degrees of freedom:    60


   Energy is   -686.205096311

 Hessian Updated using BFGS Update

 59 Hessian modes will be used to form the next step
  Hessian Eigenvalues:
     0.005409    0.007340    0.009067    0.011213    0.012176    0.013059
     0.013425    0.014375    0.029379    0.033197    0.043647    0.045065
     0.049233    0.050227    0.051446    0.054694    0.057012    0.060840
     0.064142    0.066816    0.070168    0.077102    0.079440    0.110594
     0.115027    0.131113    0.139179    0.159392    0.160038    0.161977
     0.170302    0.171242    0.183421    0.193590    0.215192    0.221732
     0.249318    0.277367    0.291835    0.293622    0.295572    0.296152
     0.330680    0.333932    0.335815    0.336886    0.340613    0.344579
     0.358445    0.425629    0.429465    0.432318    0.443345    0.493162
     0.526360    0.530455    0.531807    0.533563    0.975464

 Minimum Search - Taking Simple RFO Step
 Searching for Lamda that Minimizes Along All modes
 Value Taken    Lamda =  -0.00026397
 Step Taken.  Stepsize is  0.082995

                             Maximum     Tolerance    Cnvgd?
         Gradient           0.001926      0.000300      NO
         Displacement       0.035231      0.001200      NO
         Energy change      0.000057      0.000001      NO


 New Cartesian Coordinates Obtained by Inverse Iteration

 Displacement from previous Coordinates is:  0.056866
 ----------------------------------------------------------------
             Standard Nuclear Orientation (Angstroms)
    I     Atom           X                Y                Z
 ----------------------------------------------------------------
    1      C       0.8631039147    -1.4403123896     0.1374347971
    2      O      -0.4639968677    -1.4171220487     0.3635192902
    3      C      -1.2033191771    -0.1863653431     0.6415485726
    4      C      -0.6000231115     1.0401442161    -0.0423944998
    5      O      -1.2537894842     2.1635918283     0.5256218072
    6      C       0.9019829883     1.0872221615     0.1927336338
    7      C       1.5239199976    -0.1684845069    -0.3957529582
    8      O       2.9106198828    -0.1773912204    -0.1424723415
    9      O       1.3876372221     2.2666882487    -0.4339277447
   10      C      -2.6417522859    -0.4642522535     0.2232448311
   11      H      -1.1703846989    -0.0324876760     1.7249746504
   12      H      -0.7940963688     0.9908203986    -1.1213303522
   13      H       1.1074173409     1.1248156178     1.2717265456
   14      H       1.3375078035    -0.1647247287    -1.4816309487
   15      H       3.1836510723    -1.1027527279    -0.0716198176
   16      H       2.3418759451     2.3092727604    -0.3080350360
   17      H      -0.8071703849     2.9520047036     0.1959838853
   18      H      -3.2302937741     0.4349658875     0.4086171916
   19      O      -2.7583485331    -0.7547474564    -1.1601708791
   20      H      -3.0422216272    -1.2790784685     0.8366135537
   21      H      -2.3530317444    -1.6131529387    -1.3207634510
   22      O       1.4945834149    -2.4553565457     0.2746187516
 ----------------------------------------------------------------
 Molecular Point Group                 C1    NOp =  1
 Largest Abelian Subgroup              C1    NOp =  1
 Nuclear Repulsion Energy =   800.2103787415 hartrees
 There are       47 alpha and       47 beta electrons
 Applying Cartesian multipole field
    Component          Value
    ---------          -----
     (2,0,0)        1.00000E-11
     (0,2,0)        2.00000E-11
     (0,0,2)       -3.00000E-11
 Nucleus-field energy     =     0.0000000214 hartrees
 Requested basis set is 6-311++G(d,p)
 There are 122 shells and 334 basis functions
 A cutoff of  1.0D-11 yielded   6549 shell pairs
 There are     49522 function pairs (     52988 Cartesian)
 Smallest overlap matrix eigenvalue = 4.78E-06
 Guess MOs from SCF MO coefficient file
 Reading MOs from coefficient file
 Reading MOs from coefficient file
 A restricted hybrid HF-DFT SCF calculation will be
 performed using Pulay DIIS extrapolation
 Exchange:     0.2000 Hartree-Fock + 0.0800 Slater + 0.7200 B88
 Correlation:  0.1900 VWN1RPA + 0.8100 LYP
 Using SG-1 standard quadrature grid
 SCF converges when DIIS error is below 1.0E-08
 Geometry optimization detected.  Setting ReadMinima to 0
 Setting SaveMinima to 0
 ---------------------------------------
  Cycle       Energy         DIIS Error
 ---------------------------------------
    1    -686.2035252754      3.03E-04
    2    -686.2052057883      2.56E-05
    3    -686.2052136656      2.34E-05
    4    -686.2052184126      9.93E-06
    5    -686.2052190049      3.74E-06
    6    -686.2052193936      1.84E-06
    7    -686.2052194345      6.78E-07
    8    -686.2052193594      8.26E-08
    9    -686.2052193707      5.00E-08
   10    -686.2052193687      1.31E-08
   11    -686.2052193677      4.89E-09 Convergence criterion met
 ---------------------------------------
 SCF time:  CPU 434.37 s  wall 434.63 s
 SCF   energy in the final basis set = -686.2052193677
 Total energy in the final basis set = -686.2052193677

 --------------------------------------------------------------

                    Orbital Energies (a.u.)
 --------------------------------------------------------------

 Alpha MOs
 -- Occupied --
-19.198 -19.156 -19.153 -19.149 -19.144 -19.143 -10.334 -10.266
-10.265 -10.257 -10.254 -10.240  -1.139  -1.076  -1.071  -1.050
 -1.046  -1.041  -0.827  -0.801  -0.713  -0.665  -0.660  -0.597
 -0.593  -0.555  -0.535  -0.525  -0.516  -0.511  -0.490  -0.479
 -0.457  -0.445  -0.436  -0.427  -0.417  -0.393  -0.373  -0.365
 -0.362  -0.339  -0.332  -0.315  -0.306  -0.302  -0.298
 -- Virtual --
 -0.040  -0.014  -0.011  -0.004   0.001   0.017   0.020   0.026
  0.038   0.049   0.054   0.057   0.070   0.077   0.082   0.088
  0.091   0.099   0.101   0.104   0.106   0.110   0.117   0.121
  0.122   0.125   0.132   0.134   0.141   0.144   0.148   0.152
  0.158   0.161   0.169   0.173   0.178   0.186   0.195   0.199
  0.208   0.210   0.219   0.224   0.231   0.241   0.244   0.253
  0.258   0.259   0.265   0.270   0.281   0.286   0.291   0.295
  0.298   0.305   0.309   0.313   0.320   0.321   0.326   0.330
  0.333   0.341   0.351   0.353   0.355   0.363   0.373   0.377
  0.385   0.388   0.406   0.419   0.419   0.420   0.433   0.451
  0.481   0.487   0.508   0.521   0.529   0.554   0.561   0.567
  0.584   0.588   0.595   0.616   0.634   0.639   0.648   0.662
  0.670   0.684   0.693   0.717   0.729   0.739   0.742   0.759
  0.766   0.781   0.793   0.815   0.890   0.896   0.930   0.957
  0.972   0.994   1.015   1.036   1.075   1.083   1.099   1.109
  1.109   1.140   1.149   1.162   1.169   1.175   1.187   1.193
  1.210   1.212   1.216   1.229   1.241   1.271   1.280   1.299
  1.319   1.336   1.375   1.387   1.411   1.427   1.456   1.460
  1.481   1.493   1.500   1.521   1.535   1.541   1.551   1.560
  1.575   1.596   1.612   1.615   1.633   1.642   1.646   1.675
  1.689   1.698   1.719   1.722   1.742   1.752   1.798   1.821
  1.825   1.847   1.855   1.881   1.908   1.912   1.950   1.962
  1.993   2.033   2.045   2.060   2.069   2.084   2.090   2.133
  2.152   2.158   2.183   2.211   2.226   2.235   2.292   2.306
  2.340   2.481   2.497   2.506   2.543   2.584   2.591   2.608
  2.612   2.645   2.650   2.682   2.725   2.771   2.789   2.808
  2.844   2.849   2.867   2.876   2.890   2.911   2.927   2.950
  2.959   2.982   2.992   3.056   3.080   3.097   3.121   3.127
  3.131   3.163   3.172   3.195   3.205   3.228   3.251   3.287
  3.306   3.330   3.353   3.374   3.404   3.415   3.488   3.559
  3.689   3.765   3.826   3.862   3.879   3.896   3.903   3.920
  3.946   3.991   4.002   4.106   4.142   4.169   4.184   4.280
  4.337   5.036   5.040   5.063   5.075   5.081   5.121   5.162
  5.294   5.381   5.396   5.413   5.432   5.559   5.636   5.641
  5.673   5.707   5.888  23.733  23.770  23.793  23.822  23.825
 23.854  49.880  49.897  49.917  49.934  49.949  50.019
 --------------------------------------------------------------

          Ground-State Mulliken Net Atomic Charges

     Atom                 Charge (a.u.)
  ----------------------------------------
      1 C                     0.193744
      2 O                    -0.090062
      3 C                    -0.072486
      4 C                    -0.544295
      5 O                    -0.204797
      6 C                    -0.024123
      7 C                    -0.362652
      8 O                    -0.242649
      9 O                    -0.232078
     10 C                    -0.421396
     11 H                     0.250733
     12 H                     0.271825
     13 H                     0.233765
     14 H                     0.277670
     15 H                     0.266210
     16 H                     0.270899
     17 H                     0.268164
     18 H                     0.210761
     19 O                    -0.196629
     20 H                     0.176491
     21 H                     0.253101
     22 O                    -0.282196
  ----------------------------------------
  Sum of atomic charges =     0.000000

 -----------------------------------------------------------------
                    Cartesian Multipole Moments
 -----------------------------------------------------------------
    Charge (ESU x 10^10)
                 0.0000
    Dipole Moment (Debye)
         X       0.2583      Y       1.0092      Z       0.4755
       Tot       1.1451
    Quadrupole Moments (Debye-Ang)
        XX     -74.2962     XY       5.7446     YY     -76.1220
        XZ      -3.6151     YZ       2.5958     ZZ     -70.9924
    Octopole Moments (Debye-Ang^2)
       XXX      20.0978    XXY      -2.7854    XYY      -6.2455
       YYY      31.8767    XXZ      13.2606    XYZ       5.5486
       YYZ     -10.9711    XZZ       5.4718    YZZ      -6.0811
       ZZZ      -0.2527
    Hexadecapole Moments (Debye-Ang^3)
      XXXX   -1409.2298   XXXY       5.1199   XXYY    -349.8429
      XYYY      53.7033   YYYY    -924.0858   XXXZ     -49.4767
      XXYZ      -3.3568   XYYZ      14.4049   YYYZ      24.5635
      XXZZ    -285.3409   XYZZ       5.8317   YYZZ    -188.9756
      XZZZ      -2.4211   YZZZ       5.8963   ZZZZ    -201.0667
 -----------------------------------------------------------------
 Calculating analytic gradient of the SCF energy
 Gradient of SCF Energy
            1           2           3           4           5           6
    1   0.0000440   0.0003944  -0.0000929   0.0002782   0.0002231   0.0004963
    2  -0.0007028   0.0001466   0.0003346   0.0002561   0.0000531   0.0000304
    3  -0.0002553  -0.0000692   0.0001740  -0.0004662  -0.0004274   0.0003376
            7           8           9          10          11          12
    1   0.0000746  -0.0001932   0.0003204   0.0002332  -0.0001767  -0.0000498
    2  -0.0000518  -0.0004402  -0.0000901  -0.0004619  -0.0001222   0.0000428
    3  -0.0000332  -0.0001524   0.0001855   0.0000190  -0.0000720   0.0000528
           13          14          15          16          17          18
    1  -0.0000463   0.0001520  -0.0004842  -0.0007444  -0.0001307   0.0001067
    2   0.0000539  -0.0000316   0.0007353  -0.0001921  -0.0006714  -0.0000244
    3  -0.0000487   0.0001587   0.0000392  -0.0000290   0.0003331  -0.0003425
           19          20          21          22
    1   0.0000411  -0.0000348  -0.0000977  -0.0003131
    2  -0.0001669   0.0001671   0.0007035   0.0004317
    3   0.0003281  -0.0000589   0.0002325   0.0000943
 Max gradient component =       7.444E-04
 RMS gradient           =       2.949E-04
 Gradient time:  CPU 191.66 s  wall 191.65 s
 Geometry Optimization Parameters
   NAtoms,    NIC,     NZ,  NCons,   NDum,   NFix, NCnnct, MaxDiis
       22     163       0       0       0       0       0       0

 Cartesian Hessian Update
 Hessian Updated using BFGS Update


** GEOMETRY OPTIMIZATION IN DELOCALIZED INTERNAL COORDINATES **
   Searching for a Minimum

   Optimization Cycle:   4

                       Coordinates (Angstroms)
     ATOM                X               Y               Z
      1  C         0.8631039147   -1.4403123896    0.1374347971
      2  O        -0.4639968677   -1.4171220487    0.3635192902
      3  C        -1.2033191771   -0.1863653431    0.6415485726
      4  C        -0.6000231115    1.0401442161   -0.0423944998
      5  O        -1.2537894842    2.1635918283    0.5256218072
      6  C         0.9019829883    1.0872221615    0.1927336338
      7  C         1.5239199976   -0.1684845069   -0.3957529582
      8  O         2.9106198828   -0.1773912204   -0.1424723415
      9  O         1.3876372221    2.2666882487   -0.4339277447
     10  C        -2.6417522859   -0.4642522535    0.2232448311
     11  H        -1.1703846989   -0.0324876760    1.7249746504
     12  H        -0.7940963688    0.9908203986   -1.1213303522
     13  H         1.1074173409    1.1248156178    1.2717265456
     14  H         1.3375078035   -0.1647247287   -1.4816309487
     15  H         3.1836510723   -1.1027527279   -0.0716198176
     16  H         2.3418759451    2.3092727604   -0.3080350360
     17  H        -0.8071703849    2.9520047036    0.1959838853
     18  H        -3.2302937741    0.4349658875    0.4086171916
     19  O        -2.7583485331   -0.7547474564   -1.1601708791
     20  H        -3.0422216272   -1.2790784685    0.8366135537
     21  H        -2.3530317444   -1.6131529387   -1.3207634510
     22  O         1.4945834149   -2.4553565457    0.2746187516
   Point Group: c1    Number of degrees of freedom:    60


   Energy is   -686.205219368

 Hessian Updated using BFGS Update

 60 Hessian modes will be used to form the next step
  Hessian Eigenvalues:
     0.005418    0.007317    0.009032    0.010990    0.012168    0.013059
     0.013419    0.014383    0.029838    0.033623    0.044843    0.045953
     0.049965    0.051169    0.051483    0.053540    0.056959    0.060712
     0.063117    0.067317    0.070275    0.077755    0.079034    0.110814
     0.114931    0.130784    0.139182    0.159512    0.159971    0.160017
     0.162384    0.170492    0.175128    0.183824    0.193926    0.216209
     0.222209    0.249251    0.278161    0.292637    0.293371    0.295587
     0.296147    0.330445    0.333728    0.335712    0.336749    0.340440
     0.344375    0.358446    0.425768    0.429471    0.434050    0.442664
     0.483099    0.525759    0.530314    0.531794    0.532132    0.973313

 Minimum Search - Taking Simple RFO Step
 Searching for Lamda that Minimizes Along All modes
 Value Taken    Lamda =  -0.00002817
 Step Taken.  Stepsize is  0.024956

                             Maximum     Tolerance    Cnvgd?
         Gradient           0.000924      0.000300      NO
         Displacement       0.007628      0.001200      NO
         Energy change     -0.000123      0.000001      NO


 New Cartesian Coordinates Obtained by Inverse Iteration

 Displacement from previous Coordinates is:  0.032289
 ----------------------------------------------------------------
             Standard Nuclear Orientation (Angstroms)
    I     Atom           X                Y                Z
 ----------------------------------------------------------------
    1      C       0.8625929622    -1.4392363639     0.1389576346
    2      O      -0.4649213489    -1.4163342714     0.3646454288
    3      C      -1.2045398894    -0.1856728654     0.6420479791
    4      C      -0.6006609791     1.0424051218    -0.0395716942
    5      O      -1.2523950726     2.1672395751     0.5296712431
    6      C       0.9024666933     1.0881803031     0.1927626024
    7      C       1.5240665966    -0.1683124159    -0.3952637047
    8      O       2.9118028091    -0.1794574581    -0.1433091725
    9      O       1.3903220334     2.2672789636    -0.4339826745
   10      C      -2.6426388910    -0.4647644925     0.2210120325
   11      H      -1.1719375544    -0.0317437786     1.7256556280
   12      H      -0.7955412969     0.9938830801    -1.1185315201
   13      H       1.1092131337     1.1249773842     1.2717046206
   14      H       1.3355998963    -0.1646030120    -1.4811268090
   15      H       3.1863915388    -1.1057581680    -0.0770697954
   16      H       2.3454738207     2.3095802260    -0.3079934717
   17      H      -0.8090111523     2.9564304069     0.1949999414
   18      H      -3.2327908196     0.4336340842     0.4068226207
   19      O      -2.7567162852    -0.7591357712    -1.1625878312
   20      H      -3.0424380213    -1.2801402168     0.8345944081
   21      H      -2.3547692708    -1.6204978789    -1.3208582145
   22      O       1.4943026219    -2.4546549339     0.2759602300
 ----------------------------------------------------------------
 Molecular Point Group                 C1    NOp =  1
 Largest Abelian Subgroup              C1    NOp =  1
 Nuclear Repulsion Energy =   799.8635196720 hartrees
 There are       47 alpha and       47 beta electrons
 Applying Cartesian multipole field
    Component          Value
    ---------          -----
     (2,0,0)        1.00000E-11
     (0,2,0)        2.00000E-11
     (0,0,2)       -3.00000E-11
 Nucleus-field energy     =     0.0000000214 hartrees
 Requested basis set is 6-311++G(d,p)
 There are 122 shells and 334 basis functions
 A cutoff of  1.0D-11 yielded   6549 shell pairs
 There are     49522 function pairs (     52988 Cartesian)
 Smallest overlap matrix eigenvalue = 4.80E-06
 Guess MOs from SCF MO coefficient file
 Reading MOs from coefficient file
 Reading MOs from coefficient file
 A restricted hybrid HF-DFT SCF calculation will be
 performed using Pulay DIIS extrapolation
 Exchange:     0.2000 Hartree-Fock + 0.0800 Slater + 0.7200 B88
 Correlation:  0.1900 VWN1RPA + 0.8100 LYP
 Using SG-1 standard quadrature grid
 SCF converges when DIIS error is below 1.0E-08
 Geometry optimization detected.  Setting ReadMinima to 0
 Setting SaveMinima to 0
 ---------------------------------------
  Cycle       Energy         DIIS Error
 ---------------------------------------
    1    -686.2019096231      6.42E-05
    2    -686.2052311070      9.22E-06
    3    -686.2052305757      9.61E-06
    4    -686.2052316370      3.47E-06
    5    -686.2052317612      1.36E-06
    6    -686.2052318156      3.71E-07
    7    -686.2052318194      1.15E-07
    8    -686.2052318031      1.89E-08
    9    -686.2052318004      8.13E-09 Convergence criterion met
 ---------------------------------------
 SCF time:  CPU 358.78 s  wall 359.00 s
 SCF   energy in the final basis set = -686.2052318004
 Total energy in the final basis set = -686.2052318004

 --------------------------------------------------------------

                    Orbital Energies (a.u.)
 --------------------------------------------------------------

 Alpha MOs
 -- Occupied --
-19.198 -19.156 -19.153 -19.150 -19.144 -19.144 -10.334 -10.266
-10.265 -10.257 -10.254 -10.240  -1.138  -1.075  -1.070  -1.050
 -1.045  -1.041  -0.827  -0.801  -0.713  -0.664  -0.660  -0.597
 -0.592  -0.555  -0.535  -0.525  -0.516  -0.510  -0.490  -0.479
 -0.457  -0.445  -0.436  -0.427  -0.416  -0.393  -0.373  -0.365
 -0.362  -0.338  -0.332  -0.315  -0.306  -0.302  -0.298
 -- Virtual --
 -0.040  -0.014  -0.011  -0.004   0.001   0.017   0.020   0.026
  0.038   0.049   0.054   0.057   0.070   0.077   0.081   0.088
  0.091   0.099   0.101   0.104   0.106   0.110   0.117   0.121
  0.122   0.124   0.132   0.134   0.141   0.144   0.148   0.151
  0.158   0.161   0.169   0.173   0.178   0.186   0.195   0.199
  0.208   0.210   0.219   0.223   0.231   0.240   0.244   0.253
  0.257   0.259   0.264   0.270   0.281   0.286   0.291   0.295
  0.298   0.305   0.309   0.313   0.320   0.321   0.326   0.329
  0.333   0.341   0.351   0.353   0.355   0.363   0.373   0.377
  0.384   0.388   0.405   0.418   0.419   0.420   0.433   0.451
  0.481   0.487   0.507   0.521   0.529   0.554   0.560   0.567
  0.583   0.588   0.595   0.616   0.633   0.639   0.648   0.662
  0.670   0.684   0.692   0.716   0.729   0.739   0.742   0.759
  0.766   0.781   0.793   0.815   0.890   0.896   0.930   0.956
  0.973   0.994   1.015   1.036   1.075   1.083   1.099   1.109
  1.109   1.140   1.148   1.162   1.169   1.175   1.187   1.193
  1.210   1.212   1.216   1.229   1.241   1.271   1.281   1.299
  1.319   1.336   1.374   1.387   1.411   1.427   1.456   1.460
  1.480   1.493   1.501   1.521   1.535   1.540   1.551   1.560
  1.575   1.595   1.612   1.614   1.633   1.641   1.646   1.674
  1.689   1.698   1.718   1.722   1.742   1.752   1.797   1.820
  1.825   1.847   1.855   1.881   1.908   1.911   1.949   1.962
  1.992   2.032   2.044   2.059   2.068   2.082   2.090   2.132
  2.152   2.158   2.182   2.211   2.226   2.235   2.291   2.305
  2.340   2.480   2.497   2.506   2.543   2.584   2.590   2.607
  2.611   2.646   2.650   2.681   2.725   2.771   2.789   2.808
  2.844   2.848   2.866   2.876   2.889   2.911   2.927   2.949
  2.958   2.981   2.991   3.056   3.080   3.096   3.121   3.126
  3.130   3.162   3.171   3.194   3.203   3.228   3.251   3.287
  3.306   3.328   3.352   3.373   3.403   3.415   3.488   3.558
  3.688   3.765   3.826   3.861   3.878   3.895   3.901   3.919
  3.945   3.990   4.001   4.106   4.141   4.168   4.183   4.279
  4.336   5.036   5.039   5.063   5.075   5.081   5.121   5.162
  5.293   5.379   5.394   5.411   5.430   5.558   5.635   5.639
  5.671   5.705   5.888  23.732  23.769  23.792  23.822  23.824
 23.853  49.880  49.897  49.916  49.933  49.949  50.019
 --------------------------------------------------------------

          Ground-State Mulliken Net Atomic Charges

     Atom                 Charge (a.u.)
  ----------------------------------------
      1 C                     0.191848
      2 O                    -0.090641
      3 C                    -0.063457
      4 C                    -0.547345
      5 O                    -0.205452
      6 C                    -0.023900
      7 C                    -0.362525
      8 O                    -0.243311
      9 O                    -0.232598
     10 C                    -0.422877
     11 H                     0.250696
     12 H                     0.271428
     13 H                     0.233720
     14 H                     0.277802
     15 H                     0.266545
     16 H                     0.271034
     17 H                     0.268532
     18 H                     0.210661
     19 O                    -0.197788
     20 H                     0.176615
     21 H                     0.253468
     22 O                    -0.282456
  ----------------------------------------
  Sum of atomic charges =     0.000000

 -----------------------------------------------------------------
                    Cartesian Multipole Moments
 -----------------------------------------------------------------
    Charge (ESU x 10^10)
                -0.0000
    Dipole Moment (Debye)
         X       0.2416      Y       1.0060      Z       0.4645
       Tot       1.1341
    Quadrupole Moments (Debye-Ang)
        XX     -74.2241     XY       5.7287     YY     -76.0865
        XZ      -3.6291     YZ       2.5846     ZZ     -71.0406
    Octopole Moments (Debye-Ang^2)
       XXX      20.0085    XXY      -2.8491    XYY      -6.3505
       YYY      31.7581    XXZ      13.1230    XYZ       5.6267
       YYZ     -11.1525    XZZ       5.4849    YZZ      -6.1275
       ZZZ      -0.3034
    Hexadecapole Moments (Debye-Ang^3)
      XXXX   -1408.7743   XXXY       4.8031   XXYY    -349.6821
      XYYY      53.3705   YYYY    -924.5396   XXXZ     -49.7203
      XXYZ      -3.3136   XYYZ      14.5358   YYYZ      24.2445
      XXZZ    -285.6455   XYZZ       5.7473   YYZZ    -189.3043
      XZZZ      -2.5106   YZZZ       5.5727   ZZZZ    -201.5609
 -----------------------------------------------------------------
 Calculating analytic gradient of the SCF energy
 Gradient of SCF Energy
            1           2           3           4           5           6
    1  -0.0002348   0.0000077  -0.0000619  -0.0001095  -0.0001703  -0.0001385
    2  -0.0000236  -0.0000439   0.0000005   0.0000472  -0.0000119   0.0000146
    3  -0.0001767  -0.0000507   0.0000711   0.0002128  -0.0001356  -0.0001534
            7           8           9          10          11          12
    1   0.0000557   0.0000709  -0.0000546   0.0000435   0.0000409  -0.0000010
    2   0.0001504  -0.0000400   0.0000087   0.0001016  -0.0000056  -0.0000610
    3   0.0001469  -0.0001100   0.0000712  -0.0001335  -0.0000011   0.0000105
           13          14          15          16          17          18
    1  -0.0000020  -0.0000340   0.0001390   0.0001943   0.0001568   0.0000375
    2  -0.0000544   0.0000325  -0.0001888   0.0000273   0.0001808   0.0000935
    3   0.0000108  -0.0000014   0.0000947   0.0000067   0.0000603   0.0000748
           19          20          21          22
    1  -0.0002228  -0.0000716   0.0001815   0.0001732
    2  -0.0000336  -0.0000252  -0.0001148  -0.0000543
    3   0.0000524  -0.0000103  -0.0001330   0.0000936
 Max gradient component =       2.348E-04
 RMS gradient           =       1.037E-04
 Gradient time:  CPU 191.20 s  wall 191.18 s
 Geometry Optimization Parameters
   NAtoms,    NIC,     NZ,  NCons,   NDum,   NFix, NCnnct, MaxDiis
       22     163       0       0       0       0       0       0

 Cartesian Hessian Update
 Hessian Updated using BFGS Update


** GEOMETRY OPTIMIZATION IN DELOCALIZED INTERNAL COORDINATES **
   Searching for a Minimum

   Optimization Cycle:   5

                       Coordinates (Angstroms)
     ATOM                X               Y               Z
      1  C         0.8625929622   -1.4392363639    0.1389576346
      2  O        -0.4649213489   -1.4163342714    0.3646454288
      3  C        -1.2045398894   -0.1856728654    0.6420479791
      4  C        -0.6006609791    1.0424051218   -0.0395716942
      5  O        -1.2523950726    2.1672395751    0.5296712431
      6  C         0.9024666933    1.0881803031    0.1927626024
      7  C         1.5240665966   -0.1683124159   -0.3952637047
      8  O         2.9118028091   -0.1794574581   -0.1433091725
      9  O         1.3903220334    2.2672789636   -0.4339826745
     10  C        -2.6426388910   -0.4647644925    0.2210120325
     11  H        -1.1719375544   -0.0317437786    1.7256556280
     12  H        -0.7955412969    0.9938830801   -1.1185315201
     13  H         1.1092131337    1.1249773842    1.2717046206
     14  H         1.3355998963   -0.1646030120   -1.4811268090
     15  H         3.1863915388   -1.1057581680   -0.0770697954
     16  H         2.3454738207    2.3095802260   -0.3079934717
     17  H        -0.8090111523    2.9564304069    0.1949999414
     18  H        -3.2327908196    0.4336340842    0.4068226207
     19  O        -2.7567162852   -0.7591357712   -1.1625878312
     20  H        -3.0424380213   -1.2801402168    0.8345944081
     21  H        -2.3547692708   -1.6204978789   -1.3208582145
     22  O         1.4943026219   -2.4546549339    0.2759602300
   Point Group: c1    Number of degrees of freedom:    60


   Energy is   -686.205231800

 Hessian Updated using BFGS Update

 60 Hessian modes will be used to form the next step
  Hessian Eigenvalues:
     0.005369    0.007046    0.008077    0.010030    0.012116    0.013058
     0.013368    0.014289    0.029959    0.033565    0.044891    0.045826
     0.050108    0.051432    0.052761    0.054884    0.057055    0.061791
     0.063376    0.067379    0.070329    0.077934    0.079057    0.111083
     0.115218    0.130971    0.139952    0.159457    0.160015    0.160084
     0.164129    0.171017    0.181023    0.189191    0.195304    0.216422
     0.224958    0.250950    0.280644    0.292963    0.295213    0.295876
     0.300406    0.330607    0.333753    0.335766    0.337137    0.340453
     0.344988    0.358528    0.425857    0.429532    0.434697    0.460491
     0.519878    0.528762    0.531203    0.531979    0.532521    0.975936

 Minimum Search - Taking Simple RFO Step
 Searching for Lamda that Minimizes Along All modes
 Value Taken    Lamda =  -0.00000725
 Step Taken.  Stepsize is  0.027212

                             Maximum     Tolerance    Cnvgd?
         Gradient           0.000298      0.000300     YES
         Displacement       0.012192      0.001200      NO
         Energy change     -0.000012      0.000001      NO


 New Cartesian Coordinates Obtained by Inverse Iteration

 Displacement from previous Coordinates is:  0.022746
 ----------------------------------------------------------------
             Standard Nuclear Orientation (Angstroms)
    I     Atom           X                Y                Z
 ----------------------------------------------------------------
    1      C       0.8630627169    -1.4396782622     0.1407364523
    2      O      -0.4645135390    -1.4164406442     0.3662106067
    3      C      -1.2041491393    -0.1857997811     0.6427669948
    4      C      -0.6000682399     1.0422437902    -0.0385326293
    5      O      -1.2512997010     2.1664517758     0.5326204064
    6      C       0.9030654036     1.0880847390     0.1927844193
    7      C       1.5242743678    -0.1689698403    -0.3942515711
    8      O       2.9118614822    -0.1789256170    -0.1417611799
    9      O       1.3902598960     2.2662555673    -0.4363018904
   10      C      -2.6418786840    -0.4647140918     0.2205935600
   11      H      -1.1725785307    -0.0316402108     1.7263901181
   12      H      -0.7957884086     0.9949678693    -1.1173603900
   13      H       1.1106533735     1.1265738445     1.2714763155
   14      H       1.3360747593    -0.1662390555    -1.4801493227
   15      H       3.1874297199    -1.1049624875    -0.0785456845
   16      H       2.3452261232     2.3093637248    -0.3100331305
   17      H      -0.8132409323     2.9560700245     0.1924231789
   18      H      -3.2330253091     0.4325643204     0.4082653297
   19      O      -2.7548092986    -0.7550639702    -1.1640429617
   20      H      -3.0411327386    -1.2820733619     0.8317210843
   21      H      -2.3594589781    -1.6191479001    -1.3230410945
   22      O       1.4939071813    -2.4556229148     0.2765708703
 ----------------------------------------------------------------
 Molecular Point Group                 C1    NOp =  1
 Largest Abelian Subgroup              C1    NOp =  1
 Nuclear Repulsion Energy =   799.8962276672 hartrees
 There are       47 alpha and       47 beta electrons
 Applying Cartesian multipole field
    Component          Value
    ---------          -----
     (2,0,0)        1.00000E-11
     (0,2,0)        2.00000E-11
     (0,0,2)       -3.00000E-11
 Nucleus-field energy     =     0.0000000214 hartrees
 Requested basis set is 6-311++G(d,p)
 There are 122 shells and 334 basis functions
 A cutoff of  1.0D-11 yielded   6550 shell pairs
 There are     49534 function pairs (     53000 Cartesian)
 Smallest overlap matrix eigenvalue = 4.80E-06
 Guess MOs from SCF MO coefficient file
 Reading MOs from coefficient file
 Reading MOs from coefficient file
 A restricted hybrid HF-DFT SCF calculation will be
 performed using Pulay DIIS extrapolation
 Exchange:     0.2000 Hartree-Fock + 0.0800 Slater + 0.7200 B88
 Correlation:  0.1900 VWN1RPA + 0.8100 LYP
 Using SG-1 standard quadrature grid
 SCF converges when DIIS error is below 1.0E-08
 Geometry optimization detected.  Setting ReadMinima to 0
 Setting SaveMinima to 0
 ---------------------------------------
  Cycle       Energy         DIIS Error
 ---------------------------------------
    1    -686.2052759441      5.21E-05
    2    -686.2052365078      9.14E-06
    3    -686.2052370910      8.17E-06
    4    -686.2052368513      5.11E-06
    5    -686.2052371397      1.22E-06
    6    -686.2052372475      2.48E-07
    7    -686.2052372507      1.10E-07
    8    -686.2052372455      1.63E-08
    9    -686.2052372455      7.01E-09 Convergence criterion met
 ---------------------------------------
 SCF time:  CPU 356.97 s  wall 357.22 s
 SCF   energy in the final basis set = -686.2052372455
 Total energy in the final basis set = -686.2052372455

 --------------------------------------------------------------

                    Orbital Energies (a.u.)
 --------------------------------------------------------------

 Alpha MOs
 -- Occupied --
-19.198 -19.156 -19.153 -19.149 -19.144 -19.143 -10.334 -10.266
-10.265 -10.257 -10.254 -10.240  -1.138  -1.075  -1.070  -1.050
 -1.045  -1.041  -0.827  -0.801  -0.713  -0.664  -0.660  -0.597
 -0.592  -0.555  -0.534  -0.525  -0.516  -0.510  -0.489  -0.479
 -0.457  -0.445  -0.435  -0.427  -0.416  -0.393  -0.373  -0.365
 -0.362  -0.338  -0.331  -0.315  -0.306  -0.302  -0.298
 -- Virtual --
 -0.040  -0.014  -0.011  -0.004   0.001   0.017   0.020   0.026
  0.038   0.049   0.054   0.057   0.070   0.077   0.081   0.088
  0.091   0.099   0.101   0.104   0.106   0.110   0.117   0.121
  0.122   0.124   0.132   0.134   0.141   0.144   0.148   0.152
  0.158   0.162   0.170   0.173   0.178   0.186   0.195   0.199
  0.208   0.210   0.219   0.223   0.231   0.240   0.244   0.253
  0.257   0.259   0.264   0.270   0.281   0.286   0.291   0.295
  0.298   0.305   0.309   0.313   0.320   0.321   0.326   0.330
  0.333   0.341   0.351   0.353   0.355   0.363   0.373   0.377
  0.384   0.388   0.405   0.418   0.419   0.420   0.433   0.451
  0.481   0.487   0.508   0.521   0.529   0.554   0.560   0.567
  0.583   0.588   0.595   0.616   0.633   0.639   0.648   0.662
  0.670   0.684   0.692   0.716   0.729   0.740   0.742   0.759
  0.766   0.781   0.793   0.814   0.890   0.896   0.930   0.956
  0.973   0.994   1.016   1.037   1.076   1.083   1.099   1.109
  1.109   1.140   1.148   1.162   1.169   1.175   1.186   1.193
  1.210   1.213   1.216   1.229   1.241   1.271   1.281   1.299
  1.320   1.336   1.373   1.388   1.411   1.427   1.455   1.460
  1.480   1.494   1.501   1.521   1.535   1.540   1.551   1.559
  1.575   1.595   1.612   1.615   1.633   1.641   1.646   1.675
  1.689   1.698   1.718   1.722   1.742   1.752   1.798   1.820
  1.825   1.847   1.855   1.882   1.908   1.911   1.950   1.962
  1.992   2.032   2.045   2.059   2.068   2.082   2.090   2.132
  2.152   2.158   2.182   2.211   2.226   2.234   2.291   2.306
  2.340   2.480   2.497   2.506   2.543   2.584   2.591   2.607
  2.611   2.646   2.650   2.682   2.726   2.772   2.789   2.808
  2.844   2.848   2.866   2.876   2.889   2.911   2.927   2.949
  2.958   2.981   2.991   3.056   3.080   3.097   3.121   3.127
  3.130   3.163   3.171   3.194   3.203   3.228   3.250   3.287
  3.306   3.328   3.351   3.373   3.403   3.415   3.488   3.558
  3.688   3.765   3.826   3.860   3.877   3.895   3.901   3.919
  3.945   3.991   4.001   4.106   4.141   4.169   4.183   4.279
  4.337   5.036   5.039   5.063   5.075   5.081   5.121   5.162
  5.294   5.379   5.395   5.412   5.430   5.558   5.635   5.640
  5.672   5.705   5.888  23.732  23.769  23.793  23.822  23.824
 23.853  49.880  49.897  49.917  49.933  49.949  50.019
 --------------------------------------------------------------

          Ground-State Mulliken Net Atomic Charges

     Atom                 Charge (a.u.)
  ----------------------------------------
      1 C                     0.190480
      2 O                    -0.090386
      3 C                    -0.061707
      4 C                    -0.548469
      5 O                    -0.205693
      6 C                    -0.022692
      7 C                    -0.362057
      8 O                    -0.243216
      9 O                    -0.232623
     10 C                    -0.423575
     11 H                     0.250731
     12 H                     0.271573
     13 H                     0.233720
     14 H                     0.277907
     15 H                     0.266468
     16 H                     0.270939
     17 H                     0.268672
     18 H                     0.210662
     19 O                    -0.198392
     20 H                     0.176647
     21 H                     0.253567
     22 O                    -0.282555
  ----------------------------------------
  Sum of atomic charges =     0.000000

 -----------------------------------------------------------------
                    Cartesian Multipole Moments
 -----------------------------------------------------------------
    Charge (ESU x 10^10)
                -0.0000
    Dipole Moment (Debye)
         X       0.2233      Y       1.0006      Z       0.4509
       Tot       1.1200
    Quadrupole Moments (Debye-Ang)
        XX     -74.1382     XY       5.7454     YY     -76.0707
        XZ      -3.6183     YZ       2.5821     ZZ     -71.0501
    Octopole Moments (Debye-Ang^2)
       XXX      19.7597    XXY      -2.9897    XYY      -6.5602
       YYY      31.8255    XXZ      12.9290    XYZ       5.6053
       YYZ     -11.2949    XZZ       5.4420    YZZ      -6.1805
       ZZZ      -0.4032
    Hexadecapole Moments (Debye-Ang^3)
      XXXX   -1407.4127   XXXY       5.4450   XXYY    -349.1267
      XYYY      53.4651   YYYY    -924.2745   XXXZ     -49.7431
      XXYZ      -2.9987   XYYZ      14.6695   YYYZ      24.2153
      XXZZ    -285.5044   XYZZ       5.9150   YYZZ    -189.3435
      XZZZ      -2.5309   YZZZ       5.7492   ZZZZ    -201.8763
 -----------------------------------------------------------------
 Calculating analytic gradient of the SCF energy
 Gradient of SCF Energy
            1           2           3           4           5           6
    1  -0.0000055   0.0000121  -0.0000645  -0.0000364  -0.0000680  -0.0000549
    2  -0.0001142  -0.0000280   0.0000384   0.0000002  -0.0000183  -0.0000107
    3   0.0000519  -0.0001016   0.0000428   0.0000900  -0.0000881  -0.0000279
            7           8           9          10          11          12
    1   0.0000091   0.0000339  -0.0000002   0.0000399   0.0000171  -0.0000018
    2   0.0000400  -0.0000125   0.0000029   0.0000274  -0.0000075  -0.0000254
    3   0.0000167  -0.0000702   0.0000458  -0.0000465   0.0000008   0.0000008
           13          14          15          16          17          18
    1   0.0000028  -0.0000055   0.0000276   0.0000869   0.0000840   0.0000148
    2  -0.0000212   0.0000319  -0.0000642   0.0000114   0.0000811   0.0000427
    3   0.0000154   0.0000001   0.0000661   0.0000100   0.0000471   0.0000139
           19          20          21          22
    1  -0.0001026  -0.0000328   0.0000724  -0.0000285
    2   0.0000038  -0.0000015  -0.0000290   0.0000525
    3   0.0000057  -0.0000134  -0.0000637   0.0000041
 Max gradient component =       1.142E-04
 RMS gradient           =       4.585E-05
 Gradient time:  CPU 191.71 s  wall 191.69 s
 Geometry Optimization Parameters
   NAtoms,    NIC,     NZ,  NCons,   NDum,   NFix, NCnnct, MaxDiis
       22     163       0       0       0       0       0       0

 Cartesian Hessian Update
 Hessian Updated using BFGS Update


** GEOMETRY OPTIMIZATION IN DELOCALIZED INTERNAL COORDINATES **
   Searching for a Minimum

   Optimization Cycle:   6

                       Coordinates (Angstroms)
     ATOM                X               Y               Z
      1  C         0.8630627169   -1.4396782622    0.1407364523
      2  O        -0.4645135390   -1.4164406442    0.3662106067
      3  C        -1.2041491393   -0.1857997811    0.6427669948
      4  C        -0.6000682399    1.0422437902   -0.0385326293
      5  O        -1.2512997010    2.1664517758    0.5326204064
      6  C         0.9030654036    1.0880847390    0.1927844193
      7  C         1.5242743678   -0.1689698403   -0.3942515711
      8  O         2.9118614822   -0.1789256170   -0.1417611799
      9  O         1.3902598960    2.2662555673   -0.4363018904
     10  C        -2.6418786840   -0.4647140918    0.2205935600
     11  H        -1.1725785307   -0.0316402108    1.7263901181
     12  H        -0.7957884086    0.9949678693   -1.1173603900
     13  H         1.1106533735    1.1265738445    1.2714763155
     14  H         1.3360747593   -0.1662390555   -1.4801493227
     15  H         3.1874297199   -1.1049624875   -0.0785456845
     16  H         2.3452261232    2.3093637248   -0.3100331305
     17  H        -0.8132409323    2.9560700245    0.1924231789
     18  H        -3.2330253091    0.4325643204    0.4082653297
     19  O        -2.7548092986   -0.7550639702   -1.1640429617
     20  H        -3.0411327386   -1.2820733619    0.8317210843
     21  H        -2.3594589781   -1.6191479001   -1.3230410945
     22  O         1.4939071813   -2.4556229148    0.2765708703
   Point Group: c1    Number of degrees of freedom:    60


   Energy is   -686.205237246

 Hessian Updated using BFGS Update

 60 Hessian modes will be used to form the next step
  Hessian Eigenvalues:
     0.003607    0.006084    0.007498    0.009933    0.012130    0.013058
     0.013380    0.014320    0.030249    0.033689    0.045023    0.045994
     0.050143    0.051432    0.052782    0.054980    0.057041    0.061595
     0.064035    0.067353    0.070314    0.077924    0.079513    0.110970
     0.115176    0.130712    0.139981    0.159574    0.160018    0.160191
     0.164152    0.171324    0.180751    0.186660    0.196136    0.216648
     0.223203    0.252110    0.281537    0.292951    0.295076    0.295873
     0.299090    0.330560    0.333745    0.335749    0.337066    0.340446
     0.344895    0.357776    0.425857    0.429631    0.434682    0.459784
     0.515963    0.526271    0.530763    0.531393    0.532239    0.983292

 Minimum Search - Taking Simple RFO Step
 Searching for Lamda that Minimizes Along All modes
 Value Taken    Lamda =  -0.00000387
 Step Taken.  Stepsize is  0.030676

                             Maximum     Tolerance    Cnvgd?
         Gradient           0.000113      0.000300     YES
         Displacement       0.012257      0.001200      NO
         Energy change     -0.000005      0.000001      NO


 New Cartesian Coordinates Obtained by Inverse Iteration

 Displacement from previous Coordinates is:  0.023634
 ----------------------------------------------------------------
             Standard Nuclear Orientation (Angstroms)
    I     Atom           X                Y                Z
 ----------------------------------------------------------------
    1      C       0.8632758019    -1.4400309043     0.1421308538
    2      O      -0.4641687148    -1.4163891109     0.3687227940
    3      C      -1.2038862382    -0.1857126174     0.6437940944
    4      C      -0.5995656960     1.0424849436    -0.0369159582
    5      O      -1.2499828208     2.1659931570     0.5367764241
    6      C       0.9036778233     1.0880749353     0.1928283036
    7      C       1.5243686617    -0.1696063087    -0.3932987220
    8      O       2.9118457746    -0.1790825302    -0.1401669592
    9      O       1.3901925860     2.2652905814    -0.4386044892
   10      C      -2.6410623381    -0.4644745432     0.2196446936
   11      H      -1.1739318226    -0.0311076713     1.7274101716
   12      H      -0.7964234380     0.9968273508    -1.1155606876
   13      H       1.1123290683     1.1280287376     1.2712207786
   14      H       1.3364086636    -0.1677503426    -1.4792373798
   15      H       3.1885721077    -1.1049882620    -0.0816981384
   16      H       2.3450112536     2.3090162449    -0.3120627974
   17      H      -0.8182024073     2.9560608941     0.1900266484
   18      H      -3.2331799732     0.4319542354     0.4080614302
   19      O      -2.7516331972    -0.7522684592    -1.1658180507
   20      H      -3.0403869894    -1.2832698528     0.8286613635
   21      H      -2.3630460090    -1.6193649289    -1.3242998101
   22      O       1.4936594285    -2.4563880302     0.2769249182
 ----------------------------------------------------------------
 Molecular Point Group                 C1    NOp =  1
 Largest Abelian Subgroup              C1    NOp =  1
 Nuclear Repulsion Energy =   799.9202300883 hartrees
 There are       47 alpha and       47 beta electrons
 Applying Cartesian multipole field
    Component          Value
    ---------          -----
     (2,0,0)        1.00000E-11
     (0,2,0)        2.00000E-11
     (0,0,2)       -3.00000E-11
 Nucleus-field energy     =     0.0000000214 hartrees
 Requested basis set is 6-311++G(d,p)
 There are 122 shells and 334 basis functions
 A cutoff of  1.0D-11 yielded   6550 shell pairs
 There are     49534 function pairs (     53000 Cartesian)
 Smallest overlap matrix eigenvalue = 4.80E-06
 Guess MOs from SCF MO coefficient file
 Reading MOs from coefficient file
 Reading MOs from coefficient file
 A restricted hybrid HF-DFT SCF calculation will be
 performed using Pulay DIIS extrapolation
 Exchange:     0.2000 Hartree-Fock + 0.0800 Slater + 0.7200 B88
 Correlation:  0.1900 VWN1RPA + 0.8100 LYP
 Using SG-1 standard quadrature grid
 SCF converges when DIIS error is below 1.0E-08
 Geometry optimization detected.  Setting ReadMinima to 0
 Setting SaveMinima to 0
 ---------------------------------------
  Cycle       Energy         DIIS Error
 ---------------------------------------
    1    -686.2051181958      5.61E-05
    2    -686.2052384405      9.86E-06
    3    -686.2052390952      6.52E-06
    4    -686.2052388202      4.47E-06
    5    -686.2052392237      1.25E-06
    6    -686.2052393296      3.35E-07
    7    -686.2052393319      1.23E-07
    8    -686.2052393189      1.82E-08
    9    -686.2052393201      7.73E-09 Convergence criterion met
 ---------------------------------------
 SCF time:  CPU 359.30 s  wall 359.57 s
 SCF   energy in the final basis set = -686.2052393201
 Total energy in the final basis set = -686.2052393201

 --------------------------------------------------------------

                    Orbital Energies (a.u.)
 --------------------------------------------------------------

 Alpha MOs
 -- Occupied --
-19.197 -19.156 -19.153 -19.149 -19.144 -19.143 -10.334 -10.266
-10.265 -10.256 -10.254 -10.240  -1.138  -1.075  -1.070  -1.050
 -1.045  -1.041  -0.826  -0.801  -0.713  -0.664  -0.660  -0.597
 -0.592  -0.555  -0.534  -0.525  -0.517  -0.510  -0.489  -0.479
 -0.457  -0.445  -0.435  -0.427  -0.416  -0.392  -0.373  -0.365
 -0.362  -0.338  -0.331  -0.315  -0.306  -0.302  -0.298
 -- Virtual --
 -0.040  -0.014  -0.011  -0.004   0.001   0.017   0.020   0.026
  0.038   0.049   0.054   0.057   0.070   0.077   0.081   0.088
  0.091   0.099   0.101   0.104   0.106   0.110   0.117   0.121
  0.122   0.124   0.132   0.134   0.141   0.144   0.148   0.152
  0.158   0.162   0.170   0.173   0.178   0.186   0.195   0.199
  0.208   0.210   0.219   0.223   0.231   0.240   0.244   0.254
  0.257   0.259   0.264   0.270   0.281   0.286   0.291   0.295
  0.298   0.305   0.309   0.313   0.320   0.321   0.326   0.330
  0.333   0.341   0.351   0.353   0.355   0.363   0.373   0.377
  0.384   0.388   0.404   0.418   0.419   0.420   0.433   0.451
  0.481   0.488   0.508   0.521   0.529   0.554   0.560   0.567
  0.583   0.588   0.595   0.616   0.633   0.639   0.647   0.663
  0.670   0.684   0.692   0.716   0.729   0.740   0.742   0.759
  0.766   0.781   0.794   0.814   0.890   0.896   0.930   0.956
  0.973   0.994   1.016   1.037   1.076   1.083   1.099   1.109
  1.109   1.141   1.148   1.162   1.169   1.176   1.186   1.193
  1.210   1.213   1.216   1.229   1.242   1.272   1.282   1.299
  1.320   1.337   1.373   1.388   1.411   1.427   1.455   1.461
  1.480   1.494   1.501   1.521   1.535   1.540   1.551   1.559
  1.575   1.595   1.612   1.615   1.633   1.642   1.646   1.675
  1.689   1.698   1.718   1.723   1.742   1.753   1.798   1.820
  1.825   1.847   1.855   1.882   1.908   1.911   1.950   1.962
  1.992   2.032   2.045   2.059   2.068   2.083   2.090   2.132
  2.152   2.159   2.182   2.211   2.226   2.234   2.292   2.306
  2.340   2.481   2.498   2.506   2.543   2.584   2.591   2.607
  2.611   2.647   2.651   2.683   2.727   2.772   2.789   2.809
  2.844   2.847   2.866   2.876   2.889   2.912   2.927   2.950
  2.958   2.981   2.991   3.056   3.080   3.097   3.122   3.127
  3.131   3.163   3.171   3.194   3.203   3.228   3.250   3.287
  3.306   3.328   3.351   3.373   3.403   3.415   3.488   3.558
  3.688   3.766   3.826   3.860   3.877   3.895   3.901   3.919
  3.944   3.991   4.001   4.106   4.141   4.169   4.183   4.279
  4.337   5.036   5.040   5.063   5.075   5.081   5.122   5.162
  5.294   5.380   5.395   5.412   5.431   5.558   5.634   5.640
  5.672   5.706   5.888  23.732  23.770  23.793  23.822  23.824
 23.853  49.880  49.897  49.917  49.933  49.950  50.019
 --------------------------------------------------------------

          Ground-State Mulliken Net Atomic Charges

     Atom                 Charge (a.u.)
  ----------------------------------------
      1 C                     0.188760
      2 O                    -0.090296
      3 C                    -0.058433
      4 C                    -0.550528
      5 O                    -0.206014
      6 C                    -0.021473
      7 C                    -0.361643
      8 O                    -0.243126
      9 O                    -0.232623
     10 C                    -0.424156
     11 H                     0.250832
     12 H                     0.271701
     13 H                     0.233769
     14 H                     0.277944
     15 H                     0.266433
     16 H                     0.270825
     17 H                     0.268849
     18 H                     0.210588
     19 O                    -0.199045
     20 H                     0.176688
     21 H                     0.253678
     22 O                    -0.282730
  ----------------------------------------
  Sum of atomic charges =    -0.000000

 -----------------------------------------------------------------
                    Cartesian Multipole Moments
 -----------------------------------------------------------------
    Charge (ESU x 10^10)
                -0.0000
    Dipole Moment (Debye)
         X       0.2006      Y       0.9972      Z       0.4332
       Tot       1.1056
    Quadrupole Moments (Debye-Ang)
        XX     -74.0392     XY       5.7523     YY     -76.0490
        XZ      -3.6158     YZ       2.5755     ZZ     -71.0717
    Octopole Moments (Debye-Ang^2)
       XXX      19.4564    XXY      -3.1069    XYY      -6.7933
       YYY      31.8813    XXZ      12.6883    XYZ       5.6158
       YYZ     -11.4675    XZZ       5.4127    YZZ      -6.2265
       ZZZ      -0.5097
    Hexadecapole Moments (Debye-Ang^3)
      XXXX   -1405.5479   XXXY       6.0246   XXYY    -348.5065
      XYYY      53.5235   YYYY    -924.0714   XXXZ     -49.7765
      XXYZ      -2.7289   XYYZ      14.8285   YYYZ      24.0735
      XXZZ    -285.3661   XYZZ       6.0611   YYZZ    -189.4454
      XZZZ      -2.5436   YZZZ       5.8010   ZZZZ    -202.3048
 -----------------------------------------------------------------
 Calculating analytic gradient of the SCF energy
 Gradient of SCF Energy
            1           2           3           4           5           6
    1   0.0001022  -0.0000518  -0.0000187   0.0000051   0.0000000  -0.0000057
    2  -0.0000760   0.0000045   0.0000318   0.0000106  -0.0000055  -0.0000256
    3   0.0000558  -0.0000946   0.0000188  -0.0000080  -0.0000007   0.0000459
            7           8           9          10          11          12
    1  -0.0000249   0.0000091   0.0000067   0.0000072  -0.0000131   0.0000077
    2  -0.0000129  -0.0000237   0.0000013   0.0000187   0.0000026   0.0000026
    3  -0.0000211  -0.0000123   0.0000102   0.0000123  -0.0000014  -0.0000023
           13          14          15          16          17          18
    1  -0.0000011   0.0000059  -0.0000045   0.0000054   0.0000186  -0.0000103
    2  -0.0000072   0.0000078  -0.0000159  -0.0000195  -0.0000036   0.0000053
    3   0.0000097   0.0000084   0.0000292   0.0000263   0.0000110  -0.0000178
           19          20          21          22
    1   0.0000207   0.0000050  -0.0000178  -0.0000459
    2   0.0000271   0.0000068   0.0000176   0.0000532
    3  -0.0000316  -0.0000228  -0.0000075  -0.0000077
 Max gradient component =       1.022E-04
 RMS gradient           =       2.769E-05
 Gradient time:  CPU 191.77 s  wall 191.75 s
 Geometry Optimization Parameters
   NAtoms,    NIC,     NZ,  NCons,   NDum,   NFix, NCnnct, MaxDiis
       22     163       0       0       0       0       0       0

 Cartesian Hessian Update
 Hessian Updated using BFGS Update


** GEOMETRY OPTIMIZATION IN DELOCALIZED INTERNAL COORDINATES **
   Searching for a Minimum

   Optimization Cycle:   7

                       Coordinates (Angstroms)
     ATOM                X               Y               Z
      1  C         0.8632758019   -1.4400309043    0.1421308538
      2  O        -0.4641687148   -1.4163891109    0.3687227940
      3  C        -1.2038862382   -0.1857126174    0.6437940944
      4  C        -0.5995656960    1.0424849436   -0.0369159582
      5  O        -1.2499828208    2.1659931570    0.5367764241
      6  C         0.9036778233    1.0880749353    0.1928283036
      7  C         1.5243686617   -0.1696063087   -0.3932987220
      8  O         2.9118457746   -0.1790825302   -0.1401669592
      9  O         1.3901925860    2.2652905814   -0.4386044892
     10  C        -2.6410623381   -0.4644745432    0.2196446936
     11  H        -1.1739318226   -0.0311076713    1.7274101716
     12  H        -0.7964234380    0.9968273508   -1.1155606876
     13  H         1.1123290683    1.1280287376    1.2712207786
     14  H         1.3364086636   -0.1677503426   -1.4792373798
     15  H         3.1885721077   -1.1049882620   -0.0816981384
     16  H         2.3450112536    2.3090162449   -0.3120627974
     17  H        -0.8182024073    2.9560608941    0.1900266484
     18  H        -3.2331799732    0.4319542354    0.4080614302
     19  O        -2.7516331972   -0.7522684592   -1.1658180507
     20  H        -3.0403869894   -1.2832698528    0.8286613635
     21  H        -2.3630460090   -1.6193649289   -1.3242998101
     22  O         1.4936594285   -2.4563880302    0.2769249182
   Point Group: c1    Number of degrees of freedom:    60


   Energy is   -686.205239320

 Hessian Updated using BFGS Update

 60 Hessian modes will be used to form the next step
  Hessian Eigenvalues:
     0.003339    0.005932    0.007517    0.010007    0.012172    0.013059
     0.013352    0.014297    0.030261    0.033656    0.045016    0.045979
     0.050242    0.051431    0.052757    0.055137    0.057061    0.061673
     0.064013    0.067360    0.070334    0.078016    0.079512    0.110926
     0.115184    0.130438    0.140251    0.159774    0.160011    0.160317
     0.164115    0.171352    0.181350    0.186372    0.196077    0.216529
     0.224152    0.252051    0.281617    0.292946    0.295092    0.296438
     0.300403    0.330567    0.333736    0.335734    0.337132    0.340434
     0.344927    0.357289    0.425903    0.429610    0.434806    0.459819
     0.516645    0.526577    0.530785    0.531935    0.533093    0.982310

 Minimum Search - Taking Simple RFO Step
 Searching for Lamda that Minimizes Along All modes
 Value Taken    Lamda =   0.00000000
 Step Taken.  Stepsize is  0.005411

                             Maximum     Tolerance    Cnvgd?
         Gradient           0.000062      0.000300     YES
         Displacement       0.001694      0.001200      NO
         Energy change     -0.000002      0.000001      NO


 New Cartesian Coordinates Obtained by Inverse Iteration

 Displacement from previous Coordinates is:  0.004990
 ----------------------------------------------------------------
             Standard Nuclear Orientation (Angstroms)
    I     Atom           X                Y                Z
 ----------------------------------------------------------------
    1      C       0.8630882934    -1.4400812912     0.1421705002
    2      O      -0.4641477086    -1.4163665529     0.3697750341
    3      C      -1.2039476787    -0.1856452869     0.6441220958
    4      C      -0.5995142822     1.0425651908    -0.0365533112
    5      O      -1.2497275208     2.1660601949     0.5374511374
    6      C       0.9037724579     1.0881199097     0.1928573065
    7      C       1.5242615218    -0.1696514171    -0.3932128975
    8      O       2.9117042996    -0.1791197786    -0.1399841528
    9      O       1.3902601726     2.2652443040    -0.4387853950
   10      C      -2.6409856997    -0.4644976988     0.2193720715
   11      H      -1.1744144088    -0.0307916458     1.7277080703
   12      H      -0.7965660276     0.9971285338    -1.1151655663
   13      H       1.1126150619     1.1281337205     1.2712123837
   14      H       1.3363297521    -0.1678002916    -1.4791648442
   15      H       3.1885596531    -1.1050533100    -0.0826688319
   16      H       2.3450898502     2.3090669862    -0.3123261896
   17      H      -0.8186825180     2.9561894248     0.1899368225
   18      H      -3.2330949387     0.4320461118     0.4072594369
   19      O      -2.7508978433    -0.7526542589    -1.1660763022
   20      H      -3.0407255665    -1.2830620652     0.8284311998
   21      H      -2.3624554564    -1.6198892971    -1.3241681915
   22      O       1.4933501110    -2.4566439637     0.2763491049
 ----------------------------------------------------------------
 Molecular Point Group                 C1    NOp =  1
 Largest Abelian Subgroup              C1    NOp =  1
 Nuclear Repulsion Energy =   799.9183538353 hartrees
 There are       47 alpha and       47 beta electrons
 Applying Cartesian multipole field
    Component          Value
    ---------          -----
     (2,0,0)        1.00000E-11
     (0,2,0)        2.00000E-11
     (0,0,2)       -3.00000E-11
 Nucleus-field energy     =     0.0000000214 hartrees
 Requested basis set is 6-311++G(d,p)
 There are 122 shells and 334 basis functions
 A cutoff of  1.0D-11 yielded   6550 shell pairs
 There are     49534 function pairs (     53000 Cartesian)
 Smallest overlap matrix eigenvalue = 4.80E-06
 Guess MOs from SCF MO coefficient file
 Reading MOs from coefficient file
 Reading MOs from coefficient file
 A restricted hybrid HF-DFT SCF calculation will be
 performed using Pulay DIIS extrapolation
 Exchange:     0.2000 Hartree-Fock + 0.0800 Slater + 0.7200 B88
 Correlation:  0.1900 VWN1RPA + 0.8100 LYP
 Using SG-1 standard quadrature grid
 SCF converges when DIIS error is below 1.0E-08
 Geometry optimization detected.  Setting ReadMinima to 0
 Setting SaveMinima to 0
 ---------------------------------------
  Cycle       Energy         DIIS Error
 ---------------------------------------
    1    -686.2051627747      1.31E-05
    2    -686.2052395801      1.59E-06
    3    -686.2052396130      1.33E-06
    4    -686.2052395559      7.55E-07
    5    -686.2052395804      2.09E-07
    6    -686.2052396126      8.42E-08
    7    -686.2052396131      2.11E-08
    8    -686.2052396072      3.33E-09 Convergence criterion met
 ---------------------------------------
 SCF time:  CPU 309.18 s  wall 309.60 s
 SCF   energy in the final basis set = -686.2052396072
 Total energy in the final basis set = -686.2052396072

 --------------------------------------------------------------

                    Orbital Energies (a.u.)
 --------------------------------------------------------------

 Alpha MOs
 -- Occupied --
-19.198 -19.156 -19.153 -19.149 -19.144 -19.143 -10.334 -10.266
-10.265 -10.256 -10.254 -10.240  -1.138  -1.075  -1.070  -1.050
 -1.045  -1.041  -0.826  -0.801  -0.713  -0.664  -0.660  -0.597
 -0.592  -0.555  -0.534  -0.525  -0.517  -0.510  -0.489  -0.479
 -0.457  -0.445  -0.435  -0.427  -0.416  -0.392  -0.373  -0.365
 -0.362  -0.338  -0.331  -0.315  -0.306  -0.302  -0.298
 -- Virtual --
 -0.040  -0.014  -0.011  -0.004   0.001   0.017   0.020   0.026
  0.038   0.049   0.054   0.057   0.070   0.077   0.081   0.088
  0.091   0.099   0.101   0.104   0.106   0.110   0.117   0.121
  0.122   0.124   0.132   0.134   0.141   0.144   0.148   0.152
  0.158   0.162   0.170   0.173   0.178   0.186   0.195   0.199
  0.208   0.210   0.219   0.223   0.231   0.240   0.244   0.254
  0.257   0.259   0.264   0.270   0.281   0.286   0.291   0.295
  0.298   0.305   0.309   0.313   0.320   0.321   0.326   0.330
  0.333   0.341   0.351   0.353   0.355   0.363   0.373   0.377
  0.384   0.388   0.404   0.418   0.419   0.420   0.433   0.451
  0.481   0.488   0.508   0.521   0.529   0.554   0.560   0.567
  0.583   0.588   0.595   0.616   0.633   0.639   0.647   0.663
  0.671   0.684   0.692   0.716   0.729   0.740   0.742   0.759
  0.766   0.781   0.794   0.814   0.890   0.896   0.930   0.956
  0.973   0.994   1.016   1.037   1.076   1.083   1.099   1.109
  1.109   1.141   1.148   1.162   1.169   1.176   1.186   1.193
  1.211   1.213   1.216   1.229   1.242   1.272   1.282   1.299
  1.320   1.336   1.373   1.388   1.411   1.427   1.455   1.461
  1.480   1.494   1.501   1.521   1.535   1.540   1.551   1.559
  1.575   1.595   1.612   1.615   1.633   1.641   1.646   1.675
  1.689   1.698   1.718   1.723   1.742   1.753   1.798   1.820
  1.825   1.847   1.855   1.882   1.908   1.911   1.950   1.962
  1.992   2.032   2.045   2.059   2.068   2.083   2.090   2.132
  2.152   2.159   2.182   2.211   2.226   2.234   2.292   2.306
  2.340   2.481   2.498   2.506   2.543   2.584   2.591   2.607
  2.611   2.647   2.651   2.683   2.727   2.772   2.789   2.809
  2.844   2.847   2.866   2.876   2.889   2.912   2.927   2.950
  2.958   2.981   2.991   3.056   3.080   3.097   3.122   3.127
  3.131   3.163   3.171   3.194   3.203   3.228   3.250   3.287
  3.306   3.328   3.351   3.372   3.403   3.415   3.488   3.558
  3.688   3.766   3.826   3.860   3.877   3.895   3.901   3.919
  3.944   3.991   4.001   4.106   4.141   4.169   4.183   4.279
  4.337   5.036   5.039   5.063   5.075   5.081   5.122   5.162
  5.294   5.380   5.395   5.412   5.431   5.558   5.634   5.640
  5.672   5.705   5.888  23.732  23.770  23.793  23.822  23.824
 23.853  49.880  49.897  49.917  49.933  49.950  50.019
 --------------------------------------------------------------

          Ground-State Mulliken Net Atomic Charges

     Atom                 Charge (a.u.)
  ----------------------------------------
      1 C                     0.188357
      2 O                    -0.090246
      3 C                    -0.057621
      4 C                    -0.551073
      5 O                    -0.206093
      6 C                    -0.021472
      7 C                    -0.361554
      8 O                    -0.243068
      9 O                    -0.232664
     10 C                    -0.424050
     11 H                     0.250868
     12 H                     0.271700
     13 H                     0.233796
     14 H                     0.277931
     15 H                     0.266421
     16 H                     0.270826
     17 H                     0.268878
     18 H                     0.210546
     19 O                    -0.199104
     20 H                     0.176709
     21 H                     0.253676
     22 O                    -0.282762
  ----------------------------------------
  Sum of atomic charges =     0.000000

 -----------------------------------------------------------------
                    Cartesian Multipole Moments
 -----------------------------------------------------------------
    Charge (ESU x 10^10)
                 0.0000
    Dipole Moment (Debye)
         X       0.1986      Y       0.9987      Z       0.4307
       Tot       1.1056
    Quadrupole Moments (Debye-Ang)
        XX     -74.0265     XY       5.7495     YY     -76.0497
        XZ      -3.6188     YZ       2.5720     ZZ     -71.0764
    Octopole Moments (Debye-Ang^2)
       XXX      19.4368    XXY      -3.0954    XYY      -6.8123
       YYY      31.9061    XXZ      12.6546    XYZ       5.6255
       YYZ     -11.4861    XZZ       5.4189    YZZ      -6.2255
       ZZZ      -0.5229
    Hexadecapole Moments (Debye-Ang^3)
      XXXX   -1405.1314   XXXY       5.9979   XXYY    -348.4542
      XYYY      53.4965   YYYY    -924.1675   XXXZ     -49.7917
      XXYZ      -2.7477   XYYZ      14.8561   YYYZ      24.0036
      XXZZ    -285.3431   XYZZ       6.0458   YYZZ    -189.4833
      XZZZ      -2.5261   YZZZ       5.7556   ZZZZ    -202.3817
 -----------------------------------------------------------------
 Calculating analytic gradient of the SCF energy
 Gradient of SCF Energy
            1           2           3           4           5           6
    1   0.0000562  -0.0000554   0.0000017  -0.0000007   0.0000156   0.0000004
    2  -0.0000140  -0.0000106   0.0000184  -0.0000057  -0.0000002  -0.0000142
    3   0.0000192  -0.0000603   0.0000144  -0.0000056   0.0000065   0.0000262
            7           8           9          10          11          12
    1  -0.0000034   0.0000018   0.0000165  -0.0000072  -0.0000072   0.0000116
    2  -0.0000284   0.0000056   0.0000031   0.0000079  -0.0000010   0.0000076
    3  -0.0000029  -0.0000051   0.0000114   0.0000042  -0.0000034   0.0000005
           13          14          15          16          17          18
    1  -0.0000022   0.0000062  -0.0000184   0.0000134   0.0000112  -0.0000055
    2  -0.0000101   0.0000069  -0.0000168  -0.0000095   0.0000027   0.0000051
    3   0.0000120   0.0000074   0.0000220   0.0000230   0.0000071  -0.0000153
           19          20          21          22
    1   0.0000200  -0.0000037  -0.0000169  -0.0000340
    2   0.0000244   0.0000076   0.0000161   0.0000049
    3  -0.0000353  -0.0000202  -0.0000128   0.0000070
 Max gradient component =       6.031E-05
 RMS gradient           =       1.803E-05
 Gradient time:  CPU 191.67 s  wall 191.66 s
 Geometry Optimization Parameters
   NAtoms,    NIC,     NZ,  NCons,   NDum,   NFix, NCnnct, MaxDiis
       22     163       0       0       0       0       0       0

 Cartesian Hessian Update
 Hessian Updated using BFGS Update


** GEOMETRY OPTIMIZATION IN DELOCALIZED INTERNAL COORDINATES **
   Searching for a Minimum

   Optimization Cycle:   8

                       Coordinates (Angstroms)
     ATOM                X               Y               Z
      1  C         0.8630882934   -1.4400812912    0.1421705002
      2  O        -0.4641477086   -1.4163665529    0.3697750341
      3  C        -1.2039476787   -0.1856452869    0.6441220958
      4  C        -0.5995142822    1.0425651908   -0.0365533112
      5  O        -1.2497275208    2.1660601949    0.5374511374
      6  C         0.9037724579    1.0881199097    0.1928573065
      7  C         1.5242615218   -0.1696514171   -0.3932128975
      8  O         2.9117042996   -0.1791197786   -0.1399841528
      9  O         1.3902601726    2.2652443040   -0.4387853950
     10  C        -2.6409856997   -0.4644976988    0.2193720715
     11  H        -1.1744144088   -0.0307916458    1.7277080703
     12  H        -0.7965660276    0.9971285338   -1.1151655663
     13  H         1.1126150619    1.1281337205    1.2712123837
     14  H         1.3363297521   -0.1678002916   -1.4791648442
     15  H         3.1885596531   -1.1050533100   -0.0826688319
     16  H         2.3450898502    2.3090669862   -0.3123261896
     17  H        -0.8186825180    2.9561894248    0.1899368225
     18  H        -3.2330949387    0.4320461118    0.4072594369
     19  O        -2.7508978433   -0.7526542589   -1.1660763022
     20  H        -3.0407255665   -1.2830620652    0.8284311998
     21  H        -2.3624554564   -1.6198892971   -1.3241681915
     22  O         1.4933501110   -2.4566439637    0.2763491049
   Point Group: c1    Number of degrees of freedom:    60


   Energy is   -686.205239607

 Hessian Updated using BFGS Update

 60 Hessian modes will be used to form the next step
  Hessian Eigenvalues:
     0.002630    0.004877    0.007355    0.007519    0.010060    0.013058
     0.013291    0.014076    0.030291    0.032452    0.044990    0.046378
     0.050606    0.051512    0.052747    0.055331    0.057065    0.061706
     0.063895    0.067379    0.070534    0.078108    0.079514    0.111003
     0.115183    0.129300    0.140170    0.159953    0.160018    0.163277
     0.164925    0.172695    0.182119    0.189117    0.201313    0.220521
     0.225500    0.260371    0.281349    0.292977    0.295147    0.298884
     0.305105    0.330573    0.333717    0.335845    0.337227    0.340376
     0.344985    0.358742    0.426984    0.429194    0.441352    0.460889
     0.516753    0.526217    0.527031    0.531013    0.532165    0.984055

 Minimum Search - Taking Simple RFO Step
 Searching for Lamda that Minimizes Along All modes
 Value Taken    Lamda =   0.00000000
 Step Taken.  Stepsize is  0.010027

                             Maximum     Tolerance    Cnvgd?
         Gradient           0.000038      0.000300     YES
         Displacement       0.003472      0.001200      NO
         Energy change     -0.000000      0.000001     YES

 Final energy is   -686.20523960724893     


 ******************************
 **  OPTIMIZATION CONVERGED  **
 ******************************

                       Coordinates (Angstroms)
     ATOM                X               Y               Z
      1  C         0.8630882934   -1.4400812912    0.1421705002
      2  O        -0.4641477086   -1.4163665529    0.3697750341
      3  C        -1.2039476787   -0.1856452869    0.6441220958
      4  C        -0.5995142822    1.0425651908   -0.0365533112
      5  O        -1.2497275208    2.1660601949    0.5374511374
      6  C         0.9037724579    1.0881199097    0.1928573065
      7  C         1.5242615218   -0.1696514171   -0.3932128975
      8  O         2.9117042996   -0.1791197786   -0.1399841528
      9  O         1.3902601726    2.2652443040   -0.4387853950
     10  C        -2.6409856997   -0.4644976988    0.2193720715
     11  H        -1.1744144088   -0.0307916458    1.7277080703
     12  H        -0.7965660276    0.9971285338   -1.1151655663
     13  H         1.1126150619    1.1281337205    1.2712123837
     14  H         1.3363297521   -0.1678002916   -1.4791648442
     15  H         3.1885596531   -1.1050533100   -0.0826688319
     16  H         2.3450898502    2.3090669862   -0.3123261896
     17  H        -0.8186825180    2.9561894248    0.1899368225
     18  H        -3.2330949387    0.4320461118    0.4072594369
     19  O        -2.7508978433   -0.7526542589   -1.1660763022
     20  H        -3.0407255665   -1.2830620652    0.8284311998
     21  H        -2.3624554564   -1.6198892971   -1.3241681915
     22  O         1.4933501110   -2.4566439637    0.2763491049

Z-matrix Print:
$molecule
0 1
O 
C  1 1.346819
O  2 1.203592 1 120.801729
C  1 1.461932 2 123.039796 3 159.834307 0
H  4 1.094993 1 106.924460 2 -88.887210 0
C  4 1.524221 1 105.711250 2 154.961918 0
H  6 1.090727 4 108.265866 1 179.997359 0
H  6 1.095807 4 109.008032 1 61.938621 0
O  6 1.419360 4 112.467501 1 -61.944759 0
H  9 0.963316 6 108.163841 4 70.792449 0
C  4 1.528777 1 113.122929 2 30.417994 0
H  11 1.097405 4 109.472852 1 72.595644 0
O  11 1.419331 4 105.947210 1 -168.396307 0
H  13 0.964816 11 107.332310 4 174.158325 0
C  11 1.521373 4 110.339836 1 -47.459845 0
H  15 1.099121 11 109.681000 4 -59.392365 0
O  15 1.421712 11 107.212359 4 -178.709242 0
H  17 0.964164 15 108.556032 11 -179.458579 0
C  15 1.520024 11 108.689530 4 60.074666 0
H  19 1.102095 15 107.994155 11 62.499123 0
O  19 1.410394 15 109.748726 11 -177.391286 0
H  21 0.968136 19 107.359362 15 150.843377 0
$end


 --------------------------------------------------------------

                    Orbital Energies (a.u.)
 --------------------------------------------------------------

 Alpha MOs
 -- Occupied --
-19.198 -19.156 -19.153 -19.149 -19.144 -19.143 -10.334 -10.266
-10.265 -10.256 -10.254 -10.240  -1.138  -1.075  -1.070  -1.050
 -1.045  -1.041  -0.826  -0.801  -0.713  -0.664  -0.660  -0.597
 -0.592  -0.555  -0.534  -0.525  -0.517  -0.510  -0.489  -0.479
 -0.457  -0.445  -0.435  -0.427  -0.416  -0.392  -0.373  -0.365
 -0.362  -0.338  -0.331  -0.315  -0.306  -0.302  -0.298
 -- Virtual --
 -0.040  -0.014  -0.011  -0.004   0.001   0.017   0.020   0.026
  0.038   0.049   0.054   0.057   0.070   0.077   0.081   0.088
  0.091   0.099   0.101   0.104   0.106   0.110   0.117   0.121
  0.122   0.124   0.132   0.134   0.141   0.144   0.148   0.152
  0.158   0.162   0.170   0.173   0.178   0.186   0.195   0.199
  0.208   0.210   0.219   0.223   0.231   0.240   0.244   0.254
  0.257   0.259   0.264   0.270   0.281   0.286   0.291   0.295
  0.298   0.305   0.309   0.313   0.320   0.321   0.326   0.330
  0.333   0.341   0.351   0.353   0.355   0.363   0.373   0.377
  0.384   0.388   0.404   0.418   0.419   0.420   0.433   0.451
  0.481   0.488   0.508   0.521   0.529   0.554   0.560   0.567
  0.583   0.588   0.595   0.616   0.633   0.639   0.647   0.663
  0.671   0.684   0.692   0.716   0.729   0.740   0.742   0.759
  0.766   0.781   0.794   0.814   0.890   0.896   0.930   0.956
  0.973   0.994   1.016   1.037   1.076   1.083   1.099   1.109
  1.109   1.141   1.148   1.162   1.169   1.176   1.186   1.193
  1.211   1.213   1.216   1.229   1.242   1.272   1.282   1.299
  1.320   1.336   1.373   1.388   1.411   1.427   1.455   1.461
  1.480   1.494   1.501   1.521   1.535   1.540   1.551   1.559
  1.575   1.595   1.612   1.615   1.633   1.641   1.646   1.675
  1.689   1.698   1.718   1.723   1.742   1.753   1.798   1.820
  1.825   1.847   1.855   1.882   1.908   1.911   1.950   1.962
  1.992   2.032   2.045   2.059   2.068   2.083   2.090   2.132
  2.152   2.159   2.182   2.211   2.226   2.234   2.292   2.306
  2.340   2.481   2.498   2.506   2.543   2.584   2.591   2.607
  2.611   2.647   2.651   2.683   2.727   2.772   2.789   2.809
  2.844   2.847   2.866   2.876   2.889   2.912   2.927   2.950
  2.958   2.981   2.991   3.056   3.080   3.097   3.122   3.127
  3.131   3.163   3.171   3.194   3.203   3.228   3.250   3.287
  3.306   3.328   3.351   3.372   3.403   3.415   3.488   3.558
  3.688   3.766   3.826   3.860   3.877   3.895   3.901   3.919
  3.944   3.991   4.001   4.106   4.141   4.169   4.183   4.279
  4.337   5.036   5.039   5.063   5.075   5.081   5.122   5.162
  5.294   5.380   5.395   5.412   5.431   5.558   5.634   5.640
  5.672   5.705   5.888  23.732  23.770  23.793  23.822  23.824
 23.853  49.880  49.897  49.917  49.933  49.950  50.019
 --------------------------------------------------------------

          Ground-State Mulliken Net Atomic Charges

     Atom                 Charge (a.u.)
  ----------------------------------------
      1 C                     0.188357
      2 O                    -0.090246
      3 C                    -0.057621
      4 C                    -0.551073
      5 O                    -0.206093
      6 C                    -0.021472
      7 C                    -0.361554
      8 O                    -0.243068
      9 O                    -0.232664
     10 C                    -0.424050
     11 H                     0.250868
     12 H                     0.271700
     13 H                     0.233796
     14 H                     0.277931
     15 H                     0.266421
     16 H                     0.270826
     17 H                     0.268878
     18 H                     0.210546
     19 O                    -0.199104
     20 H                     0.176709
     21 H                     0.253676
     22 O                    -0.282762
  ----------------------------------------
  Sum of atomic charges =     0.000000

 -----------------------------------------------------------------
                    Cartesian Multipole Moments
 -----------------------------------------------------------------
    Charge (ESU x 10^10)
                 0.0000
    Dipole Moment (Debye)
         X       0.1986      Y       0.9987      Z       0.4307
       Tot       1.1056
    Quadrupole Moments (Debye-Ang)
        XX     -74.0265     XY       5.7495     YY     -76.0497
        XZ      -3.6188     YZ       2.5720     ZZ     -71.0764
    Octopole Moments (Debye-Ang^2)
       XXX      19.4368    XXY      -3.0954    XYY      -6.8123
       YYY      31.9061    XXZ      12.6546    XYZ       5.6255
       YYZ     -11.4861    XZZ       5.4189    YZZ      -6.2255
       ZZZ      -0.5229
    Hexadecapole Moments (Debye-Ang^3)
      XXXX   -1405.1314   XXXY       5.9979   XXYY    -348.4542
      XYYY      53.4965   YYYY    -924.1675   XXXZ     -49.7917
      XXYZ      -2.7477   XYYZ      14.8561   YYYZ      24.0036
      XXZZ    -285.3431   XYZZ       6.0458   YYZZ    -189.4833
      XZZZ      -2.5261   YZZZ       5.7556   ZZZZ    -202.3817
 -----------------------------------------------------------------
Archival summary:
1\1\pikachu\OPT\ProcedureUnspecified\BasisUnspecified\6610\cher\WedDec1408:20:122016WedDec1408:20:122016\0\\#,OPT,ProcedureUnspecified,BasisUnspecified,\\0,1\O\C,1,1.34682\O,2,1.20359,1,120.802\C,1,1.46193,2,123.04,3,159.834,0\H,4,1.09499,1,106.924,2,-88.8872,0\C,4,1.52422,1,105.711,2,154.962,0\H,6,1.09073,4,108.266,1,179.997,0\H,6,1.09581,4,109.008,1,61.9386,0\O,6,1.41936,4,112.468,1,-61.9448,0\H,9,0.963316,6,108.164,4,70.7924,0\C,4,1.52878,1,113.123,2,30.418,0\H,11,1.09741,4,109.473,1,72.5956,0\O,11,1.41933,4,105.947,1,-168.396,0\H,13,0.964816,11,107.332,4,174.158,0\C,11,1.52137,4,110.34,1,-47.4598,0\H,15,1.09912,11,109.681,4,-59.3924,0\O,15,1.42171,11,107.212,4,-178.709,0\H,17,0.964164,15,108.556,11,-179.459,0\C,15,1.52002,11,108.69,4,60.0747,0\H,19,1.1021,15,107.994,11,62.4991,0\O,19,1.41039,15,109.749,11,-177.391,0\H,21,0.968136,19,107.359,15,150.843,0\\\@

 Total job time:  4814.41s(wall), 4811.04s(cpu) 
 Wed Dec 14 08:20:12 2016

        *************************************************************
        *                                                           *
        *  Thank you very much for using Q-Chem.  Have a nice day.  *
        *                                                           *
        *************************************************************


 
User input: 2 of 3 
 
pikachu 127.0.1
Q-Chem Developer Version! Running on 127.0.1.*
                  Welcome to Q-Chem
     A Quantum Leap Into The Future Of Chemistry


 Q-Chem 4.4, Q-Chem, Inc., Pleasanton, CA (2016)

 Y. Shao,  Z. Gan,  E. Epifanovsky,  A. T. B. Gilbert,  M. Wormit,  
 J. Kussmann,  A. W. Lange,  A. Behn,  J. Deng,  X. Feng,  D. Ghosh,  
 M. Goldey,  P. R. Horn,  L. D. Jacobson,  I. Kaliman,  F. Rob,  
 R. Z. Khaliullin,  T. Kus,  A. Landau,  J. Liu,  E. I. Proynov,  Y. M. Rhee,  
 R. M. Richard,  M. A. Rohrdanz,  R. P. Steele,  E. J. Sundstrom,  
 H. L. Woodcock III,  P. M. Zimmerman,  D. Zuev,  B. Albrecht,  E. Alguire,  
 B. Austin,  S. A. Baeppler,  G. J. O. Beran,  Y. A. Bernard,  E. Berquist,  
 K. Brandhorst,  K. B. Bravaya,  S. T. Brown,  D. Casanova,  C.-M. Chang,  
 Y. Chen,  S. H. Chien,  K. D. Closser,  M. P. Coons,  D. L. Crittenden,  
 S. Dasgupta,  M. Diedenhofen,  R. A. DiStasio Jr.,  H. Do,  A. D. Dutoi,  
 R. G. Edgar,  P.-T. Fang,  S. Fatehi,  Q. Feng,  L. Fusti-Molnar,  
 A. Ghysels,  A. Golubeva-Zadorozhnaya,  J. Gomes,  A. Gunina,  
 M. W. D. Hanson-Heine,  P. H. P. Harbach,  A. W. Hauser,  J. E. Herr,  
 E. G. Hohenstein,  Z. C. Holden,  K. Hui,  T.-C. Jagau,  H. Ji,  B. Kaduk,  
 K. Khistyaev,  Jaehoon Kim,  Jihan Kim,  R. A. King,  P. Klunzinger,  
 K. Koh,  D. Kosenkov,  T. Kowalczyk,  C. M. Krauter,  A. Kunitsa,  
 K. U. Lao,  A. Laurent,  K. V. Lawler,  J. Lee,  D. Lefrancois,  S. Lehtola,  
 S. V. Levchenko,  C. Y. Lin,  Y.-S. Lin,  F. Liu,  E. Livshits,  
 R. C. Lochan,  A. Luenser,  P. Manohar,  S. F. Manzer,  S.-P. Mao,  Y. Mao,  
 N. Mardirossian,  A. V. Marenich,  L. A. Martinez-Martinez,  S. A. Maurer,  
 N. J. Mayhall,  J.-M. Mewes,  A. F. Morrison,  K. Nanda,  T. S. Nguyen-Beck,  
 C. M. Oana,  R. Olivares-Amaya,  D. P. O'Neill,  J. A. Parkhill,  
 T. M. Perrine,  R. Peverati,  P. A. Pieniazek,  F. Plasser,  A. Prociuk,  
 D. R. Rehn,  E. Rosta,  N. J. Russ,  N. Sergueev,  S. M. Sharada,  
 S. Sharma,  D. W. Small,  A. Sodt,  T. Stauch,  T. Stein,  D. Stuck,  
 Y.-C. Su,  A. J. W. Thom,  T. Tsuchimochi,  L. Vogt,  O. Vydrov,  T. Wang,  
 M. A. Watson,  J. Wenzel,  A. White,  C. F. Williams,  V. Vanovschi,  
 K. Yao,  S. Yeganeh,  S. R. Yost,  Z.-Q. You,  I. Y. Zhang,  X. Zhang,  
 Y. Zhao,  B. R. Brooks,  G. K. L. Chan,  D. M. Chipman,  C. J. Cramer,  
 W. A. Goddard III,  M. S. Gordon,  W. J. Hehre,  A. Klamt,  
 H. F. Schaefer III,  M. W. Schmidt,  C. D. Sherrill,  D. G. Truhlar,  
 A. Warshel,  X. Xu,  A. Aspuru-Guzik,  R. Baer,  A. T. Bell,  N. A. Besley,  
 J.-D. Chai,  A. Dreuw,  B. D. Dunietz,  T. R. Furlani,  S. R. Gwaltney,  
 C.-P. Hsu,  Y. Jung,  J. Kong,  D. S. Lambrecht,  W. Liang,  C. Ochsenfeld,  
 V. A. Rassolov,  L. V. Slipchenko,  J. E. Subotnik,  T. Van Voorhis,  
 J. M. Herbert,  A. I. Krylov,  P. M. W. Gill,  M. Head-Gordon

 Contributors to earlier versions of Q-Chem not listed above: 
 R. D. Adamson,  J. Baker,  E. F. C. Byrd,  A. K. Chakraborty,  C.-L. Cheng,  
 H. Dachsel,  R. J. Doerksen,  G. Hawkins,  A. Heyden,  S. Hirata,  
 G. Kedziora,  F. J. Keil,  C. Kelley,  P. P. Korambath,  W. Kurlancheek,  
 A. M. Lee,  M. S. Lee,  D. Liotard,  I. Lotan,  P. E. Maslen,  N. Nair,  
 D. Neuhauser,  R. Olson,  B. Peters,  J. Ritchie,  N. E. Schultz,  
 N. Shenvi,  A. C. Simmonett,  K. S. Thanthiriwatte,  Q. Wu,  W. Zhang

 Please cite Q-Chem as follows:
 Y. Shao et al., Mol. Phys. 113, 184-215 (2015)
 DOI: 10.1080/00268976.2014.952696

 Q-Chem 4.4.2 for Intel X86 EM64T Linux

 Parts of Q-Chem use Armadillo 5.200.1 (Boston Tea Smuggler).
 http://arma.sourceforge.net/

 Q-Chem begins on Wed Dec 14 08:20:12 2016  


Host: 0

     Scratch files written to /scratch/cher/qchem9155//
The previous job contains 0 fragments, simply inherited here
FILE_GEOM_ORG=        593

Checking the input file for inconsistencies... 	...done.

--------------------------------------------------------------
User input:
--------------------------------------------------------------

$molecule
   read
$end

$rem
   BASIS 6-311++G**
   JOB_TYPE FREQUENCY
   METHOD B3LYP
$end

--------------------------------------------------------------
 ----------------------------------------------------------------
             Standard Nuclear Orientation (Angstroms)
    I     Atom           X                Y                Z
 ----------------------------------------------------------------
    1      C       0.8639127051    -1.4368205202     0.1334754405
    2      O      -0.4627729048    -1.4169245868     0.3646270403
    3      C      -1.2047997027    -0.1887443985     0.6442961249
    4      C      -0.6051085376     1.0427790822    -0.0345854119
    5      O      -1.2565033841     2.1631277224     0.5442090810
    6      C       0.8986629883     1.0913228001     0.1910031347
    7      C       1.5206243272    -0.1633397304    -0.4001480307
    8      O       2.9087473372    -0.1701628632    -0.1505886938
    9      O       1.3806608296     2.2713422064    -0.4386768794
   10      C      -2.6422770659    -0.4698891993     0.2225545504
   11      H      -1.1727870387    -0.0367917847     1.7282223312
   12      H      -0.8048880986     0.9998258797    -1.1127975554
   13      H       1.1102456698     1.1288822775     1.2689122521
   14      H       1.3298318937    -0.1589633893    -1.4855937927
   15      H       3.1879737340    -1.0955810100    -0.0965450991
   16      H       2.3357120361     2.3171160776    -0.3146042512
   17      H      -0.8282716069     2.9552420419     0.1977373747
   18      H      -3.2360396319     0.4247083043     0.4144585349
   19      O      -2.7551424794    -0.7545096365    -1.1633872536
   20      H      -3.0384474788    -1.2910802455     0.8304088705
   21      H      -2.3650374077    -1.6203704729    -1.3248808752
   22      O       1.4969630568    -2.4522273277     0.2632051257
 ----------------------------------------------------------------
 Molecular Point Group                 C1    NOp =  1
 Largest Abelian Subgroup              C1    NOp =  1
 Nuclear Repulsion Energy =   799.9183538353 hartrees
 There are       47 alpha and       47 beta electrons
 Requested basis set is 6-311++G(d,p)
 There are 122 shells and 334 basis functions

 Total QAlloc Memory Limit   2000 MB
 Mega-Array Size        61 MB
 MEM_STATIC part        62 MB
 A cutoff of  1.0D-11 yielded   6550 shell pairs
 There are     49534 function pairs (     53000 Cartesian)

 -------------------------------------------------------
 OpenMP Integral Computing Module                       
 Release: version 1.0, May 2013, Q-Chem Inc. Pittsburgh 
 -------------------------------------------------------
 Integral Job Info:
 Integral job number is                      11
 Integral operator is                         1
 short-range coefficients                     0
 long-range coefficients              100000000
 Omega coefficients                           0
 if combine SR and LR in K                    0
 Integral screening is                        0
 Integral computing path is                   2
 max size of driver memory is            800000
 size of driver memory is                593474
 size of scratch memory is              2260544
 max col of scratch BK array               1296
 max len of scratch array in speh3          155
 max len of scratch index in speh4           18
 max int batch size is                      520
 min int batch size is                       52
 fixed nKL is                                52
 max L of basis functions is                  2
 order of int derivative is                   0
 number of shells is                        122
 number of basis is                         346
 number of cartesian basis is               346
 number of contracted shell pairs          6550
 number of primitive shell pairs          15422
 maxK2 (contraction) of shell pair           36
 max number of K2 of shell pair               1
 max number of CS2 of shell pair           1138
 max number of PS2 of shell pair           2220
 mem total for path MDJ                   95464
 -------------------------------------------------------
 Smallest overlap matrix eigenvalue = 4.80E-06
 Guess from superposition of atomic densities
 Warning:  Energy on first SCF cycle will be non-variational
 A restricted hybrid HF-DFT SCF calculation will be
 performed using Pulay DIIS extrapolation
 Exchange:     0.2000 Hartree-Fock + 0.0800 Slater + 0.7200 B88
 Correlation:  0.1900 VWN1RPA + 0.8100 LYP
 Using SG-1 standard quadrature grid
 SCF converges when DIIS error is below 1.0E-08
 ---------------------------------------
  Cycle       Energy         DIIS Error
 ---------------------------------------
    1    -688.5409750341      3.49E-02
    2    -685.9514030057      5.00E-03
    3    -685.4595875070      8.67E-03
    4    -686.1787111392      1.55E-03
    5    -686.2019590043      5.79E-04
    6    -686.2049194673      1.67E-04
    7    -686.2052262129      3.90E-05
    8    -686.2052413334      1.18E-05
    9    -686.2052432115      2.94E-06
   10    -686.2052432759      1.25E-06
   11    -686.2052432542      2.03E-07
   12    -686.2052432285      6.19E-08
   13    -686.2052432237      2.21E-08
   14    -686.2052432244      8.09E-09 Convergence criterion met
 ---------------------------------------
 SCF time:  CPU 560.76 s  wall 561.29 s
 SCF   energy in the final basis set = -686.2052432244
 Total energy in the final basis set = -686.2052432244

 --------------------------------------------------------------

                    Orbital Energies (a.u.)
 --------------------------------------------------------------

 Alpha MOs
 -- Occupied --
-19.198 -19.156 -19.153 -19.149 -19.144 -19.143 -10.334 -10.266
-10.265 -10.256 -10.254 -10.240  -1.138  -1.075  -1.070  -1.050
 -1.045  -1.041  -0.826  -0.801  -0.713  -0.664  -0.660  -0.597
 -0.592  -0.555  -0.534  -0.525  -0.517  -0.510  -0.489  -0.479
 -0.457  -0.445  -0.435  -0.427  -0.416  -0.392  -0.373  -0.365
 -0.362  -0.338  -0.331  -0.315  -0.306  -0.302  -0.298
 -- Virtual --
 -0.040  -0.014  -0.011  -0.004   0.001   0.017   0.020   0.026
  0.038   0.049   0.054   0.057   0.070   0.077   0.081   0.088
  0.091   0.099   0.101   0.104   0.106   0.110   0.117   0.121
  0.122   0.124   0.132   0.134   0.141   0.144   0.148   0.152
  0.158   0.162   0.170   0.173   0.178   0.186   0.195   0.199
  0.208   0.210   0.219   0.223   0.231   0.240   0.244   0.254
  0.257   0.259   0.264   0.270   0.281   0.286   0.291   0.295
  0.298   0.305   0.309   0.313   0.320   0.321   0.326   0.330
  0.333   0.341   0.351   0.353   0.355   0.363   0.373   0.377
  0.384   0.388   0.404   0.418   0.419   0.420   0.433   0.451
  0.481   0.488   0.508   0.521   0.529   0.554   0.560   0.567
  0.583   0.588   0.595   0.616   0.633   0.639   0.647   0.663
  0.671   0.684   0.692   0.716   0.729   0.740   0.742   0.759
  0.766   0.781   0.794   0.814   0.890   0.896   0.930   0.956
  0.973   0.994   1.016   1.037   1.076   1.083   1.099   1.109
  1.109   1.141   1.148   1.162   1.169   1.176   1.186   1.193
  1.211   1.213   1.216   1.229   1.242   1.272   1.282   1.299
  1.320   1.336   1.373   1.388   1.411   1.427   1.455   1.461
  1.480   1.494   1.501   1.521   1.535   1.540   1.551   1.559
  1.575   1.595   1.612   1.615   1.633   1.641   1.646   1.675
  1.689   1.698   1.718   1.723   1.742   1.753   1.798   1.820
  1.825   1.847   1.855   1.882   1.908   1.911   1.950   1.962
  1.992   2.032   2.045   2.059   2.068   2.083   2.090   2.132
  2.152   2.159   2.182   2.211   2.226   2.234   2.292   2.306
  2.340   2.481   2.498   2.506   2.543   2.584   2.591   2.607
  2.611   2.647   2.651   2.683   2.727   2.772   2.789   2.809
  2.844   2.847   2.866   2.876   2.889   2.912   2.927   2.950
  2.958   2.981   2.991   3.056   3.080   3.097   3.122   3.127
  3.131   3.163   3.171   3.194   3.203   3.228   3.250   3.287
  3.306   3.328   3.351   3.372   3.403   3.415   3.488   3.558
  3.688   3.766   3.826   3.860   3.877   3.895   3.901   3.919
  3.944   3.991   4.001   4.106   4.141   4.169   4.183   4.279
  4.337   5.036   5.039   5.063   5.075   5.081   5.122   5.162
  5.294   5.380   5.395   5.412   5.431   5.558   5.634   5.640
  5.672   5.705   5.888  23.732  23.770  23.793  23.822  23.824
 23.853  49.880  49.897  49.917  49.933  49.950  50.019
 --------------------------------------------------------------

          Ground-State Mulliken Net Atomic Charges

     Atom                 Charge (a.u.)
  ----------------------------------------
      1 C                     0.188465
      2 O                    -0.090269
      3 C                    -0.057629
      4 C                    -0.551160
      5 O                    -0.206076
      6 C                    -0.021477
      7 C                    -0.361648
      8 O                    -0.243059
      9 O                    -0.232648
     10 C                    -0.424022
     11 H                     0.250863
     12 H                     0.271706
     13 H                     0.233801
     14 H                     0.277932
     15 H                     0.266425
     16 H                     0.270827
     17 H                     0.268878
     18 H                     0.210546
     19 O                    -0.199097
     20 H                     0.176713
     21 H                     0.253678
     22 O                    -0.282749
  ----------------------------------------
  Sum of atomic charges =     0.000000

 -----------------------------------------------------------------
                    Cartesian Multipole Moments
 -----------------------------------------------------------------
    Charge (ESU x 10^10)
                 0.0000
    Dipole Moment (Debye)
         X       0.1974      Y       0.9980      Z       0.4329
       Tot       1.1057
    Quadrupole Moments (Debye-Ang)
        XX     -74.0743     XY       5.7682     YY     -76.0329
        XZ      -3.6031     YZ       2.5327     ZZ     -71.0456
    Octopole Moments (Debye-Ang^2)
       XXX      20.2255    XXY      -3.1709    XYY      -6.7184
       YYY      31.5939    XXZ      12.8010    XYZ       5.6135
       YYZ     -11.1230    XZZ       5.6279    YZZ      -6.4267
       ZZZ      -0.0904
    Hexadecapole Moments (Debye-Ang^3)
      XXXX   -1405.9386   XXXY       5.3033   XXYY    -348.5567
      XYYY      53.0143   YYYY    -923.7147   XXXZ     -48.4745
      XXYZ      -3.1014   XYYZ      15.3851   YYYZ      22.8649
      XXZZ    -285.2345   XYZZ       5.9319   YYZZ    -189.3979
      XZZZ      -0.8121   YZZZ       4.7462   ZZZZ    -202.3035
 -----------------------------------------------------------------
 Calculating MO derivatives via CPSCF
   1         3          66      0.199244    0.025140
   2         3          66      0.025154    0.002868
   3         3          66      0.001851    0.000247
   4        29          40      0.000108    0.000018
   5        69           0      0.000000    0.000000    Roots Converged
 Calculating analytic Hessian of the SCF energy
 Polarizability Matrix (a.u.)
            1           2           3
    1-104.9535664   4.0792212   2.6048588
    2   4.0792212 -97.9406221   0.5349367
    3   2.6048588   0.5349367 -75.8853098

 Direct stationary perturbation theory relativistic correction:

 rels  =       0.232942614603
 relv  =      -1.152691125597
 rel2e =       0.528451171039
 E_rel =      -0.391297339955

 Hessian of the SCF Energy
            1           2           3           4           5           6
    1   0.6222678  -0.2087065  -0.0254014  -0.2429119  -0.0200226   0.0437354
    2  -0.2087065   0.8475308  -0.1059872  -0.0582972  -0.1120384   0.0137185
    3  -0.0254014  -0.1059872   0.2490974   0.0462368   0.0079450  -0.0553567
    4  -0.2429119  -0.0582972   0.0462368   0.4670671  -0.0763810  -0.0880981
    5  -0.0200226  -0.1120384   0.0079450  -0.0763810   0.3059505   0.0238323
    6   0.0437354   0.0137185  -0.0553567  -0.0880981   0.0238323   0.0795197
    7  -0.0318803   0.0298049   0.0029032  -0.0771647   0.0077147   0.0146804
    8   0.0319843   0.0000763  -0.0036056   0.0189082  -0.1433222  -0.0158059
    9   0.0010122  -0.0043667  -0.0126637   0.0182093  -0.0157834  -0.0628805
   10   0.0109222   0.0050332  -0.0037721  -0.0015197   0.0232865  -0.0075458
   11   0.0037188  -0.0009065   0.0005453  -0.0039213  -0.0263946   0.0068145
   12  -0.0051219  -0.0004136   0.0027988  -0.0003376  -0.0146221   0.0039401
   13  -0.0054089  -0.0028889   0.0016202   0.0042904  -0.0048536   0.0004837
   14  -0.0064686   0.0025764   0.0007525   0.0008964  -0.0098762   0.0023635
   15   0.0016742   0.0006766  -0.0008561  -0.0008501   0.0050395   0.0002361
   16   0.0181623  -0.0058011  -0.0130466  -0.0058106   0.0029446   0.0014285
   17  -0.0000317  -0.0322549  -0.0040740   0.0060067   0.0032920  -0.0008231
   18  -0.0117956   0.0083268   0.0091912   0.0017403  -0.0014083  -0.0006309
   19  -0.0870179  -0.0434697   0.0137358  -0.0217925  -0.0194301   0.0163239
   20  -0.0217579  -0.1284610   0.0118643   0.0033486   0.0075048   0.0008611
   21   0.0157384   0.0156485  -0.0997548   0.0049751   0.0061401   0.0150778
   22  -0.0430792   0.0010835  -0.0033893  -0.0043943  -0.0077157   0.0027548
   23  -0.0210776  -0.0086003  -0.0063452  -0.0092879  -0.0010020   0.0044211
   24   0.0083516   0.0039631   0.0028511   0.0024922   0.0012655  -0.0009907
   25  -0.0050524   0.0022123   0.0018379   0.0041497  -0.0004889  -0.0009546
   26   0.0115516   0.0027200  -0.0075006  -0.0034600   0.0003894   0.0009861
   27   0.0021910  -0.0021443   0.0003532  -0.0009727   0.0002819   0.0000810
   28  -0.0015707   0.0021788  -0.0015497  -0.0337812   0.0106987  -0.0026304
   29  -0.0040142  -0.0042832   0.0027257   0.0476445  -0.0052748  -0.0003198
   30  -0.0010273  -0.0017988   0.0004776   0.0107621  -0.0007501  -0.0017149
   31   0.0045284   0.0005002   0.0025661  -0.0066094   0.0129109   0.0208212
   32  -0.0071778  -0.0003087  -0.0021244   0.0142052  -0.0161730  -0.0298511
   33  -0.0019002  -0.0004197   0.0001549   0.0053100  -0.0063798   0.0001072
   34  -0.0005539   0.0001540  -0.0001241   0.0001516  -0.0002227  -0.0007216
   35  -0.0003319  -0.0002280   0.0001669   0.0002178   0.0010347  -0.0016502
   36   0.0004920   0.0004949  -0.0003541  -0.0007517   0.0009318   0.0011677
   37  -0.0002303  -0.0009457   0.0000278   0.0000990  -0.0002012   0.0002923
   38   0.0002136   0.0018680  -0.0013069  -0.0005652  -0.0004431   0.0002787
   39   0.0011978   0.0005480  -0.0014272  -0.0006420  -0.0004142   0.0002224
   40   0.0045609   0.0028809   0.0129899  -0.0016228  -0.0006915  -0.0014297
   41   0.0034601   0.0007611   0.0317618  -0.0028787  -0.0015950  -0.0027355
   42  -0.0005027   0.0020869  -0.0142721   0.0014099   0.0010419   0.0009166
   43  -0.0083501   0.0048779   0.0010714   0.0046319  -0.0005846  -0.0010600
   44  -0.0104132   0.0077432  -0.0006638   0.0039113  -0.0031296   0.0000037
   45   0.0029199  -0.0016684   0.0028235  -0.0016877   0.0004532   0.0004332
   46  -0.0008056  -0.0006213   0.0004685   0.0000397   0.0000755  -0.0000384
   47  -0.0018854  -0.0003797   0.0008902   0.0017877   0.0001419  -0.0004606
   48  -0.0004334  -0.0002225   0.0002596   0.0002805  -0.0000279  -0.0001050
   49   0.0020907   0.0002393  -0.0005294  -0.0010201   0.0021895  -0.0000422
   50  -0.0007170  -0.0006481   0.0003361  -0.0002959  -0.0010537   0.0005200
   51  -0.0001076   0.0002455   0.0000857   0.0000749  -0.0008775   0.0009105
   52   0.0022576   0.0011045  -0.0011417  -0.0088882  -0.0005761  -0.0003690
   53   0.0000092   0.0008622  -0.0000820  -0.0031640   0.0010027   0.0002115
   54   0.0008843   0.0000812  -0.0001434  -0.0043519   0.0002634   0.0009283
   55   0.0038152  -0.0018602  -0.0000012   0.0006723  -0.0014496  -0.0028264
   56   0.0005387   0.0000577   0.0004165  -0.0005411   0.0020161   0.0030196
   57   0.0034572  -0.0000752  -0.0005627  -0.0005102   0.0002060   0.0039673
   58  -0.0007830   0.0000333   0.0003364   0.0034583  -0.0004198  -0.0001521
   59   0.0000834   0.0001316   0.0000042   0.0002423   0.0012796  -0.0002700
   60  -0.0000077  -0.0001812  -0.0000103   0.0002463   0.0000906  -0.0000088
   61  -0.0031619   0.0006904   0.0000168   0.0016670   0.0006358   0.0015886
   62  -0.0016509   0.0007536   0.0000033   0.0009630  -0.0001922   0.0006613
   63  -0.0027571   0.0010779   0.0009069   0.0019512   0.0005734   0.0004034
   64  -0.2377990   0.2717974  -0.0348552  -0.0807115   0.0725814   0.0037596
   65   0.2526957  -0.5769723   0.0742781   0.0606605  -0.0021169  -0.0057759
   66  -0.0325991   0.0704100  -0.0835990   0.0045135  -0.0078014   0.0137762
            7           8           9          10          11          12
    1  -0.0318803   0.0319843   0.0010122   0.0109222   0.0037188  -0.0051219
    2   0.0298049   0.0000763  -0.0043667   0.0050332  -0.0009065  -0.0004136
    3   0.0029032  -0.0036056  -0.0126637  -0.0037721   0.0005453   0.0027988
    4  -0.0771647   0.0189082   0.0182093  -0.0015197  -0.0039213  -0.0003376
    5   0.0077147  -0.1433222  -0.0157834   0.0232865  -0.0263946  -0.0146221
    6   0.0146804  -0.0158059  -0.0628805  -0.0075458   0.0068145   0.0039401
    7   0.4693773   0.0546239   0.0005170  -0.1010699  -0.0364329   0.0180115
    8   0.0546239   0.4313074   0.0040173  -0.0389873  -0.1242744   0.0417358
    9   0.0005170   0.0040173   0.5953132   0.0227805   0.0472770  -0.1126922
   10  -0.1010699  -0.0389873   0.0227805   0.4919246   0.0139382   0.0102112
   11  -0.0364329  -0.1242744   0.0472770   0.0139382   0.4940463  -0.0079276
   12   0.0180115   0.0417358  -0.1126922   0.0102112  -0.0079276   0.5960211
   13   0.0068612  -0.0035328  -0.0056785  -0.1044479   0.0225921   0.0401791
   14   0.0191017  -0.0390160  -0.0162293   0.0609132  -0.1662858  -0.0570244
   15  -0.0057164   0.0069754   0.0072487   0.0417155  -0.0288580  -0.1049313
   16  -0.0109401  -0.0150775   0.0018070  -0.1715820   0.0075869  -0.0315763
   17  -0.0320570  -0.0010764  -0.0041583  -0.0161222  -0.0713362  -0.0009578
   18   0.0172800   0.0020651   0.0024571  -0.0270633  -0.0019996  -0.0899377
   19  -0.0003050  -0.0028056   0.0011831  -0.0185242   0.0279407   0.0138013
   20  -0.0021442   0.0036828   0.0013457   0.0120544   0.0022388   0.0003857
   21   0.0000472   0.0002303  -0.0005807   0.0026438   0.0046650   0.0016865
   22   0.0025725  -0.0009370  -0.0016871   0.0034784   0.0031648   0.0009172
   23   0.0018226  -0.0038713  -0.0003773  -0.0017466  -0.0063115  -0.0025073
   24  -0.0003593   0.0005704  -0.0000683  -0.0004509  -0.0015321  -0.0001189
   25  -0.0100670   0.0048744  -0.0025010  -0.0240630  -0.0418244   0.0239509
   26   0.0002819   0.0007532  -0.0009860  -0.0104791  -0.0128514   0.0047960
   27  -0.0002204  -0.0006335   0.0003106   0.0025007  -0.0006988   0.0022075
   28  -0.1657677  -0.0194564  -0.0128949  -0.0161059  -0.0130227   0.0007181
   29  -0.0390330  -0.0812441  -0.0021431  -0.0301763  -0.0034704  -0.0056381
   30  -0.0257867   0.0038914  -0.0772945   0.0185705  -0.0009833   0.0093804
   31  -0.0536181  -0.0074073  -0.0164747   0.0010821  -0.0008581   0.0157842
   32  -0.0044604  -0.0478153  -0.0246928   0.0001947   0.0020376   0.0275116
   33  -0.0129697  -0.0271834  -0.3026471  -0.0006136  -0.0005284  -0.0183510
   34   0.0033688  -0.0005867   0.0150748  -0.0610234  -0.0028800  -0.0518314
   35   0.0045834   0.0012452   0.0283498  -0.0024513  -0.0501569   0.0022968
   36  -0.0004537   0.0019693  -0.0146762  -0.0498183   0.0005219  -0.2844296
   37   0.0014803   0.0012016  -0.0013183  -0.0089967  -0.0044540  -0.0339880
   38  -0.0001307   0.0002014  -0.0007221   0.0004889   0.0003118  -0.0009435
   39   0.0004619   0.0003754  -0.0000414  -0.0016517  -0.0019846  -0.0055618
   40   0.0001847  -0.0003094   0.0002845   0.0001782   0.0001189   0.0011349
   41   0.0005920  -0.0006614   0.0000035  -0.0013828   0.0004780  -0.0004055
   42   0.0000688   0.0000995  -0.0001736  -0.0015216  -0.0000383  -0.0010523
   43  -0.0008018   0.0014442   0.0001835   0.0006235   0.0018752   0.0008178
   44  -0.0000547   0.0011345  -0.0001752   0.0003564   0.0005698  -0.0002165
   45   0.0002547  -0.0007044   0.0001736  -0.0003086  -0.0005428   0.0001922
   46  -0.0005836   0.0003381  -0.0003386  -0.0004252  -0.0020976   0.0023100
   47  -0.0022573   0.0011630  -0.0004135  -0.0007841  -0.0069166   0.0034163
   48   0.0008508   0.0000713   0.0009003   0.0006626   0.0024846  -0.0018902
   49  -0.0026329   0.0015508   0.0016389   0.0074528   0.0217475  -0.0065425
   50   0.0036248  -0.0033243  -0.0037777  -0.0130219  -0.0325940   0.0122462
   51   0.0013913  -0.0007979  -0.0023121  -0.0066769  -0.0199099   0.0052242
   52  -0.0149203   0.0254593   0.0046573  -0.0001014   0.0015039   0.0007738
   53  -0.0015345   0.0044543   0.0016452   0.0001739   0.0001659   0.0001485
   54   0.0005879   0.0068027   0.0026219   0.0003341  -0.0003940   0.0003203
   55  -0.0031381  -0.0056598  -0.0374120   0.0019821   0.0013882   0.0019198
   56  -0.0001021  -0.0029167  -0.0141908   0.0007808   0.0002827  -0.0001450
   57  -0.0108334  -0.0121096  -0.0349336   0.0007928   0.0030914  -0.0024939
   58  -0.0159005  -0.0280658   0.0157158  -0.0061486   0.0020237  -0.0027750
   59  -0.0003422  -0.0059093   0.0034074  -0.0005998   0.0006180  -0.0010362
   60  -0.0031587  -0.0064275   0.0062142  -0.0025226   0.0003730  -0.0000902
   61   0.0019867  -0.0034071  -0.0028167  -0.0004450  -0.0003345  -0.0004241
   62   0.0005876  -0.0001830   0.0005465  -0.0001777  -0.0005979  -0.0003787
   63   0.0004768  -0.0017454  -0.0005357   0.0002123  -0.0002372   0.0001270
   64   0.0029584  -0.0141522  -0.0019420  -0.0031912  -0.0017734   0.0020671
   65  -0.0041890   0.0095968   0.0014239  -0.0012910   0.0013470  -0.0003207
   66   0.0019668   0.0002093   0.0062598   0.0015217  -0.0001381  -0.0003488
           13          14          15          16          17          18
    1  -0.0054089  -0.0064686   0.0016742   0.0181623  -0.0000317  -0.0117956
    2  -0.0028889   0.0025764   0.0006766  -0.0058011  -0.0322549   0.0083268
    3   0.0016202   0.0007525  -0.0008561  -0.0130466  -0.0040740   0.0091912
    4   0.0042904   0.0008964  -0.0008501  -0.0058106   0.0060067   0.0017403
    5  -0.0048536  -0.0098762   0.0050395   0.0029446   0.0032920  -0.0014083
    6   0.0004837   0.0023635   0.0002361   0.0014285  -0.0008231  -0.0006309
    7   0.0068612   0.0191017  -0.0057164  -0.0109401  -0.0320570   0.0172800
    8  -0.0035328  -0.0390160   0.0069754  -0.0150775  -0.0010764   0.0020651
    9  -0.0056785  -0.0162293   0.0072487   0.0018070  -0.0041583   0.0024571
   10  -0.1044479   0.0609132   0.0417155  -0.1715820  -0.0161222  -0.0270633
   11   0.0225921  -0.1662858  -0.0288580   0.0075869  -0.0713362  -0.0019996
   12   0.0401791  -0.0570244  -0.1049313  -0.0315763  -0.0009578  -0.0899377
   13   0.2485695   0.0962817  -0.1599388  -0.0249637   0.0413529   0.0218507
   14   0.0962817   0.5824981  -0.0704430   0.0128625  -0.0178350  -0.0059260
   15  -0.1599388  -0.0704430   0.1869565   0.0034243  -0.0025315   0.0013353
   16  -0.0249637   0.0128625   0.0034243   0.5141803   0.0015295   0.0321579
   17   0.0413529  -0.0178350  -0.0025315   0.0015295   0.4730047   0.0131140
   18   0.0218507  -0.0059260   0.0013353   0.0321579   0.0131140   0.5876894
   19  -0.0056321   0.0000174  -0.0005184  -0.0905383   0.0435083   0.0218782
   20  -0.0052622   0.0032048   0.0006866   0.0170103  -0.1337092  -0.0424295
   21  -0.0028661   0.0011882   0.0010786   0.0157141  -0.0463737  -0.1047474
   22  -0.0031430   0.0025268   0.0007122  -0.0357827   0.0039539  -0.0037760
   23   0.0042424  -0.0009345  -0.0006367   0.0394470  -0.0007610   0.0091194
   24   0.0004234  -0.0001974   0.0003818   0.0106155   0.0004355   0.0047305
   25   0.0011089  -0.0027218  -0.0001899  -0.1032902  -0.0511568   0.0228531
   26   0.0012208   0.0038966   0.0002870  -0.0136539  -0.1641395   0.0636118
   27   0.0005256   0.0006991   0.0014410   0.0012260   0.0586992  -0.1025217
   28  -0.0017004   0.0007110  -0.0000194   0.0000446  -0.0008309   0.0008100
   29   0.0011539   0.0008143  -0.0004006   0.0014540  -0.0043404   0.0023350
   30  -0.0001182  -0.0005086  -0.0005462  -0.0016898   0.0035071  -0.0033795
   31   0.0002787   0.0013322  -0.0012267   0.0008800   0.0006976   0.0015015
   32  -0.0004068   0.0022416  -0.0007741   0.0015123   0.0003001   0.0005353
   33  -0.0004623  -0.0009603   0.0021910  -0.0010070  -0.0004240  -0.0002418
   34   0.0017921   0.0082372   0.0217295  -0.0103052   0.0006174  -0.0353401
   35   0.0039198  -0.0124562  -0.0359848  -0.0022708   0.0018624  -0.0008475
   36   0.0048226  -0.0123969  -0.0115605  -0.0025357   0.0016226  -0.0066507
   37   0.0035599  -0.0007139   0.0018204  -0.0620732  -0.0018330  -0.0498522
   38  -0.0003925   0.0004285   0.0007158  -0.0027035  -0.0489172  -0.0192215
   39   0.0005208   0.0006889   0.0018445  -0.0484093  -0.0178846  -0.2789765
   40   0.0000177  -0.0001243  -0.0003679   0.0024675   0.0012638   0.0136719
   41   0.0004181  -0.0001000   0.0005417  -0.0002611  -0.0018990  -0.0315421
   42   0.0003113   0.0001606   0.0008240   0.0006617  -0.0012111  -0.0180947
   43  -0.0009728  -0.0000027   0.0001262  -0.0080442  -0.0014671  -0.0023134
   44  -0.0005885   0.0000431   0.0001474  -0.0011401  -0.0005945   0.0010604
   45   0.0004706  -0.0001323  -0.0000684   0.0028562  -0.0005898  -0.0002291
   46   0.0008597  -0.0004709  -0.0002024  -0.0126518   0.0005722  -0.0030121
   47   0.0012295   0.0007704  -0.0005462  -0.0388139  -0.0055233  -0.0044998
   48  -0.0000479   0.0001211  -0.0000159   0.0217795   0.0032653   0.0007926
   49  -0.1243928  -0.1936548   0.0993808   0.0007723   0.0059163  -0.0011182
   50  -0.1534873  -0.3466090   0.1248851   0.0000559   0.0006853   0.0012942
   51   0.0991475   0.1580556  -0.0866788   0.0007010  -0.0004489   0.0014678
   52   0.0005625  -0.0002173  -0.0000832  -0.0001510   0.0003944  -0.0000496
   53  -0.0011053  -0.0010904   0.0003130   0.0000458   0.0000341  -0.0001275
   54  -0.0002781  -0.0000981  -0.0002067  -0.0000555   0.0001168   0.0000021
   55   0.0007069  -0.0015839  -0.0009896   0.0004046   0.0008600  -0.0010503
   56  -0.0003618  -0.0007636  -0.0002260   0.0005191   0.0002473  -0.0007684
   57  -0.0002413  -0.0003051   0.0010796   0.0009425  -0.0001917   0.0007894
   58   0.0006869   0.0001172  -0.0000954   0.0009108  -0.0015043   0.0009278
   59  -0.0005169  -0.0000663   0.0000278   0.0004575  -0.0003536   0.0001852
   60   0.0000127   0.0001972   0.0000962   0.0002556  -0.0005028   0.0003738
   61  -0.0001918   0.0005872   0.0002024   0.0000575  -0.0004679  -0.0000267
   62  -0.0000552   0.0003717   0.0002925  -0.0002198  -0.0000700   0.0000407
   63  -0.0000304   0.0001013  -0.0000223  -0.0001510  -0.0001344   0.0000123
   64   0.0015589   0.0023737  -0.0005872  -0.0017469  -0.0012021   0.0007260
   65   0.0010407  -0.0018126  -0.0001872  -0.0054840   0.0033843   0.0070822
   66  -0.0007064  -0.0001067   0.0001728   0.0049013  -0.0004546  -0.0034315
           19          20          21          22          23          24
    1  -0.0870179  -0.0217579   0.0157384  -0.0430792  -0.0210776   0.0083516
    2  -0.0434697  -0.1284610   0.0156485   0.0010835  -0.0086003   0.0039631
    3   0.0137358   0.0118643  -0.0997548  -0.0033893  -0.0063452   0.0028511
    4  -0.0217925   0.0033486   0.0049751  -0.0043943  -0.0092879   0.0024922
    5  -0.0194301   0.0075048   0.0061401  -0.0077157  -0.0010020   0.0012655
    6   0.0163239   0.0008611   0.0150778   0.0027548   0.0044211  -0.0009907
    7  -0.0003050  -0.0021442   0.0000472   0.0025725   0.0018226  -0.0003593
    8  -0.0028056   0.0036828   0.0002303  -0.0009370  -0.0038713   0.0005704
    9   0.0011831   0.0013457  -0.0005807  -0.0016871  -0.0003773  -0.0000683
   10  -0.0185242   0.0120544   0.0026438   0.0034784  -0.0017466  -0.0004509
   11   0.0279407   0.0022388   0.0046650   0.0031648  -0.0063115  -0.0015321
   12   0.0138013   0.0003857   0.0016865   0.0009172  -0.0025073  -0.0001189
   13  -0.0056321  -0.0052622  -0.0028661  -0.0031430   0.0042424   0.0004234
   14   0.0000174   0.0032048   0.0011882   0.0025268  -0.0009345  -0.0001974
   15  -0.0005184   0.0006866   0.0010786   0.0007122  -0.0006367   0.0003818
   16  -0.0905383   0.0170103   0.0157141  -0.0357827   0.0394470   0.0106155
   17   0.0435083  -0.1337092  -0.0463737   0.0039539  -0.0007610   0.0004355
   18   0.0218782  -0.0424295  -0.1047474  -0.0037760   0.0091194   0.0047305
   19   0.4973812  -0.0310838   0.0161798  -0.2176112   0.0244769  -0.0372270
   20  -0.0310838   0.4922690   0.0047329  -0.0232717  -0.0956650  -0.0047216
   21   0.0161798   0.0047329   0.5214925  -0.0331491   0.0001095  -0.0650546
   22  -0.2176112  -0.0232717  -0.0331491   0.3898715  -0.1177181   0.0640398
   23   0.0244769  -0.0956650   0.0001095  -0.1177181   0.5607585  -0.0242783
   24  -0.0372270  -0.0047216  -0.0650546   0.0640398  -0.0242783   0.0573481
   25   0.0032558   0.0048480  -0.0050142   0.0024871   0.0015934  -0.0007376
   26  -0.0204580  -0.0487074   0.0199264   0.0004977   0.0031200  -0.0002539
   27  -0.0015142  -0.0022674   0.0071327  -0.0002292  -0.0009237   0.0012196
   28  -0.0006237   0.0003073   0.0001026   0.0004477  -0.0001713  -0.0000336
   29   0.0004450  -0.0003743  -0.0000142   0.0002611   0.0005651  -0.0001755
   30  -0.0001864   0.0004207   0.0008757   0.0003594  -0.0000661  -0.0003073
   31  -0.0001939  -0.0002213   0.0001407  -0.0001785  -0.0002134  -0.0000999
   32   0.0001336  -0.0000441   0.0000110  -0.0000081   0.0004240  -0.0000159
   33  -0.0000623   0.0000390  -0.0001658   0.0002073   0.0000309   0.0000948
   34   0.0006228  -0.0008001  -0.0016155   0.0000078   0.0001551   0.0007961
   35   0.0005932  -0.0001327   0.0003445  -0.0001420   0.0000297   0.0000048
   36  -0.0000041  -0.0005908  -0.0006431   0.0003816   0.0000492   0.0004810
   37   0.0029486   0.0043317   0.0146752   0.0017696  -0.0013975  -0.0003743
   38  -0.0055147  -0.0031850  -0.0283147  -0.0012968   0.0018663   0.0021797
   39  -0.0051030  -0.0038594  -0.0131478   0.0000809   0.0011157   0.0021154
   40  -0.0451508  -0.0024359  -0.0230652  -0.0270151   0.0019300  -0.0370926
   41   0.0005040  -0.0491104   0.0089049  -0.0002668   0.0048296  -0.0003703
   42  -0.0275354   0.0013568  -0.2806405  -0.0129655   0.0009856   0.0008130
   43  -0.0210866   0.0427588  -0.0013473  -0.0738735   0.0908099  -0.0143974
   44   0.0035750   0.0014244   0.0008353   0.1393810  -0.4594289   0.0241770
   45  -0.0040201   0.0067644  -0.0033688  -0.0149621   0.0184562  -0.0044664
   46   0.0027328   0.0010329  -0.0007471  -0.0006048  -0.0004174   0.0002073
   47  -0.0038568  -0.0006995  -0.0009114   0.0000577   0.0013358  -0.0002968
   48  -0.0009271   0.0001618   0.0012696   0.0000317   0.0000097  -0.0009688
   49  -0.0001580  -0.0003676   0.0005163  -0.0000128  -0.0004146  -0.0000424
   50  -0.0003502  -0.0008526  -0.0001510  -0.0006640   0.0006479   0.0000034
   51   0.0000816   0.0004578   0.0000152   0.0001644  -0.0001293  -0.0001401
   52  -0.0000041   0.0002000   0.0000937  -0.0000301  -0.0003170   0.0000273
   53  -0.0000153   0.0000456  -0.0000216   0.0000495  -0.0000552   0.0000140
   54  -0.0000671   0.0000557  -0.0000613  -0.0000922  -0.0001060   0.0000426
   55   0.0006977  -0.0000442   0.0002664  -0.0007296   0.0000059  -0.0001107
   56   0.0002336  -0.0002899  -0.0003149  -0.0003071   0.0002706   0.0000583
   57   0.0000262  -0.0002508  -0.0007582  -0.0003259   0.0000199   0.0003823
   58   0.0003493  -0.0002421  -0.0001390  -0.0000657   0.0002802  -0.0000311
   59   0.0002023  -0.0001424  -0.0000366  -0.0001430   0.0001247  -0.0000193
   60  -0.0000088  -0.0000531  -0.0001098  -0.0000331   0.0000245   0.0000515
   61  -0.0003311  -0.0001444  -0.0004117   0.0004316   0.0002116   0.0001164
   62  -0.0002815   0.0000498  -0.0000780   0.0002754  -0.0000703   0.0000683
   63   0.0000440  -0.0000530   0.0000558   0.0002170   0.0001294  -0.0001408
   64   0.0009810   0.0018832  -0.0027381   0.0054539  -0.0122135   0.0038870
   65   0.0256357  -0.0490467   0.0134799   0.0012189   0.0027278  -0.0008789
   66  -0.0060800   0.0250927   0.0203484   0.0007433   0.0008986   0.0017441
           25          26          27          28          29          30
    1  -0.0050524   0.0115516   0.0021910  -0.0015707  -0.0040142  -0.0010273
    2   0.0022123   0.0027200  -0.0021443   0.0021788  -0.0042832  -0.0017988
    3   0.0018379  -0.0075006   0.0003532  -0.0015497   0.0027257   0.0004776
    4   0.0041497  -0.0034600  -0.0009727  -0.0337812   0.0476445   0.0107621
    5  -0.0004889   0.0003894   0.0002819   0.0106987  -0.0052748  -0.0007501
    6  -0.0009546   0.0009861   0.0000810  -0.0026304  -0.0003198  -0.0017149
    7  -0.0100670   0.0002819  -0.0002204  -0.1657677  -0.0390330  -0.0257867
    8   0.0048744   0.0007532  -0.0006335  -0.0194564  -0.0812441   0.0038914
    9  -0.0025010  -0.0009860   0.0003106  -0.0128949  -0.0021431  -0.0772945
   10  -0.0240630  -0.0104791   0.0025007  -0.0161059  -0.0301763   0.0185705
   11  -0.0418244  -0.0128514  -0.0006988  -0.0130227  -0.0034704  -0.0009833
   12   0.0239509   0.0047960   0.0022075   0.0007181  -0.0056381   0.0093804
   13   0.0011089   0.0012208   0.0005256  -0.0017004   0.0011539  -0.0001182
   14  -0.0027218   0.0038966   0.0006991   0.0007110   0.0008143  -0.0005086
   15  -0.0001899   0.0002870   0.0014410  -0.0000194  -0.0004006  -0.0005462
   16  -0.1032902  -0.0136539   0.0012260   0.0000446   0.0014540  -0.0016898
   17  -0.0511568  -0.1641395   0.0586992  -0.0008309  -0.0043404   0.0035071
   18   0.0228531   0.0636118  -0.1025217   0.0008100   0.0023350  -0.0033795
   19   0.0032558  -0.0204580  -0.0015142  -0.0006237   0.0004450  -0.0001864
   20   0.0048480  -0.0487074  -0.0022674   0.0003073  -0.0003743   0.0004207
   21  -0.0050142   0.0199264   0.0071327   0.0001026  -0.0000142   0.0008757
   22   0.0024871   0.0004977  -0.0002292   0.0004477   0.0002611   0.0003594
   23   0.0015934   0.0031200  -0.0009237  -0.0001713   0.0005651  -0.0000661
   24  -0.0007376  -0.0002539   0.0012196  -0.0000336  -0.0001755  -0.0003073
   25   0.6252219   0.0804362   0.0407830   0.0005978  -0.0021640   0.0029160
   26   0.0804362   0.2636738  -0.1097888   0.0006732  -0.0001993   0.0009612
   27   0.0407830  -0.1097888   0.1263497  -0.0006661  -0.0000831  -0.0002235
   28   0.0005978   0.0006732  -0.0006661   0.4983680  -0.0398424  -0.0474470
   29  -0.0021640  -0.0001993  -0.0000831  -0.0398424   0.6365805  -0.0243150
   30   0.0029160   0.0009612  -0.0002235  -0.0474470  -0.0243150   0.4826861
   31  -0.0001311  -0.0001904  -0.0004331   0.0042178  -0.0034930  -0.0293237
   32  -0.0003416   0.0000013  -0.0002880  -0.0022947   0.0001556  -0.0060618
   33  -0.0000448   0.0000736   0.0005158   0.0007485   0.0003615  -0.0090187
   34   0.0031957   0.0008446   0.0013363   0.0003810   0.0003224   0.0009778
   35   0.0006489   0.0006695  -0.0005513   0.0004028   0.0010107   0.0005347
   36   0.0005706  -0.0002469   0.0013705  -0.0011663  -0.0006334  -0.0017874
   37   0.0035138  -0.0064237   0.0160913  -0.0001666   0.0001464  -0.0002236
   38  -0.0009039  -0.0126276   0.0381079   0.0000308   0.0000434  -0.0000593
   39   0.0037208   0.0133065  -0.0156799  -0.0003637  -0.0001723   0.0000989
   40   0.0000451  -0.0009369  -0.0011761   0.0000538   0.0001029   0.0001679
   41  -0.0007066   0.0037378   0.0016331  -0.0000216   0.0001449   0.0000928
   42  -0.0005246   0.0012287   0.0028302   0.0000526  -0.0000091  -0.0002382
   43   0.0008504  -0.0012087  -0.0000232  -0.0000785  -0.0002873  -0.0001160
   44  -0.0001437   0.0001981  -0.0000971   0.0000687  -0.0002471  -0.0000653
   45   0.0001844   0.0004216  -0.0000632   0.0000378   0.0001376   0.0000926
   46  -0.5041300  -0.0358962  -0.0588219  -0.0000704  -0.0001999   0.0002147
   47   0.0075739  -0.0330804   0.0185758   0.0000063  -0.0005121   0.0004902
   48  -0.0844880   0.0112145  -0.0246762   0.0000621   0.0003139  -0.0001699
   49   0.0012541  -0.0015712  -0.0003685  -0.0003773  -0.0000414   0.0003668
   50  -0.0010312  -0.0004078   0.0000098   0.0001197   0.0002099  -0.0000999
   51  -0.0003830  -0.0007010  -0.0013477   0.0001535  -0.0001181   0.0001512
   52   0.0002866  -0.0002155  -0.0000326  -0.1335249   0.1190682   0.0232368
   53   0.0000619  -0.0000003   0.0000028   0.1212151  -0.2313257  -0.0328792
   54   0.0000175  -0.0000749  -0.0000050   0.0159235  -0.0232134  -0.0529215
   55  -0.0001796  -0.0005594   0.0002915  -0.0659651   0.0143673   0.0006097
   56  -0.0003332  -0.0000758   0.0002551   0.0074568  -0.0955548  -0.0448830
   57  -0.0011625  -0.0005689   0.0006164  -0.0180836  -0.0029258  -0.2177579
   58  -0.0010909  -0.0002163   0.0000523  -0.0833472  -0.0672892   0.0475211
   59  -0.0004141  -0.0000833   0.0000230  -0.0704288  -0.2033341   0.1016833
   60  -0.0004174  -0.0001399   0.0000382   0.0484863   0.0978359  -0.1142316
   61  -0.0000106   0.0003380   0.0000029  -0.0006000  -0.0029449  -0.0018136
   62   0.0002021   0.0001536  -0.0000559   0.0024797  -0.0070512   0.0020056
   63   0.0001573   0.0002058  -0.0001068   0.0174048  -0.0425624  -0.0138381
   64   0.0020477  -0.0005747  -0.0005429  -0.0004309   0.0045199   0.0020296
   65  -0.0002208  -0.0071404  -0.0007556  -0.0002799  -0.0023132  -0.0011167
   66  -0.0005740   0.0032417   0.0001578   0.0003549  -0.0009856  -0.0003333
           31          32          33          34          35          36
    1   0.0045284  -0.0071778  -0.0019002  -0.0005539  -0.0003319   0.0004920
    2   0.0005002  -0.0003087  -0.0004197   0.0001540  -0.0002280   0.0004949
    3   0.0025661  -0.0021244   0.0001549  -0.0001241   0.0001669  -0.0003541
    4  -0.0066094   0.0142052   0.0053100   0.0001516   0.0002178  -0.0007517
    5   0.0129109  -0.0161730  -0.0063798  -0.0002227   0.0010347   0.0009318
    6   0.0208212  -0.0298511   0.0001072  -0.0007216  -0.0016502   0.0011677
    7  -0.0536181  -0.0044604  -0.0129697   0.0033688   0.0045834  -0.0004537
    8  -0.0074073  -0.0478153  -0.0271834  -0.0005867   0.0012452   0.0019693
    9  -0.0164747  -0.0246928  -0.3026471   0.0150748   0.0283498  -0.0146762
   10   0.0010821   0.0001947  -0.0006136  -0.0610234  -0.0024513  -0.0498183
   11  -0.0008581   0.0020376  -0.0005284  -0.0028800  -0.0501569   0.0005219
   12   0.0157842   0.0275116  -0.0183510  -0.0518314   0.0022968  -0.2844296
   13   0.0002787  -0.0004068  -0.0004623   0.0017921   0.0039198   0.0048226
   14   0.0013322   0.0022416  -0.0009603   0.0082372  -0.0124562  -0.0123969
   15  -0.0012267  -0.0007741   0.0021910   0.0217295  -0.0359848  -0.0115605
   16   0.0008800   0.0015123  -0.0010070  -0.0103052  -0.0022708  -0.0025357
   17   0.0006976   0.0003001  -0.0004240   0.0006174   0.0018624   0.0016226
   18   0.0015015   0.0005353  -0.0002418  -0.0353401  -0.0008475  -0.0066507
   19  -0.0001939   0.0001336  -0.0000623   0.0006228   0.0005932  -0.0000041
   20  -0.0002213  -0.0000441   0.0000390  -0.0008001  -0.0001327  -0.0005908
   21   0.0001407   0.0000110  -0.0001658  -0.0016155   0.0003445  -0.0006431
   22  -0.0001785  -0.0000081   0.0002073   0.0000078  -0.0001420   0.0003816
   23  -0.0002134   0.0004240   0.0000309   0.0001551   0.0000297   0.0000492
   24  -0.0000999  -0.0000159   0.0000948   0.0007961   0.0000048   0.0004810
   25  -0.0001311  -0.0003416  -0.0000448   0.0031957   0.0006489   0.0005706
   26  -0.0001904   0.0000013   0.0000736   0.0008446   0.0006695  -0.0002469
   27  -0.0004331  -0.0002880   0.0005158   0.0013363  -0.0005513   0.0013705
   28   0.0042178  -0.0022947   0.0007485   0.0003810   0.0004028  -0.0011663
   29  -0.0034930   0.0001556   0.0003615   0.0003224   0.0010107  -0.0006334
   30  -0.0293237  -0.0060618  -0.0090187   0.0009778   0.0005347  -0.0017874
   31   0.0584149  -0.0006137   0.0106697  -0.0008618  -0.0020987   0.0006592
   32  -0.0006137   0.0633792   0.0340503  -0.0019338  -0.0040167   0.0013571
   33   0.0106697   0.0340503   0.3251763   0.0014428   0.0021135  -0.0001608
   34  -0.0008618  -0.0019338   0.0014428   0.0688190  -0.0035096   0.0488052
   35  -0.0020987  -0.0040167   0.0021135  -0.0035096   0.0600003   0.0074595
   36   0.0006592   0.0013571  -0.0001608   0.0488052   0.0074595   0.3136644
   37  -0.0003868  -0.0003601   0.0005842  -0.0056301   0.0002052  -0.0004013
   38  -0.0001994   0.0001646   0.0000439  -0.0002400   0.0003238   0.0001227
   39  -0.0003635  -0.0002716   0.0005412  -0.0002415  -0.0001022   0.0007249
   40  -0.0000592   0.0001039  -0.0000475  -0.0002884   0.0001198   0.0000304
   41   0.0000191   0.0000275   0.0000876   0.0004455   0.0001130   0.0003121
   42  -0.0001081  -0.0000545   0.0001718   0.0007058   0.0001992   0.0010848
   43   0.0000895  -0.0002128  -0.0000553   0.0000281  -0.0000456  -0.0000627
   44   0.0001061  -0.0002153  -0.0000488   0.0000126   0.0000034   0.0000994
   45  -0.0000219   0.0000806  -0.0000188   0.0000903   0.0000593   0.0000028
   46  -0.0000460  -0.0000442   0.0000669   0.0003833   0.0000872   0.0001008
   47   0.0000377  -0.0000856  -0.0000016   0.0002604   0.0000404  -0.0000911
   48  -0.0000060  -0.0001468  -0.0000217   0.0001217   0.0000854   0.0002282
   49  -0.0001423  -0.0000093  -0.0000758  -0.0000018  -0.0000045   0.0007045
   50   0.0002377   0.0002814  -0.0000740  -0.0008884   0.0012376   0.0000934
   51  -0.0000393  -0.0000250   0.0004654  -0.0002484  -0.0011640  -0.0001660
   52   0.0006403  -0.0002743  -0.0005255  -0.0000273  -0.0002689   0.0000951
   53   0.0008795   0.0002718   0.0001526   0.0000561  -0.0000725   0.0000211
   54   0.0006071   0.0002938  -0.0000003   0.0000366  -0.0001088  -0.0000657
   55  -0.0069917  -0.0010799  -0.0019559  -0.0005323   0.0001796  -0.0014309
   56  -0.0022462   0.0009328  -0.0006009  -0.0000585  -0.0002874  -0.0009872
   57  -0.0045816  -0.0004075   0.0004737  -0.0005996  -0.0011508   0.0016896
   58   0.0010238   0.0002803  -0.0001660   0.0001127   0.0002644   0.0000947
   59  -0.0005587  -0.0000409  -0.0003981   0.0001707   0.0001399  -0.0000546
   60   0.0008011  -0.0003624   0.0007756  -0.0002660  -0.0001890   0.0000711
   61  -0.0004192   0.0003831   0.0001637   0.0001332  -0.0002115   0.0001001
   62   0.0005127   0.0000310   0.0002648  -0.0000828  -0.0003456   0.0000577
   63   0.0001097   0.0001972   0.0001410  -0.0001098   0.0001419   0.0000168
   64  -0.0015176   0.0024045   0.0006928   0.0002281   0.0001127  -0.0002320
   65   0.0008668  -0.0015487  -0.0001987  -0.0000734  -0.0000144  -0.0001119
   66  -0.0009820   0.0010392  -0.0001825  -0.0000189  -0.0000077  -0.0000075
           37          38          39          40          41          42
    1  -0.0002303   0.0002136   0.0011978   0.0045609   0.0034601  -0.0005027
    2  -0.0009457   0.0018680   0.0005480   0.0028809   0.0007611   0.0020869
    3   0.0000278  -0.0013069  -0.0014272   0.0129899   0.0317618  -0.0142721
    4   0.0000990  -0.0005652  -0.0006420  -0.0016228  -0.0028787   0.0014099
    5  -0.0002012  -0.0004431  -0.0004142  -0.0006915  -0.0015950   0.0010419
    6   0.0002923   0.0002787   0.0002224  -0.0014297  -0.0027355   0.0009166
    7   0.0014803  -0.0001307   0.0004619   0.0001847   0.0005920   0.0000688
    8   0.0012016   0.0002014   0.0003754  -0.0003094  -0.0006614   0.0000995
    9  -0.0013183  -0.0007221  -0.0000414   0.0002845   0.0000035  -0.0001736
   10  -0.0089967   0.0004889  -0.0016517   0.0001782  -0.0013828  -0.0015216
   11  -0.0044540   0.0003118  -0.0019846   0.0001189   0.0004780  -0.0000383
   12  -0.0339880  -0.0009435  -0.0055618   0.0011349  -0.0004055  -0.0010523
   13   0.0035599  -0.0003925   0.0005208   0.0000177   0.0004181   0.0003113
   14  -0.0007139   0.0004285   0.0006889  -0.0001243  -0.0001000   0.0001606
   15   0.0018204   0.0007158   0.0018445  -0.0003679   0.0005417   0.0008240
   16  -0.0620732  -0.0027035  -0.0484093   0.0024675  -0.0002611   0.0006617
   17  -0.0018330  -0.0489172  -0.0178846   0.0012638  -0.0018990  -0.0012111
   18  -0.0498522  -0.0192215  -0.2789765   0.0136719  -0.0315421  -0.0180947
   19   0.0029486  -0.0055147  -0.0051030  -0.0451508   0.0005040  -0.0275354
   20   0.0043317  -0.0031850  -0.0038594  -0.0024359  -0.0491104   0.0013568
   21   0.0146752  -0.0283147  -0.0131478  -0.0230652   0.0089049  -0.2806405
   22   0.0017696  -0.0012968   0.0000809  -0.0270151  -0.0002668  -0.0129655
   23  -0.0013975   0.0018663   0.0011157   0.0019300   0.0048296   0.0009856
   24  -0.0003743   0.0021797   0.0021154  -0.0370926  -0.0003703   0.0008130
   25   0.0035138  -0.0009039   0.0037208   0.0000451  -0.0007066  -0.0005246
   26  -0.0064237  -0.0126276   0.0133065  -0.0009369   0.0037378   0.0012287
   27   0.0160913   0.0381079  -0.0156799  -0.0011761   0.0016331   0.0028302
   28  -0.0001666   0.0000308  -0.0003637   0.0000538  -0.0000216   0.0000526
   29   0.0001464   0.0000434  -0.0001723   0.0001029   0.0001449  -0.0000091
   30  -0.0002236  -0.0000593   0.0000989   0.0001679   0.0000928  -0.0002382
   31  -0.0003868  -0.0001994  -0.0003635  -0.0000592   0.0000191  -0.0001081
   32  -0.0003601   0.0001646  -0.0002716   0.0001039   0.0000275  -0.0000545
   33   0.0005842   0.0000439   0.0005412  -0.0000475   0.0000876   0.0001718
   34  -0.0056301  -0.0002400  -0.0002415  -0.0002884   0.0004455   0.0007058
   35   0.0002052   0.0003238  -0.0001022   0.0001198   0.0001130   0.0001992
   36  -0.0004013   0.0001227   0.0007249   0.0000304   0.0003121   0.0010848
   37   0.0645357   0.0075589   0.0508539  -0.0007729   0.0022156   0.0010939
   38   0.0075589   0.0639615   0.0104655   0.0023614  -0.0041925  -0.0020838
   39   0.0508539   0.0104655   0.3085333   0.0003225  -0.0017135   0.0001144
   40  -0.0007729   0.0023614   0.0003225   0.0680485  -0.0011653   0.0382228
   41   0.0022156  -0.0041925  -0.0017135  -0.0011653   0.0515332  -0.0026746
   42   0.0010939  -0.0020838   0.0001144   0.0382228  -0.0026746   0.3069877
   43   0.0002195  -0.0001594   0.0000180  -0.0009160  -0.0000840  -0.0002945
   44   0.0000050   0.0000386   0.0000334  -0.0015338  -0.0006381  -0.0011712
   45   0.0000108  -0.0000309   0.0000660  -0.0021178   0.0005540  -0.0004931
   46   0.0008652   0.0014501  -0.0007097  -0.0001139  -0.0002274  -0.0000823
   47   0.0004101   0.0007717   0.0006239   0.0002366  -0.0002857  -0.0000375
   48   0.0008888  -0.0000329   0.0000566  -0.0001751  -0.0003675  -0.0002910
   49  -0.0003986  -0.0001697   0.0000629   0.0000313  -0.0000198  -0.0001234
   50   0.0002505  -0.0000875   0.0000697   0.0000363   0.0000394  -0.0000149
   51  -0.0003458   0.0003804  -0.0003939   0.0000520  -0.0001618  -0.0001370
   52   0.0000371  -0.0000029   0.0000225  -0.0000380  -0.0000550   0.0000029
   53  -0.0000080   0.0000058   0.0000178  -0.0000033  -0.0000006   0.0000091
   54  -0.0000094   0.0000050  -0.0000117  -0.0000221  -0.0000355   0.0000224
   55  -0.0002044  -0.0000941   0.0001130   0.0001100   0.0000554  -0.0001906
   56  -0.0002614  -0.0000593   0.0000813   0.0000085  -0.0000023  -0.0000002
   57   0.0004225   0.0000560   0.0003399  -0.0001996  -0.0001072   0.0002271
   58  -0.0000229   0.0000015  -0.0000512   0.0000152   0.0000358   0.0000031
   59  -0.0000502   0.0000013  -0.0000294   0.0000027   0.0000121  -0.0000233
   60   0.0000019   0.0000212  -0.0000150  -0.0000345  -0.0000176   0.0000468
   61  -0.0000081   0.0000516   0.0000348  -0.0000285  -0.0000401   0.0001508
   62   0.0000321   0.0000259   0.0000015  -0.0000773  -0.0000390   0.0000924
   63   0.0000094  -0.0000213  -0.0000222   0.0000937   0.0001261  -0.0000670
   64  -0.0001384   0.0002160   0.0001256   0.0002925  -0.0006363   0.0011652
   65   0.0002914  -0.0005004  -0.0008958  -0.0018880  -0.0031526   0.0000577
   66  -0.0002593   0.0003602   0.0006200  -0.0012425  -0.0038864   0.0014206
           43          44          45          46          47          48
    1  -0.0083501  -0.0104132   0.0029199  -0.0008056  -0.0018854  -0.0004334
    2   0.0048779   0.0077432  -0.0016684  -0.0006213  -0.0003797  -0.0002225
    3   0.0010714  -0.0006638   0.0028235   0.0004685   0.0008902   0.0002596
    4   0.0046319   0.0039113  -0.0016877   0.0000397   0.0017877   0.0002805
    5  -0.0005846  -0.0031296   0.0004532   0.0000755   0.0001419  -0.0000279
    6  -0.0010600   0.0000037   0.0004332  -0.0000384  -0.0004606  -0.0001050
    7  -0.0008018  -0.0000547   0.0002547  -0.0005836  -0.0022573   0.0008508
    8   0.0014442   0.0011345  -0.0007044   0.0003381   0.0011630   0.0000713
    9   0.0001835  -0.0001752   0.0001736  -0.0003386  -0.0004135   0.0009003
   10   0.0006235   0.0003564  -0.0003086  -0.0004252  -0.0007841   0.0006626
   11   0.0018752   0.0005698  -0.0005428  -0.0020976  -0.0069166   0.0024846
   12   0.0008178  -0.0002165   0.0001922   0.0023100   0.0034163  -0.0018902
   13  -0.0009728  -0.0005885   0.0004706   0.0008597   0.0012295  -0.0000479
   14  -0.0000027   0.0000431  -0.0001323  -0.0004709   0.0007704   0.0001211
   15   0.0001262   0.0001474  -0.0000684  -0.0002024  -0.0005462  -0.0000159
   16  -0.0080442  -0.0011401   0.0028562  -0.0126518  -0.0388139   0.0217795
   17  -0.0014671  -0.0005945  -0.0005898   0.0005722  -0.0055233   0.0032653
   18  -0.0023134   0.0010604  -0.0002291  -0.0030121  -0.0044998   0.0007926
   19  -0.0210866   0.0035750  -0.0040201   0.0027328  -0.0038568  -0.0009271
   20   0.0427588   0.0014244   0.0067644   0.0010329  -0.0006995   0.0001618
   21  -0.0013473   0.0008353  -0.0033688  -0.0007471  -0.0009114   0.0012696
   22  -0.0738735   0.1393810  -0.0149621  -0.0006048   0.0000577   0.0000317
   23   0.0908099  -0.4594289   0.0184562  -0.0004174   0.0013358   0.0000097
   24  -0.0143974   0.0241770  -0.0044664   0.0002073  -0.0002968  -0.0009688
   25   0.0008504  -0.0001437   0.0001844  -0.5041300   0.0075739  -0.0844880
   26  -0.0012087   0.0001981   0.0004216  -0.0358962  -0.0330804   0.0112145
   27  -0.0000232  -0.0000971  -0.0000632  -0.0588219   0.0185758  -0.0246762
   28  -0.0000785   0.0000687   0.0000378  -0.0000704   0.0000063   0.0000621
   29  -0.0002873  -0.0002471   0.0001376  -0.0001999  -0.0005121   0.0003139
   30  -0.0001160  -0.0000653   0.0000926   0.0002147   0.0004902  -0.0001699
   31   0.0000895   0.0001061  -0.0000219  -0.0000460   0.0000377  -0.0000060
   32  -0.0002128  -0.0002153   0.0000806  -0.0000442  -0.0000856  -0.0001468
   33  -0.0000553  -0.0000488  -0.0000188   0.0000669  -0.0000016  -0.0000217
   34   0.0000281   0.0000126   0.0000903   0.0003833   0.0002604   0.0001217
   35  -0.0000456   0.0000034   0.0000593   0.0000872   0.0000404   0.0000854
   36  -0.0000627   0.0000994   0.0000028   0.0001008  -0.0000911   0.0002282
   37   0.0002195   0.0000050   0.0000108   0.0008652   0.0004101   0.0008888
   38  -0.0001594   0.0000386  -0.0000309   0.0014501   0.0007717  -0.0000329
   39   0.0000180   0.0000334   0.0000660  -0.0007097   0.0006239   0.0000566
   40  -0.0009160  -0.0015338  -0.0021178  -0.0001139   0.0002366  -0.0001751
   41  -0.0000840  -0.0006381   0.0005540  -0.0002274  -0.0002857  -0.0003675
   42  -0.0002945  -0.0011712  -0.0004931  -0.0000823  -0.0000375  -0.0002910
   43   0.1020015  -0.1385418   0.0181392  -0.0000275   0.0009482  -0.0000326
   44  -0.1385418   0.4566250  -0.0235962  -0.0000066  -0.0000509  -0.0001029
   45   0.0181392  -0.0235962   0.0089684  -0.0002619   0.0002093  -0.0002317
   46  -0.0000275  -0.0000066  -0.0002619   0.5148478   0.0355081   0.0614726
   47   0.0009482  -0.0000509   0.0002093   0.0355081   0.0421697  -0.0170837
   48  -0.0000326  -0.0001029  -0.0002317   0.0614726  -0.0170837   0.0252653
   49  -0.0000314   0.0001006  -0.0000490  -0.0000972  -0.0011612  -0.0001195
   50  -0.0000923  -0.0000768   0.0000519  -0.0000096   0.0006234   0.0000553
   51   0.0000366  -0.0000006  -0.0000079  -0.0002903   0.0006832  -0.0002014
   52   0.0001305   0.0001177  -0.0000528  -0.0000057   0.0000402  -0.0000050
   53   0.0000098   0.0000122  -0.0000100  -0.0000032   0.0000174  -0.0000067
   54   0.0000636   0.0000447  -0.0000259   0.0000049   0.0000338  -0.0000009
   55   0.0001954  -0.0000071  -0.0000298   0.0001364   0.0001372  -0.0000366
   56   0.0000008  -0.0000719  -0.0000019   0.0000813   0.0000119  -0.0000552
   57   0.0001329   0.0000480  -0.0001424   0.0000111  -0.0001243  -0.0000413
   58  -0.0000647  -0.0000722   0.0000429  -0.0000399  -0.0001993   0.0000889
   59   0.0000019  -0.0000261   0.0000183   0.0000266  -0.0000256   0.0000271
   60   0.0000043   0.0000011  -0.0000103  -0.0000374  -0.0000701   0.0000150
   61  -0.0001849  -0.0000641   0.0000225  -0.0000463  -0.0001011  -0.0000186
   62  -0.0000421   0.0000411   0.0000047  -0.0000345  -0.0000152  -0.0000018
   63  -0.0001139  -0.0000605   0.0000784  -0.0000206  -0.0000138   0.0000192
   64   0.0056614   0.0049316  -0.0015175  -0.0002168   0.0008254   0.0000504
   65   0.0000018  -0.0033544   0.0000655   0.0008567   0.0005289   0.0002377
   66  -0.0007774  -0.0002525  -0.0037047  -0.0002940  -0.0003724  -0.0001926
           49          50          51          52          53          54
    1   0.0020907  -0.0007170  -0.0001076   0.0022576   0.0000092   0.0008843
    2   0.0002393  -0.0006481   0.0002455   0.0011045   0.0008622   0.0000812
    3  -0.0005294   0.0003361   0.0000857  -0.0011417  -0.0000820  -0.0001434
    4  -0.0010201  -0.0002959   0.0000749  -0.0088882  -0.0031640  -0.0043519
    5   0.0021895  -0.0010537  -0.0008775  -0.0005761   0.0010027   0.0002634
    6  -0.0000422   0.0005200   0.0009105  -0.0003690   0.0002115   0.0009283
    7  -0.0026329   0.0036248   0.0013913  -0.0149203  -0.0015345   0.0005879
    8   0.0015508  -0.0033243  -0.0007979   0.0254593   0.0044543   0.0068027
    9   0.0016389  -0.0037777  -0.0023121   0.0046573   0.0016452   0.0026219
   10   0.0074528  -0.0130219  -0.0066769  -0.0001014   0.0001739   0.0003341
   11   0.0217475  -0.0325940  -0.0199099   0.0015039   0.0001659  -0.0003940
   12  -0.0065425   0.0122462   0.0052242   0.0007738   0.0001485   0.0003203
   13  -0.1243928  -0.1534873   0.0991475   0.0005625  -0.0011053  -0.0002781
   14  -0.1936548  -0.3466090   0.1580556  -0.0002173  -0.0010904  -0.0000981
   15   0.0993808   0.1248851  -0.0866788  -0.0000832   0.0003130  -0.0002067
   16   0.0007723   0.0000559   0.0007010  -0.0001510   0.0000458  -0.0000555
   17   0.0059163   0.0006853  -0.0004489   0.0003944   0.0000341   0.0001168
   18  -0.0011182   0.0012942   0.0014678  -0.0000496  -0.0001275   0.0000021
   19  -0.0001580  -0.0003502   0.0000816  -0.0000041  -0.0000153  -0.0000671
   20  -0.0003676  -0.0008526   0.0004578   0.0002000   0.0000456   0.0000557
   21   0.0005163  -0.0001510   0.0000152   0.0000937  -0.0000216  -0.0000613
   22  -0.0000128  -0.0006640   0.0001644  -0.0000301   0.0000495  -0.0000922
   23  -0.0004146   0.0006479  -0.0001293  -0.0003170  -0.0000552  -0.0001060
   24  -0.0000424   0.0000034  -0.0001401   0.0000273   0.0000140   0.0000426
   25   0.0012541  -0.0010312  -0.0003830   0.0002866   0.0000619   0.0000175
   26  -0.0015712  -0.0004078  -0.0007010  -0.0002155  -0.0000003  -0.0000749
   27  -0.0003685   0.0000098  -0.0013477  -0.0000326   0.0000028  -0.0000050
   28  -0.0003773   0.0001197   0.0001535  -0.1335249   0.1212151   0.0159235
   29  -0.0000414   0.0002099  -0.0001181   0.1190682  -0.2313257  -0.0232134
   30   0.0003668  -0.0000999   0.0001512   0.0232368  -0.0328792  -0.0529215
   31  -0.0001423   0.0002377  -0.0000393   0.0006403   0.0008795   0.0006071
   32  -0.0000093   0.0002814  -0.0000250  -0.0002743   0.0002718   0.0002938
   33  -0.0000758  -0.0000740   0.0004654  -0.0005255   0.0001526  -0.0000003
   34  -0.0000018  -0.0008884  -0.0002484  -0.0000273   0.0000561   0.0000366
   35  -0.0000045   0.0012376  -0.0011640  -0.0002689  -0.0000725  -0.0001088
   36   0.0007045   0.0000934  -0.0001660   0.0000951   0.0000211  -0.0000657
   37  -0.0003986   0.0002505  -0.0003458   0.0000371  -0.0000080  -0.0000094
   38  -0.0001697  -0.0000875   0.0003804  -0.0000029   0.0000058   0.0000050
   39   0.0000629   0.0000697  -0.0003939   0.0000225   0.0000178  -0.0000117
   40   0.0000313   0.0000363   0.0000520  -0.0000380  -0.0000033  -0.0000221
   41  -0.0000198   0.0000394  -0.0001618  -0.0000550  -0.0000006  -0.0000355
   42  -0.0001234  -0.0000149  -0.0001370   0.0000029   0.0000091   0.0000224
   43  -0.0000314  -0.0000923   0.0000366   0.0001305   0.0000098   0.0000636
   44   0.0001006  -0.0000768  -0.0000006   0.0001177   0.0000122   0.0000447
   45  -0.0000490   0.0000519  -0.0000079  -0.0000528  -0.0000100  -0.0000259
   46  -0.0000972  -0.0000096  -0.0002903  -0.0000057  -0.0000032   0.0000049
   47  -0.0011612   0.0006234   0.0006832   0.0000402   0.0000174   0.0000338
   48  -0.0001195   0.0000553  -0.0002014  -0.0000050  -0.0000067  -0.0000009
   49   0.1176864   0.1662047  -0.0935721   0.0003916  -0.0001640   0.0000706
   50   0.1662047   0.3813687  -0.1354556  -0.0003298  -0.0001092  -0.0000250
   51  -0.0935721  -0.1354556   0.0833362  -0.0000749  -0.0000610  -0.0000294
   52   0.0003916  -0.0003298  -0.0000749   0.1413255  -0.1307538  -0.0226548
   53  -0.0001640  -0.0001092  -0.0000610  -0.1307538   0.2463440   0.0408583
   54   0.0000706  -0.0000250  -0.0000294  -0.0226548   0.0408583   0.0695142
   55   0.0001034   0.0001846  -0.0000913   0.0046527   0.0017951   0.0186056
   56  -0.0000344   0.0002474   0.0000862  -0.0043951  -0.0049981  -0.0362138
   57  -0.0002198   0.0001433  -0.0001555  -0.0006341  -0.0069580  -0.0172375
   58   0.0000777   0.0000429  -0.0000208   0.0083504   0.0131219  -0.0097555
   59  -0.0000467   0.0001350  -0.0000018  -0.0104945  -0.0177226   0.0125132
   60  -0.0000685   0.0000443  -0.0000428  -0.0023334  -0.0025551   0.0042411
   61  -0.0000028  -0.0000375   0.0000279   0.0005116  -0.0002591   0.0008501
   62  -0.0000227  -0.0000797  -0.0000038  -0.0006078   0.0020796  -0.0012210
   63  -0.0000750  -0.0000091   0.0000244  -0.0012704  -0.0007576  -0.0070480
   64  -0.0005922   0.0001679   0.0000196  -0.0014553  -0.0004074  -0.0006990
   65  -0.0002668   0.0003668  -0.0000523   0.0006200   0.0000793   0.0004219
   66   0.0002054  -0.0001454  -0.0000681   0.0003175   0.0000649   0.0000645
           55          56          57          58          59          60
    1   0.0038152   0.0005387   0.0034572  -0.0007830   0.0000834  -0.0000077
    2  -0.0018602   0.0000577  -0.0000752   0.0000333   0.0001316  -0.0001812
    3  -0.0000012   0.0004165  -0.0005627   0.0003364   0.0000042  -0.0000103
    4   0.0006723  -0.0005411  -0.0005102   0.0034583   0.0002423   0.0002463
    5  -0.0014496   0.0020161   0.0002060  -0.0004198   0.0012796   0.0000906
    6  -0.0028264   0.0030196   0.0039673  -0.0001521  -0.0002700  -0.0000088
    7  -0.0031381  -0.0001021  -0.0108334  -0.0159005  -0.0003422  -0.0031587
    8  -0.0056598  -0.0029167  -0.0121096  -0.0280658  -0.0059093  -0.0064275
    9  -0.0374120  -0.0141908  -0.0349336   0.0157158   0.0034074   0.0062142
   10   0.0019821   0.0007808   0.0007928  -0.0061486  -0.0005998  -0.0025226
   11   0.0013882   0.0002827   0.0030914   0.0020237   0.0006180   0.0003730
   12   0.0019198  -0.0001450  -0.0024939  -0.0027750  -0.0010362  -0.0000902
   13   0.0007069  -0.0003618  -0.0002413   0.0006869  -0.0005169   0.0000127
   14  -0.0015839  -0.0007636  -0.0003051   0.0001172  -0.0000663   0.0001972
   15  -0.0009896  -0.0002260   0.0010796  -0.0000954   0.0000278   0.0000962
   16   0.0004046   0.0005191   0.0009425   0.0009108   0.0004575   0.0002556
   17   0.0008600   0.0002473  -0.0001917  -0.0015043  -0.0003536  -0.0005028
   18  -0.0010503  -0.0007684   0.0007894   0.0009278   0.0001852   0.0003738
   19   0.0006977   0.0002336   0.0000262   0.0003493   0.0002023  -0.0000088
   20  -0.0000442  -0.0002899  -0.0002508  -0.0002421  -0.0001424  -0.0000531
   21   0.0002664  -0.0003149  -0.0007582  -0.0001390  -0.0000366  -0.0001098
   22  -0.0007296  -0.0003071  -0.0003259  -0.0000657  -0.0001430  -0.0000331
   23   0.0000059   0.0002706   0.0000199   0.0002802   0.0001247   0.0000245
   24  -0.0001107   0.0000583   0.0003823  -0.0000311  -0.0000193   0.0000515
   25  -0.0001796  -0.0003332  -0.0011625  -0.0010909  -0.0004141  -0.0004174
   26  -0.0005594  -0.0000758  -0.0005689  -0.0002163  -0.0000833  -0.0001399
   27   0.0002915   0.0002551   0.0006164   0.0000523   0.0000230   0.0000382
   28  -0.0659651   0.0074568  -0.0180836  -0.0833472  -0.0704288   0.0484863
   29   0.0143673  -0.0955548  -0.0029258  -0.0672892  -0.2033341   0.0978359
   30   0.0006097  -0.0448830  -0.2177579   0.0475211   0.1016833  -0.1142316
   31  -0.0069917  -0.0022462  -0.0045816   0.0010238  -0.0005587   0.0008011
   32  -0.0010799   0.0009328  -0.0004075   0.0002803  -0.0000409  -0.0003624
   33  -0.0019559  -0.0006009   0.0004737  -0.0001660  -0.0003981   0.0007756
   34  -0.0005323  -0.0000585  -0.0005996   0.0001127   0.0001707  -0.0002660
   35   0.0001796  -0.0002874  -0.0011508   0.0002644   0.0001399  -0.0001890
   36  -0.0014309  -0.0009872   0.0016896   0.0000947  -0.0000546   0.0000711
   37  -0.0002044  -0.0002614   0.0004225  -0.0000229  -0.0000502   0.0000019
   38  -0.0000941  -0.0000593   0.0000560   0.0000015   0.0000013   0.0000212
   39   0.0001130   0.0000813   0.0003399  -0.0000512  -0.0000294  -0.0000150
   40   0.0001100   0.0000085  -0.0001996   0.0000152   0.0000027  -0.0000345
   41   0.0000554  -0.0000023  -0.0001072   0.0000358   0.0000121  -0.0000176
   42  -0.0001906  -0.0000002   0.0002271   0.0000031  -0.0000233   0.0000468
   43   0.0001954   0.0000008   0.0001329  -0.0000647   0.0000019   0.0000043
   44  -0.0000071  -0.0000719   0.0000480  -0.0000722  -0.0000261   0.0000011
   45  -0.0000298  -0.0000019  -0.0001424   0.0000429   0.0000183  -0.0000103
   46   0.0001364   0.0000813   0.0000111  -0.0000399   0.0000266  -0.0000374
   47   0.0001372   0.0000119  -0.0001243  -0.0001993  -0.0000256  -0.0000701
   48  -0.0000366  -0.0000552  -0.0000413   0.0000889   0.0000271   0.0000150
   49   0.0001034  -0.0000344  -0.0002198   0.0000777  -0.0000467  -0.0000685
   50   0.0001846   0.0002474   0.0001433   0.0000429   0.0001350   0.0000443
   51  -0.0000913   0.0000862  -0.0001555  -0.0000208  -0.0000018  -0.0000428
   52   0.0046527  -0.0043951  -0.0006341   0.0083504  -0.0104945  -0.0023334
   53   0.0017951  -0.0049981  -0.0069580   0.0131219  -0.0177226  -0.0025551
   54   0.0186056  -0.0362138  -0.0172375  -0.0097555   0.0125132   0.0042411
   55   0.1498725  -0.1955151   0.0039198   0.0045354   0.0035524   0.0099716
   56  -0.1955151   0.5110345   0.1139640   0.0037738   0.0120869   0.0193916
   57   0.0039198   0.1139640   0.3557025  -0.0023231  -0.0070561  -0.0392546
   58   0.0045354   0.0037738  -0.0023231   0.0875897   0.0782811  -0.0500126
   59   0.0035524   0.0120869  -0.0070561   0.0782811   0.2110036  -0.1092265
   60   0.0099716   0.0193916  -0.0392546  -0.0500126  -0.1092265   0.1406895
   61  -0.0892392   0.1912155   0.0313935   0.0000440   0.0007026  -0.0008494
   62   0.1841374  -0.4228129  -0.0862265  -0.0002740   0.0020382   0.0017120
   63   0.0104809  -0.0387886  -0.0520632   0.0008920   0.0002862   0.0011477
   64  -0.0009045  -0.0004531  -0.0013838   0.0003091  -0.0001288  -0.0000295
   65   0.0011903   0.0006450   0.0009289   0.0000269   0.0001335   0.0000338
   66  -0.0000528  -0.0000968   0.0001332  -0.0001532  -0.0000237   0.0000128
           61          62          63          64          65          66
    1  -0.0031619  -0.0016509  -0.0027571  -0.2377990   0.2526957  -0.0325991
    2   0.0006904   0.0007536   0.0010779   0.2717974  -0.5769723   0.0704100
    3   0.0000168   0.0000033   0.0009069  -0.0348552   0.0742781  -0.0835990
    4   0.0016670   0.0009630   0.0019512  -0.0807115   0.0606605   0.0045135
    5   0.0006358  -0.0001922   0.0005734   0.0725814  -0.0021169  -0.0078014
    6   0.0015886   0.0006613   0.0004034   0.0037596  -0.0057759   0.0137762
    7   0.0019867   0.0005876   0.0004768   0.0029584  -0.0041890   0.0019668
    8  -0.0034071  -0.0001830  -0.0017454  -0.0141522   0.0095968   0.0002093
    9  -0.0028167   0.0005465  -0.0005357  -0.0019420   0.0014239   0.0062598
   10  -0.0004450  -0.0001777   0.0002123  -0.0031912  -0.0012910   0.0015217
   11  -0.0003345  -0.0005979  -0.0002372  -0.0017734   0.0013470  -0.0001381
   12  -0.0004241  -0.0003787   0.0001270   0.0020671  -0.0003207  -0.0003488
   13  -0.0001918  -0.0000552  -0.0000304   0.0015589   0.0010407  -0.0007064
   14   0.0005872   0.0003717   0.0001013   0.0023737  -0.0018126  -0.0001067
   15   0.0002024   0.0002925  -0.0000223  -0.0005872  -0.0001872   0.0001728
   16   0.0000575  -0.0002198  -0.0001510  -0.0017469  -0.0054840   0.0049013
   17  -0.0004679  -0.0000700  -0.0001344  -0.0012021   0.0033843  -0.0004546
   18  -0.0000267   0.0000407   0.0000123   0.0007260   0.0070822  -0.0034315
   19  -0.0003311  -0.0002815   0.0000440   0.0009810   0.0256357  -0.0060800
   20  -0.0001444   0.0000498  -0.0000530   0.0018832  -0.0490467   0.0250927
   21  -0.0004117  -0.0000780   0.0000558  -0.0027381   0.0134799   0.0203484
   22   0.0004316   0.0002754   0.0002170   0.0054539   0.0012189   0.0007433
   23   0.0002116  -0.0000703   0.0001294  -0.0122135   0.0027278   0.0008986
   24   0.0001164   0.0000683  -0.0001408   0.0038870  -0.0008789   0.0017441
   25  -0.0000106   0.0002021   0.0001573   0.0020477  -0.0002208  -0.0005740
   26   0.0003380   0.0001536   0.0002058  -0.0005747  -0.0071404   0.0032417
   27   0.0000029  -0.0000559  -0.0001068  -0.0005429  -0.0007556   0.0001578
   28  -0.0006000   0.0024797   0.0174048  -0.0004309  -0.0002799   0.0003549
   29  -0.0029449  -0.0070512  -0.0425624   0.0045199  -0.0023132  -0.0009856
   30  -0.0018136   0.0020056  -0.0138381   0.0020296  -0.0011167  -0.0003333
   31  -0.0004192   0.0005127   0.0001097  -0.0015176   0.0008668  -0.0009820
   32   0.0003831   0.0000310   0.0001972   0.0024045  -0.0015487   0.0010392
   33   0.0001637   0.0002648   0.0001410   0.0006928  -0.0001987  -0.0001825
   34   0.0001332  -0.0000828  -0.0001098   0.0002281  -0.0000734  -0.0000189
   35  -0.0002115  -0.0003456   0.0001419   0.0001127  -0.0000144  -0.0000077
   36   0.0001001   0.0000577   0.0000168  -0.0002320  -0.0001119  -0.0000075
   37  -0.0000081   0.0000321   0.0000094  -0.0001384   0.0002914  -0.0002593
   38   0.0000516   0.0000259  -0.0000213   0.0002160  -0.0005004   0.0003602
   39   0.0000348   0.0000015  -0.0000222   0.0001256  -0.0008958   0.0006200
   40  -0.0000285  -0.0000773   0.0000937   0.0002925  -0.0018880  -0.0012425
   41  -0.0000401  -0.0000390   0.0001261  -0.0006363  -0.0031526  -0.0038864
   42   0.0001508   0.0000924  -0.0000670   0.0011652   0.0000577   0.0014206
   43  -0.0001849  -0.0000421  -0.0001139   0.0056614   0.0000018  -0.0007774
   44  -0.0000641   0.0000411  -0.0000605   0.0049316  -0.0033544  -0.0002525
   45   0.0000225   0.0000047   0.0000784  -0.0015175   0.0000655  -0.0037047
   46  -0.0000463  -0.0000345  -0.0000206  -0.0002168   0.0008567  -0.0002940
   47  -0.0001011  -0.0000152  -0.0000138   0.0008254   0.0005289  -0.0003724
   48  -0.0000186  -0.0000018   0.0000192   0.0000504   0.0002377  -0.0001926
   49  -0.0000028  -0.0000227  -0.0000750  -0.0005922  -0.0002668   0.0002054
   50  -0.0000375  -0.0000797  -0.0000091   0.0001679   0.0003668  -0.0001454
   51   0.0000279  -0.0000038   0.0000244   0.0000196  -0.0000523  -0.0000681
   52   0.0005116  -0.0006078  -0.0012704  -0.0014553   0.0006200   0.0003175
   53  -0.0002591   0.0020796  -0.0007576  -0.0004074   0.0000793   0.0000649
   54   0.0008501  -0.0012210  -0.0070480  -0.0006990   0.0004219   0.0000645
   55  -0.0892392   0.1841374   0.0104809  -0.0009045   0.0011903  -0.0000528
   56   0.1912155  -0.4228129  -0.0387886  -0.0004531   0.0006450  -0.0000968
   57   0.0313935  -0.0862265  -0.0520632  -0.0013838   0.0009289   0.0001332
   58   0.0000440  -0.0002740   0.0008920   0.0003091   0.0000269  -0.0001532
   59   0.0007026   0.0020382   0.0002862  -0.0001288   0.0001335  -0.0000237
   60  -0.0008494   0.0017120   0.0011477  -0.0000295   0.0000338   0.0000128
   61   0.0889520  -0.1861328  -0.0283642   0.0008856  -0.0006708   0.0000544
   62  -0.1861328   0.4267176   0.0822692   0.0004692  -0.0008054  -0.0000547
   63  -0.0283642   0.0822692   0.0711217   0.0008435  -0.0007251  -0.0002105
   64   0.0008856   0.0004692   0.0008435   0.3083278  -0.3307415   0.0291608
   65  -0.0006708  -0.0008054  -0.0007251  -0.3307415   0.6299685  -0.0869907
   66   0.0000544  -0.0000547  -0.0002105   0.0291608  -0.0869907   0.0473682
 Gradient time:  CPU 12018.85 s  wall 12018.01 s
 **********************************************************************
 **                                                                  **
 **                       VIBRATIONAL ANALYSIS                       **
 **                       --------------------                       **
 **                                                                  **
 **        VIBRATIONAL FREQUENCIES (CM**-1) AND NORMAL MODES         **
 **     FORCE CONSTANTS (mDYN/ANGSTROM) AND REDUCED MASSES (AMU)     **
 **                  INFRARED INTENSITIES (KM/MOL)                   **
 **                                                                  **
 **********************************************************************


 Mode:                 1                      2                      3
 Frequency:        51.56                  80.22                 107.90
 Force Cnst:      0.0120                 0.0276                 0.0560
 Red. Mass:       7.6501                 7.2876                 8.1605
 IR Active:          YES                    YES                    YES
 IR Intens:        3.609                  1.149                  1.842
 Raman Active:       YES                    YES                    YES
               X      Y      Z        X      Y      Z        X      Y      Z
 C          0.026 -0.016 -0.104    0.070 -0.012  0.055    0.019  0.025 -0.001
 O          0.011 -0.011 -0.177    0.006 -0.078 -0.264   -0.003  0.005 -0.097
 C          0.064 -0.014 -0.030    0.029 -0.105 -0.073    0.000  0.010 -0.076
 C          0.021 -0.040 -0.104   -0.011 -0.045  0.002    0.028 -0.012 -0.096
 O         -0.043 -0.014 -0.235   -0.003 -0.102  0.127   -0.039  0.020 -0.254
 C          0.007  0.023 -0.004   -0.003 -0.020 -0.059    0.009 -0.053  0.103
 C          0.111  0.031  0.095    0.039 -0.028 -0.007   -0.020  0.010 -0.076
 O          0.064  0.035  0.369    0.039  0.031 -0.014    0.012 -0.014 -0.287
 O          0.010  0.021 -0.011   -0.050 -0.036 -0.126    0.143  0.046  0.419
 C         -0.003  0.012  0.186   -0.014 -0.025  0.030   -0.033  0.007  0.049
 H          0.214 -0.032 -0.031    0.112 -0.220 -0.058    0.057  0.023 -0.079
 H          0.078 -0.144 -0.111   -0.060  0.039  0.009    0.160 -0.082 -0.119
 H         -0.080  0.074  0.011    0.027  0.034 -0.066   -0.118 -0.274  0.138
 H          0.317  0.064  0.059    0.037 -0.087 -0.007   -0.165  0.069 -0.049
 H          0.102  0.037  0.184    0.035  0.042  0.217   -0.050 -0.021 -0.039
 H         -0.010  0.097  0.110   -0.054  0.017 -0.116    0.153 -0.117  0.410
 H          0.004 -0.031 -0.218   -0.074 -0.065  0.125    0.126 -0.004 -0.109
 H          0.041  0.020  0.283    0.006 -0.072  0.314    0.002  0.033  0.039
 O         -0.231  0.019  0.205   -0.200  0.305 -0.023   -0.179 -0.099  0.087
 H          0.083  0.015  0.247    0.069 -0.169 -0.110    0.006  0.063  0.152
 H         -0.203  0.045  0.131   -0.200  0.354 -0.284   -0.160 -0.094  0.106
 O         -0.015 -0.057 -0.222    0.131  0.064  0.337    0.062  0.076  0.178
 TransDip   0.057  0.016  0.014    0.001 -0.027 -0.021    0.017 -0.030  0.027

 Mode:                 4                      5                      6
 Frequency:       130.17                 225.32                 242.49
 Force Cnst:      0.0597                 0.1570                 0.1235
 Red. Mass:       5.9778                 5.2480                 3.5646
 IR Active:          YES                    YES                    YES
 IR Intens:        2.879                 10.100                  5.198
 Raman Active:       YES                    YES                    YES
               X      Y      Z        X      Y      Z        X      Y      Z
 C          0.030 -0.033  0.046   -0.054  0.002 -0.039   -0.007 -0.031  0.018
 O          0.067 -0.048  0.257   -0.083 -0.028 -0.236   -0.028 -0.013 -0.081
 C          0.011 -0.041  0.107    0.061 -0.029  0.097    0.035  0.005  0.007
 C         -0.011 -0.099 -0.011    0.016 -0.050  0.065   -0.025  0.046 -0.003
 O         -0.116 -0.050 -0.238   -0.095 -0.039 -0.100   -0.171 -0.041  0.019
 C         -0.026 -0.025  0.045    0.011  0.035  0.053   -0.026  0.026  0.022
 C         -0.023 -0.011  0.018   -0.007  0.013  0.016   -0.076 -0.006  0.050
 O         -0.008  0.011 -0.074   -0.004 -0.146 -0.053   -0.065  0.164 -0.015
 O         -0.062 -0.010  0.051   -0.150  0.074 -0.005    0.241 -0.124 -0.032
 C          0.040 -0.050  0.039    0.056  0.126  0.086    0.033  0.028  0.038
 H         -0.044  0.049  0.096    0.216 -0.174  0.111    0.100 -0.023  0.008
 H          0.055 -0.270 -0.015    0.057 -0.180  0.063   -0.025  0.040 -0.000
 H         -0.034 -0.023  0.047    0.070  0.071  0.039   -0.054  0.041  0.028
 H         -0.089 -0.008  0.030   -0.050  0.068  0.023   -0.120 -0.015  0.056
 H          0.022  0.015 -0.160   -0.171 -0.188  0.160    0.123  0.214 -0.210
 H         -0.056 -0.006  0.002   -0.165  0.273  0.033    0.296 -0.543 -0.276
 H         -0.102 -0.083 -0.296   -0.080 -0.051 -0.108   -0.425  0.044 -0.093
 H         -0.022 -0.145  0.288    0.136  0.211 -0.077    0.035  0.032  0.014
 O          0.065  0.355 -0.052    0.300  0.029  0.090    0.090  0.015  0.038
 H          0.101 -0.252 -0.198   -0.118  0.212  0.089    0.021  0.032  0.036
 H         -0.051  0.348 -0.285    0.389  0.042  0.227    0.154  0.039  0.059
 O          0.051 -0.040 -0.096   -0.049  0.019  0.059   -0.025 -0.042 -0.004
 TransDip  -0.032 -0.036 -0.025    0.012  0.039  0.093    0.010 -0.034 -0.064

 Mode:                 7                      8                      9
 Frequency:       259.95                 267.97                 298.24
 Force Cnst:      0.1060                 0.1140                 0.1997
 Red. Mass:       2.6631                 2.6946                 3.8112
 IR Active:          YES                    YES                    YES
 IR Intens:       20.154                 22.212                 11.763
 Raman Active:       YES                    YES                    YES
               X      Y      Z        X      Y      Z        X      Y      Z
 C          0.017  0.010  0.029    0.025 -0.058  0.023    0.024  0.005  0.101
 O          0.021 -0.046  0.076   -0.012 -0.044 -0.016   -0.017  0.036 -0.089
 C          0.026 -0.031 -0.030   -0.005 -0.036  0.022   -0.041 -0.007  0.017
 C          0.057 -0.027  0.020    0.007 -0.070  0.010    0.063  0.011  0.137
 O         -0.113 -0.132  0.034    0.109  0.005 -0.035    0.021  0.077 -0.054
 C          0.055  0.058  0.045   -0.030 -0.079  0.003    0.083  0.064  0.192
 C          0.020  0.028  0.053    0.001 -0.033 -0.004    0.053  0.033  0.201
 O          0.033 -0.072 -0.029    0.004  0.212 -0.000    0.111  0.013 -0.128
 O          0.015  0.037 -0.038   -0.107 -0.039  0.030   -0.056 -0.010 -0.078
 C         -0.018  0.183 -0.073   -0.030  0.150 -0.025   -0.035 -0.090 -0.038
 H         -0.043 -0.003 -0.032    0.000 -0.056  0.023   -0.117 -0.122  0.038
 H          0.112 -0.006  0.008   -0.001 -0.100  0.011    0.222 -0.039  0.108
 H          0.067  0.115  0.039   -0.014 -0.098  0.001    0.137  0.249  0.172
 H         -0.027  0.047  0.060   -0.012 -0.077 -0.002   -0.146  0.078  0.232
 H         -0.066 -0.101  0.028    0.301  0.285 -0.416    0.158  0.016 -0.372
 H          0.023  0.047 -0.101   -0.104  0.007 -0.014   -0.024  0.017 -0.334
 H         -0.334 -0.047 -0.041    0.326 -0.064  0.072   -0.086  0.030 -0.292
 H          0.210  0.369 -0.231    0.152  0.307 -0.183   -0.123 -0.163  0.026
 O         -0.092 -0.020 -0.027    0.021  0.007  0.000   -0.099 -0.049 -0.041
 H         -0.256  0.395  0.056   -0.266  0.317  0.045    0.074 -0.161 -0.060
 H         -0.418 -0.196  0.130   -0.147 -0.095  0.142    0.149  0.077 -0.131
 O          0.066  0.029 -0.042   -0.005 -0.073  0.019   -0.087 -0.078 -0.030
 TransDip  -0.133  0.049  0.022    0.137 -0.033 -0.054    0.102  0.036 -0.018

 Mode:                10                     11                     12
 Frequency:       332.96                 376.27                 381.25
 Force Cnst:      0.1833                 0.1229                 0.1439
 Red. Mass:       2.8062                 1.4739                 1.6803
 IR Active:          YES                    YES                    YES
 IR Intens:       36.432                164.186                 48.411
 Raman Active:       YES                    YES                    YES
               X      Y      Z        X      Y      Z        X      Y      Z
 C         -0.012  0.037 -0.038    0.008 -0.023  0.027    0.042  0.006 -0.040
 O         -0.012 -0.065 -0.029   -0.002 -0.042 -0.009    0.037  0.068 -0.002
 C         -0.043 -0.048  0.054    0.008 -0.013 -0.004   -0.041  0.022  0.031
 C         -0.010 -0.022  0.081   -0.008  0.027  0.012   -0.046 -0.006  0.029
 O          0.085  0.103 -0.058   -0.021  0.043 -0.020   -0.007  0.025  0.024
 C         -0.027 -0.023  0.080   -0.018  0.025  0.033   -0.032 -0.067  0.006
 C         -0.073  0.034  0.033   -0.043  0.003  0.064    0.058 -0.018 -0.022
 O         -0.080 -0.030  0.026   -0.037  0.015 -0.038    0.083  0.043 -0.047
 O          0.006 -0.094 -0.017    0.052 -0.058 -0.080   -0.022 -0.096  0.003
 C         -0.045  0.003 -0.009    0.006  0.003 -0.004   -0.040  0.032 -0.004
 H         -0.050 -0.144  0.066    0.010 -0.032 -0.002   -0.053 -0.001  0.034
 H          0.022 -0.089  0.077    0.012  0.023  0.009   -0.071 -0.021  0.035
 H          0.016  0.009  0.071   -0.033  0.103  0.031   -0.038 -0.081  0.009
 H         -0.079  0.111  0.034   -0.110  0.020  0.075    0.088  0.002 -0.024
 H         -0.221 -0.057  0.377   -0.069  0.013  0.117   -0.030  0.051  0.729
 H          0.092 -0.438 -0.533   -0.083  0.410  0.776   -0.057  0.022  0.218
 H          0.287  0.003 -0.041    0.262  0.016  0.261   -0.358  0.015 -0.427
 H          0.003  0.046 -0.047    0.023  0.016 -0.009   -0.007  0.065 -0.052
 O          0.004 -0.004 -0.011   -0.005 -0.002 -0.001    0.002  0.001  0.001
 H         -0.133  0.039 -0.019   -0.012  0.016  0.002   -0.101  0.068  0.005
 H         -0.114 -0.064  0.027   -0.006 -0.003 -0.001    0.040  0.012  0.029
 O          0.166  0.141 -0.061    0.047 -0.009 -0.028   -0.012 -0.026 -0.015
 TransDip  -0.112 -0.156  0.022    0.014  0.144  0.384   -0.169  0.052  0.136

 Mode:                13                     14                     15
 Frequency:       388.17                 392.90                 416.37
 Force Cnst:      0.1212                 0.1076                 0.3366
 Red. Mass:       1.3655                 1.1832                 3.2951
 IR Active:          YES                    YES                    YES
 IR Intens:       66.300                160.764                 15.163
 Raman Active:       YES                    YES                    YES
               X      Y      Z        X      Y      Z        X      Y      Z
 C         -0.014  0.031 -0.019    0.016 -0.008  0.013   -0.047  0.135 -0.060
 O         -0.026 -0.017  0.015    0.012  0.007  0.025   -0.045  0.096  0.005
 C         -0.033 -0.016  0.024   -0.005  0.020 -0.017   -0.085 -0.025  0.098
 C          0.015 -0.037  0.023   -0.003  0.000 -0.024    0.011 -0.109  0.071
 O          0.044 -0.025  0.008   -0.044 -0.032 -0.009   -0.057 -0.119 -0.046
 C          0.023 -0.017 -0.008   -0.009 -0.007  0.001    0.070 -0.046  0.005
 C         -0.004  0.010 -0.036    0.016 -0.007  0.016    0.093  0.050 -0.067
 O         -0.024 -0.013  0.039    0.027  0.004 -0.021    0.104  0.029  0.008
 O          0.029 -0.024 -0.009   -0.018 -0.002  0.003    0.084 -0.079 -0.052
 C         -0.042  0.023 -0.006   -0.011  0.042 -0.008   -0.091 -0.041  0.010
 H         -0.048 -0.031  0.026   -0.006  0.045 -0.022   -0.123 -0.050  0.105
 H          0.001 -0.057  0.025    0.015  0.024 -0.029    0.035 -0.207  0.067
 H          0.041 -0.036 -0.012   -0.020 -0.000  0.005    0.149 -0.056 -0.009
 H          0.017  0.035 -0.040    0.011 -0.022  0.017    0.150  0.125 -0.071
 H          0.052 -0.015 -0.431   -0.019  0.005  0.261    0.116  0.026 -0.136
 H         -0.017  0.132  0.269    0.016 -0.119 -0.213    0.056 -0.001  0.135
 H         -0.276 -0.030 -0.393    0.292 -0.013  0.445    0.419 -0.118  0.538
 H         -0.017  0.049 -0.055    0.019  0.071 -0.056   -0.142 -0.075  0.012
 O         -0.038 -0.015  0.005   -0.044 -0.013  0.012    0.033  0.009 -0.012
 H         -0.084  0.053  0.012   -0.037  0.082  0.034   -0.092 -0.086 -0.052
 H          0.593  0.279 -0.071    0.666  0.319 -0.081   -0.279 -0.141  0.047
 O          0.040  0.074  0.002    0.005 -0.019 -0.018   -0.099  0.127  0.014
 TransDip   0.120  0.165 -0.163    0.363  0.111  0.145    0.037 -0.056  0.105

 Mode:                16                     17                     18
 Frequency:       430.74                 480.68                 506.10
 Force Cnst:      0.3612                 0.6765                 0.7837
 Red. Mass:       3.3040                 4.9695                 5.1931
 IR Active:          YES                    YES                    YES
 IR Intens:       15.053                 17.100                 27.783
 Raman Active:       YES                    YES                    YES
               X      Y      Z        X      Y      Z        X      Y      Z
 C         -0.109  0.016  0.030    0.007 -0.119 -0.136   -0.030  0.028 -0.140
 O         -0.100 -0.103  0.039    0.029 -0.089  0.028    0.068  0.122  0.026
 C          0.023 -0.065 -0.004    0.015 -0.082  0.138    0.153  0.092 -0.083
 C          0.103 -0.088 -0.036    0.040  0.050  0.249    0.177  0.020  0.066
 O          0.156 -0.124 -0.003   -0.136  0.155 -0.065   -0.013 -0.087 -0.027
 C          0.057  0.076 -0.017    0.115  0.051 -0.049    0.058 -0.081  0.177
 C         -0.048  0.063  0.030    0.000 -0.032 -0.213   -0.101  0.012 -0.084
 O         -0.047  0.129 -0.050   -0.039  0.050  0.058   -0.176  0.046  0.047
 O          0.065  0.111 -0.010    0.073  0.143 -0.016   -0.136 -0.179 -0.023
 C          0.015 -0.037  0.007   -0.003 -0.011 -0.052    0.211  0.018 -0.041
 H          0.023 -0.020 -0.009   -0.102 -0.302  0.173    0.065  0.124 -0.080
 H          0.098 -0.109 -0.037    0.025 -0.102  0.253    0.421  0.071  0.016
 H          0.039  0.108 -0.018    0.465 -0.093 -0.115    0.242 -0.135  0.141
 H         -0.071  0.010  0.034    0.140  0.014 -0.231   -0.103  0.272 -0.079
 H         -0.130  0.150  0.803    0.031  0.085  0.255   -0.126  0.065  0.088
 H          0.066  0.085 -0.003    0.082  0.132 -0.070   -0.156  0.109 -0.003
 H         -0.046 -0.115 -0.224    0.072  0.084  0.021   -0.072 -0.025  0.047
 H         -0.008 -0.063  0.043    0.069  0.046 -0.090    0.139 -0.054  0.056
 O         -0.004 -0.004  0.001   -0.085 -0.032 -0.052   -0.071 -0.028 -0.015
 H          0.056 -0.071 -0.010   -0.115  0.039 -0.055    0.403 -0.025  0.026
 H          0.089  0.047 -0.049    0.083  0.050 -0.100   -0.005  0.018 -0.098
 O         -0.109  0.016 -0.017   -0.020 -0.116  0.091   -0.075  0.031  0.063
 TransDip  -0.029 -0.023  0.119    0.127 -0.037  0.003    0.128  0.110 -0.015

 Mode:                19                     20                     21
 Frequency:       601.50                 628.76                 663.53
 Force Cnst:      0.8886                 0.9611                 1.4534
 Red. Mass:       4.1686                 4.1261                 5.6028
 IR Active:          YES                    YES                    YES
 IR Intens:        3.535                 14.618                 27.085
 Raman Active:       YES                    YES                    YES
               X      Y      Z        X      Y      Z        X      Y      Z
 C          0.111  0.105  0.074    0.039  0.002  0.235   -0.126  0.124  0.183
 O          0.175  0.153 -0.061   -0.019  0.155 -0.109   -0.145 -0.120  0.001
 C          0.097 -0.124  0.135   -0.047  0.132  0.080    0.161 -0.056  0.056
 C         -0.107 -0.112  0.036    0.088 -0.013  0.072   -0.028  0.030  0.050
 O          0.070 -0.033 -0.013   -0.018 -0.083 -0.024   -0.088  0.125  0.010
 C         -0.125  0.056 -0.065    0.114 -0.072 -0.102   -0.008 -0.091 -0.133
 C         -0.052  0.066  0.031   -0.056 -0.164 -0.005    0.052 -0.075  0.008
 O         -0.107 -0.059  0.002   -0.125  0.021  0.014    0.131  0.014 -0.012
 O          0.064  0.035  0.005   -0.005  0.061  0.028   -0.049 -0.081  0.057
 C          0.100  0.001 -0.044   -0.062  0.007 -0.013    0.296  0.017 -0.049
 H          0.009 -0.211  0.153   -0.073  0.054  0.091    0.088 -0.093  0.066
 H         -0.325 -0.317  0.079    0.088 -0.113  0.071   -0.202 -0.006  0.085
 H         -0.241  0.106 -0.043    0.332 -0.193 -0.138    0.019 -0.223 -0.122
 H         -0.127 -0.015  0.037   -0.146 -0.591  0.002    0.103 -0.431  0.001
 H         -0.213 -0.096 -0.061    0.014  0.076  0.192    0.166  0.025  0.021
 H          0.065 -0.177  0.092   -0.008  0.157  0.007   -0.052 -0.060  0.055
 H          0.174 -0.121 -0.089   -0.070 -0.027  0.047   -0.020  0.074 -0.031
 H          0.326  0.169 -0.125   -0.231 -0.112  0.010    0.362  0.047 -0.016
 O         -0.074 -0.018 -0.051   -0.005 -0.011 -0.020   -0.084 -0.035 -0.046
 H         -0.168  0.147 -0.025    0.095 -0.090 -0.042    0.289  0.057 -0.004
 H          0.047  0.051 -0.146   -0.079 -0.053  0.030   -0.009  0.025 -0.193
 O         -0.118 -0.043  0.002    0.122 -0.006 -0.106   -0.071  0.172 -0.087
 TransDip   0.014 -0.057  0.013   -0.015 -0.035  0.116    0.159 -0.049 -0.002

 Mode:                22                     23                     24
 Frequency:       753.96                 884.27                 907.59
 Force Cnst:      1.4722                 1.8843                 1.4275
 Red. Mass:       4.3956                 4.0901                 2.9414
 IR Active:          YES                    YES                    YES
 IR Intens:        3.627                 27.540                 17.273
 Raman Active:       YES                    YES                    YES
               X      Y      Z        X      Y      Z        X      Y      Z
 C         -0.082 -0.166 -0.176    0.119  0.049  0.195   -0.031  0.016 -0.070
 O         -0.135  0.056 -0.011   -0.012 -0.161 -0.041    0.045 -0.013 -0.002
 C          0.040  0.208  0.232    0.043  0.121  0.112    0.150 -0.013  0.174
 C         -0.043 -0.049 -0.000    0.047  0.030 -0.023    0.075  0.093 -0.132
 O          0.041 -0.080 -0.000    0.007 -0.017 -0.002   -0.004  0.014  0.008
 C         -0.101  0.050 -0.003   -0.024  0.048 -0.013    0.060 -0.001 -0.014
 C         -0.004 -0.018  0.081    0.039  0.250 -0.177   -0.006 -0.066  0.074
 O          0.071  0.001 -0.019    0.001 -0.015  0.024   -0.020  0.008 -0.011
 O          0.020  0.039 -0.009   -0.034 -0.109  0.023   -0.035 -0.038  0.026
 C          0.123  0.069 -0.049   -0.074  0.097  0.007   -0.146 -0.075  0.099
 H          0.034  0.172  0.235    0.228  0.081  0.106    0.570  0.087  0.148
 H         -0.263 -0.328  0.048   -0.007 -0.058 -0.009    0.028  0.086 -0.117
 H         -0.307  0.199  0.031   -0.041 -0.094  0.002   -0.061  0.010  0.011
 H          0.058  0.204  0.072    0.057  0.263 -0.173   -0.035 -0.070  0.075
 H          0.092  0.006 -0.062   -0.366 -0.139 -0.041    0.090  0.044  0.009
 H          0.020 -0.105  0.058   -0.039 -0.107  0.039   -0.033  0.135 -0.073
 H          0.028 -0.069  0.014   -0.067  0.054  0.073   -0.185  0.172  0.152
 H         -0.170 -0.141 -0.009   -0.447 -0.176  0.091   -0.022  0.062 -0.172
 O         -0.072 -0.045 -0.083   -0.019 -0.028 -0.071   -0.021 -0.016 -0.123
 H          0.403 -0.085 -0.084    0.268 -0.149 -0.108   -0.507  0.029 -0.007
 H         -0.058 -0.043 -0.067    0.007 -0.062  0.156   -0.004 -0.004 -0.169
 O          0.136 -0.029  0.044   -0.030 -0.093 -0.017   -0.031  0.045  0.011
 TransDip  -0.035 -0.025  0.043   -0.027  0.151  0.069    0.045  0.120  0.036

 Mode:                25                     26                     27
 Frequency:       955.15                1017.95                1024.02
 Force Cnst:      1.2398                 2.3606                 2.5054
 Red. Mass:       2.3066                 3.8666                 4.0552
 IR Active:          YES                    YES                    YES
 IR Intens:        4.935                 26.563                128.983
 Raman Active:       YES                    YES                    YES
               X      Y      Z        X      Y      Z        X      Y      Z
 C          0.023  0.064 -0.099    0.044  0.034 -0.034    0.022  0.048 -0.077
 O          0.113 -0.077  0.016    0.034 -0.079 -0.025    0.110 -0.135 -0.039
 C          0.046  0.011 -0.046   -0.111  0.083  0.070   -0.161  0.112  0.126
 C          0.015 -0.038  0.059   -0.119 -0.136 -0.167    0.100  0.157  0.002
 O         -0.016  0.018  0.004   -0.062  0.085  0.071    0.048 -0.076 -0.053
 C         -0.026 -0.012 -0.056    0.224 -0.143  0.039   -0.015  0.040 -0.125
 C         -0.005 -0.094  0.109    0.122  0.047  0.088   -0.008 -0.004  0.090
 O         -0.022 -0.003 -0.015   -0.143  0.015 -0.024   -0.005  0.000 -0.011
 O          0.001  0.021  0.008    0.033  0.015 -0.002   -0.038 -0.050  0.040
 C         -0.079  0.148 -0.020    0.093  0.019 -0.019    0.059 -0.079 -0.177
 H          0.092 -0.152 -0.030   -0.111  0.196  0.047   -0.474 -0.154  0.163
 H         -0.073 -0.085  0.076   -0.342 -0.182 -0.114    0.057  0.032  0.007
 H         -0.047  0.044 -0.053    0.096 -0.124  0.059   -0.092  0.038 -0.104
 H         -0.039 -0.214  0.107   -0.043  0.243  0.105    0.012 -0.144  0.078
 H          0.125  0.045 -0.000   -0.075  0.041  0.020   -0.060 -0.022 -0.054
 H          0.002 -0.053  0.037    0.045  0.538 -0.334   -0.041 -0.100  0.071
 H          0.066 -0.051 -0.059    0.069 -0.037 -0.066   -0.303  0.244  0.276
 H         -0.474 -0.186  0.277    0.065  0.005 -0.028    0.099 -0.012 -0.295
 O          0.000 -0.019 -0.023   -0.011 -0.002  0.007    0.004  0.035  0.171
 H          0.434 -0.202 -0.156    0.103  0.037  0.008   -0.096  0.096 -0.023
 H          0.091 -0.056  0.378   -0.027  0.000 -0.043   -0.122  0.057 -0.200
 O         -0.068  0.059  0.012   -0.027 -0.005  0.012   -0.055  0.018  0.019
 TransDip   0.047  0.015  0.051    0.145  0.048 -0.062   -0.226  0.266 -0.102

 Mode:                28                     29                     30
 Frequency:      1057.06                1088.55                1094.60
 Force Cnst:      4.2240                 2.0570                 1.6357
 Red. Mass:       6.4162                 2.9463                 2.3171
 IR Active:          YES                    YES                    YES
 IR Intens:       28.537                 68.413                123.114
 Raman Active:       YES                    YES                    YES
               X      Y      Z        X      Y      Z        X      Y      Z
 C          0.080  0.114  0.050   -0.032 -0.015 -0.040    0.019 -0.003 -0.018
 O          0.091 -0.162 -0.046    0.055 -0.053 -0.003   -0.020  0.034  0.008
 C         -0.111  0.137  0.078   -0.045  0.135 -0.099   -0.101 -0.121  0.036
 C         -0.142  0.105 -0.013   -0.086  0.035  0.152   -0.060  0.150 -0.041
 O          0.064 -0.094 -0.033    0.015 -0.067 -0.039    0.055 -0.062 -0.050
 C         -0.151 -0.114  0.322    0.024 -0.052 -0.122    0.066  0.041 -0.015
 C         -0.058 -0.206 -0.173   -0.046  0.101  0.117   -0.013  0.003  0.010
 O          0.052 -0.020  0.033    0.036  0.016 -0.005   -0.001 -0.000  0.002
 O          0.069  0.174 -0.130    0.002 -0.006  0.020   -0.009 -0.048  0.028
 C          0.082  0.010  0.097    0.015 -0.031  0.172    0.074  0.075  0.105
 H          0.096  0.222  0.056    0.150  0.163 -0.110   -0.357 -0.300  0.075
 H          0.213  0.167 -0.079   -0.105  0.101  0.149   -0.105  0.133 -0.039
 H         -0.016 -0.089  0.279    0.403 -0.166 -0.189    0.052 -0.008 -0.007
 H         -0.133 -0.166 -0.144   -0.004 -0.034  0.107   -0.032 -0.007  0.011
 H          0.415  0.101  0.098   -0.326 -0.110 -0.095    0.014  0.007  0.014
 H          0.067 -0.030  0.036    0.002 -0.058  0.042   -0.007  0.227 -0.135
 H         -0.018 -0.044 -0.015    0.160 -0.193 -0.153   -0.187  0.156  0.175
 H          0.081  0.043 -0.044    0.125  0.100 -0.090    0.169  0.055  0.486
 O         -0.014 -0.015 -0.082    0.008 -0.009 -0.109   -0.012 -0.025 -0.104
 H         -0.008  0.098  0.141   -0.077  0.170  0.366    0.103 -0.095 -0.113
 H         -0.034 -0.018 -0.133   -0.032 -0.003 -0.261    0.113 -0.071  0.393
 O         -0.079  0.064 -0.024   -0.009 -0.010  0.015    0.013 -0.013  0.003
 TransDip  -0.090  0.058  0.133   -0.222  0.128  0.067    0.062  0.280  0.210

 Mode:                31                     32                     33
 Frequency:      1111.59                1123.68                1145.76
 Force Cnst:      2.1669                 2.4519                 3.8238
 Red. Mass:       2.9764                 3.2959                 4.9438
 IR Active:          YES                    YES                    YES
 IR Intens:       94.501                103.070                135.262
 Raman Active:       YES                    YES                    YES
               X      Y      Z        X      Y      Z        X      Y      Z
 C          0.059  0.026 -0.024    0.050  0.036 -0.022    0.078  0.032 -0.010
 O         -0.040 -0.009 -0.002    0.004 -0.039 -0.010   -0.128 -0.005  0.044
 C         -0.108 -0.000 -0.003   -0.053  0.068 -0.039    0.124 -0.016 -0.041
 C          0.195 -0.085  0.010   -0.047 -0.090 -0.006   -0.155  0.190  0.147
 O         -0.033  0.066  0.025   -0.006  0.009  0.027    0.054 -0.118 -0.081
 C         -0.106 -0.032 -0.046    0.089  0.332  0.010   -0.024 -0.002  0.019
 C          0.170 -0.003  0.031   -0.001 -0.109 -0.086    0.340 -0.021  0.026
 O         -0.111 -0.010 -0.033   -0.022 -0.025  0.008   -0.217 -0.022 -0.058
 O         -0.014  0.044 -0.023   -0.041 -0.134  0.079    0.007 -0.012  0.004
 C          0.047 -0.004  0.151    0.020 -0.018  0.064   -0.036 -0.018 -0.054
 H         -0.260  0.089 -0.004   -0.082  0.205 -0.057    0.230  0.013 -0.041
 H          0.369 -0.050 -0.015   -0.127 -0.189  0.011   -0.231  0.353  0.148
 H         -0.277  0.137 -0.020    0.065  0.447  0.022   -0.109  0.124  0.044
 H          0.199 -0.025  0.015   -0.031 -0.311 -0.087    0.397 -0.008 -0.001
 H          0.033  0.039 -0.007    0.421  0.128  0.100    0.255  0.143  0.054
 H         -0.020 -0.452  0.262   -0.044 -0.007  0.001    0.010  0.048 -0.075
 H         -0.164  0.191  0.154    0.203 -0.167 -0.126    0.114 -0.165 -0.105
 H          0.189  0.092  0.138    0.045  0.035 -0.097   -0.147 -0.060 -0.208
 O          0.003 -0.014 -0.103    0.007  0.001 -0.032    0.005  0.009  0.049
 H          0.006  0.073  0.220    0.013  0.101  0.214   -0.047 -0.002 -0.034
 H          0.010 -0.027 -0.048   -0.038  0.006 -0.169   -0.055  0.018 -0.113
 O         -0.002 -0.008  0.003   -0.012  0.009 -0.003    0.008 -0.004 -0.004
 TransDip   0.236 -0.128  0.158    0.247  0.191 -0.090    0.369  0.030 -0.043

 Mode:                34                     35                     36
 Frequency:      1195.02                1223.46                1238.67
 Force Cnst:      1.1936                 1.6452                 1.1326
 Red. Mass:       1.4186                 1.8655                 1.2529
 IR Active:          YES                    YES                    YES
 IR Intens:       79.396                120.544                 76.306
 Raman Active:       YES                    YES                    YES
               X      Y      Z        X      Y      Z        X      Y      Z
 C          0.097  0.032 -0.071    0.178  0.065 -0.072    0.070  0.030  0.021
 O         -0.061 -0.001  0.002   -0.107  0.010  0.024   -0.032 -0.010 -0.003
 C         -0.004 -0.038  0.058    0.027 -0.068 -0.011    0.012 -0.003 -0.006
 C         -0.042 -0.025 -0.034    0.035  0.006  0.011    0.003  0.005  0.018
 O         -0.002  0.006  0.011    0.001  0.006 -0.007    0.002 -0.002 -0.011
 C         -0.024  0.029  0.006   -0.020 -0.029 -0.014    0.027 -0.035 -0.068
 C         -0.011  0.032  0.043   -0.073  0.009  0.015   -0.057 -0.030  0.018
 O          0.003 -0.002 -0.001    0.033 -0.006  0.019    0.003 -0.034  0.008
 O         -0.008  0.005 -0.002    0.021 -0.002  0.002   -0.018  0.015  0.009
 C          0.025 -0.002 -0.045   -0.012  0.030  0.039    0.000 -0.012 -0.008
 H          0.084  0.416 -0.001   -0.180  0.007 -0.006   -0.008  0.197 -0.029
 H          0.315  0.238 -0.110   -0.055 -0.036  0.030   -0.115  0.038  0.038
 H          0.510 -0.145 -0.093   -0.203 -0.160  0.023    0.175  0.113 -0.108
 H         -0.029 -0.359  0.040   -0.304 -0.166  0.049   -0.234  0.706  0.057
 H         -0.105 -0.039 -0.023   -0.024 -0.023  0.016    0.449  0.126  0.114
 H         -0.011 -0.198  0.124    0.026  0.336 -0.208   -0.018 -0.208  0.125
 H          0.070 -0.066 -0.070   -0.077  0.082  0.076   -0.048  0.044  0.038
 H          0.064 -0.004  0.085   -0.272 -0.078 -0.292    0.043  0.009  0.029
 O         -0.013  0.001  0.016    0.016 -0.004  0.004   -0.002  0.003  0.002
 H         -0.093 -0.080 -0.229    0.243  0.103  0.314   -0.059 -0.020 -0.057
 H          0.030 -0.012  0.184   -0.098  0.031 -0.423    0.011 -0.006  0.075
 O         -0.003 -0.014  0.012   -0.005 -0.021  0.010   -0.007 -0.002 -0.005
 TransDip   0.269 -0.092 -0.029    0.304 -0.015 -0.176    0.273 -0.037  0.047

 Mode:                37                     38                     39
 Frequency:      1242.63                1262.89                1322.14
 Force Cnst:      1.0930                 1.2106                 1.2591
 Red. Mass:       1.2014                 1.2883                 1.2225
 IR Active:          YES                    YES                    YES
 IR Intens:       26.744                 15.451                 20.955
 Raman Active:       YES                    YES                    YES
               X      Y      Z        X      Y      Z        X      Y      Z
 C         -0.027 -0.012  0.008   -0.039 -0.015  0.023    0.003  0.001  0.024
 O          0.009  0.015  0.012    0.035  0.018 -0.008    0.011 -0.006 -0.012
 C          0.002 -0.034 -0.014   -0.056 -0.060  0.071    0.018 -0.002  0.005
 C         -0.057  0.005 -0.062   -0.002 -0.005 -0.036    0.007 -0.001  0.001
 O          0.029  0.010 -0.002   -0.025 -0.006  0.011    0.001  0.004  0.012
 C          0.007  0.017  0.041    0.009  0.003 -0.039   -0.080  0.049 -0.013
 C          0.022  0.007  0.015   -0.007 -0.009  0.003   -0.058 -0.005  0.046
 O         -0.015 -0.004 -0.008   -0.003 -0.003 -0.003   -0.014 -0.022 -0.029
 O         -0.020  0.013 -0.011   -0.004 -0.006  0.010    0.024 -0.017  0.002
 C         -0.003  0.040  0.011    0.023  0.061  0.014   -0.014 -0.007  0.002
 H          0.066 -0.288  0.012    0.049 -0.173  0.083   -0.153  0.123 -0.004
 H         -0.036 -0.306 -0.061    0.310  0.605 -0.113    0.193 -0.158 -0.031
 H          0.522 -0.080 -0.055   -0.015  0.109 -0.041    0.111 -0.431 -0.030
 H          0.100  0.011  0.004    0.074  0.200 -0.008    0.652  0.203 -0.058
 H          0.054  0.020  0.006    0.068  0.022  0.012    0.240  0.071  0.024
 H         -0.026 -0.314  0.200   -0.004 -0.034  0.019    0.025  0.324 -0.188
 H         -0.229  0.229  0.202    0.242 -0.245 -0.230    0.020 -0.018 -0.017
 H         -0.200 -0.057 -0.167   -0.227 -0.077 -0.137    0.013  0.009  0.016
 O          0.009 -0.006  0.009    0.005 -0.014  0.004    0.002  0.003 -0.005
 H          0.195  0.052  0.160    0.203  0.036  0.102    0.021  0.017  0.061
 H         -0.055  0.022 -0.274   -0.066  0.017 -0.300    0.005 -0.002  0.026
 O          0.006 -0.000 -0.001    0.005  0.000 -0.003   -0.002  0.003 -0.004
 TransDip  -0.156 -0.045  0.034   -0.040 -0.093 -0.075    0.084  0.117 -0.027

 Mode:                40                     41                     42
 Frequency:      1340.60                1352.83                1369.11
 Force Cnst:      1.4316                 1.3799                 1.4540
 Red. Mass:       1.3520                 1.2797                 1.3165
 IR Active:          YES                    YES                    YES
 IR Intens:       52.623                 41.392                  1.823
 Raman Active:       YES                    YES                    YES
               X      Y      Z        X      Y      Z        X      Y      Z
 C         -0.007  0.000  0.010   -0.047 -0.024  0.017    0.040  0.023  0.006
 O          0.011  0.009  0.004    0.042 -0.007 -0.035   -0.026 -0.009  0.003
 C         -0.097 -0.041 -0.021    0.045 -0.084  0.023    0.053  0.016  0.004
 C         -0.043 -0.047  0.071    0.003 -0.001  0.016   -0.045  0.032 -0.020
 O          0.032  0.011 -0.024    0.013 -0.000 -0.024   -0.003 -0.000  0.022
 C         -0.011 -0.002 -0.035    0.028 -0.007  0.027   -0.028 -0.041 -0.021
 C         -0.009 -0.020 -0.007   -0.002 -0.032 -0.009    0.005 -0.096 -0.008
 O          0.003  0.007 -0.001    0.005  0.022 -0.004    0.014  0.038  0.001
 O          0.018 -0.016  0.022   -0.009  0.006 -0.003    0.010 -0.006  0.031
 C          0.045  0.040 -0.009   -0.031  0.038  0.007   -0.018 -0.027 -0.005
 H          0.606  0.248 -0.088   -0.402  0.689 -0.054   -0.200 -0.100  0.029
 H          0.255 -0.068  0.020   -0.306  0.153  0.076    0.354 -0.244 -0.096
 H         -0.105  0.248 -0.028   -0.002  0.143  0.031    0.203  0.561 -0.101
 H          0.090  0.061 -0.023    0.189  0.015 -0.036    0.115  0.227 -0.024
 H         -0.067 -0.017 -0.013   -0.227 -0.059 -0.047   -0.439 -0.121 -0.084
 H          0.020  0.247 -0.140   -0.009 -0.096  0.057    0.013  0.121 -0.076
 H         -0.283  0.286  0.249   -0.103  0.104  0.087    0.057 -0.060 -0.053
 H         -0.038 -0.021  0.005   -0.103 -0.017  0.041    0.013  0.003 -0.056
 O         -0.002 -0.015  0.017    0.011 -0.011  0.004   -0.002  0.015 -0.011
 H         -0.007 -0.062 -0.194    0.105  0.001  0.055    0.043  0.046  0.144
 H         -0.031  0.008 -0.155   -0.022  0.012 -0.174    0.029 -0.005  0.153
 O          0.003 -0.002 -0.002   -0.004  0.014 -0.002   -0.009  0.006 -0.004
 TransDip  -0.143  0.181 -0.027   -0.190 -0.076  0.023   -0.023 -0.031 -0.020

 Mode:                43                     44                     45
 Frequency:      1381.90                1391.44                1408.74
 Force Cnst:      1.6664                 1.4456                 1.9364
 Red. Mass:       1.4811                 1.2672                 1.6561
 IR Active:          YES                    YES                    YES
 IR Intens:       18.780                  3.898                  7.438
 Raman Active:       YES                    YES                    YES
               X      Y      Z        X      Y      Z        X      Y      Z
 C          0.089  0.047 -0.008    0.023  0.009 -0.003    0.010 -0.010 -0.009
 O         -0.045  0.004  0.017   -0.012  0.007  0.006    0.000 -0.005 -0.003
 C         -0.047  0.017 -0.025   -0.017 -0.005  0.022    0.060  0.017 -0.014
 C          0.071  0.011 -0.024   -0.011 -0.052  0.009   -0.086  0.010  0.016
 O         -0.017 -0.005  0.001    0.011  0.004 -0.023    0.003  0.003  0.005
 C          0.045 -0.004  0.035    0.047 -0.011  0.015    0.114 -0.086 -0.014
 C         -0.083 -0.064  0.019   -0.052  0.010  0.005   -0.095  0.113  0.001
 O          0.009  0.021 -0.014    0.000 -0.001 -0.007   -0.006 -0.030 -0.008
 O         -0.016  0.016 -0.009   -0.007  0.008 -0.005   -0.014  0.014 -0.005
 C          0.042  0.022  0.026   -0.019 -0.070 -0.055    0.025  0.012  0.039
 H          0.199 -0.219 -0.006    0.228 -0.051  0.020   -0.270 -0.016  0.004
 H         -0.448  0.052  0.076   -0.144  0.313  0.028    0.362 -0.132 -0.066
 H         -0.016  0.076  0.046   -0.089  0.077  0.040   -0.319  0.331  0.052
 H          0.561  0.064 -0.073    0.276 -0.075 -0.045    0.321 -0.311 -0.065
 H         -0.274 -0.075 -0.063    0.009  0.004 -0.000    0.338  0.095  0.063
 H         -0.016 -0.173  0.100   -0.007 -0.079  0.053   -0.014 -0.177  0.112
 H          0.105 -0.104 -0.084   -0.126  0.128  0.110   -0.036  0.036  0.034
 H         -0.037 -0.028  0.025    0.099  0.028 -0.193   -0.171 -0.082 -0.130
 O         -0.001 -0.018  0.015   -0.013  0.046 -0.028   -0.005 -0.001  0.002
 H         -0.221 -0.083 -0.302    0.338  0.144  0.486   -0.199 -0.033 -0.171
 H         -0.035  0.003 -0.158    0.077 -0.019  0.475   -0.001  0.002  0.003
 O         -0.005 -0.011  0.000   -0.000 -0.004  0.001    0.001 -0.005  0.004
 TransDip   0.053 -0.099 -0.082   -0.004 -0.020  0.060    0.046 -0.024  0.070

 Mode:                46                     47                     48
 Frequency:      1418.52                1443.68                1445.84
 Force Cnst:      1.5314                 1.7566                 2.1269
 Red. Mass:       1.2917                 1.4305                 1.7268
 IR Active:          YES                    YES                    YES
 IR Intens:       21.755                  0.619                 13.338
 Raman Active:       YES                    YES                    YES
               X      Y      Z        X      Y      Z        X      Y      Z
 C          0.024  0.012 -0.008   -0.017 -0.013  0.001    0.014  0.010  0.002
 O         -0.016 -0.006  0.005    0.008  0.001 -0.001   -0.014 -0.013  0.004
 C          0.022  0.037  0.019    0.014  0.033 -0.006    0.095  0.099 -0.018
 C         -0.021 -0.006 -0.003    0.066 -0.055 -0.019   -0.083 -0.155  0.028
 O          0.001 -0.001 -0.000    0.000  0.006 -0.013    0.032  0.013 -0.034
 C          0.018 -0.026  0.001   -0.120 -0.061  0.025    0.017  0.062 -0.006
 C         -0.028  0.024  0.001   -0.006  0.074 -0.013    0.012 -0.064  0.004
 O         -0.002 -0.008 -0.002   -0.004 -0.025 -0.003    0.004  0.019  0.002
 O         -0.001  0.002  0.002    0.029 -0.017  0.028    0.004  0.001 -0.005
 C         -0.108  0.013 -0.063    0.009 -0.001  0.019   -0.007  0.001  0.034
 H          0.059 -0.095  0.038   -0.108 -0.130  0.017   -0.310 -0.313  0.049
 H          0.058  0.040 -0.021   -0.330  0.289  0.052    0.135  0.540 -0.029
 H         -0.018  0.136 -0.000    0.445  0.497 -0.122   -0.060 -0.248  0.024
 H          0.095 -0.081 -0.018    0.038 -0.208 -0.020   -0.035  0.161  0.011
 H          0.080  0.022  0.013    0.260  0.067  0.040   -0.194 -0.051 -0.031
 H         -0.001 -0.020  0.014    0.029  0.304 -0.169    0.003  0.016 -0.003
 H         -0.006  0.005  0.006   -0.072  0.072  0.055   -0.269  0.276  0.235
 H          0.460  0.267  0.593   -0.039 -0.022 -0.030   -0.007  0.012  0.004
 O          0.031 -0.038  0.015   -0.002 -0.002  0.001    0.002 -0.009  0.003
 H          0.268 -0.038  0.105   -0.115 -0.022 -0.094   -0.196 -0.074 -0.202
 H         -0.062  0.013 -0.436   -0.003 -0.002 -0.001   -0.014 -0.000 -0.070
 O         -0.001 -0.005  0.002    0.002  0.001  0.001   -0.004  0.004 -0.002
 TransDip  -0.009 -0.021 -0.148    0.016 -0.004  0.019   -0.036  0.108  0.024

 Mode:                49                     50                     51
 Frequency:      1494.64                1800.44                2966.54
 Force Cnst:      1.4222                24.3090                 5.5983
 Red. Mass:       1.0805                12.7279                 1.0797
 IR Active:          YES                    YES                    YES
 IR Intens:        7.090                396.844                 14.679
 Raman Active:       YES                    YES                    YES
               X      Y      Z        X      Y      Z        X      Y      Z
 C          0.002  0.002 -0.001   -0.389  0.715 -0.095   -0.000  0.001 -0.001
 O         -0.005  0.002  0.002    0.001 -0.032 -0.001    0.000  0.000 -0.000
 C          0.007  0.002  0.001    0.042 -0.016  0.000    0.000 -0.000 -0.000
 C         -0.004 -0.009  0.002   -0.004 -0.002  0.003    0.001 -0.000  0.006
 O          0.001  0.002 -0.002    0.000  0.004 -0.000    0.000  0.000  0.000
 C          0.001  0.001  0.000   -0.009 -0.023  0.007    0.004  0.002  0.014
 C         -0.001 -0.001  0.000   -0.013 -0.054  0.008   -0.009  0.000 -0.079
 O          0.000  0.000  0.000    0.010  0.004  0.000   -0.002 -0.001  0.000
 O          0.000  0.000 -0.000    0.003  0.005 -0.002   -0.000 -0.000  0.000
 C          0.047 -0.006 -0.063   -0.003  0.000  0.001   -0.000 -0.000  0.000
 H          0.043 -0.012 -0.001   -0.081  0.082 -0.013    0.000  0.001  0.004
 H          0.002  0.019  0.000    0.009  0.000  0.001   -0.013 -0.001 -0.075
 H         -0.003 -0.002  0.002   -0.006  0.044  0.001   -0.040 -0.007 -0.187
 H          0.001  0.001 -0.000    0.001 -0.005 -0.005    0.147 -0.013  0.964
 H         -0.003 -0.001 -0.000    0.134  0.018 -0.015   -0.004  0.007 -0.002
 H          0.000  0.001 -0.000    0.005  0.013 -0.004    0.000 -0.001 -0.001
 H         -0.017  0.017  0.014   -0.009  0.013  0.004   -0.001  0.001 -0.000
 H         -0.315 -0.360  0.532   -0.016 -0.007 -0.023    0.001 -0.001 -0.000
 O          0.006 -0.003 -0.008   -0.003  0.002 -0.002   -0.000  0.000  0.000
 H         -0.392  0.466  0.326    0.001 -0.005  0.001    0.001  0.003 -0.002
 H          0.005  0.001 -0.034    0.028  0.005  0.039    0.000  0.000 -0.000
 O          0.000 -0.001  0.000    0.267 -0.458  0.061    0.000 -0.000 -0.000
 TransDip  -0.083 -0.018 -0.008   -0.393  0.500 -0.046   -0.105 -0.026 -0.058

 Mode:                52                     53                     54
 Frequency:      2999.43                3021.65                3028.47
 Force Cnst:      5.7418                 5.8276                 5.7814
 Red. Mass:       1.0832                 1.0833                 1.0699
 IR Active:          YES                    YES                    YES
 IR Intens:       15.036                 28.423                 22.558
 Raman Active:       YES                    YES                    YES
               X      Y      Z        X      Y      Z        X      Y      Z
 C          0.000  0.000 -0.001    0.001  0.000 -0.001   -0.000  0.000 -0.000
 O         -0.000 -0.000 -0.000   -0.000  0.001  0.000    0.000 -0.000  0.000
 C         -0.000  0.000  0.000    0.001  0.002  0.021   -0.000 -0.002 -0.013
 C          0.007 -0.001  0.029   -0.014 -0.000 -0.071   -0.004  0.000 -0.021
 O         -0.000  0.001  0.000    0.001 -0.001  0.000    0.000 -0.000  0.000
 C         -0.016 -0.006 -0.074   -0.005 -0.001 -0.028   -0.001 -0.000 -0.008
 C         -0.003  0.000 -0.012   -0.002 -0.000 -0.011   -0.000 -0.000 -0.003
 O         -0.000 -0.000  0.000   -0.000 -0.000  0.000   -0.000  0.000  0.000
 O          0.001  0.001 -0.000    0.000  0.000  0.000    0.000  0.000  0.000
 C         -0.000 -0.000  0.001    0.010  0.009 -0.011   -0.040 -0.039  0.042
 H         -0.001  0.000 -0.000   -0.012 -0.036 -0.245   -0.001  0.018  0.151
 H         -0.066 -0.008 -0.364    0.167  0.020  0.850    0.049  0.006  0.248
 H          0.179  0.045  0.894    0.068  0.017  0.322    0.019  0.004  0.087
 H          0.019  0.001  0.148    0.018  0.001  0.133    0.004  0.001  0.032
 H          0.001  0.002 -0.000   -0.000  0.001 -0.000   -0.000  0.000  0.000
 H          0.002  0.006 -0.001    0.000  0.001  0.001   -0.000  0.000  0.000
 H         -0.002  0.000 -0.001    0.002 -0.005 -0.002    0.001 -0.001  0.000
 H          0.001 -0.002 -0.000   -0.036  0.060  0.010    0.140 -0.232 -0.040
 O          0.000  0.000 -0.000   -0.000 -0.000 -0.000    0.000  0.001  0.002
 H          0.002  0.005 -0.004   -0.077 -0.169  0.120    0.325  0.692 -0.489
 H         -0.000  0.000 -0.000   -0.000 -0.001 -0.001    0.002  0.003  0.003
 O          0.000 -0.000  0.000   -0.000 -0.000  0.000    0.000 -0.000 -0.000
 TransDip  -0.026  0.044 -0.113    0.023 -0.001 -0.169   -0.089 -0.093  0.080

 Mode:                55                     56                     57
 Frequency:      3056.68                3117.58                3750.56
 Force Cnst:      5.9741                 6.2818                 8.8316
 Red. Mass:       1.0852                 1.0970                 1.0656
 IR Active:          YES                    YES                    YES
 IR Intens:       35.970                  6.847                 81.821
 Raman Active:       YES                    YES                    YES
               X      Y      Z        X      Y      Z        X      Y      Z
 C         -0.001  0.000  0.000   -0.000  0.000  0.000   -0.001  0.001 -0.000
 O          0.001 -0.001  0.000   -0.001  0.000  0.000    0.000 -0.000  0.000
 C         -0.004 -0.008 -0.080    0.001 -0.002 -0.001    0.000  0.000 -0.000
 C         -0.004 -0.001 -0.016    0.000 -0.000 -0.000    0.000  0.000 -0.000
 O          0.000 -0.000  0.000   -0.000 -0.000  0.000   -0.000 -0.000  0.000
 C         -0.001 -0.000 -0.006    0.000 -0.000 -0.000   -0.000  0.000  0.000
 C         -0.000 -0.000 -0.002   -0.000 -0.000 -0.000    0.001 -0.001  0.000
 O          0.000  0.000  0.000    0.000  0.000 -0.000    0.020 -0.059  0.004
 O          0.000  0.000  0.000    0.000  0.000  0.000    0.000  0.000 -0.000
 C          0.009  0.010 -0.011    0.036 -0.082 -0.001    0.000 -0.000 -0.000
 H          0.040  0.117  0.945    0.003  0.003  0.017    0.000 -0.000 -0.000
 H          0.034  0.001  0.181    0.000  0.000 -0.000    0.000  0.000  0.001
 H          0.017  0.004  0.070   -0.000  0.000  0.000    0.000 -0.000 -0.000
 H          0.003  0.001  0.025    0.000  0.000  0.000   -0.005 -0.002 -0.007
 H         -0.000  0.000 -0.000   -0.000  0.000  0.000   -0.319  0.944 -0.056
 H         -0.000  0.000 -0.000   -0.000  0.000 -0.000   -0.001 -0.001 -0.000
 H         -0.000  0.001  0.001   -0.001  0.000  0.000    0.001  0.001 -0.000
 H         -0.025  0.037  0.005   -0.531  0.784  0.157    0.000 -0.000  0.000
 O          0.000 -0.000  0.000   -0.001  0.001 -0.000   -0.000  0.000  0.000
 H         -0.077 -0.158  0.111    0.104  0.196 -0.143   -0.000 -0.000  0.000
 H          0.001  0.000  0.000    0.009 -0.012  0.006    0.001 -0.002 -0.001
 O          0.000 -0.000 -0.000    0.000 -0.000 -0.000    0.001 -0.001  0.000
 TransDip   0.050 -0.023 -0.184    0.019 -0.080 -0.018   -0.089  0.273 -0.036

 Mode:                58                     59                     60
 Frequency:      3811.42                3821.34                3825.15
 Force Cnst:      9.1255                 9.1753                 9.1935
 Red. Mass:       1.0662                 1.0664                 1.0664
 IR Active:          YES                    YES                    YES
 IR Intens:       70.771                 70.081                 36.972
 Raman Active:       YES                    YES                    YES
               X      Y      Z        X      Y      Z        X      Y      Z
 C          0.000 -0.000 -0.000   -0.000 -0.000  0.000   -0.000  0.000  0.000
 O         -0.000  0.000 -0.000    0.000  0.000 -0.000    0.000 -0.000 -0.000
 C          0.000  0.000 -0.000   -0.000  0.000 -0.000   -0.000  0.000  0.000
 C         -0.001 -0.001  0.001    0.000  0.000  0.000    0.000 -0.000 -0.000
 O         -0.026 -0.052  0.021   -0.000 -0.001  0.000    0.000  0.001 -0.000
 C          0.000  0.001 -0.000   -0.001  0.001 -0.001   -0.000 -0.000  0.000
 C         -0.000 -0.000  0.000    0.000  0.000 -0.000   -0.000  0.000  0.000
 O         -0.000  0.000  0.000   -0.000 -0.000  0.000    0.000 -0.000 -0.000
 O          0.001 -0.000  0.000   -0.062 -0.005 -0.007    0.002  0.000  0.000
 C         -0.000 -0.000  0.000    0.000 -0.000  0.000    0.001 -0.002  0.001
 H          0.000  0.000 -0.001   -0.000 -0.000  0.000    0.001 -0.000  0.000
 H         -0.001  0.003  0.002    0.000  0.000  0.000   -0.000 -0.000 -0.000
 H          0.000 -0.001  0.001    0.001  0.003 -0.002    0.000 -0.000 -0.000
 H          0.000  0.000 -0.000   -0.000 -0.001 -0.000   -0.000  0.000 -0.000
 H          0.000 -0.001  0.000   -0.000  0.001 -0.001   -0.001  0.002 -0.000
 H         -0.015 -0.002 -0.002    0.988  0.063  0.122   -0.025 -0.002 -0.003
 H          0.427  0.831 -0.351    0.006  0.012 -0.005   -0.007 -0.014  0.006
 H         -0.000  0.000  0.000   -0.000  0.000  0.000   -0.006  0.011  0.001
 O          0.000 -0.001 -0.000    0.001 -0.001 -0.000    0.024 -0.056 -0.012
 H          0.000  0.000 -0.000    0.000  0.000 -0.000    0.000  0.003  0.003
 H         -0.007  0.014  0.003   -0.010  0.023  0.004   -0.395  0.898  0.181
 O         -0.000  0.000 -0.000   -0.000  0.000 -0.000    0.000 -0.000 -0.000
 TransDip   0.067  0.255 -0.053    0.252  0.091 -0.000   -0.042  0.167  0.091

 STANDARD THERMODYNAMIC QUANTITIES AT   298.15 K  AND     1.00 ATM

   This Molecule has  0 Imaginary Frequencies
   Zero point vibrational energy:      108.874 kcal/mol

   Atom    1 Element C  Has Mass   12.00000
   Atom    2 Element O  Has Mass   15.99491
   Atom    3 Element C  Has Mass   12.00000
   Atom    4 Element C  Has Mass   12.00000
   Atom    5 Element O  Has Mass   15.99491
   Atom    6 Element C  Has Mass   12.00000
   Atom    7 Element C  Has Mass   12.00000
   Atom    8 Element O  Has Mass   15.99491
   Atom    9 Element O  Has Mass   15.99491
   Atom   10 Element C  Has Mass   12.00000
   Atom   11 Element H  Has Mass    1.00783
   Atom   12 Element H  Has Mass    1.00783
   Atom   13 Element H  Has Mass    1.00783
   Atom   14 Element H  Has Mass    1.00783
   Atom   15 Element H  Has Mass    1.00783
   Atom   16 Element H  Has Mass    1.00783
   Atom   17 Element H  Has Mass    1.00783
   Atom   18 Element H  Has Mass    1.00783
   Atom   19 Element O  Has Mass   15.99491
   Atom   20 Element H  Has Mass    1.00783
   Atom   21 Element H  Has Mass    1.00783
   Atom   22 Element O  Has Mass   15.99491
   Molecular Mass:   178.047760 amu
   Principal axes and moments of inertia in amu*Bohr^2:
                             1           2           3
    Eigenvalues --     1516.98246  2153.27146  3298.28762
          X               0.99940     0.03385    -0.00716
          Y              -0.03382     0.99941     0.00514
          Z               0.00733    -0.00490     0.99996
   Rotational Symmetry Number is   1
   The Molecule is an Asymmetric Top
   Translational Enthalpy:        0.889 kcal/mol
   Rotational Enthalpy:           0.889 kcal/mol
   Vibrational Enthalpy:        114.613 kcal/mol
   gas constant (RT):             0.592 kcal/mol
   Translational Entropy:        41.437  cal/mol.K
   Rotational Entropy:           30.755  cal/mol.K
   Vibrational Entropy:          34.511  cal/mol.K

   Total Enthalpy:              116.983 kcal/mol
   Total Entropy:               106.703  cal/mol.K

 ======================================================================

 STANDARD THERMODYNAMIC QUANTITIES FOR ANHARMONIC VIBRATION -- TOSH

   Zero point vibrational energy: ************ kcal/mol

   Vibrational Enthalpy:       Infinity kcal/mol
   Vibrational Entropy:             NaN  cal/mol.K

   Total Enthalpy:             Infinity kcal/mol
   Total Entropy:                   NaN  cal/mol.K

 ======================================================================

 STANDARD THERMODYNAMIC QUANTITIES FOR ANHARMONIC VIBRATION -- VPT2

   Zero point vibrational energy: ************ kcal/mol

   Vibrational Enthalpy:       Infinity kcal/mol
   Vibrational Entropy:             NaN  cal/mol.K

   Total Enthalpy:             Infinity kcal/mol
   Total Entropy:                   NaN  cal/mol.K

 ======================================================================

Archival summary:
1\1\pikachu\FREQ\ProcedureUnspecified\BasisUnspecified\6610\cher\WedDec1411:49:522016WedDec1411:49:522016\0\\#,FREQ,ProcedureUnspecified,BasisUnspecified,\\0,1\O\C,1,1.34682\O,2,1.20359,1,120.802\C,1,1.46193,2,123.04,3,159.834,0\H,4,1.09499,1,106.924,2,-88.8872,0\C,4,1.52422,1,105.711,2,154.962,0\H,6,1.09073,4,108.266,1,179.997,0\H,6,1.09581,4,109.008,1,61.9386,0\O,6,1.41936,4,112.468,1,-61.9448,0\H,9,0.963316,6,108.164,4,70.7924,0\C,4,1.52878,1,113.123,2,30.418,0\H,11,1.09741,4,109.473,1,72.5956,0\O,11,1.41933,4,105.947,1,-168.396,0\H,13,0.964816,11,107.332,4,174.158,0\C,11,1.52137,4,110.34,1,-47.4598,0\H,15,1.09912,11,109.681,4,-59.3924,0\O,15,1.42171,11,107.212,4,-178.709,0\H,17,0.964164,15,108.556,11,-179.459,0\C,15,1.52002,11,108.69,4,60.0747,0\H,19,1.1021,15,107.994,11,62.4991,0\O,19,1.41039,15,109.749,11,-177.391,0\H,21,0.968136,19,107.359,15,150.843,0\\\@

 Total job time:  12580.09s(wall), 12580.40s(cpu) 
 Wed Dec 14 11:49:52 2016

        *************************************************************
        *                                                           *
        *  Thank you very much for using Q-Chem.  Have a nice day.  *
        *                                                           *
        *************************************************************


 
User input: 3 of 3 
 
pikachu 127.0.1
Q-Chem Developer Version! Running on 127.0.1.*
                  Welcome to Q-Chem
     A Quantum Leap Into The Future Of Chemistry


 Q-Chem 4.4, Q-Chem, Inc., Pleasanton, CA (2016)

 Y. Shao,  Z. Gan,  E. Epifanovsky,  A. T. B. Gilbert,  M. Wormit,  
 J. Kussmann,  A. W. Lange,  A. Behn,  J. Deng,  X. Feng,  D. Ghosh,  
 M. Goldey,  P. R. Horn,  L. D. Jacobson,  I. Kaliman,  F. Rob,  
 R. Z. Khaliullin,  T. Kus,  A. Landau,  J. Liu,  E. I. Proynov,  Y. M. Rhee,  
 R. M. Richard,  M. A. Rohrdanz,  R. P. Steele,  E. J. Sundstrom,  
 H. L. Woodcock III,  P. M. Zimmerman,  D. Zuev,  B. Albrecht,  E. Alguire,  
 B. Austin,  S. A. Baeppler,  G. J. O. Beran,  Y. A. Bernard,  E. Berquist,  
 K. Brandhorst,  K. B. Bravaya,  S. T. Brown,  D. Casanova,  C.-M. Chang,  
 Y. Chen,  S. H. Chien,  K. D. Closser,  M. P. Coons,  D. L. Crittenden,  
 S. Dasgupta,  M. Diedenhofen,  R. A. DiStasio Jr.,  H. Do,  A. D. Dutoi,  
 R. G. Edgar,  P.-T. Fang,  S. Fatehi,  Q. Feng,  L. Fusti-Molnar,  
 A. Ghysels,  A. Golubeva-Zadorozhnaya,  J. Gomes,  A. Gunina,  
 M. W. D. Hanson-Heine,  P. H. P. Harbach,  A. W. Hauser,  J. E. Herr,  
 E. G. Hohenstein,  Z. C. Holden,  K. Hui,  T.-C. Jagau,  H. Ji,  B. Kaduk,  
 K. Khistyaev,  Jaehoon Kim,  Jihan Kim,  R. A. King,  P. Klunzinger,  
 K. Koh,  D. Kosenkov,  T. Kowalczyk,  C. M. Krauter,  A. Kunitsa,  
 K. U. Lao,  A. Laurent,  K. V. Lawler,  J. Lee,  D. Lefrancois,  S. Lehtola,  
 S. V. Levchenko,  C. Y. Lin,  Y.-S. Lin,  F. Liu,  E. Livshits,  
 R. C. Lochan,  A. Luenser,  P. Manohar,  S. F. Manzer,  S.-P. Mao,  Y. Mao,  
 N. Mardirossian,  A. V. Marenich,  L. A. Martinez-Martinez,  S. A. Maurer,  
 N. J. Mayhall,  J.-M. Mewes,  A. F. Morrison,  K. Nanda,  T. S. Nguyen-Beck,  
 C. M. Oana,  R. Olivares-Amaya,  D. P. O'Neill,  J. A. Parkhill,  
 T. M. Perrine,  R. Peverati,  P. A. Pieniazek,  F. Plasser,  A. Prociuk,  
 D. R. Rehn,  E. Rosta,  N. J. Russ,  N. Sergueev,  S. M. Sharada,  
 S. Sharma,  D. W. Small,  A. Sodt,  T. Stauch,  T. Stein,  D. Stuck,  
 Y.-C. Su,  A. J. W. Thom,  T. Tsuchimochi,  L. Vogt,  O. Vydrov,  T. Wang,  
 M. A. Watson,  J. Wenzel,  A. White,  C. F. Williams,  V. Vanovschi,  
 K. Yao,  S. Yeganeh,  S. R. Yost,  Z.-Q. You,  I. Y. Zhang,  X. Zhang,  
 Y. Zhao,  B. R. Brooks,  G. K. L. Chan,  D. M. Chipman,  C. J. Cramer,  
 W. A. Goddard III,  M. S. Gordon,  W. J. Hehre,  A. Klamt,  
 H. F. Schaefer III,  M. W. Schmidt,  C. D. Sherrill,  D. G. Truhlar,  
 A. Warshel,  X. Xu,  A. Aspuru-Guzik,  R. Baer,  A. T. Bell,  N. A. Besley,  
 J.-D. Chai,  A. Dreuw,  B. D. Dunietz,  T. R. Furlani,  S. R. Gwaltney,  
 C.-P. Hsu,  Y. Jung,  J. Kong,  D. S. Lambrecht,  W. Liang,  C. Ochsenfeld,  
 V. A. Rassolov,  L. V. Slipchenko,  J. E. Subotnik,  T. Van Voorhis,  
 J. M. Herbert,  A. I. Krylov,  P. M. W. Gill,  M. Head-Gordon

 Contributors to earlier versions of Q-Chem not listed above: 
 R. D. Adamson,  J. Baker,  E. F. C. Byrd,  A. K. Chakraborty,  C.-L. Cheng,  
 H. Dachsel,  R. J. Doerksen,  G. Hawkins,  A. Heyden,  S. Hirata,  
 G. Kedziora,  F. J. Keil,  C. Kelley,  P. P. Korambath,  W. Kurlancheek,  
 A. M. Lee,  M. S. Lee,  D. Liotard,  I. Lotan,  P. E. Maslen,  N. Nair,  
 D. Neuhauser,  R. Olson,  B. Peters,  J. Ritchie,  N. E. Schultz,  
 N. Shenvi,  A. C. Simmonett,  K. S. Thanthiriwatte,  Q. Wu,  W. Zhang

 Please cite Q-Chem as follows:
 Y. Shao et al., Mol. Phys. 113, 184-215 (2015)
 DOI: 10.1080/00268976.2014.952696

 Q-Chem 4.4.2 for Intel X86 EM64T Linux

 Parts of Q-Chem use Armadillo 5.200.1 (Boston Tea Smuggler).
 http://arma.sourceforge.net/

 Q-Chem begins on Wed Dec 14 11:49:52 2016  


Host: 0

     Scratch files written to /scratch/cher/qchem9155//
The previous job contains 0 fragments, simply inherited here
FILE_GEOM_ORG=        593

Checking the input file for inconsistencies... 	...done.

--------------------------------------------------------------
User input:
--------------------------------------------------------------

$molecule
   read
$end
$rem
   BASIS  =  6-311++G**
   JOB_TYPE  =  SP
   METHOD  =  B3LYP
   SOLVENT_METHOD SMD
$end
--------------------------------------------------------------
 ----------------------------------------------------------------
             Standard Nuclear Orientation (Angstroms)
    I     Atom           X                Y                Z
 ----------------------------------------------------------------
    1      C       0.8630882934    -1.4400812912     0.1421705002
    2      O      -0.4641477086    -1.4163665529     0.3697750341
    3      C      -1.2039476787    -0.1856452869     0.6441220958
    4      C      -0.5995142822     1.0425651908    -0.0365533112
    5      O      -1.2497275208     2.1660601949     0.5374511374
    6      C       0.9037724579     1.0881199097     0.1928573065
    7      C       1.5242615218    -0.1696514171    -0.3932128975
    8      O       2.9117042996    -0.1791197786    -0.1399841528
    9      O       1.3902601726     2.2652443040    -0.4387853950
   10      C      -2.6409856997    -0.4644976988     0.2193720715
   11      H      -1.1744144088    -0.0307916458     1.7277080703
   12      H      -0.7965660276     0.9971285338    -1.1151655663
   13      H       1.1126150619     1.1281337205     1.2712123837
   14      H       1.3363297521    -0.1678002916    -1.4791648442
   15      H       3.1885596531    -1.1050533100    -0.0826688319
   16      H       2.3450898502     2.3090669862    -0.3123261896
   17      H      -0.8186825180     2.9561894248     0.1899368225
   18      H      -3.2330949387     0.4320461118     0.4072594369
   19      O      -2.7508978433    -0.7526542589    -1.1660763022
   20      H      -3.0407255665    -1.2830620652     0.8284311998
   21      H      -2.3624554564    -1.6198892971    -1.3241681915
   22      O       1.4933501110    -2.4566439637     0.2763491049
 ----------------------------------------------------------------
 Nuclear Repulsion Energy =   799.9183538353 hartrees
 There are       47 alpha and       47 beta electrons
 Requested basis set is 6-311++G(d,p)
 There are 122 shells and 334 basis functions

 Total QAlloc Memory Limit   2000 MB
 Mega-Array Size        61 MB
 MEM_STATIC part        62 MB
 A cutoff of  1.0D-08 yielded   6098 shell pairs
 There are     45949 function pairs (     49063 Cartesian)

 -------------------------------------------------------
 OpenMP Integral Computing Module                       
 Release: version 1.0, May 2013, Q-Chem Inc. Pittsburgh 
 -------------------------------------------------------
 Integral Job Info:
 Integral job number is                      11
 Integral operator is                         1
 short-range coefficients                     0
 long-range coefficients              100000000
 Omega coefficients                           0
 if combine SR and LR in K                    0
 Integral screening is                        0
 Integral computing path is                   2
 max size of driver memory is            800000
 size of driver memory is                593474
 size of scratch memory is              2260544
 max col of scratch BK array               1296
 max len of scratch array in speh3          155
 max len of scratch index in speh4           18
 max int batch size is                      520
 min int batch size is                       52
 fixed nKL is                                52
 max L of basis functions is                  2
 order of int derivative is                   0
 number of shells is                        122
 number of basis is                         346
 number of cartesian basis is               346
 number of contracted shell pairs          6098
 number of primitive shell pairs          14066
 maxK2 (contraction) of shell pair           36
 max number of K2 of shell pair               1
 max number of CS2 of shell pair           1100
 max number of PS2 of shell pair           2064
 mem total for path MDJ                   88184
 -------------------------------------------------------
 Smallest overlap matrix eigenvalue = 4.80E-06

 Q-Chem warning in module /home/taweetham/qchem/stvman/mkSTV.C, line 257:

 Overlap eigenvalue is smaller than square root of threshold


 Scale SEOQF with 1.000000e-01/1.000000e-01/1.000000e-01

 Standard Electronic Orientation quadrupole field applied
 Nucleus-field energy     =     0.0000000214 hartrees
 Guess from superposition of atomic densities
 Warning:  Energy on first SCF cycle will be non-variational
 A restricted hybrid HF-DFT SCF calculation will be
 performed using Pulay DIIS extrapolation
 Exchange:     0.2000 Hartree-Fock + 0.0800 Slater + 0.7200 B88
 Correlation:  0.1900 VWN1RPA + 0.8100 LYP
 Using SG-1 standard quadrature grid
 SCF converges when DIIS error is below 1.0E-05
 ---------------------------------------
  Cycle       Energy         DIIS Error
 ---------------------------------------
    1    -688.5409699767      3.49E-02
    2    -685.9513359113      5.00E-03
    3    -685.4600732903      8.67E-03
    4    -686.1792222679      1.55E-03
    5    -686.2022903539      5.79E-04
    6    -686.2051734891      1.67E-04
    7    -686.2055223589      3.91E-05
    8    -686.2055355462      1.18E-05
    9    -686.2055376134      2.97E-06 Convergence criterion met
 ---------------------------------------
 SCF time:  CPU 290.45 s  wall 290.90 s

 Citation of the SMD model:
 Marenich, A.V.; Cramer, C.J.; Truhlar, D.G.
 J. Phys. Chem. B 2009, 113, 6378-6396.
 iSolventCode=           1
 Solvent: water                                                           

 vradii
            1           2           3           4           5           6
    1   1.8500000   1.5200000   1.8500000   1.8500000   1.5200000   1.8500000
            7           8           9          10          11          12
    1   1.8500000   1.5200000   1.5200000   1.8500000   1.2000000   1.2000000
           13          14          15          16          17          18
    1   1.2000000   1.2000000   1.2000000   1.2000000   1.2000000   1.2000000
           19          20          21          22
    1   1.5200000   1.2000000   1.2000000   1.5200000
Changing PCM_TESSEL_METHOD to VTN
Changing PCM_VDW_RADII to SMD_RADIUS
 Discretize the solute cavity surface with Lebedev spheres
	Using 302 Lebedev grid points for each H atom
	Using 302 Lebedev grid points for other atoms
	Atomic van der Waals radii will be scaled by 1.20
 Removing interior tesserae...
 Keep 2170 surface tesserae and discard 4474 interior tesserae
 Molecular Surface Area = 180.462 Angst**2
 A restricted hybrid HF-DFT SCF calculation will be
 performed using Pulay DIIS extrapolation
 Polarizable Continuum solvation model will be applied
 Exchange:     0.2000 Hartree-Fock + 0.0800 Slater + 0.7200 B88
 Correlation:  0.1900 VWN1RPA + 0.8100 LYP
 Using SG-1 standard quadrature grid
 SCF converges when DIIS error is below 1.0E-05

 Citation of the SMD model:
 Marenich, A.V.; Cramer, C.J.; Truhlar, D.G.
 J. Phys. Chem. B 2009, 113, 6378-6396.
 iSolventCode=           1
 Solvent: water                                                           

 vradii
            1           2           3           4           5           6
    1   1.8500000   1.5200000   1.8500000   1.8500000   1.5200000   1.8500000
            7           8           9          10          11          12
    1   1.8500000   1.5200000   1.5200000   1.8500000   1.2000000   1.2000000
           13          14          15          16          17          18
    1   1.2000000   1.2000000   1.2000000   1.2000000   1.2000000   1.2000000
           19          20          21          22
    1   1.5200000   1.2000000   1.2000000   1.5200000
 ---------------------------------------
  Cycle       Energy         DIIS Error
 ---------------------------------------
    1    -686.2052394072      1.30E-06
 Time req'd to invert C: 14.01 s (CPU) 14.01 s (wall)
    2    -686.2402707237      4.08E-04
    3    -686.2402684602      4.08E-04
    4    -686.2402806768      4.08E-04
    5    -686.2402466235      4.08E-04
    6    -686.2402353501      4.08E-04
    7    -686.2402445648      4.08E-04
    8    -686.2402336236      4.08E-04
    9    -686.2402388510      4.08E-04
   10    -686.2402400013      4.08E-04
   11    -686.2402350602      4.08E-04
   12    -686.2402313923      4.08E-04
   13    -686.2402328665      4.08E-04
   14    -686.2402297619      4.08E-04
   15    -686.2402301619      4.08E-04
   16    -686.2402684623      4.08E-04
   17    -686.2435877271      4.03E-04
   18    -686.2448498930      2.04E-04
   19    -686.2452373845      5.59E-05
   20    -686.2452673484      2.68E-05
   21    -686.2452722076      3.97E-06 Convergence criterion met
 ---------------------------------------
 SCF time:  CPU 538.86 s  wall 539.56 s
(0)  E-EN(g) gas-phase elect-nuc energy                 -686.205239407 a.u.
(3)  G-ENP(liq) elect-nuc-pol free energy of system     -686.245272208 a.u.
(4)  G-CDS(liq) cavity-dispersion-solvent structure 
     free energy                                                5.0039 kcal/mol
(6)  G-S(liq) free energy of system                     -686.237297940 a.u.
(9)  DeltaG-S(liq) free energy of  solvation
     (9) = (6) - (0)                                          -20.1170 kcal/mol
 SCF   energy in the final basis set = -686.2372979397
 Total energy in the final basis set = -686.2372979397

 --------------------------------------------------------------

                    Orbital Energies (a.u.)
 --------------------------------------------------------------

 Alpha MOs
 -- Occupied --
-19.189 -19.144 -19.142 -19.142 -19.141 -19.135 -10.331 -10.250
-10.249 -10.238 -10.238 -10.224  -1.132  -1.064  -1.061  -1.042
 -1.035  -1.030  -0.811  -0.786  -0.698  -0.653  -0.645  -0.581
 -0.579  -0.540  -0.523  -0.510  -0.507  -0.496  -0.480  -0.474
 -0.447  -0.436  -0.423  -0.418  -0.407  -0.382  -0.366  -0.357
 -0.356  -0.332  -0.323  -0.306  -0.297  -0.295  -0.289
 -- Virtual --
 -0.031  -0.001   0.003   0.010   0.013   0.031   0.034   0.039
  0.046   0.057   0.061   0.070   0.077   0.087   0.090   0.097
  0.102   0.109   0.113   0.118   0.121   0.123   0.129   0.129
  0.133   0.135   0.142   0.146   0.152   0.156   0.158   0.162
  0.170   0.177   0.183   0.185   0.189   0.201   0.206   0.211
  0.217   0.220   0.231   0.235   0.241   0.250   0.255   0.261
  0.267   0.269   0.273   0.281   0.289   0.292   0.294   0.304
  0.307   0.310   0.314   0.320   0.324   0.330   0.335   0.338
  0.342   0.349   0.357   0.359   0.365   0.372   0.380   0.385
  0.391   0.399   0.414   0.424   0.426   0.428   0.439   0.459
  0.490   0.501   0.522   0.538   0.545   0.568   0.577   0.583
  0.598   0.603   0.612   0.632   0.648   0.654   0.663   0.677
  0.686   0.698   0.707   0.732   0.743   0.758   0.760   0.777
  0.782   0.789   0.809   0.830   0.903   0.905   0.943   0.969
  0.987   1.009   1.029   1.050   1.086   1.093   1.108   1.118
  1.118   1.148   1.149   1.166   1.173   1.180   1.194   1.198
  1.212   1.216   1.225   1.235   1.246   1.283   1.290   1.306
  1.332   1.350   1.386   1.405   1.423   1.442   1.467   1.472
  1.495   1.510   1.516   1.537   1.552   1.556   1.566   1.574
  1.589   1.610   1.627   1.629   1.649   1.658   1.660   1.690
  1.705   1.712   1.731   1.737   1.758   1.765   1.816   1.835
  1.843   1.862   1.872   1.898   1.926   1.928   1.967   1.981
  2.009   2.049   2.064   2.078   2.084   2.104   2.109   2.150
  2.168   2.177   2.200   2.228   2.245   2.251   2.310   2.324
  2.359   2.498   2.516   2.525   2.562   2.602   2.610   2.624
  2.629   2.664   2.671   2.697   2.744   2.789   2.805   2.824
  2.850   2.856   2.879   2.892   2.903   2.922   2.940   2.964
  2.973   2.992   3.007   3.068   3.092   3.108   3.131   3.137
  3.141   3.174   3.181   3.207   3.213   3.239   3.261   3.298
  3.316   3.340   3.358   3.379   3.414   3.427   3.497   3.564
  3.692   3.778   3.838   3.871   3.890   3.908   3.915   3.931
  3.957   4.001   4.009   4.112   4.151   4.180   4.196   4.293
  4.352   5.039   5.046   5.069   5.079   5.091   5.127   5.160
  5.301   5.386   5.405   5.419   5.438   5.563   5.646   5.650
  5.684   5.715   5.893  23.749  23.785  23.808  23.829  23.840
 23.870  49.888  49.907  49.925  49.943  49.959  50.023
 --------------------------------------------------------------

          Ground-State Mulliken Net Atomic Charges

     Atom                 Charge (a.u.)
  ----------------------------------------
      1 C                     0.252089
      2 O                    -0.117315
      3 C                     0.038445
      4 C                    -0.582575
      5 O                    -0.308287
      6 C                     0.028358
      7 C                    -0.338764
      8 O                    -0.323661
      9 O                    -0.318041
     10 C                    -0.503939
     11 H                     0.299401
     12 H                     0.287130
     13 H                     0.278447
     14 H                     0.331590
     15 H                     0.308559
     16 H                     0.319183
     17 H                     0.314694
     18 H                     0.217419
     19 O                    -0.318102
     20 H                     0.214317
     21 H                     0.309910
     22 O                    -0.388856
  ----------------------------------------
  Sum of atomic charges =     0.000000

 -----------------------------------------------------------------
                    Cartesian Multipole Moments
 -----------------------------------------------------------------
    Charge (ESU x 10^10)
                 0.0000
    Dipole Moment (Debye)
         X       0.3329      Y       1.1713      Z       0.6410
       Tot       1.3761
    Quadrupole Moments (Debye-Ang)
        XX     -76.1032     XY       7.6782     YY     -78.4658
        XZ      -4.7817     YZ       3.1746     ZZ     -70.7536
    Octopole Moments (Debye-Ang^2)
       XXX      22.4023    XXY      -3.7618    XYY      -9.9038
       YYY      37.9611    XXZ      16.2934    XYZ       7.4499
       YYZ     -12.9231    XZZ       6.5514    YZZ      -6.8309
       ZZZ       0.8977
    Hexadecapole Moments (Debye-Ang^3)
      XXXX   -1434.9160   XXXY      13.6312   XXYY    -351.7369
      XYYY      69.0685   YYYY    -952.6468   XXXZ     -64.2697
      XXYZ      -3.3596   XYYZ      15.8136   YYYZ      29.1376
      XXZZ    -289.7634   XYZZ       7.6010   YYZZ    -191.9227
      XZZZ      -7.1571   YZZZ       6.7492   ZZZZ    -200.4093
 -----------------------------------------------------------------
Archival summary:
1\1\pikachu\SP\ProcedureUnspecified\BasisUnspecified\6610\cher\WedDec1412:03:432016WedDec1412:03:432016\0\\#,ProcedureUnspecified,BasisUnspecified,\\0,1\O\C,1,1.34682\O,2,1.20359,1,120.802\C,1,1.46193,2,123.04,3,159.834,0\H,4,1.09499,1,106.924,2,-88.8872,0\C,4,1.52422,1,105.711,2,154.962,0\H,6,1.09073,4,108.266,1,179.997,0\H,6,1.09581,4,109.008,1,61.9386,0\O,6,1.41936,4,112.468,1,-61.9448,0\H,9,0.963316,6,108.164,4,70.7924,0\C,4,1.52878,1,113.123,2,30.418,0\H,11,1.09741,4,109.473,1,72.5956,0\O,11,1.41933,4,105.947,1,-168.396,0\H,13,0.964816,11,107.332,4,174.158,0\C,11,1.52137,4,110.34,1,-47.4598,0\H,15,1.09912,11,109.681,4,-59.3924,0\O,15,1.42171,11,107.212,4,-178.709,0\H,17,0.964164,15,108.556,11,-179.459,0\C,15,1.52002,11,108.69,4,60.0747,0\H,19,1.1021,15,107.994,11,62.4991,0\O,19,1.41039,15,109.749,11,-177.391,0\H,21,0.968136,19,107.359,15,150.843,0\\\@

 Total job time:  830.92s(wall), 829.78s(cpu) 
 Wed Dec 14 12:03:43 2016

        *************************************************************
        *                                                           *
        *  Thank you very much for using Q-Chem.  Have a nice day.  *
        *                                                           *
        *************************************************************
