# Supplementary material for: A DFT investigation of the blue bottle experiment: E∘half-cell analysis of autoxidation catalysed by redox indicators
Source: R Soc Open Sci. 2017 Nov 8;4(11):170708. doi: 10.1098/rsos.170708 (PMC5717635; doi:10.1098/rsos.170708)
Supplement: output.zip [file rsos170708supp2.zip › B3LYP_6-311++Gdp_reducing_agents/C6H12N2O4S2.out]

TWL02 127.0.1
Q-Chem Developer Version! Running on 127.0.1.*
                  Welcome to Q-Chem
     A Quantum Leap Into The Future Of Chemistry


 Q-Chem 4.4, Q-Chem, Inc., Pleasanton, CA (2016)

 Y. Shao,  Z. Gan,  E. Epifanovsky,  A. T. B. Gilbert,  M. Wormit,  
 J. Kussmann,  A. W. Lange,  A. Behn,  J. Deng,  X. Feng,  D. Ghosh,  
 M. Goldey,  P. R. Horn,  L. D. Jacobson,  I. Kaliman,  F. Rob,  
 R. Z. Khaliullin,  T. Kus,  A. Landau,  J. Liu,  E. I. Proynov,  Y. M. Rhee,  
 R. M. Richard,  M. A. Rohrdanz,  R. P. Steele,  E. J. Sundstrom,  
 H. L. Woodcock III,  P. M. Zimmerman,  D. Zuev,  B. Albrecht,  E. Alguire,  
 B. Austin,  S. A. Baeppler,  G. J. O. Beran,  Y. A. Bernard,  E. Berquist,  
 K. Brandhorst,  K. B. Bravaya,  S. T. Brown,  D. Casanova,  C.-M. Chang,  
 Y. Chen,  S. H. Chien,  K. D. Closser,  M. P. Coons,  D. L. Crittenden,  
 S. Dasgupta,  M. Diedenhofen,  R. A. DiStasio Jr.,  H. Do,  A. D. Dutoi,  
 R. G. Edgar,  P.-T. Fang,  S. Fatehi,  Q. Feng,  L. Fusti-Molnar,  
 A. Ghysels,  A. Golubeva-Zadorozhnaya,  J. Gomes,  A. Gunina,  
 M. W. D. Hanson-Heine,  P. H. P. Harbach,  A. W. Hauser,  J. E. Herr,  
 E. G. Hohenstein,  Z. C. Holden,  K. Hui,  T.-C. Jagau,  H. Ji,  B. Kaduk,  
 K. Khistyaev,  Jaehoon Kim,  Jihan Kim,  R. A. King,  P. Klunzinger,  
 K. Koh,  D. Kosenkov,  T. Kowalczyk,  C. M. Krauter,  A. Kunitsa,  
 K. U. Lao,  A. Laurent,  K. V. Lawler,  J. Lee,  D. Lefrancois,  S. Lehtola,  
 S. V. Levchenko,  C. Y. Lin,  Y.-S. Lin,  F. Liu,  E. Livshits,  
 R. C. Lochan,  A. Luenser,  P. Manohar,  S. F. Manzer,  S.-P. Mao,  Y. Mao,  
 N. Mardirossian,  A. V. Marenich,  L. A. Martinez-Martinez,  S. A. Maurer,  
 N. J. Mayhall,  J.-M. Mewes,  A. F. Morrison,  K. Nanda,  T. S. Nguyen-Beck,  
 C. M. Oana,  R. Olivares-Amaya,  D. P. O'Neill,  J. A. Parkhill,  
 T. M. Perrine,  R. Peverati,  P. A. Pieniazek,  F. Plasser,  A. Prociuk,  
 D. R. Rehn,  E. Rosta,  N. J. Russ,  N. Sergueev,  S. M. Sharada,  
 S. Sharma,  D. W. Small,  A. Sodt,  T. Stauch,  T. Stein,  D. Stuck,  
 Y.-C. Su,  A. J. W. Thom,  T. Tsuchimochi,  L. Vogt,  O. Vydrov,  T. Wang,  
 M. A. Watson,  J. Wenzel,  A. White,  C. F. Williams,  V. Vanovschi,  
 K. Yao,  S. Yeganeh,  S. R. Yost,  Z.-Q. You,  I. Y. Zhang,  X. Zhang,  
 Y. Zhao,  B. R. Brooks,  G. K. L. Chan,  D. M. Chipman,  C. J. Cramer,  
 W. A. Goddard III,  M. S. Gordon,  W. J. Hehre,  A. Klamt,  
 H. F. Schaefer III,  M. W. Schmidt,  C. D. Sherrill,  D. G. Truhlar,  
 A. Warshel,  X. Xu,  A. Aspuru-Guzik,  R. Baer,  A. T. Bell,  N. A. Besley,  
 J.-D. Chai,  A. Dreuw,  B. D. Dunietz,  T. R. Furlani,  S. R. Gwaltney,  
 C.-P. Hsu,  Y. Jung,  J. Kong,  D. S. Lambrecht,  W. Liang,  C. Ochsenfeld,  
 V. A. Rassolov,  L. V. Slipchenko,  J. E. Subotnik,  T. Van Voorhis,  
 J. M. Herbert,  A. I. Krylov,  P. M. W. Gill,  M. Head-Gordon

 Contributors to earlier versions of Q-Chem not listed above: 
 R. D. Adamson,  J. Baker,  E. F. C. Byrd,  A. K. Chakraborty,  C.-L. Cheng,  
 H. Dachsel,  R. J. Doerksen,  G. Hawkins,  A. Heyden,  S. Hirata,  
 G. Kedziora,  F. J. Keil,  C. Kelley,  P. P. Korambath,  W. Kurlancheek,  
 A. M. Lee,  M. S. Lee,  D. Liotard,  I. Lotan,  P. E. Maslen,  N. Nair,  
 D. Neuhauser,  R. Olson,  B. Peters,  J. Ritchie,  N. E. Schultz,  
 N. Shenvi,  A. C. Simmonett,  K. S. Thanthiriwatte,  Q. Wu,  W. Zhang

 Please cite Q-Chem as follows:
 Y. Shao et al., Mol. Phys. 113, 184-215 (2015)
 DOI: 10.1080/00268976.2014.952696

 Q-Chem 4.4.2 for Intel X86 EM64T Linux

 Parts of Q-Chem use Armadillo 5.200.1 (Boston Tea Smuggler).
 http://arma.sourceforge.net/

 Q-Chem begins on Mon Dec 12 18:21:47 2016  


Host: 0

     Scratch files written to /scratch/cher/qchem2193//
FILE_GEOM_ORG=        593

Checking the input file for inconsistencies... 	...done.

--------------------------------------------------------------
User input:
--------------------------------------------------------------
$molecule
0 1
  S   -0.8530124   -1.5610222    0.2166088
  C   -1.8211553    0.0145959    0.2360719
  C   -3.2817168   -0.2852607   -0.1166929
  C   -4.1335553    0.9981338    0.0742972
  O   -3.9207035    1.8020189    0.9508345
  O   -5.1374822    1.1021985   -0.8037644
  N   -3.5328608   -0.8324929   -1.4602680
  S    0.9037638   -1.0601917    1.2068369
  H   -1.3929901    0.7231264   -0.4816500
  H   -1.7751181    0.4584307    1.2315806
  H   -3.6757126   -1.0108536    0.6065352
  H   -5.0273847    0.3269989   -1.4112296
  H   -3.4364143   -1.8443837   -1.4807937
  H   -2.8746840   -0.4532399   -2.1397701
  C    2.0107628   -0.4794538   -0.1627642
  C    3.3023898    0.0982908    0.4296843
  C    4.2685183    0.3740248   -0.7531342
  N    3.0586615    1.3526211    1.1634550
  O    4.7505511   -0.5157861   -1.4127600
  O    4.4795554    1.6751727   -0.9787849
  H    1.4895025    0.2858315   -0.7469069
  H    2.2603409   -1.3200684   -0.8117428
  H    3.6623712    1.4234537    1.9792065
  H    2.0986600    1.4082279    1.4974234
  H    3.9508090    2.1408529   -0.2784818
  H    3.7811665   -0.6706682    1.0494154
$end

$rem
   BASIS  =  6-311++G**
   JOB_TYPE  =  optimization
   METHOD  =  B3LYP
   SYM_IGNORE  TRUE
$end

--------------------------------------------------------------
 ----------------------------------------------------------------
             Standard Nuclear Orientation (Angstroms)
    I     Atom           X                Y                Z
 ----------------------------------------------------------------
    1      S      -0.8530124000    -1.5610222000     0.2166088000
    2      C      -1.8211553000     0.0145959000     0.2360719000
    3      C      -3.2817168000    -0.2852607000    -0.1166929000
    4      C      -4.1335553000     0.9981338000     0.0742972000
    5      O      -3.9207035000     1.8020189000     0.9508345000
    6      O      -5.1374822000     1.1021985000    -0.8037644000
    7      N      -3.5328608000    -0.8324929000    -1.4602680000
    8      S       0.9037638000    -1.0601917000     1.2068369000
    9      H      -1.3929901000     0.7231264000    -0.4816500000
   10      H      -1.7751181000     0.4584307000     1.2315806000
   11      H      -3.6757126000    -1.0108536000     0.6065352000
   12      H      -5.0273847000     0.3269989000    -1.4112296000
   13      H      -3.4364143000    -1.8443837000    -1.4807937000
   14      H      -2.8746840000    -0.4532399000    -2.1397701000
   15      C       2.0107628000    -0.4794538000    -0.1627642000
   16      C       3.3023898000     0.0982908000     0.4296843000
   17      C       4.2685183000     0.3740248000    -0.7531342000
   18      N       3.0586615000     1.3526211000     1.1634550000
   19      O       4.7505511000    -0.5157861000    -1.4127600000
   20      O       4.4795554000     1.6751727000    -0.9787849000
   21      H       1.4895025000     0.2858315000    -0.7469069000
   22      H       2.2603409000    -1.3200684000    -0.8117428000
   23      H       3.6623712000     1.4234537000     1.9792065000
   24      H       2.0986600000     1.4082279000     1.4974234000
   25      H       3.9508090000     2.1408529000    -0.2784818000
   26      H       3.7811665000    -0.6706682000     1.0494154000
 ----------------------------------------------------------------
 Nuclear Repulsion Energy =  1115.6614803878 hartrees
 There are       63 alpha and       63 beta electrons
 Requested basis set is 6-311++G(d,p)
 There are 158 shells and 408 basis functions

 Total QAlloc Memory Limit   2000 MB
 Mega-Array Size        61 MB
 MEM_STATIC part        62 MB
 A cutoff of  1.0D-11 yielded   9331 shell pairs
 There are     60532 function pairs (     64233 Cartesian)

 -------------------------------------------------------
 OpenMP Integral Computing Module                       
 Release: version 1.0, May 2013, Q-Chem Inc. Pittsburgh 
 -------------------------------------------------------
 Integral Job Info:
 Integral job number is                      11
 Integral operator is                         1
 short-range coefficients                     0
 long-range coefficients              100000000
 Omega coefficients                           0
 if combine SR and LR in K                    0
 Integral screening is                        0
 Integral computing path is                   2
 max size of driver memory is            800000
 size of driver memory is                593474
 size of scratch memory is              4103008
 max col of scratch BK array               1296
 max len of scratch array in speh3          155
 max len of scratch index in speh4           18
 max int batch size is                      520
 min int batch size is                       52
 fixed nKL is                                52
 max L of basis functions is                  2
 order of int derivative is                   0
 number of shells is                        158
 number of basis is                         422
 number of cartesian basis is               422
 number of contracted shell pairs          9331
 number of primitive shell pairs          20925
 maxK2 (contraction) of shell pair           36
 max number of K2 of shell pair               1
 max number of CS2 of shell pair           1581
 max number of PS2 of shell pair           2772
 mem total for path MDJ                   88392
 -------------------------------------------------------
 Smallest overlap matrix eigenvalue = 6.85E-06

 Scale SEOQF with 1.000000e-02/1.000000e-01/1.000000e-01

 Standard Electronic Orientation quadrupole field applied
 Nucleus-field energy     =     0.0000000046 hartrees
 Guess from superposition of atomic densities
 Warning:  Energy on first SCF cycle will be non-variational
 A restricted hybrid HF-DFT SCF calculation will be
 performed using Pulay DIIS extrapolation
 Exchange:     0.2000 Hartree-Fock + 0.0800 Slater + 0.7200 B88
 Correlation:  0.1900 VWN1RPA + 0.8100 LYP
 Using SG-1 standard quadrature grid
 SCF converges when DIIS error is below 1.0E-08
 Inaccurate integrated density:
   Number of electrons =   126
   Numerical integral  =   117.436597271567
   Relative error      =    -6.7963513718 %
 ---------------------------------------
  Cycle       Energy         DIIS Error
 ---------------------------------------
    1   -1409.9061193355      3.63E-01
    2   -1160.4794758962      8.24E-02
    3    -788.0719843637      1.10E-01
    4   -1345.1253753936      5.58E-02
    5   -1334.4533147401      4.84E-02
    6   -1139.9923045738      7.32E-02
    7   -1335.2604987763      4.88E-02
    8   -1224.2722867509      6.41E-02
    9   -1438.6763984900      1.31E-02
   10   -1432.3923741987      1.47E-02
   11   -1435.7036128196      1.40E-02
   12   -1441.8764694959      6.79E-03
   13   -1440.3109147152      7.65E-03
   14   -1442.5081675934      4.45E-03
   15   -1442.8215955378      2.48E-03
   16   -1442.8545538166      1.89E-03
   17   -1442.9110379050      9.83E-04
   18   -1442.9239485290      6.15E-04
   19   -1442.9284567114      3.47E-04
   20   -1442.9303447148      2.61E-04
   21   -1442.9317090770      7.56E-05
   22   -1442.9318408827      3.28E-05
   23   -1442.9318606054      9.63E-06
   24   -1442.9318622017      3.45E-06
   25   -1442.9318621568      9.79E-07
   26   -1442.9318623421      2.91E-07
   27   -1442.9318622952      8.88E-08
   28   -1442.9318622857      2.72E-08
   29   -1442.9318622879      1.06E-08
   30   -1442.9318622884      2.77E-09 Convergence criterion met
 ---------------------------------------
 SCF time:  CPU 879.68 s  wall 881.57 s
 SCF   energy in the final basis set = -1442.9318622884
 Total energy in the final basis set = -1442.9318622884

 --------------------------------------------------------------

                    Orbital Energies (a.u.)
 --------------------------------------------------------------

 Alpha MOs
 -- Occupied --
-88.895 -88.894 -19.178 -19.175 -19.124 -19.120 -14.356 -14.352
-10.320 -10.315 -10.260 -10.257 -10.237 -10.234  -7.979  -7.979
 -5.944  -5.943  -5.939  -5.939  -5.932  -5.932  -1.120  -1.116
 -1.039  -1.035  -0.946  -0.943  -0.851  -0.808  -0.767  -0.713
 -0.667  -0.622  -0.615  -0.612  -0.574  -0.552  -0.549  -0.532
 -0.515  -0.506  -0.478  -0.467  -0.460  -0.459  -0.452  -0.448
 -0.439  -0.413  -0.409  -0.405  -0.387  -0.377  -0.354  -0.336
 -0.333  -0.328  -0.325  -0.288  -0.284  -0.272  -0.269
 -- Virtual --
 -0.065  -0.036  -0.027  -0.025  -0.014  -0.009  -0.001   0.002
  0.007   0.012   0.017   0.024   0.031   0.041   0.043   0.048
  0.053   0.057   0.063   0.069   0.075   0.079   0.079   0.082
  0.087   0.092   0.094   0.101   0.102   0.105   0.108   0.112
  0.119   0.119   0.120   0.124   0.127   0.131   0.136   0.138
  0.142   0.145   0.149   0.153   0.156   0.159   0.163   0.166
  0.175   0.179   0.184   0.188   0.192   0.194   0.203   0.204
  0.206   0.210   0.212   0.216   0.224   0.232   0.237   0.245
  0.248   0.251   0.254   0.256   0.264   0.270   0.272   0.275
  0.278   0.286   0.293   0.296   0.300   0.308   0.310   0.311
  0.314   0.318   0.329   0.333   0.338   0.341   0.348   0.352
  0.356   0.362   0.379   0.382   0.382   0.395   0.402   0.405
  0.413   0.421   0.448   0.456   0.460   0.465   0.468   0.475
  0.495   0.505   0.524   0.532   0.536   0.552   0.554   0.569
  0.583   0.592   0.604   0.606   0.613   0.617   0.631   0.640
  0.644   0.660   0.671   0.684   0.695   0.706   0.713   0.722
  0.726   0.740   0.744   0.755   0.768   0.787   0.792   0.797
  0.813   0.818   0.830   0.836   0.842   0.848   0.874   0.879
  0.897   0.902   0.919   0.923   0.943   0.952   0.974   0.999
  1.013   1.020   1.035   1.047   1.060   1.068   1.101   1.108
  1.133   1.150   1.154   1.159   1.165   1.173   1.186   1.197
  1.205   1.215   1.234   1.244   1.250   1.272   1.281   1.328
  1.331   1.339   1.365   1.409   1.429   1.449   1.470   1.475
  1.501   1.522   1.528   1.541   1.549   1.556   1.578   1.588
  1.593   1.601   1.617   1.625   1.628   1.635   1.651   1.666
  1.668   1.672   1.682   1.708   1.735   1.743   1.747   1.755
  1.769   1.780   1.786   1.793   1.811   1.834   1.851   1.863
  1.872   1.890   1.942   1.947   1.964   1.975   1.986   1.999
  2.024   2.039   2.059   2.079   2.102   2.113   2.144   2.150
  2.171   2.191   2.213   2.246   2.260   2.279   2.283   2.441
  2.472   2.483   2.488   2.517   2.521   2.527   2.539   2.558
  2.570   2.583   2.594   2.605   2.626   2.684   2.699   2.707
  2.726   2.753   2.761   2.787   2.798   2.811   2.812   2.843
  2.874   2.876   2.889   2.898   2.910   2.932   2.953   2.959
  2.977   3.035   3.058   3.085   3.096   3.106   3.119   3.145
  3.149   3.185   3.190   3.230   3.238   3.321   3.348   3.377
  3.378   3.479   3.486   3.567   3.571   3.672   3.675   3.726
  3.743   3.822   3.824   3.957   3.989   4.025   4.034   4.083
  4.091   4.175   4.189   4.682   4.696   4.804   4.811   4.982
  4.987   5.059   5.071   5.152   5.156   5.395   5.402   5.541
  5.549   5.863   5.870   7.866   7.882  17.314  17.324  17.361
 17.410  17.449  17.515  23.745  23.753  23.790  23.800  23.828
 23.837  35.554  35.560  49.855  49.876  50.007  50.010 189.040
189.059
 --------------------------------------------------------------

          Ground-State Mulliken Net Atomic Charges

     Atom                 Charge (a.u.)
  ----------------------------------------
      1 S                     0.282994
      2 C                    -0.685085
      3 C                    -0.137736
      4 C                    -0.065124
      5 O                    -0.263403
      6 O                    -0.162196
      7 N                    -0.428931
      8 S                     0.093122
      9 H                     0.232612
     10 H                     0.211922
     11 H                     0.225415
     12 H                     0.300682
     13 H                     0.282064
     14 H                     0.260053
     15 C                    -0.322060
     16 C                    -0.442140
     17 C                    -0.109244
     18 N                    -0.392637
     19 O                    -0.253896
     20 O                    -0.100529
     21 H                     0.187978
     22 H                     0.237125
     23 H                     0.268212
     24 H                     0.252828
     25 H                     0.302877
     26 H                     0.225098
  ----------------------------------------
  Sum of atomic charges =    -0.000000

 -----------------------------------------------------------------
                    Cartesian Multipole Moments
 -----------------------------------------------------------------
    Charge (ESU x 10^10)
                 0.0000
    Dipole Moment (Debye)
         X      -1.0290      Y      -1.7461      Z       1.0622
       Tot       2.2882
    Quadrupole Moments (Debye-Ang)
        XX    -129.9940     XY      21.1168     YY    -106.5773
        XZ      26.8760     YZ       1.6132     ZZ     -98.9176
    Octopole Moments (Debye-Ang^2)
       XXX     -41.9252    XXY     -64.5177    XYY      17.1832
       YYY      -1.0938    XXZ      71.9250    XYZ      14.3757
       YYZ      -7.3280    XZZ     -14.8672    YZZ       5.5212
       ZZZ      -2.2097
    Hexadecapole Moments (Debye-Ang^3)
      XXXX   -7433.3673   XXXY     410.0063   XXYY   -1331.2735
      XYYY      77.6163   YYYY    -856.6908   XXXZ     516.0216
      XXYZ       9.7923   XYYZ      52.7962   YYYZ      17.3751
      XXZZ   -1203.3372   XYZZ      34.6761   YYZZ    -246.7666
      XZZZ      86.8937   YZZZ      19.6283   ZZZZ    -578.1160
 -----------------------------------------------------------------
 Calculating analytic gradient of the SCF energy
 Gradient of SCF Energy
            1           2           3           4           5           6
    1   0.0023936  -0.0004506   0.0000282  -0.0011001   0.0028264  -0.0023591
    2   0.0000155  -0.0015378  -0.0005316  -0.0043641   0.0060946   0.0039014
    3   0.0013189  -0.0003517  -0.0004823  -0.0064478   0.0074711   0.0013611
            7           8           9          10          11          12
    1  -0.0041202  -0.0023958   0.0004947  -0.0003679  -0.0000612   0.0015575
    2   0.0018939  -0.0010315   0.0013465   0.0013470  -0.0014551  -0.0046419
    3   0.0006118  -0.0005330  -0.0006980   0.0012316   0.0004248  -0.0026518
           13          14          15          16          17          18
    1   0.0012007   0.0016654   0.0001178  -0.0001965  -0.0027519   0.0008489
    2  -0.0024725   0.0010746  -0.0002619   0.0007583   0.0060629   0.0015640
    3   0.0003642  -0.0008714   0.0018024   0.0008094   0.0040700  -0.0040067
           19          20          21          22          23          24
    1   0.0031120   0.0028983  -0.0004371   0.0007856   0.0013276  -0.0021006
    2  -0.0078700   0.0001004   0.0011929  -0.0009701  -0.0005155  -0.0002332
    3  -0.0049522  -0.0035926  -0.0009777  -0.0014297   0.0018145   0.0008842
           25          26
    1  -0.0031899   0.0002744
    2   0.0018593  -0.0013262
    3   0.0040107   0.0008202
 Max gradient component =       7.870E-03
 RMS gradient           =       2.599E-03
 Gradient time:  CPU 121.16 s  wall 121.19 s
 Geometry Optimization Parameters
   NAtoms,    NIC,     NZ,  NCons,   NDum,   NFix, NCnnct, MaxDiis
       26     170       0       0       0       0       0       0


** GEOMETRY OPTIMIZATION IN DELOCALIZED INTERNAL COORDINATES **
   Searching for a Minimum

   Optimization Cycle:   1

                       Coordinates (Angstroms)
     ATOM                X               Y               Z
      1  S        -0.8530124000   -1.5610222000    0.2166088000
      2  C        -1.8211553000    0.0145959000    0.2360719000
      3  C        -3.2817168000   -0.2852607000   -0.1166929000
      4  C        -4.1335553000    0.9981338000    0.0742972000
      5  O        -3.9207035000    1.8020189000    0.9508345000
      6  O        -5.1374822000    1.1021985000   -0.8037644000
      7  N        -3.5328608000   -0.8324929000   -1.4602680000
      8  S         0.9037638000   -1.0601917000    1.2068369000
      9  H        -1.3929901000    0.7231264000   -0.4816500000
     10  H        -1.7751181000    0.4584307000    1.2315806000
     11  H        -3.6757126000   -1.0108536000    0.6065352000
     12  H        -5.0273847000    0.3269989000   -1.4112296000
     13  H        -3.4364143000   -1.8443837000   -1.4807937000
     14  H        -2.8746840000   -0.4532399000   -2.1397701000
     15  C         2.0107628000   -0.4794538000   -0.1627642000
     16  C         3.3023898000    0.0982908000    0.4296843000
     17  C         4.2685183000    0.3740248000   -0.7531342000
     18  N         3.0586615000    1.3526211000    1.1634550000
     19  O         4.7505511000   -0.5157861000   -1.4127600000
     20  O         4.4795554000    1.6751727000   -0.9787849000
     21  H         1.4895025000    0.2858315000   -0.7469069000
     22  H         2.2603409000   -1.3200684000   -0.8117428000
     23  H         3.6623712000    1.4234537000    1.9792065000
     24  H         2.0986600000    1.4082279000    1.4974234000
     25  H         3.9508090000    2.1408529000   -0.2784818000
     26  H         3.7811665000   -0.6706682000    1.0494154000
   Point Group: c1    Number of degrees of freedom:    72


   Energy is  -1442.931862288


 Attempting to Generate Delocalized Internal Coordinates

 72 Hessian modes will be used to form the next step
  Hessian Eigenvalues:
     0.002000    0.002000    0.002000    0.002279    0.002309    0.004684
     0.004921    0.005924    0.006079    0.007792    0.007918    0.023874
     0.023936    0.038146    0.038563    0.039787    0.046867    0.050631
     0.050838    0.050936    0.051892    0.058867    0.058934    0.063224
     0.067802    0.109154    0.109424    0.135783    0.135905    0.160000
     0.160000    0.160000    0.160000    0.160000    0.160000    0.167618
     0.178276    0.180910    0.188913    0.220198    0.220574    0.222655
     0.225824    0.249945    0.249947    0.250000    0.250000    0.250000
     0.250000    0.270057    0.274681    0.274875    0.290592    0.292224
     0.339463    0.339558    0.341669    0.342633    0.347044    0.347071
     0.353260    0.354638    0.444672    0.446661    0.447689    0.448714
     0.488667    0.493073    0.577023    0.578084    1.007872    1.009116

 Minimum Search - Taking Simple RFO Step
 Searching for Lamda that Minimizes Along All modes
 Value Taken    Lamda =  -0.00082923
 Step Taken.  Stepsize is  0.162873

                             Maximum     Tolerance    Cnvgd?
         Gradient           0.007228      0.000300      NO
         Displacement       0.067809      0.001200      NO
         Energy change     *********      0.000001      NO


 New Cartesian Coordinates Obtained by Inverse Iteration

 Displacement from previous Coordinates is:  0.383251
 ----------------------------------------------------------------
             Standard Nuclear Orientation (Angstroms)
    I     Atom           X                Y                Z
 ----------------------------------------------------------------
    1      S      -0.8527030669    -1.5491885707     0.2182002864
    2      C      -1.8304361475     0.0172153504     0.2640069307
    3      C      -3.2822280847    -0.2844152182    -0.1183969731
    4      C      -4.1555279379     0.9811752475     0.0890274447
    5      O      -3.9869718706     1.7500975375     0.9987413765
    6      O      -5.1396880372     1.1094462038    -0.8061047384
    7      N      -3.5021815959    -0.8124654974    -1.4751138509
    8      S       0.9048576673    -1.0408051112     1.2121890049
    9      H      -1.3968550785     0.7419976387    -0.4302661921
   10      H      -1.7972467616     0.4314538814     1.2699774136
   11      H      -3.6839272493    -1.0223841813     0.5848365440
   12      H      -5.0170725716     0.3710172315    -1.4466464861
   13      H      -3.4377050648    -1.8234588751    -1.5111285969
   14      H      -2.8269091330    -0.4399546441    -2.1376637128
   15      C       2.0160002563    -0.4848850602    -0.1612179146
   16      C       3.3059821772     0.0985600369     0.4278062921
   17      C       4.2774774802     0.3610285480    -0.7526679421
   18      N       3.0591350650     1.3545997936     1.1576090819
   19      O       4.7953161284    -0.5319776797    -1.3701709734
   20      O       4.4699446845     1.6554698980    -1.0199773204
   21      H       1.4967965522     0.2692062493    -0.7571142764
   22      H       2.2620645932    -1.3371554792    -0.7915163004
   23      H       3.6615204255     1.4403628303     1.9696336606
   24      H       2.1006006724     1.4164637020     1.4865017987
   25      H       3.9290987438     2.1408413341    -0.3512813337
   26      H       3.7849208532    -0.6616878658     1.0539429772
 ----------------------------------------------------------------
 Nuclear Repulsion Energy =  1115.5402129953 hartrees
 There are       63 alpha and       63 beta electrons
 Applying Cartesian multipole field
    Component          Value
    ---------          -----
     (2,0,0)        1.00000E-12
     (0,2,0)        2.00000E-11
     (0,0,2)       -3.00000E-11
 Nucleus-field energy     =     0.0000000043 hartrees
 Requested basis set is 6-311++G(d,p)
 There are 158 shells and 408 basis functions
 A cutoff of  1.0D-11 yielded   9330 shell pairs
 There are     60506 function pairs (     64201 Cartesian)
 Smallest overlap matrix eigenvalue = 6.74E-06
 Guess MOs from SCF MO coefficient file
 Reading MOs from coefficient file
 Reading MOs from coefficient file
 A restricted hybrid HF-DFT SCF calculation will be
 performed using Pulay DIIS extrapolation
 Exchange:     0.2000 Hartree-Fock + 0.0800 Slater + 0.7200 B88
 Correlation:  0.1900 VWN1RPA + 0.8100 LYP
 Using SG-1 standard quadrature grid
 SCF converges when DIIS error is below 1.0E-08
 Geometry optimization detected.  Setting ReadMinima to 0
 Setting SaveMinima to 0
 ---------------------------------------
  Cycle       Energy         DIIS Error
 ---------------------------------------
    1   -1442.9448685419      8.50E-04
    2   -1442.9321008741      8.27E-05
    3   -1442.9319934355      1.30E-04
    4   -1442.9322605897      2.88E-05
    5   -1442.9322701702      1.37E-05
    6   -1442.9322729721      3.52E-06
    7   -1442.9322732864      1.48E-06
    8   -1442.9322732419      3.16E-07
    9   -1442.9322732364      1.10E-07
   10   -1442.9322732561      4.97E-08
   11   -1442.9322732609      1.97E-08
   12   -1442.9322732579      4.87E-09 Convergence criterion met
 ---------------------------------------
 SCF time:  CPU 306.98 s  wall 307.81 s
 SCF   energy in the final basis set = -1442.9322732579
 Total energy in the final basis set = -1442.9322732579

 --------------------------------------------------------------

                    Orbital Energies (a.u.)
 --------------------------------------------------------------

 Alpha MOs
 -- Occupied --
-88.894 -88.894 -19.178 -19.176 -19.124 -19.120 -14.354 -14.350
-10.319 -10.315 -10.260 -10.256 -10.237 -10.234  -7.979  -7.978
 -5.944  -5.943  -5.939  -5.939  -5.932  -5.931  -1.121  -1.119
 -1.041  -1.038  -0.945  -0.942  -0.850  -0.809  -0.767  -0.714
 -0.667  -0.624  -0.617  -0.613  -0.572  -0.552  -0.548  -0.533
 -0.515  -0.506  -0.478  -0.468  -0.461  -0.461  -0.452  -0.448
 -0.440  -0.413  -0.409  -0.405  -0.387  -0.377  -0.354  -0.336
 -0.333  -0.327  -0.323  -0.287  -0.284  -0.270  -0.269
 -- Virtual --
 -0.066  -0.036  -0.026  -0.024  -0.014  -0.010  -0.001   0.002
  0.008   0.012   0.016   0.024   0.031   0.041   0.044   0.048
  0.053   0.057   0.063   0.068   0.075   0.079   0.080   0.082
  0.087   0.092   0.094   0.100   0.103   0.106   0.109   0.112
  0.119   0.119   0.121   0.124   0.127   0.132   0.137   0.138
  0.142   0.145   0.149   0.153   0.156   0.159   0.162   0.167
  0.175   0.180   0.184   0.189   0.194   0.195   0.203   0.204
  0.206   0.210   0.213   0.217   0.225   0.232   0.236   0.246
  0.248   0.251   0.254   0.257   0.263   0.271   0.272   0.275
  0.278   0.286   0.294   0.297   0.299   0.308   0.310   0.312
  0.314   0.318   0.330   0.334   0.337   0.340   0.349   0.352
  0.356   0.363   0.379   0.382   0.384   0.396   0.402   0.406
  0.414   0.421   0.449   0.454   0.460   0.465   0.469   0.476
  0.495   0.506   0.526   0.533   0.538   0.554   0.555   0.570
  0.584   0.593   0.606   0.608   0.612   0.618   0.633   0.641
  0.642   0.662   0.671   0.685   0.696   0.708   0.714   0.722
  0.728   0.739   0.744   0.757   0.770   0.787   0.793   0.798
  0.816   0.819   0.831   0.837   0.843   0.848   0.875   0.879
  0.896   0.903   0.922   0.925   0.944   0.954   0.975   0.997
  1.013   1.022   1.034   1.042   1.059   1.067   1.100   1.108
  1.132   1.151   1.154   1.159   1.165   1.172   1.187   1.194
  1.208   1.216   1.233   1.243   1.248   1.275   1.284   1.327
  1.330   1.340   1.365   1.408   1.428   1.447   1.469   1.477
  1.501   1.524   1.528   1.542   1.550   1.557   1.578   1.588
  1.592   1.604   1.617   1.625   1.629   1.638   1.652   1.666
  1.670   1.673   1.687   1.712   1.737   1.745   1.749   1.755
  1.768   1.780   1.788   1.797   1.812   1.834   1.849   1.865
  1.874   1.892   1.942   1.944   1.963   1.977   1.992   2.004
  2.025   2.041   2.060   2.081   2.104   2.115   2.139   2.147
  2.172   2.195   2.214   2.244   2.261   2.282   2.287   2.444
  2.475   2.486   2.492   2.518   2.521   2.529   2.543   2.557
  2.573   2.583   2.595   2.607   2.625   2.684   2.699   2.702
  2.725   2.745   2.759   2.787   2.793   2.809   2.811   2.845
  2.873   2.875   2.885   2.899   2.911   2.938   2.955   2.962
  2.979   3.035   3.059   3.086   3.098   3.111   3.122   3.147
  3.151   3.188   3.193   3.234   3.238   3.319   3.347   3.382
  3.384   3.484   3.491   3.571   3.577   3.677   3.679   3.732
  3.746   3.829   3.832   3.957   3.994   4.025   4.035   4.086
  4.093   4.174   4.191   4.693   4.705   4.811   4.816   4.980
  4.986   5.060   5.071   5.154   5.159   5.396   5.405   5.553
  5.557   5.866   5.873   7.867   7.883  17.314  17.325  17.362
 17.411  17.449  17.514  23.749  23.757  23.797  23.807  23.835
 23.845  35.558  35.563  49.857  49.877  50.013  50.015 189.041
189.060
 --------------------------------------------------------------

          Ground-State Mulliken Net Atomic Charges

     Atom                 Charge (a.u.)
  ----------------------------------------
      1 S                     0.280639
      2 C                    -0.674767
      3 C                    -0.152590
      4 C                    -0.058174
      5 O                    -0.261387
      6 O                    -0.161692
      7 N                    -0.433366
      8 S                     0.108578
      9 H                     0.230375
     10 H                     0.212993
     11 H                     0.227071
     12 H                     0.297936
     13 H                     0.282217
     14 H                     0.258574
     15 C                    -0.332367
     16 C                    -0.432126
     17 C                    -0.116045
     18 N                    -0.393295
     19 O                    -0.251424
     20 O                    -0.096826
     21 H                     0.185522
     22 H                     0.237627
     23 H                     0.267554
     24 H                     0.249271
     25 H                     0.299053
     26 H                     0.226649
  ----------------------------------------
  Sum of atomic charges =    -0.000000

 -----------------------------------------------------------------
                    Cartesian Multipole Moments
 -----------------------------------------------------------------
    Charge (ESU x 10^10)
                -0.0000
    Dipole Moment (Debye)
         X      -1.0174      Y      -1.6047      Z       0.8409
       Tot       2.0778
    Quadrupole Moments (Debye-Ang)
        XX    -131.0118     XY      21.2487     YY    -106.0259
        XZ      26.9100     YZ       1.4444     ZZ     -98.9070
    Octopole Moments (Debye-Ang^2)
       XXX     -43.0364    XXY     -62.9838    XYY      16.5928
       YYY       0.6386    XXZ      67.0801    XYZ      14.6583
       YYZ      -8.2410    XZZ     -13.7554    YZZ       5.1866
       ZZZ      -4.3259
    Hexadecapole Moments (Debye-Ang^3)
      XXXX   -7506.7766   XXXY     430.3494   XXYY   -1329.2624
      XYYY      80.7318   YYYY    -837.7308   XXXZ     536.0850
      XXYZ       4.5012   XYYZ      54.5758   YYYZ      17.2191
      XXZZ   -1208.8866   XYZZ      36.5173   YYZZ    -244.8816
      XZZZ      93.5795   YZZZ      19.7079   ZZZZ    -582.9986
 -----------------------------------------------------------------
 Calculating analytic gradient of the SCF energy
 Gradient of SCF Energy
            1           2           3           4           5           6
    1   0.0011298  -0.0000125   0.0008135   0.0000991  -0.0002344  -0.0006171
    2   0.0007592  -0.0008233   0.0000653  -0.0000667   0.0007259   0.0015257
    3   0.0006748   0.0003050   0.0012474  -0.0025502   0.0011317   0.0020888
            7           8           9          10          11          12
    1  -0.0014593  -0.0009398   0.0000090  -0.0000567   0.0000208   0.0004236
    2  -0.0003445  -0.0001308   0.0000881   0.0002069  -0.0001984  -0.0013717
    3   0.0000248  -0.0007595   0.0000071  -0.0000011  -0.0002434  -0.0014528
           13          14          15          16          17          18
    1   0.0004433   0.0003240   0.0001126   0.0001085  -0.0018593   0.0006180
    2  -0.0004479   0.0002520  -0.0006063  -0.0008491   0.0027681   0.0005944
    3  -0.0001890  -0.0002738   0.0001959  -0.0001290  -0.0007298   0.0003859
           19          20          21          22          23          24
    1   0.0011021   0.0027210  -0.0000068   0.0000345  -0.0001656  -0.0002329
    2  -0.0011468  -0.0019176   0.0000550   0.0001018  -0.0001841   0.0001770
    3  -0.0003427  -0.0015003  -0.0000361  -0.0001155   0.0006880   0.0001824
           25          26
    1  -0.0022007  -0.0001747
    2   0.0006441   0.0001236
    3   0.0010181   0.0003733
 Max gradient component =       2.768E-03
 RMS gradient           =       9.221E-04
 Gradient time:  CPU 121.82 s  wall 121.87 s
 Geometry Optimization Parameters
   NAtoms,    NIC,     NZ,  NCons,   NDum,   NFix, NCnnct, MaxDiis
       26     170       0       0       0       0       0       0

 Cartesian Hessian Update
 Hessian Updated using BFGS Update


** GEOMETRY OPTIMIZATION IN DELOCALIZED INTERNAL COORDINATES **
   Searching for a Minimum

   Optimization Cycle:   2

                       Coordinates (Angstroms)
     ATOM                X               Y               Z
      1  S        -0.8527030669   -1.5491885707    0.2182002864
      2  C        -1.8304361475    0.0172153504    0.2640069307
      3  C        -3.2822280847   -0.2844152182   -0.1183969731
      4  C        -4.1555279379    0.9811752475    0.0890274447
      5  O        -3.9869718706    1.7500975375    0.9987413765
      6  O        -5.1396880372    1.1094462038   -0.8061047384
      7  N        -3.5021815959   -0.8124654974   -1.4751138509
      8  S         0.9048576673   -1.0408051112    1.2121890049
      9  H        -1.3968550785    0.7419976387   -0.4302661921
     10  H        -1.7972467616    0.4314538814    1.2699774136
     11  H        -3.6839272493   -1.0223841813    0.5848365440
     12  H        -5.0170725716    0.3710172315   -1.4466464861
     13  H        -3.4377050648   -1.8234588751   -1.5111285969
     14  H        -2.8269091330   -0.4399546441   -2.1376637128
     15  C         2.0160002563   -0.4848850602   -0.1612179146
     16  C         3.3059821772    0.0985600369    0.4278062921
     17  C         4.2774774802    0.3610285480   -0.7526679421
     18  N         3.0591350650    1.3545997936    1.1576090819
     19  O         4.7953161284   -0.5319776797   -1.3701709734
     20  O         4.4699446845    1.6554698980   -1.0199773204
     21  H         1.4967965522    0.2692062493   -0.7571142764
     22  H         2.2620645932   -1.3371554792   -0.7915163004
     23  H         3.6615204255    1.4403628303    1.9696336606
     24  H         2.1006006724    1.4164637020    1.4865017987
     25  H         3.9290987438    2.1408413341   -0.3512813337
     26  H         3.7849208532   -0.6616878658    1.0539429772
   Point Group: c1    Number of degrees of freedom:    72


   Energy is  -1442.932273258

 Hessian Updated using BFGS Update

 65 Hessian modes will be used to form the next step
  Hessian Eigenvalues:
     0.001973    0.002037    0.002260    0.002923    0.004685    0.004907
     0.005419    0.006047    0.007842    0.008872    0.023310    0.023925
     0.037178    0.038412    0.040076    0.048189    0.050134    0.050846
     0.051006    0.051956    0.058538    0.058892    0.063559    0.067990
     0.108923    0.109284    0.135545    0.135899    0.150419    0.161833
     0.168089    0.174959    0.182118    0.189443    0.220195    0.220559
     0.222728    0.225818    0.241537    0.249947    0.249966    0.260967
     0.268105    0.274746    0.278704    0.290636    0.292056    0.337713
     0.339528    0.340852    0.342245    0.345619    0.347068    0.354115
     0.359071    0.422042    0.445422    0.447119    0.448241    0.463398
     0.491135    0.577052    0.585709    0.954504    1.008598

 Minimum Search - Taking Simple RFO Step
 Searching for Lamda that Minimizes Along All modes
 Value Taken    Lamda =  -0.00074951
 Calculated Step too Large.  Step scaled by  0.837938
 Step Taken.  Stepsize is  0.300000

                             Maximum     Tolerance    Cnvgd?
         Gradient           0.002654      0.000300      NO
         Displacement       0.141943      0.001200      NO
         Energy change     -0.000411      0.000001      NO


 New Cartesian Coordinates Obtained by Inverse Iteration

 Displacement from previous Coordinates is:  1.516716
 ----------------------------------------------------------------
             Standard Nuclear Orientation (Angstroms)
    I     Atom           X                Y                Z
 ----------------------------------------------------------------
    1      S      -0.8744371719    -1.6388766544     0.3034698987
    2      C      -1.7570775593    -0.0195592583     0.2357962197
    3      C      -3.2273815449    -0.2650837228    -0.1103673460
    4      C      -4.0293185053     1.0561914359     0.0046152795
    5      O      -3.8010183488     1.8883561767     0.8360758543
    6      O      -5.0016857421     1.1834235490    -0.9022953148
    7      N      -3.4862178983    -0.8916873154    -1.4163903565
    8      S       0.9239775084    -1.1460366960     1.2418483158
    9      H      -1.2909228946     0.6188296408    -0.5167132753
   10      H      -1.6833272103     0.4634537166     1.2060711447
   11      H      -3.6645839360    -0.9131812460     0.6551849803
   12      H      -4.9447594567     0.3963557094    -1.4813893289
   13      H      -3.5276353872    -1.9004218536    -1.3653555530
   14      H      -2.7850562367    -0.6455232958    -2.1066975851
   15      C       1.9455909910    -0.4813726798    -0.1504905659
   16      C       3.2520334877     0.0976832967     0.4044615020
   17      C       4.1521055244     0.4588624134    -0.8032371605
   18      N       3.0137995637     1.2962751830     1.2253927684
   19      O       4.5769767087    -0.3685516491    -1.5585891613
   20      O       4.3568740719     1.7691673600    -0.9581709254
   21      H       1.3770666094     0.2901423883    -0.6706164765
   22      H       2.1732116689    -1.2902794639    -0.8385363262
   23      H       3.6700583862     1.3700003512     1.9924642435
   24      H       2.0807359290     1.3065448770     1.6193438981
   25      H       3.9205044150     2.2011843319    -0.1932528645
   26      H       3.7847497278    -0.6853392951     0.9505843349
 ----------------------------------------------------------------
 Nuclear Repulsion Energy =  1120.4987172303 hartrees
 There are       63 alpha and       63 beta electrons
 Applying Cartesian multipole field
    Component          Value
    ---------          -----
     (2,0,0)        1.00000E-12
     (0,2,0)        2.00000E-11
     (0,0,2)       -3.00000E-11
 Nucleus-field energy     =     0.0000000048 hartrees
 Requested basis set is 6-311++G(d,p)
 There are 158 shells and 408 basis functions
 A cutoff of  1.0D-11 yielded   9379 shell pairs
 There are     60974 function pairs (     64706 Cartesian)
 Smallest overlap matrix eigenvalue = 6.79E-06
 Guess MOs from SCF MO coefficient file
 Reading MOs from coefficient file
 Reading MOs from coefficient file
 A restricted hybrid HF-DFT SCF calculation will be
 performed using Pulay DIIS extrapolation
 Exchange:     0.2000 Hartree-Fock + 0.0800 Slater + 0.7200 B88
 Correlation:  0.1900 VWN1RPA + 0.8100 LYP
 Using SG-1 standard quadrature grid
 SCF converges when DIIS error is below 1.0E-08
 Geometry optimization detected.  Setting ReadMinima to 0
 Setting SaveMinima to 0
 ---------------------------------------
  Cycle       Energy         DIIS Error
 ---------------------------------------
    1   -1442.8683418925      2.44E-03
    2   -1442.9295759223      2.90E-04
    3   -1442.9295415700      3.43E-04
    4   -1442.9313832919      1.08E-04
    5   -1442.9315409084      3.81E-05
    6   -1442.9315608210      1.39E-05
    7   -1442.9315641261      4.15E-06
    8   -1442.9315643668      1.14E-06
    9   -1442.9315642983      3.48E-07
   10   -1442.9315643564      8.42E-08
   11   -1442.9315643737      4.41E-08
   12   -1442.9315643630      1.94E-08
   13   -1442.9315643643      5.24E-09 Convergence criterion met
 ---------------------------------------
 SCF time:  CPU 351.42 s  wall 351.87 s
 SCF   energy in the final basis set = -1442.9315643643
 Total energy in the final basis set = -1442.9315643643

 --------------------------------------------------------------

                    Orbital Energies (a.u.)
 --------------------------------------------------------------

 Alpha MOs
 -- Occupied --
-88.893 -88.893 -19.177 -19.175 -19.123 -19.120 -14.352 -14.348
-10.317 -10.314 -10.259 -10.256 -10.236 -10.233  -7.978  -7.977
 -5.943  -5.942  -5.938  -5.938  -5.931  -5.930  -1.123  -1.120
 -1.042  -1.040  -0.944  -0.941  -0.850  -0.809  -0.766  -0.714
 -0.668  -0.625  -0.619  -0.613  -0.571  -0.554  -0.547  -0.534
 -0.515  -0.507  -0.478  -0.469  -0.461  -0.461  -0.451  -0.448
 -0.439  -0.414  -0.409  -0.404  -0.387  -0.374  -0.354  -0.336
 -0.334  -0.326  -0.322  -0.287  -0.284  -0.275  -0.263
 -- Virtual --
 -0.066  -0.035  -0.024  -0.024  -0.013  -0.009   0.000   0.002
  0.008   0.012   0.018   0.024   0.032   0.040   0.044   0.051
  0.054   0.057   0.065   0.069   0.076   0.078   0.080   0.082
  0.088   0.092   0.094   0.102   0.105   0.105   0.109   0.113
  0.119   0.120   0.123   0.126   0.127   0.133   0.137   0.139
  0.141   0.146   0.151   0.154   0.157   0.161   0.167   0.170
  0.176   0.179   0.185   0.190   0.192   0.197   0.203   0.206
  0.208   0.211   0.214   0.218   0.228   0.234   0.238   0.248
  0.249   0.253   0.257   0.257   0.265   0.271   0.273   0.277
  0.279   0.289   0.295   0.296   0.306   0.309   0.311   0.312
  0.316   0.319   0.330   0.333   0.339   0.344   0.351   0.356
  0.360   0.362   0.379   0.381   0.394   0.395   0.397   0.405
  0.413   0.422   0.445   0.458   0.465   0.469   0.473   0.478
  0.502   0.509   0.524   0.535   0.539   0.557   0.559   0.575
  0.584   0.593   0.606   0.609   0.617   0.619   0.632   0.641
  0.649   0.663   0.678   0.689   0.698   0.712   0.718   0.723
  0.726   0.743   0.747   0.760   0.769   0.787   0.795   0.800
  0.814   0.817   0.833   0.837   0.848   0.850   0.878   0.879
  0.897   0.904   0.920   0.928   0.943   0.957   0.974   1.004
  1.018   1.023   1.036   1.051   1.059   1.062   1.102   1.108
  1.131   1.153   1.156   1.161   1.167   1.177   1.187   1.198
  1.208   1.214   1.234   1.239   1.251   1.272   1.286   1.326
  1.329   1.344   1.370   1.414   1.431   1.446   1.474   1.477
  1.497   1.526   1.530   1.541   1.552   1.560   1.578   1.590
  1.594   1.607   1.620   1.629   1.633   1.640   1.654   1.665
  1.670   1.676   1.688   1.713   1.737   1.746   1.750   1.758
  1.772   1.782   1.790   1.799   1.817   1.837   1.854   1.868
  1.875   1.895   1.947   1.951   1.964   1.981   1.984   2.012
  2.026   2.046   2.057   2.081   2.101   2.114   2.141   2.160
  2.171   2.198   2.225   2.251   2.266   2.285   2.290   2.447
  2.483   2.488   2.495   2.520   2.525   2.532   2.551   2.559
  2.572   2.583   2.599   2.612   2.630   2.683   2.699   2.703
  2.726   2.764   2.772   2.786   2.792   2.804   2.810   2.847
  2.871   2.878   2.883   2.898   2.912   2.943   2.959   2.969
  2.974   3.038   3.063   3.089   3.101   3.116   3.127   3.152
  3.157   3.192   3.197   3.236   3.244   3.331   3.351   3.387
  3.388   3.491   3.498   3.573   3.581   3.682   3.683   3.733
  3.756   3.839   3.841   3.956   3.991   4.024   4.031   4.093
  4.098   4.176   4.195   4.704   4.715   4.819   4.823   4.983
  4.989   5.063   5.074   5.157   5.160   5.399   5.408   5.566
  5.572   5.871   5.879   7.869   7.886  17.317  17.324  17.365
 17.412  17.453  17.509  23.753  23.760  23.804  23.813  23.842
 23.850  35.563  35.569  49.860  49.880  50.017  50.020 189.043
189.063
 --------------------------------------------------------------

          Ground-State Mulliken Net Atomic Charges

     Atom                 Charge (a.u.)
  ----------------------------------------
      1 S                     0.248748
      2 C                    -0.627167
      3 C                    -0.171016
      4 C                    -0.065831
      5 O                    -0.257109
      6 O                    -0.156336
      7 N                    -0.435895
      8 S                     0.069490
      9 H                     0.228649
     10 H                     0.212839
     11 H                     0.223232
     12 H                     0.295369
     13 H                     0.282727
     14 H                     0.258895
     15 C                    -0.277471
     16 C                    -0.422910
     17 C                    -0.121897
     18 N                    -0.413687
     19 O                    -0.245765
     20 O                    -0.101174
     21 H                     0.191822
     22 H                     0.238588
     23 H                     0.268596
     24 H                     0.255502
     25 H                     0.299659
     26 H                     0.222143
  ----------------------------------------
  Sum of atomic charges =     0.000000

 -----------------------------------------------------------------
                    Cartesian Multipole Moments
 -----------------------------------------------------------------
    Charge (ESU x 10^10)
                 0.0000
    Dipole Moment (Debye)
         X      -0.8785      Y      -2.1595      Z       1.4341
       Tot       2.7372
    Quadrupole Moments (Debye-Ang)
        XX    -123.4395     XY      20.6511     YY    -107.4523
        XZ      26.0722     YZ       2.6070     ZZ     -99.6506
    Octopole Moments (Debye-Ang^2)
       XXX     -31.8525    XXY     -68.5638    XYY      20.1708
       YYY      -3.6859    XXZ      75.9234    XYZ      13.5636
       YYZ      -6.4283    XZZ     -18.4492    YZZ       5.5237
       ZZZ       0.5879
    Hexadecapole Moments (Debye-Ang^3)
      XXXX   -6843.7865   XXXY     367.6275   XXYY   -1284.3932
      XYYY      74.2337   YYYY    -923.0894   XXXZ     469.9496
      XXYZ      38.6957   XYYZ      46.6673   YYYZ      41.5038
      XXZZ   -1164.4294   XYZZ      26.9771   YYZZ    -262.4093
      XZZZ      78.1963   YZZZ      43.9035   ZZZZ    -605.7475
 -----------------------------------------------------------------
 Calculating analytic gradient of the SCF energy
 Gradient of SCF Energy
            1           2           3           4           5           6
    1  -0.0010308   0.0010646   0.0019532  -0.0026957  -0.0008762   0.0026759
    2   0.0005716   0.0008845   0.0010552   0.0010229  -0.0034979  -0.0009096
    3   0.0011118  -0.0005480   0.0010968   0.0056764  -0.0060725  -0.0001522
            7           8           9          10          11          12
    1   0.0013676   0.0007765  -0.0003185   0.0000771  -0.0002471  -0.0010799
    2  -0.0017642  -0.0008234  -0.0007787  -0.0008860   0.0013195   0.0020795
    3  -0.0005867  -0.0010139   0.0006076  -0.0010084  -0.0006883   0.0011230
           13          14          15          16          17          18
    1  -0.0001581  -0.0006761  -0.0005455  -0.0005776   0.0054225  -0.0015508
    2   0.0015288  -0.0005944   0.0012860  -0.0021704  -0.0028202  -0.0002208
    3  -0.0006462   0.0004322  -0.0008925  -0.0005799  -0.0003631   0.0015530
           19          20          21          22          23          24
    1  -0.0033374  -0.0039382   0.0001597  -0.0006855  -0.0008457   0.0013236
    2   0.0050250  -0.0014405  -0.0009749   0.0005847   0.0011791  -0.0003171
    3   0.0029203  -0.0001669   0.0001370   0.0011631  -0.0017887  -0.0002918
           25          26
    1   0.0037488  -0.0000063
    2  -0.0009054   0.0015667
    3   0.0000101  -0.0010321
 Max gradient component =       6.072E-03
 RMS gradient           =       1.876E-03
 Gradient time:  CPU 125.60 s  wall 125.66 s
 Geometry Optimization Parameters
   NAtoms,    NIC,     NZ,  NCons,   NDum,   NFix, NCnnct, MaxDiis
       26     170       0       0       0       0       0       0

 Cartesian Hessian Update
 Hessian Updated using BFGS Update


** GEOMETRY OPTIMIZATION IN DELOCALIZED INTERNAL COORDINATES **
   Searching for a Minimum

   Optimization Cycle:   3

                       Coordinates (Angstroms)
     ATOM                X               Y               Z
      1  S        -0.8744371719   -1.6388766544    0.3034698987
      2  C        -1.7570775593   -0.0195592583    0.2357962197
      3  C        -3.2273815449   -0.2650837228   -0.1103673460
      4  C        -4.0293185053    1.0561914359    0.0046152795
      5  O        -3.8010183488    1.8883561767    0.8360758543
      6  O        -5.0016857421    1.1834235490   -0.9022953148
      7  N        -3.4862178983   -0.8916873154   -1.4163903565
      8  S         0.9239775084   -1.1460366960    1.2418483158
      9  H        -1.2909228946    0.6188296408   -0.5167132753
     10  H        -1.6833272103    0.4634537166    1.2060711447
     11  H        -3.6645839360   -0.9131812460    0.6551849803
     12  H        -4.9447594567    0.3963557094   -1.4813893289
     13  H        -3.5276353872   -1.9004218536   -1.3653555530
     14  H        -2.7850562367   -0.6455232958   -2.1066975851
     15  C         1.9455909910   -0.4813726798   -0.1504905659
     16  C         3.2520334877    0.0976832967    0.4044615020
     17  C         4.1521055244    0.4588624134   -0.8032371605
     18  N         3.0137995637    1.2962751830    1.2253927684
     19  O         4.5769767087   -0.3685516491   -1.5585891613
     20  O         4.3568740719    1.7691673600   -0.9581709254
     21  H         1.3770666094    0.2901423883   -0.6706164765
     22  H         2.1732116689   -1.2902794639   -0.8385363262
     23  H         3.6700583862    1.3700003512    1.9924642435
     24  H         2.0807359290    1.3065448770    1.6193438981
     25  H         3.9205044150    2.2011843319   -0.1932528645
     26  H         3.7847497278   -0.6853392951    0.9505843349
   Point Group: c1    Number of degrees of freedom:    72


   Energy is  -1442.931564364

 Hessian Updated using BFGS Update

 68 Hessian modes will be used to form the next step
  Hessian Eigenvalues:
     0.002000    0.002007    0.002111    0.002275    0.004528    0.004717
     0.004930    0.005804    0.006322    0.007852    0.013528    0.023865
     0.037055    0.037634    0.039845    0.040243    0.050056    0.050701
     0.050933    0.051782    0.053421    0.058578    0.058893    0.063774
     0.067897    0.109081    0.109592    0.135579    0.135898    0.152948
     0.160543    0.162253    0.168225    0.175748    0.184530    0.189537
     0.220324    0.220426    0.222864    0.226124    0.241751    0.249949
     0.249968    0.251076    0.261655    0.263334    0.274721    0.276431
     0.290676    0.292139    0.339510    0.340392    0.341172    0.342243
     0.346168    0.347069    0.354050    0.355998    0.429980    0.445859
     0.447240    0.448238    0.461372    0.491253    0.577222    0.584594
     0.992136    1.008706

 Minimum Search - Taking Simple RFO Step
 Searching for Lamda that Minimizes Along All modes
 Value Taken    Lamda =  -0.00154347
 Step Taken.  Stepsize is  0.240573

                             Maximum     Tolerance    Cnvgd?
         Gradient           0.004845      0.000300      NO
         Displacement       0.162535      0.001200      NO
         Energy change      0.000709      0.000001      NO


 New Cartesian Coordinates Obtained by Inverse Iteration

 Displacement from previous Coordinates is:  1.735141
 ----------------------------------------------------------------
             Standard Nuclear Orientation (Angstroms)
    I     Atom           X                Y                Z
 ----------------------------------------------------------------
    1      S      -0.8508909788    -1.5317001123     0.1880892189
    2      C      -1.8469505846     0.0221583408     0.2615884243
    3      C      -3.2957071602    -0.2915988571    -0.1205081159
    4      C      -4.1819360922     0.9588086769     0.1094635054
    5      O      -4.0233538691     1.7127443163     1.0313569277
    6      O      -5.1555306902     1.0996374884    -0.7956770787
    7      N      -3.5087126420    -0.8031893120    -1.4829192311
    8      S       0.8961421367    -1.0129675992     1.2037314767
    9      H      -1.4244336727     0.7616991418    -0.4231166705
   10      H      -1.8135796645     0.4187266286     1.2741680837
   11      H      -3.6876963495    -1.0414143761     0.5754629847
   12      H      -5.0269995043     0.3739511076    -1.4439797055
   13      H      -3.4688951425    -1.8140124962    -1.5270802332
   14      H      -2.8237652056    -0.4381715462    -2.1377865821
   15      C       2.0259495688    -0.4800692303    -0.1635388841
   16      C       3.3129643809     0.1029392606     0.4314957564
   17      C       4.2988476976     0.3420114928    -0.7393258627
   18      N       3.0657118779     1.3708040338     1.1365523571
   19      O       4.7806619293    -0.5592945428    -1.3705059144
   20      O       4.5234400067     1.6334738870    -1.0013022922
   21      H       1.5176562660     0.2685629194    -0.7744442244
   22      H       2.2733009006    -1.3428461231    -0.7781657212
   23      H       3.6685226533     1.4751568647     1.9449474585
   24      H       2.1069084300     1.4423895796     1.4599335720
   25      H       4.0115242151     2.1344172430    -0.3273269033
   26      H       3.7810841934    -0.6516594857     1.0720938540
 ----------------------------------------------------------------
 Nuclear Repulsion Energy =  1115.3198034763 hartrees
 There are       63 alpha and       63 beta electrons
 Applying Cartesian multipole field
    Component          Value
    ---------          -----
     (2,0,0)        1.00000E-12
     (0,2,0)        2.00000E-11
     (0,0,2)       -3.00000E-11
 Nucleus-field energy     =     0.0000000041 hartrees
 Requested basis set is 6-311++G(d,p)
 There are 158 shells and 408 basis functions
 A cutoff of  1.0D-11 yielded   9317 shell pairs
 There are     60395 function pairs (     64091 Cartesian)
 Smallest overlap matrix eigenvalue = 6.73E-06
 Guess MOs from SCF MO coefficient file
 Reading MOs from coefficient file
 Reading MOs from coefficient file
 A restricted hybrid HF-DFT SCF calculation will be
 performed using Pulay DIIS extrapolation
 Exchange:     0.2000 Hartree-Fock + 0.0800 Slater + 0.7200 B88
 Correlation:  0.1900 VWN1RPA + 0.8100 LYP
 Using SG-1 standard quadrature grid
 SCF converges when DIIS error is below 1.0E-08
 Geometry optimization detected.  Setting ReadMinima to 0
 Setting SaveMinima to 0
 ---------------------------------------
  Cycle       Energy         DIIS Error
 ---------------------------------------
    1   -1442.8474211871      2.56E-03
    2   -1442.9288314743      3.84E-04
    3   -1442.9285557668      4.26E-04
    4   -1442.9321576070      9.04E-05
    5   -1442.9322653622      4.63E-05
    6   -1442.9322944915      1.52E-05
    7   -1442.9322979240      4.72E-06
    8   -1442.9322984664      1.09E-06
    9   -1442.9322983693      4.35E-07
   10   -1442.9322984436      1.31E-07
   11   -1442.9322983438      3.62E-08
   12   -1442.9322983417      1.13E-08
   13   -1442.9322983440      4.47E-09 Convergence criterion met
 ---------------------------------------
 SCF time:  CPU 355.26 s  wall 355.64 s
 SCF   energy in the final basis set = -1442.9322983440
 Total energy in the final basis set = -1442.9322983440

 --------------------------------------------------------------

                    Orbital Energies (a.u.)
 --------------------------------------------------------------

 Alpha MOs
 -- Occupied --
-88.894 -88.893 -19.177 -19.175 -19.123 -19.120 -14.354 -14.349
-10.318 -10.315 -10.259 -10.256 -10.236 -10.234  -7.978  -7.978
 -5.943  -5.943  -5.939  -5.938  -5.932  -5.931  -1.122  -1.119
 -1.041  -1.039  -0.945  -0.942  -0.850  -0.809  -0.766  -0.714
 -0.667  -0.624  -0.618  -0.613  -0.572  -0.553  -0.548  -0.534
 -0.515  -0.507  -0.477  -0.468  -0.461  -0.461  -0.451  -0.447
 -0.439  -0.413  -0.409  -0.405  -0.386  -0.377  -0.353  -0.336
 -0.334  -0.327  -0.323  -0.287  -0.284  -0.270  -0.269
 -- Virtual --
 -0.066  -0.035  -0.026  -0.024  -0.014  -0.010  -0.001   0.002
  0.008   0.012   0.017   0.024   0.031   0.041   0.044   0.048
  0.053   0.056   0.063   0.069   0.074   0.079   0.080   0.082
  0.087   0.093   0.094   0.100   0.103   0.106   0.109   0.112
  0.119   0.120   0.120   0.124   0.128   0.132   0.137   0.139
  0.142   0.145   0.148   0.154   0.157   0.159   0.163   0.167
  0.175   0.181   0.185   0.189   0.194   0.194   0.204   0.204
  0.206   0.210   0.212   0.218   0.225   0.232   0.237   0.247
  0.249   0.252   0.254   0.258   0.264   0.271   0.272   0.276
  0.278   0.285   0.295   0.297   0.299   0.309   0.310   0.312
  0.314   0.319   0.331   0.334   0.336   0.340   0.348   0.353
  0.356   0.364   0.380   0.381   0.384   0.396   0.402   0.407
  0.414   0.422   0.447   0.454   0.461   0.466   0.472   0.477
  0.493   0.508   0.528   0.533   0.539   0.552   0.555   0.571
  0.585   0.593   0.606   0.609   0.613   0.620   0.633   0.642
  0.642   0.663   0.669   0.686   0.696   0.708   0.713   0.723
  0.728   0.739   0.745   0.758   0.768   0.786   0.791   0.799
  0.815   0.817   0.832   0.836   0.843   0.847   0.876   0.880
  0.896   0.902   0.923   0.925   0.944   0.952   0.976   1.000
  1.014   1.022   1.034   1.046   1.058   1.067   1.101   1.109
  1.132   1.152   1.155   1.160   1.165   1.172   1.187   1.197
  1.208   1.214   1.233   1.242   1.249   1.272   1.284   1.326
  1.330   1.341   1.367   1.410   1.430   1.447   1.472   1.473
  1.499   1.524   1.530   1.544   1.551   1.557   1.578   1.589
  1.592   1.605   1.619   1.626   1.627   1.639   1.653   1.666
  1.670   1.674   1.688   1.713   1.736   1.745   1.751   1.757
  1.770   1.780   1.789   1.798   1.815   1.835   1.852   1.868
  1.876   1.894   1.945   1.946   1.966   1.979   1.987   2.008
  2.026   2.043   2.061   2.081   2.101   2.115   2.144   2.152
  2.172   2.198   2.216   2.247   2.263   2.283   2.287   2.445
  2.475   2.486   2.492   2.519   2.523   2.530   2.545   2.557
  2.572   2.583   2.597   2.610   2.626   2.685   2.700   2.701
  2.726   2.756   2.762   2.788   2.792   2.806   2.809   2.845
  2.871   2.877   2.884   2.900   2.912   2.942   2.956   2.963
  2.977   3.037   3.062   3.088   3.100   3.112   3.123   3.149
  3.153   3.190   3.194   3.235   3.242   3.326   3.350   3.384
  3.386   3.487   3.494   3.572   3.578   3.680   3.680   3.735
  3.748   3.835   3.836   3.958   3.992   4.025   4.033   4.089
  4.092   4.175   4.193   4.699   4.710   4.816   4.821   4.982
  4.987   5.061   5.071   5.154   5.159   5.398   5.405   5.559
  5.565   5.868   5.875   7.868   7.882  17.314  17.326  17.362
 17.411  17.449  17.514  23.751  23.759  23.799  23.808  23.837
 23.846  35.561  35.566  49.858  49.877  50.014  50.016 189.041
189.059
 --------------------------------------------------------------

          Ground-State Mulliken Net Atomic Charges

     Atom                 Charge (a.u.)
  ----------------------------------------
      1 S                     0.278175
      2 C                    -0.668899
      3 C                    -0.164916
      4 C                    -0.049088
      5 O                    -0.261242
      6 O                    -0.161293
      7 N                    -0.433034
      8 S                     0.108034
      9 H                     0.232593
     10 H                     0.210699
     11 H                     0.226919
     12 H                     0.296855
     13 H                     0.282167
     14 H                     0.259097
     15 C                    -0.354603
     16 C                    -0.412760
     17 C                    -0.104638
     18 N                    -0.401170
     19 O                    -0.251558
     20 O                    -0.102803
     21 H                     0.189020
     22 H                     0.237472
     23 H                     0.268026
     24 H                     0.251406
     25 H                     0.299909
     26 H                     0.225631
  ----------------------------------------
  Sum of atomic charges =    -0.000000

 -----------------------------------------------------------------
                    Cartesian Multipole Moments
 -----------------------------------------------------------------
    Charge (ESU x 10^10)
                 0.0000
    Dipole Moment (Debye)
         X      -0.9140      Y      -1.5152      Z       0.8339
       Tot       1.9562
    Quadrupole Moments (Debye-Ang)
        XX    -130.5759     XY      21.7105     YY    -105.5709
        XZ      27.2995     YZ       1.4764     ZZ     -99.0800
    Octopole Moments (Debye-Ang^2)
       XXX     -37.2783    XXY     -62.2264    XYY      16.6130
       YYY       1.6845    XXZ      66.1914    XYZ      14.9099
       YYZ      -7.7138    XZZ     -13.2071    YZZ       5.1157
       ZZZ      -4.3977
    Hexadecapole Moments (Debye-Ang^3)
      XXXX   -7556.4531   XXXY     442.5116   XXYY   -1327.6797
      XYYY      79.2284   YYYY    -819.5086   XXXZ     549.2198
      XXYZ       2.7093   XYYZ      57.6860   YYYZ      12.2643
      XXZZ   -1219.6083   XYZZ      38.2338   YYZZ    -240.9594
      XZZZ      95.9981   YZZZ      12.6409   ZZZZ    -580.5166
 -----------------------------------------------------------------
 Calculating analytic gradient of the SCF energy
 Gradient of SCF Energy
            1           2           3           4           5           6
    1   0.0002579  -0.0000677   0.0005905  -0.0004468   0.0000181   0.0007614
    2   0.0005234  -0.0002897   0.0004858   0.0000068  -0.0004822  -0.0009407
    3  -0.0001509   0.0004200  -0.0000012   0.0011563  -0.0011114  -0.0005583
            7           8           9          10          11          12
    1  -0.0001644  -0.0003967  -0.0001033  -0.0000014  -0.0002691  -0.0002619
    2  -0.0001471   0.0004172  -0.0002217  -0.0000655   0.0002722   0.0006438
    3  -0.0000942  -0.0003512   0.0000640  -0.0000867  -0.0000986   0.0005760
           13          14          15          16          17          18
    1   0.0000272  -0.0001383   0.0001518  -0.0002757   0.0019277  -0.0002273
    2   0.0002649  -0.0000750  -0.0004301  -0.0005224  -0.0005482   0.0000987
    3  -0.0000345   0.0001230   0.0000102  -0.0002801   0.0006865  -0.0002070
           19          20          21          22          23          24
    1  -0.0010564  -0.0016998   0.0000405  -0.0000929  -0.0000232   0.0002283
    2   0.0007425  -0.0002123  -0.0002154   0.0000752   0.0001978  -0.0000184
    3   0.0001308   0.0005644   0.0002183   0.0001183  -0.0005226  -0.0001325
           25          26
    1   0.0011501   0.0000713
    2   0.0000920   0.0003484
    3  -0.0001298  -0.0003089
 Max gradient component =       1.928E-03
 RMS gradient           =       5.052E-04
 Gradient time:  CPU 126.08 s  wall 126.15 s
 Geometry Optimization Parameters
   NAtoms,    NIC,     NZ,  NCons,   NDum,   NFix, NCnnct, MaxDiis
       26     170       0       0       0       0       0       0

 Cartesian Hessian Update
 Hessian Updated using BFGS Update


** GEOMETRY OPTIMIZATION IN DELOCALIZED INTERNAL COORDINATES **
   Searching for a Minimum

   Optimization Cycle:   4

                       Coordinates (Angstroms)
     ATOM                X               Y               Z
      1  S        -0.8508909788   -1.5317001123    0.1880892189
      2  C        -1.8469505846    0.0221583408    0.2615884243
      3  C        -3.2957071602   -0.2915988571   -0.1205081159
      4  C        -4.1819360922    0.9588086769    0.1094635054
      5  O        -4.0233538691    1.7127443163    1.0313569277
      6  O        -5.1555306902    1.0996374884   -0.7956770787
      7  N        -3.5087126420   -0.8031893120   -1.4829192311
      8  S         0.8961421367   -1.0129675992    1.2037314767
      9  H        -1.4244336727    0.7616991418   -0.4231166705
     10  H        -1.8135796645    0.4187266286    1.2741680837
     11  H        -3.6876963495   -1.0414143761    0.5754629847
     12  H        -5.0269995043    0.3739511076   -1.4439797055
     13  H        -3.4688951425   -1.8140124962   -1.5270802332
     14  H        -2.8237652056   -0.4381715462   -2.1377865821
     15  C         2.0259495688   -0.4800692303   -0.1635388841
     16  C         3.3129643809    0.1029392606    0.4314957564
     17  C         4.2988476976    0.3420114928   -0.7393258627
     18  N         3.0657118779    1.3708040338    1.1365523571
     19  O         4.7806619293   -0.5592945428   -1.3705059144
     20  O         4.5234400067    1.6334738870   -1.0013022922
     21  H         1.5176562660    0.2685629194   -0.7744442244
     22  H         2.2733009006   -1.3428461231   -0.7781657212
     23  H         3.6685226533    1.4751568647    1.9449474585
     24  H         2.1069084300    1.4423895796    1.4599335720
     25  H         4.0115242151    2.1344172430   -0.3273269033
     26  H         3.7810841934   -0.6516594857    1.0720938540
   Point Group: c1    Number of degrees of freedom:    72


   Energy is  -1442.932298344

 Hessian Updated using BFGS Update

 70 Hessian modes will be used to form the next step
  Hessian Eigenvalues:
     0.001999    0.002001    0.002253    0.002340    0.004676    0.004880
     0.005066    0.005915    0.006856    0.007885    0.015035    0.023858
     0.035075    0.037076    0.038547    0.040045    0.048740    0.050177
     0.050898    0.051144    0.051979    0.058554    0.058891    0.063653
     0.067906    0.109058    0.109368    0.135532    0.135900    0.150523
     0.159931    0.160393    0.161871    0.169089    0.176474    0.182043
     0.189139    0.220265    0.220536    0.222750    0.225783    0.241877
     0.249832    0.249955    0.249999    0.251165    0.261490    0.264800
     0.274894    0.276695    0.290630    0.292083    0.338794    0.339576
     0.340830    0.342231    0.345925    0.347068    0.354075    0.355874
     0.424470    0.445521    0.447134    0.448228    0.461173    0.491102
     0.577048    0.582630    0.971349    1.008557

 Minimum Search - Taking Simple RFO Step
 Searching for Lamda that Minimizes Along All modes
 Value Taken    Lamda =  -0.00112964
 Calculated Step too Large.  Step scaled by  0.585638
 Step Taken.  Stepsize is  0.300000

                             Maximum     Tolerance    Cnvgd?
         Gradient           0.001384      0.000300      NO
         Displacement       0.135892      0.001200      NO
         Energy change     -0.000734      0.000001      NO


 New Cartesian Coordinates Obtained by Inverse Iteration

 Displacement from previous Coordinates is:  1.610033
 ----------------------------------------------------------------
             Standard Nuclear Orientation (Angstroms)
    I     Atom           X                Y                Z
 ----------------------------------------------------------------
    1      S      -0.8657957895    -1.6341789602     0.2756380387
    2      C      -1.7585615861    -0.0160592932     0.2252258493
    3      C      -3.2319219439    -0.2639341269    -0.1106908043
    4      C      -4.0243006372     1.0628544619     0.0194183695
    5      O      -3.8137200736     1.8682840085     0.8896676135
    6      O      -5.0030210586     1.1890025139    -0.8836266209
    7      N      -3.5041359041    -0.8719928053    -1.4218326083
    8      S       0.9238050199    -1.1521316951     1.2300077449
    9      H      -1.3006860246     0.6347484085    -0.5257235373
   10      H      -1.6837732969     0.4653855525     1.1994834431
   11      H      -3.6580999504    -0.9272486486     0.6515788946
   12      H      -4.9189268045     0.4046636798    -1.4733738393
   13      H      -3.5184504207    -1.8851770122    -1.3785699298
   14      H      -2.8088355511    -0.6032015246    -2.1133167538
   15      C       1.9628552679    -0.4837719225    -0.1514310520
   16      C       3.2645649720     0.0928770589     0.4174336394
   17      C       4.1776710493     0.4452984567    -0.7853430167
   18      N       3.0245436379     1.2975578796     1.2284233928
   19      O       4.7320543512    -0.3971076581    -1.4430916803
   20      O       4.2981256884     1.7595880049    -1.0033417280
   21      H       1.4030911127     0.2946308547    -0.6765127933
   22      H       2.2011425574    -1.2892583215    -0.8448395869
   23      H       3.6588383182     1.3442472860     2.0199369658
   24      H       2.0784224579     1.3201089104     1.5975717885
   25      H       3.7349364373     2.1892326764    -0.3164758953
   26      H       3.7844408711    -0.6938604844     0.9769903061
 ----------------------------------------------------------------
 Nuclear Repulsion Energy =  1118.9957149091 hartrees
 There are       63 alpha and       63 beta electrons
 Applying Cartesian multipole field
    Component          Value
    ---------          -----
     (2,0,0)        1.00000E-12
     (0,2,0)        2.00000E-11
     (0,0,2)       -3.00000E-11
 Nucleus-field energy     =     0.0000000049 hartrees
 Requested basis set is 6-311++G(d,p)
 There are 158 shells and 408 basis functions
 A cutoff of  1.0D-11 yielded   9374 shell pairs
 There are     60833 function pairs (     64549 Cartesian)
 Smallest overlap matrix eigenvalue = 6.73E-06
 Guess MOs from SCF MO coefficient file
 Reading MOs from coefficient file
 Reading MOs from coefficient file
 A restricted hybrid HF-DFT SCF calculation will be
 performed using Pulay DIIS extrapolation
 Exchange:     0.2000 Hartree-Fock + 0.0800 Slater + 0.7200 B88
 Correlation:  0.1900 VWN1RPA + 0.8100 LYP
 Using SG-1 standard quadrature grid
 SCF converges when DIIS error is below 1.0E-08
 Geometry optimization detected.  Setting ReadMinima to 0
 Setting SaveMinima to 0
 ---------------------------------------
  Cycle       Energy         DIIS Error
 ---------------------------------------
    1   -1442.8622959362      2.03E-03
    2   -1442.9299261887      2.70E-04
    3   -1442.9297673581      3.17E-04
    4   -1442.9315712013      8.05E-05
    5   -1442.9316635319      2.70E-05
    6   -1442.9316722722      1.34E-05
    7   -1442.9316744530      4.69E-06
    8   -1442.9316748986      1.11E-06
    9   -1442.9316747937      2.60E-07
   10   -1442.9316748617      7.63E-08
   11   -1442.9316748475      3.45E-08
   12   -1442.9316748419      1.34E-08
   13   -1442.9316748459      6.05E-09 Convergence criterion met
 ---------------------------------------
 SCF time:  CPU 354.73 s  wall 355.41 s
 SCF   energy in the final basis set = -1442.9316748459
 Total energy in the final basis set = -1442.9316748459

 --------------------------------------------------------------

                    Orbital Energies (a.u.)
 --------------------------------------------------------------

 Alpha MOs
 -- Occupied --
-88.895 -88.894 -19.178 -19.176 -19.124 -19.121 -14.355 -14.349
-10.319 -10.315 -10.260 -10.256 -10.238 -10.235  -7.979  -7.979
 -5.944  -5.943  -5.940  -5.939  -5.932  -5.932  -1.121  -1.118
 -1.041  -1.038  -0.946  -0.942  -0.851  -0.809  -0.767  -0.714
 -0.668  -0.624  -0.617  -0.613  -0.573  -0.551  -0.549  -0.534
 -0.515  -0.508  -0.478  -0.468  -0.461  -0.460  -0.452  -0.448
 -0.440  -0.414  -0.409  -0.405  -0.387  -0.375  -0.355  -0.336
 -0.333  -0.328  -0.323  -0.288  -0.285  -0.276  -0.265
 -- Virtual --
 -0.066  -0.037  -0.027  -0.024  -0.014  -0.010   0.000   0.002
  0.007   0.013   0.017   0.023   0.031   0.039   0.043   0.050
  0.053   0.057   0.064   0.068   0.076   0.078   0.079   0.082
  0.088   0.091   0.094   0.101   0.103   0.105   0.108   0.113
  0.117   0.119   0.121   0.125   0.127   0.133   0.137   0.138
  0.140   0.148   0.150   0.153   0.156   0.161   0.163   0.169
  0.175   0.178   0.184   0.189   0.192   0.197   0.200   0.205
  0.207   0.211   0.214   0.218   0.226   0.233   0.236   0.246
  0.249   0.253   0.256   0.257   0.263   0.270   0.273   0.275
  0.279   0.287   0.294   0.295   0.303   0.308   0.310   0.311
  0.314   0.318   0.329   0.333   0.338   0.341   0.350   0.353
  0.360   0.362   0.378   0.381   0.390   0.395   0.397   0.405
  0.413   0.419   0.447   0.456   0.461   0.466   0.468   0.475
  0.501   0.508   0.522   0.533   0.540   0.557   0.560   0.570
  0.582   0.592   0.604   0.606   0.613   0.617   0.632   0.638
  0.647   0.660   0.675   0.685   0.697   0.709   0.715   0.722
  0.727   0.741   0.746   0.758   0.771   0.789   0.795   0.799
  0.814   0.817   0.831   0.836   0.844   0.850   0.874   0.878
  0.895   0.904   0.917   0.927   0.944   0.958   0.974   0.995
  1.013   1.021   1.032   1.038   1.057   1.066   1.102   1.109
  1.131   1.150   1.154   1.160   1.165   1.173   1.188   1.194
  1.207   1.216   1.235   1.243   1.248   1.278   1.286   1.328
  1.331   1.341   1.364   1.406   1.428   1.444   1.467   1.486
  1.504   1.526   1.530   1.536   1.551   1.558   1.578   1.588
  1.597   1.604   1.616   1.626   1.634   1.636   1.651   1.666
  1.670   1.675   1.687   1.713   1.737   1.744   1.750   1.757
  1.766   1.781   1.788   1.794   1.811   1.837   1.850   1.864
  1.875   1.892   1.942   1.945   1.959   1.976   1.996   2.005
  2.025   2.043   2.059   2.081   2.106   2.114   2.134   2.148
  2.171   2.192   2.218   2.243   2.261   2.282   2.287   2.442
  2.477   2.483   2.492   2.518   2.520   2.527   2.546   2.558
  2.574   2.584   2.593   2.609   2.626   2.685   2.699   2.702
  2.728   2.733   2.759   2.790   2.793   2.810   2.818   2.849
  2.873   2.875   2.883   2.897   2.911   2.939   2.955   2.963
  2.980   3.035   3.059   3.087   3.096   3.111   3.120   3.146
  3.151   3.187   3.190   3.233   3.237   3.315   3.345   3.380
  3.383   3.483   3.489   3.570   3.577   3.676   3.678   3.727
  3.750   3.830   3.830   3.958   3.996   4.026   4.036   4.083
  4.089   4.175   4.189   4.694   4.705   4.812   4.816   4.980
  4.988   5.061   5.073   5.153   5.158   5.397   5.407   5.552
  5.556   5.866   5.871   7.867   7.885  17.315  17.322  17.363
 17.410  17.451  17.509  23.749  23.757  23.793  23.805  23.834
 23.843  35.558  35.563  49.858  49.879  50.011  50.013 189.041
189.063
 --------------------------------------------------------------

          Ground-State Mulliken Net Atomic Charges

     Atom                 Charge (a.u.)
  ----------------------------------------
      1 S                     0.264758
      2 C                    -0.627309
      3 C                    -0.191584
      4 C                    -0.058912
      5 O                    -0.260517
      6 O                    -0.158347
      7 N                    -0.429591
      8 S                     0.071437
      9 H                     0.228112
     10 H                     0.212229
     11 H                     0.225274
     12 H                     0.298506
     13 H                     0.284350
     14 H                     0.259750
     15 C                    -0.230034
     16 C                    -0.485508
     17 C                    -0.135446
     18 N                    -0.387080
     19 O                    -0.247275
     20 O                    -0.089569
     21 H                     0.176672
     22 H                     0.238361
     23 H                     0.267437
     24 H                     0.249087
     25 H                     0.299354
     26 H                     0.225845
  ----------------------------------------
  Sum of atomic charges =     0.000000

 -----------------------------------------------------------------
                    Cartesian Multipole Moments
 -----------------------------------------------------------------
    Charge (ESU x 10^10)
                 0.0000
    Dipole Moment (Debye)
         X      -1.2132      Y      -2.1153      Z       1.1066
       Tot       2.6778
    Quadrupole Moments (Debye-Ang)
        XX    -128.2296     XY      20.3398     YY    -107.4127
        XZ      25.7845     YZ       2.0448     ZZ     -99.0254
    Octopole Moments (Debye-Ang^2)
       XXX     -52.1294    XXY     -69.4395    XYY      16.9093
       YYY      -2.8927    XXZ      72.8385    XYZ      13.0766
       YYZ      -7.8527    XZZ     -15.8579    YZZ       4.8284
       ZZZ      -1.4673
    Hexadecapole Moments (Debye-Ang^3)
      XXXX   -7075.9725   XXXY     375.8111   XXYY   -1303.8335
      XYYY      78.1870   YYYY    -919.2723   XXXZ     475.4098
      XXYZ      27.0875   XYYZ      44.1424   YYYZ      36.2494
      XXZZ   -1164.1803   XYZZ      29.5856   YYZZ    -260.8786
      XZZZ      77.0372   YZZZ      42.1559   ZZZZ    -591.8889
 -----------------------------------------------------------------
 Calculating analytic gradient of the SCF energy
 Gradient of SCF Energy
            1           2           3           4           5           6
    1   0.0002147   0.0000345  -0.0007351   0.0026459  -0.0000286  -0.0016440
    2  -0.0005318   0.0001892  -0.0006328   0.0002007   0.0016228  -0.0000871
    3   0.0013087  -0.0009823   0.0001456  -0.0042932   0.0035870   0.0005976
            7           8           9          10          11          12
    1  -0.0014236  -0.0003577   0.0002115  -0.0001000  -0.0000388   0.0006391
    2   0.0007505  -0.0013002   0.0005958   0.0004853  -0.0009719  -0.0008522
    3   0.0004461  -0.0000411  -0.0002289   0.0003767   0.0002820  -0.0007028
           13          14          15          16          17          18
    1   0.0002972   0.0005585  -0.0001716   0.0004065  -0.0053468   0.0018451
    2  -0.0009820   0.0004425   0.0010092   0.0006424   0.0025525   0.0004661
    3   0.0003706  -0.0003049   0.0005480   0.0001435  -0.0021609  -0.0001116
           19          20          21          22          23          24
    1   0.0029257   0.0041067   0.0000235   0.0004887   0.0002071  -0.0007830
    2  -0.0031138   0.0001174   0.0005805  -0.0001846  -0.0010578   0.0004032
    3  -0.0006787   0.0008590  -0.0006272  -0.0003383   0.0013827  -0.0000388
           25          26
    1  -0.0040654   0.0000896
    2   0.0003652  -0.0007092
    3  -0.0004882   0.0009495
 Max gradient component =       5.347E-03
 RMS gradient           =       1.445E-03
 Gradient time:  CPU 136.07 s  wall 136.16 s
 Geometry Optimization Parameters
   NAtoms,    NIC,     NZ,  NCons,   NDum,   NFix, NCnnct, MaxDiis
       26     170       0       0       0       0       0       0

 Cartesian Hessian Update
 Hessian Updated using BFGS Update


** GEOMETRY OPTIMIZATION IN DELOCALIZED INTERNAL COORDINATES **
   Searching for a Minimum

   Optimization Cycle:   5

                       Coordinates (Angstroms)
     ATOM                X               Y               Z
      1  S        -0.8657957895   -1.6341789602    0.2756380387
      2  C        -1.7585615861   -0.0160592932    0.2252258493
      3  C        -3.2319219439   -0.2639341269   -0.1106908043
      4  C        -4.0243006372    1.0628544619    0.0194183695
      5  O        -3.8137200736    1.8682840085    0.8896676135
      6  O        -5.0030210586    1.1890025139   -0.8836266209
      7  N        -3.5041359041   -0.8719928053   -1.4218326083
      8  S         0.9238050199   -1.1521316951    1.2300077449
      9  H        -1.3006860246    0.6347484085   -0.5257235373
     10  H        -1.6837732969    0.4653855525    1.1994834431
     11  H        -3.6580999504   -0.9272486486    0.6515788946
     12  H        -4.9189268045    0.4046636798   -1.4733738393
     13  H        -3.5184504207   -1.8851770122   -1.3785699298
     14  H        -2.8088355511   -0.6032015246   -2.1133167538
     15  C         1.9628552679   -0.4837719225   -0.1514310520
     16  C         3.2645649720    0.0928770589    0.4174336394
     17  C         4.1776710493    0.4452984567   -0.7853430167
     18  N         3.0245436379    1.2975578796    1.2284233928
     19  O         4.7320543512   -0.3971076581   -1.4430916803
     20  O         4.2981256884    1.7595880049   -1.0033417280
     21  H         1.4030911127    0.2946308547   -0.6765127933
     22  H         2.2011425574   -1.2892583215   -0.8448395869
     23  H         3.6588383182    1.3442472860    2.0199369658
     24  H         2.0784224579    1.3201089104    1.5975717885
     25  H         3.7349364373    2.1892326764   -0.3164758953
     26  H         3.7844408711   -0.6938604844    0.9769903061
   Point Group: c1    Number of degrees of freedom:    72


   Energy is  -1442.931674846

 Hessian Updated using BFGS Update

 71 Hessian modes will be used to form the next step
  Hessian Eigenvalues:
     0.002000    0.002007    0.002263    0.003970    0.004697    0.004921
     0.005709    0.006192    0.007774    0.012935    0.023439    0.024152
     0.037055    0.038139    0.040024    0.042328    0.050137    0.050897
     0.051040    0.051919    0.054482    0.058586    0.058892    0.064954
     0.067827    0.109098    0.109718    0.135598    0.135900    0.152944
     0.159912    0.160106    0.160756    0.162019    0.168569    0.176302
     0.185926    0.189325    0.220246    0.221001    0.222834    0.225848
     0.241865    0.249661    0.249995    0.250404    0.251107    0.262845
     0.264400    0.274666    0.275160    0.290942    0.292088    0.339471
     0.340421    0.341127    0.342289    0.346018    0.347068    0.354155
     0.355988    0.428864    0.445658    0.447229    0.448234    0.461350
     0.491068    0.577189    0.582894    0.985176    1.008549

 Minimum Search - Taking Simple RFO Step
 Searching for Lamda that Minimizes Along All modes
 Value Taken    Lamda =  -0.00133365
 Step Taken.  Stepsize is  0.199063

                             Maximum     Tolerance    Cnvgd?
         Gradient           0.003551      0.000300      NO
         Displacement       0.087073      0.001200      NO
         Energy change      0.000623      0.000001      NO


 New Cartesian Coordinates Obtained by Inverse Iteration

 Displacement from previous Coordinates is:  1.041885
 ----------------------------------------------------------------
             Standard Nuclear Orientation (Angstroms)
    I     Atom           X                Y                Z
 ----------------------------------------------------------------
    1      S      -0.8550703522    -1.5699965501     0.2136890367
    2      C      -1.8169147324     0.0075026443     0.2461482267
    3      C      -3.2756782279    -0.2846815364    -0.1161348154
    4      C      -4.1302113082     0.9942126826     0.0826294449
    5      O      -3.9502926388     1.7665110275     0.9861525341
    6      O      -5.0980357278     1.1415558073    -0.8281943616
    7      N      -3.5087979810    -0.8327938469    -1.4609084820
    8      S       0.9055499118    -1.0626173622     1.2125588349
    9      H      -1.3830430008     0.7167226096    -0.4636679311
   10      H      -1.7673334571     0.4343863895     1.2459754928
   11      H      -3.6775016453    -1.0047280634     0.6054701962
   12      H      -4.9879225440     0.3954284652    -1.4582389533
   13      H      -3.4934352290    -1.8455476278    -1.4730635155
   14      H      -2.8183791592    -0.5053973603    -2.1301346979
   15      C       2.0038865299    -0.4784145156    -0.1597926406
   16      C       3.2963426433     0.1007886387     0.4277326001
   17      C       4.2592067651     0.3781029263    -0.7552745962
   18      N       3.0487542601     1.3457060757     1.1726047464
   19      O       4.7696219913    -0.5043324375    -1.3917920045
   20      O       4.4450840927     1.6775414490    -1.0102695571
   21      H       1.4765492831     0.2829680399    -0.7386163820
   22      H       2.2480196665    -1.3202023156    -0.8047577788
   23      H       3.6651493582     1.4332251075     1.9732214070
   24      H       2.0952878112     1.3959959019     1.5163126401
   25      H       3.9219457141     2.1561761248    -0.3278950331
   26      H       3.7814806763    -0.6675549739     1.0394517889
 ----------------------------------------------------------------
 Nuclear Repulsion Energy =  1116.3748415742 hartrees
 There are       63 alpha and       63 beta electrons
 Applying Cartesian multipole field
    Component          Value
    ---------          -----
     (2,0,0)        1.00000E-12
     (0,2,0)        2.00000E-11
     (0,0,2)       -3.00000E-11
 Nucleus-field energy     =     0.0000000044 hartrees
 Requested basis set is 6-311++G(d,p)
 There are 158 shells and 408 basis functions
 A cutoff of  1.0D-11 yielded   9335 shell pairs
 There are     60571 function pairs (     64271 Cartesian)
 Smallest overlap matrix eigenvalue = 6.79E-06
 Guess MOs from SCF MO coefficient file
 Reading MOs from coefficient file
 Reading MOs from coefficient file
 A restricted hybrid HF-DFT SCF calculation will be
 performed using Pulay DIIS extrapolation
 Exchange:     0.2000 Hartree-Fock + 0.0800 Slater + 0.7200 B88
 Correlation:  0.1900 VWN1RPA + 0.8100 LYP
 Using SG-1 standard quadrature grid
 SCF converges when DIIS error is below 1.0E-08
 Geometry optimization detected.  Setting ReadMinima to 0
 Setting SaveMinima to 0
 ---------------------------------------
  Cycle       Energy         DIIS Error
 ---------------------------------------
    1   -1442.9212780060      1.33E-03
    2   -1442.9317002541      1.72E-04
    3   -1442.9316289661      2.03E-04
    4   -1442.9323074888      6.99E-05
    5   -1442.9323726251      2.23E-05
    6   -1442.9323798458      6.29E-06
    7   -1442.9323804040      2.48E-06
    8   -1442.9323803926      4.92E-07
    9   -1442.9323804833      2.06E-07
   10   -1442.9323804659      7.58E-08
   11   -1442.9323804980      3.74E-08
   12   -1442.9323805006      1.22E-08
   13   -1442.9323804991      2.66E-09 Convergence criterion met
 ---------------------------------------
 SCF time:  CPU 344.02 s  wall 344.52 s
 SCF   energy in the final basis set = -1442.9323804991
 Total energy in the final basis set = -1442.9323804991

 --------------------------------------------------------------

                    Orbital Energies (a.u.)
 --------------------------------------------------------------

 Alpha MOs
 -- Occupied --
-88.894 -88.894 -19.177 -19.175 -19.124 -19.121 -14.354 -14.349
-10.318 -10.315 -10.259 -10.256 -10.237 -10.234  -7.979  -7.978
 -5.943  -5.943  -5.939  -5.938  -5.932  -5.931  -1.121  -1.119
 -1.041  -1.038  -0.945  -0.942  -0.850  -0.809  -0.766  -0.714
 -0.667  -0.624  -0.618  -0.613  -0.572  -0.552  -0.548  -0.534
 -0.515  -0.507  -0.477  -0.468  -0.461  -0.461  -0.451  -0.447
 -0.439  -0.413  -0.409  -0.405  -0.387  -0.377  -0.354  -0.336
 -0.334  -0.328  -0.323  -0.287  -0.284  -0.271  -0.268
 -- Virtual --
 -0.066  -0.035  -0.026  -0.024  -0.014  -0.010  -0.000   0.002
  0.007   0.012   0.017   0.024   0.031   0.040   0.044   0.049
  0.053   0.057   0.064   0.068   0.075   0.079   0.080   0.082
  0.087   0.092   0.094   0.101   0.103   0.106   0.109   0.112
  0.119   0.119   0.121   0.124   0.127   0.132   0.138   0.139
  0.142   0.145   0.149   0.154   0.156   0.160   0.163   0.168
  0.175   0.180   0.185   0.189   0.194   0.195   0.202   0.204
  0.207   0.210   0.213   0.217   0.225   0.232   0.237   0.246
  0.249   0.252   0.255   0.257   0.263   0.271   0.272   0.275
  0.278   0.286   0.295   0.296   0.301   0.309   0.310   0.312
  0.314   0.319   0.331   0.333   0.337   0.340   0.349   0.353
  0.357   0.363   0.379   0.382   0.386   0.396   0.401   0.405
  0.414   0.421   0.448   0.455   0.461   0.465   0.471   0.476
  0.496   0.507   0.526   0.533   0.539   0.555   0.556   0.571
  0.584   0.593   0.606   0.609   0.613   0.617   0.633   0.641
  0.644   0.662   0.671   0.686   0.696   0.708   0.714   0.723
  0.728   0.741   0.744   0.758   0.769   0.787   0.794   0.798
  0.814   0.817   0.832   0.836   0.844   0.848   0.876   0.879
  0.896   0.903   0.922   0.925   0.944   0.954   0.975   0.999
  1.014   1.022   1.033   1.044   1.059   1.065   1.101   1.108
  1.132   1.152   1.155   1.160   1.165   1.173   1.187   1.195
  1.208   1.213   1.234   1.242   1.248   1.275   1.284   1.326
  1.330   1.341   1.366   1.410   1.430   1.446   1.470   1.477
  1.500   1.525   1.530   1.540   1.551   1.557   1.577   1.589
  1.592   1.605   1.618   1.626   1.631   1.637   1.652   1.666
  1.670   1.674   1.688   1.713   1.736   1.745   1.750   1.756
  1.769   1.780   1.788   1.797   1.813   1.835   1.851   1.866
  1.876   1.894   1.944   1.945   1.963   1.978   1.990   2.007
  2.026   2.044   2.060   2.081   2.103   2.115   2.142   2.148
  2.172   2.196   2.216   2.245   2.262   2.283   2.288   2.444
  2.476   2.486   2.492   2.519   2.522   2.529   2.546   2.557
  2.573   2.583   2.597   2.610   2.625   2.683   2.700   2.701
  2.725   2.749   2.760   2.788   2.792   2.808   2.810   2.846
  2.872   2.876   2.884   2.899   2.912   2.941   2.956   2.963
  2.978   3.037   3.061   3.088   3.098   3.111   3.122   3.148
  3.153   3.189   3.193   3.235   3.238   3.321   3.348   3.383
  3.384   3.486   3.493   3.571   3.578   3.678   3.679   3.733
  3.748   3.833   3.834   3.958   3.994   4.025   4.034   4.088
  4.092   4.174   4.191   4.698   4.709   4.815   4.819   4.981
  4.988   5.061   5.071   5.154   5.159   5.398   5.406   5.556
  5.561   5.867   5.874   7.868   7.883  17.315  17.325  17.363
 17.411  17.449  17.512  23.750  23.758  23.797  23.807  23.836
 23.845  35.560  35.565  49.858  49.878  50.013  50.015 189.041
189.060
 --------------------------------------------------------------

          Ground-State Mulliken Net Atomic Charges

     Atom                 Charge (a.u.)
  ----------------------------------------
      1 S                     0.278709
      2 C                    -0.656262
      3 C                    -0.173540
      4 C                    -0.053953
      5 O                    -0.260332
      6 O                    -0.159382
      7 N                    -0.432027
      8 S                     0.095347
      9 H                     0.231940
     10 H                     0.210654
     11 H                     0.225270
     12 H                     0.296790
     13 H                     0.283136
     14 H                     0.259568
     15 C                    -0.309836
     16 C                    -0.440968
     17 C                    -0.117993
     18 N                    -0.394900
     19 O                    -0.249639
     20 O                    -0.097728
     21 H                     0.185132
     22 H                     0.237395
     23 H                     0.267301
     24 H                     0.250806
     25 H                     0.299070
     26 H                     0.225441
  ----------------------------------------
  Sum of atomic charges =    -0.000000

 -----------------------------------------------------------------
                    Cartesian Multipole Moments
 -----------------------------------------------------------------
    Charge (ESU x 10^10)
                -0.0000
    Dipole Moment (Debye)
         X      -1.0274      Y      -1.7243      Z       0.9275
       Tot       2.2111
    Quadrupole Moments (Debye-Ang)
        XX    -129.5430     XY      21.3605     YY    -106.2319
        XZ      26.7727     YZ       1.6770     ZZ     -99.0385
    Octopole Moments (Debye-Ang^2)
       XXX     -43.7128    XXY     -64.3462    XYY      16.9635
       YYY       0.1461    XXZ      68.5712    XYZ      14.4008
       YYZ      -7.7785    XZZ     -14.1533    YZZ       5.0249
       ZZZ      -3.2858
    Hexadecapole Moments (Debye-Ang^3)
      XXXX   -7381.0691   XXXY     422.0213   XXYY   -1319.6375
      XYYY      79.9521   YYYY    -854.6677   XXXZ     523.7374
      XXYZ      11.1421   XYYZ      53.2144   YYYZ      20.0803
      XXZZ   -1200.1047   XYZZ      35.2540   YYZZ    -248.0802
      XZZZ      89.7822   YZZZ      22.4069   ZZZZ    -584.3239
 -----------------------------------------------------------------
 Calculating analytic gradient of the SCF energy
 Gradient of SCF Energy
            1           2           3           4           5           6
    1  -0.0000093   0.0000393   0.0004433  -0.0007902   0.0003060   0.0000387
    2  -0.0000364  -0.0001699   0.0003339  -0.0006570   0.0003441   0.0001788
    3   0.0000760  -0.0000653  -0.0001937   0.0007247  -0.0003004  -0.0001199
            7           8           9          10          11          12
    1  -0.0001358   0.0000191   0.0000229  -0.0000292  -0.0001122   0.0001564
    2  -0.0002668   0.0000056  -0.0000004   0.0000699   0.0000435   0.0001074
    3   0.0000105  -0.0000120   0.0000061   0.0000292   0.0000156  -0.0000870
           13          14          15          16          17          18
    1   0.0001408  -0.0000300  -0.0000226  -0.0000926  -0.0003998   0.0000365
    2  -0.0000683   0.0000064   0.0000263  -0.0000180   0.0004491   0.0000337
    3   0.0000323  -0.0000469   0.0001236  -0.0000992  -0.0003444   0.0004029
           19          20          21          22          23          24
    1   0.0002841   0.0004005  -0.0000258   0.0000457  -0.0001208  -0.0000275
    2  -0.0000627  -0.0002671   0.0000270  -0.0000030  -0.0000312   0.0000803
    3  -0.0000005  -0.0001799   0.0000345  -0.0000028   0.0001194  -0.0000325
           25          26
    1  -0.0001306  -0.0000068
    2  -0.0001344   0.0000092
    3  -0.0001851   0.0000947
 Max gradient component =       7.902E-04
 RMS gradient           =       2.164E-04
 Gradient time:  CPU 123.32 s  wall 123.37 s
 Geometry Optimization Parameters
   NAtoms,    NIC,     NZ,  NCons,   NDum,   NFix, NCnnct, MaxDiis
       26     170       0       0       0       0       0       0

 Cartesian Hessian Update
 Hessian Updated using BFGS Update


** GEOMETRY OPTIMIZATION IN DELOCALIZED INTERNAL COORDINATES **
   Searching for a Minimum

   Optimization Cycle:   6

                       Coordinates (Angstroms)
     ATOM                X               Y               Z
      1  S        -0.8550703522   -1.5699965501    0.2136890367
      2  C        -1.8169147324    0.0075026443    0.2461482267
      3  C        -3.2756782279   -0.2846815364   -0.1161348154
      4  C        -4.1302113082    0.9942126826    0.0826294449
      5  O        -3.9502926388    1.7665110275    0.9861525341
      6  O        -5.0980357278    1.1415558073   -0.8281943616
      7  N        -3.5087979810   -0.8327938469   -1.4609084820
      8  S         0.9055499118   -1.0626173622    1.2125588349
      9  H        -1.3830430008    0.7167226096   -0.4636679311
     10  H        -1.7673334571    0.4343863895    1.2459754928
     11  H        -3.6775016453   -1.0047280634    0.6054701962
     12  H        -4.9879225440    0.3954284652   -1.4582389533
     13  H        -3.4934352290   -1.8455476278   -1.4730635155
     14  H        -2.8183791592   -0.5053973603   -2.1301346979
     15  C         2.0038865299   -0.4784145156   -0.1597926406
     16  C         3.2963426433    0.1007886387    0.4277326001
     17  C         4.2592067651    0.3781029263   -0.7552745962
     18  N         3.0487542601    1.3457060757    1.1726047464
     19  O         4.7696219913   -0.5043324375   -1.3917920045
     20  O         4.4450840927    1.6775414490   -1.0102695571
     21  H         1.4765492831    0.2829680399   -0.7386163820
     22  H         2.2480196665   -1.3202023156   -0.8047577788
     23  H         3.6651493582    1.4332251075    1.9732214070
     24  H         2.0952878112    1.3959959019    1.5163126401
     25  H         3.9219457141    2.1561761248   -0.3278950331
     26  H         3.7814806763   -0.6675549739    1.0394517889
   Point Group: c1    Number of degrees of freedom:    72


   Energy is  -1442.932380499

 Hessian Updated using BFGS Update

 72 Hessian modes will be used to form the next step
  Hessian Eigenvalues:
     0.002001    0.002007    0.002266    0.003925    0.004696    0.004922
     0.005655    0.006108    0.007842    0.013502    0.022502    0.024454
     0.037035    0.038178    0.040039    0.043340    0.050014    0.050898
     0.051078    0.051974    0.053187    0.058574    0.058901    0.065036
     0.067792    0.109096    0.109652    0.135557    0.135905    0.152466
     0.159906    0.160000    0.160109    0.160733    0.161901    0.169119
     0.176608    0.184764    0.189167    0.220255    0.221078    0.222826
     0.225829    0.241878    0.249719    0.249975    0.250134    0.251141
     0.262521    0.265562    0.274816    0.275726    0.290787    0.292066
     0.339457    0.340345    0.341054    0.342268    0.345947    0.347067
     0.354088    0.356418    0.429627    0.445687    0.447231    0.448234
     0.461514    0.491110    0.577105    0.583315    0.984758    1.008556

 Minimum Search - Taking Simple RFO Step
 Searching for Lamda that Minimizes Along All modes
 Value Taken    Lamda =  -0.00010823
 Step Taken.  Stepsize is  0.122065

                             Maximum     Tolerance    Cnvgd?
         Gradient           0.000693      0.000300      NO
         Displacement       0.039067      0.001200      NO
         Energy change     -0.000706      0.000001      NO


 New Cartesian Coordinates Obtained by Inverse Iteration

 Displacement from previous Coordinates is:  0.259398
 ----------------------------------------------------------------
             Standard Nuclear Orientation (Angstroms)
    I     Atom           X                Y                Z
 ----------------------------------------------------------------
    1      S      -0.8527535333    -1.5594605668     0.1954928403
    2      C      -1.8182307033     0.0154714316     0.2399637223
    3      C      -3.2764391652    -0.2785261510    -0.1231205594
    4      C      -4.1342328547     0.9962025356     0.0852063719
    5      O      -3.9691304737     1.7503825161     1.0062512471
    6      O      -5.1349001833     1.1191779279    -0.7930274479
    7      N      -3.5083274246    -0.8151934541    -1.4724473645
    8      S       0.9039249872    -1.0581077781     1.2049542414
    9      H      -1.3870264471     0.7307301120    -0.4651984851
   10      H      -1.7684200127     0.4346571676     1.2427756770
   11      H      -3.6753963528    -1.0052649669     0.5931490989
   12      H      -5.0278927358     0.3767471760    -1.4274937495
   13      H      -3.5015226116    -1.8276843590    -1.4926764191
   14      H      -2.8137426894    -0.4877298896    -2.1370433036
   15      C       2.0174555527    -0.4917095873    -0.1625635474
   16      C       3.3007339640     0.1007074825     0.4321737972
   17      C       4.2746549973     0.3683353539    -0.7424088518
   18      N       3.0400342452     1.3559325712     1.1540457243
   19      O       4.7764148698    -0.5180759656    -1.3795620696
   20      O       4.4692133740     1.6667199736    -0.9971664312
   21      H       1.4952347505     0.2585031463    -0.7600394937
   22      H       2.2716866029    -1.3428936132    -0.7907364215
   23      H       3.6535654433     1.4640547112     1.9541148318
   24      H       2.0851358377     1.4044320246     1.4934649529
   25      H       3.9511697679     2.1497203272    -0.3142692772
   26      H       3.7830534951    -0.6565708257     1.0593671162
 ----------------------------------------------------------------
 Nuclear Repulsion Energy =  1116.1291813371 hartrees
 There are       63 alpha and       63 beta electrons
 Applying Cartesian multipole field
    Component          Value
    ---------          -----
     (2,0,0)        1.00000E-12
     (0,2,0)        2.00000E-11
     (0,0,2)       -3.00000E-11
 Nucleus-field energy     =     0.0000000045 hartrees
 Requested basis set is 6-311++G(d,p)
 There are 158 shells and 408 basis functions
 A cutoff of  1.0D-11 yielded   9327 shell pairs
 There are     60496 function pairs (     64193 Cartesian)
 Smallest overlap matrix eigenvalue = 6.79E-06
 Guess MOs from SCF MO coefficient file
 Reading MOs from coefficient file
 Reading MOs from coefficient file
 A restricted hybrid HF-DFT SCF calculation will be
 performed using Pulay DIIS extrapolation
 Exchange:     0.2000 Hartree-Fock + 0.0800 Slater + 0.7200 B88
 Correlation:  0.1900 VWN1RPA + 0.8100 LYP
 Using SG-1 standard quadrature grid
 SCF converges when DIIS error is below 1.0E-08
 Geometry optimization detected.  Setting ReadMinima to 0
 Setting SaveMinima to 0
 ---------------------------------------
  Cycle       Energy         DIIS Error
 ---------------------------------------
    1   -1442.9304898237      4.23E-04
    2   -1442.9321428312      4.33E-05
    3   -1442.9321610808      4.38E-05
    4   -1442.9321885516      1.98E-05
    5   -1442.9321938482      6.10E-06
    6   -1442.9321943960      2.61E-06
    7   -1442.9321946093      6.82E-07
    8   -1442.9321944844      2.09E-07
    9   -1442.9321945370      7.57E-08
   10   -1442.9321945260      3.01E-08
   11   -1442.9321945165      1.20E-08
   12   -1442.9321945163      5.07E-09 Convergence criterion met
 ---------------------------------------
 SCF time:  CPU 309.45 s  wall 310.09 s
 SCF   energy in the final basis set = -1442.9321945163
 Total energy in the final basis set = -1442.9321945163

 --------------------------------------------------------------

                    Orbital Energies (a.u.)
 --------------------------------------------------------------

 Alpha MOs
 -- Occupied --
-88.894 -88.894 -19.177 -19.175 -19.124 -19.120 -14.353 -14.349
-10.318 -10.315 -10.259 -10.256 -10.237 -10.234  -7.979  -7.978
 -5.943  -5.943  -5.939  -5.938  -5.932  -5.931  -1.121  -1.119
 -1.041  -1.038  -0.945  -0.942  -0.850  -0.809  -0.766  -0.714
 -0.667  -0.624  -0.618  -0.613  -0.571  -0.553  -0.547  -0.534
 -0.515  -0.508  -0.477  -0.468  -0.461  -0.460  -0.451  -0.447
 -0.439  -0.413  -0.409  -0.405  -0.386  -0.377  -0.353  -0.336
 -0.334  -0.327  -0.323  -0.287  -0.284  -0.271  -0.269
 -- Virtual --
 -0.066  -0.036  -0.026  -0.024  -0.014  -0.010   0.000   0.002
  0.008   0.012   0.016   0.024   0.031   0.041   0.044   0.049
  0.053   0.057   0.063   0.069   0.075   0.079   0.080   0.082
  0.087   0.092   0.094   0.101   0.103   0.106   0.109   0.112
  0.119   0.120   0.121   0.124   0.127   0.132   0.137   0.139
  0.142   0.145   0.149   0.154   0.156   0.159   0.163   0.168
  0.175   0.180   0.185   0.189   0.194   0.195   0.203   0.204
  0.207   0.210   0.213   0.218   0.225   0.232   0.237   0.246
  0.249   0.252   0.254   0.257   0.263   0.271   0.272   0.275
  0.278   0.285   0.295   0.297   0.300   0.309   0.310   0.312
  0.314   0.319   0.331   0.334   0.337   0.340   0.349   0.352
  0.356   0.363   0.380   0.382   0.384   0.396   0.402   0.406
  0.414   0.422   0.447   0.455   0.461   0.465   0.470   0.477
  0.495   0.508   0.527   0.534   0.539   0.553   0.554   0.569
  0.584   0.593   0.605   0.609   0.613   0.619   0.633   0.641
  0.643   0.662   0.670   0.686   0.696   0.709   0.714   0.722
  0.727   0.740   0.744   0.758   0.768   0.787   0.794   0.798
  0.817   0.819   0.831   0.838   0.844   0.847   0.876   0.880
  0.897   0.902   0.921   0.925   0.945   0.953   0.974   1.000
  1.013   1.021   1.033   1.046   1.058   1.066   1.102   1.109
  1.132   1.152   1.155   1.159   1.165   1.173   1.187   1.197
  1.208   1.218   1.233   1.242   1.248   1.274   1.287   1.326
  1.330   1.340   1.367   1.404   1.431   1.446   1.472   1.474
  1.498   1.525   1.530   1.542   1.551   1.558   1.578   1.588
  1.592   1.605   1.619   1.626   1.628   1.637   1.654   1.666
  1.670   1.675   1.689   1.715   1.738   1.745   1.750   1.756
  1.769   1.780   1.788   1.797   1.815   1.836   1.851   1.867
  1.875   1.894   1.946   1.947   1.965   1.978   1.987   2.008
  2.026   2.042   2.060   2.080   2.101   2.113   2.141   2.152
  2.172   2.198   2.218   2.247   2.260   2.282   2.288   2.444
  2.476   2.486   2.492   2.518   2.522   2.530   2.544   2.557
  2.572   2.582   2.598   2.611   2.626   2.688   2.695   2.702
  2.726   2.757   2.762   2.786   2.792   2.807   2.809   2.845
  2.869   2.876   2.884   2.900   2.912   2.944   2.954   2.964
  2.976   3.035   3.062   3.087   3.099   3.114   3.122   3.146
  3.153   3.188   3.193   3.236   3.240   3.325   3.343   3.385
  3.388   3.487   3.491   3.573   3.578   3.679   3.680   3.734
  3.748   3.834   3.835   3.958   3.992   4.025   4.033   4.088
  4.091   4.175   4.192   4.700   4.709   4.816   4.820   4.981
  4.986   5.061   5.071   5.154   5.159   5.397   5.406   5.557
  5.563   5.867   5.875   7.867   7.883  17.314  17.325  17.363
 17.411  17.449  17.512  23.750  23.759  23.798  23.808  23.837
 23.846  35.560  35.566  49.858  49.878  50.014  50.016 189.041
189.061
 --------------------------------------------------------------

          Ground-State Mulliken Net Atomic Charges

     Atom                 Charge (a.u.)
  ----------------------------------------
      1 S                     0.279606
      2 C                    -0.666302
      3 C                    -0.169315
      4 C                    -0.048199
      5 O                    -0.261171
      6 O                    -0.160727
      7 N                    -0.429642
      8 S                     0.094313
      9 H                     0.231685
     10 H                     0.209244
     11 H                     0.229159
     12 H                     0.295827
     13 H                     0.281777
     14 H                     0.258167
     15 C                    -0.318627
     16 C                    -0.432627
     17 C                    -0.111603
     18 N                    -0.399659
     19 O                    -0.250495
     20 O                    -0.101297
     21 H                     0.185941
     22 H                     0.238779
     23 H                     0.267899
     24 H                     0.252021
     25 H                     0.299804
     26 H                     0.225442
  ----------------------------------------
  Sum of atomic charges =    -0.000000

 -----------------------------------------------------------------
                    Cartesian Multipole Moments
 -----------------------------------------------------------------
    Charge (ESU x 10^10)
                -0.0000
    Dipole Moment (Debye)
         X      -0.9919      Y      -1.6505      Z       0.8857
       Tot       2.1195
    Quadrupole Moments (Debye-Ang)
        XX    -129.8027     XY      21.4858     YY    -105.9294
        XZ      27.1335     YZ       1.6611     ZZ     -99.0978
    Octopole Moments (Debye-Ang^2)
       XXX     -42.1953    XXY     -63.9071    XYY      16.5765
       YYY       1.1080    XXZ      66.8591    XYZ      15.0224
       YYZ      -7.6547    XZZ     -13.5735    YZZ       5.0721
       ZZZ      -3.3756
    Hexadecapole Moments (Debye-Ang^3)
      XXXX   -7437.3696   XXXY     434.4936   XXYY   -1319.5930
      XYYY      80.7687   YYYY    -845.9682   XXXZ     537.9926
      XXYZ       9.2232   XYYZ      56.0545   YYYZ      16.7139
      XXZZ   -1205.9191   XYZZ      37.3101   YYZZ    -245.1912
      XZZZ      89.0737   YZZZ      18.2942   ZZZZ    -579.6077
 -----------------------------------------------------------------
 Calculating analytic gradient of the SCF energy
 Gradient of SCF Energy
            1           2           3           4           5           6
    1  -0.0000147  -0.0000721  -0.0015541   0.0046560  -0.0019927  -0.0008572
    2   0.0000621   0.0002253  -0.0012322   0.0043349  -0.0019685  -0.0007504
    3  -0.0000489   0.0001469   0.0014648  -0.0043093   0.0011439   0.0012428
            7           8           9          10          11          12
    1   0.0001976   0.0000343  -0.0000413   0.0000109   0.0002536  -0.0006391
    2   0.0002303   0.0000765  -0.0000646  -0.0000326  -0.0003309  -0.0005549
    3  -0.0001183  -0.0000524   0.0000479  -0.0000942  -0.0000654   0.0005562
           13          14          15          16          17          18
    1  -0.0001780   0.0002448  -0.0000126  -0.0001723   0.0010012  -0.0001406
    2   0.0001476  -0.0001594  -0.0000883  -0.0001655  -0.0004688   0.0000046
    3  -0.0000592   0.0001477  -0.0000563  -0.0000141   0.0005802  -0.0003240
           19          20          21          22          23          24
    1  -0.0005552  -0.0011989  -0.0000290  -0.0000828   0.0000116   0.0001132
    2   0.0003594   0.0001240  -0.0000831  -0.0000067   0.0002372  -0.0000056
    3   0.0000497   0.0002157   0.0000199   0.0000755  -0.0003711  -0.0000944
           25          26
    1   0.0009253   0.0000920
    2  -0.0000618   0.0001712
    3   0.0001258  -0.0002094
 Max gradient component =       4.656E-03
 RMS gradient           =       1.035E-03
 Gradient time:  CPU 124.47 s  wall 124.56 s
 Geometry Optimization Parameters
   NAtoms,    NIC,     NZ,  NCons,   NDum,   NFix, NCnnct, MaxDiis
       26     170       0       0       0       0       0       0

 Cartesian Hessian Update
 Hessian Updated using BFGS Update


** GEOMETRY OPTIMIZATION IN DELOCALIZED INTERNAL COORDINATES **
   Searching for a Minimum

   Optimization Cycle:   7

                       Coordinates (Angstroms)
     ATOM                X               Y               Z
      1  S        -0.8527535333   -1.5594605668    0.1954928403
      2  C        -1.8182307033    0.0154714316    0.2399637223
      3  C        -3.2764391652   -0.2785261510   -0.1231205594
      4  C        -4.1342328547    0.9962025356    0.0852063719
      5  O        -3.9691304737    1.7503825161    1.0062512471
      6  O        -5.1349001833    1.1191779279   -0.7930274479
      7  N        -3.5083274246   -0.8151934541   -1.4724473645
      8  S         0.9039249872   -1.0581077781    1.2049542414
      9  H        -1.3870264471    0.7307301120   -0.4651984851
     10  H        -1.7684200127    0.4346571676    1.2427756770
     11  H        -3.6753963528   -1.0052649669    0.5931490989
     12  H        -5.0278927358    0.3767471760   -1.4274937495
     13  H        -3.5015226116   -1.8276843590   -1.4926764191
     14  H        -2.8137426894   -0.4877298896   -2.1370433036
     15  C         2.0174555527   -0.4917095873   -0.1625635474
     16  C         3.3007339640    0.1007074825    0.4321737972
     17  C         4.2746549973    0.3683353539   -0.7424088518
     18  N         3.0400342452    1.3559325712    1.1540457243
     19  O         4.7764148698   -0.5180759656   -1.3795620696
     20  O         4.4692133740    1.6667199736   -0.9971664312
     21  H         1.4952347505    0.2585031463   -0.7600394937
     22  H         2.2716866029   -1.3428936132   -0.7907364215
     23  H         3.6535654433    1.4640547112    1.9541148318
     24  H         2.0851358377    1.4044320246    1.4934649529
     25  H         3.9511697679    2.1497203272   -0.3142692772
     26  H         3.7830534951   -0.6565708257    1.0593671162
   Point Group: c1    Number of degrees of freedom:    72


   Energy is  -1442.932194516

 Hessian Updated using BFGS Update

 72 Hessian modes will be used to form the next step
  Hessian Eigenvalues:
     0.001976    0.002007    0.002304    0.004299    0.004677    0.004921
     0.005718    0.006311    0.011363    0.021399    0.023478    0.036943
     0.037946    0.038986    0.042862    0.046221    0.050834    0.051002
     0.051745    0.052691    0.056038    0.058579    0.058903    0.065034
     0.068846    0.109097    0.109694    0.135511    0.135898    0.152624
     0.159982    0.160077    0.160356    0.160819    0.162066    0.169065
     0.176420    0.185648    0.189158    0.220232    0.221066    0.222858
     0.225855    0.241900    0.249555    0.249918    0.250139    0.252101
     0.262106    0.264299    0.273806    0.275422    0.290782    0.292033
     0.339557    0.340350    0.341090    0.342262    0.345939    0.347069
     0.354022    0.356024    0.429456    0.445744    0.447262    0.448237
     0.461353    0.491197    0.577075    0.582587    0.985815    1.008504

 Minimum Search - Taking Simple RFO Step
 Searching for Lamda that Minimizes Along All modes
 Value Taken    Lamda =  -0.00040395
 Step Taken.  Stepsize is  0.099950

                             Maximum     Tolerance    Cnvgd?
         Gradient           0.001789      0.000300      NO
         Displacement       0.032207      0.001200      NO
         Energy change      0.000186      0.000001      NO


 New Cartesian Coordinates Obtained by Inverse Iteration

 Displacement from previous Coordinates is:  0.170174
 ----------------------------------------------------------------
             Standard Nuclear Orientation (Angstroms)
    I     Atom           X                Y                Z
 ----------------------------------------------------------------
    1      S      -0.8526759744    -1.5650556181     0.1984632604
    2      C      -1.8179108284     0.0101044848     0.2441960804
    3      C      -3.2768835404    -0.2838757422    -0.1160347311
    4      C      -4.1346015311     0.9904448549     0.0944932123
    5      O      -3.9617327480     1.7508774937     1.0092016097
    6      O      -5.1032382020     1.1422977609    -0.8146863799
    7      N      -3.5120878255    -0.8204556601    -1.4647942309
    8      S       0.9053795528    -1.0644443961     1.2056839737
    9      H      -1.3879628541     0.7252564768    -0.4619732056
   10      H      -1.7662911163     0.4296608969     1.2468526037
   11      H      -3.6745440747    -1.0107120182     0.6009031262
   12      H      -4.9905289287     0.4032427215    -1.4523162247
   13      H      -3.5026788355    -1.8330304274    -1.4851751404
   14      H      -2.8206654393    -0.4909538670    -2.1317479719
   15      C       2.0156875818    -0.4929785356    -0.1625085841
   16      C       3.2986712093     0.1008686363     0.4313683301
   17      C       4.2696673735     0.3735736081    -0.7445972954
   18      N       3.0366576839     1.3535148265     1.1572377978
   19      O       4.7869307303    -0.5105323263    -1.3728216161
   20      O       4.4479752329     1.6728301308    -1.0071260407
   21      H       1.4911507376     0.2575379673    -0.7577017224
   22      H       2.2708523251    -1.3422798392    -0.7929807679
   23      H       3.6506871514     1.4593168980     1.9573875698
   24      H       2.0819549716     1.3992104637     1.4978693949
   25      H       3.9167459863     2.1530260499    -0.3320713554
   26      H       3.7837040618    -0.6568875398     1.0560845075
 ----------------------------------------------------------------
 Nuclear Repulsion Energy =  1116.3852697982 hartrees
 There are       63 alpha and       63 beta electrons
 Applying Cartesian multipole field
    Component          Value
    ---------          -----
     (2,0,0)        1.00000E-12
     (0,2,0)        2.00000E-11
     (0,0,2)       -3.00000E-11
 Nucleus-field energy     =     0.0000000045 hartrees
 Requested basis set is 6-311++G(d,p)
 There are 158 shells and 408 basis functions
 A cutoff of  1.0D-11 yielded   9333 shell pairs
 There are     60541 function pairs (     64239 Cartesian)
 Smallest overlap matrix eigenvalue = 6.75E-06
 Guess MOs from SCF MO coefficient file
 Reading MOs from coefficient file
 Reading MOs from coefficient file
 A restricted hybrid HF-DFT SCF calculation will be
 performed using Pulay DIIS extrapolation
 Exchange:     0.2000 Hartree-Fock + 0.0800 Slater + 0.7200 B88
 Correlation:  0.1900 VWN1RPA + 0.8100 LYP
 Using SG-1 standard quadrature grid
 SCF converges when DIIS error is below 1.0E-08
 Geometry optimization detected.  Setting ReadMinima to 0
 Setting SaveMinima to 0
 ---------------------------------------
  Cycle       Energy         DIIS Error
 ---------------------------------------
    1   -1442.9302084468      3.42E-04
    2   -1442.9323585507      3.57E-05
    3   -1442.9323487390      5.36E-05
    4   -1442.9323904151      1.40E-05
    5   -1442.9323929043      5.15E-06
    6   -1442.9323933783      1.98E-06
    7   -1442.9323934592      6.08E-07
    8   -1442.9323933890      1.56E-07
    9   -1442.9323934087      6.52E-08
   10   -1442.9323934277      3.33E-08
   11   -1442.9323934244      1.48E-08
   12   -1442.9323934259      2.77E-09 Convergence criterion met
 ---------------------------------------
 SCF time:  CPU 305.06 s  wall 305.61 s
 SCF   energy in the final basis set = -1442.9323934259
 Total energy in the final basis set = -1442.9323934259

 --------------------------------------------------------------

                    Orbital Energies (a.u.)
 --------------------------------------------------------------

 Alpha MOs
 -- Occupied --
-88.894 -88.894 -19.177 -19.175 -19.123 -19.120 -14.354 -14.349
-10.318 -10.315 -10.259 -10.256 -10.237 -10.234  -7.979  -7.978
 -5.944  -5.943  -5.939  -5.938  -5.932  -5.931  -1.121  -1.119
 -1.041  -1.038  -0.945  -0.942  -0.850  -0.809  -0.766  -0.714
 -0.667  -0.624  -0.618  -0.613  -0.572  -0.553  -0.548  -0.534
 -0.515  -0.508  -0.477  -0.468  -0.461  -0.460  -0.451  -0.447
 -0.439  -0.413  -0.409  -0.405  -0.387  -0.377  -0.354  -0.336
 -0.333  -0.328  -0.323  -0.287  -0.284  -0.271  -0.269
 -- Virtual --
 -0.066  -0.035  -0.026  -0.024  -0.014  -0.010  -0.000   0.002
  0.008   0.012   0.017   0.024   0.031   0.041   0.044   0.049
  0.053   0.057   0.063   0.068   0.075   0.079   0.080   0.082
  0.087   0.092   0.094   0.101   0.103   0.106   0.109   0.112
  0.119   0.120   0.121   0.124   0.127   0.132   0.138   0.139
  0.142   0.145   0.149   0.154   0.156   0.160   0.163   0.167
  0.175   0.180   0.185   0.189   0.194   0.195   0.202   0.204
  0.206   0.210   0.213   0.218   0.225   0.232   0.237   0.246
  0.249   0.252   0.255   0.258   0.263   0.271   0.272   0.275
  0.279   0.286   0.295   0.296   0.300   0.309   0.310   0.312
  0.314   0.319   0.332   0.334   0.337   0.340   0.349   0.353
  0.356   0.364   0.379   0.382   0.386   0.396   0.402   0.405
  0.414   0.421   0.447   0.455   0.461   0.465   0.471   0.477
  0.495   0.507   0.526   0.533   0.539   0.554   0.556   0.570
  0.584   0.593   0.606   0.609   0.613   0.618   0.633   0.641
  0.643   0.662   0.671   0.686   0.696   0.708   0.714   0.723
  0.728   0.740   0.744   0.758   0.768   0.786   0.794   0.798
  0.814   0.817   0.832   0.836   0.843   0.848   0.876   0.879
  0.896   0.903   0.923   0.925   0.944   0.954   0.975   0.999
  1.014   1.021   1.033   1.044   1.059   1.066   1.101   1.109
  1.132   1.152   1.155   1.160   1.166   1.172   1.187   1.196
  1.208   1.214   1.234   1.242   1.248   1.275   1.284   1.326
  1.330   1.341   1.367   1.410   1.430   1.445   1.470   1.476
  1.500   1.525   1.530   1.541   1.551   1.557   1.577   1.589
  1.593   1.605   1.618   1.627   1.630   1.637   1.652   1.666
  1.671   1.674   1.688   1.714   1.736   1.745   1.750   1.757
  1.769   1.780   1.789   1.797   1.814   1.836   1.851   1.867
  1.876   1.894   1.944   1.946   1.964   1.978   1.989   2.008
  2.026   2.044   2.060   2.080   2.102   2.115   2.143   2.150
  2.172   2.197   2.217   2.245   2.262   2.283   2.288   2.444
  2.476   2.486   2.492   2.519   2.522   2.529   2.546   2.557
  2.573   2.583   2.598   2.610   2.626   2.684   2.699   2.702
  2.726   2.752   2.761   2.788   2.792   2.807   2.810   2.846
  2.871   2.876   2.884   2.899   2.912   2.942   2.955   2.964
  2.977   3.036   3.062   3.088   3.098   3.111   3.122   3.148
  3.153   3.190   3.193   3.235   3.239   3.323   3.347   3.384
  3.385   3.487   3.493   3.571   3.578   3.678   3.680   3.733
  3.748   3.834   3.835   3.958   3.993   4.025   4.033   4.088
  4.091   4.175   4.191   4.699   4.709   4.816   4.820   4.981
  4.988   5.061   5.071   5.154   5.159   5.398   5.406   5.557
  5.562   5.868   5.874   7.867   7.883  17.314  17.325  17.362
 17.411  17.449  17.512  23.750  23.759  23.797  23.807  23.837
 23.846  35.561  35.565  49.858  49.878  50.013  50.016 189.040
189.061
 --------------------------------------------------------------

          Ground-State Mulliken Net Atomic Charges

     Atom                 Charge (a.u.)
  ----------------------------------------
      1 S                     0.281313
      2 C                    -0.656668
      3 C                    -0.177825
      4 C                    -0.050138
      5 O                    -0.260948
      6 O                    -0.159742
      7 N                    -0.431788
      8 S                     0.093985
      9 H                     0.232090
     10 H                     0.209681
     11 H                     0.225860
     12 H                     0.296811
     13 H                     0.283129
     14 H                     0.259571
     15 C                    -0.312047
     16 C                    -0.439716
     17 C                    -0.114637
     18 N                    -0.396627
     19 O                    -0.250218
     20 O                    -0.099429
     21 H                     0.184536
     22 H                     0.238909
     23 H                     0.267697
     24 H                     0.251044
     25 H                     0.299421
     26 H                     0.225735
  ----------------------------------------
  Sum of atomic charges =    -0.000000

 -----------------------------------------------------------------
                    Cartesian Multipole Moments
 -----------------------------------------------------------------
    Charge (ESU x 10^10)
                 0.0000
    Dipole Moment (Debye)
         X      -1.0343      Y      -1.6892      Z       0.8717
       Tot       2.1640
    Quadrupole Moments (Debye-Ang)
        XX    -129.9826     XY      21.4170     YY    -106.0695
        XZ      26.9498     YZ       1.6772     ZZ     -99.0112
    Octopole Moments (Debye-Ang^2)
       XXX     -44.9873    XXY     -63.9557    XYY      16.7500
       YYY       0.8815    XXZ      67.1697    XYZ      14.9056
       YYZ      -7.7428    XZZ     -13.7342    YZZ       5.0005
       ZZZ      -3.8809
    Hexadecapole Moments (Debye-Ang^3)
      XXXX   -7419.6869   XXXY     429.1559   XXYY   -1320.0815
      XYYY      81.4178   YYYY    -851.2958   XXXZ     531.4777
      XXYZ       9.9621   XYYZ      54.9858   YYYZ      18.7240
      XXZZ   -1201.7626   XYZZ      36.7708   YYZZ    -246.5272
      XZZZ      91.0873   YZZZ      20.2143   ZZZZ    -580.3067
 -----------------------------------------------------------------
 Calculating analytic gradient of the SCF energy
 Gradient of SCF Energy
            1           2           3           4           5           6
    1   0.0000033   0.0000329   0.0001895   0.0001558  -0.0000506   0.0000492
    2   0.0000799  -0.0000215   0.0000660   0.0000296  -0.0000788  -0.0004082
    3  -0.0000104   0.0000833  -0.0000349   0.0002989  -0.0002260  -0.0002241
            7           8           9          10          11          12
    1  -0.0002196   0.0000471  -0.0000166   0.0000117  -0.0000880  -0.0000193
    2   0.0000021   0.0000300  -0.0000357   0.0000060   0.0000317   0.0002295
    3   0.0001264   0.0000260   0.0000176  -0.0000445   0.0000028  -0.0000004
           13          14          15          16          17          18
    1   0.0000335  -0.0000671  -0.0000198  -0.0001356   0.0003166   0.0002308
    2   0.0000125   0.0000215  -0.0000881  -0.0000475  -0.0001583  -0.0000049
    3   0.0000350   0.0000206  -0.0000328  -0.0000850   0.0001361  -0.0001144
           19          20          21          22          23          24
    1  -0.0002206  -0.0004212   0.0000028  -0.0000215  -0.0000469   0.0000604
    2   0.0000454   0.0000856  -0.0000241   0.0000082   0.0000351   0.0000920
    3   0.0000641   0.0004142  -0.0000150   0.0000512  -0.0000957  -0.0001369
           25          26
    1   0.0001277   0.0000657
    2  -0.0000032   0.0000952
    3  -0.0002143  -0.0000418
 Max gradient component =       4.212E-04
 RMS gradient           =       1.328E-04
 Gradient time:  CPU 123.89 s  wall 123.96 s
 Geometry Optimization Parameters
   NAtoms,    NIC,     NZ,  NCons,   NDum,   NFix, NCnnct, MaxDiis
       26     170       0       0       0       0       0       0

 Cartesian Hessian Update
 Hessian Updated using BFGS Update


** GEOMETRY OPTIMIZATION IN DELOCALIZED INTERNAL COORDINATES **
   Searching for a Minimum

   Optimization Cycle:   8

                       Coordinates (Angstroms)
     ATOM                X               Y               Z
      1  S        -0.8526759744   -1.5650556181    0.1984632604
      2  C        -1.8179108284    0.0101044848    0.2441960804
      3  C        -3.2768835404   -0.2838757422   -0.1160347311
      4  C        -4.1346015311    0.9904448549    0.0944932123
      5  O        -3.9617327480    1.7508774937    1.0092016097
      6  O        -5.1032382020    1.1422977609   -0.8146863799
      7  N        -3.5120878255   -0.8204556601   -1.4647942309
      8  S         0.9053795528   -1.0644443961    1.2056839737
      9  H        -1.3879628541    0.7252564768   -0.4619732056
     10  H        -1.7662911163    0.4296608969    1.2468526037
     11  H        -3.6745440747   -1.0107120182    0.6009031262
     12  H        -4.9905289287    0.4032427215   -1.4523162247
     13  H        -3.5026788355   -1.8330304274   -1.4851751404
     14  H        -2.8206654393   -0.4909538670   -2.1317479719
     15  C         2.0156875818   -0.4929785356   -0.1625085841
     16  C         3.2986712093    0.1008686363    0.4313683301
     17  C         4.2696673735    0.3735736081   -0.7445972954
     18  N         3.0366576839    1.3535148265    1.1572377978
     19  O         4.7869307303   -0.5105323263   -1.3728216161
     20  O         4.4479752329    1.6728301308   -1.0071260407
     21  H         1.4911507376    0.2575379673   -0.7577017224
     22  H         2.2708523251   -1.3422798392   -0.7929807679
     23  H         3.6506871514    1.4593168980    1.9573875698
     24  H         2.0819549716    1.3992104637    1.4978693949
     25  H         3.9167459863    2.1530260499   -0.3320713554
     26  H         3.7837040618   -0.6568875398    1.0560845075
   Point Group: c1    Number of degrees of freedom:    72


   Energy is  -1442.932393426

 Hessian Updated using BFGS Update

 72 Hessian modes will be used to form the next step
  Hessian Eigenvalues:
     0.001978    0.002007    0.002331    0.004295    0.004677    0.004921
     0.005730    0.006354    0.011229    0.021441    0.023098    0.036920
     0.038128    0.039246    0.043207    0.047199    0.050803    0.050985
     0.051789    0.052592    0.055394    0.058575    0.058894    0.065087
     0.070581    0.109097    0.109662    0.135492    0.135897    0.152253
     0.159986    0.160016    0.160249    0.160843    0.161800    0.168029
     0.176599    0.185044    0.189644    0.220248    0.221068    0.222821
     0.225825    0.241855    0.248859    0.249913    0.250212    0.251679
     0.262076    0.264483    0.273043    0.275275    0.290764    0.292056
     0.339507    0.340345    0.341058    0.342262    0.345893    0.347069
     0.353977    0.355973    0.429320    0.445683    0.447260    0.448234
     0.461349    0.491203    0.577180    0.582630    0.985174    1.008488

 Minimum Search - Taking Simple RFO Step
 Searching for Lamda that Minimizes Along All modes
 Value Taken    Lamda =  -0.00002242
 Step Taken.  Stepsize is  0.062306

                             Maximum     Tolerance    Cnvgd?
         Gradient           0.000646      0.000300      NO
         Displacement       0.016076      0.001200      NO
         Energy change     -0.000199      0.000001      NO


 New Cartesian Coordinates Obtained by Inverse Iteration

 Displacement from previous Coordinates is:  0.212669
 ----------------------------------------------------------------
             Standard Nuclear Orientation (Angstroms)
    I     Atom           X                Y                Z
 ----------------------------------------------------------------
    1      S      -0.8545925409    -1.5583394008     0.2038555839
    2      C      -1.8233382118     0.0151109019     0.2394842432
    3      C      -3.2814481926    -0.2841756717    -0.1198206982
    4      C      -4.1413746209     0.9905715419     0.0829552343
    5      O      -3.9563942927     1.7667268035     0.9822745911
    6      O      -5.1214182833     1.1275761530    -0.8162145349
    7      N      -3.5129494693    -0.8309731750    -1.4653235344
    8      S       0.9020968237    -1.0482720395     1.2085696762
    9      H      -1.3944611398     0.7269958051    -0.4708043852
   10      H      -1.7734708227     0.4410461556     1.2396839481
   11      H      -3.6773374573    -1.0073043144     0.6018806399
   12      H      -5.0169267888     0.3760707558    -1.4411014505
   13      H      -3.5038905514    -1.8438001738    -1.4776283379
   14      H      -2.8186680364    -0.5074356303    -2.1323724711
   15      C       2.0091307338    -0.4738734800    -0.1612561217
   16      C       3.3027277281     0.0996571465     0.4294959355
   17      C       4.2685729267     0.3736039775    -0.7517780988
   18      N       3.0577334732     1.3452547711     1.1737534692
   19      O       4.7788012234    -0.5105304954    -1.3860958812
   20      O       4.4625864976     1.6727546769    -1.0035479155
   21      H       1.4884475984     0.2888115673    -0.7443408630
   22      H       2.2508992487    -1.3187992908    -0.8030007376
   23      H       3.6807070509     1.4356010134     1.9690756688
   24      H       2.1070280381     1.3926070234     1.5256696296
   25      H       3.9385002233     2.1526395696    -0.3222482938
   26      H       3.7833015422    -0.6709668907     1.0420409039
 ----------------------------------------------------------------
 Nuclear Repulsion Energy =  1115.9412349894 hartrees
 There are       63 alpha and       63 beta electrons
 Applying Cartesian multipole field
    Component          Value
    ---------          -----
     (2,0,0)        1.00000E-12
     (0,2,0)        2.00000E-11
     (0,0,2)       -3.00000E-11
 Nucleus-field energy     =     0.0000000044 hartrees
 Requested basis set is 6-311++G(d,p)
 There are 158 shells and 408 basis functions
 A cutoff of  1.0D-11 yielded   9329 shell pairs
 There are     60515 function pairs (     64211 Cartesian)
 Smallest overlap matrix eigenvalue = 6.82E-06
 Guess MOs from SCF MO coefficient file
 Reading MOs from coefficient file
 Reading MOs from coefficient file
 A restricted hybrid HF-DFT SCF calculation will be
 performed using Pulay DIIS extrapolation
 Exchange:     0.2000 Hartree-Fock + 0.0800 Slater + 0.7200 B88
 Correlation:  0.1900 VWN1RPA + 0.8100 LYP
 Using SG-1 standard quadrature grid
 SCF converges when DIIS error is below 1.0E-08
 Geometry optimization detected.  Setting ReadMinima to 0
 Setting SaveMinima to 0
 ---------------------------------------
  Cycle       Energy         DIIS Error
 ---------------------------------------
    1   -1442.9320897949      3.60E-04
    2   -1442.9323419285      3.28E-05
    3   -1442.9323362283      4.41E-05
    4   -1442.9323703455      1.23E-05
    5   -1442.9323723307      5.61E-06
    6   -1442.9323729494      1.57E-06
    7   -1442.9323728409      5.60E-07
    8   -1442.9323728669      1.43E-07
    9   -1442.9323728832      4.83E-08
   10   -1442.9323728994      2.06E-08
   11   -1442.9323728871      8.45E-09 Convergence criterion met
 ---------------------------------------
 SCF time:  CPU 291.81 s  wall 292.65 s
 SCF   energy in the final basis set = -1442.9323728871
 Total energy in the final basis set = -1442.9323728871

 --------------------------------------------------------------

                    Orbital Energies (a.u.)
 --------------------------------------------------------------

 Alpha MOs
 -- Occupied --
-88.894 -88.894 -19.177 -19.175 -19.124 -19.121 -14.354 -14.349
-10.318 -10.315 -10.259 -10.256 -10.237 -10.234  -7.979  -7.978
 -5.943  -5.943  -5.939  -5.938  -5.932  -5.931  -1.121  -1.119
 -1.041  -1.038  -0.945  -0.942  -0.850  -0.809  -0.766  -0.714
 -0.667  -0.624  -0.618  -0.613  -0.571  -0.553  -0.547  -0.534
 -0.515  -0.507  -0.477  -0.468  -0.461  -0.460  -0.451  -0.447
 -0.439  -0.413  -0.410  -0.405  -0.387  -0.377  -0.354  -0.336
 -0.334  -0.328  -0.323  -0.287  -0.285  -0.271  -0.269
 -- Virtual --
 -0.066  -0.035  -0.026  -0.024  -0.014  -0.010  -0.000   0.002
  0.007   0.012   0.017   0.024   0.031   0.041   0.044   0.049
  0.053   0.057   0.064   0.068   0.075   0.079   0.080   0.082
  0.087   0.092   0.094   0.101   0.103   0.106   0.109   0.112
  0.119   0.119   0.121   0.124   0.128   0.132   0.137   0.139
  0.142   0.145   0.149   0.154   0.156   0.159   0.163   0.168
  0.175   0.180   0.185   0.189   0.194   0.195   0.203   0.205
  0.207   0.210   0.213   0.217   0.225   0.232   0.237   0.246
  0.249   0.252   0.254   0.257   0.263   0.271   0.272   0.275
  0.278   0.286   0.295   0.296   0.300   0.309   0.310   0.311
  0.314   0.318   0.331   0.333   0.337   0.340   0.349   0.353
  0.357   0.364   0.380   0.382   0.385   0.396   0.402   0.405
  0.414   0.421   0.448   0.455   0.461   0.465   0.471   0.476
  0.496   0.508   0.527   0.534   0.539   0.554   0.555   0.570
  0.584   0.593   0.606   0.609   0.614   0.617   0.633   0.641
  0.643   0.662   0.671   0.686   0.696   0.708   0.713   0.723
  0.728   0.740   0.744   0.758   0.769   0.787   0.794   0.799
  0.814   0.817   0.832   0.836   0.843   0.847   0.876   0.879
  0.895   0.903   0.922   0.925   0.944   0.954   0.975   0.999
  1.014   1.022   1.034   1.043   1.058   1.065   1.101   1.108
  1.132   1.152   1.155   1.160   1.165   1.172   1.187   1.195
  1.208   1.214   1.234   1.243   1.247   1.276   1.284   1.326
  1.330   1.341   1.366   1.410   1.431   1.446   1.470   1.477
  1.500   1.525   1.529   1.541   1.551   1.557   1.577   1.589
  1.592   1.604   1.618   1.626   1.630   1.637   1.653   1.665
  1.669   1.674   1.688   1.713   1.735   1.744   1.749   1.756
  1.769   1.780   1.787   1.797   1.814   1.835   1.851   1.866
  1.876   1.895   1.944   1.945   1.963   1.978   1.989   2.009
  2.026   2.043   2.060   2.081   2.101   2.114   2.140   2.148
  2.172   2.196   2.216   2.245   2.262   2.283   2.288   2.445
  2.476   2.486   2.492   2.518   2.521   2.529   2.546   2.556
  2.573   2.582   2.599   2.611   2.625   2.684   2.697   2.701
  2.726   2.751   2.761   2.787   2.791   2.807   2.809   2.844
  2.870   2.875   2.884   2.899   2.912   2.942   2.955   2.963
  2.976   3.036   3.062   3.087   3.098   3.111   3.121   3.148
  3.153   3.189   3.192   3.234   3.238   3.321   3.347   3.383
  3.384   3.486   3.493   3.571   3.578   3.677   3.679   3.733
  3.748   3.832   3.833   3.957   3.994   4.025   4.034   4.088
  4.091   4.174   4.192   4.699   4.708   4.815   4.819   4.981
  4.987   5.061   5.071   5.154   5.159   5.398   5.406   5.555
  5.561   5.867   5.874   7.868   7.883  17.314  17.325  17.363
 17.411  17.449  17.512  23.750  23.758  23.797  23.807  23.836
 23.845  35.560  35.565  49.858  49.877  50.013  50.015 189.041
189.060
 --------------------------------------------------------------

          Ground-State Mulliken Net Atomic Charges

     Atom                 Charge (a.u.)
  ----------------------------------------
      1 S                     0.281115
      2 C                    -0.666674
      3 C                    -0.164150
      4 C                    -0.053548
      5 O                    -0.260565
      6 O                    -0.159168
      7 N                    -0.430583
      8 S                     0.095720
      9 H                     0.233141
     10 H                     0.210366
     11 H                     0.225291
     12 H                     0.295975
     13 H                     0.282331
     14 H                     0.259184
     15 C                    -0.316268
     16 C                    -0.436397
     17 C                    -0.118070
     18 N                    -0.394854
     19 O                    -0.249902
     20 O                    -0.098472
     21 H                     0.186513
     22 H                     0.236672
     23 H                     0.267358
     24 H                     0.249890
     25 H                     0.299304
     26 H                     0.225790
  ----------------------------------------
  Sum of atomic charges =    -0.000000

 -----------------------------------------------------------------
                    Cartesian Multipole Moments
 -----------------------------------------------------------------
    Charge (ESU x 10^10)
                -0.0000
    Dipole Moment (Debye)
         X      -1.0428      Y      -1.7323      Z       0.9335
       Tot       2.2271
    Quadrupole Moments (Debye-Ang)
        XX    -129.4746     XY      21.5169     YY    -106.1764
        XZ      26.7794     YZ       1.6773     ZZ     -99.0062
    Octopole Moments (Debye-Ang^2)
       XXX     -44.8589    XXY     -64.8590    XYY      16.8460
       YYY      -0.4621    XXZ      68.7304    XYZ      14.2869
       YYZ      -7.7065    XZZ     -13.7761    YZZ       4.8348
       ZZZ      -2.7905
    Hexadecapole Moments (Debye-Ang^3)
      XXXX   -7418.9079   XXXY     427.8084   XXYY   -1322.8367
      XYYY      79.3647   YYYY    -847.1733   XXXZ     527.0999
      XXYZ      10.9959   XYYZ      53.3819   YYYZ      17.4078
      XXZZ   -1204.6140   XYZZ      35.6520   YYZZ    -246.1197
      XZZZ      87.0620   YZZZ      20.0978   ZZZZ    -581.8837
 -----------------------------------------------------------------
 Calculating analytic gradient of the SCF energy
 Gradient of SCF Energy
            1           2           3           4           5           6
    1  -0.0000038  -0.0000240   0.0000406  -0.0007182   0.0003203   0.0001353
    2  -0.0000401  -0.0000950   0.0000798  -0.0004792   0.0002296   0.0007630
    3   0.0000286  -0.0000404  -0.0001237   0.0002108  -0.0000592  -0.0000736
            7           8           9          10          11          12
    1   0.0002811  -0.0000643   0.0000282  -0.0000348  -0.0000187  -0.0002349
    2   0.0000520   0.0001236   0.0000337   0.0000350   0.0000726  -0.0005610
    3  -0.0001809   0.0000417  -0.0000631   0.0000813   0.0000158   0.0002613
           13          14          15          16          17          18
    1  -0.0000505   0.0002576   0.0000954   0.0001551  -0.0010723  -0.0000813
    2  -0.0000728  -0.0001452  -0.0000639   0.0001218   0.0003428   0.0000149
    3  -0.0000188   0.0000231   0.0000883   0.0000759  -0.0008439   0.0002895
           19          20          21          22          23          24
    1   0.0005438   0.0007084   0.0000041   0.0000229  -0.0000633  -0.0000299
    2  -0.0001518  -0.0002151  -0.0000015   0.0000119   0.0000221  -0.0000356
    3   0.0001570  -0.0003151   0.0000258  -0.0000345   0.0000811   0.0000565
           25          26
    1  -0.0001646  -0.0000321
    2  -0.0000558   0.0000145
    3   0.0001637   0.0001527
 Max gradient component =       1.072E-03
 RMS gradient           =       2.658E-04
 Gradient time:  CPU 124.01 s  wall 124.06 s
 Geometry Optimization Parameters
   NAtoms,    NIC,     NZ,  NCons,   NDum,   NFix, NCnnct, MaxDiis
       26     170       0       0       0       0       0       0

 Cartesian Hessian Update
 Hessian Updated using BFGS Update


** GEOMETRY OPTIMIZATION IN DELOCALIZED INTERNAL COORDINATES **
   Searching for a Minimum

   Optimization Cycle:   9

                       Coordinates (Angstroms)
     ATOM                X               Y               Z
      1  S        -0.8545925409   -1.5583394008    0.2038555839
      2  C        -1.8233382118    0.0151109019    0.2394842432
      3  C        -3.2814481926   -0.2841756717   -0.1198206982
      4  C        -4.1413746209    0.9905715419    0.0829552343
      5  O        -3.9563942927    1.7667268035    0.9822745911
      6  O        -5.1214182833    1.1275761530   -0.8162145349
      7  N        -3.5129494693   -0.8309731750   -1.4653235344
      8  S         0.9020968237   -1.0482720395    1.2085696762
      9  H        -1.3944611398    0.7269958051   -0.4708043852
     10  H        -1.7734708227    0.4410461556    1.2396839481
     11  H        -3.6773374573   -1.0073043144    0.6018806399
     12  H        -5.0169267888    0.3760707558   -1.4411014505
     13  H        -3.5038905514   -1.8438001738   -1.4776283379
     14  H        -2.8186680364   -0.5074356303   -2.1323724711
     15  C         2.0091307338   -0.4738734800   -0.1612561217
     16  C         3.3027277281    0.0996571465    0.4294959355
     17  C         4.2685729267    0.3736039775   -0.7517780988
     18  N         3.0577334732    1.3452547711    1.1737534692
     19  O         4.7788012234   -0.5105304954   -1.3860958812
     20  O         4.4625864976    1.6727546769   -1.0035479155
     21  H         1.4884475984    0.2888115673   -0.7443408630
     22  H         2.2508992487   -1.3187992908   -0.8030007376
     23  H         3.6807070509    1.4356010134    1.9690756688
     24  H         2.1070280381    1.3926070234    1.5256696296
     25  H         3.9385002233    2.1526395696   -0.3222482938
     26  H         3.7833015422   -0.6709668907    1.0420409039
   Point Group: c1    Number of degrees of freedom:    72


   Energy is  -1442.932372887

 Hessian Updated using BFGS Update

 72 Hessian modes will be used to form the next step
  Hessian Eigenvalues:
     0.001909    0.002005    0.003553    0.004254    0.004695    0.004925
     0.005875    0.007974    0.013831    0.021112    0.029153    0.037749
     0.038525    0.039424    0.043997    0.047958    0.050759    0.050991
     0.051949    0.053935    0.056008    0.058582    0.058953    0.064923
     0.071867    0.109135    0.109706    0.135620    0.135996    0.153727
     0.159475    0.159990    0.160166    0.160776    0.162026    0.168857
     0.183529    0.188840    0.192623    0.220172    0.221083    0.222951
     0.225697    0.242921    0.249358    0.250034    0.250516    0.252232
     0.262361    0.266958    0.275231    0.285337    0.291087    0.292145
     0.339635    0.340341    0.341192    0.342277    0.346158    0.347114
     0.354034    0.357426    0.429466    0.445589    0.447266    0.448199
     0.461441    0.491213    0.576815    0.583292    0.985217    1.008430

 Minimum Search - Taking Simple RFO Step
 Searching for Lamda that Minimizes Along All modes
 Value Taken    Lamda =  -0.00005400
 Step Taken.  Stepsize is  0.058463

                             Maximum     Tolerance    Cnvgd?
         Gradient           0.000858      0.000300      NO
         Displacement       0.020193      0.001200      NO
         Energy change      0.000021      0.000001      NO


 New Cartesian Coordinates Obtained by Inverse Iteration

 Displacement from previous Coordinates is:  0.111667
 ----------------------------------------------------------------
             Standard Nuclear Orientation (Angstroms)
    I     Atom           X                Y                Z
 ----------------------------------------------------------------
    1      S      -0.8545863568    -1.5623012136     0.2065536835
    2      C      -1.8211584446     0.0125305540     0.2415633130
    3      C      -3.2798340005    -0.2851088631    -0.1167898000
    4      C      -4.1380078473     0.9908599417     0.0855753095
    5      O      -3.9682606413     1.7538898765     0.9989937619
    6      O      -5.1045752986     1.1395545550    -0.8261961405
    7      N      -3.5129728116    -0.8324471175    -1.4617602317
    8      S       0.9033993691    -1.0537990630     1.2098648903
    9      H      -1.3917100778     0.7232972819    -0.4694635088
   10      H      -1.7701149923     0.4390885349     1.2414081538
   11      H      -3.6761684549    -1.0075208995     0.6053844550
   12      H      -4.9891623819     0.3977690958    -1.4606358608
   13      H      -3.5042979979    -1.8452602446    -1.4735970941
   14      H      -2.8198759647    -0.5092378621    -2.1301220033
   15      C       2.0088481659    -0.4775782224    -0.1604748551
   16      C       3.3007331551     0.1003672431     0.4297731549
   17      C       4.2661691514     0.3751027622    -0.7515842062
   18      N       3.0518897562     1.3466452561     1.1715535975
   19      O       4.7736453496    -0.5085682984    -1.3886685104
   20      O       4.4518263208     1.6743512265    -1.0092987740
   21      H       1.4860031793     0.2828913083    -0.7444986880
   22      H       2.2531076674    -1.3226022180    -0.8011342297
   23      H       3.6758071268     1.4413398715     1.9656300281
   24      H       2.1015302175     1.3911076523     1.5247811456
   25      H       3.9287841762     2.1542027443    -0.3272276440
   26      H       3.7832443348    -0.6680166019     1.0435762534
 ----------------------------------------------------------------
 Nuclear Repulsion Energy =  1116.1073870886 hartrees
 There are       63 alpha and       63 beta electrons
 Applying Cartesian multipole field
    Component          Value
    ---------          -----
     (2,0,0)        1.00000E-12
     (0,2,0)        2.00000E-11
     (0,0,2)       -3.00000E-11
 Nucleus-field energy     =     0.0000000044 hartrees
 Requested basis set is 6-311++G(d,p)
 There are 158 shells and 408 basis functions
 A cutoff of  1.0D-11 yielded   9333 shell pairs
 There are     60540 function pairs (     64237 Cartesian)
 Smallest overlap matrix eigenvalue = 6.83E-06
 Guess MOs from SCF MO coefficient file
 Reading MOs from coefficient file
 Reading MOs from coefficient file
 A restricted hybrid HF-DFT SCF calculation will be
 performed using Pulay DIIS extrapolation
 Exchange:     0.2000 Hartree-Fock + 0.0800 Slater + 0.7200 B88
 Correlation:  0.1900 VWN1RPA + 0.8100 LYP
 Using SG-1 standard quadrature grid
 SCF converges when DIIS error is below 1.0E-08
 Geometry optimization detected.  Setting ReadMinima to 0
 Setting SaveMinima to 0
 ---------------------------------------
  Cycle       Energy         DIIS Error
 ---------------------------------------
    1   -1442.9306877490      2.47E-04
    2   -1442.9323811588      1.85E-05
    3   -1442.9323843296      2.22E-05
    4   -1442.9323911761      8.05E-06
    5   -1442.9323919646      3.17E-06
    6   -1442.9323921490      1.20E-06
    7   -1442.9323922345      4.21E-07
    8   -1442.9323922030      6.84E-08
    9   -1442.9323922179      3.39E-08
   10   -1442.9323922244      8.03E-09 Convergence criterion met
 ---------------------------------------
 SCF time:  CPU 274.61 s  wall 274.92 s
 SCF   energy in the final basis set = -1442.9323922244
 Total energy in the final basis set = -1442.9323922244

 --------------------------------------------------------------

                    Orbital Energies (a.u.)
 --------------------------------------------------------------

 Alpha MOs
 -- Occupied --
-88.894 -88.894 -19.177 -19.175 -19.123 -19.121 -14.354 -14.349
-10.318 -10.315 -10.259 -10.256 -10.237 -10.234  -7.979  -7.978
 -5.943  -5.943  -5.939  -5.938  -5.932  -5.931  -1.121  -1.119
 -1.041  -1.038  -0.945  -0.942  -0.850  -0.809  -0.766  -0.714
 -0.667  -0.624  -0.618  -0.613  -0.572  -0.553  -0.547  -0.534
 -0.515  -0.507  -0.477  -0.468  -0.461  -0.460  -0.451  -0.447
 -0.439  -0.413  -0.409  -0.405  -0.387  -0.377  -0.354  -0.336
 -0.334  -0.328  -0.323  -0.287  -0.285  -0.271  -0.269
 -- Virtual --
 -0.066  -0.035  -0.026  -0.024  -0.014  -0.010  -0.000   0.002
  0.008   0.012   0.017   0.024   0.031   0.041   0.044   0.049
  0.053   0.057   0.064   0.068   0.075   0.079   0.080   0.082
  0.087   0.092   0.094   0.101   0.103   0.106   0.109   0.112
  0.118   0.119   0.121   0.124   0.128   0.132   0.137   0.139
  0.142   0.145   0.149   0.154   0.156   0.160   0.163   0.168
  0.175   0.180   0.185   0.189   0.194   0.195   0.202   0.204
  0.207   0.210   0.213   0.218   0.225   0.232   0.237   0.246
  0.249   0.252   0.255   0.257   0.263   0.271   0.272   0.275
  0.278   0.286   0.295   0.296   0.300   0.309   0.310   0.311
  0.314   0.319   0.332   0.333   0.337   0.340   0.349   0.353
  0.357   0.364   0.379   0.382   0.386   0.396   0.402   0.405
  0.414   0.421   0.447   0.455   0.461   0.465   0.471   0.476
  0.496   0.507   0.525   0.533   0.539   0.555   0.556   0.570
  0.584   0.593   0.606   0.609   0.613   0.617   0.633   0.641
  0.643   0.662   0.671   0.686   0.696   0.708   0.713   0.723
  0.728   0.740   0.744   0.758   0.769   0.787   0.794   0.799
  0.814   0.817   0.832   0.836   0.843   0.848   0.876   0.880
  0.896   0.903   0.923   0.925   0.944   0.954   0.975   0.999
  1.014   1.021   1.033   1.044   1.058   1.066   1.101   1.109
  1.132   1.152   1.155   1.160   1.165   1.172   1.186   1.195
  1.208   1.214   1.234   1.242   1.247   1.275   1.285   1.326
  1.330   1.341   1.366   1.409   1.431   1.445   1.469   1.477
  1.500   1.525   1.530   1.540   1.551   1.557   1.577   1.589
  1.592   1.605   1.618   1.627   1.630   1.637   1.652   1.665
  1.670   1.674   1.688   1.714   1.736   1.744   1.749   1.756
  1.769   1.780   1.788   1.797   1.814   1.835   1.850   1.866
  1.876   1.894   1.944   1.945   1.964   1.978   1.988   2.008
  2.026   2.044   2.060   2.080   2.102   2.115   2.142   2.149
  2.172   2.197   2.216   2.245   2.262   2.284   2.288   2.444
  2.476   2.486   2.492   2.518   2.522   2.529   2.546   2.557
  2.573   2.583   2.598   2.611   2.625   2.684   2.699   2.701
  2.726   2.751   2.761   2.787   2.791   2.807   2.810   2.846
  2.871   2.876   2.884   2.899   2.912   2.942   2.955   2.963
  2.976   3.036   3.061   3.088   3.098   3.111   3.121   3.148
  3.153   3.189   3.192   3.235   3.239   3.322   3.346   3.383
  3.385   3.486   3.493   3.571   3.578   3.677   3.679   3.733
  3.748   3.833   3.833   3.958   3.994   4.025   4.033   4.088
  4.091   4.174   4.190   4.699   4.708   4.816   4.819   4.981
  4.987   5.061   5.071   5.154   5.158   5.398   5.406   5.556
  5.561   5.867   5.874   7.867   7.883  17.314  17.325  17.363
 17.411  17.449  17.512  23.750  23.758  23.797  23.807  23.836
 23.845  35.560  35.565  49.858  49.877  50.013  50.015 189.041
189.060
 --------------------------------------------------------------

          Ground-State Mulliken Net Atomic Charges

     Atom                 Charge (a.u.)
  ----------------------------------------
      1 S                     0.282696
      2 C                    -0.655870
      3 C                    -0.178465
      4 C                    -0.051448
      5 O                    -0.260686
      6 O                    -0.159117
      7 N                    -0.431630
      8 S                     0.094223
      9 H                     0.232097
     10 H                     0.210252
     11 H                     0.225651
     12 H                     0.296573
     13 H                     0.283320
     14 H                     0.259579
     15 C                    -0.315239
     16 C                    -0.436734
     17 C                    -0.117655
     18 N                    -0.394697
     19 O                    -0.249737
     20 O                    -0.098412
     21 H                     0.186163
     22 H                     0.237207
     23 H                     0.267315
     24 H                     0.250078
     25 H                     0.299167
     26 H                     0.225370
  ----------------------------------------
  Sum of atomic charges =    -0.000000

 -----------------------------------------------------------------
                    Cartesian Multipole Moments
 -----------------------------------------------------------------
    Charge (ESU x 10^10)
                -0.0000
    Dipole Moment (Debye)
         X      -0.9853      Y      -1.7100      Z       0.9038
       Tot       2.1707
    Quadrupole Moments (Debye-Ang)
        XX    -129.6667     XY      21.4474     YY    -106.0989
        XZ      26.9491     YZ       1.6592     ZZ     -99.0687
    Octopole Moments (Debye-Ang^2)
       XXX     -41.4246    XXY     -64.3340    XYY      16.7986
       YYY       0.0534    XXZ      67.9885    XYZ      14.6177
       YYZ      -7.7253    XZZ     -13.8148    YZZ       4.8763
       ZZZ      -3.3774
    Hexadecapole Moments (Debye-Ang^3)
      XXXX   -7410.1132   XXXY     427.0770   XXYY   -1320.3219
      XYYY      79.5245   YYYY    -848.5133   XXXZ     529.0386
      XXYZ      10.2213   XYYZ      53.9248   YYYZ      18.6605
      XXZZ   -1204.0460   XYZZ      35.8673   YYZZ    -247.0007
      XZZZ      90.4703   YZZZ      20.7271   ZZZZ    -584.1055
 -----------------------------------------------------------------
 Calculating analytic gradient of the SCF energy
 Gradient of SCF Energy
            1           2           3           4           5           6
    1  -0.0000562  -0.0000442   0.0000172   0.0002295  -0.0001176  -0.0002743
    2  -0.0000819  -0.0000627   0.0000306   0.0001122   0.0000943   0.0000287
    3   0.0000301  -0.0000138  -0.0000102  -0.0003035   0.0001271   0.0002038
            7           8           9          10          11          12
    1  -0.0000541  -0.0000376  -0.0000099   0.0000056   0.0000177   0.0001938
    2  -0.0002547   0.0000728   0.0000263   0.0000391  -0.0000743   0.0000769
    3   0.0000830   0.0000227  -0.0000170   0.0000145   0.0000248  -0.0001027
           13          14          15          16          17          18
    1   0.0001039  -0.0000441   0.0000357  -0.0001993   0.0002415  -0.0001437
    2  -0.0000866   0.0000175  -0.0000129   0.0000908   0.0002940   0.0000012
    3   0.0000500  -0.0000277   0.0001594  -0.0001618   0.0001711   0.0002640
           19          20          21          22          23          24
    1   0.0000134   0.0003085  -0.0000066   0.0000199  -0.0000409  -0.0000381
    2  -0.0000942  -0.0002299  -0.0000003  -0.0000084   0.0000259  -0.0000127
    3  -0.0002079  -0.0006122   0.0000092  -0.0000210   0.0000508   0.0000449
           25          26
    1  -0.0001336   0.0000133
    2  -0.0000335   0.0000417
    3   0.0001592   0.0000632
 Max gradient component =       6.122E-04
 RMS gradient           =       1.387E-04
 Gradient time:  CPU 125.64 s  wall 125.70 s
 Geometry Optimization Parameters
   NAtoms,    NIC,     NZ,  NCons,   NDum,   NFix, NCnnct, MaxDiis
       26     170       0       0       0       0       0       0

 Cartesian Hessian Update
 Hessian Updated using BFGS Update


** GEOMETRY OPTIMIZATION IN DELOCALIZED INTERNAL COORDINATES **
   Searching for a Minimum

   Optimization Cycle:  10

                       Coordinates (Angstroms)
     ATOM                X               Y               Z
      1  S        -0.8545863568   -1.5623012136    0.2065536835
      2  C        -1.8211584446    0.0125305540    0.2415633130
      3  C        -3.2798340005   -0.2851088631   -0.1167898000
      4  C        -4.1380078473    0.9908599417    0.0855753095
      5  O        -3.9682606413    1.7538898765    0.9989937619
      6  O        -5.1045752986    1.1395545550   -0.8261961405
      7  N        -3.5129728116   -0.8324471175   -1.4617602317
      8  S         0.9033993691   -1.0537990630    1.2098648903
      9  H        -1.3917100778    0.7232972819   -0.4694635088
     10  H        -1.7701149923    0.4390885349    1.2414081538
     11  H        -3.6761684549   -1.0075208995    0.6053844550
     12  H        -4.9891623819    0.3977690958   -1.4606358608
     13  H        -3.5042979979   -1.8452602446   -1.4735970941
     14  H        -2.8198759647   -0.5092378621   -2.1301220033
     15  C         2.0088481659   -0.4775782224   -0.1604748551
     16  C         3.3007331551    0.1003672431    0.4297731549
     17  C         4.2661691514    0.3751027622   -0.7515842062
     18  N         3.0518897562    1.3466452561    1.1715535975
     19  O         4.7736453496   -0.5085682984   -1.3886685104
     20  O         4.4518263208    1.6743512265   -1.0092987740
     21  H         1.4860031793    0.2828913083   -0.7444986880
     22  H         2.2531076674   -1.3226022180   -0.8011342297
     23  H         3.6758071268    1.4413398715    1.9656300281
     24  H         2.1015302175    1.3911076523    1.5247811456
     25  H         3.9287841762    2.1542027443   -0.3272276440
     26  H         3.7832443348   -0.6680166019    1.0435762534
   Point Group: c1    Number of degrees of freedom:    72


   Energy is  -1442.932392224

 Hessian Updated using BFGS Update

 72 Hessian modes will be used to form the next step
  Hessian Eigenvalues:
     0.001918    0.002005    0.003590    0.004179    0.004675    0.004919
     0.005959    0.008411    0.014742    0.021887    0.036372    0.038008
     0.039039    0.042054    0.043045    0.049688    0.050955    0.050971
     0.051643    0.052985    0.055461    0.058579    0.058895    0.064919
     0.072327    0.109095    0.109650    0.135499    0.135869    0.149699
     0.158568    0.160008    0.160285    0.160755    0.161374    0.165201
     0.181679    0.184848    0.189397    0.220339    0.221075    0.222550
     0.225462    0.241293    0.246347    0.249991    0.250369    0.254221
     0.260315    0.263075    0.270382    0.275334    0.290766    0.292103
     0.339669    0.340345    0.341097    0.342266    0.345869    0.347094
     0.353928    0.355782    0.429242    0.445612    0.447261    0.448210
     0.461235    0.491571    0.576815    0.582545    0.984590    1.008382

 Minimum Search - Taking Simple RFO Step
 Searching for Lamda that Minimizes Along All modes
 Value Taken    Lamda =  -0.00002800
 Step Taken.  Stepsize is  0.066116

                             Maximum     Tolerance    Cnvgd?
         Gradient           0.000629      0.000300      NO
         Displacement       0.025370      0.001200      NO
         Energy change     -0.000019      0.000001      NO


 New Cartesian Coordinates Obtained by Inverse Iteration

 Displacement from previous Coordinates is:  0.335005
 ----------------------------------------------------------------
             Standard Nuclear Orientation (Angstroms)
    I     Atom           X                Y                Z
 ----------------------------------------------------------------
    1      S      -0.8511787437    -1.5711819992     0.1904531908
    2      C      -1.8126421038     0.0060520535     0.2457356626
    3      C      -3.2725242398    -0.2824510526    -0.1155591530
    4      C      -4.1270632362     0.9922272701     0.1039492455
    5      O      -3.9525028923     1.7454369312     1.0241767777
    6      O      -5.0940660634     1.1534861702    -0.8052265452
    7      N      -3.5091406637    -0.8082438702    -1.4682653448
    8      S       0.9079037524    -1.0810040417     1.2011648837
    9      H      -1.3811870775     0.7242084155    -0.4563725519
   10      H      -1.7595195630     0.4193677918     1.2508327155
   11      H      -3.6713905068    -1.0130991433     0.5966885481
   12      H      -4.9846620650     0.4173310196    -1.4466878841
   13      H      -3.5099385201    -1.8206009237    -1.4953241908
   14      H      -2.8135295731    -0.4809745512    -2.1317975038
   15      C       2.0215341975    -0.5087562809    -0.1639589368
   16      C       3.2946478604     0.1019074475     0.4341835301
   17      C       4.2709387019     0.3737851584    -0.7368029897
   18      N       3.0158018049     1.3597286466     1.1442817009
   19      O       4.8051354216    -0.5101018421    -1.3507139057
   20      O       4.4340548144     1.6726083547    -1.0119185199
   21      H       1.4938821181     0.2320442190    -0.7684288622
   22      H       2.2890080173    -1.3605438809    -0.7858374574
   23      H       3.6270936056     1.4828330905     1.9440433728
   24      H       2.0598324241     1.3983531584     1.4821386787
   25      H       3.8917050972     2.1537792281    -0.3467597353
   26      H       3.7820701329    -0.6456340692     1.0692114741
 ----------------------------------------------------------------
 Nuclear Repulsion Energy =  1116.7126918996 hartrees
 There are       63 alpha and       63 beta electrons
 Applying Cartesian multipole field
    Component          Value
    ---------          -----
     (2,0,0)        1.00000E-12
     (0,2,0)        2.00000E-11
     (0,0,2)       -3.00000E-11
 Nucleus-field energy     =     0.0000000046 hartrees
 Requested basis set is 6-311++G(d,p)
 There are 158 shells and 408 basis functions
 A cutoff of  1.0D-11 yielded   9343 shell pairs
 There are     60586 function pairs (     64289 Cartesian)
 Smallest overlap matrix eigenvalue = 6.70E-06
 Guess MOs from SCF MO coefficient file
 Reading MOs from coefficient file
 Reading MOs from coefficient file
 A restricted hybrid HF-DFT SCF calculation will be
 performed using Pulay DIIS extrapolation
 Exchange:     0.2000 Hartree-Fock + 0.0800 Slater + 0.7200 B88
 Correlation:  0.1900 VWN1RPA + 0.8100 LYP
 Using SG-1 standard quadrature grid
 SCF converges when DIIS error is below 1.0E-08
 Geometry optimization detected.  Setting ReadMinima to 0
 Setting SaveMinima to 0
 ---------------------------------------
  Cycle       Energy         DIIS Error
 ---------------------------------------
    1   -1442.9286983671      5.47E-04
    2   -1442.9323120220      5.12E-05
    3   -1442.9323079097      6.11E-05
    4   -1442.9323783855      1.79E-05
    5   -1442.9323822316      8.28E-06
    6   -1442.9323834876      2.75E-06
    7   -1442.9323837273      6.21E-07
    8   -1442.9323836789      1.68E-07
    9   -1442.9323836484      6.81E-08
   10   -1442.9323836547      1.98E-08
   11   -1442.9323836573      7.49E-09 Convergence criterion met
 ---------------------------------------
 SCF time:  CPU 290.94 s  wall 291.24 s
 SCF   energy in the final basis set = -1442.9323836573
 Total energy in the final basis set = -1442.9323836573

 --------------------------------------------------------------

                    Orbital Energies (a.u.)
 --------------------------------------------------------------

 Alpha MOs
 -- Occupied --
-88.894 -88.894 -19.177 -19.175 -19.123 -19.120 -14.354 -14.349
-10.318 -10.315 -10.259 -10.256 -10.237 -10.234  -7.979  -7.978
 -5.944  -5.943  -5.939  -5.938  -5.932  -5.931  -1.121  -1.118
 -1.041  -1.038  -0.945  -0.942  -0.850  -0.809  -0.766  -0.714
 -0.667  -0.624  -0.618  -0.613  -0.572  -0.553  -0.547  -0.535
 -0.515  -0.508  -0.477  -0.468  -0.461  -0.460  -0.451  -0.447
 -0.440  -0.413  -0.409  -0.405  -0.386  -0.377  -0.353  -0.336
 -0.333  -0.328  -0.323  -0.287  -0.284  -0.271  -0.269
 -- Virtual --
 -0.066  -0.035  -0.026  -0.024  -0.014  -0.010  -0.000   0.002
  0.008   0.012   0.017   0.024   0.031   0.040   0.044   0.049
  0.053   0.057   0.063   0.068   0.075   0.079   0.079   0.082
  0.087   0.092   0.094   0.101   0.104   0.106   0.109   0.112
  0.119   0.120   0.121   0.124   0.127   0.132   0.138   0.139
  0.141   0.146   0.149   0.153   0.156   0.160   0.163   0.167
  0.175   0.180   0.185   0.189   0.194   0.195   0.202   0.204
  0.206   0.211   0.213   0.218   0.225   0.231   0.237   0.246
  0.249   0.253   0.255   0.258   0.263   0.271   0.272   0.275
  0.279   0.286   0.294   0.296   0.300   0.309   0.310   0.312
  0.314   0.319   0.332   0.334   0.337   0.340   0.349   0.352
  0.356   0.364   0.379   0.382   0.386   0.395   0.401   0.406
  0.414   0.421   0.447   0.455   0.462   0.465   0.471   0.478
  0.494   0.507   0.526   0.533   0.539   0.554   0.556   0.570
  0.584   0.593   0.606   0.609   0.613   0.619   0.633   0.641
  0.643   0.662   0.670   0.685   0.696   0.708   0.714   0.723
  0.728   0.740   0.744   0.758   0.768   0.786   0.795   0.798
  0.814   0.817   0.832   0.836   0.844   0.848   0.875   0.879
  0.896   0.903   0.922   0.925   0.944   0.954   0.975   0.999
  1.013   1.022   1.033   1.044   1.059   1.066   1.101   1.109
  1.132   1.152   1.155   1.160   1.166   1.172   1.187   1.197
  1.208   1.214   1.234   1.242   1.247   1.275   1.284   1.326
  1.330   1.341   1.367   1.410   1.431   1.445   1.470   1.476
  1.499   1.525   1.530   1.541   1.551   1.557   1.578   1.589
  1.593   1.605   1.618   1.627   1.630   1.638   1.653   1.666
  1.671   1.675   1.688   1.714   1.736   1.744   1.750   1.757
  1.769   1.780   1.789   1.797   1.815   1.836   1.852   1.867
  1.877   1.895   1.944   1.946   1.964   1.978   1.989   2.008
  2.026   2.044   2.060   2.080   2.101   2.114   2.143   2.151
  2.173   2.197   2.217   2.245   2.262   2.283   2.288   2.445
  2.476   2.486   2.492   2.518   2.522   2.529   2.546   2.557
  2.573   2.583   2.599   2.611   2.625   2.685   2.699   2.703
  2.727   2.752   2.761   2.788   2.791   2.807   2.810   2.846
  2.870   2.876   2.884   2.899   2.912   2.942   2.955   2.964
  2.977   3.036   3.062   3.088   3.098   3.111   3.122   3.149
  3.154   3.190   3.193   3.235   3.239   3.324   3.347   3.384
  3.385   3.487   3.493   3.571   3.578   3.678   3.681   3.733
  3.748   3.834   3.836   3.958   3.994   4.025   4.034   4.088
  4.091   4.175   4.191   4.700   4.709   4.817   4.821   4.982
  4.988   5.061   5.071   5.154   5.159   5.398   5.406   5.557
  5.563   5.868   5.874   7.866   7.884  17.314  17.325  17.362
 17.411  17.449  17.512  23.751  23.760  23.797  23.807  23.837
 23.846  35.561  35.566  49.858  49.878  50.013  50.016 189.040
189.061
 --------------------------------------------------------------

          Ground-State Mulliken Net Atomic Charges

     Atom                 Charge (a.u.)
  ----------------------------------------
      1 S                     0.280493
      2 C                    -0.655683
      3 C                    -0.181142
      4 C                    -0.048035
      5 O                    -0.261116
      6 O                    -0.159581
      7 N                    -0.431079
      8 S                     0.092976
      9 H                     0.231997
     10 H                     0.209055
     11 H                     0.225817
     12 H                     0.296670
     13 H                     0.283012
     14 H                     0.259518
     15 C                    -0.303865
     16 C                    -0.443603
     17 C                    -0.115618
     18 N                    -0.397442
     19 O                    -0.250215
     20 O                    -0.100052
     21 H                     0.182312
     22 H                     0.240627
     23 H                     0.267809
     24 H                     0.251657
     25 H                     0.299390
     26 H                     0.226097
  ----------------------------------------
  Sum of atomic charges =     0.000000

 -----------------------------------------------------------------
                    Cartesian Multipole Moments
 -----------------------------------------------------------------
    Charge (ESU x 10^10)
                 0.0000
    Dipole Moment (Debye)
         X      -1.0897      Y      -1.6739      Z       0.8220
       Tot       2.1599
    Quadrupole Moments (Debye-Ang)
        XX    -130.1886     XY      21.4555     YY    -106.0423
        XZ      26.9037     YZ       1.7141     ZZ     -98.9784
    Octopole Moments (Debye-Ang^2)
       XXX     -49.4684    XXY     -63.3013    XYY      16.6957
       YYY       1.9174    XXZ      65.9408    XYZ      15.2147
       YYZ      -7.8203    XZZ     -13.4237    YZZ       5.0607
       ZZZ      -4.4909
    Hexadecapole Moments (Debye-Ang^3)
      XXXX   -7414.5828   XXXY     433.9438   XXYY   -1317.6285
      XYYY      84.2828   YYYY    -856.5694   XXXZ     533.3919
      XXYZ      10.4511   XYYZ      56.0087   YYYZ      19.4238
      XXZZ   -1198.3378   XYZZ      37.8689   YYZZ    -246.5492
      XZZZ      91.3420   YZZZ      20.5338   ZZZZ    -577.3283
 -----------------------------------------------------------------
 Calculating analytic gradient of the SCF energy
 Gradient of SCF Energy
            1           2           3           4           5           6
    1   0.0000438   0.0000690   0.0000892   0.0001444  -0.0000199   0.0002492
    2   0.0001623   0.0000789   0.0000213   0.0000564  -0.0002224  -0.0005228
    3  -0.0000193   0.0000828   0.0000012   0.0005474  -0.0003730  -0.0004549
            7           8           9          10          11          12
    1  -0.0001367   0.0001615  -0.0000112   0.0000066  -0.0000941  -0.0001943
    2   0.0001764  -0.0000787  -0.0000776  -0.0000138   0.0000990   0.0001765
    3   0.0000664   0.0000385   0.0000401  -0.0000727   0.0000060   0.0001307
           13          14          15          16          17          18
    1  -0.0000704  -0.0000484  -0.0000898   0.0000222   0.0002324   0.0003463
    2   0.0000877  -0.0000226  -0.0000318  -0.0002245  -0.0004361   0.0000396
    3   0.0000174   0.0000557  -0.0001337   0.0000807   0.0000330  -0.0003059
           19          20          21          22          23          24
    1  -0.0003134  -0.0007334   0.0000130  -0.0000183   0.0000065   0.0000763
    2   0.0001499   0.0002596  -0.0000327   0.0000061   0.0000230   0.0001940
    3   0.0002420   0.0009031  -0.0000770   0.0001149  -0.0001863  -0.0002351
           25          26
    1   0.0002318   0.0000377
    2   0.0000702   0.0000623
    3  -0.0003924  -0.0001092
 Max gradient component =       9.031E-04
 RMS gradient           =       2.226E-04
 Gradient time:  CPU 122.84 s  wall 122.90 s
 Geometry Optimization Parameters
   NAtoms,    NIC,     NZ,  NCons,   NDum,   NFix, NCnnct, MaxDiis
       26     170       0       0       0       0       0       0

 Cartesian Hessian Update
 Hessian Updated using BFGS Update


** GEOMETRY OPTIMIZATION IN DELOCALIZED INTERNAL COORDINATES **
   Searching for a Minimum

   Optimization Cycle:  11

                       Coordinates (Angstroms)
     ATOM                X               Y               Z
      1  S        -0.8511787437   -1.5711819992    0.1904531908
      2  C        -1.8126421038    0.0060520535    0.2457356626
      3  C        -3.2725242398   -0.2824510526   -0.1155591530
      4  C        -4.1270632362    0.9922272701    0.1039492455
      5  O        -3.9525028923    1.7454369312    1.0241767777
      6  O        -5.0940660634    1.1534861702   -0.8052265452
      7  N        -3.5091406637   -0.8082438702   -1.4682653448
      8  S         0.9079037524   -1.0810040417    1.2011648837
      9  H        -1.3811870775    0.7242084155   -0.4563725519
     10  H        -1.7595195630    0.4193677918    1.2508327155
     11  H        -3.6713905068   -1.0130991433    0.5966885481
     12  H        -4.9846620650    0.4173310196   -1.4466878841
     13  H        -3.5099385201   -1.8206009237   -1.4953241908
     14  H        -2.8135295731   -0.4809745512   -2.1317975038
     15  C         2.0215341975   -0.5087562809   -0.1639589368
     16  C         3.2946478604    0.1019074475    0.4341835301
     17  C         4.2709387019    0.3737851584   -0.7368029897
     18  N         3.0158018049    1.3597286466    1.1442817009
     19  O         4.8051354216   -0.5101018421   -1.3507139057
     20  O         4.4340548144    1.6726083547   -1.0119185199
     21  H         1.4938821181    0.2320442190   -0.7684288622
     22  H         2.2890080173   -1.3605438809   -0.7858374574
     23  H         3.6270936056    1.4828330905    1.9440433728
     24  H         2.0598324241    1.3983531584    1.4821386787
     25  H         3.8917050972    2.1537792281   -0.3467597353
     26  H         3.7820701329   -0.6456340692    1.0692114741
   Point Group: c1    Number of degrees of freedom:    72


   Energy is  -1442.932383657

 Hessian Updated using BFGS Update

 72 Hessian modes will be used to form the next step
  Hessian Eigenvalues:
     0.002005    0.002480    0.003591    0.004134    0.004708    0.004929
     0.006163    0.008321    0.014602    0.022840    0.037133    0.038438
     0.039280    0.040941    0.044238    0.049464    0.050858    0.050986
     0.052531    0.055297    0.057171    0.058600    0.058942    0.065037
     0.072037    0.109139    0.109688    0.135612    0.136014    0.154606
     0.159952    0.160013    0.160740    0.161140    0.162386    0.177932
     0.183728    0.188731    0.197622    0.220542    0.221200    0.223494
     0.226197    0.243042    0.249931    0.250286    0.251951    0.253855
     0.262536    0.267556    0.275242    0.290749    0.291874    0.334335
     0.339665    0.340352    0.341283    0.342543    0.347054    0.347214
     0.354457    0.367504    0.430725    0.445817    0.447266    0.448196
     0.462091    0.491412    0.576693    0.584597    0.988469    1.008382

 Minimum Search - Taking Simple RFO Step
 Searching for Lamda that Minimizes Along All modes
 Value Taken    Lamda =  -0.00002975
 Step Taken.  Stepsize is  0.045357

                             Maximum     Tolerance    Cnvgd?
         Gradient           0.001277      0.000300      NO
         Displacement       0.016840      0.001200      NO
         Energy change      0.000009      0.000001      NO


 New Cartesian Coordinates Obtained by Inverse Iteration

 Displacement from previous Coordinates is:  0.228297
 ----------------------------------------------------------------
             Standard Nuclear Orientation (Angstroms)
    I     Atom           X                Y                Z
 ----------------------------------------------------------------
    1      S      -0.8536573218    -1.5644829744     0.2011258749
    2      C      -1.8191796826     0.0108025808     0.2430109435
    3      C      -3.2780872647    -0.2843814499    -0.1166588364
    4      C      -4.1355896652     0.9907579235     0.0917606073
    5      O      -3.9635815103     1.7509570614     1.0069926385
    6      O      -5.1023291753     1.1435694692    -0.8190946215
    7      N      -3.5116488589    -0.8238669806    -1.4646398437
    8      S       0.9045394277    -1.0614926486     1.2069038187
    9      H      -1.3892184296     0.7243423749    -0.4648568801
   10      H      -1.7677822478     0.4327497027     1.2447286034
   11      H      -3.6749910918    -1.0099989612     0.6018867727
   12      H      -4.9896878846     0.4028976843    -1.4552108423
   13      H      -3.5081809314    -1.8365594676    -1.4817263078
   14      H      -2.8162708177    -0.5005510783    -2.1304782981
   15      C       2.0130804942    -0.4873983182    -0.1617860442
   16      C       3.2992463363     0.1005863557     0.4311682844
   17      C       4.2680991386     0.3742251642    -0.7467844470
   18      N       3.0409141722     1.3509861549     1.1622531504
   19      O       4.7865791872    -0.5095297002    -1.3745988311
   20      O       4.4466138563     1.6735120050    -1.0097454547
   21      H       1.4890156266     0.2670225957    -0.7524379242
   22      H       2.2643339298    -1.3349257767    -0.7963167336
   23      H       3.6627571624     1.4564075105     1.9565578088
   24      H       2.0895779747     1.3923629028     1.5130373846
   25      H       3.9164995001     2.1538162954    -0.3337637572
   26      H       3.7832107756    -0.6612511254     1.0518791348
 ----------------------------------------------------------------
 Nuclear Repulsion Energy =  1116.2778496787 hartrees
 There are       63 alpha and       63 beta electrons
 Applying Cartesian multipole field
    Component          Value
    ---------          -----
     (2,0,0)        1.00000E-12
     (0,2,0)        2.00000E-11
     (0,0,2)       -3.00000E-11
 Nucleus-field energy     =     0.0000000045 hartrees
 Requested basis set is 6-311++G(d,p)
 There are 158 shells and 408 basis functions
 A cutoff of  1.0D-11 yielded   9334 shell pairs
 There are     60545 function pairs (     64243 Cartesian)
 Smallest overlap matrix eigenvalue = 6.78E-06
 Guess MOs from SCF MO coefficient file
 Reading MOs from coefficient file
 Reading MOs from coefficient file
 A restricted hybrid HF-DFT SCF calculation will be
 performed using Pulay DIIS extrapolation
 Exchange:     0.2000 Hartree-Fock + 0.0800 Slater + 0.7200 B88
 Correlation:  0.1900 VWN1RPA + 0.8100 LYP
 Using SG-1 standard quadrature grid
 SCF converges when DIIS error is below 1.0E-08
 Geometry optimization detected.  Setting ReadMinima to 0
 Setting SaveMinima to 0
 ---------------------------------------
  Cycle       Energy         DIIS Error
 ---------------------------------------
    1   -1442.9322785166      3.61E-04
    2   -1442.9323633973      3.58E-05
    3   -1442.9323544904      4.63E-05
    4   -1442.9323966581      1.14E-05
    5   -1442.9323985036      6.15E-06
    6   -1442.9323990974      1.63E-06
    7   -1442.9323990584      4.57E-07
    8   -1442.9323990674      1.19E-07
    9   -1442.9323990716      4.14E-08
   10   -1442.9323990752      1.42E-08
   11   -1442.9323990716      4.55E-09 Convergence criterion met
 ---------------------------------------
 SCF time:  CPU 284.77 s  wall 285.42 s
 SCF   energy in the final basis set = -1442.9323990716
 Total energy in the final basis set = -1442.9323990716

 --------------------------------------------------------------

                    Orbital Energies (a.u.)
 --------------------------------------------------------------

 Alpha MOs
 -- Occupied --
-88.894 -88.894 -19.177 -19.175 -19.123 -19.121 -14.354 -14.349
-10.318 -10.315 -10.259 -10.256 -10.237 -10.234  -7.979  -7.978
 -5.944  -5.943  -5.939  -5.938  -5.932  -5.931  -1.121  -1.119
 -1.041  -1.038  -0.945  -0.942  -0.850  -0.809  -0.766  -0.714
 -0.667  -0.624  -0.618  -0.613  -0.572  -0.553  -0.547  -0.534
 -0.515  -0.508  -0.477  -0.468  -0.461  -0.460  -0.451  -0.447
 -0.439  -0.413  -0.409  -0.405  -0.387  -0.377  -0.354  -0.336
 -0.334  -0.328  -0.323  -0.287  -0.285  -0.271  -0.269
 -- Virtual --
 -0.066  -0.035  -0.026  -0.024  -0.014  -0.010  -0.000   0.002
  0.008   0.012   0.017   0.024   0.031   0.041   0.044   0.049
  0.053   0.057   0.064   0.068   0.075   0.079   0.080   0.082
  0.087   0.092   0.094   0.101   0.103   0.106   0.109   0.112
  0.119   0.120   0.121   0.124   0.127   0.132   0.138   0.139
  0.142   0.145   0.149   0.154   0.156   0.160   0.163   0.168
  0.175   0.180   0.185   0.189   0.194   0.195   0.202   0.204
  0.207   0.210   0.213   0.218   0.225   0.232   0.237   0.246
  0.249   0.252   0.255   0.257   0.263   0.271   0.272   0.275
  0.279   0.286   0.295   0.296   0.300   0.309   0.310   0.311
  0.314   0.319   0.332   0.334   0.337   0.340   0.349   0.353
  0.357   0.364   0.379   0.382   0.386   0.396   0.402   0.405
  0.414   0.421   0.447   0.455   0.461   0.465   0.471   0.477
  0.495   0.507   0.526   0.533   0.539   0.554   0.556   0.570
  0.584   0.593   0.606   0.609   0.613   0.618   0.633   0.641
  0.643   0.662   0.671   0.686   0.696   0.708   0.713   0.723
  0.728   0.740   0.744   0.758   0.768   0.787   0.794   0.799
  0.814   0.817   0.832   0.836   0.843   0.848   0.876   0.879
  0.896   0.903   0.923   0.925   0.944   0.954   0.975   0.999
  1.014   1.021   1.033   1.044   1.058   1.066   1.101   1.109
  1.132   1.152   1.155   1.160   1.165   1.172   1.187   1.196
  1.208   1.214   1.234   1.242   1.247   1.276   1.285   1.326
  1.330   1.341   1.366   1.409   1.431   1.445   1.470   1.477
  1.500   1.525   1.530   1.541   1.551   1.557   1.577   1.589
  1.592   1.605   1.618   1.627   1.630   1.637   1.652   1.666
  1.670   1.675   1.688   1.714   1.736   1.744   1.749   1.757
  1.769   1.780   1.789   1.797   1.814   1.836   1.851   1.866
  1.876   1.895   1.944   1.945   1.964   1.978   1.988   2.008
  2.026   2.044   2.060   2.080   2.102   2.115   2.142   2.149
  2.172   2.197   2.217   2.245   2.262   2.283   2.288   2.444
  2.476   2.486   2.492   2.518   2.522   2.529   2.546   2.557
  2.573   2.583   2.599   2.611   2.625   2.684   2.698   2.702
  2.726   2.752   2.761   2.787   2.791   2.807   2.810   2.846
  2.871   2.875   2.884   2.899   2.912   2.942   2.955   2.964
  2.976   3.036   3.062   3.088   3.098   3.112   3.121   3.148
  3.154   3.190   3.192   3.235   3.239   3.322   3.347   3.384
  3.385   3.487   3.493   3.571   3.578   3.678   3.680   3.733
  3.748   3.833   3.834   3.958   3.994   4.025   4.034   4.088
  4.091   4.174   4.191   4.699   4.708   4.816   4.819   4.981
  4.988   5.061   5.071   5.154   5.159   5.398   5.406   5.557
  5.562   5.867   5.874   7.867   7.883  17.314  17.325  17.362
 17.411  17.449  17.512  23.750  23.759  23.797  23.807  23.837
 23.845  35.560  35.565  49.858  49.878  50.013  50.016 189.041
189.060
 --------------------------------------------------------------

          Ground-State Mulliken Net Atomic Charges

     Atom                 Charge (a.u.)
  ----------------------------------------
      1 S                     0.282448
      2 C                    -0.657409
      3 C                    -0.178092
      4 C                    -0.050265
      5 O                    -0.260824
      6 O                    -0.159174
      7 N                    -0.431331
      8 S                     0.094003
      9 H                     0.232229
     10 H                     0.209957
     11 H                     0.225587
     12 H                     0.296525
     13 H                     0.283111
     14 H                     0.259520
     15 C                    -0.311339
     16 C                    -0.439147
     17 C                    -0.117486
     18 N                    -0.395598
     19 O                    -0.249929
     20 O                    -0.098982
     21 H                     0.184956
     22 H                     0.238225
     23 H                     0.267496
     24 H                     0.250419
     25 H                     0.299329
     26 H                     0.225772
  ----------------------------------------
  Sum of atomic charges =     0.000000

 -----------------------------------------------------------------
                    Cartesian Multipole Moments
 -----------------------------------------------------------------
    Charge (ESU x 10^10)
                 0.0000
    Dipole Moment (Debye)
         X      -1.0257      Y      -1.7014      Z       0.8766
       Tot       2.1714
    Quadrupole Moments (Debye-Ang)
        XX    -129.8354     XY      21.4841     YY    -106.0781
        XZ      26.9259     YZ       1.6895     ZZ     -99.0339
    Octopole Moments (Debye-Ang^2)
       XXX     -44.5558    XXY     -64.0469    XYY      16.7645
       YYY       0.6205    XXZ      67.3424    XYZ      14.7996
       YYZ      -7.7532    XZZ     -13.6105    YZZ       4.9126
       ZZZ      -3.7480
    Hexadecapole Moments (Debye-Ang^3)
      XXXX   -7414.9625   XXXY     430.4011   XXYY   -1319.6343
      XYYY      81.1058   YYYY    -850.5716   XXXZ     530.9460
      XXYZ      10.5424   XYYZ      54.6771   YYYZ      18.8320
      XXZZ   -1202.5287   XYZZ      36.6114   YYZZ    -246.6762
      XZZZ      90.3559   YZZZ      20.6143   ZZZZ    -581.7246
 -----------------------------------------------------------------
 Calculating analytic gradient of the SCF energy
 Gradient of SCF Energy
            1           2           3           4           5           6
    1  -0.0000170  -0.0000043   0.0000344   0.0000486  -0.0000146  -0.0000160
    2  -0.0000019  -0.0000066   0.0000190   0.0000056   0.0000006  -0.0000696
    3   0.0000150   0.0000148  -0.0000160   0.0000474  -0.0000623  -0.0000552
            7           8           9          10          11          12
    1  -0.0000305   0.0000129  -0.0000019   0.0000080  -0.0000180  -0.0000063
    2  -0.0000381   0.0000424  -0.0000081   0.0000165   0.0000079   0.0000217
    3   0.0000466   0.0000243  -0.0000059  -0.0000057   0.0000181   0.0000054
           13          14          15          16          17          18
    1   0.0000136  -0.0000098   0.0000188  -0.0000072  -0.0001317   0.0000461
    2  -0.0000219  -0.0000212  -0.0000256   0.0000111   0.0000069   0.0000076
    3   0.0000355   0.0000116   0.0000202   0.0000152  -0.0001474  -0.0000034
           19          20          21          22          23          24
    1   0.0000457   0.0000060  -0.0000056  -0.0000030  -0.0000255   0.0000089
    2  -0.0000190  -0.0000221  -0.0000125  -0.0000027   0.0000451   0.0000309
    3   0.0000635   0.0000360  -0.0000009   0.0000213  -0.0000319  -0.0000413
           25          26
    1   0.0000283   0.0000198
    2  -0.0000076   0.0000417
    3  -0.0000232   0.0000183
 Max gradient component =       1.474E-04
 RMS gradient           =       3.459E-05
 Gradient time:  CPU 122.42 s  wall 122.48 s
 Geometry Optimization Parameters
   NAtoms,    NIC,     NZ,  NCons,   NDum,   NFix, NCnnct, MaxDiis
       26     170       0       0       0       0       0       0

 Cartesian Hessian Update
 Hessian Updated using BFGS Update


** GEOMETRY OPTIMIZATION IN DELOCALIZED INTERNAL COORDINATES **
   Searching for a Minimum

   Optimization Cycle:  12

                       Coordinates (Angstroms)
     ATOM                X               Y               Z
      1  S        -0.8536573218   -1.5644829744    0.2011258749
      2  C        -1.8191796826    0.0108025808    0.2430109435
      3  C        -3.2780872647   -0.2843814499   -0.1166588364
      4  C        -4.1355896652    0.9907579235    0.0917606073
      5  O        -3.9635815103    1.7509570614    1.0069926385
      6  O        -5.1023291753    1.1435694692   -0.8190946215
      7  N        -3.5116488589   -0.8238669806   -1.4646398437
      8  S         0.9045394277   -1.0614926486    1.2069038187
      9  H        -1.3892184296    0.7243423749   -0.4648568801
     10  H        -1.7677822478    0.4327497027    1.2447286034
     11  H        -3.6749910918   -1.0099989612    0.6018867727
     12  H        -4.9896878846    0.4028976843   -1.4552108423
     13  H        -3.5081809314   -1.8365594676   -1.4817263078
     14  H        -2.8162708177   -0.5005510783   -2.1304782981
     15  C         2.0130804942   -0.4873983182   -0.1617860442
     16  C         3.2992463363    0.1005863557    0.4311682844
     17  C         4.2680991386    0.3742251642   -0.7467844470
     18  N         3.0409141722    1.3509861549    1.1622531504
     19  O         4.7865791872   -0.5095297002   -1.3745988311
     20  O         4.4466138563    1.6735120050   -1.0097454547
     21  H         1.4890156266    0.2670225957   -0.7524379242
     22  H         2.2643339298   -1.3349257767   -0.7963167336
     23  H         3.6627571624    1.4564075105    1.9565578088
     24  H         2.0895779747    1.3923629028    1.5130373846
     25  H         3.9164995001    2.1538162954   -0.3337637572
     26  H         3.7832107756   -0.6612511254    1.0518791348
   Point Group: c1    Number of degrees of freedom:    72


   Energy is  -1442.932399072

 Hessian Updated using BFGS Update

 72 Hessian modes will be used to form the next step
  Hessian Eigenvalues:
     0.002005    0.002471    0.003641    0.004084    0.004710    0.004931
     0.006338    0.008316    0.014849    0.022909    0.037100    0.038413
     0.039328    0.040917    0.044371    0.049464    0.050851    0.050984
     0.052525    0.055262    0.056926    0.058599    0.058960    0.064999
     0.071915    0.109123    0.109671    0.135595    0.136048    0.154636
     0.159857    0.160004    0.160736    0.161155    0.162176    0.178039
     0.183498    0.188837    0.196995    0.220531    0.221284    0.223493
     0.226096    0.242807    0.249913    0.250276    0.251467    0.253815
     0.262483    0.267314    0.275241    0.290748    0.291826    0.329979
     0.339629    0.340352    0.341158    0.342513    0.346633    0.347110
     0.354544    0.362452    0.429955    0.445682    0.447259    0.448213
     0.461806    0.491566    0.576606    0.584628    0.987623    1.008341

 Minimum Search - Taking Simple RFO Step
 Searching for Lamda that Minimizes Along All modes
 Value Taken    Lamda =  -0.00000212
 Step Taken.  Stepsize is  0.019885

                             Maximum     Tolerance    Cnvgd?
         Gradient           0.000084      0.000300     YES
         Displacement       0.007994      0.001200      NO
         Energy change     -0.000015      0.000001      NO


 New Cartesian Coordinates Obtained by Inverse Iteration

 Displacement from previous Coordinates is:  0.032626
 ----------------------------------------------------------------
             Standard Nuclear Orientation (Angstroms)
    I     Atom           X                Y                Z
 ----------------------------------------------------------------
    1      S      -0.8531970201    -1.5644263826     0.2004188130
    2      C      -1.8183938754     0.0110852346     0.2423392808
    3      C      -3.2773180288    -0.2838323181    -0.1174773545
    4      C      -4.1345484746     0.9915136005     0.0913535780
    5      O      -3.9604123802     1.7527683808     1.0053336557
    6      O      -5.1029298991     1.1436475879    -0.8178069885
    7      N      -3.5104970106    -0.8230534218    -1.4656780783
    8      S       0.9048091017    -1.0622181098     1.2068755423
    9      H      -1.3882308499     0.7245991312    -0.4654425439
   10      H      -1.7670800920     0.4329507065     1.2441034362
   11      H      -3.6742385634    -1.0095376163     0.6009517430
   12      H      -4.9920518614     0.4016411631    -1.4527463012
   13      H      -3.5088222681    -1.8357541790    -1.4826729950
   14      H      -2.8138919242    -0.5010775349    -2.1308799462
   15      C       2.0136748584    -0.4870628477    -0.1611398153
   16      C       3.2997913128     0.1002320901     0.4326132643
   17      C       4.2692001472     0.3743247957    -0.7449089510
   18      N       3.0411346644     1.3499684385     1.1647745950
   19      O       4.7880045988    -0.5093028153    -1.3726377024
   20      O       4.4395513486     1.6733557690    -1.0146002348
   21      H       1.4898654695     0.2679394258    -0.7512669677
   22      H       2.2649808689    -1.3341210371    -0.7962931941
   23      H       3.6638016032     1.4552100691     1.9584932644
   24      H       2.0901672865     1.3901689197     1.5167576736
   25      H       3.9076242030     2.1538170417    -0.3401437822
   26      H       3.7832694848    -0.6622787916     1.0528862087
 ----------------------------------------------------------------
 Nuclear Repulsion Energy =  1116.3208879744 hartrees
 There are       63 alpha and       63 beta electrons
 Applying Cartesian multipole field
    Component          Value
    ---------          -----
     (2,0,0)        1.00000E-12
     (0,2,0)        2.00000E-11
     (0,0,2)       -3.00000E-11
 Nucleus-field energy     =     0.0000000045 hartrees
 Requested basis set is 6-311++G(d,p)
 There are 158 shells and 408 basis functions
 A cutoff of  1.0D-11 yielded   9335 shell pairs
 There are     60555 function pairs (     64252 Cartesian)
 Smallest overlap matrix eigenvalue = 6.77E-06
 Guess MOs from SCF MO coefficient file
 Reading MOs from coefficient file
 Reading MOs from coefficient file
 A restricted hybrid HF-DFT SCF calculation will be
 performed using Pulay DIIS extrapolation
 Exchange:     0.2000 Hartree-Fock + 0.0800 Slater + 0.7200 B88
 Correlation:  0.1900 VWN1RPA + 0.8100 LYP
 Using SG-1 standard quadrature grid
 SCF converges when DIIS error is below 1.0E-08
 Geometry optimization detected.  Setting ReadMinima to 0
 Setting SaveMinima to 0
 ---------------------------------------
  Cycle       Energy         DIIS Error
 ---------------------------------------
    1   -1442.9323783284      6.73E-05
    2   -1442.9323939104      5.29E-06
    3   -1442.9323944876      5.38E-06
    4   -1442.9323949463      2.65E-06
    5   -1442.9323950859      8.22E-07
    6   -1442.9323950910      3.58E-07
    7   -1442.9323950682      7.28E-08
    8   -1442.9323950690      2.78E-08
    9   -1442.9323950607      9.41E-09 Convergence criterion met
 ---------------------------------------
 SCF time:  CPU 234.76 s  wall 235.27 s
 SCF   energy in the final basis set = -1442.9323950607
 Total energy in the final basis set = -1442.9323950607

 --------------------------------------------------------------

                    Orbital Energies (a.u.)
 --------------------------------------------------------------

 Alpha MOs
 -- Occupied --
-88.894 -88.894 -19.177 -19.175 -19.123 -19.121 -14.354 -14.349
-10.318 -10.315 -10.259 -10.256 -10.237 -10.234  -7.979  -7.978
 -5.944  -5.943  -5.939  -5.938  -5.932  -5.931  -1.121  -1.119
 -1.041  -1.038  -0.945  -0.942  -0.850  -0.809  -0.766  -0.714
 -0.667  -0.624  -0.618  -0.613  -0.572  -0.553  -0.547  -0.534
 -0.515  -0.508  -0.477  -0.468  -0.461  -0.460  -0.451  -0.447
 -0.439  -0.413  -0.409  -0.405  -0.387  -0.377  -0.354  -0.336
 -0.334  -0.328  -0.322  -0.287  -0.285  -0.271  -0.269
 -- Virtual --
 -0.066  -0.035  -0.026  -0.024  -0.014  -0.010  -0.000   0.002
  0.008   0.012   0.017   0.024   0.031   0.041   0.044   0.049
  0.053   0.057   0.064   0.068   0.075   0.079   0.080   0.082
  0.087   0.092   0.094   0.101   0.103   0.106   0.109   0.112
  0.119   0.119   0.121   0.124   0.128   0.132   0.138   0.139
  0.142   0.145   0.149   0.154   0.156   0.160   0.163   0.168
  0.175   0.180   0.185   0.189   0.194   0.195   0.202   0.204
  0.207   0.210   0.213   0.218   0.225   0.232   0.237   0.246
  0.249   0.252   0.255   0.257   0.263   0.271   0.272   0.274
  0.279   0.286   0.295   0.296   0.300   0.309   0.310   0.311
  0.314   0.319   0.332   0.334   0.337   0.340   0.350   0.352
  0.357   0.364   0.379   0.382   0.385   0.396   0.401   0.405
  0.414   0.421   0.447   0.455   0.461   0.465   0.471   0.476
  0.495   0.507   0.526   0.533   0.539   0.555   0.556   0.570
  0.584   0.593   0.606   0.609   0.613   0.618   0.633   0.641
  0.643   0.662   0.671   0.686   0.696   0.708   0.713   0.723
  0.728   0.740   0.744   0.758   0.768   0.787   0.794   0.799
  0.814   0.817   0.832   0.836   0.843   0.848   0.876   0.879
  0.896   0.903   0.923   0.925   0.944   0.955   0.975   0.998
  1.014   1.022   1.033   1.044   1.058   1.065   1.102   1.109
  1.132   1.152   1.155   1.160   1.165   1.172   1.186   1.196
  1.208   1.214   1.234   1.242   1.246   1.275   1.285   1.326
  1.330   1.341   1.366   1.409   1.431   1.445   1.469   1.477
  1.500   1.525   1.530   1.540   1.551   1.557   1.577   1.589
  1.593   1.605   1.618   1.627   1.630   1.637   1.652   1.666
  1.670   1.675   1.688   1.714   1.735   1.744   1.749   1.757
  1.769   1.780   1.788   1.797   1.814   1.835   1.850   1.866
  1.876   1.895   1.944   1.945   1.964   1.978   1.988   2.008
  2.026   2.044   2.060   2.080   2.102   2.114   2.141   2.149
  2.172   2.197   2.216   2.244   2.262   2.283   2.288   2.445
  2.476   2.486   2.492   2.518   2.521   2.529   2.546   2.557
  2.573   2.583   2.598   2.611   2.625   2.684   2.698   2.702
  2.726   2.750   2.761   2.787   2.791   2.807   2.810   2.845
  2.870   2.876   2.884   2.899   2.912   2.943   2.955   2.963
  2.976   3.036   3.061   3.088   3.098   3.112   3.122   3.148
  3.153   3.189   3.192   3.235   3.238   3.322   3.347   3.384
  3.385   3.487   3.493   3.571   3.578   3.677   3.680   3.733
  3.748   3.833   3.834   3.958   3.994   4.025   4.033   4.088
  4.091   4.174   4.191   4.699   4.708   4.816   4.819   4.981
  4.988   5.061   5.071   5.154   5.158   5.398   5.406   5.556
  5.562   5.867   5.874   7.867   7.883  17.314  17.325  17.362
 17.411  17.449  17.512  23.750  23.759  23.797  23.807  23.837
 23.845  35.560  35.565  49.858  49.878  50.013  50.015 189.041
189.060
 --------------------------------------------------------------

          Ground-State Mulliken Net Atomic Charges

     Atom                 Charge (a.u.)
  ----------------------------------------
      1 S                     0.282835
      2 C                    -0.658848
      3 C                    -0.176721
      4 C                    -0.050470
      5 O                    -0.260802
      6 O                    -0.159052
      7 N                    -0.430966
      8 S                     0.093863
      9 H                     0.232349
     10 H                     0.210006
     11 H                     0.225500
     12 H                     0.296363
     13 H                     0.282978
     14 H                     0.259444
     15 C                    -0.309988
     16 C                    -0.441588
     17 C                    -0.117923
     18 N                    -0.393982
     19 O                    -0.249699
     20 O                    -0.098166
     21 H                     0.184774
     22 H                     0.238265
     23 H                     0.267261
     24 H                     0.250031
     25 H                     0.299066
     26 H                     0.225467
  ----------------------------------------
  Sum of atomic charges =    -0.000000

 -----------------------------------------------------------------
                    Cartesian Multipole Moments
 -----------------------------------------------------------------
    Charge (ESU x 10^10)
                -0.0000
    Dipole Moment (Debye)
         X      -1.0328      Y      -1.7069      Z       0.8784
       Tot       2.1799
    Quadrupole Moments (Debye-Ang)
        XX    -129.7368     XY      21.4967     YY    -106.0963
        XZ      26.8885     YZ       1.6883     ZZ     -99.0389
    Octopole Moments (Debye-Ang^2)
       XXX     -44.8764    XXY     -64.0295    XYY      16.7222
       YYY       0.5705    XXZ      67.3173    XYZ      14.7315
       YYZ      -7.8093    XZZ     -13.6148    YZZ       4.8634
       ZZZ      -3.6240
    Hexadecapole Moments (Debye-Ang^3)
      XXXX   -7407.3489   XXXY     431.6352   XXYY   -1319.3727
      XYYY      81.5892   YYYY    -850.8616   XXXZ     529.8381
      XXYZ      10.6720   XYYZ      54.3637   YYYZ      18.7648
      XXZZ   -1202.0907   XYZZ      36.6499   YYZZ    -246.7414
      XZZZ      89.7897   YZZZ      20.9016   ZZZZ    -581.9872
 -----------------------------------------------------------------
 Calculating analytic gradient of the SCF energy
 Gradient of SCF Energy
            1           2           3           4           5           6
    1  -0.0000184  -0.0000027  -0.0000080  -0.0000699   0.0000297   0.0000179
    2  -0.0000117  -0.0000018   0.0000092  -0.0000424   0.0000179   0.0001043
    3   0.0000251  -0.0000046  -0.0000111   0.0000365  -0.0000540  -0.0000409
            7           8           9          10          11          12
    1   0.0000634   0.0000061   0.0000033  -0.0000048  -0.0000040  -0.0000574
    2  -0.0000194   0.0000343  -0.0000045   0.0000182   0.0000231  -0.0001105
    3  -0.0000209   0.0000144  -0.0000141   0.0000062   0.0000182   0.0000756
           13          14          15          16          17          18
    1  -0.0000127   0.0000452  -0.0000189  -0.0003225   0.0008227   0.0000580
    2  -0.0000230  -0.0000586  -0.0000231   0.0000363   0.0001208  -0.0000052
    3   0.0000205   0.0000189   0.0000988  -0.0002598   0.0005779   0.0001299
           19          20          21          22          23          24
    1  -0.0003060  -0.0000392   0.0000026   0.0000115  -0.0000411  -0.0000021
    2  -0.0000272  -0.0001187  -0.0000061  -0.0000043  -0.0000125   0.0000614
    3  -0.0002455  -0.0002745  -0.0000009   0.0000184   0.0000329  -0.0000399
           25          26
    1  -0.0001911   0.0000385
    2  -0.0000099   0.0000534
    3  -0.0001050  -0.0000020
 Max gradient component =       8.227E-04
 RMS gradient           =       1.431E-04
 Gradient time:  CPU 122.73 s  wall 122.78 s
 Geometry Optimization Parameters
   NAtoms,    NIC,     NZ,  NCons,   NDum,   NFix, NCnnct, MaxDiis
       26     170       0       0       0       0       0       0

 Cartesian Hessian Update
 Hessian Updated using BFGS Update


** GEOMETRY OPTIMIZATION IN DELOCALIZED INTERNAL COORDINATES **
   Searching for a Minimum

   Optimization Cycle:  13

                       Coordinates (Angstroms)
     ATOM                X               Y               Z
      1  S        -0.8531970201   -1.5644263826    0.2004188130
      2  C        -1.8183938754    0.0110852346    0.2423392808
      3  C        -3.2773180288   -0.2838323181   -0.1174773545
      4  C        -4.1345484746    0.9915136005    0.0913535780
      5  O        -3.9604123802    1.7527683808    1.0053336557
      6  O        -5.1029298991    1.1436475879   -0.8178069885
      7  N        -3.5104970106   -0.8230534218   -1.4656780783
      8  S         0.9048091017   -1.0622181098    1.2068755423
      9  H        -1.3882308499    0.7245991312   -0.4654425439
     10  H        -1.7670800920    0.4329507065    1.2441034362
     11  H        -3.6742385634   -1.0095376163    0.6009517430
     12  H        -4.9920518614    0.4016411631   -1.4527463012
     13  H        -3.5088222681   -1.8357541790   -1.4826729950
     14  H        -2.8138919242   -0.5010775349   -2.1308799462
     15  C         2.0136748584   -0.4870628477   -0.1611398153
     16  C         3.2997913128    0.1002320901    0.4326132643
     17  C         4.2692001472    0.3743247957   -0.7449089510
     18  N         3.0411346644    1.3499684385    1.1647745950
     19  O         4.7880045988   -0.5093028153   -1.3726377024
     20  O         4.4395513486    1.6733557690   -1.0146002348
     21  H         1.4898654695    0.2679394258   -0.7512669677
     22  H         2.2649808689   -1.3341210371   -0.7962931941
     23  H         3.6638016032    1.4552100691    1.9584932644
     24  H         2.0901672865    1.3901689197    1.5167576736
     25  H         3.9076242030    2.1538170417   -0.3401437822
     26  H         3.7832694848   -0.6622787916    1.0528862087
   Point Group: c1    Number of degrees of freedom:    72


   Energy is  -1442.932395061

 Hessian Updated using BFGS Update

 72 Hessian modes will be used to form the next step
  Hessian Eigenvalues:
     0.002003    0.002515    0.003579    0.004658    0.004830    0.004963
     0.008178    0.008383    0.022840    0.037078    0.038270    0.039207
     0.040820    0.043227    0.045711    0.050734    0.050883    0.051964
     0.053533    0.055261    0.058545    0.058819    0.060865    0.068622
     0.072129    0.109098    0.109715    0.135593    0.136000    0.154657
     0.159725    0.160045    0.161080    0.161632    0.161979    0.178289
     0.183650    0.188928    0.197631    0.220558    0.220951    0.223493
     0.226091    0.242530    0.249860    0.250051    0.252072    0.253808
     0.262410    0.267268    0.275253    0.290745    0.291897    0.335736
     0.339613    0.340388    0.341223    0.342585    0.346906    0.347184
     0.354509    0.367843    0.429814    0.445569    0.447262    0.448192
     0.461917    0.491429    0.575706    0.585439    0.987271    1.008101

 Minimum Search - Taking Simple RFO Step
 Searching for Lamda that Minimizes Along All modes
 Value Taken    Lamda =  -0.00000850
 Step Taken.  Stepsize is  0.015585

                             Maximum     Tolerance    Cnvgd?
         Gradient           0.000265      0.000300     YES
         Displacement       0.004550      0.001200      NO
         Energy change      0.000004      0.000001      NO


 New Cartesian Coordinates Obtained by Inverse Iteration

 Displacement from previous Coordinates is:  0.028198
 ----------------------------------------------------------------
             Standard Nuclear Orientation (Angstroms)
    I     Atom           X                Y                Z
 ----------------------------------------------------------------
    1      S      -0.8534323373    -1.5647429010     0.2000172125
    2      C      -1.8187659469     0.0106638578     0.2428010259
    3      C      -3.2777613070    -0.2842839574    -0.1167319551
    4      C      -4.1351055156     0.9908264978     0.0928597627
    5      O      -3.9632680144     1.7497880012     1.0091813110
    6      O      -5.1013150869     1.1450783555    -0.8182487034
    7      N      -3.5113687637    -0.8228019973    -1.4651300860
    8      S       0.9047405190    -1.0628611512     1.2063132678
    9      H      -1.3888719825     0.7244935668    -0.4648215698
   10      H      -1.7672238699     0.4321505455     1.2447081450
   11      H      -3.6744009757    -1.0104073737     0.6014295183
   12      H      -4.9886384544     0.4048703002    -1.4549738312
   13      H      -3.5095482661    -1.8354919494    -1.4826833424
   14      H      -2.8151476869    -0.5003107302    -2.1304767629
   15      C       2.0137658694    -0.4884856313    -0.1618996240
   16      C       3.2990578997     0.1006551096     0.4318163005
   17      C       4.2687075934     0.3740928161    -0.7455352265
   18      N       3.0389637264     1.3513911749     1.1617167260
   19      O       4.7892750909    -0.5097582301    -1.3714806375
   20      O       4.4439355814     1.6732241927    -1.0116974760
   21      H       1.4896324136     0.2653059563    -0.7532870394
   22      H       2.2661141902    -1.3361683965    -0.7958021494
   23      H       3.6617659096     1.4589914899     1.9550127369
   24      H       2.0880366195     1.3910267512     1.5138741676
   25      H       3.9122969537     2.1539011743    -0.3371829656
   26      H       3.7828185407    -0.6605901718     1.0534273953
 ----------------------------------------------------------------
 Nuclear Repulsion Energy =  1116.2987271893 hartrees
 There are       63 alpha and       63 beta electrons
 Applying Cartesian multipole field
    Component          Value
    ---------          -----
     (2,0,0)        1.00000E-12
     (0,2,0)        2.00000E-11
     (0,0,2)       -3.00000E-11
 Nucleus-field energy     =     0.0000000045 hartrees
 Requested basis set is 6-311++G(d,p)
 There are 158 shells and 408 basis functions
 A cutoff of  1.0D-11 yielded   9334 shell pairs
 There are     60543 function pairs (     64240 Cartesian)
 Smallest overlap matrix eigenvalue = 6.78E-06
 Guess MOs from SCF MO coefficient file
 Reading MOs from coefficient file
 Reading MOs from coefficient file
 A restricted hybrid HF-DFT SCF calculation will be
 performed using Pulay DIIS extrapolation
 Exchange:     0.2000 Hartree-Fock + 0.0800 Slater + 0.7200 B88
 Correlation:  0.1900 VWN1RPA + 0.8100 LYP
 Using SG-1 standard quadrature grid
 SCF converges when DIIS error is below 1.0E-08
 Geometry optimization detected.  Setting ReadMinima to 0
 Setting SaveMinima to 0
 ---------------------------------------
  Cycle       Energy         DIIS Error
 ---------------------------------------
    1   -1442.9321459706      5.68E-05
    2   -1442.9323984406      4.95E-06
    3   -1442.9323988142      5.36E-06
    4   -1442.9323991745      2.41E-06
    5   -1442.9323991531      6.91E-07
    6   -1442.9323991818      3.28E-07
    7   -1442.9323991957      7.55E-08
    8   -1442.9323991638      2.41E-08
    9   -1442.9323991694      8.69E-09 Convergence criterion met
 ---------------------------------------
 SCF time:  CPU 231.90 s  wall 232.18 s
 SCF   energy in the final basis set = -1442.9323991694
 Total energy in the final basis set = -1442.9323991694

 --------------------------------------------------------------

                    Orbital Energies (a.u.)
 --------------------------------------------------------------

 Alpha MOs
 -- Occupied --
-88.894 -88.894 -19.177 -19.175 -19.123 -19.121 -14.354 -14.349
-10.318 -10.315 -10.259 -10.256 -10.237 -10.234  -7.979  -7.978
 -5.944  -5.943  -5.939  -5.938  -5.932  -5.931  -1.121  -1.119
 -1.041  -1.038  -0.945  -0.942  -0.850  -0.809  -0.766  -0.714
 -0.667  -0.624  -0.618  -0.613  -0.572  -0.553  -0.547  -0.534
 -0.515  -0.508  -0.477  -0.468  -0.461  -0.460  -0.451  -0.447
 -0.439  -0.413  -0.409  -0.405  -0.387  -0.377  -0.354  -0.336
 -0.334  -0.328  -0.322  -0.287  -0.285  -0.271  -0.269
 -- Virtual --
 -0.066  -0.035  -0.026  -0.024  -0.014  -0.010  -0.000   0.002
  0.008   0.012   0.017   0.024   0.031   0.041   0.044   0.049
  0.053   0.057   0.064   0.068   0.075   0.079   0.080   0.082
  0.087   0.092   0.094   0.101   0.103   0.106   0.109   0.112
  0.118   0.120   0.121   0.124   0.128   0.132   0.138   0.139
  0.142   0.145   0.149   0.154   0.156   0.160   0.163   0.168
  0.175   0.180   0.185   0.189   0.194   0.195   0.202   0.204
  0.207   0.210   0.213   0.218   0.225   0.232   0.237   0.246
  0.249   0.252   0.255   0.257   0.263   0.271   0.272   0.274
  0.279   0.286   0.295   0.296   0.300   0.309   0.310   0.311
  0.314   0.319   0.332   0.334   0.337   0.340   0.349   0.352
  0.357   0.364   0.379   0.382   0.386   0.396   0.402   0.405
  0.414   0.421   0.447   0.455   0.461   0.465   0.471   0.477
  0.495   0.507   0.526   0.533   0.539   0.554   0.556   0.570
  0.584   0.593   0.606   0.609   0.613   0.618   0.633   0.641
  0.643   0.662   0.671   0.686   0.696   0.708   0.713   0.723
  0.728   0.740   0.744   0.758   0.768   0.786   0.794   0.799
  0.814   0.817   0.832   0.836   0.843   0.848   0.876   0.879
  0.896   0.903   0.923   0.925   0.944   0.955   0.975   0.999
  1.014   1.021   1.033   1.044   1.058   1.066   1.101   1.109
  1.132   1.152   1.155   1.160   1.165   1.172   1.186   1.196
  1.208   1.214   1.234   1.242   1.247   1.276   1.285   1.326
  1.330   1.341   1.366   1.409   1.431   1.445   1.469   1.477
  1.500   1.525   1.530   1.540   1.551   1.557   1.577   1.589
  1.592   1.605   1.618   1.627   1.630   1.637   1.652   1.666
  1.670   1.675   1.688   1.714   1.736   1.744   1.749   1.757
  1.769   1.780   1.789   1.797   1.814   1.836   1.851   1.866
  1.876   1.895   1.944   1.945   1.964   1.978   1.988   2.008
  2.026   2.044   2.060   2.080   2.101   2.115   2.142   2.149
  2.172   2.197   2.217   2.245   2.262   2.283   2.288   2.444
  2.476   2.486   2.492   2.518   2.521   2.529   2.546   2.557
  2.573   2.583   2.599   2.611   2.625   2.684   2.698   2.702
  2.726   2.752   2.761   2.787   2.791   2.807   2.810   2.846
  2.870   2.875   2.884   2.899   2.912   2.943   2.955   2.964
  2.976   3.036   3.062   3.088   3.098   3.112   3.121   3.148
  3.154   3.190   3.192   3.235   3.239   3.322   3.347   3.384
  3.385   3.487   3.493   3.571   3.578   3.677   3.680   3.733
  3.748   3.833   3.834   3.958   3.994   4.025   4.034   4.088
  4.091   4.174   4.191   4.699   4.708   4.816   4.819   4.981
  4.988   5.061   5.071   5.154   5.158   5.398   5.406   5.556
  5.562   5.867   5.874   7.867   7.883  17.314  17.325  17.362
 17.411  17.449  17.512  23.750  23.759  23.797  23.807  23.837
 23.845  35.560  35.565  49.858  49.878  50.013  50.015 189.040
189.061
 --------------------------------------------------------------

          Ground-State Mulliken Net Atomic Charges

     Atom                 Charge (a.u.)
  ----------------------------------------
      1 S                     0.282886
      2 C                    -0.657475
      3 C                    -0.178684
      4 C                    -0.050014
      5 O                    -0.260851
      6 O                    -0.159063
      7 N                    -0.431158
      8 S                     0.093782
      9 H                     0.232231
     10 H                     0.209912
     11 H                     0.225548
     12 H                     0.296479
     13 H                     0.283121
     14 H                     0.259513
     15 C                    -0.310305
     16 C                    -0.439703
     17 C                    -0.118098
     18 N                    -0.395234
     19 O                    -0.249848
     20 O                    -0.098866
     21 H                     0.184726
     22 H                     0.238357
     23 H                     0.267426
     24 H                     0.250324
     25 H                     0.299253
     26 H                     0.225743
  ----------------------------------------
  Sum of atomic charges =     0.000000

 -----------------------------------------------------------------
                    Cartesian Multipole Moments
 -----------------------------------------------------------------
    Charge (ESU x 10^10)
                -0.0000
    Dipole Moment (Debye)
         X      -1.0290      Y      -1.6995      Z       0.8689
       Tot       2.1685
    Quadrupole Moments (Debye-Ang)
        XX    -129.8500     XY      21.4985     YY    -106.0717
        XZ      26.9197     YZ       1.6896     ZZ     -99.0317
    Octopole Moments (Debye-Ang^2)
       XXX     -44.8970    XXY     -63.9209    XYY      16.7446
       YYY       0.7142    XXZ      67.1669    XYZ      14.8300
       YYZ      -7.7757    XZZ     -13.5479    YZZ       4.8995
       ZZZ      -3.8079
    Hexadecapole Moments (Debye-Ang^3)
      XXXX   -7414.6263   XXXY     431.4811   XXYY   -1319.3074
      XYYY      81.4920   YYYY    -850.8293   XXXZ     531.1361
      XXYZ      10.5343   XYYZ      54.7375   YYYZ      18.8323
      XXZZ   -1202.3106   XYZZ      36.7444   YYZZ    -246.6554
      XZZZ      90.3551   YZZZ      20.6473   ZZZZ    -581.5478
 -----------------------------------------------------------------
 Calculating analytic gradient of the SCF energy
 Gradient of SCF Energy
            1           2           3           4           5           6
    1  -0.0000050  -0.0000033   0.0000093   0.0000269  -0.0000095  -0.0000204
    2   0.0000014  -0.0000007   0.0000111   0.0000004   0.0000146  -0.0000209
    3   0.0000183   0.0000087  -0.0000093   0.0000140  -0.0000380  -0.0000303
            7           8           9          10          11          12
    1  -0.0000073   0.0000145  -0.0000024   0.0000009  -0.0000064   0.0000036
    2  -0.0000443   0.0000264  -0.0000072   0.0000200   0.0000074  -0.0000127
    3   0.0000257   0.0000289  -0.0000079  -0.0000040   0.0000206   0.0000120
           13          14          15          16          17          18
    1   0.0000086  -0.0000012   0.0000041  -0.0000412   0.0000254   0.0000104
    2  -0.0000264  -0.0000302  -0.0000146   0.0000016   0.0000309   0.0000166
    3   0.0000316   0.0000105   0.0000324  -0.0000231  -0.0000145   0.0000254
           19          20          21          22          23          24
    1  -0.0000063   0.0000175   0.0000006   0.0000051  -0.0000140  -0.0000017
    2  -0.0000264  -0.0000412  -0.0000085  -0.0000063   0.0000326   0.0000429
    3  -0.0000012  -0.0000528  -0.0000107   0.0000230  -0.0000215  -0.0000312
           25          26
    1  -0.0000154   0.0000072
    2  -0.0000004   0.0000339
    3  -0.0000216   0.0000149
 Max gradient component =       5.275E-05
 RMS gradient           =       2.060E-05
 Gradient time:  CPU 123.13 s  wall 123.18 s
 Geometry Optimization Parameters
   NAtoms,    NIC,     NZ,  NCons,   NDum,   NFix, NCnnct, MaxDiis
       26     170       0       0       0       0       0       0

 Cartesian Hessian Update
 Hessian Updated using BFGS Update


** GEOMETRY OPTIMIZATION IN DELOCALIZED INTERNAL COORDINATES **
   Searching for a Minimum

   Optimization Cycle:  14

                       Coordinates (Angstroms)
     ATOM                X               Y               Z
      1  S        -0.8534323373   -1.5647429010    0.2000172125
      2  C        -1.8187659469    0.0106638578    0.2428010259
      3  C        -3.2777613070   -0.2842839574   -0.1167319551
      4  C        -4.1351055156    0.9908264978    0.0928597627
      5  O        -3.9632680144    1.7497880012    1.0091813110
      6  O        -5.1013150869    1.1450783555   -0.8182487034
      7  N        -3.5113687637   -0.8228019973   -1.4651300860
      8  S         0.9047405190   -1.0628611512    1.2063132678
      9  H        -1.3888719825    0.7244935668   -0.4648215698
     10  H        -1.7672238699    0.4321505455    1.2447081450
     11  H        -3.6744009757   -1.0104073737    0.6014295183
     12  H        -4.9886384544    0.4048703002   -1.4549738312
     13  H        -3.5095482661   -1.8354919494   -1.4826833424
     14  H        -2.8151476869   -0.5003107302   -2.1304767629
     15  C         2.0137658694   -0.4884856313   -0.1618996240
     16  C         3.2990578997    0.1006551096    0.4318163005
     17  C         4.2687075934    0.3740928161   -0.7455352265
     18  N         3.0389637264    1.3513911749    1.1617167260
     19  O         4.7892750909   -0.5097582301   -1.3714806375
     20  O         4.4439355814    1.6732241927   -1.0116974760
     21  H         1.4896324136    0.2653059563   -0.7532870394
     22  H         2.2661141902   -1.3361683965   -0.7958021494
     23  H         3.6617659096    1.4589914899    1.9550127369
     24  H         2.0880366195    1.3910267512    1.5138741676
     25  H         3.9122969537    2.1539011743   -0.3371829656
     26  H         3.7828185407   -0.6605901718    1.0534273953
   Point Group: c1    Number of degrees of freedom:    72


   Energy is  -1442.932399169

 Hessian Updated using BFGS Update

 72 Hessian modes will be used to form the next step
  Hessian Eigenvalues:
     0.002003    0.002524    0.003542    0.004665    0.004859    0.004983
     0.008108    0.008416    0.022856    0.037071    0.038360    0.039212
     0.040872    0.042830    0.046361    0.050773    0.050890    0.052111
     0.053485    0.055263    0.058573    0.058834    0.060087    0.068071
     0.072222    0.109098    0.109681    0.135593    0.136001    0.154618
     0.159711    0.160003    0.161061    0.161449    0.161977    0.178238
     0.183849    0.188847    0.197272    0.220518    0.220948    0.223499
     0.226093    0.242605    0.249860    0.249942    0.252159    0.253836
     0.262412    0.267353    0.275160    0.290761    0.291882    0.334181
     0.339619    0.340398    0.341168    0.342606    0.346840    0.347155
     0.354474    0.365478    0.429848    0.445554    0.447273    0.448209
     0.461884    0.491239    0.575570    0.584997    0.987255    1.008062

 Minimum Search - Taking Simple RFO Step
 Searching for Lamda that Minimizes Along All modes
 Value Taken    Lamda =   0.00000000
 Step Taken.  Stepsize is  0.006460

                             Maximum     Tolerance    Cnvgd?
         Gradient           0.000038      0.000300     YES
         Displacement       0.001982      0.001200      NO
         Energy change     -0.000004      0.000001      NO


 New Cartesian Coordinates Obtained by Inverse Iteration

 Displacement from previous Coordinates is:  0.012461
 ----------------------------------------------------------------
             Standard Nuclear Orientation (Angstroms)
    I     Atom           X                Y                Z
 ----------------------------------------------------------------
    1      S      -0.8536095930    -1.5643223100     0.2007297787
    2      C      -1.8192739727     0.0108946468     0.2430509758
    3      C      -3.2781284996    -0.2844705121    -0.1167426599
    4      C      -4.1358194741     0.9904539606     0.0924900410
    5      O      -3.9648128359     1.7491320285     1.0092020563
    6      O      -5.1012090991     1.1448918177    -0.8194278977
    7      N      -3.5112318615    -0.8230637929    -1.4651935746
    8      S       0.9045574923    -1.0618053740     1.2067019337
    9      H      -1.3893838838     0.7246842986    -0.4646134729
   10      H      -1.7680323036     0.4325554483     1.2448974272
   11      H      -3.6747292428    -1.0106200843     0.6013990023
   12      H      -4.9880474713     0.4048008332    -1.4562228207
   13      H      -3.5101520430    -1.8357511450    -1.4825628627
   14      H      -2.8144144711    -0.5011778533    -2.1301941728
   15      C       2.0133956585    -0.4875122340    -0.1617144348
   16      C       3.2993864816     0.1004120725     0.4317688145
   17      C       4.2686077101     0.3739084127    -0.7458164887
   18      N       3.0403520224     1.3510438844     1.1621427275
   19      O       4.7892070443    -0.5098360517    -1.3718580228
   20      O       4.4435172409     1.6731027192    -1.0120324384
   21      H       1.4895146212     0.2669672699    -0.7524240757
   22      H       2.2648078981    -1.3350709375    -0.7961539031
   23      H       3.6646413288     1.4587546183     1.9542646224
   24      H       2.0900888639     1.3902806454     1.5161321190
   25      H       3.9121005105     2.1537778515    -0.3373884197
   26      H       3.7829305789    -0.6614729129     1.0527719459
 ----------------------------------------------------------------
 Nuclear Repulsion Energy =  1116.2884008021 hartrees
 There are       63 alpha and       63 beta electrons
 Applying Cartesian multipole field
    Component          Value
    ---------          -----
     (2,0,0)        1.00000E-12
     (0,2,0)        2.00000E-11
     (0,0,2)       -3.00000E-11
 Nucleus-field energy     =     0.0000000045 hartrees
 Requested basis set is 6-311++G(d,p)
 There are 158 shells and 408 basis functions
 A cutoff of  1.0D-11 yielded   9334 shell pairs
 There are     60543 function pairs (     64240 Cartesian)
 Smallest overlap matrix eigenvalue = 6.78E-06
 Guess MOs from SCF MO coefficient file
 Reading MOs from coefficient file
 Reading MOs from coefficient file
 A restricted hybrid HF-DFT SCF calculation will be
 performed using Pulay DIIS extrapolation
 Exchange:     0.2000 Hartree-Fock + 0.0800 Slater + 0.7200 B88
 Correlation:  0.1900 VWN1RPA + 0.8100 LYP
 Using SG-1 standard quadrature grid
 SCF converges when DIIS error is below 1.0E-08
 Geometry optimization detected.  Setting ReadMinima to 0
 Setting SaveMinima to 0
 ---------------------------------------
  Cycle       Energy         DIIS Error
 ---------------------------------------
    1   -1442.9325292749      1.80E-05
    2   -1442.9323990832      2.43E-06
    3   -1442.9323990876      3.54E-06
    4   -1442.9323992911      8.98E-07
    5   -1442.9323992730      3.58E-07
    6   -1442.9323992708      8.47E-08
    7   -1442.9323992755      2.83E-08
    8   -1442.9323992715      8.61E-09 Convergence criterion met
 ---------------------------------------
 SCF time:  CPU 200.60 s  wall 201.60 s
 SCF   energy in the final basis set = -1442.9323992715
 Total energy in the final basis set = -1442.9323992715

 --------------------------------------------------------------

                    Orbital Energies (a.u.)
 --------------------------------------------------------------

 Alpha MOs
 -- Occupied --
-88.894 -88.894 -19.177 -19.175 -19.123 -19.121 -14.354 -14.349
-10.318 -10.315 -10.259 -10.256 -10.237 -10.234  -7.979  -7.978
 -5.944  -5.943  -5.939  -5.938  -5.932  -5.931  -1.121  -1.119
 -1.041  -1.038  -0.945  -0.942  -0.850  -0.809  -0.766  -0.714
 -0.667  -0.624  -0.618  -0.613  -0.572  -0.553  -0.547  -0.535
 -0.515  -0.508  -0.477  -0.468  -0.461  -0.460  -0.451  -0.447
 -0.439  -0.413  -0.409  -0.405  -0.387  -0.377  -0.354  -0.336
 -0.334  -0.328  -0.322  -0.287  -0.285  -0.271  -0.269
 -- Virtual --
 -0.066  -0.035  -0.026  -0.024  -0.014  -0.010  -0.000   0.002
  0.008   0.012   0.017   0.024   0.031   0.041   0.044   0.049
  0.053   0.057   0.064   0.068   0.075   0.079   0.080   0.082
  0.087   0.092   0.094   0.101   0.103   0.106   0.109   0.112
  0.118   0.120   0.121   0.124   0.128   0.132   0.138   0.139
  0.142   0.145   0.149   0.154   0.156   0.160   0.163   0.168
  0.175   0.180   0.185   0.189   0.194   0.195   0.202   0.204
  0.207   0.210   0.213   0.218   0.225   0.232   0.237   0.246
  0.249   0.252   0.255   0.257   0.263   0.271   0.272   0.274
  0.279   0.286   0.295   0.296   0.300   0.309   0.310   0.311
  0.314   0.319   0.332   0.334   0.336   0.340   0.349   0.352
  0.357   0.364   0.379   0.382   0.386   0.396   0.402   0.405
  0.414   0.421   0.447   0.455   0.461   0.465   0.471   0.477
  0.495   0.507   0.526   0.533   0.539   0.554   0.556   0.570
  0.584   0.593   0.606   0.609   0.613   0.618   0.633   0.641
  0.643   0.662   0.671   0.686   0.696   0.708   0.713   0.723
  0.728   0.740   0.744   0.758   0.768   0.786   0.794   0.799
  0.814   0.817   0.832   0.836   0.843   0.848   0.876   0.879
  0.896   0.903   0.923   0.925   0.944   0.955   0.975   0.999
  1.014   1.021   1.033   1.044   1.058   1.066   1.101   1.109
  1.132   1.152   1.155   1.160   1.165   1.172   1.186   1.196
  1.208   1.214   1.234   1.242   1.247   1.276   1.285   1.326
  1.330   1.341   1.366   1.409   1.431   1.445   1.469   1.477
  1.500   1.525   1.530   1.540   1.551   1.557   1.577   1.589
  1.592   1.605   1.618   1.627   1.630   1.637   1.652   1.666
  1.670   1.675   1.688   1.714   1.736   1.744   1.749   1.757
  1.769   1.780   1.789   1.797   1.814   1.836   1.851   1.866
  1.876   1.895   1.944   1.945   1.964   1.978   1.988   2.008
  2.026   2.044   2.060   2.080   2.101   2.115   2.142   2.149
  2.172   2.197   2.217   2.245   2.262   2.283   2.288   2.444
  2.476   2.486   2.492   2.518   2.521   2.529   2.546   2.557
  2.573   2.583   2.599   2.611   2.625   2.684   2.698   2.702
  2.726   2.752   2.761   2.787   2.791   2.807   2.810   2.846
  2.870   2.875   2.885   2.899   2.912   2.943   2.955   2.964
  2.976   3.036   3.062   3.088   3.098   3.112   3.121   3.148
  3.154   3.190   3.192   3.235   3.239   3.322   3.347   3.384
  3.385   3.487   3.493   3.571   3.578   3.677   3.680   3.733
  3.748   3.833   3.834   3.958   3.994   4.025   4.034   4.088
  4.091   4.174   4.191   4.700   4.708   4.816   4.819   4.981
  4.988   5.061   5.071   5.154   5.158   5.398   5.406   5.556
  5.562   5.867   5.874   7.867   7.883  17.314  17.325  17.362
 17.411  17.449  17.512  23.750  23.759  23.797  23.807  23.837
 23.845  35.560  35.565  49.858  49.878  50.013  50.015 189.041
189.060
 --------------------------------------------------------------

          Ground-State Mulliken Net Atomic Charges

     Atom                 Charge (a.u.)
  ----------------------------------------
      1 S                     0.283119
      2 C                    -0.657571
      3 C                    -0.178817
      4 C                    -0.049946
      5 O                    -0.260845
      6 O                    -0.159024
      7 N                    -0.431221
      8 S                     0.093970
      9 H                     0.232230
     10 H                     0.210012
     11 H                     0.225509
     12 H                     0.296486
     13 H                     0.283132
     14 H                     0.259518
     15 C                    -0.310404
     16 C                    -0.439883
     17 C                    -0.118332
     18 N                    -0.395056
     19 O                    -0.249835
     20 O                    -0.098790
     21 H                     0.184863
     22 H                     0.238235
     23 H                     0.267413
     24 H                     0.250190
     25 H                     0.299284
     26 H                     0.225764
  ----------------------------------------
  Sum of atomic charges =     0.000000

 -----------------------------------------------------------------
                    Cartesian Multipole Moments
 -----------------------------------------------------------------
    Charge (ESU x 10^10)
                 0.0000
    Dipole Moment (Debye)
         X      -1.0250      Y      -1.7005      Z       0.8695
       Tot       2.1676
    Quadrupole Moments (Debye-Ang)
        XX    -129.8440     XY      21.5103     YY    -106.0659
        XZ      26.9269     YZ       1.6937     ZZ     -99.0371
    Octopole Moments (Debye-Ang^2)
       XXX     -44.6466    XXY     -63.9482    XYY      16.7459
       YYY       0.6832    XXZ      67.1881    XYZ      14.8228
       YYZ      -7.7754    XZZ     -13.5301    YZZ       4.8830
       ZZZ      -3.8212
    Hexadecapole Moments (Debye-Ang^3)
      XXXX   -7415.2690   XXXY     431.8401   XXYY   -1319.2958
      XYYY      81.3952   YYYY    -850.3186   XXXZ     531.2839
      XXYZ      10.6238   XYYZ      54.7205   YYYZ      18.8771
      XXZZ   -1202.5935   XYZZ      36.7418   YYZZ    -246.6331
      XZZZ      90.3098   YZZZ      20.7015   ZZZZ    -581.8671
 -----------------------------------------------------------------
 Calculating analytic gradient of the SCF energy
 Gradient of SCF Energy
            1           2           3           4           5           6
    1  -0.0000100  -0.0000020   0.0000090   0.0000162  -0.0000042  -0.0000020
    2  -0.0000026   0.0000046   0.0000031   0.0000032   0.0000063  -0.0000354
    3   0.0000212   0.0000077   0.0000001   0.0000099  -0.0000395  -0.0000305
            7           8           9          10          11          12
    1  -0.0000052   0.0000064  -0.0000011   0.0000042  -0.0000049  -0.0000086
    2  -0.0000252   0.0000344  -0.0000075   0.0000175   0.0000099  -0.0000120
    3   0.0000307   0.0000225  -0.0000086  -0.0000046   0.0000199  -0.0000006
           13          14          15          16          17          18
    1   0.0000033  -0.0000040   0.0000069  -0.0000318   0.0000123   0.0000347
    2  -0.0000227  -0.0000319  -0.0000107   0.0000118   0.0000026   0.0000171
    3   0.0000356   0.0000128   0.0000189  -0.0000076  -0.0000199  -0.0000114
           19          20          21          22          23          24
    1  -0.0000086  -0.0000097  -0.0000024  -0.0000012  -0.0000132   0.0000039
    2  -0.0000182  -0.0000245  -0.0000136  -0.0000051   0.0000357   0.0000284
    3   0.0000151  -0.0000098  -0.0000019   0.0000215  -0.0000259  -0.0000329
           25          26
    1  -0.0000029   0.0000147
    2   0.0000024   0.0000325
    3  -0.0000349   0.0000123
 Max gradient component =       3.946E-05
 RMS gradient           =       1.795E-05
 Gradient time:  CPU 117.94 s  wall 117.96 s
 Geometry Optimization Parameters
   NAtoms,    NIC,     NZ,  NCons,   NDum,   NFix, NCnnct, MaxDiis
       26     170       0       0       0       0       0       0

 Cartesian Hessian Update
 Hessian Updated using BFGS Update


** GEOMETRY OPTIMIZATION IN DELOCALIZED INTERNAL COORDINATES **
   Searching for a Minimum

   Optimization Cycle:  15

                       Coordinates (Angstroms)
     ATOM                X               Y               Z
      1  S        -0.8536095930   -1.5643223100    0.2007297787
      2  C        -1.8192739727    0.0108946468    0.2430509758
      3  C        -3.2781284996   -0.2844705121   -0.1167426599
      4  C        -4.1358194741    0.9904539606    0.0924900410
      5  O        -3.9648128359    1.7491320285    1.0092020563
      6  O        -5.1012090991    1.1448918177   -0.8194278977
      7  N        -3.5112318615   -0.8230637929   -1.4651935746
      8  S         0.9045574923   -1.0618053740    1.2067019337
      9  H        -1.3893838838    0.7246842986   -0.4646134729
     10  H        -1.7680323036    0.4325554483    1.2448974272
     11  H        -3.6747292428   -1.0106200843    0.6013990023
     12  H        -4.9880474713    0.4048008332   -1.4562228207
     13  H        -3.5101520430   -1.8357511450   -1.4825628627
     14  H        -2.8144144711   -0.5011778533   -2.1301941728
     15  C         2.0133956585   -0.4875122340   -0.1617144348
     16  C         3.2993864816    0.1004120725    0.4317688145
     17  C         4.2686077101    0.3739084127   -0.7458164887
     18  N         3.0403520224    1.3510438844    1.1621427275
     19  O         4.7892070443   -0.5098360517   -1.3718580228
     20  O         4.4435172409    1.6731027192   -1.0120324384
     21  H         1.4895146212    0.2669672699   -0.7524240757
     22  H         2.2648078981   -1.3350709375   -0.7961539031
     23  H         3.6646413288    1.4587546183    1.9542646224
     24  H         2.0900888639    1.3902806454    1.5161321190
     25  H         3.9121005105    2.1537778515   -0.3373884197
     26  H         3.7829305789   -0.6614729129    1.0527719459
   Point Group: c1    Number of degrees of freedom:    72


   Energy is  -1442.932399272

 Hessian Updated using BFGS Update

 72 Hessian modes will be used to form the next step
  Hessian Eigenvalues:
     0.001272    0.002006    0.003704    0.004701    0.004847    0.005292
     0.008058    0.008393    0.022963    0.037060    0.038403    0.039212
     0.040833    0.043060    0.046016    0.050884    0.051118    0.052179
     0.053421    0.055266    0.058535    0.058832    0.060976    0.067763
     0.072323    0.109122    0.110265    0.135640    0.136402    0.154903
     0.159592    0.160616    0.161110    0.161785    0.166917    0.178041
     0.182786    0.188578    0.202671    0.220362    0.222102    0.224051
     0.226110    0.241887    0.248641    0.250718    0.252150    0.255773
     0.264086    0.266685    0.274737    0.291449    0.292224    0.338903
     0.339575    0.340445    0.342346    0.342878    0.347098    0.348136
     0.354170    0.413929    0.431038    0.445537    0.447264    0.448117
     0.461843    0.490195    0.572788    0.586448    0.988272    1.007359

 Minimum Search - Taking Simple RFO Step
 Searching for Lamda that Minimizes Along All modes
 Value Taken    Lamda =   0.00000000
 Step Taken.  Stepsize is  0.013287

                             Maximum     Tolerance    Cnvgd?
         Gradient           0.000024      0.000300     YES
         Displacement       0.004513      0.001200      NO
         Energy change     -0.000000      0.000001     YES

 Final energy is   -1442.9323992715003     


 ******************************
 **  OPTIMIZATION CONVERGED  **
 ******************************

                       Coordinates (Angstroms)
     ATOM                X               Y               Z
      1  S        -0.8536095930   -1.5643223100    0.2007297787
      2  C        -1.8192739727    0.0108946468    0.2430509758
      3  C        -3.2781284996   -0.2844705121   -0.1167426599
      4  C        -4.1358194741    0.9904539606    0.0924900410
      5  O        -3.9648128359    1.7491320285    1.0092020563
      6  O        -5.1012090991    1.1448918177   -0.8194278977
      7  N        -3.5112318615   -0.8230637929   -1.4651935746
      8  S         0.9045574923   -1.0618053740    1.2067019337
      9  H        -1.3893838838    0.7246842986   -0.4646134729
     10  H        -1.7680323036    0.4325554483    1.2448974272
     11  H        -3.6747292428   -1.0106200843    0.6013990023
     12  H        -4.9880474713    0.4048008332   -1.4562228207
     13  H        -3.5101520430   -1.8357511450   -1.4825628627
     14  H        -2.8144144711   -0.5011778533   -2.1301941728
     15  C         2.0133956585   -0.4875122340   -0.1617144348
     16  C         3.2993864816    0.1004120725    0.4317688145
     17  C         4.2686077101    0.3739084127   -0.7458164887
     18  N         3.0403520224    1.3510438844    1.1621427275
     19  O         4.7892070443   -0.5098360517   -1.3718580228
     20  O         4.4435172409    1.6731027192   -1.0120324384
     21  H         1.4895146212    0.2669672699   -0.7524240757
     22  H         2.2648078981   -1.3350709375   -0.7961539031
     23  H         3.6646413288    1.4587546183    1.9542646224
     24  H         2.0900888639    1.3902806454    1.5161321190
     25  H         3.9121005105    2.1537778515   -0.3373884197
     26  H         3.7829305789   -0.6614729129    1.0527719459

Z-matrix Print:
$molecule
0 1
S 
C  1 1.848136
H  2 1.088173 1 109.071639
H  2 1.093202 1 109.646764 3 119.205407 0
C  2 1.531322 1 109.147480 3 -119.754339 0
H  5 1.095588 2 108.584210 1 58.691966 0
N  5 1.470626 2 115.917850 1 -62.396552 0
H  7 1.012837 5 112.441226 2 92.000380 0
H  7 1.015574 5 112.059537 2 -29.557158 0
C  5 1.550756 2 109.671679 1 172.727532 0
O  10 1.202163 5 122.891690 2 -38.451460 0
O  10 1.336945 5 113.722663 2 143.219660 0
H  12 0.982877 10 105.771492 5 -3.394005 0
S  1 2.087021 2 102.938933 3 -45.124450 0
C  14 1.852538 1 102.875332 2 -90.937376 0
H  15 1.088153 14 109.117597 1 -67.874410 0
H  15 1.092075 14 109.061990 1 51.683578 0
C  15 1.533509 14 109.567577 1 172.492330 0
H  18 1.095412 15 108.839912 14 57.563323 0
N  18 1.471266 15 111.738348 14 -67.665253 0
H  20 1.014296 18 111.690347 15 146.798651 0
H  20 1.014814 18 111.770699 15 26.380915 0
C  18 1.549483 15 107.343483 14 172.002363 0
O  23 1.201647 18 122.488222 15 -69.619896 0
O  23 1.337673 18 113.857832 15 109.014173 0
H  25 0.984173 23 105.505402 18 2.165697 0
$end


 --------------------------------------------------------------

                    Orbital Energies (a.u.)
 --------------------------------------------------------------

 Alpha MOs
 -- Occupied --
-88.894 -88.894 -19.177 -19.175 -19.123 -19.121 -14.354 -14.349
-10.318 -10.315 -10.259 -10.256 -10.237 -10.234  -7.979  -7.978
 -5.944  -5.943  -5.939  -5.938  -5.932  -5.931  -1.121  -1.119
 -1.041  -1.038  -0.945  -0.942  -0.850  -0.809  -0.766  -0.714
 -0.667  -0.624  -0.618  -0.613  -0.572  -0.553  -0.547  -0.535
 -0.515  -0.508  -0.477  -0.468  -0.461  -0.460  -0.451  -0.447
 -0.439  -0.413  -0.409  -0.405  -0.387  -0.377  -0.354  -0.336
 -0.334  -0.328  -0.322  -0.287  -0.285  -0.271  -0.269
 -- Virtual --
 -0.066  -0.035  -0.026  -0.024  -0.014  -0.010  -0.000   0.002
  0.008   0.012   0.017   0.024   0.031   0.041   0.044   0.049
  0.053   0.057   0.064   0.068   0.075   0.079   0.080   0.082
  0.087   0.092   0.094   0.101   0.103   0.106   0.109   0.112
  0.118   0.120   0.121   0.124   0.128   0.132   0.138   0.139
  0.142   0.145   0.149   0.154   0.156   0.160   0.163   0.168
  0.175   0.180   0.185   0.189   0.194   0.195   0.202   0.204
  0.207   0.210   0.213   0.218   0.225   0.232   0.237   0.246
  0.249   0.252   0.255   0.257   0.263   0.271   0.272   0.274
  0.279   0.286   0.295   0.296   0.300   0.309   0.310   0.311
  0.314   0.319   0.332   0.334   0.336   0.340   0.349   0.352
  0.357   0.364   0.379   0.382   0.386   0.396   0.402   0.405
  0.414   0.421   0.447   0.455   0.461   0.465   0.471   0.477
  0.495   0.507   0.526   0.533   0.539   0.554   0.556   0.570
  0.584   0.593   0.606   0.609   0.613   0.618   0.633   0.641
  0.643   0.662   0.671   0.686   0.696   0.708   0.713   0.723
  0.728   0.740   0.744   0.758   0.768   0.786   0.794   0.799
  0.814   0.817   0.832   0.836   0.843   0.848   0.876   0.879
  0.896   0.903   0.923   0.925   0.944   0.955   0.975   0.999
  1.014   1.021   1.033   1.044   1.058   1.066   1.101   1.109
  1.132   1.152   1.155   1.160   1.165   1.172   1.186   1.196
  1.208   1.214   1.234   1.242   1.247   1.276   1.285   1.326
  1.330   1.341   1.366   1.409   1.431   1.445   1.469   1.477
  1.500   1.525   1.530   1.540   1.551   1.557   1.577   1.589
  1.592   1.605   1.618   1.627   1.630   1.637   1.652   1.666
  1.670   1.675   1.688   1.714   1.736   1.744   1.749   1.757
  1.769   1.780   1.789   1.797   1.814   1.836   1.851   1.866
  1.876   1.895   1.944   1.945   1.964   1.978   1.988   2.008
  2.026   2.044   2.060   2.080   2.101   2.115   2.142   2.149
  2.172   2.197   2.217   2.245   2.262   2.283   2.288   2.444
  2.476   2.486   2.492   2.518   2.521   2.529   2.546   2.557
  2.573   2.583   2.599   2.611   2.625   2.684   2.698   2.702
  2.726   2.752   2.761   2.787   2.791   2.807   2.810   2.846
  2.870   2.875   2.885   2.899   2.912   2.943   2.955   2.964
  2.976   3.036   3.062   3.088   3.098   3.112   3.121   3.148
  3.154   3.190   3.192   3.235   3.239   3.322   3.347   3.384
  3.385   3.487   3.493   3.571   3.578   3.677   3.680   3.733
  3.748   3.833   3.834   3.958   3.994   4.025   4.034   4.088
  4.091   4.174   4.191   4.700   4.708   4.816   4.819   4.981
  4.988   5.061   5.071   5.154   5.158   5.398   5.406   5.556
  5.562   5.867   5.874   7.867   7.883  17.314  17.325  17.362
 17.411  17.449  17.512  23.750  23.759  23.797  23.807  23.837
 23.845  35.560  35.565  49.858  49.878  50.013  50.015 189.041
189.060
 --------------------------------------------------------------

          Ground-State Mulliken Net Atomic Charges

     Atom                 Charge (a.u.)
  ----------------------------------------
      1 S                     0.283119
      2 C                    -0.657571
      3 C                    -0.178817
      4 C                    -0.049946
      5 O                    -0.260845
      6 O                    -0.159024
      7 N                    -0.431221
      8 S                     0.093970
      9 H                     0.232230
     10 H                     0.210012
     11 H                     0.225509
     12 H                     0.296486
     13 H                     0.283132
     14 H                     0.259518
     15 C                    -0.310404
     16 C                    -0.439883
     17 C                    -0.118332
     18 N                    -0.395056
     19 O                    -0.249835
     20 O                    -0.098790
     21 H                     0.184863
     22 H                     0.238235
     23 H                     0.267413
     24 H                     0.250190
     25 H                     0.299284
     26 H                     0.225764
  ----------------------------------------
  Sum of atomic charges =     0.000000

 -----------------------------------------------------------------
                    Cartesian Multipole Moments
 -----------------------------------------------------------------
    Charge (ESU x 10^10)
                 0.0000
    Dipole Moment (Debye)
         X      -1.0250      Y      -1.7005      Z       0.8695
       Tot       2.1676
    Quadrupole Moments (Debye-Ang)
        XX    -129.8440     XY      21.5103     YY    -106.0659
        XZ      26.9269     YZ       1.6937     ZZ     -99.0371
    Octopole Moments (Debye-Ang^2)
       XXX     -44.6466    XXY     -63.9482    XYY      16.7459
       YYY       0.6832    XXZ      67.1881    XYZ      14.8228
       YYZ      -7.7754    XZZ     -13.5301    YZZ       4.8830
       ZZZ      -3.8212
    Hexadecapole Moments (Debye-Ang^3)
      XXXX   -7415.2690   XXXY     431.8401   XXYY   -1319.2958
      XYYY      81.3952   YYYY    -850.3186   XXXZ     531.2839
      XXYZ      10.6238   XYYZ      54.7205   YYYZ      18.8771
      XXZZ   -1202.5935   XYZZ      36.7418   YYZZ    -246.6331
      XZZZ      90.3098   YZZZ      20.7015   ZZZZ    -581.8671
 -----------------------------------------------------------------
Archival summary:
1\1\TWL02\OPT\ProcedureUnspecified\BasisUnspecified\242612\cher\MonDec1220:16:442016MonDec1220:16:442016\0\\#,OPT,ProcedureUnspecified,BasisUnspecified,\\0,1\S\C,1,1.84814\H,2,1.08817,1,109.072\H,2,1.0932,1,109.647,3,119.205,0\C,2,1.53132,1,109.147,3,-119.754,0\H,5,1.09559,2,108.584,1,58.692,0\N,5,1.47063,2,115.918,1,-62.3966,0\H,7,1.01284,5,112.441,2,92.0004,0\H,7,1.01557,5,112.06,2,-29.5572,0\C,5,1.55076,2,109.672,1,172.728,0\O,10,1.20216,5,122.892,2,-38.4515,0\O,10,1.33695,5,113.723,2,143.22,0\H,12,0.982877,10,105.771,5,-3.394,0\S,1,2.08702,2,102.939,3,-45.1244,0\C,14,1.85254,1,102.875,2,-90.9374,0\H,15,1.08815,14,109.118,1,-67.8744,0\H,15,1.09208,14,109.062,1,51.6836,0\C,15,1.53351,14,109.568,1,172.492,0\H,18,1.09541,15,108.84,14,57.5633,0\N,18,1.47127,15,111.738,14,-67.6653,0\H,20,1.0143,18,111.69,15,146.799,0\H,20,1.01481,18,111.771,15,26.3809,0\C,18,1.54948,15,107.343,14,172.002,0\O,23,1.20165,18,122.488,15,-69.6199,0\O,23,1.33767,18,113.858,15,109.014,0\H,25,0.984173,23,105.505,18,2.1657,0\\\@

 Total job time:  6897.01s(wall), 6886.15s(cpu) 
 Mon Dec 12 20:16:44 2016

        *************************************************************
        *                                                           *
        *  Thank you very much for using Q-Chem.  Have a nice day.  *
        *                                                           *
        *************************************************************


 
User input: 2 of 3 
 
TWL02 127.0.1
Q-Chem Developer Version! Running on 127.0.1.*
                  Welcome to Q-Chem
     A Quantum Leap Into The Future Of Chemistry


 Q-Chem 4.4, Q-Chem, Inc., Pleasanton, CA (2016)

 Y. Shao,  Z. Gan,  E. Epifanovsky,  A. T. B. Gilbert,  M. Wormit,  
 J. Kussmann,  A. W. Lange,  A. Behn,  J. Deng,  X. Feng,  D. Ghosh,  
 M. Goldey,  P. R. Horn,  L. D. Jacobson,  I. Kaliman,  F. Rob,  
 R. Z. Khaliullin,  T. Kus,  A. Landau,  J. Liu,  E. I. Proynov,  Y. M. Rhee,  
 R. M. Richard,  M. A. Rohrdanz,  R. P. Steele,  E. J. Sundstrom,  
 H. L. Woodcock III,  P. M. Zimmerman,  D. Zuev,  B. Albrecht,  E. Alguire,  
 B. Austin,  S. A. Baeppler,  G. J. O. Beran,  Y. A. Bernard,  E. Berquist,  
 K. Brandhorst,  K. B. Bravaya,  S. T. Brown,  D. Casanova,  C.-M. Chang,  
 Y. Chen,  S. H. Chien,  K. D. Closser,  M. P. Coons,  D. L. Crittenden,  
 S. Dasgupta,  M. Diedenhofen,  R. A. DiStasio Jr.,  H. Do,  A. D. Dutoi,  
 R. G. Edgar,  P.-T. Fang,  S. Fatehi,  Q. Feng,  L. Fusti-Molnar,  
 A. Ghysels,  A. Golubeva-Zadorozhnaya,  J. Gomes,  A. Gunina,  
 M. W. D. Hanson-Heine,  P. H. P. Harbach,  A. W. Hauser,  J. E. Herr,  
 E. G. Hohenstein,  Z. C. Holden,  K. Hui,  T.-C. Jagau,  H. Ji,  B. Kaduk,  
 K. Khistyaev,  Jaehoon Kim,  Jihan Kim,  R. A. King,  P. Klunzinger,  
 K. Koh,  D. Kosenkov,  T. Kowalczyk,  C. M. Krauter,  A. Kunitsa,  
 K. U. Lao,  A. Laurent,  K. V. Lawler,  J. Lee,  D. Lefrancois,  S. Lehtola,  
 S. V. Levchenko,  C. Y. Lin,  Y.-S. Lin,  F. Liu,  E. Livshits,  
 R. C. Lochan,  A. Luenser,  P. Manohar,  S. F. Manzer,  S.-P. Mao,  Y. Mao,  
 N. Mardirossian,  A. V. Marenich,  L. A. Martinez-Martinez,  S. A. Maurer,  
 N. J. Mayhall,  J.-M. Mewes,  A. F. Morrison,  K. Nanda,  T. S. Nguyen-Beck,  
 C. M. Oana,  R. Olivares-Amaya,  D. P. O'Neill,  J. A. Parkhill,  
 T. M. Perrine,  R. Peverati,  P. A. Pieniazek,  F. Plasser,  A. Prociuk,  
 D. R. Rehn,  E. Rosta,  N. J. Russ,  N. Sergueev,  S. M. Sharada,  
 S. Sharma,  D. W. Small,  A. Sodt,  T. Stauch,  T. Stein,  D. Stuck,  
 Y.-C. Su,  A. J. W. Thom,  T. Tsuchimochi,  L. Vogt,  O. Vydrov,  T. Wang,  
 M. A. Watson,  J. Wenzel,  A. White,  C. F. Williams,  V. Vanovschi,  
 K. Yao,  S. Yeganeh,  S. R. Yost,  Z.-Q. You,  I. Y. Zhang,  X. Zhang,  
 Y. Zhao,  B. R. Brooks,  G. K. L. Chan,  D. M. Chipman,  C. J. Cramer,  
 W. A. Goddard III,  M. S. Gordon,  W. J. Hehre,  A. Klamt,  
 H. F. Schaefer III,  M. W. Schmidt,  C. D. Sherrill,  D. G. Truhlar,  
 A. Warshel,  X. Xu,  A. Aspuru-Guzik,  R. Baer,  A. T. Bell,  N. A. Besley,  
 J.-D. Chai,  A. Dreuw,  B. D. Dunietz,  T. R. Furlani,  S. R. Gwaltney,  
 C.-P. Hsu,  Y. Jung,  J. Kong,  D. S. Lambrecht,  W. Liang,  C. Ochsenfeld,  
 V. A. Rassolov,  L. V. Slipchenko,  J. E. Subotnik,  T. Van Voorhis,  
 J. M. Herbert,  A. I. Krylov,  P. M. W. Gill,  M. Head-Gordon

 Contributors to earlier versions of Q-Chem not listed above: 
 R. D. Adamson,  J. Baker,  E. F. C. Byrd,  A. K. Chakraborty,  C.-L. Cheng,  
 H. Dachsel,  R. J. Doerksen,  G. Hawkins,  A. Heyden,  S. Hirata,  
 G. Kedziora,  F. J. Keil,  C. Kelley,  P. P. Korambath,  W. Kurlancheek,  
 A. M. Lee,  M. S. Lee,  D. Liotard,  I. Lotan,  P. E. Maslen,  N. Nair,  
 D. Neuhauser,  R. Olson,  B. Peters,  J. Ritchie,  N. E. Schultz,  
 N. Shenvi,  A. C. Simmonett,  K. S. Thanthiriwatte,  Q. Wu,  W. Zhang

 Please cite Q-Chem as follows:
 Y. Shao et al., Mol. Phys. 113, 184-215 (2015)
 DOI: 10.1080/00268976.2014.952696

 Q-Chem 4.4.2 for Intel X86 EM64T Linux

 Parts of Q-Chem use Armadillo 5.200.1 (Boston Tea Smuggler).
 http://arma.sourceforge.net/

 Q-Chem begins on Mon Dec 12 20:16:44 2016  


Host: 0

     Scratch files written to /scratch/cher/qchem2193//
The previous job contains 0 fragments, simply inherited here
FILE_GEOM_ORG=        593

Checking the input file for inconsistencies... 	...done.

--------------------------------------------------------------
User input:
--------------------------------------------------------------

$molecule
   read
$end

$rem
   BASIS 6-311++G**
   JOB_TYPE FREQUENCY
   METHOD B3LYP
   SYM_IGNORE  TRUE
$end

--------------------------------------------------------------
 ----------------------------------------------------------------
             Standard Nuclear Orientation (Angstroms)
    I     Atom           X                Y                Z
 ----------------------------------------------------------------
    1      S      -0.8536095930    -1.5643223100     0.2007297787
    2      C      -1.8192739727     0.0108946468     0.2430509758
    3      C      -3.2781284996    -0.2844705121    -0.1167426599
    4      C      -4.1358194741     0.9904539606     0.0924900410
    5      O      -3.9648128359     1.7491320285     1.0092020563
    6      O      -5.1012090991     1.1448918177    -0.8194278977
    7      N      -3.5112318615    -0.8230637929    -1.4651935746
    8      S       0.9045574923    -1.0618053740     1.2067019337
    9      H      -1.3893838838     0.7246842986    -0.4646134729
   10      H      -1.7680323036     0.4325554483     1.2448974272
   11      H      -3.6747292428    -1.0106200843     0.6013990023
   12      H      -4.9880474713     0.4048008332    -1.4562228207
   13      H      -3.5101520430    -1.8357511450    -1.4825628627
   14      H      -2.8144144711    -0.5011778533    -2.1301941728
   15      C       2.0133956585    -0.4875122340    -0.1617144348
   16      C       3.2993864816     0.1004120725     0.4317688145
   17      C       4.2686077101     0.3739084127    -0.7458164887
   18      N       3.0403520224     1.3510438844     1.1621427275
   19      O       4.7892070443    -0.5098360517    -1.3718580228
   20      O       4.4435172409     1.6731027192    -1.0120324384
   21      H       1.4895146212     0.2669672699    -0.7524240757
   22      H       2.2648078981    -1.3350709375    -0.7961539031
   23      H       3.6646413288     1.4587546183     1.9542646224
   24      H       2.0900888639     1.3902806454     1.5161321190
   25      H       3.9121005105     2.1537778515    -0.3373884197
   26      H       3.7829305789    -0.6614729129     1.0527719459
 ----------------------------------------------------------------
 Nuclear Repulsion Energy =  1116.2884008021 hartrees
 There are       63 alpha and       63 beta electrons
 Requested basis set is 6-311++G(d,p)
 There are 158 shells and 408 basis functions

 Total QAlloc Memory Limit   2000 MB
 Mega-Array Size        61 MB
 MEM_STATIC part        62 MB
 A cutoff of  1.0D-11 yielded   9334 shell pairs
 There are     60543 function pairs (     64240 Cartesian)

 -------------------------------------------------------
 OpenMP Integral Computing Module                       
 Release: version 1.0, May 2013, Q-Chem Inc. Pittsburgh 
 -------------------------------------------------------
 Integral Job Info:
 Integral job number is                      11
 Integral operator is                         1
 short-range coefficients                     0
 long-range coefficients              100000000
 Omega coefficients                           0
 if combine SR and LR in K                    0
 Integral screening is                        0
 Integral computing path is                   2
 max size of driver memory is            800000
 size of driver memory is                593474
 size of scratch memory is              4103008
 max col of scratch BK array               1296
 max len of scratch array in speh3          155
 max len of scratch index in speh4           18
 max int batch size is                      520
 min int batch size is                       52
 fixed nKL is                                52
 max L of basis functions is                  2
 order of int derivative is                   0
 number of shells is                        158
 number of basis is                         422
 number of cartesian basis is               422
 number of contracted shell pairs          9334
 number of primitive shell pairs          20924
 maxK2 (contraction) of shell pair           36
 max number of K2 of shell pair               1
 max number of CS2 of shell pair           1586
 max number of PS2 of shell pair           2772
 mem total for path MDJ                   88184
 -------------------------------------------------------
 Smallest overlap matrix eigenvalue = 6.78E-06
 Guess from superposition of atomic densities
 Warning:  Energy on first SCF cycle will be non-variational
 A restricted hybrid HF-DFT SCF calculation will be
 performed using Pulay DIIS extrapolation
 Exchange:     0.2000 Hartree-Fock + 0.0800 Slater + 0.7200 B88
 Correlation:  0.1900 VWN1RPA + 0.8100 LYP
 Using SG-1 standard quadrature grid
 SCF converges when DIIS error is below 1.0E-08
 Inaccurate integrated density:
   Number of electrons =   126
   Numerical integral  =   117.436811701734
   Relative error      =    -6.7961811891 %
 ---------------------------------------
  Cycle       Energy         DIIS Error
 ---------------------------------------
    1   -1409.9689976993      3.63E-01
    2   -1161.6356371336      8.19E-02
    3    -785.3258996043      1.10E-01
    4   -1343.9671050249      5.64E-02
    5   -1335.2162362327      4.80E-02
    6   -1135.5804942027      7.47E-02
    7   -1349.9736901501      4.71E-02
    8   -1223.9464471690      6.24E-02
    9   -1439.3143375925      1.24E-02
   10   -1437.4189866967      1.34E-02
   11   -1440.0221729084      8.95E-03
   12   -1442.7089271246      3.53E-03
   13   -1442.8573322855      2.01E-03
   14   -1442.9213626780      7.72E-04
   15   -1442.9296958942      3.70E-04
   16   -1442.9316641770      2.12E-04
   17   -1442.9323006038      7.35E-05
   18   -1442.9323717114      3.37E-05
   19   -1442.9323935816      1.59E-05
   20   -1442.9323972666      8.30E-06
   21   -1442.9323994007      2.55E-06
   22   -1442.9323996145      9.66E-07
   23   -1442.9323995998      2.20E-07
   24   -1442.9323995573      6.17E-08
   25   -1442.9323995698      1.95E-08
   26   -1442.9323995686      6.13E-09 Convergence criterion met
 ---------------------------------------
 SCF time:  CPU 743.12 s  wall 744.26 s
 SCF   energy in the final basis set = -1442.9323995686
 Total energy in the final basis set = -1442.9323995686

 --------------------------------------------------------------

                    Orbital Energies (a.u.)
 --------------------------------------------------------------

 Alpha MOs
 -- Occupied --
-88.894 -88.894 -19.177 -19.175 -19.123 -19.121 -14.354 -14.349
-10.318 -10.315 -10.259 -10.256 -10.237 -10.234  -7.979  -7.978
 -5.944  -5.943  -5.939  -5.938  -5.932  -5.931  -1.121  -1.119
 -1.041  -1.038  -0.945  -0.942  -0.850  -0.809  -0.766  -0.714
 -0.667  -0.624  -0.618  -0.613  -0.572  -0.553  -0.547  -0.535
 -0.515  -0.508  -0.477  -0.468  -0.461  -0.460  -0.451  -0.447
 -0.439  -0.413  -0.409  -0.405  -0.387  -0.377  -0.354  -0.336
 -0.334  -0.328  -0.322  -0.287  -0.285  -0.271  -0.269
 -- Virtual --
 -0.066  -0.035  -0.026  -0.024  -0.014  -0.010  -0.000   0.002
  0.008   0.012   0.017   0.024   0.031   0.041   0.044   0.049
  0.053   0.057   0.064   0.068   0.075   0.079   0.080   0.082
  0.087   0.092   0.094   0.101   0.103   0.106   0.109   0.112
  0.118   0.120   0.121   0.124   0.128   0.132   0.138   0.139
  0.142   0.145   0.149   0.154   0.156   0.160   0.163   0.168
  0.175   0.180   0.185   0.189   0.194   0.195   0.202   0.204
  0.207   0.210   0.213   0.218   0.225   0.232   0.237   0.246
  0.249   0.252   0.255   0.257   0.263   0.271   0.272   0.274
  0.279   0.286   0.295   0.296   0.300   0.309   0.310   0.311
  0.314   0.319   0.332   0.334   0.336   0.340   0.349   0.352
  0.357   0.364   0.379   0.382   0.386   0.396   0.402   0.405
  0.414   0.421   0.447   0.455   0.461   0.465   0.471   0.477
  0.495   0.507   0.526   0.533   0.539   0.554   0.556   0.570
  0.584   0.593   0.606   0.609   0.613   0.618   0.633   0.641
  0.643   0.662   0.671   0.686   0.696   0.708   0.713   0.723
  0.728   0.740   0.744   0.758   0.768   0.786   0.794   0.799
  0.814   0.817   0.832   0.836   0.843   0.848   0.876   0.879
  0.896   0.903   0.923   0.925   0.944   0.955   0.975   0.999
  1.014   1.021   1.033   1.044   1.058   1.066   1.101   1.109
  1.132   1.152   1.155   1.160   1.165   1.172   1.186   1.196
  1.208   1.214   1.234   1.242   1.247   1.276   1.285   1.326
  1.330   1.341   1.366   1.409   1.431   1.445   1.469   1.477
  1.500   1.525   1.530   1.540   1.551   1.557   1.577   1.589
  1.592   1.605   1.618   1.627   1.630   1.637   1.652   1.666
  1.670   1.675   1.688   1.714   1.736   1.744   1.749   1.757
  1.769   1.780   1.789   1.797   1.814   1.836   1.851   1.866
  1.876   1.895   1.944   1.945   1.964   1.978   1.988   2.008
  2.026   2.044   2.060   2.080   2.101   2.115   2.142   2.149
  2.172   2.197   2.217   2.245   2.262   2.283   2.288   2.444
  2.476   2.486   2.492   2.518   2.521   2.529   2.546   2.557
  2.573   2.583   2.599   2.611   2.625   2.684   2.698   2.702
  2.726   2.752   2.761   2.787   2.791   2.807   2.810   2.846
  2.870   2.875   2.885   2.899   2.912   2.943   2.955   2.964
  2.976   3.036   3.062   3.088   3.098   3.112   3.121   3.148
  3.154   3.190   3.192   3.235   3.239   3.322   3.347   3.384
  3.385   3.487   3.493   3.571   3.578   3.677   3.680   3.733
  3.748   3.833   3.834   3.958   3.994   4.025   4.034   4.088
  4.091   4.174   4.191   4.700   4.708   4.816   4.819   4.981
  4.988   5.061   5.071   5.154   5.158   5.398   5.406   5.556
  5.562   5.867   5.874   7.867   7.883  17.314  17.325  17.362
 17.411  17.449  17.512  23.750  23.759  23.797  23.807  23.837
 23.845  35.560  35.565  49.858  49.878  50.013  50.015 189.041
189.060
 --------------------------------------------------------------

          Ground-State Mulliken Net Atomic Charges

     Atom                 Charge (a.u.)
  ----------------------------------------
      1 S                     0.283119
      2 C                    -0.657570
      3 C                    -0.178818
      4 C                    -0.049946
      5 O                    -0.260845
      6 O                    -0.159024
      7 N                    -0.431221
      8 S                     0.093970
      9 H                     0.232230
     10 H                     0.210012
     11 H                     0.225509
     12 H                     0.296486
     13 H                     0.283132
     14 H                     0.259518
     15 C                    -0.310404
     16 C                    -0.439884
     17 C                    -0.118332
     18 N                    -0.395056
     19 O                    -0.249835
     20 O                    -0.098789
     21 H                     0.184863
     22 H                     0.238235
     23 H                     0.267413
     24 H                     0.250190
     25 H                     0.299284
     26 H                     0.225764
  ----------------------------------------
  Sum of atomic charges =    -0.000000

 -----------------------------------------------------------------
                    Cartesian Multipole Moments
 -----------------------------------------------------------------
    Charge (ESU x 10^10)
                -0.0000
    Dipole Moment (Debye)
         X      -1.0250      Y      -1.7005      Z       0.8695
       Tot       2.1676
    Quadrupole Moments (Debye-Ang)
        XX    -129.8439     XY      21.5103     YY    -106.0659
        XZ      26.9269     YZ       1.6937     ZZ     -99.0371
    Octopole Moments (Debye-Ang^2)
       XXX     -44.6466    XXY     -63.9482    XYY      16.7459
       YYY       0.6832    XXZ      67.1880    XYZ      14.8228
       YYZ      -7.7754    XZZ     -13.5301    YZZ       4.8830
       ZZZ      -3.8212
    Hexadecapole Moments (Debye-Ang^3)
      XXXX   -7415.2680   XXXY     431.8400   XXYY   -1319.2957
      XYYY      81.3952   YYYY    -850.3185   XXXZ     531.2840
      XXYZ      10.6237   XYYZ      54.7205   YYYZ      18.8771
      XXZZ   -1202.5934   XYZZ      36.7418   YYZZ    -246.6331
      XZZZ      90.3099   YZZZ      20.7015   ZZZZ    -581.8671
 -----------------------------------------------------------------
 Calculating MO derivatives via CPSCF
   1         3          78      0.203570    0.027164
   2         3          78      0.026788    0.003058
   3         3          78      0.001962    0.000262
   4        39          42      0.000119    0.000020
   5        79           2      0.000002    0.000001
   6        81           0      0.000000    0.000000    Roots Converged
 Calculating analytic Hessian of the SCF energy
 Polarizability Matrix (a.u.)
            1           2           3
    1-187.9838652   0.6582192  -3.5234099
    2   0.6582192-131.8096692  -6.6427748
    3  -3.5234099  -6.6427748-125.2151159

 Direct stationary perturbation theory relativistic correction:

 rels  =       1.402396563653
 relv  =      -5.592781154662
 rel2e =       1.701518570064
 E_rel =      -2.488866020946

 Hessian of the SCF Energy
            1           2           3           4           5           6
    1   0.1669771  -0.0211641   0.0484512  -0.0402032   0.0339262   0.0044913
    2  -0.0211641   0.1754166   0.0284234   0.0133363  -0.1142338  -0.0138560
    3   0.0484512   0.0284234   0.0640617  -0.0028638  -0.0067785  -0.0348170
    4  -0.0402032   0.0133363  -0.0028638   0.3928011   0.0794940  -0.0273747
    5   0.0339262  -0.1142338  -0.0067785   0.0794940   0.4229383   0.0002122
    6   0.0044913  -0.0138560  -0.0348170  -0.0273747   0.0002122   0.5782338
    7  -0.0188574   0.0040917  -0.0050497  -0.1643200  -0.0225033  -0.0080401
    8   0.0212577   0.0041162   0.0066005  -0.0224550  -0.0780758  -0.0022683
    9  -0.0002656   0.0012113   0.0016694  -0.0130684  -0.0054092  -0.0787681
   10  -0.0019981  -0.0017424  -0.0003578  -0.0280641   0.0270279  -0.0026086
   11  -0.0010581  -0.0033685  -0.0022894   0.0075645   0.0096466   0.0077170
   12  -0.0010840  -0.0020102  -0.0016421   0.0010486   0.0063547   0.0025955
   13   0.0004204   0.0008409   0.0007517  -0.0006105  -0.0003731  -0.0007267
   14  -0.0002894   0.0015430   0.0004992  -0.0015341  -0.0020034  -0.0012695
   15  -0.0005204   0.0013382   0.0009372  -0.0037078  -0.0004531  -0.0012593
   16  -0.0008202  -0.0006186  -0.0005232   0.0014673   0.0032885   0.0007853
   17   0.0005438   0.0013730   0.0005203   0.0003409  -0.0057680  -0.0005878
   18  -0.0004703  -0.0004992  -0.0002820   0.0004822   0.0032689   0.0018739
   19   0.0001478  -0.0003527   0.0012148  -0.0009992  -0.0139737  -0.0342161
   20  -0.0004519   0.0003093  -0.0001544  -0.0012087  -0.0040272  -0.0113100
   21   0.0006932  -0.0000858   0.0000112  -0.0060201  -0.0077832  -0.0196546
   22  -0.0863982  -0.0156172  -0.0497525  -0.0169873  -0.0031251  -0.0088225
   23  -0.0302570  -0.0239103  -0.0231523   0.0096817   0.0055266   0.0081598
   24  -0.0412476  -0.0103214  -0.0470511  -0.0029853   0.0023888  -0.0015062
   25   0.0011287   0.0166440  -0.0083378  -0.0857167  -0.0688324   0.0643121
   26  -0.0002291  -0.0205259   0.0101935  -0.0732850  -0.1508360   0.1139109
   27  -0.0017432  -0.0030866   0.0044993   0.0690320   0.1089891  -0.1651495
   28  -0.0049609   0.0136155   0.0102380  -0.0436289  -0.0105741  -0.0070309
   29   0.0047026  -0.0173863  -0.0171736  -0.0101028  -0.0809981  -0.0992808
   30  -0.0011919   0.0019360   0.0041686  -0.0127226  -0.0942684  -0.2875932
   31   0.0007223  -0.0003796   0.0009343  -0.0156484  -0.0233711   0.0202882
   32   0.0004436   0.0010873  -0.0002572  -0.0037866  -0.0042802   0.0029427
   33   0.0002241  -0.0000101  -0.0002989  -0.0026067  -0.0048552   0.0060032
   34  -0.0001482  -0.0000514  -0.0001933  -0.0000883   0.0006901   0.0007892
   35   0.0003173  -0.0000019   0.0003727  -0.0002022  -0.0010384  -0.0017477
   36   0.0003014   0.0003011   0.0002845  -0.0000225  -0.0014618  -0.0016725
   37  -0.0002370  -0.0004833  -0.0007608  -0.0001252  -0.0017034  -0.0017487
   38   0.0001656   0.0001075  -0.0002982  -0.0000069  -0.0000437   0.0004721
   39  -0.0007637  -0.0001797   0.0000102   0.0007993  -0.0008079  -0.0015464
   40   0.0000010   0.0004405  -0.0003576   0.0020319   0.0016551  -0.0015306
   41  -0.0001882  -0.0002673   0.0003511   0.0006107   0.0016154  -0.0013128
   42  -0.0002490   0.0003000  -0.0004822   0.0002518   0.0016714   0.0027147
   43  -0.0162593  -0.0071389   0.0049340   0.0000254  -0.0014097   0.0014428
   44  -0.0088657  -0.0043993   0.0027008   0.0024835   0.0018300  -0.0019606
   45  -0.0092788  -0.0039036   0.0087797  -0.0009745  -0.0025391   0.0005146
   46  -0.0027605  -0.0011375   0.0021647  -0.0001081  -0.0006187  -0.0001172
   47  -0.0005311  -0.0019764  -0.0000733   0.0002698   0.0001638   0.0003464
   48   0.0056938   0.0014813  -0.0019403   0.0003458   0.0012070   0.0000220
   49   0.0001918  -0.0002525   0.0000318   0.0001177   0.0003772   0.0002748
   50  -0.0004221  -0.0000496   0.0002403  -0.0002196   0.0002306  -0.0002135
   51  -0.0030357  -0.0014014   0.0005679  -0.0000653  -0.0010428  -0.0001202
   52   0.0004897  -0.0009897  -0.0000859   0.0002771  -0.0000529   0.0000050
   53   0.0005200   0.0000595  -0.0004719   0.0000257  -0.0004552   0.0001434
   54  -0.0000096   0.0010759   0.0007076  -0.0002120   0.0000465  -0.0001569
   55  -0.0003202  -0.0001242  -0.0000562  -0.0000385  -0.0002619  -0.0000733
   56   0.0005262   0.0003142  -0.0000352   0.0000471  -0.0000183   0.0001153
   57   0.0008548   0.0003977  -0.0001087   0.0000814   0.0003640   0.0001049
   58  -0.0001050   0.0000806   0.0000414  -0.0000958  -0.0002009  -0.0000861
   59  -0.0007802  -0.0000811   0.0003175  -0.0000190  -0.0005657   0.0000297
   60   0.0006991   0.0005202  -0.0000642   0.0000444   0.0004585  -0.0000285
   61   0.0016791   0.0003326  -0.0003191   0.0001271   0.0002595   0.0002195
   62   0.0003843   0.0001995  -0.0005033  -0.0005357  -0.0000445  -0.0000954
   63  -0.0008381  -0.0011805   0.0007386   0.0002098   0.0002136   0.0003179
   64   0.0015255   0.0008220  -0.0000164  -0.0004260   0.0000489  -0.0003862
   65   0.0014584   0.0004157   0.0003257  -0.0002238  -0.0001180  -0.0000670
   66  -0.0007595  -0.0000299   0.0010305   0.0001687   0.0004203  -0.0003474
   67   0.0000331   0.0001335   0.0001258  -0.0000212   0.0000672  -0.0000175
   68  -0.0000475   0.0000255   0.0001252   0.0000092   0.0000267   0.0000772
   69  -0.0000444   0.0000273  -0.0000365   0.0000011  -0.0000103  -0.0000031
   70  -0.0002102   0.0000919  -0.0003636   0.0000239  -0.0000632   0.0000935
   71  -0.0003188   0.0009838   0.0004713  -0.0002599   0.0003779  -0.0001351
   72  -0.0000507  -0.0002196  -0.0003282   0.0000432  -0.0001237   0.0002230
   73  -0.0002200  -0.0000266   0.0000929   0.0000277  -0.0000167   0.0000469
   74   0.0002270   0.0001108  -0.0000278  -0.0000012   0.0001805   0.0000075
   75   0.0002375  -0.0001678  -0.0002128  -0.0000206  -0.0001079   0.0000648
   76   0.0001819  -0.0003508   0.0000571   0.0001824   0.0002456   0.0000304
   77   0.0001306   0.0001387   0.0000737  -0.0000227  -0.0000299  -0.0000297
   78  -0.0000939  -0.0000605  -0.0002024   0.0001360   0.0000463  -0.0000455
            7           8           9          10          11          12
    1  -0.0188574   0.0212577  -0.0002656  -0.0019981  -0.0010581  -0.0010840
    2   0.0040917   0.0041162   0.0012113  -0.0017424  -0.0033685  -0.0020102
    3  -0.0050497   0.0066005   0.0016694  -0.0003578  -0.0022894  -0.0016421
    4  -0.1643200  -0.0224550  -0.0130684  -0.0280641   0.0075645   0.0010486
    5  -0.0225033  -0.0780758  -0.0054092   0.0270279   0.0096466   0.0063547
    6  -0.0080401  -0.0022683  -0.0787681  -0.0026086   0.0077170   0.0025955
    7   0.4637912   0.0456538  -0.0184744  -0.1052127   0.0170440  -0.0005385
    8   0.0456538   0.4889686  -0.0480897   0.0315715  -0.1149576   0.0156166
    9  -0.0184744  -0.0480897   0.5178842   0.0132725  -0.0011699  -0.0731418
   10  -0.1052127   0.0315715   0.0132725   0.4213083  -0.0427064   0.1752587
   11   0.0170440  -0.1149576  -0.0011699  -0.0427064   0.6144402   0.3283511
   12  -0.0005385   0.0156166  -0.0731418   0.1752587   0.3283511   0.7320312
   13   0.0143030   0.0113156   0.0062997  -0.1000898  -0.0365084  -0.0614706
   14   0.0018633  -0.0177951  -0.0332034  -0.0310715  -0.3691088  -0.3183302
   15  -0.0027256  -0.0216383  -0.0034818  -0.0561888  -0.3247396  -0.4496843
   16  -0.0169945   0.0152231  -0.0267154  -0.1967494   0.0751641  -0.0815293
   17   0.0303229   0.0000809   0.0088345   0.0456397  -0.1106068  -0.0053622
   18  -0.0169262  -0.0039766  -0.0042685  -0.1105013   0.0270878  -0.1502513
   19  -0.0724352  -0.0137948   0.0098686  -0.0049444   0.0036910   0.0023498
   20  -0.0275759  -0.1042944  -0.0436992   0.0019856  -0.0139467  -0.0255883
   21  -0.0259132  -0.0217500  -0.1801791  -0.0010461  -0.0093784  -0.0142803
   22  -0.0012642   0.0053946   0.0002543  -0.0004742  -0.0025260  -0.0009402
   23   0.0013502  -0.0029767  -0.0003079   0.0001369   0.0010071   0.0002285
   24   0.0003341  -0.0000850  -0.0014420  -0.0004630  -0.0004660   0.0004795
   25  -0.0159438  -0.0204112   0.0221152   0.0015578  -0.0030099  -0.0004330
   26  -0.0029382  -0.0028577   0.0033486   0.0000955   0.0005609  -0.0003077
   27  -0.0042642  -0.0059724   0.0041561   0.0006558   0.0005897   0.0005580
   28   0.0014610  -0.0118827  -0.0281071  -0.0010017  -0.0012563  -0.0032940
   29  -0.0017741  -0.0024425  -0.0055014   0.0002653   0.0006970   0.0006848
   30  -0.0003362  -0.0012071  -0.0061212  -0.0009070  -0.0016463  -0.0020713
   31  -0.0767101  -0.0592315   0.0574509   0.0084432   0.0139519  -0.0124974
   32  -0.0654727  -0.1668704   0.1185158  -0.0101726  -0.0218881   0.0180295
   33   0.0583164   0.1056935  -0.1523145  -0.0029674   0.0003627   0.0022633
   34  -0.0054591  -0.0000798  -0.0071556   0.0079788  -0.0312429  -0.0184286
   35   0.0045386   0.0003939   0.0087141  -0.0197158   0.0054766  -0.0137211
   36  -0.0009869   0.0016081   0.0018832  -0.0095519  -0.0253774  -0.0397691
   37  -0.0056749  -0.0074508  -0.0032917  -0.0011849   0.0013066  -0.0001444
   38   0.0039298  -0.0078763   0.0029667  -0.0008945   0.0010098  -0.0015787
   39   0.0003809  -0.0366237  -0.0016820  -0.0041793   0.0001460  -0.0055630
   40   0.0035353   0.0041418  -0.0123106   0.0004539  -0.0001626   0.0022755
   41   0.0113498   0.0049120  -0.0063753  -0.0005593   0.0008682  -0.0023560
   42   0.0243278   0.0117982  -0.0246360  -0.0005125   0.0009413  -0.0013946
   43  -0.0001750   0.0003402   0.0002137  -0.0000802   0.0000595  -0.0003749
   44   0.0001285  -0.0006815   0.0001666   0.0001384   0.0001596  -0.0001491
   45  -0.0002628   0.0013271   0.0003786   0.0002264  -0.0008982  -0.0004462
   46  -0.0000499   0.0004078   0.0002129   0.0001581  -0.0003370  -0.0001398
   47   0.0001204  -0.0000364   0.0000209   0.0000921   0.0001570   0.0001920
   48   0.0001015  -0.0008812  -0.0002151  -0.0002998   0.0008690   0.0004093
   49  -0.0001042  -0.0004610  -0.0002128  -0.0004528   0.0005371  -0.0001053
   50  -0.0000144  -0.0000704   0.0000731  -0.0000339   0.0004258   0.0001970
   51   0.0001266   0.0008883   0.0003743   0.0006774  -0.0009500   0.0000279
   52   0.0001144   0.0001311   0.0000837   0.0002515  -0.0002625   0.0000552
   53   0.0000353   0.0003196   0.0000346   0.0001333  -0.0005851  -0.0002240
   54  -0.0000492  -0.0000136   0.0000188  -0.0000704  -0.0000447  -0.0001598
   55   0.0000834   0.0002870   0.0001348   0.0003186  -0.0003255   0.0000852
   56  -0.0000368  -0.0000600  -0.0000942  -0.0001117  -0.0000785  -0.0001380
   57  -0.0000762  -0.0003629  -0.0002049  -0.0003354   0.0002982  -0.0001483
   58   0.0000465   0.0002251   0.0000984   0.0002314  -0.0002675   0.0000399
   59   0.0000054   0.0004131   0.0000593   0.0001840  -0.0006577  -0.0002251
   60  -0.0000658  -0.0003854  -0.0001450  -0.0003020   0.0004232  -0.0000605
   61   0.0000267   0.0000735  -0.0002556  -0.0000584   0.0000491   0.0000106
   62  -0.0000129   0.0001656   0.0000186  -0.0000320   0.0000148   0.0000741
   63   0.0000549  -0.0002910   0.0001283   0.0000679   0.0001736   0.0000819
   64  -0.0000357   0.0000974  -0.0000071   0.0000102  -0.0000232   0.0000622
   65  -0.0000184   0.0000866  -0.0000778   0.0000180  -0.0000758   0.0000039
   66   0.0000357  -0.0000844   0.0001106   0.0000012   0.0000613  -0.0000165
   67  -0.0000041  -0.0000446  -0.0000031  -0.0000431   0.0000376  -0.0000274
   68  -0.0000218  -0.0000474  -0.0000251  -0.0000629   0.0001051   0.0000031
   69  -0.0000057   0.0000021   0.0000018   0.0000038  -0.0000007   0.0000116
   70  -0.0000918  -0.0000453  -0.0000699  -0.0001719   0.0000880  -0.0001109
   71  -0.0000407  -0.0002588   0.0000097  -0.0000719   0.0004921   0.0002324
   72  -0.0000367   0.0000112  -0.0000829  -0.0000719   0.0000633   0.0000208
   73  -0.0000592  -0.0000573  -0.0000730  -0.0001699   0.0000551  -0.0001174
   74  -0.0000191  -0.0001501  -0.0000361  -0.0001017   0.0002547   0.0000623
   75   0.0000554   0.0001040   0.0000665   0.0001629  -0.0000745   0.0001657
   76   0.0000303  -0.0002065   0.0000055  -0.0000161   0.0001376   0.0000501
   77  -0.0000054  -0.0000053   0.0000157  -0.0000115  -0.0000418  -0.0000391
   78   0.0000184  -0.0000198   0.0000112   0.0000366  -0.0000491  -0.0000157
           13          14          15          16          17          18
    1   0.0004204  -0.0002894  -0.0005204  -0.0008202   0.0005438  -0.0004703
    2   0.0008409   0.0015430   0.0013382  -0.0006186   0.0013730  -0.0004992
    3   0.0007517   0.0004992   0.0009372  -0.0005232   0.0005203  -0.0002820
    4  -0.0006105  -0.0015341  -0.0037078   0.0014673   0.0003409   0.0004822
    5  -0.0003731  -0.0020034  -0.0004531   0.0032885  -0.0057680   0.0032689
    6  -0.0007267  -0.0012695  -0.0012593   0.0007853  -0.0005878   0.0018739
    7   0.0143030   0.0018633  -0.0027256  -0.0169945   0.0303229  -0.0169262
    8   0.0113156  -0.0177951  -0.0216383   0.0152231   0.0000809  -0.0039766
    9   0.0062997  -0.0332034  -0.0034818  -0.0267154   0.0088345  -0.0042685
   10  -0.1000898  -0.0310715  -0.0561888  -0.1967494   0.0456397  -0.1105013
   11  -0.0365084  -0.3691088  -0.3247396   0.0751641  -0.1106068   0.0270878
   12  -0.0614706  -0.3183302  -0.4496843  -0.0815293  -0.0053622  -0.1502513
   13   0.0924810   0.0458966   0.1083592  -0.0028980  -0.0361183  -0.0549310
   14   0.0458966   0.3781984   0.3850608  -0.0243730   0.0152257  -0.0254462
   15   0.1083592   0.3850608   0.5208167  -0.0431742  -0.0381611  -0.0702363
   16  -0.0028980  -0.0243730  -0.0431742   0.2666410  -0.1184723   0.1363995
   17  -0.0361183   0.0152257  -0.0381611  -0.1184723   0.3677520   0.2093376
   18  -0.0549310  -0.0254462  -0.0702363   0.1363995   0.2093376   0.4007968
   19   0.0029764   0.0029485   0.0030407   0.0009937   0.0129025   0.0111337
   20   0.0021658  -0.0084930  -0.0057692   0.0051842  -0.0109227  -0.0128938
   21   0.0016680  -0.0037225  -0.0004473   0.0008744  -0.0024765   0.0039404
   22   0.0001100   0.0006470   0.0005235  -0.0006222   0.0007458  -0.0004223
   23  -0.0001128  -0.0001236  -0.0000920   0.0003136  -0.0002311   0.0003833
   24   0.0000365   0.0001442  -0.0000252   0.0002458   0.0001693   0.0001406
   25   0.0001579   0.0011584   0.0004623  -0.0004554   0.0004867  -0.0003982
   26   0.0000092  -0.0001629   0.0001375  -0.0001245  -0.0000641  -0.0001541
   27  -0.0000813  -0.0008854   0.0001714   0.0001951  -0.0002681  -0.0001521
   28   0.0000985   0.0012475   0.0021562   0.0007517   0.0005546   0.0014460
   29   0.0009896  -0.0014561  -0.0000652  -0.0001004  -0.0000369  -0.0003386
   30   0.0024120   0.0000801   0.0011736   0.0002643   0.0004046   0.0007952
   31  -0.0013249  -0.0009844   0.0014904  -0.0034251  -0.0008038   0.0012097
   32   0.0029042   0.0016811  -0.0025786   0.0036800   0.0004789  -0.0013092
   33   0.0004526  -0.0006394  -0.0005654   0.0004172   0.0003433   0.0007980
   34  -0.0054444   0.0030070  -0.0107531  -0.0457823   0.0594799   0.0312346
   35   0.0087510   0.0045821   0.0071857   0.0404535  -0.2560062  -0.1963793
   36  -0.0040794   0.0007837   0.0032703   0.0126784  -0.1745561  -0.1853111
   37   0.0000583   0.0013126   0.0013116  -0.0017840   0.0022546   0.0028898
   38   0.0000797  -0.0008669  -0.0003611   0.0001089   0.0006142   0.0002740
   39   0.0014364  -0.0023532  -0.0007339  -0.0000898   0.0005942   0.0019101
   40  -0.0003179  -0.0000162  -0.0004884  -0.0002023   0.0020134  -0.0012185
   41   0.0001646  -0.0011087   0.0001098   0.0002404  -0.0017791   0.0006297
   42  -0.0000972  -0.0007522   0.0000292   0.0002826   0.0011653   0.0003199
   43   0.0000898   0.0000049   0.0001053   0.0000048  -0.0000234   0.0000836
   44   0.0000205  -0.0000444   0.0001208   0.0001001  -0.0001197   0.0001291
   45  -0.0001293   0.0004170   0.0002310  -0.0004419   0.0003993  -0.0001603
   46  -0.0000661   0.0001596   0.0000774  -0.0001903   0.0001485  -0.0000730
   47  -0.0000517  -0.0001262  -0.0001156  -0.0000576  -0.0000426  -0.0000938
   48   0.0001568  -0.0004673  -0.0002539   0.0004049  -0.0003977   0.0000927
   49   0.0002566  -0.0002062  -0.0000145   0.0004399  -0.0002792   0.0002411
   50   0.0000010  -0.0003237  -0.0001290   0.0000326  -0.0002027  -0.0000553
   51  -0.0003672   0.0004048   0.0000659  -0.0006915   0.0004878  -0.0003773
   52  -0.0001484   0.0001120   0.0000193  -0.0002128   0.0001420  -0.0001072
   53  -0.0000742   0.0003645   0.0001693  -0.0001690   0.0002617   0.0000049
   54   0.0000276   0.0000500   0.0001090   0.0000623  -0.0000057   0.0000960
   55  -0.0001828   0.0001156   0.0000036  -0.0003031   0.0001752  -0.0001639
   56   0.0000706   0.0001070   0.0000707   0.0001009   0.0000262   0.0000986
   57   0.0001838  -0.0000750   0.0000510   0.0003267  -0.0001671   0.0002280
   58  -0.0001365   0.0001051   0.0000172  -0.0002232   0.0001391  -0.0001122
   59  -0.0000898   0.0003971   0.0001630  -0.0002174   0.0003098  -0.0000384
   60   0.0001593  -0.0001807   0.0000041   0.0003051  -0.0002261   0.0001913
   61   0.0000294  -0.0000187  -0.0000188   0.0000269  -0.0000128   0.0000087
   62   0.0000011  -0.0000429  -0.0000485  -0.0000071  -0.0000111  -0.0000514
   63  -0.0000272  -0.0000948  -0.0000495   0.0000114  -0.0000683  -0.0000177
   64  -0.0000072  -0.0000113  -0.0000349  -0.0000268   0.0000045  -0.0000541
   65  -0.0000121   0.0000439   0.0000033  -0.0000347   0.0000380  -0.0000141
   66   0.0000164  -0.0000372   0.0000091   0.0000383  -0.0000433   0.0000151
   67   0.0000214  -0.0000125   0.0000160   0.0000438  -0.0000245   0.0000297
   68   0.0000370  -0.0000524  -0.0000196   0.0000568  -0.0000494   0.0000209
   69   0.0000029   0.0000013  -0.0000119  -0.0000034   0.0000018  -0.0000083
   70   0.0001094  -0.0000108   0.0000311   0.0001288  -0.0000538   0.0000982
   71   0.0000301  -0.0003207  -0.0001589   0.0001115  -0.0002122  -0.0000344
   72   0.0000500  -0.0000157  -0.0000509   0.0000429  -0.0000239   0.0000054
   73   0.0001031   0.0000147   0.0000384   0.0001386  -0.0000444   0.0000984
   74   0.0000518  -0.0001476  -0.0000529   0.0001055  -0.0001210   0.0000299
   75  -0.0000872  -0.0000045  -0.0000856  -0.0001443   0.0000632  -0.0001410
   76   0.0000115  -0.0000648  -0.0000256   0.0000531  -0.0000616   0.0000228
   77   0.0000112   0.0000335   0.0000234   0.0000109   0.0000131   0.0000195
   78  -0.0000160   0.0000363   0.0000168  -0.0000214   0.0000230   0.0000025
           19          20          21          22          23          24
    1   0.0001478  -0.0004519   0.0006932  -0.0863982  -0.0302570  -0.0412476
    2  -0.0003527   0.0003093  -0.0000858  -0.0156172  -0.0239103  -0.0103214
    3   0.0012148  -0.0001544   0.0000112  -0.0497525  -0.0231523  -0.0470511
    4  -0.0009992  -0.0012087  -0.0060201  -0.0169873   0.0096817  -0.0029853
    5  -0.0139737  -0.0040272  -0.0077832  -0.0031251   0.0055266   0.0023888
    6  -0.0342161  -0.0113100  -0.0196546  -0.0088225   0.0081598  -0.0015062
    7  -0.0724352  -0.0275759  -0.0259132  -0.0012642   0.0013502   0.0003341
    8  -0.0137948  -0.1042944  -0.0217500   0.0053946  -0.0029767  -0.0000850
    9   0.0098686  -0.0436992  -0.1801791   0.0002543  -0.0003079  -0.0014420
   10  -0.0049444   0.0019856  -0.0010461  -0.0004742   0.0001369  -0.0004630
   11   0.0036910  -0.0139467  -0.0093784  -0.0025260   0.0010071  -0.0004660
   12   0.0023498  -0.0255883  -0.0142803  -0.0009402   0.0002285   0.0004795
   13   0.0029764   0.0021658   0.0016680   0.0001100  -0.0001128   0.0000365
   14   0.0029485  -0.0084930  -0.0037225   0.0006470  -0.0001236   0.0001442
   15   0.0030407  -0.0057692  -0.0004473   0.0005235  -0.0000920  -0.0000252
   16   0.0009937   0.0051842   0.0008744  -0.0006222   0.0003136   0.0002458
   17   0.0129025  -0.0109227  -0.0024765   0.0007458  -0.0002311   0.0001693
   18   0.0111337  -0.0128938   0.0039404  -0.0004223   0.0003833   0.0001406
   19   0.3119011   0.1123530  -0.1778700   0.0004354  -0.0004227  -0.0013276
   20   0.1123530   0.6590438   0.0059011  -0.0000367   0.0004030   0.0006392
   21  -0.1778700   0.0059011   0.4928464   0.0000024  -0.0001299   0.0002232
   22   0.0004354  -0.0000367   0.0000024   0.1755049   0.0419322  -0.0004094
   23  -0.0004227   0.0004030  -0.0001299   0.0419322   0.0552633  -0.0196240
   24  -0.0013276   0.0006392   0.0002232  -0.0004094  -0.0196240   0.1762625
   25   0.0017626   0.0015789   0.0007720   0.0011200  -0.0001673  -0.0001180
   26   0.0007196   0.0004512   0.0001278  -0.0003130   0.0003018  -0.0006043
   27   0.0002085  -0.0004299   0.0023338  -0.0002719  -0.0000831  -0.0003163
   28  -0.0073452  -0.0015424  -0.0033974   0.0020951  -0.0002090   0.0009114
   29  -0.0008993   0.0006974  -0.0002553  -0.0018166   0.0016495  -0.0000260
   30  -0.0008712  -0.0008341   0.0009120   0.0004807   0.0008857   0.0008069
   31   0.0020138   0.0025630  -0.0031204   0.0002202  -0.0000062  -0.0004893
   32   0.0057467   0.0089466  -0.0141252  -0.0001407  -0.0000108  -0.0001895
   33   0.0117065   0.0173121  -0.0289454   0.0000457  -0.0001135   0.0002497
   34  -0.0015555  -0.0077908   0.0009427   0.0000085   0.0001163   0.0001415
   35  -0.0075401   0.0003833   0.0011264   0.0001711  -0.0002193  -0.0002195
   36  -0.0013492   0.0035466  -0.0065584   0.0002536  -0.0001715  -0.0000830
   37  -0.0170953   0.0225543   0.0141164  -0.0000574   0.0003741   0.0004102
   38  -0.0190472  -0.4363759  -0.0055181  -0.0000577   0.0000706   0.0003604
   39   0.0150040   0.0074760  -0.0553276  -0.0000033   0.0001904  -0.0002039
   40  -0.2161270  -0.1097576   0.1982524  -0.0001036  -0.0000973   0.0001717
   41  -0.0826131  -0.0921552   0.0579630   0.0000483  -0.0001048  -0.0004001
   42   0.1608706   0.0659002  -0.1948373  -0.0000960   0.0000467   0.0003379
   43   0.0003512  -0.0000810   0.0000820  -0.0442624  -0.0039016   0.0170395
   44   0.0002611   0.0000284   0.0001592  -0.0061280  -0.0358423   0.0132981
   45  -0.0000921   0.0000771  -0.0001381   0.0390894   0.0230725  -0.1066124
   46  -0.0000711   0.0000067  -0.0000825  -0.0194473  -0.0095365  -0.0015023
   47  -0.0000075  -0.0000292  -0.0000579  -0.0103512  -0.0039148  -0.0003514
   48   0.0003089  -0.0001417   0.0001234   0.0134156   0.0053728   0.0086897
   49   0.0004259  -0.0000614   0.0002533  -0.0022897   0.0001895  -0.0008231
   50   0.0001608  -0.0001505  -0.0000308  -0.0005317  -0.0010694  -0.0019280
   51  -0.0006305   0.0001347  -0.0003912  -0.0019431  -0.0010396  -0.0032890
   52  -0.0002520   0.0000626  -0.0001353  -0.0013227  -0.0017500  -0.0008409
   53  -0.0002959   0.0001329  -0.0000859  -0.0007278  -0.0006309  -0.0000511
   54   0.0000755  -0.0000206   0.0000609   0.0014067  -0.0002338   0.0000352
   55  -0.0002841   0.0000342  -0.0001717   0.0005328   0.0001880  -0.0002531
   56   0.0000381   0.0000546   0.0000864  -0.0003596   0.0005328   0.0012004
   57   0.0002656  -0.0000116   0.0002175  -0.0000148   0.0003644   0.0015378
   58  -0.0002077   0.0000303  -0.0001178   0.0000223  -0.0001912  -0.0000168
   59  -0.0002825   0.0001550  -0.0000673  -0.0003870   0.0002225  -0.0008154
   60   0.0002963  -0.0000727   0.0001787   0.0005754   0.0000392   0.0014424
   61  -0.0000147   0.0000416   0.0000354   0.0010489  -0.0141015   0.0164317
   62   0.0000292  -0.0000271  -0.0000208  -0.0009567  -0.0027730   0.0060474
   63   0.0000414  -0.0000648  -0.0000354  -0.0019444   0.0140469  -0.0158106
   64  -0.0000002  -0.0000327  -0.0000362  -0.0080953   0.0048413   0.0151887
   65  -0.0000661   0.0000170  -0.0000240  -0.0070079   0.0080673   0.0113267
   66   0.0001101  -0.0000329   0.0000365   0.0090808  -0.0083128  -0.0156368
   67   0.0000415  -0.0000121   0.0000213   0.0003066  -0.0003042  -0.0003780
   68   0.0000629  -0.0000147   0.0000305   0.0001596   0.0000536  -0.0003145
   69   0.0000020   0.0000020  -0.0000020   0.0000258   0.0002692   0.0002027
   70   0.0001150   0.0000119   0.0000962  -0.0000809   0.0006638   0.0002280
   71   0.0002552  -0.0001396   0.0000618   0.0004635  -0.0016168  -0.0002130
   72   0.0000363   0.0000136   0.0000340  -0.0006994   0.0004209   0.0006340
   73   0.0001138   0.0000079   0.0000898  -0.0001491   0.0000242  -0.0002079
   74   0.0001325  -0.0000535   0.0000476   0.0000841   0.0000083   0.0001837
   75  -0.0001285   0.0000068  -0.0001062  -0.0001025   0.0000910  -0.0001292
   76   0.0000534  -0.0000286   0.0000113   0.0001498   0.0012457  -0.0000767
   77  -0.0000054   0.0000072   0.0000081   0.0004365   0.0003175  -0.0001491
   78  -0.0000482   0.0000139  -0.0000149   0.0002686  -0.0003110   0.0010637
           25          26          27          28          29          30
    1   0.0011287  -0.0002291  -0.0017432  -0.0049609   0.0047026  -0.0011919
    2   0.0166440  -0.0205259  -0.0030866   0.0136155  -0.0173863   0.0019360
    3  -0.0083378   0.0101935   0.0044993   0.0102380  -0.0171736   0.0041686
    4  -0.0857167  -0.0732850   0.0690320  -0.0436289  -0.0101028  -0.0127226
    5  -0.0688324  -0.1508360   0.1089891  -0.0105741  -0.0809981  -0.0942684
    6   0.0643121   0.1139109  -0.1651495  -0.0070309  -0.0992808  -0.2875932
    7  -0.0159438  -0.0029382  -0.0042642   0.0014610  -0.0017741  -0.0003362
    8  -0.0204112  -0.0028577  -0.0059724  -0.0118827  -0.0024425  -0.0012071
    9   0.0221152   0.0033486   0.0041561  -0.0281071  -0.0055014  -0.0061212
   10   0.0015578   0.0000955   0.0006558  -0.0010017   0.0002653  -0.0009070
   11  -0.0030099   0.0005609   0.0005897  -0.0012563   0.0006970  -0.0016463
   12  -0.0004330  -0.0003077   0.0005580  -0.0032940   0.0006848  -0.0020713
   13   0.0001579   0.0000092  -0.0000813   0.0000985   0.0009896   0.0024120
   14   0.0011584  -0.0001629  -0.0008854   0.0012475  -0.0014561   0.0000801
   15   0.0004623   0.0001375   0.0001714   0.0021562  -0.0000652   0.0011736
   16  -0.0004554  -0.0001245   0.0001951   0.0007517  -0.0001004   0.0002643
   17   0.0004867  -0.0000641  -0.0002681   0.0005546  -0.0000369   0.0004046
   18  -0.0003982  -0.0001541  -0.0001521   0.0014460  -0.0003386   0.0007952
   19   0.0017626   0.0007196   0.0002085  -0.0073452  -0.0008993  -0.0008712
   20   0.0015789   0.0004512  -0.0004299  -0.0015424   0.0006974  -0.0008341
   21   0.0007720   0.0001278   0.0023338  -0.0033974  -0.0002553   0.0009120
   22   0.0011200  -0.0003130  -0.0002719   0.0020951  -0.0018166   0.0004807
   23  -0.0001673   0.0003018  -0.0000831  -0.0002090   0.0016495   0.0008857
   24  -0.0001180  -0.0006043  -0.0003163   0.0009114  -0.0000260   0.0008069
   25   0.0996445   0.0722845  -0.0744053   0.0019362   0.0011343  -0.0014700
   26   0.0722845   0.1634119  -0.1189256   0.0043341   0.0089767  -0.0071632
   27  -0.0744053  -0.1189256   0.1703201   0.0123471   0.0198518  -0.0168884
   28   0.0019362   0.0043341   0.0123471   0.0498003   0.0071249   0.0146180
   29   0.0011343   0.0089767   0.0198518   0.0071249   0.0903349   0.1023085
   30  -0.0014700  -0.0071632  -0.0168884   0.0146180   0.1023085   0.3041856
   31  -0.0055883  -0.0008021  -0.0020003   0.0010398   0.0003224  -0.0002476
   32  -0.0007606   0.0007380  -0.0007349  -0.0002669   0.0002723   0.0000915
   33  -0.0020089  -0.0001489   0.0004912   0.0003109  -0.0000501   0.0006597
   34  -0.0000518  -0.0001686  -0.0000895   0.0005586  -0.0000491   0.0002230
   35  -0.0000710   0.0001401   0.0001602  -0.0007792  -0.0000745  -0.0003838
   36   0.0002501   0.0000958   0.0000542  -0.0004117  -0.0001404  -0.0001647
   37   0.0001353   0.0002315  -0.0000321  -0.0004884   0.0002858  -0.0005105
   38   0.0000845  -0.0000148  -0.0000901   0.0003163   0.0000346   0.0000819
   39   0.0000378  -0.0000230   0.0000344  -0.0004558   0.0000043  -0.0002685
   40   0.0004641  -0.0004775   0.0006060  -0.0000709  -0.0001259   0.0001998
   41  -0.0001256  -0.0006009   0.0006404  -0.0003684  -0.0002714  -0.0000221
   42  -0.0011531  -0.0006641  -0.0000492   0.0007770  -0.0002642   0.0006930
   43   0.0002014   0.0001824  -0.0001603  -0.0003016   0.0002177  -0.0000272
   44  -0.0000583   0.0002904   0.0001532  -0.0005218   0.0000116  -0.0001436
   45   0.0002105   0.0005691  -0.0002251  -0.0001123   0.0001923  -0.0002267
   46   0.0000751   0.0001437  -0.0000477  -0.0000530   0.0000122  -0.0000443
   47  -0.0001931   0.0001634   0.0000845   0.0000245   0.0001401  -0.0000435
   48   0.0001094  -0.0003353   0.0000839   0.0001034   0.0000306   0.0000527
   49  -0.0000380  -0.0000231  -0.0000391  -0.0000674   0.0000125   0.0000546
   50   0.0000367  -0.0000413   0.0001113   0.0000521  -0.0000098  -0.0000020
   51  -0.0000225   0.0002556   0.0000178   0.0000305   0.0000355  -0.0000869
   52  -0.0000407   0.0000577   0.0000347   0.0000256   0.0000441  -0.0000200
   53  -0.0000197   0.0000466  -0.0000803  -0.0000094  -0.0000145   0.0000070
   54   0.0000807  -0.0000612   0.0000316  -0.0000383  -0.0000480  -0.0000307
   55   0.0000194   0.0000337   0.0000309   0.0000476   0.0000096  -0.0000334
   56  -0.0000196  -0.0000102  -0.0000633  -0.0000372  -0.0000064   0.0000157
   57  -0.0000105  -0.0000920  -0.0000503  -0.0000523  -0.0000177   0.0000467
   58   0.0000255   0.0000181   0.0000254   0.0000388  -0.0000004  -0.0000295
   59  -0.0000470   0.0001040  -0.0000857  -0.0000374  -0.0000030  -0.0000220
   60   0.0000275  -0.0001108  -0.0000055  -0.0000396  -0.0000335   0.0000406
   61  -0.0004391   0.0003544   0.0000796  -0.0000422  -0.0000268   0.0000175
   62   0.0002005   0.0001025   0.0001158   0.0000999  -0.0000099  -0.0000596
   63   0.0001198  -0.0000817   0.0001329   0.0000781   0.0000453  -0.0000648
   64  -0.0000002  -0.0000152   0.0000550   0.0001712  -0.0001847   0.0000304
   65  -0.0000203  -0.0000030  -0.0000886   0.0001004  -0.0001181  -0.0000096
   66  -0.0000427  -0.0000187   0.0000767  -0.0001529   0.0000321  -0.0000758
   67   0.0000075  -0.0000140   0.0000234  -0.0000006  -0.0000027  -0.0000130
   68  -0.0000153  -0.0000107  -0.0000289  -0.0000292   0.0000034   0.0000103
   69   0.0000005   0.0000016  -0.0000115  -0.0000084  -0.0000073   0.0000091
   70  -0.0000146  -0.0000037  -0.0001221  -0.0000150  -0.0000228   0.0000889
   71   0.0000844  -0.0000939   0.0001263   0.0000553   0.0000193  -0.0000298
   72  -0.0000943   0.0000330  -0.0001487   0.0000330  -0.0000001   0.0000635
   73  -0.0000358   0.0000106  -0.0000579  -0.0000462  -0.0000109   0.0000231
   74   0.0000038  -0.0000258   0.0000192  -0.0000062   0.0000021   0.0000094
   75  -0.0000051   0.0000356   0.0000342   0.0000606   0.0000344  -0.0000255
   76   0.0000885  -0.0000809   0.0000215  -0.0000020  -0.0000045   0.0000123
   77   0.0000547  -0.0000403  -0.0000186  -0.0000049  -0.0000114   0.0000044
   78   0.0000014  -0.0000184   0.0000011  -0.0000096  -0.0000172   0.0000106
           31          32          33          34          35          36
    1   0.0007223   0.0004436   0.0002241  -0.0001482   0.0003173   0.0003014
    2  -0.0003796   0.0010873  -0.0000101  -0.0000514  -0.0000019   0.0003011
    3   0.0009343  -0.0002572  -0.0002989  -0.0001933   0.0003727   0.0002845
    4  -0.0156484  -0.0037866  -0.0026067  -0.0000883  -0.0002022  -0.0000225
    5  -0.0233711  -0.0042802  -0.0048552   0.0006901  -0.0010384  -0.0014618
    6   0.0202882   0.0029427   0.0060032   0.0007892  -0.0017477  -0.0016725
    7  -0.0767101  -0.0654727   0.0583164  -0.0054591   0.0045386  -0.0009869
    8  -0.0592315  -0.1668704   0.1056935  -0.0000798   0.0003939   0.0016081
    9   0.0574509   0.1185158  -0.1523145  -0.0071556   0.0087141   0.0018832
   10   0.0084432  -0.0101726  -0.0029674   0.0079788  -0.0197158  -0.0095519
   11   0.0139519  -0.0218881   0.0003627  -0.0312429   0.0054766  -0.0253774
   12  -0.0124974   0.0180295   0.0022633  -0.0184286  -0.0137211  -0.0397691
   13  -0.0013249   0.0029042   0.0004526  -0.0054444   0.0087510  -0.0040794
   14  -0.0009844   0.0016811  -0.0006394   0.0030070   0.0045821   0.0007837
   15   0.0014904  -0.0025786  -0.0005654  -0.0107531   0.0071857   0.0032703
   16  -0.0034251   0.0036800   0.0004172  -0.0457823   0.0404535   0.0126784
   17  -0.0008038   0.0004789   0.0003433   0.0594799  -0.2560062  -0.1745561
   18   0.0012097  -0.0013092   0.0007980   0.0312346  -0.1963793  -0.1853111
   19   0.0020138   0.0057467   0.0117065  -0.0015555  -0.0075401  -0.0013492
   20   0.0025630   0.0089466   0.0173121  -0.0077908   0.0003833   0.0035466
   21  -0.0031204  -0.0141252  -0.0289454   0.0009427   0.0011264  -0.0065584
   22   0.0002202  -0.0001407   0.0000457   0.0000085   0.0001711   0.0002536
   23  -0.0000062  -0.0000108  -0.0001135   0.0001163  -0.0002193  -0.0001715
   24  -0.0004893  -0.0001895   0.0002497   0.0001415  -0.0002195  -0.0000830
   25  -0.0055883  -0.0007606  -0.0020089  -0.0000518  -0.0000710   0.0002501
   26  -0.0008021   0.0007380  -0.0001489  -0.0001686   0.0001401   0.0000958
   27  -0.0020003  -0.0007349   0.0004912  -0.0000895   0.0001602   0.0000542
   28   0.0010398  -0.0002669   0.0003109   0.0005586  -0.0007792  -0.0004117
   29   0.0003224   0.0002723  -0.0000501  -0.0000491  -0.0000745  -0.0001404
   30  -0.0002476   0.0000915   0.0006597   0.0002230  -0.0003838  -0.0001647
   31   0.0885303   0.0678444  -0.0623431   0.0003032   0.0006241  -0.0002583
   32   0.0678444   0.1784599  -0.1167625  -0.0003223  -0.0007928   0.0000817
   33  -0.0623431  -0.1167625   0.1760172   0.0006007  -0.0003718  -0.0005837
   34   0.0003032  -0.0003223   0.0006007   0.0479614  -0.0244703   0.0013595
   35   0.0006241  -0.0007928  -0.0003718  -0.0244703   0.2465976   0.1971050
   36  -0.0002583   0.0000817  -0.0005837   0.0013595   0.1971050   0.2288587
   37   0.0007484   0.0006382   0.0011225   0.0040262  -0.0001954  -0.0009391
   38   0.0002980   0.0021689   0.0007726  -0.0001303  -0.0014428  -0.0004626
   39   0.0000782   0.0000233   0.0011421   0.0013671  -0.0001921  -0.0007984
   40   0.0003154  -0.0004458  -0.0031863  -0.0023102  -0.0018990   0.0027278
   41  -0.0000876   0.0000811  -0.0015128   0.0010414   0.0019311  -0.0013615
   42  -0.0005671  -0.0037554  -0.0048403  -0.0000235  -0.0016892   0.0005462
   43   0.0001978   0.0001203  -0.0000921  -0.0000388   0.0000433   0.0000077
   44  -0.0000217  -0.0000661  -0.0000471  -0.0000052   0.0000475  -0.0000228
   45   0.0003285   0.0000191  -0.0000488   0.0001208  -0.0000610   0.0000911
   46   0.0000943  -0.0000071  -0.0000256   0.0000509  -0.0000191   0.0000401
   47   0.0000441  -0.0000132   0.0000042  -0.0000111   0.0000243   0.0000190
   48  -0.0002135   0.0000102   0.0000196  -0.0001595   0.0001132  -0.0000528
   49  -0.0000209   0.0000475   0.0000119  -0.0001568   0.0000813  -0.0000626
   50  -0.0000337   0.0000030  -0.0000164  -0.0000652   0.0001447   0.0000219
   51   0.0001476  -0.0000566  -0.0000244   0.0002263  -0.0001379   0.0001152
   52   0.0000100  -0.0000354  -0.0000058   0.0000887  -0.0000578   0.0000210
   53   0.0000415  -0.0000221   0.0000070   0.0001125  -0.0001266   0.0000033
   54  -0.0000295   0.0000035  -0.0000008   0.0000022  -0.0000022  -0.0000247
   55   0.0000233  -0.0000296  -0.0000075   0.0001092  -0.0000501   0.0000382
   56   0.0000042   0.0000093   0.0000111  -0.0000072  -0.0000472  -0.0000280
   57  -0.0000419   0.0000289   0.0000160  -0.0000820   0.0000248  -0.0000679
   58   0.0000118  -0.0000211  -0.0000043   0.0000851  -0.0000403   0.0000252
   59   0.0000788  -0.0000170   0.0000048   0.0001176  -0.0001468   0.0000149
   60  -0.0000627   0.0000252   0.0000086  -0.0000924   0.0000729  -0.0000569
   61   0.0000772  -0.0000059   0.0000329  -0.0000128   0.0000001  -0.0000054
   62   0.0000220  -0.0000050   0.0000132  -0.0000254   0.0000234   0.0000167
   63  -0.0000775   0.0000090  -0.0000421  -0.0000208   0.0000307   0.0000007
   64  -0.0000106  -0.0000000   0.0000017  -0.0000151   0.0000200   0.0000167
   65   0.0000208   0.0000040   0.0000130   0.0000184  -0.0000170   0.0000013
   66  -0.0000238  -0.0000137  -0.0000092  -0.0000237   0.0000264   0.0000025
   67  -0.0000129   0.0000009  -0.0000027  -0.0000147   0.0000090  -0.0000066
   68   0.0000046   0.0000072   0.0000013  -0.0000270   0.0000187  -0.0000050
   69   0.0000025   0.0000020   0.0000009  -0.0000015  -0.0000012   0.0000029
   70   0.0000152   0.0000203   0.0000081  -0.0000348   0.0000114  -0.0000153
   71  -0.0000639   0.0000178  -0.0000095  -0.0000881   0.0001060  -0.0000009
   72   0.0000378   0.0000177   0.0000111  -0.0000250   0.0000028   0.0000001
   73   0.0000151   0.0000155   0.0000052  -0.0000424   0.0000060  -0.0000186
   74  -0.0000236   0.0000098  -0.0000008  -0.0000523   0.0000531  -0.0000077
   75   0.0000096  -0.0000112  -0.0000045   0.0000243  -0.0000147   0.0000351
   76  -0.0000401   0.0000058  -0.0000060  -0.0000154   0.0000138  -0.0000121
   77  -0.0000105   0.0000003  -0.0000008   0.0000039  -0.0000089  -0.0000034
   78  -0.0000053  -0.0000061  -0.0000023   0.0000168  -0.0000133  -0.0000016
           37          38          39          40          41          42
    1  -0.0002370   0.0001656  -0.0007637   0.0000010  -0.0001882  -0.0002490
    2  -0.0004833   0.0001075  -0.0001797   0.0004405  -0.0002673   0.0003000
    3  -0.0007608  -0.0002982   0.0000102  -0.0003576   0.0003511  -0.0004822
    4  -0.0001252  -0.0000069   0.0007993   0.0020319   0.0006107   0.0002518
    5  -0.0017034  -0.0000437  -0.0008079   0.0016551   0.0016154   0.0016714
    6  -0.0017487   0.0004721  -0.0015464  -0.0015306  -0.0013128   0.0027147
    7  -0.0056749   0.0039298   0.0003809   0.0035353   0.0113498   0.0243278
    8  -0.0074508  -0.0078763  -0.0366237   0.0041418   0.0049120   0.0117982
    9  -0.0032917   0.0029667  -0.0016820  -0.0123106  -0.0063753  -0.0246360
   10  -0.0011849  -0.0008945  -0.0041793   0.0004539  -0.0005593  -0.0005125
   11   0.0013066   0.0010098   0.0001460  -0.0001626   0.0008682   0.0009413
   12  -0.0001444  -0.0015787  -0.0055630   0.0022755  -0.0023560  -0.0013946
   13   0.0000583   0.0000797   0.0014364  -0.0003179   0.0001646  -0.0000972
   14   0.0013126  -0.0008669  -0.0023532  -0.0000162  -0.0011087  -0.0007522
   15   0.0013116  -0.0003611  -0.0007339  -0.0004884   0.0001098   0.0000292
   16  -0.0017840   0.0001089  -0.0000898  -0.0002023   0.0002404   0.0002826
   17   0.0022546   0.0006142   0.0005942   0.0020134  -0.0017791   0.0011653
   18   0.0028898   0.0002740   0.0019101  -0.0012185   0.0006297   0.0003199
   19  -0.0170953  -0.0190472   0.0150040  -0.2161270  -0.0826131   0.1608706
   20   0.0225543  -0.4363759   0.0074760  -0.1097576  -0.0921552   0.0659002
   21   0.0141164  -0.0055181  -0.0553276   0.1982524   0.0579630  -0.1948373
   22  -0.0000574  -0.0000577  -0.0000033  -0.0001036   0.0000483  -0.0000960
   23   0.0003741   0.0000706   0.0001904  -0.0000973  -0.0001048   0.0000467
   24   0.0004102   0.0003604  -0.0002039   0.0001717  -0.0004001   0.0003379
   25   0.0001353   0.0000845   0.0000378   0.0004641  -0.0001256  -0.0011531
   26   0.0002315  -0.0000148  -0.0000230  -0.0004775  -0.0006009  -0.0006641
   27  -0.0000321  -0.0000901   0.0000344   0.0006060   0.0006404  -0.0000492
   28  -0.0004884   0.0003163  -0.0004558  -0.0000709  -0.0003684   0.0007770
   29   0.0002858   0.0000346   0.0000043  -0.0001259  -0.0002714  -0.0002642
   30  -0.0005105   0.0000819  -0.0002685   0.0001998  -0.0000221   0.0006930
   31   0.0007484   0.0002980   0.0000782   0.0003154  -0.0000876  -0.0005671
   32   0.0006382   0.0021689   0.0000233  -0.0004458   0.0000811  -0.0037554
   33   0.0011225   0.0007726   0.0011421  -0.0031863  -0.0015128  -0.0048403
   34   0.0040262  -0.0001303   0.0013671  -0.0023102   0.0010414  -0.0000235
   35  -0.0001954  -0.0014428  -0.0001921  -0.0018990   0.0019311  -0.0016892
   36  -0.0009391  -0.0004626  -0.0007984   0.0027278  -0.0013615   0.0005462
   37   0.0245646   0.0109194  -0.0117840  -0.0029103  -0.0300163  -0.0006129
   38   0.0109194   0.4542769   0.0041493   0.0043219  -0.0116021  -0.0007142
   39  -0.0117840   0.0041493   0.0619759  -0.0019556   0.0275212   0.0009934
   40  -0.0029103   0.0043219  -0.0019556   0.2153415   0.1004435  -0.1831236
   41  -0.0300163  -0.0116021   0.0275212   0.1004435   0.0983753  -0.0739295
   42  -0.0006129  -0.0007142   0.0009934  -0.1831236  -0.0739295   0.2206418
   43  -0.0000569  -0.0000877   0.0000442  -0.0000705   0.0000552  -0.0001055
   44  -0.0000465  -0.0000530   0.0000694   0.0000324   0.0001232  -0.0000526
   45   0.0001746  -0.0000043   0.0001748   0.0000135  -0.0000545   0.0000685
   46   0.0000523  -0.0000062   0.0000729   0.0000302   0.0000002   0.0000500
   47   0.0000278   0.0000031   0.0000241  -0.0000318   0.0000004   0.0000073
   48  -0.0001749  -0.0000261  -0.0001257  -0.0000835   0.0000693  -0.0001100
   49  -0.0001518  -0.0000608  -0.0000864  -0.0001325   0.0000509  -0.0001648
   50  -0.0000540   0.0000046   0.0000182  -0.0000589   0.0001144  -0.0000362
   51   0.0002569   0.0000779   0.0001696   0.0001690  -0.0001059   0.0002653
   52   0.0000979   0.0000351   0.0000451   0.0000638  -0.0000358   0.0000878
   53   0.0001063   0.0000355   0.0000400   0.0000803  -0.0000823   0.0000931
   54  -0.0000365  -0.0000127  -0.0000236   0.0000061   0.0000233  -0.0000375
   55   0.0001051   0.0000415   0.0000579   0.0000882  -0.0000305   0.0001031
   56  -0.0000157  -0.0000179  -0.0000336  -0.0000042  -0.0000365  -0.0000282
   57  -0.0001016  -0.0000369  -0.0000787  -0.0000660   0.0000243  -0.0001289
   58   0.0000767   0.0000303   0.0000406   0.0000621  -0.0000216   0.0000732
   59   0.0001125   0.0000173   0.0000404   0.0000880  -0.0001066   0.0000915
   60  -0.0001161  -0.0000325  -0.0000665  -0.0000723   0.0000683  -0.0001254
   61   0.0000289   0.0000016   0.0000083  -0.0000347  -0.0000113  -0.0000064
   62   0.0000008  -0.0000078  -0.0000008  -0.0000520   0.0000030  -0.0000010
   63  -0.0000364  -0.0000118  -0.0000152  -0.0000359   0.0000436  -0.0000094
   64  -0.0000188   0.0000019   0.0000008  -0.0000313   0.0000197   0.0000064
   65   0.0000179   0.0000146   0.0000029   0.0000159  -0.0000224   0.0000135
   66  -0.0000413  -0.0000241  -0.0000009  -0.0000109   0.0000384  -0.0000225
   67  -0.0000188  -0.0000073  -0.0000084  -0.0000114   0.0000115  -0.0000165
   68  -0.0000206  -0.0000092  -0.0000117  -0.0000177   0.0000097  -0.0000235
   69   0.0000003  -0.0000007   0.0000011  -0.0000002  -0.0000021   0.0000022
   70  -0.0000262  -0.0000122  -0.0000130  -0.0000252   0.0000031  -0.0000382
   71  -0.0001044  -0.0000337  -0.0000485  -0.0000537   0.0000709  -0.0000757
   72  -0.0000046  -0.0000043  -0.0000056  -0.0000226  -0.0000163  -0.0000143
   73  -0.0000355  -0.0000178  -0.0000203  -0.0000350   0.0000005  -0.0000441
   74  -0.0000491  -0.0000144  -0.0000225  -0.0000414   0.0000340  -0.0000429
   75   0.0000430   0.0000154   0.0000219   0.0000233  -0.0000293   0.0000610
   76  -0.0000283  -0.0000060  -0.0000140  -0.0000045   0.0000180  -0.0000197
   77  -0.0000030   0.0000011  -0.0000029   0.0000089  -0.0000016   0.0000005
   78   0.0000101   0.0000062   0.0000063   0.0000179  -0.0000043   0.0000147
           43          44          45          46          47          48
    1  -0.0162593  -0.0088657  -0.0092788  -0.0027605  -0.0005311   0.0056938
    2  -0.0071389  -0.0043993  -0.0039036  -0.0011375  -0.0019764   0.0014813
    3   0.0049340   0.0027008   0.0087797   0.0021647  -0.0000733  -0.0019403
    4   0.0000254   0.0024835  -0.0009745  -0.0001081   0.0002698   0.0003458
    5  -0.0014097   0.0018300  -0.0025391  -0.0006187   0.0001638   0.0012070
    6   0.0014428  -0.0019606   0.0005146  -0.0001172   0.0003464   0.0000220
    7  -0.0001750   0.0001285  -0.0002628  -0.0000499   0.0001204   0.0001015
    8   0.0003402  -0.0006815   0.0013271   0.0004078  -0.0000364  -0.0008812
    9   0.0002137   0.0001666   0.0003786   0.0002129   0.0000209  -0.0002151
   10  -0.0000802   0.0001384   0.0002264   0.0001581   0.0000921  -0.0002998
   11   0.0000595   0.0001596  -0.0008982  -0.0003370   0.0001570   0.0008690
   12  -0.0003749  -0.0001491  -0.0004462  -0.0001398   0.0001920   0.0004093
   13   0.0000898   0.0000205  -0.0001293  -0.0000661  -0.0000517   0.0001568
   14   0.0000049  -0.0000444   0.0004170   0.0001596  -0.0001262  -0.0004673
   15   0.0001053   0.0001208   0.0002310   0.0000774  -0.0001156  -0.0002539
   16   0.0000048   0.0001001  -0.0004419  -0.0001903  -0.0000576   0.0004049
   17  -0.0000234  -0.0001197   0.0003993   0.0001485  -0.0000426  -0.0003977
   18   0.0000836   0.0001291  -0.0001603  -0.0000730  -0.0000938   0.0000927
   19   0.0003512   0.0002611  -0.0000921  -0.0000711  -0.0000075   0.0003089
   20  -0.0000810   0.0000284   0.0000771   0.0000067  -0.0000292  -0.0001417
   21   0.0000820   0.0001592  -0.0001381  -0.0000825  -0.0000579   0.0001234
   22  -0.0442624  -0.0061280   0.0390894  -0.0194473  -0.0103512   0.0134156
   23  -0.0039016  -0.0358423   0.0230725  -0.0095365  -0.0039148   0.0053728
   24   0.0170395   0.0132981  -0.1066124  -0.0015023  -0.0003514   0.0086897
   25   0.0002014  -0.0000583   0.0002105   0.0000751  -0.0001931   0.0001094
   26   0.0001824   0.0002904   0.0005691   0.0001437   0.0001634  -0.0003353
   27  -0.0001603   0.0001532  -0.0002251  -0.0000477   0.0000845   0.0000839
   28  -0.0003016  -0.0005218  -0.0001123  -0.0000530   0.0000245   0.0001034
   29   0.0002177   0.0000116   0.0001923   0.0000122   0.0001401   0.0000306
   30  -0.0000272  -0.0001436  -0.0002267  -0.0000443  -0.0000435   0.0000527
   31   0.0001978  -0.0000217   0.0003285   0.0000943   0.0000441  -0.0002135
   32   0.0001203  -0.0000661   0.0000191  -0.0000071  -0.0000132   0.0000102
   33  -0.0000921  -0.0000471  -0.0000488  -0.0000256   0.0000042   0.0000196
   34  -0.0000388  -0.0000052   0.0001208   0.0000509  -0.0000111  -0.0001595
   35   0.0000433   0.0000475  -0.0000610  -0.0000191   0.0000243   0.0001132
   36   0.0000077  -0.0000228   0.0000911   0.0000401   0.0000190  -0.0000528
   37  -0.0000569  -0.0000465   0.0001746   0.0000523   0.0000278  -0.0001749
   38  -0.0000877  -0.0000530  -0.0000043  -0.0000062   0.0000031  -0.0000261
   39   0.0000442   0.0000694   0.0001748   0.0000729   0.0000241  -0.0001257
   40  -0.0000705   0.0000324   0.0000135   0.0000302  -0.0000318  -0.0000835
   41   0.0000552   0.0001232  -0.0000545   0.0000002   0.0000004   0.0000693
   42  -0.0001055  -0.0000526   0.0000685   0.0000500   0.0000073  -0.0001100
   43   0.4011529  -0.0953147   0.0575368  -0.1412543  -0.0272131  -0.0410725
   44  -0.0953147   0.5409372   0.0422306  -0.0160074  -0.0864108  -0.0132015
   45   0.0575368   0.0422306   0.4518941  -0.0309537  -0.0142585  -0.0865979
   46  -0.1412543  -0.0160074  -0.0309537   0.4600491  -0.0534564   0.0401294
   47  -0.0272131  -0.0864108  -0.0142585  -0.0534564   0.5327422  -0.0420285
   48  -0.0410725  -0.0132015  -0.0865979   0.0401294  -0.0420285   0.4771844
   49  -0.0310894  -0.0159583   0.0173751  -0.0999810  -0.0039015   0.0227799
   50  -0.0082912  -0.0039805   0.0086174  -0.0221622  -0.0737790   0.0275144
   51   0.0038151   0.0046425   0.0170192   0.0126386   0.0105644  -0.1146529
   52   0.0064586  -0.0266877  -0.0167572  -0.1018873   0.0293209   0.0030739
   53   0.0009276  -0.0172066  -0.0121416   0.0190445  -0.1583676  -0.0318111
   54   0.0024855  -0.0179954  -0.0128733   0.0007404  -0.0750928  -0.0980377
   55   0.0024947   0.0016027  -0.0001999  -0.0011392   0.0195714   0.0219089
   56  -0.0028340  -0.0019185  -0.0024621   0.0105250   0.0018749  -0.0081530
   57  -0.0013335  -0.0028762  -0.0037852   0.0254532  -0.0235638  -0.0100595
   58   0.0018862   0.0008684  -0.0010657   0.0087630  -0.0206251   0.0175144
   59   0.0016833   0.0005814   0.0034585  -0.0066950  -0.0281132   0.0075983
   60  -0.0001599   0.0012071  -0.0051748   0.0169922   0.0235538  -0.0020681
   61  -0.1041571   0.0888648  -0.0700173  -0.0169422   0.0199474  -0.0155882
   62   0.0946718  -0.1795782   0.0944998  -0.0077581   0.0091057  -0.0082120
   63  -0.0727879   0.0973474  -0.1191202  -0.0075541   0.0074993  -0.0067730
   64  -0.0610924   0.0591889   0.0337117   0.0070878  -0.0224505  -0.0147428
   65   0.0509819  -0.2199132  -0.1256417   0.0026459  -0.0098866  -0.0048275
   66   0.0316783  -0.1298870  -0.1356365   0.0020672  -0.0102604  -0.0072290
   67  -0.0002793   0.0000588   0.0002044   0.0052518   0.0014004   0.0071551
   68   0.0026653  -0.0056000  -0.0038442  -0.0229770  -0.0069260  -0.0267545
   69   0.0016972  -0.0012252  -0.0006939  -0.0085956   0.0057754  -0.0117936
   70   0.0020096  -0.0024439  -0.0015215  -0.0020503  -0.0002918   0.0031775
   71   0.0009538   0.0016062  -0.0005025   0.0319206  -0.0060910  -0.0114345
   72   0.0012043  -0.0009514   0.0007438   0.0148524   0.0049001  -0.0091652
   73  -0.0003618  -0.0000106   0.0014523  -0.0013406  -0.0080028  -0.0005224
   74  -0.0003768  -0.0004504  -0.0004830  -0.0010708  -0.0047483   0.0026651
   75   0.0003931  -0.0012004  -0.0004593   0.0000158   0.0106389   0.0012486
   76  -0.0153937   0.0183215  -0.0186367  -0.0942713   0.0763574  -0.0635223
   77  -0.0062349   0.0106489  -0.0080854   0.0767745  -0.1639134   0.1017407
   78  -0.0066494   0.0074879  -0.0076967  -0.0663713   0.1023091  -0.1388518
           49          50          51          52          53          54
    1   0.0001918  -0.0004221  -0.0030357   0.0004897   0.0005200  -0.0000096
    2  -0.0002525  -0.0000496  -0.0014014  -0.0009897   0.0000595   0.0010759
    3   0.0000318   0.0002403   0.0005679  -0.0000859  -0.0004719   0.0007076
    4   0.0001177  -0.0002196  -0.0000653   0.0002771   0.0000257  -0.0002120
    5   0.0003772   0.0002306  -0.0010428  -0.0000529  -0.0004552   0.0000465
    6   0.0002748  -0.0002135  -0.0001202   0.0000050   0.0001434  -0.0001569
    7  -0.0001042  -0.0000144   0.0001266   0.0001144   0.0000353  -0.0000492
    8  -0.0004610  -0.0000704   0.0008883   0.0001311   0.0003196  -0.0000136
    9  -0.0002128   0.0000731   0.0003743   0.0000837   0.0000346   0.0000188
   10  -0.0004528  -0.0000339   0.0006774   0.0002515   0.0001333  -0.0000704
   11   0.0005371   0.0004258  -0.0009500  -0.0002625  -0.0005851  -0.0000447
   12  -0.0001053   0.0001970   0.0000279   0.0000552  -0.0002240  -0.0001598
   13   0.0002566   0.0000010  -0.0003672  -0.0001484  -0.0000742   0.0000276
   14  -0.0002062  -0.0003237   0.0004048   0.0001120   0.0003645   0.0000500
   15  -0.0000145  -0.0001290   0.0000659   0.0000193   0.0001693   0.0001090
   16   0.0004399   0.0000326  -0.0006915  -0.0002128  -0.0001690   0.0000623
   17  -0.0002792  -0.0002027   0.0004878   0.0001420   0.0002617  -0.0000057
   18   0.0002411  -0.0000553  -0.0003773  -0.0001072   0.0000049   0.0000960
   19   0.0004259   0.0001608  -0.0006305  -0.0002520  -0.0002959   0.0000755
   20  -0.0000614  -0.0001505   0.0001347   0.0000626   0.0001329  -0.0000206
   21   0.0002533  -0.0000308  -0.0003912  -0.0001353  -0.0000859   0.0000609
   22  -0.0022897  -0.0005317  -0.0019431  -0.0013227  -0.0007278   0.0014067
   23   0.0001895  -0.0010694  -0.0010396  -0.0017500  -0.0006309  -0.0002338
   24  -0.0008231  -0.0019280  -0.0032890  -0.0008409  -0.0000511   0.0000352
   25  -0.0000380   0.0000367  -0.0000225  -0.0000407  -0.0000197   0.0000807
   26  -0.0000231  -0.0000413   0.0002556   0.0000577   0.0000466  -0.0000612
   27  -0.0000391   0.0001113   0.0000178   0.0000347  -0.0000803   0.0000316
   28  -0.0000674   0.0000521   0.0000305   0.0000256  -0.0000094  -0.0000383
   29   0.0000125  -0.0000098   0.0000355   0.0000441  -0.0000145  -0.0000480
   30   0.0000546  -0.0000020  -0.0000869  -0.0000200   0.0000070  -0.0000307
   31  -0.0000209  -0.0000337   0.0001476   0.0000100   0.0000415  -0.0000295
   32   0.0000475   0.0000030  -0.0000566  -0.0000354  -0.0000221   0.0000035
   33   0.0000119  -0.0000164  -0.0000244  -0.0000058   0.0000070  -0.0000008
   34  -0.0001568  -0.0000652   0.0002263   0.0000887   0.0001125   0.0000022
   35   0.0000813   0.0001447  -0.0001379  -0.0000578  -0.0001266  -0.0000022
   36  -0.0000626   0.0000219   0.0001152   0.0000210   0.0000033  -0.0000247
   37  -0.0001518  -0.0000540   0.0002569   0.0000979   0.0001063  -0.0000365
   38  -0.0000608   0.0000046   0.0000779   0.0000351   0.0000355  -0.0000127
   39  -0.0000864   0.0000182   0.0001696   0.0000451   0.0000400  -0.0000236
   40  -0.0001325  -0.0000589   0.0001690   0.0000638   0.0000803   0.0000061
   41   0.0000509   0.0001144  -0.0001059  -0.0000358  -0.0000823   0.0000233
   42  -0.0001648  -0.0000362   0.0002653   0.0000878   0.0000931  -0.0000375
   43  -0.0310894  -0.0082912   0.0038151   0.0064586   0.0009276   0.0024855
   44  -0.0159583  -0.0039805   0.0046425  -0.0266877  -0.0172066  -0.0179954
   45   0.0173751   0.0086174   0.0170192  -0.0167572  -0.0121416  -0.0128733
   46  -0.0999810  -0.0221622   0.0126386  -0.1018873   0.0190445   0.0007404
   47  -0.0039015  -0.0737790   0.0105644   0.0293209  -0.1583676  -0.0750928
   48   0.0227799   0.0275144  -0.1146529   0.0030739  -0.0318111  -0.0980377
   49   0.4285828  -0.1653188  -0.2450133  -0.0040182   0.0015662   0.0086272
   50  -0.1653188   0.8154798   0.1936524   0.0151468  -0.0106558  -0.0136578
   51  -0.2450133   0.1936524   0.5219246   0.0137814  -0.0074154  -0.0167727
   52  -0.0040182   0.0151468   0.0137814   0.6949262  -0.0270294   0.0415417
   53   0.0015662  -0.0106558  -0.0074154  -0.0270294   0.2654961   0.1555480
   54   0.0086272  -0.0136578  -0.0167727   0.0415417   0.1555480   0.5005376
   55  -0.2181054   0.2022439   0.1727324  -0.0049394   0.0018057   0.0052849
   56   0.2083110  -0.4182066  -0.2491356   0.0027624   0.0027141  -0.0042489
   57   0.1727610  -0.2417074  -0.2836308   0.0073703  -0.0014725  -0.0044782
   58  -0.0908371  -0.0237047   0.0453045  -0.0040758  -0.0028795   0.0109570
   59  -0.0558378  -0.2530636   0.0767985   0.0065595   0.0081730  -0.0089904
   60   0.0465134   0.0363194  -0.1139145   0.0133594   0.0051699  -0.0112805
   61   0.0013953   0.0022205  -0.0025175   0.0022397  -0.0001084   0.0016764
   62   0.0008661   0.0004448  -0.0002150   0.0005097   0.0013099   0.0008597
   63   0.0003647   0.0002157   0.0002864   0.0011447   0.0005228   0.0010723
   64   0.0011688  -0.0034816  -0.0014337  -0.0055969  -0.0022799  -0.0029232
   65   0.0010463  -0.0025725  -0.0019381  -0.0026042   0.0006086  -0.0017358
   66   0.0008196  -0.0003696   0.0000874  -0.0020282  -0.0001361  -0.0001269
   67   0.0008755   0.0011856   0.0004298  -0.1969791  -0.0163768  -0.1708497
   68  -0.0002122   0.0000918  -0.0001602   0.0069949  -0.0306384  -0.0225099
   69  -0.0010280  -0.0029848  -0.0010447  -0.1979136  -0.0544964  -0.2801894
   70   0.0003289   0.0010472  -0.0013200  -0.3810415   0.0173325   0.1092739
   71  -0.0011258  -0.0065606   0.0014543  -0.0156043  -0.0297205  -0.0179092
   72  -0.0001068  -0.0032504  -0.0009415   0.1361067  -0.0298309  -0.0899352
   73   0.0036502   0.0157433  -0.0086897  -0.0031967   0.0023570  -0.0068960
   74   0.0275348  -0.0382413  -0.0338213   0.0013417  -0.0050960  -0.0008471
   75  -0.0102811  -0.0208841   0.0092783  -0.0095026  -0.0034924   0.0015855
   76   0.0100117  -0.0134783   0.0153939  -0.0013318   0.0058816  -0.0011336
   77   0.0030779  -0.0079622   0.0080232   0.0118892  -0.0259205   0.0058230
   78  -0.0121706   0.0182844  -0.0149537   0.0106669  -0.0200339   0.0098734
           55          56          57          58          59          60
    1  -0.0003202   0.0005262   0.0008548  -0.0001050  -0.0007802   0.0006991
    2  -0.0001242   0.0003142   0.0003977   0.0000806  -0.0000811   0.0005202
    3  -0.0000562  -0.0000352  -0.0001087   0.0000414   0.0003175  -0.0000642
    4  -0.0000385   0.0000471   0.0000814  -0.0000958  -0.0000190   0.0000444
    5  -0.0002619  -0.0000183   0.0003640  -0.0002009  -0.0005657   0.0004585
    6  -0.0000733   0.0001153   0.0001049  -0.0000861   0.0000297  -0.0000285
    7   0.0000834  -0.0000368  -0.0000762   0.0000465   0.0000054  -0.0000658
    8   0.0002870  -0.0000600  -0.0003629   0.0002251   0.0004131  -0.0003854
    9   0.0001348  -0.0000942  -0.0002049   0.0000984   0.0000593  -0.0001450
   10   0.0003186  -0.0001117  -0.0003354   0.0002314   0.0001840  -0.0003020
   11  -0.0003255  -0.0000785   0.0002982  -0.0002675  -0.0006577   0.0004232
   12   0.0000852  -0.0001380  -0.0001483   0.0000399  -0.0002251  -0.0000605
   13  -0.0001828   0.0000706   0.0001838  -0.0001365  -0.0000898   0.0001593
   14   0.0001156   0.0001070  -0.0000750   0.0001051   0.0003971  -0.0001807
   15   0.0000036   0.0000707   0.0000510   0.0000172   0.0001630   0.0000041
   16  -0.0003031   0.0001009   0.0003267  -0.0002232  -0.0002174   0.0003051
   17   0.0001752   0.0000262  -0.0001671   0.0001391   0.0003098  -0.0002261
   18  -0.0001639   0.0000986   0.0002280  -0.0001122  -0.0000384   0.0001913
   19  -0.0002841   0.0000381   0.0002656  -0.0002077  -0.0002825   0.0002963
   20   0.0000342   0.0000546  -0.0000116   0.0000303   0.0001550  -0.0000727
   21  -0.0001717   0.0000864   0.0002175  -0.0001178  -0.0000673   0.0001787
   22   0.0005328  -0.0003596  -0.0000148   0.0000223  -0.0003870   0.0005754
   23   0.0001880   0.0005328   0.0003644  -0.0001912   0.0002225   0.0000392
   24  -0.0002531   0.0012004   0.0015378  -0.0000168  -0.0008154   0.0014424
   25   0.0000194  -0.0000196  -0.0000105   0.0000255  -0.0000470   0.0000275
   26   0.0000337  -0.0000102  -0.0000920   0.0000181   0.0001040  -0.0001108
   27   0.0000309  -0.0000633  -0.0000503   0.0000254  -0.0000857  -0.0000055
   28   0.0000476  -0.0000372  -0.0000523   0.0000388  -0.0000374  -0.0000396
   29   0.0000096  -0.0000064  -0.0000177  -0.0000004  -0.0000030  -0.0000335
   30  -0.0000334   0.0000157   0.0000467  -0.0000295  -0.0000220   0.0000406
   31   0.0000233   0.0000042  -0.0000419   0.0000118   0.0000788  -0.0000627
   32  -0.0000296   0.0000093   0.0000289  -0.0000211  -0.0000170   0.0000252
   33  -0.0000075   0.0000111   0.0000160  -0.0000043   0.0000048   0.0000086
   34   0.0001092  -0.0000072  -0.0000820   0.0000851   0.0001176  -0.0000924
   35  -0.0000501  -0.0000472   0.0000248  -0.0000403  -0.0001468   0.0000729
   36   0.0000382  -0.0000280  -0.0000679   0.0000252   0.0000149  -0.0000569
   37   0.0001051  -0.0000157  -0.0001016   0.0000767   0.0001125  -0.0001161
   38   0.0000415  -0.0000179  -0.0000369   0.0000303   0.0000173  -0.0000325
   39   0.0000579  -0.0000336  -0.0000787   0.0000406   0.0000404  -0.0000665
   40   0.0000882  -0.0000042  -0.0000660   0.0000621   0.0000880  -0.0000723
   41  -0.0000305  -0.0000365   0.0000243  -0.0000216  -0.0001066   0.0000683
   42   0.0001031  -0.0000282  -0.0001289   0.0000732   0.0000915  -0.0001254
   43   0.0024947  -0.0028340  -0.0013335   0.0018862   0.0016833  -0.0001599
   44   0.0016027  -0.0019185  -0.0028762   0.0008684   0.0005814   0.0012071
   45  -0.0001999  -0.0024621  -0.0037852  -0.0010657   0.0034585  -0.0051748
   46  -0.0011392   0.0105250   0.0254532   0.0087630  -0.0066950   0.0169922
   47   0.0195714   0.0018749  -0.0235638  -0.0206251  -0.0281132   0.0235538
   48   0.0219089  -0.0081530  -0.0100595   0.0175144   0.0075983  -0.0020681
   49  -0.2181054   0.2083110   0.1727610  -0.0908371  -0.0558378   0.0465134
   50   0.2022439  -0.4182066  -0.2417074  -0.0237047  -0.2530636   0.0363194
   51   0.1727324  -0.2491356  -0.2836308   0.0453045   0.0767985  -0.1139145
   52  -0.0049394   0.0027624   0.0073703  -0.0040758   0.0065595   0.0133594
   53   0.0018057   0.0027141  -0.0014725  -0.0028795   0.0081730   0.0051699
   54   0.0052849  -0.0042489  -0.0044782   0.0109570  -0.0089904  -0.0112805
   55   0.2006119  -0.2444262  -0.2022321   0.0181506   0.0199793  -0.0051878
   56  -0.2444262   0.5140186   0.2902827   0.0331558  -0.0970296  -0.0383466
   57  -0.2022321   0.2902827   0.2752394  -0.0055410  -0.0221846   0.0225825
   58   0.0181506   0.0331558  -0.0055410   0.2125181  -0.0622969  -0.2275005
   59   0.0199793  -0.0970296  -0.0221846  -0.0622969   0.4938052   0.0691327
   60  -0.0051878  -0.0383466   0.0225825  -0.2275005   0.0691327   0.3265389
   61  -0.0005088  -0.0002513   0.0009926   0.0000778  -0.0011678   0.0007202
   62   0.0002015   0.0002448  -0.0001266   0.0000285   0.0001180  -0.0002730
   63   0.0001397  -0.0000118  -0.0002173   0.0000533  -0.0003622   0.0000223
   64  -0.0000903   0.0014307   0.0006539  -0.0005411   0.0010495   0.0002709
   65   0.0005827   0.0015474   0.0010995  -0.0004693   0.0006872   0.0002844
   66   0.0005562   0.0010671  -0.0002402   0.0001532   0.0002759   0.0002064
   67  -0.0007729   0.0000283   0.0003258  -0.0014735  -0.0002419   0.0003675
   68   0.0003853  -0.0003815   0.0000325  -0.0020467  -0.0002839   0.0002798
   69   0.0006018   0.0003654  -0.0002101   0.0016953   0.0009254   0.0001649
   70   0.0001837  -0.0002281  -0.0000784   0.0010786  -0.0009799  -0.0012622
   71   0.0009777   0.0009326  -0.0017132  -0.0008709   0.0022559   0.0032861
   72   0.0019728  -0.0011148  -0.0022118   0.0008197  -0.0003053  -0.0020784
   73   0.0049447  -0.0086409   0.0026236  -0.1417051   0.1014689   0.1535617
   74  -0.0024177  -0.0060848   0.0032691   0.0806443  -0.1283480  -0.1023371
   75   0.0027480   0.0122707   0.0034612   0.1539973  -0.1278825  -0.2149872
   76  -0.0010284  -0.0000275  -0.0019270  -0.0036737  -0.0022474   0.0009687
   77  -0.0005694   0.0015195  -0.0017786  -0.0016893   0.0011769   0.0011579
   78   0.0019805  -0.0016906   0.0021356   0.0036181   0.0020684  -0.0013249
           61          62          63          64          65          66
    1   0.0016791   0.0003843  -0.0008381   0.0015255   0.0014584  -0.0007595
    2   0.0003326   0.0001995  -0.0011805   0.0008220   0.0004157  -0.0000299
    3  -0.0003191  -0.0005033   0.0007386  -0.0000164   0.0003257   0.0010305
    4   0.0001271  -0.0005357   0.0002098  -0.0004260  -0.0002238   0.0001687
    5   0.0002595  -0.0000445   0.0002136   0.0000489  -0.0001180   0.0004203
    6   0.0002195  -0.0000954   0.0003179  -0.0003862  -0.0000670  -0.0003474
    7   0.0000267  -0.0000129   0.0000549  -0.0000357  -0.0000184   0.0000357
    8   0.0000735   0.0001656  -0.0002910   0.0000974   0.0000866  -0.0000844
    9  -0.0002556   0.0000186   0.0001283  -0.0000071  -0.0000778   0.0001106
   10  -0.0000584  -0.0000320   0.0000679   0.0000102   0.0000180   0.0000012
   11   0.0000491   0.0000148   0.0001736  -0.0000232  -0.0000758   0.0000613
   12   0.0000106   0.0000741   0.0000819   0.0000622   0.0000039  -0.0000165
   13   0.0000294   0.0000011  -0.0000272  -0.0000072  -0.0000121   0.0000164
   14  -0.0000187  -0.0000429  -0.0000948  -0.0000113   0.0000439  -0.0000372
   15  -0.0000188  -0.0000485  -0.0000495  -0.0000349   0.0000033   0.0000091
   16   0.0000269  -0.0000071   0.0000114  -0.0000268  -0.0000347   0.0000383
   17  -0.0000128  -0.0000111  -0.0000683   0.0000045   0.0000380  -0.0000433
   18   0.0000087  -0.0000514  -0.0000177  -0.0000541  -0.0000141   0.0000151
   19  -0.0000147   0.0000292   0.0000414  -0.0000002  -0.0000661   0.0001101
   20   0.0000416  -0.0000271  -0.0000648  -0.0000327   0.0000170  -0.0000329
   21   0.0000354  -0.0000208  -0.0000354  -0.0000362  -0.0000240   0.0000365
   22   0.0010489  -0.0009567  -0.0019444  -0.0080953  -0.0070079   0.0090808
   23  -0.0141015  -0.0027730   0.0140469   0.0048413   0.0080673  -0.0083128
   24   0.0164317   0.0060474  -0.0158106   0.0151887   0.0113267  -0.0156368
   25  -0.0004391   0.0002005   0.0001198  -0.0000002  -0.0000203  -0.0000427
   26   0.0003544   0.0001025  -0.0000817  -0.0000152  -0.0000030  -0.0000187
   27   0.0000796   0.0001158   0.0001329   0.0000550  -0.0000886   0.0000767
   28  -0.0000422   0.0000999   0.0000781   0.0001712   0.0001004  -0.0001529
   29  -0.0000268  -0.0000099   0.0000453  -0.0001847  -0.0001181   0.0000321
   30   0.0000175  -0.0000596  -0.0000648   0.0000304  -0.0000096  -0.0000758
   31   0.0000772   0.0000220  -0.0000775  -0.0000106   0.0000208  -0.0000238
   32  -0.0000059  -0.0000050   0.0000090  -0.0000000   0.0000040  -0.0000137
   33   0.0000329   0.0000132  -0.0000421   0.0000017   0.0000130  -0.0000092
   34  -0.0000128  -0.0000254  -0.0000208  -0.0000151   0.0000184  -0.0000237
   35   0.0000001   0.0000234   0.0000307   0.0000200  -0.0000170   0.0000264
   36  -0.0000054   0.0000167   0.0000007   0.0000167   0.0000013   0.0000025
   37   0.0000289   0.0000008  -0.0000364  -0.0000188   0.0000179  -0.0000413
   38   0.0000016  -0.0000078  -0.0000118   0.0000019   0.0000146  -0.0000241
   39   0.0000083  -0.0000008  -0.0000152   0.0000008   0.0000029  -0.0000009
   40  -0.0000347  -0.0000520  -0.0000359  -0.0000313   0.0000159  -0.0000109
   41  -0.0000113   0.0000030   0.0000436   0.0000197  -0.0000224   0.0000384
   42  -0.0000064  -0.0000010  -0.0000094   0.0000064   0.0000135  -0.0000225
   43  -0.1041571   0.0946718  -0.0727879  -0.0610924   0.0509819   0.0316783
   44   0.0888648  -0.1795782   0.0973474   0.0591889  -0.2199132  -0.1298870
   45  -0.0700173   0.0944998  -0.1191202   0.0337117  -0.1256417  -0.1356365
   46  -0.0169422  -0.0077581  -0.0075541   0.0070878   0.0026459   0.0020672
   47   0.0199474   0.0091057   0.0074993  -0.0224505  -0.0098866  -0.0102604
   48  -0.0155882  -0.0082120  -0.0067730  -0.0147428  -0.0048275  -0.0072290
   49   0.0013953   0.0008661   0.0003647   0.0011688   0.0010463   0.0008196
   50   0.0022205   0.0004448   0.0002157  -0.0034816  -0.0025725  -0.0003696
   51  -0.0025175  -0.0002150   0.0002864  -0.0014337  -0.0019381   0.0000874
   52   0.0022397   0.0005097   0.0011447  -0.0055969  -0.0026042  -0.0020282
   53  -0.0001084   0.0013099   0.0005228  -0.0022799   0.0006086  -0.0001361
   54   0.0016764   0.0008597   0.0010723  -0.0029232  -0.0017358  -0.0001269
   55  -0.0005088   0.0002015   0.0001397  -0.0000903   0.0005827   0.0005562
   56  -0.0002513   0.0002448  -0.0000118   0.0014307   0.0015474   0.0010671
   57   0.0009926  -0.0001266  -0.0002173   0.0006539   0.0010995  -0.0002402
   58   0.0000778   0.0000285   0.0000533  -0.0005411  -0.0004693   0.0001532
   59  -0.0011678   0.0001180  -0.0003622   0.0010495   0.0006872   0.0002759
   60   0.0007202  -0.0002730   0.0000223   0.0002709   0.0002844   0.0002064
   61   0.1215776  -0.0970464   0.0746682  -0.0020847   0.0039675  -0.0042184
   62  -0.0970464   0.1862419  -0.1048977   0.0120721  -0.0151568   0.0141395
   63   0.0746682  -0.1048977   0.1280979   0.0084487  -0.0120821   0.0117517
   64  -0.0020847   0.0120721   0.0084487   0.0673739  -0.0505206  -0.0379048
   65   0.0039675  -0.0151568  -0.0120821  -0.0505206   0.2361250   0.1332103
   66  -0.0042184   0.0141395   0.0117517  -0.0379048   0.1332103   0.1462062
   67   0.0000737  -0.0000402   0.0002523   0.0001635   0.0001200   0.0001797
   68   0.0000892   0.0001707  -0.0000527  -0.0017361  -0.0005941  -0.0007122
   69   0.0003830   0.0000909   0.0001958  -0.0004054  -0.0002072   0.0002278
   70   0.0001385   0.0001894  -0.0000443  -0.0005148  -0.0001582  -0.0000233
   71  -0.0002972   0.0001283   0.0000705   0.0004766   0.0001532   0.0004755
   72  -0.0001567  -0.0000193  -0.0009648   0.0000210   0.0005854  -0.0003431
   73  -0.0003492  -0.0001905  -0.0003195   0.0003218   0.0003447  -0.0000240
   74  -0.0000493  -0.0000049  -0.0000046   0.0001169   0.0001053  -0.0000444
   75  -0.0003031   0.0001365   0.0001921  -0.0005354  -0.0003360  -0.0001819
   76  -0.0039031  -0.0026197  -0.0019689   0.0007648  -0.0002032   0.0003481
   77  -0.0031044  -0.0006118  -0.0010142   0.0005451   0.0005635   0.0002601
   78  -0.0018782  -0.0014878   0.0001011   0.0000121   0.0001797   0.0001062
           67          68          69          70          71          72
    1   0.0000331  -0.0000475  -0.0000444  -0.0002102  -0.0003188  -0.0000507
    2   0.0001335   0.0000255   0.0000273   0.0000919   0.0009838  -0.0002196
    3   0.0001258   0.0001252  -0.0000365  -0.0003636   0.0004713  -0.0003282
    4  -0.0000212   0.0000092   0.0000011   0.0000239  -0.0002599   0.0000432
    5   0.0000672   0.0000267  -0.0000103  -0.0000632   0.0003779  -0.0001237
    6  -0.0000175   0.0000772  -0.0000031   0.0000935  -0.0001351   0.0002230
    7  -0.0000041  -0.0000218  -0.0000057  -0.0000918  -0.0000407  -0.0000367
    8  -0.0000446  -0.0000474   0.0000021  -0.0000453  -0.0002588   0.0000112
    9  -0.0000031  -0.0000251   0.0000018  -0.0000699   0.0000097  -0.0000829
   10  -0.0000431  -0.0000629   0.0000038  -0.0001719  -0.0000719  -0.0000719
   11   0.0000376   0.0001051  -0.0000007   0.0000880   0.0004921   0.0000633
   12  -0.0000274   0.0000031   0.0000116  -0.0001109   0.0002324   0.0000208
   13   0.0000214   0.0000370   0.0000029   0.0001094   0.0000301   0.0000500
   14  -0.0000125  -0.0000524   0.0000013  -0.0000108  -0.0003207  -0.0000157
   15   0.0000160  -0.0000196  -0.0000119   0.0000311  -0.0001589  -0.0000509
   16   0.0000438   0.0000568  -0.0000034   0.0001288   0.0001115   0.0000429
   17  -0.0000245  -0.0000494   0.0000018  -0.0000538  -0.0002122  -0.0000239
   18   0.0000297   0.0000209  -0.0000083   0.0000982  -0.0000344   0.0000054
   19   0.0000415   0.0000629   0.0000020   0.0001150   0.0002552   0.0000363
   20  -0.0000121  -0.0000147   0.0000020   0.0000119  -0.0001396   0.0000136
   21   0.0000213   0.0000305  -0.0000020   0.0000962   0.0000618   0.0000340
   22   0.0003066   0.0001596   0.0000258  -0.0000809   0.0004635  -0.0006994
   23  -0.0003042   0.0000536   0.0002692   0.0006638  -0.0016168   0.0004209
   24  -0.0003780  -0.0003145   0.0002027   0.0002280  -0.0002130   0.0006340
   25   0.0000075  -0.0000153   0.0000005  -0.0000146   0.0000844  -0.0000943
   26  -0.0000140  -0.0000107   0.0000016  -0.0000037  -0.0000939   0.0000330
   27   0.0000234  -0.0000289  -0.0000115  -0.0001221   0.0001263  -0.0001487
   28  -0.0000006  -0.0000292  -0.0000084  -0.0000150   0.0000553   0.0000330
   29  -0.0000027   0.0000034  -0.0000073  -0.0000228   0.0000193  -0.0000001
   30  -0.0000130   0.0000103   0.0000091   0.0000889  -0.0000298   0.0000635
   31  -0.0000129   0.0000046   0.0000025   0.0000152  -0.0000639   0.0000378
   32   0.0000009   0.0000072   0.0000020   0.0000203   0.0000178   0.0000177
   33  -0.0000027   0.0000013   0.0000009   0.0000081  -0.0000095   0.0000111
   34  -0.0000147  -0.0000270  -0.0000015  -0.0000348  -0.0000881  -0.0000250
   35   0.0000090   0.0000187  -0.0000012   0.0000114   0.0001060   0.0000028
   36  -0.0000066  -0.0000050   0.0000029  -0.0000153  -0.0000009   0.0000001
   37  -0.0000188  -0.0000206   0.0000003  -0.0000262  -0.0001044  -0.0000046
   38  -0.0000073  -0.0000092  -0.0000007  -0.0000122  -0.0000337  -0.0000043
   39  -0.0000084  -0.0000117   0.0000011  -0.0000130  -0.0000485  -0.0000056
   40  -0.0000114  -0.0000177  -0.0000002  -0.0000252  -0.0000537  -0.0000226
   41   0.0000115   0.0000097  -0.0000021   0.0000031   0.0000709  -0.0000163
   42  -0.0000165  -0.0000235   0.0000022  -0.0000382  -0.0000757  -0.0000143
   43  -0.0002793   0.0026653   0.0016972   0.0020096   0.0009538   0.0012043
   44   0.0000588  -0.0056000  -0.0012252  -0.0024439   0.0016062  -0.0009514
   45   0.0002044  -0.0038442  -0.0006939  -0.0015215  -0.0005025   0.0007438
   46   0.0052518  -0.0229770  -0.0085956  -0.0020503   0.0319206   0.0148524
   47   0.0014004  -0.0069260   0.0057754  -0.0002918  -0.0060910   0.0049001
   48   0.0071551  -0.0267545  -0.0117936   0.0031775  -0.0114345  -0.0091652
   49   0.0008755  -0.0002122  -0.0010280   0.0003289  -0.0011258  -0.0001068
   50   0.0011856   0.0000918  -0.0029848   0.0010472  -0.0065606  -0.0032504
   51   0.0004298  -0.0001602  -0.0010447  -0.0013200   0.0014543  -0.0009415
   52  -0.1969791   0.0069949  -0.1979136  -0.3810415  -0.0156043   0.1361067
   53  -0.0163768  -0.0306384  -0.0544964   0.0173325  -0.0297205  -0.0298309
   54  -0.1708497  -0.0225099  -0.2801894   0.1092739  -0.0179092  -0.0899352
   55  -0.0007729   0.0003853   0.0006018   0.0001837   0.0009777   0.0019728
   56   0.0000283  -0.0003815   0.0003654  -0.0002281   0.0009326  -0.0011148
   57   0.0003258   0.0000325  -0.0002101  -0.0000784  -0.0017132  -0.0022118
   58  -0.0014735  -0.0020467   0.0016953   0.0010786  -0.0008709   0.0008197
   59  -0.0002419  -0.0002839   0.0009254  -0.0009799   0.0022559  -0.0003053
   60   0.0003675   0.0002798   0.0001649  -0.0012622   0.0032861  -0.0020784
   61   0.0000737   0.0000892   0.0003830   0.0001385  -0.0002972  -0.0001567
   62  -0.0000402   0.0001707   0.0000909   0.0001894   0.0001283  -0.0000193
   63   0.0002523  -0.0000527   0.0001958  -0.0000443   0.0000705  -0.0009648
   64   0.0001635  -0.0017361  -0.0004054  -0.0005148   0.0004766   0.0000210
   65   0.0001200  -0.0005941  -0.0002072  -0.0001582   0.0001532   0.0005854
   66   0.0001797  -0.0007122   0.0002278  -0.0000233   0.0004755  -0.0003431
   67   0.2118386   0.0152314   0.1937549  -0.0220802  -0.0025348  -0.0329555
   68   0.0152314   0.0424981   0.0483269  -0.0006761  -0.0007417   0.0028032
   69   0.1937549   0.0483269   0.2831477   0.0115159   0.0035417   0.0104348
   70  -0.0220802  -0.0006761   0.0115159   0.4036109  -0.0138964  -0.1213505
   71  -0.0025348  -0.0007417   0.0035417  -0.0138964   0.0398565   0.0277592
   72  -0.0329555   0.0028032   0.0104348  -0.1213505   0.0277592   0.0918263
   73   0.0021254   0.0029092  -0.0023007  -0.0014069  -0.0004642   0.0005432
   74   0.0001806   0.0006705  -0.0003372   0.0000739   0.0010833  -0.0014803
   75   0.0003685   0.0016282  -0.0025297   0.0017685  -0.0036066   0.0018696
   76   0.0009294  -0.0007153   0.0006199   0.0000220   0.0004662  -0.0001887
   77   0.0011508   0.0016683  -0.0000601  -0.0006472  -0.0022944   0.0007456
   78   0.0010242   0.0011229   0.0021316  -0.0000466  -0.0016169   0.0004040
           73          74          75          76          77          78
    1  -0.0002200   0.0002270   0.0002375   0.0001819   0.0001306  -0.0000939
    2  -0.0000266   0.0001108  -0.0001678  -0.0003508   0.0001387  -0.0000605
    3   0.0000929  -0.0000278  -0.0002128   0.0000571   0.0000737  -0.0002024
    4   0.0000277  -0.0000012  -0.0000206   0.0001824  -0.0000227   0.0001360
    5  -0.0000167   0.0001805  -0.0001079   0.0002456  -0.0000299   0.0000463
    6   0.0000469   0.0000075   0.0000648   0.0000304  -0.0000297  -0.0000455
    7  -0.0000592  -0.0000191   0.0000554   0.0000303  -0.0000054   0.0000184
    8  -0.0000573  -0.0001501   0.0001040  -0.0002065  -0.0000053  -0.0000198
    9  -0.0000730  -0.0000361   0.0000665   0.0000055   0.0000157   0.0000112
   10  -0.0001699  -0.0001017   0.0001629  -0.0000161  -0.0000115   0.0000366
   11   0.0000551   0.0002547  -0.0000745   0.0001376  -0.0000418  -0.0000491
   12  -0.0001174   0.0000623   0.0001657   0.0000501  -0.0000391  -0.0000157
   13   0.0001031   0.0000518  -0.0000872   0.0000115   0.0000112  -0.0000160
   14   0.0000147  -0.0001476  -0.0000045  -0.0000648   0.0000335   0.0000363
   15   0.0000384  -0.0000529  -0.0000856  -0.0000256   0.0000234   0.0000168
   16   0.0001386   0.0001055  -0.0001443   0.0000531   0.0000109  -0.0000214
   17  -0.0000444  -0.0001210   0.0000632  -0.0000616   0.0000131   0.0000230
   18   0.0000984   0.0000299  -0.0001410   0.0000228   0.0000195   0.0000025
   19   0.0001138   0.0001325  -0.0001285   0.0000534  -0.0000054  -0.0000482
   20   0.0000079  -0.0000535   0.0000068  -0.0000286   0.0000072   0.0000139
   21   0.0000898   0.0000476  -0.0001062   0.0000113   0.0000081  -0.0000149
   22  -0.0001491   0.0000841  -0.0001025   0.0001498   0.0004365   0.0002686
   23   0.0000242   0.0000083   0.0000910   0.0012457   0.0003175  -0.0003110
   24  -0.0002079   0.0001837  -0.0001292  -0.0000767  -0.0001491   0.0010637
   25  -0.0000358   0.0000038  -0.0000051   0.0000885   0.0000547   0.0000014
   26   0.0000106  -0.0000258   0.0000356  -0.0000809  -0.0000403  -0.0000184
   27  -0.0000579   0.0000192   0.0000342   0.0000215  -0.0000186   0.0000011
   28  -0.0000462  -0.0000062   0.0000606  -0.0000020  -0.0000049  -0.0000096
   29  -0.0000109   0.0000021   0.0000344  -0.0000045  -0.0000114  -0.0000172
   30   0.0000231   0.0000094  -0.0000255   0.0000123   0.0000044   0.0000106
   31   0.0000151  -0.0000236   0.0000096  -0.0000401  -0.0000105  -0.0000053
   32   0.0000155   0.0000098  -0.0000112   0.0000058   0.0000003  -0.0000061
   33   0.0000052  -0.0000008  -0.0000045  -0.0000060  -0.0000008  -0.0000023
   34  -0.0000424  -0.0000523   0.0000243  -0.0000154   0.0000039   0.0000168
   35   0.0000060   0.0000531  -0.0000147   0.0000138  -0.0000089  -0.0000133
   36  -0.0000186  -0.0000077   0.0000351  -0.0000121  -0.0000034  -0.0000016
   37  -0.0000355  -0.0000491   0.0000430  -0.0000283  -0.0000030   0.0000101
   38  -0.0000178  -0.0000144   0.0000154  -0.0000060   0.0000011   0.0000062
   39  -0.0000203  -0.0000225   0.0000219  -0.0000140  -0.0000029   0.0000063
   40  -0.0000350  -0.0000414   0.0000233  -0.0000045   0.0000089   0.0000179
   41   0.0000005   0.0000340  -0.0000293   0.0000180  -0.0000016  -0.0000043
   42  -0.0000441  -0.0000429   0.0000610  -0.0000197   0.0000005   0.0000147
   43  -0.0003618  -0.0003768   0.0003931  -0.0153937  -0.0062349  -0.0066494
   44  -0.0000106  -0.0004504  -0.0012004   0.0183215   0.0106489   0.0074879
   45   0.0014523  -0.0004830  -0.0004593  -0.0186367  -0.0080854  -0.0076967
   46  -0.0013406  -0.0010708   0.0000158  -0.0942713   0.0767745  -0.0663713
   47  -0.0080028  -0.0047483   0.0106389   0.0763574  -0.1639134   0.1023091
   48  -0.0005224   0.0026651   0.0012486  -0.0635223   0.1017407  -0.1388518
   49   0.0036502   0.0275348  -0.0102811   0.0100117   0.0030779  -0.0121706
   50   0.0157433  -0.0382413  -0.0208841  -0.0134783  -0.0079622   0.0182844
   51  -0.0086897  -0.0338213   0.0092783   0.0153939   0.0080232  -0.0149537
   52  -0.0031967   0.0013417  -0.0095026  -0.0013318   0.0118892   0.0106669
   53   0.0023570  -0.0050960  -0.0034924   0.0058816  -0.0259205  -0.0200339
   54  -0.0068960  -0.0008471   0.0015855  -0.0011336   0.0058230   0.0098734
   55   0.0049447  -0.0024177   0.0027480  -0.0010284  -0.0005694   0.0019805
   56  -0.0086409  -0.0060848   0.0122707  -0.0000275   0.0015195  -0.0016906
   57   0.0026236   0.0032691   0.0034612  -0.0019270  -0.0017786   0.0021356
   58  -0.1417051   0.0806443   0.1539973  -0.0036737  -0.0016893   0.0036181
   59   0.1014689  -0.1283480  -0.1278825  -0.0022474   0.0011769   0.0020684
   60   0.1535617  -0.1023371  -0.2149872   0.0009687   0.0011579  -0.0013249
   61  -0.0003492  -0.0000493  -0.0003031  -0.0039031  -0.0031044  -0.0018782
   62  -0.0001905  -0.0000049   0.0001365  -0.0026197  -0.0006118  -0.0014878
   63  -0.0003195  -0.0000046   0.0001921  -0.0019689  -0.0010142   0.0001011
   64   0.0003218   0.0001169  -0.0005354   0.0007648   0.0005451   0.0000121
   65   0.0003447   0.0001053  -0.0003360  -0.0002032   0.0005635   0.0001797
   66  -0.0000240  -0.0000444  -0.0001819   0.0003481   0.0002601   0.0001062
   67   0.0021254   0.0001806   0.0003685   0.0009294   0.0011508   0.0010242
   68   0.0029092   0.0006705   0.0016282  -0.0007153   0.0016683   0.0011229
   69  -0.0023007  -0.0003372  -0.0025297   0.0006199  -0.0000601   0.0021316
   70  -0.0014069   0.0000739   0.0017685   0.0000220  -0.0006472  -0.0000466
   71  -0.0004642   0.0010833  -0.0036066   0.0004662  -0.0022944  -0.0016169
   72   0.0005432  -0.0014803   0.0018696  -0.0001887   0.0007456   0.0004040
   73   0.1377980  -0.1065750  -0.1396532  -0.0000850   0.0011002   0.0003691
   74  -0.1065750   0.1812567   0.1342137   0.0002876  -0.0002832  -0.0009618
   75  -0.1396532   0.1342137   0.2020673   0.0008558  -0.0014265  -0.0012890
   76  -0.0000850   0.0002876   0.0008558   0.1073144  -0.0828859   0.0691340
   77   0.0011002  -0.0002832  -0.0014265  -0.0828859   0.1850363  -0.1052875
   78   0.0003691  -0.0009618  -0.0012890   0.0691340  -0.1052875   0.1485196
 Gradient time:  CPU 8217.05 s  wall 8219.29 s
 **********************************************************************
 **                                                                  **
 **                       VIBRATIONAL ANALYSIS                       **
 **                       --------------------                       **
 **                                                                  **
 **        VIBRATIONAL FREQUENCIES (CM**-1) AND NORMAL MODES         **
 **     FORCE CONSTANTS (mDYN/ANGSTROM) AND REDUCED MASSES (AMU)     **
 **                  INFRARED INTENSITIES (KM/MOL)                   **
 **                                                                  **
 **********************************************************************


 Mode:                 1                      2                      3
 Frequency:        15.41                  22.02                  27.66
 Force Cnst:      0.0008                 0.0023                 0.0031
 Red. Mass:       5.5399                 8.0537                 6.8450
 IR Active:          YES                    YES                    YES
 IR Intens:        2.949                  2.032                  7.998
 Raman Active:       YES                    YES                    YES
               X      Y      Z        X      Y      Z        X      Y      Z
 S         -0.008 -0.019  0.128    0.009  0.107 -0.023    0.007  0.030 -0.077
 C         -0.013 -0.024  0.156   -0.082  0.051  0.001   -0.017  0.014 -0.019
 C          0.036  0.004 -0.068   -0.059 -0.034 -0.025   -0.012  0.004 -0.030
 C         -0.003 -0.030 -0.020   -0.153 -0.105  0.028   -0.048 -0.041  0.094
 O         -0.142 -0.154  0.109   -0.226 -0.145  0.074   -0.073 -0.130  0.173
 O          0.130  0.088 -0.139   -0.147 -0.124  0.018   -0.050  0.027  0.107
 N          0.217  0.172 -0.167   -0.008  0.013 -0.053   -0.007  0.116 -0.075
 S          0.018 -0.006  0.074   -0.015  0.173 -0.015   -0.009  0.019 -0.044
 H          0.077  0.045  0.281   -0.117  0.093  0.023   -0.028  0.050  0.009
 H         -0.151 -0.118  0.203   -0.125  0.031  0.012   -0.025 -0.026 -0.002
 H         -0.050 -0.088 -0.209   -0.014 -0.095 -0.062    0.017 -0.070 -0.089
 H          0.225  0.172 -0.220   -0.082 -0.083 -0.019   -0.032  0.093  0.033
 H          0.213  0.174 -0.291    0.045  0.014 -0.098    0.003  0.117 -0.161
 H          0.314  0.244 -0.030   -0.013  0.078 -0.027   -0.009  0.178 -0.048
 C         -0.031 -0.017  0.030   -0.004  0.151 -0.014    0.061 -0.064 -0.024
 C         -0.012 -0.002 -0.028    0.077 -0.030 -0.010   -0.016  0.064  0.018
 C         -0.065 -0.003 -0.072    0.095 -0.095 -0.011    0.088 -0.059  0.077
 N          0.009  0.002 -0.027    0.247 -0.036  0.062   -0.147  0.154 -0.187
 O         -0.084 -0.004 -0.086   -0.059 -0.132 -0.087    0.239 -0.122  0.293
 O         -0.091 -0.004 -0.093    0.299 -0.103  0.086    0.001 -0.089 -0.137
 H         -0.058 -0.028  0.039    0.061  0.243  0.046    0.068 -0.148 -0.138
 H         -0.049 -0.023  0.031   -0.108  0.164 -0.073    0.149 -0.118  0.083
 H          0.047  0.016 -0.058    0.237 -0.182  0.089   -0.176  0.335 -0.188
 H          0.026 -0.006  0.019    0.241  0.098  0.029   -0.158  0.111 -0.210
 H         -0.065 -0.003 -0.075    0.377 -0.072  0.126   -0.103 -0.012 -0.276
 H          0.020  0.007 -0.042   -0.007 -0.119 -0.053   -0.043  0.167  0.167
 TransDip   0.046  0.026 -0.015    0.036  0.027 -0.004   -0.025  0.054 -0.068

 Mode:                 4                      5                      6
 Frequency:        62.40                  68.80                  74.94
 Force Cnst:      0.0126                 0.0161                 0.0159
 Red. Mass:       5.5051                 5.7767                 4.8070
 IR Active:          YES                    YES                    YES
 IR Intens:        0.890                  3.632                  1.473
 Raman Active:       YES                    YES                    YES
               X      Y      Z        X      Y      Z        X      Y      Z
 S         -0.011 -0.070 -0.009    0.020 -0.087  0.051   -0.037  0.010  0.015
 C         -0.027 -0.081 -0.004    0.066 -0.058 -0.153   -0.034  0.007  0.247
 C         -0.050 -0.062  0.074    0.058 -0.011 -0.140    0.002  0.036  0.072
 C          0.039  0.009  0.024    0.080 -0.023  0.013   -0.034  0.024 -0.020
 O         -0.030 -0.087  0.117    0.218 -0.031 -0.007   -0.039  0.131 -0.109
 O          0.232  0.205 -0.144   -0.082 -0.030  0.182   -0.082 -0.121  0.002
 N         -0.097 -0.126  0.106   -0.011  0.109 -0.173    0.144  0.056  0.039
 S         -0.014  0.017 -0.046   -0.029  0.038  0.072    0.044 -0.117 -0.068
 H         -0.058 -0.098 -0.041    0.107 -0.146 -0.218    0.013  0.136  0.408
 H          0.024 -0.057 -0.017    0.064  0.044 -0.196   -0.110 -0.172  0.326
 H         -0.052  0.004  0.136    0.068 -0.067 -0.190   -0.087  0.019  0.006
 H          0.208  0.185 -0.128   -0.151  0.019  0.117   -0.028 -0.142  0.036
 H         -0.349 -0.127  0.196    0.085  0.111 -0.279    0.315  0.056 -0.002
 H          0.017 -0.358  0.114   -0.094  0.245 -0.196    0.126  0.196  0.087
 C         -0.040  0.056 -0.050   -0.036 -0.010  0.051   -0.008 -0.023 -0.074
 C         -0.063  0.084 -0.030   -0.062  0.077  0.012   -0.053  0.046 -0.048
 C          0.012  0.017  0.014   -0.055  0.001 -0.003    0.028  0.014  0.009
 N         -0.076  0.113 -0.080   -0.079  0.120 -0.063   -0.118  0.065 -0.101
 O         -0.084 -0.025 -0.007   -0.209 -0.047 -0.064   -0.027 -0.008 -0.006
 O          0.212  0.005  0.097    0.144 -0.013  0.073    0.191  0.009  0.099
 H         -0.055  0.047 -0.049   -0.059 -0.067 -0.004   -0.060 -0.045 -0.056
 H         -0.011  0.068 -0.054    0.001 -0.037  0.103    0.047  0.007 -0.092
 H         -0.200  0.066  0.023   -0.216  0.085  0.049   -0.240  0.048 -0.003
 H         -0.130  0.195 -0.234   -0.139  0.219 -0.235   -0.169  0.093 -0.241
 H          0.201  0.039  0.065    0.171  0.024  0.070    0.149  0.025  0.056
 H         -0.094  0.109  0.027   -0.044  0.138  0.074   -0.062  0.087  0.012
 TransDip  -0.029 -0.008 -0.006   -0.023  0.045 -0.035   -0.001  0.018  0.034

 Mode:                 7                      8                      9
 Frequency:       100.67                 107.10                 148.17
 Force Cnst:      0.0246                 0.0471                 0.0527
 Red. Mass:       4.1265                 6.9635                 4.0762
 IR Active:          YES                    YES                    YES
 IR Intens:        3.966                  6.550                  7.206
 Raman Active:       YES                    YES                    YES
               X      Y      Z        X      Y      Z        X      Y      Z
 S          0.040 -0.028 -0.123   -0.092 -0.151  0.197    0.049 -0.024 -0.107
 C         -0.012 -0.070  0.102   -0.087 -0.147  0.065   -0.112 -0.135  0.193
 C          0.001 -0.033  0.028   -0.079 -0.054 -0.046   -0.082 -0.083  0.038
 C          0.042 -0.005  0.002    0.013  0.009 -0.019    0.016 -0.012  0.003
 O          0.086  0.029 -0.034    0.125  0.026 -0.055    0.110  0.029 -0.048
 O          0.029 -0.007  0.014   -0.037  0.052  0.041    0.018  0.040  0.009
 N          0.044 -0.000  0.008   -0.064  0.051 -0.088   -0.002  0.007 -0.010
 S         -0.023 -0.050 -0.000    0.009  0.087 -0.103   -0.070  0.166  0.027
 H         -0.014  0.052  0.224   -0.004 -0.178  0.085   -0.107  0.071  0.405
 H         -0.034 -0.223  0.167   -0.156 -0.117  0.056   -0.193 -0.373  0.296
 H         -0.053 -0.038 -0.007   -0.180 -0.065 -0.111   -0.193 -0.097 -0.039
 H          0.009 -0.016  0.023   -0.103  0.064  0.019   -0.040  0.031  0.013
 H          0.086  0.000 -0.022   -0.024  0.052 -0.171    0.056  0.008 -0.086
 H          0.044  0.047  0.030   -0.067  0.127 -0.055    0.008  0.097  0.043
 C         -0.115  0.246  0.057   -0.099  0.176 -0.163    0.085 -0.130  0.029
 C         -0.042  0.083  0.052   -0.029 -0.024 -0.094    0.048 -0.041  0.019
 C         -0.058 -0.032  0.020    0.083  0.019  0.009    0.011 -0.002 -0.009
 N          0.111  0.108  0.060    0.069 -0.073  0.024   -0.016 -0.039 -0.006
 O         -0.089 -0.100  0.091    0.242  0.052  0.097    0.005  0.023 -0.051
 O         -0.057 -0.059 -0.119    0.023  0.030  0.008   -0.030  0.006  0.016
 H         -0.143  0.388  0.263   -0.069  0.306 -0.023    0.153 -0.245 -0.180
 H         -0.196  0.373 -0.144   -0.204  0.236 -0.286    0.132 -0.262  0.224
 H          0.237  0.104 -0.038    0.191 -0.127 -0.063   -0.100 -0.037  0.058
 H          0.167  0.147  0.205    0.123 -0.101  0.170   -0.056 -0.014 -0.117
 H          0.003  0.021 -0.133   -0.029  0.010 -0.021   -0.021 -0.028  0.051
 H         -0.113  0.015  0.025   -0.141 -0.150 -0.161    0.095  0.007  0.039
 TransDip   0.018  0.056  0.025   -0.070 -0.008 -0.043   -0.054 -0.046  0.048

 Mode:                10                     11                     12
 Frequency:       172.78                 229.60                 237.79
 Force Cnst:      0.1078                 0.2451                 0.2754
 Red. Mass:       6.1270                 7.8905                 8.2658
 IR Active:          YES                    YES                    YES
 IR Intens:        0.678                  5.701                 13.012
 Raman Active:       YES                    YES                    YES
               X      Y      Z        X      Y      Z        X      Y      Z
 S          0.003  0.051 -0.017   -0.035  0.046 -0.082   -0.032  0.294  0.069
 C          0.131  0.086 -0.014    0.007  0.038 -0.007   -0.165  0.115  0.084
 C          0.159  0.023  0.049    0.027 -0.008  0.001   -0.093 -0.162 -0.078
 C          0.100 -0.043  0.038    0.032 -0.027  0.005    0.041 -0.136 -0.041
 O          0.059 -0.038  0.044    0.057 -0.038  0.010    0.296 -0.191 -0.043
 O          0.101 -0.113  0.031    0.029 -0.014  0.013    0.029  0.107  0.016
 N          0.220 -0.042  0.066    0.056 -0.038  0.010   -0.067 -0.156 -0.079
 S         -0.060  0.170 -0.086   -0.176 -0.068  0.232    0.100 -0.076 -0.014
 H          0.112  0.052 -0.062   -0.015  0.075  0.016   -0.251  0.252  0.170
 H          0.188  0.113 -0.029    0.010 -0.002  0.009   -0.421  0.095  0.103
 H          0.220  0.015  0.074    0.055 -0.013  0.010   -0.061 -0.191 -0.092
 H          0.162 -0.108  0.035    0.015 -0.011  0.009   -0.211  0.096  0.001
 H          0.236 -0.042  0.109    0.066 -0.038  0.029    0.120 -0.156 -0.105
 H          0.238 -0.058  0.077    0.054 -0.038  0.007   -0.158 -0.017 -0.109
 C         -0.147  0.052 -0.150   -0.232  0.010  0.101   -0.008  0.012 -0.035
 C         -0.149 -0.081 -0.058   -0.082 -0.046 -0.184   -0.023 -0.013 -0.004
 C         -0.077 -0.056  0.037    0.055  0.023 -0.124   -0.021 -0.015  0.018
 N         -0.166 -0.132  0.018    0.027 -0.031 -0.164   -0.077 -0.030 -0.001
 O         -0.034 -0.046  0.058    0.278  0.116 -0.069   -0.041 -0.025  0.014
 O         -0.080 -0.049  0.077    0.151  0.052  0.048   -0.014 -0.016  0.019
 H         -0.086  0.110 -0.131   -0.354  0.038  0.246   -0.043  0.058  0.056
 H         -0.216  0.038 -0.160   -0.440  0.009  0.016   -0.024  0.066 -0.113
 H         -0.195 -0.186  0.048    0.202  0.020 -0.307   -0.053  0.013 -0.025
 H         -0.180 -0.147 -0.017    0.105 -0.051  0.046   -0.063 -0.120  0.048
 H         -0.107 -0.072  0.071   -0.010  0.002 -0.043   -0.040 -0.012 -0.006
 H         -0.244 -0.159 -0.081   -0.048 -0.056 -0.218   -0.037 -0.024 -0.004
 TransDip  -0.002 -0.024 -0.011   -0.074 -0.018 -0.001   -0.105  0.047 -0.004

 Mode:                13                     14                     15
 Frequency:       261.10                 291.03                 315.76
 Force Cnst:      0.3047                 0.0569                 0.0686
 Red. Mass:       7.5859                 1.1405                 1.1686
 IR Active:          YES                    YES                    YES
 IR Intens:        1.248                 21.354                 13.432
 Raman Active:       YES                    YES                    YES
               X      Y      Z        X      Y      Z        X      Y      Z
 S          0.279  0.003 -0.019    0.005 -0.005 -0.001   -0.004 -0.006  0.001
 C         -0.001 -0.077  0.003    0.001 -0.005  0.001    0.012  0.004 -0.019
 C         -0.052  0.002 -0.018    0.000  0.000  0.002    0.000 -0.016  0.033
 C         -0.066  0.053 -0.016    0.000  0.002  0.001    0.001 -0.021  0.012
 O         -0.121  0.071 -0.023   -0.003  0.004 -0.001   -0.014 -0.004 -0.001
 O         -0.059  0.051 -0.033    0.000 -0.002 -0.000    0.053  0.009 -0.042
 N         -0.178  0.064 -0.025   -0.002  0.003  0.000   -0.049 -0.001  0.043
 S          0.189  0.023  0.121    0.003  0.012 -0.011   -0.010  0.001 -0.004
 H         -0.010 -0.009  0.068    0.005 -0.004  0.005   -0.014 -0.028 -0.067
 H         -0.036 -0.130  0.030    0.003 -0.008  0.002    0.060  0.037 -0.034
 H         -0.089  0.010 -0.031   -0.003  0.000  0.000    0.028 -0.035  0.028
 H         -0.075  0.024 -0.008    0.006 -0.002 -0.000   -0.105 -0.133  0.097
 H         -0.154  0.064 -0.077   -0.011  0.003 -0.001    0.654  0.001 -0.094
 H         -0.256  0.117 -0.083    0.003 -0.002  0.003   -0.424  0.557 -0.088
 C         -0.145  0.077 -0.062    0.014 -0.021 -0.006    0.000 -0.002  0.001
 C         -0.110 -0.070 -0.103   -0.002 -0.005  0.007   -0.000  0.001  0.001
 C         -0.043 -0.044 -0.007   -0.014  0.003  0.018    0.000  0.001 -0.000
 N         -0.190 -0.131 -0.041   -0.046  0.001 -0.031    0.006  0.004  0.000
 O          0.017 -0.029  0.020   -0.043 -0.000  0.002    0.000  0.001  0.000
 O         -0.023 -0.034  0.064    0.040  0.004  0.032    0.001  0.001 -0.001
 H         -0.224  0.190  0.154    0.023 -0.041 -0.035    0.002 -0.007 -0.007
 H         -0.328  0.138 -0.215    0.042 -0.042  0.033    0.005 -0.006  0.007
 H         -0.217 -0.119 -0.022    0.416  0.339 -0.435    0.012  0.003 -0.004
 H         -0.201 -0.210 -0.062    0.162 -0.341  0.570    0.009  0.007  0.006
 H         -0.093 -0.062  0.027   -0.134  0.036 -0.137    0.001  0.001 -0.001
 H         -0.168 -0.129 -0.127    0.002 -0.013  0.001    0.001  0.002  0.001
 TransDip  -0.024 -0.024 -0.011    0.144  0.005 -0.032    0.051  0.105 -0.012

 Mode:                16                     17                     18
 Frequency:       343.79                 352.38                 401.49
 Force Cnst:      0.2946                 0.2749                 0.2848
 Red. Mass:       4.2300                 3.7569                 2.9983
 IR Active:          YES                    YES                    YES
 IR Intens:       14.421                 15.199                  1.654
 Raman Active:       YES                    YES                    YES
               X      Y      Z        X      Y      Z        X      Y      Z
 S          0.003  0.001  0.007    0.022 -0.053 -0.010    0.031  0.015  0.004
 C         -0.001 -0.001 -0.000    0.040  0.013  0.024    0.032  0.011  0.039
 C         -0.001 -0.003  0.003    0.027  0.078 -0.088    0.034  0.030 -0.035
 C          0.000 -0.002  0.003   -0.032  0.063 -0.084    0.020  0.010 -0.020
 O         -0.000  0.003 -0.000   -0.038 -0.065  0.016   -0.006 -0.018  0.008
 O          0.005 -0.006 -0.002   -0.186  0.221  0.061    0.002 -0.016 -0.003
 N         -0.005  0.008 -0.002    0.150 -0.218  0.034   -0.062 -0.006 -0.008
 S          0.018  0.000 -0.030    0.007  0.011  0.001    0.013 -0.004 -0.009
 H         -0.005 -0.005 -0.007    0.137  0.017  0.088    0.088  0.076  0.140
 H         -0.002  0.006 -0.003    0.028 -0.066  0.056   -0.057 -0.074  0.080
 H         -0.001 -0.006 -0.000   -0.024  0.182 -0.006    0.031  0.047 -0.020
 H          0.015 -0.007 -0.001   -0.476  0.270 -0.004    0.004 -0.030  0.010
 H         -0.022  0.008 -0.009    0.566 -0.222  0.235   -0.084 -0.007  0.030
 H          0.001  0.002  0.002   -0.001 -0.075 -0.056   -0.119 -0.041 -0.085
 C          0.003  0.055  0.019   -0.000  0.002 -0.004   -0.071 -0.148 -0.085
 C          0.030 -0.079  0.058   -0.001 -0.002 -0.000   -0.132  0.033 -0.114
 C          0.017 -0.106  0.049   -0.001 -0.003  0.002   -0.103  0.043 -0.005
 N          0.106  0.134 -0.227    0.004  0.003 -0.005    0.202  0.050 -0.012
 O          0.041  0.011 -0.107   -0.001 -0.001 -0.001   -0.038 -0.015  0.136
 O         -0.201 -0.067  0.252   -0.007 -0.002  0.009   -0.020  0.043  0.055
 H          0.076  0.167  0.097    0.003 -0.000 -0.008   -0.164 -0.396 -0.317
 H         -0.062  0.108 -0.079    0.000 -0.002  0.001    0.124 -0.264  0.141
 H          0.111  0.294 -0.249    0.013  0.008 -0.012    0.283 -0.262 -0.033
 H          0.107  0.295 -0.242    0.008  0.006  0.004    0.238  0.315  0.052
 H         -0.302 -0.303  0.385   -0.011 -0.009  0.012    0.031  0.013  0.129
 H         -0.075 -0.010  0.218   -0.007 -0.003  0.003   -0.120  0.004 -0.160
 TransDip  -0.059 -0.006  0.106   -0.038  0.118  0.012   -0.027 -0.026 -0.017

 Mode:                19                     20                     21
 Frequency:       414.96                 497.00                 524.93
 Force Cnst:      0.2708                 3.3750                 1.1023
 Red. Mass:       2.6690                23.1900                 6.7896
 IR Active:          YES                    YES                    YES
 IR Intens:        4.343                  1.066                  0.672
 Raman Active:       YES                    YES                    YES
               X      Y      Z        X      Y      Z        X      Y      Z
 S          0.024  0.004 -0.007    0.488  0.135  0.273   -0.045  0.055 -0.002
 C         -0.101 -0.030 -0.122    0.041 -0.044  0.031   -0.079 -0.113 -0.052
 C         -0.122 -0.126  0.117    0.024 -0.112 -0.005    0.025 -0.115 -0.175
 C         -0.083 -0.042  0.069   -0.024 -0.021  0.035    0.104  0.102  0.166
 O          0.012  0.066 -0.039   -0.074  0.081 -0.040   -0.191  0.295  0.094
 O         -0.016  0.070  0.009   -0.018  0.079  0.038    0.175 -0.034  0.158
 N          0.170  0.031  0.012   -0.021 -0.021 -0.050    0.040 -0.252 -0.225
 S          0.028 -0.009  0.008   -0.485 -0.160 -0.274    0.018 -0.002  0.010
 H         -0.316 -0.200 -0.429    0.003 -0.060 -0.009   -0.043  0.004  0.088
 H          0.151  0.240 -0.250   -0.034  0.072 -0.007   -0.320 -0.157 -0.015
 H         -0.097 -0.194  0.057    0.030 -0.153 -0.044   -0.032 -0.156 -0.249
 H         -0.023  0.128 -0.050   -0.099  0.122 -0.013    0.098 -0.084  0.211
 H          0.157  0.034 -0.127   -0.118 -0.020 -0.104    0.296 -0.258 -0.088
 H          0.391  0.099  0.276    0.011 -0.052 -0.032   -0.078 -0.157 -0.306
 C         -0.019 -0.038 -0.023   -0.027 -0.022  0.036    0.006  0.001 -0.002
 C         -0.035  0.007 -0.037   -0.053  0.017  0.110    0.010 -0.004 -0.007
 C         -0.030  0.013 -0.002    0.031 -0.048  0.001   -0.001  0.008  0.001
 N          0.048  0.007 -0.007   -0.011  0.079  0.084    0.003 -0.009 -0.012
 O         -0.013 -0.007  0.040    0.085  0.069 -0.126   -0.010 -0.006  0.014
 O         -0.006  0.013  0.017    0.037 -0.062 -0.059   -0.002  0.009  0.002
 H         -0.053 -0.095 -0.065    0.052 -0.075 -0.106    0.002  0.014  0.018
 H          0.022 -0.062  0.023    0.086 -0.048  0.109   -0.008  0.008 -0.018
 H          0.070 -0.074 -0.013    0.018  0.079  0.063   -0.007 -0.006 -0.005
 H          0.058  0.071  0.011    0.002  0.099  0.118   -0.001 -0.009 -0.023
 H          0.003  0.003  0.035    0.079  0.021 -0.100   -0.004  0.002  0.008
 H         -0.029 -0.002 -0.052   -0.082  0.044  0.165    0.017 -0.003 -0.012
 TransDip  -0.037  0.000  0.056   -0.004 -0.028  0.017    0.021 -0.012 -0.010

 Mode:                22                     23                     24
 Frequency:       543.70                 601.71                 650.03
 Force Cnst:      0.8958                 0.8107                 1.2190
 Red. Mass:       5.1431                 3.8005                 4.8967
 IR Active:          YES                    YES                    YES
 IR Intens:        2.421                 12.350                  8.381
 Raman Active:       YES                    YES                    YES
               X      Y      Z        X      Y      Z        X      Y      Z
 S         -0.030 -0.004 -0.023    0.051  0.005  0.012   -0.002 -0.001 -0.005
 C         -0.007  0.002 -0.007   -0.192 -0.055 -0.054   -0.003  0.004 -0.001
 C         -0.004 -0.002 -0.004   -0.149  0.169 -0.043   -0.003  0.002 -0.001
 C          0.001  0.002  0.007    0.072  0.217 -0.083   -0.002  0.002  0.001
 O         -0.002  0.008  0.004    0.089 -0.060  0.163    0.002  0.000  0.002
 O          0.007 -0.003  0.004   -0.007 -0.153 -0.054    0.000 -0.002 -0.001
 N          0.004 -0.007 -0.007    0.039 -0.025  0.014    0.001 -0.001 -0.001
 S          0.082  0.019 -0.004   -0.007 -0.013 -0.006    0.046  0.021 -0.027
 H         -0.011  0.010 -0.002   -0.209 -0.135 -0.149   -0.008  0.008  0.000
 H         -0.011 -0.003 -0.005   -0.097  0.052 -0.108   -0.007  0.001  0.000
 H         -0.001 -0.006 -0.006   -0.457  0.365 -0.010   -0.002  0.001 -0.001
 H          0.009 -0.006  0.007    0.284 -0.222  0.043    0.005 -0.004  0.001
 H          0.014 -0.008 -0.002    0.358 -0.032  0.209    0.006 -0.001  0.002
 H          0.004 -0.003 -0.005    0.104  0.017  0.095    0.003 -0.001  0.001
 C         -0.093 -0.049 -0.007    0.002 -0.002 -0.002   -0.131 -0.094  0.029
 C         -0.202  0.119  0.074   -0.003  0.002 -0.001   -0.085 -0.201  0.190
 C         -0.002 -0.143 -0.028   -0.001 -0.001 -0.001   -0.028  0.020  0.261
 N         -0.059  0.174  0.234    0.000  0.002  0.002    0.076 -0.057 -0.121
 O          0.175  0.072 -0.212    0.001 -0.000 -0.001   -0.055  0.246 -0.009
 O          0.002 -0.180 -0.005   -0.000 -0.001  0.001    0.090 -0.064 -0.157
 H         -0.173 -0.316 -0.271   -0.005 -0.009 -0.003   -0.006  0.059  0.114
 H          0.194 -0.145  0.227    0.006 -0.004  0.002   -0.198 -0.031 -0.085
 H          0.089 -0.022  0.148    0.002 -0.005  0.001    0.049  0.080 -0.122
 H          0.005  0.139  0.422    0.001  0.001  0.005    0.059  0.336 -0.225
 H          0.057 -0.078 -0.053    0.001 -0.001  0.002    0.261  0.298 -0.327
 H         -0.329  0.103  0.155   -0.002  0.003 -0.001   -0.221 -0.227  0.272
 TransDip  -0.021 -0.032  0.032    0.039  0.102  0.027   -0.038  0.057  0.063

 Mode:                25                     26                     27
 Frequency:       672.81                 691.32                 767.47
 Force Cnst:      1.6911                 1.6636                 2.3352
 Red. Mass:       6.3406                 5.9082                 6.7290
 IR Active:          YES                    YES                    YES
 IR Intens:        7.381                  6.564                  3.682
 Raman Active:       YES                    YES                    YES
               X      Y      Z        X      Y      Z        X      Y      Z
 S         -0.003 -0.007  0.011    0.060 -0.144 -0.002    0.047 -0.111 -0.010
 C         -0.002  0.009  0.005   -0.106  0.371  0.009   -0.253  0.302  0.013
 C         -0.002  0.001 -0.002   -0.057  0.092 -0.066   -0.039  0.033 -0.003
 C         -0.003  0.001  0.002   -0.275 -0.074  0.226    0.283 -0.108 -0.163
 O          0.002  0.001  0.002    0.144  0.078  0.056   -0.168 -0.068 -0.158
 O          0.001 -0.001 -0.001    0.041 -0.019 -0.110    0.160  0.001  0.246
 N         -0.001 -0.002 -0.003    0.004 -0.081 -0.101   -0.032  0.056  0.037
 S          0.069  0.049 -0.152   -0.006  0.004  0.001    0.001  0.003 -0.001
 H         -0.001  0.001 -0.001    0.066  0.448  0.202   -0.314  0.251 -0.072
 H         -0.007  0.011  0.004   -0.211  0.098  0.126   -0.276  0.339 -0.004
 H         -0.001  0.000 -0.002    0.333 -0.152 -0.099   -0.129  0.157  0.073
 H          0.002 -0.005  0.002    0.149 -0.213  0.106   -0.241  0.217 -0.025
 H          0.008 -0.003  0.002    0.105 -0.086  0.117    0.060  0.053  0.112
 H          0.002 -0.004 -0.001    0.006 -0.164 -0.141    0.098 -0.003  0.139
 C         -0.077 -0.068  0.412    0.002  0.004 -0.005   -0.008 -0.004  0.005
 C         -0.015 -0.033  0.031    0.003  0.002 -0.003    0.000 -0.001 -0.001
 C         -0.331 -0.007 -0.262    0.009  0.001  0.002    0.014  0.001  0.002
 N         -0.007 -0.044 -0.013   -0.001  0.001  0.001   -0.001  0.001  0.002
 O          0.099  0.011  0.075   -0.002 -0.005 -0.001   -0.002 -0.006 -0.002
 O          0.083 -0.009  0.056   -0.003  0.003  0.000   -0.002  0.008 -0.001
 H          0.047  0.096  0.499   -0.006 -0.001 -0.005   -0.017 -0.007  0.009
 H         -0.135  0.084  0.181   -0.001  0.002 -0.004   -0.011 -0.002 -0.000
 H         -0.042  0.071 -0.008   -0.000  0.003  0.000    0.002  0.003 -0.001
 H         -0.034  0.063 -0.108   -0.001 -0.003  0.003    0.000  0.003  0.005
 H         -0.070 -0.010 -0.064   -0.005 -0.004  0.004   -0.004 -0.004  0.007
 H          0.442  0.148 -0.105   -0.005 -0.001  0.000   -0.006 -0.001  0.004
 TransDip  -0.065  0.041 -0.041   -0.051 -0.003  0.065   -0.007 -0.012 -0.060

 Mode:                28                     29                     30
 Frequency:       778.45                 837.70                 845.71
 Force Cnst:      2.4674                 0.5964                 0.6601
 Red. Mass:       6.9109                 1.4425                 1.5665
 IR Active:          YES                    YES                    YES
 IR Intens:        5.529                184.764                 44.207
 Raman Active:       YES                    YES                    YES
               X      Y      Z        X      Y      Z        X      Y      Z
 S          0.000  0.005  0.003   -0.004  0.011  0.001    0.001  0.003  0.003
 C          0.009 -0.011 -0.001    0.064 -0.017  0.008    0.002 -0.016 -0.025
 C          0.000 -0.005  0.002   -0.038  0.050  0.035   -0.003  0.016 -0.004
 C         -0.006  0.008  0.002   -0.016 -0.048  0.020   -0.008 -0.018  0.009
 O          0.004  0.002  0.007    0.002  0.000 -0.029    0.001  0.000 -0.011
 O         -0.007 -0.001 -0.007    0.008 -0.016  0.033    0.004 -0.002  0.008
 N          0.001 -0.002 -0.001   -0.108 -0.007 -0.083   -0.013  0.006  0.005
 S          0.051  0.029 -0.090    0.000 -0.002  0.002   -0.005  0.013 -0.004
 H          0.002 -0.006 -0.001    0.086 -0.008  0.029    0.029  0.046  0.055
 H          0.008 -0.010 -0.000    0.119 -0.050  0.020   -0.035 -0.097  0.010
 H         -0.004 -0.004  0.000   -0.025  0.059  0.053    0.022  0.017  0.011
 H          0.012 -0.003 -0.003    0.310  0.361 -0.348    0.065  0.080 -0.075
 H         -0.003 -0.002 -0.011    0.532 -0.034  0.243    0.100  0.002  0.069
 H         -0.002  0.005 -0.001    0.339 -0.129  0.292    0.057 -0.015  0.063
 C         -0.303 -0.159  0.204    0.003  0.017 -0.001   -0.010 -0.118 -0.022
 C         -0.018 -0.044  0.033   -0.012  0.000  0.013    0.062 -0.024 -0.053
 C          0.412  0.043  0.029    0.001  0.001 -0.010   -0.013 -0.001  0.029
 N         -0.022  0.030  0.041   -0.000 -0.022  0.003   -0.009  0.136 -0.003
 O         -0.043 -0.208 -0.066    0.002 -0.006 -0.002   -0.005  0.023  0.012
 O         -0.052  0.259 -0.048    0.003  0.009  0.001   -0.020 -0.037 -0.006
 H         -0.341 -0.183  0.209    0.008 -0.018 -0.050   -0.026  0.161  0.346
 H         -0.366 -0.144  0.152    0.038 -0.008  0.046   -0.266  0.057 -0.360
 H          0.039  0.102 -0.014    0.018  0.073 -0.028   -0.074 -0.347  0.136
 H          0.001  0.101  0.098   -0.008  0.085 -0.041    0.046 -0.385  0.260
 H         -0.103 -0.115  0.223   -0.041 -0.009 -0.021    0.323  0.052  0.193
 H         -0.153 -0.025  0.164   -0.024 -0.020 -0.002    0.166  0.115  0.031
 TransDip   0.046 -0.057  0.018    0.402  0.112  0.125    0.074 -0.178  0.091

 Mode:                31                     32                     33
 Frequency:       852.01                 863.31                 868.28
 Force Cnst:      0.9910                 0.9992                 0.5914
 Red. Mass:       2.3171                 2.2754                 1.3315
 IR Active:          YES                    YES                    YES
 IR Intens:        6.455                 24.866                 58.829
 Raman Active:       YES                    YES                    YES
               X      Y      Z        X      Y      Z        X      Y      Z
 S          0.001 -0.027 -0.018   -0.004  0.006  0.005    0.001 -0.006  0.008
 C          0.065  0.121  0.154   -0.004 -0.028 -0.013   -0.046  0.007 -0.081
 C         -0.007 -0.114  0.085   -0.007  0.036 -0.015    0.037 -0.038 -0.029
 C          0.053  0.110 -0.057   -0.014 -0.031  0.015   -0.003  0.016 -0.002
 O          0.004  0.009  0.054   -0.002 -0.004 -0.015    0.008  0.012  0.002
 O         -0.064 -0.020 -0.011    0.022  0.006  0.003   -0.038 -0.015  0.016
 N         -0.031 -0.074 -0.100   -0.003  0.016  0.002    0.035 -0.012  0.093
 S         -0.002  0.006 -0.005    0.010 -0.006 -0.031    0.002 -0.003 -0.004
 H         -0.101 -0.170 -0.244    0.034 -0.023  0.016    0.002  0.200  0.145
 H          0.301  0.487 -0.009   -0.005 -0.051 -0.004   -0.234 -0.214  0.020
 H         -0.146 -0.072  0.041    0.002  0.026 -0.017    0.107 -0.018  0.026
 H          0.303  0.190 -0.206   -0.130 -0.087  0.089    0.528  0.437 -0.422
 H         -0.092 -0.071 -0.374    0.050  0.012  0.116   -0.066  0.002 -0.149
 H         -0.128  0.114 -0.113    0.071 -0.064  0.039   -0.247  0.211 -0.082
 C         -0.006  0.005  0.028   -0.017  0.109  0.160   -0.000  0.020  0.018
 C          0.014  0.014 -0.033    0.008  0.100 -0.115   -0.003  0.014 -0.008
 C          0.008 -0.001  0.029    0.057 -0.000  0.115    0.006 -0.000  0.010
 N          0.000  0.014 -0.020    0.006 -0.053 -0.092    0.003 -0.016 -0.009
 O         -0.007  0.015  0.002   -0.028  0.051 -0.002   -0.003  0.004 -0.001
 O         -0.011 -0.022 -0.002   -0.040 -0.080 -0.004   -0.002 -0.006  0.001
 H         -0.010 -0.016  0.004   -0.075 -0.216 -0.199   -0.011 -0.035 -0.042
 H         -0.011 -0.010  0.047    0.158 -0.086  0.495    0.037 -0.009  0.072
 H         -0.029 -0.139  0.030   -0.066 -0.377  0.017   -0.004 -0.013 -0.005
 H          0.014 -0.168  0.052    0.031 -0.455  0.042   -0.001 -0.018 -0.021
 H          0.100  0.018  0.053    0.249  0.040  0.126   -0.020 -0.001 -0.018
 H          0.006  0.021 -0.019   -0.091  0.028 -0.119   -0.020 -0.005 -0.016
 TransDip  -0.004  0.030 -0.076   -0.009 -0.117  0.108    0.015  0.120 -0.214

 Mode:                34                     35                     36
 Frequency:       876.35                 908.76                 949.47
 Force Cnst:      0.5448                 0.8806                 1.0022
 Red. Mass:       1.2040                 1.8097                 1.8869
 IR Active:          YES                    YES                    YES
 IR Intens:       76.967                 43.212                 93.792
 Raman Active:       YES                    YES                    YES
               X      Y      Z        X      Y      Z        X      Y      Z
 S         -0.000 -0.000 -0.000    0.004  0.014 -0.014    0.001  0.000  0.001
 C         -0.003  0.002 -0.002   -0.031 -0.064  0.106    0.000 -0.001  0.004
 C          0.002 -0.003 -0.001   -0.014  0.131 -0.076    0.001  0.001 -0.001
 C          0.001  0.002 -0.001   -0.069 -0.100  0.059   -0.001 -0.001  0.001
 O          0.000  0.000  0.001    0.005 -0.002 -0.053    0.000  0.000 -0.000
 O         -0.001  0.000 -0.000    0.049 -0.002  0.040   -0.000  0.000  0.000
 N          0.003 -0.000  0.004    0.047 -0.012  0.037    0.001 -0.001  0.000
 S          0.000 -0.004  0.007    0.001  0.000  0.001   -0.003  0.006 -0.009
 H         -0.001  0.004  0.002    0.017 -0.452 -0.254   -0.008 -0.009 -0.009
 H         -0.009 -0.001 -0.000    0.152  0.370 -0.086    0.005  0.012 -0.002
 H          0.004 -0.003 -0.000   -0.167  0.083 -0.201   -0.005 -0.000 -0.005
 H          0.007  0.003 -0.003    0.204  0.209 -0.175    0.004  0.002 -0.002
 H         -0.013  0.000 -0.010   -0.144 -0.000  0.136   -0.006 -0.000  0.000
 H         -0.013  0.008 -0.008   -0.359 -0.003 -0.367   -0.010 -0.000 -0.011
 C          0.025  0.030 -0.008   -0.002 -0.005 -0.005   -0.057 -0.069 -0.009
 C         -0.043 -0.029  0.049    0.001 -0.008  0.004    0.104  0.113 -0.099
 C         -0.023 -0.001 -0.048   -0.003 -0.001 -0.004    0.028  0.028  0.052
 N         -0.034 -0.028 -0.019   -0.000  0.007  0.002   -0.014 -0.073  0.074
 O          0.024 -0.018  0.007    0.001 -0.002  0.000   -0.019  0.044  0.012
 O         -0.022  0.036 -0.035    0.002  0.005 -0.001   -0.030 -0.109  0.010
 H          0.085  0.019 -0.073    0.009  0.008  0.002   -0.227 -0.060  0.152
 H          0.072 -0.004  0.057   -0.012 -0.003 -0.012   -0.107  0.019 -0.148
 H          0.110  0.142 -0.158   -0.003 -0.002  0.006    0.114  0.656 -0.151
 H          0.018  0.092  0.099    0.001 -0.004  0.008   -0.069  0.339 -0.194
 H          0.724 -0.007  0.593   -0.003  0.001 -0.001    0.193 -0.068  0.160
 H         -0.071 -0.036  0.065    0.003 -0.002  0.009    0.239  0.076 -0.248
 TransDip   0.236  0.059  0.141   -0.108  0.018 -0.180    0.079  0.300  0.008

 Mode:                37                     38                     39
 Frequency:       965.42                1009.76                1094.31
 Force Cnst:      1.0971                 1.1346                 1.4921
 Red. Mass:       1.9979                 1.8887                 2.1148
 IR Active:          YES                    YES                    YES
 IR Intens:       15.910                 52.923                 12.328
 Raman Active:       YES                    YES                    YES
               X      Y      Z        X      Y      Z        X      Y      Z
 S          0.002  0.001 -0.001    0.002 -0.006 -0.017    0.002 -0.000 -0.001
 C         -0.000  0.001 -0.005   -0.106 -0.027  0.056   -0.003 -0.003  0.000
 C         -0.002 -0.001  0.001    0.185 -0.072 -0.045    0.007  0.003  0.008
 C          0.000  0.001 -0.000    0.029  0.015  0.016    0.001 -0.001  0.001
 O         -0.000 -0.000 -0.000    0.009  0.023  0.034    0.000 -0.000 -0.000
 O          0.001 -0.000  0.000   -0.062  0.010 -0.057   -0.002  0.000 -0.001
 N         -0.000  0.000  0.000   -0.056  0.060  0.034   -0.000  0.001 -0.005
 S          0.010 -0.015  0.003   -0.000  0.001  0.001   -0.005  0.011  0.005
 H          0.002  0.014  0.008    0.011 -0.309 -0.150   -0.036  0.012 -0.006
 H          0.002 -0.014  0.001   -0.475  0.424 -0.108    0.021 -0.006  0.000
 H          0.003  0.001  0.004    0.308 -0.177 -0.081    0.002 -0.006 -0.004
 H         -0.003 -0.001  0.001   -0.019  0.015 -0.051   -0.003  0.003 -0.004
 H          0.002  0.000 -0.001    0.272  0.043  0.334    0.005 -0.000  0.018
 H          0.006  0.001  0.007    0.153 -0.170  0.119   -0.010 -0.013 -0.023
 C         -0.166  0.054 -0.070   -0.003 -0.001 -0.000   -0.065 -0.054 -0.063
 C          0.173 -0.074  0.050    0.002 -0.002 -0.001    0.034  0.176  0.155
 C         -0.070 -0.004 -0.035    0.000  0.001 -0.000   -0.054 -0.050 -0.013
 N          0.022  0.080  0.022   -0.000  0.002 -0.000    0.068 -0.095 -0.070
 O          0.007  0.006  0.020   -0.000  0.000  0.000    0.030 -0.024 -0.019
 O          0.012  0.006  0.005   -0.000 -0.001  0.000   -0.001  0.043  0.010
 H          0.050 -0.136 -0.507    0.003  0.001 -0.003   -0.480 -0.166  0.170
 H         -0.186 -0.264  0.349    0.000 -0.003  0.003    0.342  0.208 -0.263
 H         -0.210  0.347  0.180   -0.002 -0.004  0.003   -0.109  0.036  0.050
 H         -0.051 -0.384 -0.097    0.000 -0.005  0.003    0.020 -0.492 -0.150
 H          0.072  0.034  0.027    0.001  0.002 -0.001    0.056  0.085  0.003
 H          0.119 -0.172 -0.033    0.005 -0.000 -0.001   -0.130  0.137  0.241
 TransDip  -0.045 -0.118  0.017    0.212 -0.004  0.097   -0.063 -0.025  0.090

 Mode:                40                     41                     42
 Frequency:      1102.40                1125.74                1137.67
 Force Cnst:      1.0172                 1.6080                 0.9953
 Red. Mass:       1.4207                 2.1536                 1.3051
 IR Active:          YES                    YES                    YES
 IR Intens:       26.428                  6.439                  8.627
 Raman Active:       YES                    YES                    YES
               X      Y      Z        X      Y      Z        X      Y      Z
 S          0.002  0.000 -0.012    0.004  0.007 -0.003    0.001  0.000 -0.001
 C          0.079  0.014  0.019   -0.116 -0.061 -0.017    0.002  0.003  0.000
 C         -0.099 -0.032 -0.100    0.115  0.130  0.168   -0.004 -0.003 -0.004
 C         -0.039  0.013 -0.011   -0.060  0.003 -0.019    0.002 -0.000  0.000
 O         -0.001  0.001 -0.003    0.004 -0.031 -0.032   -0.000  0.001  0.001
 O          0.035 -0.008  0.026    0.018  0.018  0.027   -0.001 -0.000 -0.001
 N         -0.003 -0.017  0.061   -0.004 -0.070 -0.109    0.001  0.001  0.003
 S         -0.002  0.001  0.001    0.002 -0.002 -0.000    0.004 -0.009  0.005
 H          0.517 -0.211  0.063    0.157 -0.202  0.023    0.000  0.005  0.000
 H         -0.448  0.287 -0.062   -0.233  0.022 -0.043    0.007 -0.002  0.002
 H         -0.017  0.142  0.122    0.393  0.312  0.508   -0.007 -0.010 -0.013
 H          0.024 -0.050  0.067    0.050 -0.044  0.079   -0.000  0.001 -0.002
 H         -0.057 -0.009 -0.306   -0.121 -0.069 -0.468    0.001  0.002  0.009
 H          0.188  0.207  0.377    0.019  0.130  0.008   -0.002 -0.002 -0.001
 C         -0.005 -0.004 -0.002   -0.003 -0.001 -0.001   -0.067 -0.008 -0.040
 C          0.002  0.008  0.005    0.000  0.003  0.002    0.020  0.095  0.060
 C         -0.002 -0.003  0.000    0.001  0.001 -0.000    0.010  0.011 -0.010
 N          0.003 -0.004 -0.002   -0.001 -0.002 -0.001   -0.016 -0.067 -0.029
 O          0.001 -0.001 -0.001   -0.000  0.000  0.000    0.002 -0.001 -0.004
 O          0.000  0.002  0.000   -0.000 -0.001  0.000   -0.003 -0.018  0.007
 H         -0.007 -0.001  0.004    0.018  0.007 -0.008    0.383  0.185 -0.216
 H          0.020  0.014 -0.017   -0.016 -0.008  0.005   -0.345 -0.170  0.076
 H         -0.005  0.008  0.003    0.005 -0.012 -0.005    0.135 -0.332 -0.119
 H         -0.000 -0.019 -0.009    0.002  0.011  0.004    0.046  0.191  0.094
 H          0.001  0.003 -0.000   -0.002 -0.003  0.000   -0.038 -0.034 -0.005
 H         -0.007  0.004  0.007    0.016  0.018  0.008    0.325  0.469  0.272
 TransDip  -0.145 -0.028 -0.073   -0.020  0.062  0.048    0.040  0.070  0.047

 Mode:                43                     44                     45
 Frequency:      1198.45                1209.72                1235.21
 Force Cnst:      2.5300                 2.2502                 1.1665
 Red. Mass:       2.9897                 2.6098                 1.2976
 IR Active:          YES                    YES                    YES
 IR Intens:       39.710                 30.524                  4.344
 Raman Active:       YES                    YES                    YES
               X      Y      Z        X      Y      Z        X      Y      Z
 S          0.001 -0.000 -0.001    0.001 -0.001  0.000    0.002  0.010  0.000
 C          0.006 -0.002  0.000   -0.009  0.003 -0.002   -0.069  0.025 -0.004
 C         -0.001  0.002 -0.000   -0.013  0.063 -0.024   -0.110  0.009  0.020
 C          0.000 -0.002  0.001    0.205 -0.170  0.149    0.078  0.012 -0.015
 O          0.000  0.000  0.000    0.004  0.077  0.065   -0.006  0.006  0.016
 O         -0.000  0.000 -0.001   -0.085 -0.022 -0.128   -0.013 -0.016 -0.012
 N          0.001 -0.001  0.000   -0.002 -0.028 -0.010    0.018  0.007 -0.006
 S         -0.001  0.005  0.003    0.000 -0.000 -0.000    0.002 -0.001  0.000
 H         -0.025  0.018 -0.000   -0.018  0.023  0.009    0.544 -0.314  0.051
 H         -0.022  0.019 -0.006   -0.044  0.024 -0.009    0.274 -0.167  0.054
 H         -0.015  0.011  0.001   -0.222  0.407  0.221    0.527 -0.363 -0.010
 H          0.002 -0.001  0.002   -0.521  0.216 -0.379   -0.109  0.072 -0.107
 H         -0.004 -0.001 -0.008   -0.154 -0.019 -0.271   -0.023  0.010  0.120
 H         -0.001  0.004  0.001    0.038  0.152  0.128   -0.074 -0.018 -0.106
 C         -0.042  0.018 -0.023    0.001  0.000  0.000    0.000 -0.002  0.000
 C         -0.014 -0.066  0.121    0.000  0.001 -0.001   -0.003  0.001  0.002
 C          0.122  0.248 -0.172   -0.001 -0.002  0.001    0.002  0.005 -0.004
 N         -0.012  0.009 -0.034    0.000 -0.000  0.000    0.002 -0.001 -0.000
 O         -0.050  0.057  0.064    0.000 -0.000 -0.000   -0.001  0.001  0.001
 O          0.015 -0.164 -0.009   -0.000  0.001  0.000    0.000 -0.003 -0.000
 H         -0.300 -0.149  0.000   -0.001 -0.001  0.001    0.003  0.001  0.004
 H          0.334  0.137 -0.044   -0.005 -0.002  0.001   -0.002  0.003 -0.008
 H         -0.033 -0.204  0.025   -0.001  0.002  0.000   -0.005  0.011  0.004
 H          0.037 -0.053  0.143   -0.000  0.000 -0.002   -0.001 -0.013 -0.005
 H         -0.221 -0.628  0.244    0.003  0.007 -0.003   -0.006 -0.015  0.006
 H          0.114 -0.047  0.039   -0.002 -0.001 -0.000   -0.013 -0.005  0.001
 TransDip   0.114  0.166 -0.011    0.117 -0.053  0.122   -0.009  0.065 -0.012

 Mode:                46                     47                     48
 Frequency:      1252.36                1261.87                1286.49
 Force Cnst:      1.4283                 1.1620                 1.2556
 Red. Mass:       1.5457                 1.2386                 1.2876
 IR Active:          YES                    YES                    YES
 IR Intens:        5.670                  7.551                  5.076
 Raman Active:       YES                    YES                    YES
               X      Y      Z        X      Y      Z        X      Y      Z
 S         -0.001  0.006  0.005    0.002  0.002  0.000    0.000  0.000  0.000
 C         -0.096  0.021  0.042   -0.019  0.005  0.006    0.001 -0.003  0.003
 C          0.084 -0.022 -0.145    0.017 -0.004 -0.024   -0.007  0.005 -0.005
 C         -0.039  0.009  0.005   -0.007  0.001  0.002    0.003  0.001 -0.001
 O          0.002  0.005 -0.000    0.001  0.001 -0.000   -0.000  0.000  0.001
 O          0.013  0.002  0.008    0.002  0.000  0.001    0.000 -0.001  0.000
 N         -0.043 -0.018  0.051   -0.008 -0.003  0.008    0.000 -0.002  0.001
 S          0.002 -0.000 -0.002   -0.000 -0.000  0.012   -0.002  0.003  0.001
 H         -0.088 -0.115 -0.091   -0.018 -0.017 -0.015   -0.015  0.003 -0.002
 H          0.684 -0.243  0.097    0.128 -0.053  0.020    0.014  0.006 -0.001
 H          0.118  0.146  0.035    0.008  0.030  0.003    0.052 -0.020  0.002
 H          0.044 -0.034  0.051    0.006 -0.005  0.008   -0.004  0.003 -0.004
 H         -0.008 -0.018 -0.300    0.000 -0.003 -0.049   -0.005 -0.001 -0.010
 H          0.212  0.127  0.380    0.036  0.020  0.063    0.003  0.008  0.010
 C          0.020  0.007 -0.006   -0.083 -0.037  0.020   -0.039  0.047 -0.016
 C          0.014  0.003  0.006   -0.083 -0.010 -0.015    0.069 -0.061  0.024
 C         -0.005  0.003 -0.009    0.027 -0.003  0.031   -0.022 -0.047  0.046
 N         -0.005 -0.002 -0.001    0.029  0.007  0.001   -0.061  0.019 -0.016
 O         -0.001  0.002  0.003    0.001 -0.007 -0.010    0.013 -0.018 -0.018
 O          0.001 -0.002  0.001   -0.004  0.004 -0.005   -0.005  0.028  0.005
 H         -0.116 -0.052  0.044    0.493  0.233 -0.170   -0.375 -0.211 -0.035
 H         -0.122 -0.062  0.035    0.511  0.262 -0.165    0.359  0.148 -0.004
 H          0.016 -0.032 -0.013   -0.086  0.175  0.072    0.102 -0.331 -0.096
 H          0.002  0.033  0.011   -0.006 -0.201 -0.064    0.022  0.374  0.167
 H         -0.003 -0.005 -0.000    0.003 -0.017  0.018    0.054  0.175 -0.078
 H         -0.074 -0.014  0.054    0.341  0.076 -0.239    0.510  0.028 -0.193
 TransDip   0.011 -0.014 -0.074   -0.054 -0.046  0.052    0.071 -0.008  0.012

 Mode:                49                     50                     51
 Frequency:      1325.17                1331.56                1372.67
 Force Cnst:      1.3611                 1.5270                 1.5044
 Red. Mass:       1.3156                 1.4618                 1.3552
 IR Active:          YES                    YES                    YES
 IR Intens:        4.621                  9.994                 31.227
 Raman Active:       YES                    YES                    YES
               X      Y      Z        X      Y      Z        X      Y      Z
 S         -0.000 -0.006  0.001   -0.001 -0.000 -0.000   -0.001 -0.000  0.000
 C          0.061 -0.066  0.045   -0.005  0.008 -0.005   -0.000  0.000 -0.001
 C         -0.072  0.086 -0.047    0.007 -0.011  0.007    0.001 -0.003  0.001
 C          0.016  0.013 -0.019   -0.001 -0.002  0.002   -0.003  0.001 -0.001
 O         -0.001  0.002  0.008   -0.000 -0.000 -0.001    0.001  0.000  0.001
 O          0.008 -0.013  0.003   -0.002  0.002 -0.000    0.002 -0.001  0.000
 N         -0.003 -0.025  0.015    0.001  0.003 -0.002    0.000  0.001 -0.001
 S         -0.001  0.000 -0.001    0.002  0.001 -0.006   -0.000  0.001 -0.001
 H         -0.572  0.240 -0.057    0.078 -0.030  0.009    0.013 -0.003  0.004
 H         -0.082  0.192 -0.047   -0.003 -0.014  0.003    0.001  0.002 -0.002
 H          0.627 -0.254 -0.016   -0.082  0.031  0.003   -0.006  0.009  0.009
 H         -0.081  0.045 -0.067    0.017 -0.009  0.013   -0.014  0.007 -0.010
 H         -0.055 -0.018 -0.126    0.007  0.003  0.019    0.002  0.001  0.007
 H          0.056  0.104  0.141   -0.009 -0.014 -0.021   -0.002 -0.004 -0.006
 C          0.011  0.001 -0.003    0.077  0.030 -0.039    0.023  0.051 -0.005
 C         -0.022  0.003  0.005   -0.141  0.013  0.089   -0.050 -0.106 -0.094
 C          0.005  0.001  0.002    0.029 -0.003  0.024   -0.005 -0.026  0.020
 N          0.009 -0.000 -0.001    0.039  0.003 -0.021    0.030 -0.008  0.038
 O         -0.000 -0.001 -0.001    0.005 -0.012 -0.016   -0.010  0.018  0.009
 O         -0.001 -0.000 -0.000   -0.006  0.003 -0.002    0.013  0.018 -0.020
 H          0.003  0.013  0.018   -0.235 -0.069  0.127   -0.253 -0.149 -0.009
 H         -0.058 -0.039  0.026   -0.409 -0.236  0.148    0.065  0.038  0.028
 H         -0.019  0.041  0.016   -0.109  0.149  0.081   -0.038  0.235  0.054
 H         -0.000 -0.053 -0.017    0.011 -0.218 -0.052   -0.014 -0.151 -0.076
 H          0.003 -0.002  0.004    0.015 -0.008  0.017   -0.045 -0.131  0.066
 H          0.044  0.011 -0.036    0.565  0.008 -0.459    0.216  0.626  0.570
 TransDip   0.057 -0.033 -0.019    0.076  0.063  0.024   -0.049 -0.168 -0.038

 Mode:                52                     53                     54
 Frequency:      1399.10                1403.52                1415.60
 Force Cnst:      1.8263                 1.4695                 1.7855
 Red. Mass:       1.5835                 1.2662                 1.5122
 IR Active:          YES                    YES                    YES
 IR Intens:      514.768                 14.708                428.084
 Raman Active:       YES                    YES                    YES
               X      Y      Z        X      Y      Z        X      Y      Z
 S          0.001 -0.000  0.000   -0.001 -0.000  0.000    0.000  0.000 -0.000
 C         -0.005 -0.003 -0.004    0.020 -0.001  0.028   -0.001  0.000 -0.000
 C         -0.023  0.055  0.004   -0.062 -0.088 -0.071    0.003 -0.006  0.000
 C          0.123 -0.065  0.063    0.013 -0.013  0.014   -0.014  0.007 -0.007
 O         -0.027 -0.018 -0.046   -0.005  0.001 -0.007    0.003  0.002  0.005
 O         -0.091  0.075 -0.025   -0.016  0.015 -0.001    0.010 -0.008  0.003
 N         -0.007 -0.027  0.001    0.028  0.048 -0.027    0.001  0.003  0.000
 S          0.000  0.000  0.000   -0.000  0.000  0.000    0.000  0.000  0.000
 H          0.034  0.018  0.037   -0.138 -0.014 -0.077    0.006  0.001  0.004
 H          0.008  0.038 -0.020    0.035 -0.033  0.039    0.003  0.002 -0.001
 H         -0.010 -0.139 -0.189    0.271  0.449  0.665   -0.006  0.013  0.016
 H          0.712 -0.329  0.488    0.210 -0.081  0.128   -0.075  0.034 -0.051
 H         -0.009 -0.026 -0.069    0.056  0.045  0.301   -0.001  0.003  0.004
 H          0.060  0.070  0.118   -0.110 -0.069 -0.226   -0.009 -0.007 -0.014
 C         -0.000  0.001  0.000   -0.001 -0.001 -0.001    0.001  0.006 -0.002
 C         -0.004 -0.007 -0.004    0.000  0.000 -0.000   -0.030 -0.040 -0.000
 C          0.006  0.011 -0.007    0.000  0.001 -0.000    0.053  0.114 -0.069
 N          0.003 -0.001  0.001    0.000  0.000  0.000    0.016 -0.009 -0.000
 O          0.001 -0.005 -0.001    0.000 -0.000 -0.000    0.008 -0.050 -0.009
 O         -0.006 -0.007  0.008   -0.000 -0.000  0.000   -0.058 -0.067  0.074
 H         -0.006 -0.001  0.003    0.006  0.008  0.005   -0.019 -0.000  0.007
 H          0.010  0.001  0.004    0.005 -0.003  0.006    0.027 -0.001  0.017
 H         -0.008  0.018  0.007    0.001 -0.000 -0.000   -0.044  0.101  0.032
 H          0.001 -0.007 -0.004   -0.000 -0.002 -0.000    0.012 -0.009 -0.017
 H          0.032  0.089 -0.041    0.002  0.005 -0.002    0.294  0.819 -0.378
 H         -0.002  0.027  0.035   -0.004 -0.002 -0.001   -0.011  0.104  0.156
 TransDip   0.639 -0.152  0.312    0.095 -0.075  0.020    0.231  0.551 -0.286

 Mode:                55                     56                     57
 Frequency:      1474.60                1478.39                1663.20
 Force Cnst:      1.3967                 1.4054                 1.7802
 Red. Mass:       1.0902                 1.0913                 1.0923
 IR Active:          YES                    YES                    YES
 IR Intens:        5.365                  8.441                 51.828
 Raman Active:       YES                    YES                    YES
               X      Y      Z        X      Y      Z        X      Y      Z
 S          0.000  0.001  0.000   -0.000 -0.002 -0.000   -0.000  0.000  0.000
 C          0.014  0.020  0.005   -0.047 -0.062 -0.019   -0.002  0.003  0.001
 C         -0.001  0.006  0.003    0.005 -0.021 -0.006    0.024 -0.008  0.005
 C          0.001 -0.001 -0.000   -0.004  0.002 -0.001   -0.009  0.005 -0.005
 O         -0.000  0.000  0.000    0.001 -0.000  0.001    0.001 -0.002 -0.000
 O         -0.000 -0.000 -0.000    0.002 -0.001  0.000    0.003 -0.001  0.002
 N         -0.001 -0.002  0.001    0.002  0.006 -0.002    0.012 -0.038 -0.059
 S          0.000 -0.000 -0.002    0.000 -0.000 -0.001   -0.000 -0.000 -0.000
 H         -0.045 -0.115 -0.156    0.182  0.368  0.517   -0.002 -0.007 -0.014
 H         -0.103 -0.163  0.082    0.339  0.526 -0.267   -0.002 -0.016  0.008
 H         -0.006 -0.015 -0.023   -0.006  0.042  0.055   -0.026 -0.008 -0.024
 H         -0.001 -0.000 -0.001   -0.010  0.005 -0.007   -0.010  0.013 -0.015
 H         -0.001 -0.002 -0.019    0.003  0.006  0.048   -0.338 -0.023  0.561
 H          0.004 -0.001  0.006   -0.016 -0.000 -0.023   -0.007  0.608  0.272
 C         -0.032 -0.010 -0.073   -0.010 -0.004 -0.021    0.001 -0.000  0.001
 C          0.009 -0.003 -0.015    0.003  0.000 -0.005    0.003  0.005 -0.006
 C         -0.003 -0.002  0.002   -0.001 -0.002  0.001   -0.001 -0.003  0.001
 N         -0.001 -0.000  0.002   -0.000 -0.000  0.000    0.006 -0.015 -0.020
 O          0.000  0.001 -0.000   -0.000  0.001  0.000    0.000  0.001 -0.000
 O          0.001  0.001 -0.001    0.001  0.001 -0.001    0.001  0.001 -0.000
 H         -0.029  0.416  0.510   -0.004  0.130  0.157    0.003 -0.002 -0.003
 H          0.335 -0.315  0.510    0.100 -0.096  0.155   -0.004  0.001 -0.004
 H         -0.009  0.001  0.009   -0.004 -0.001  0.003   -0.183  0.078  0.128
 H          0.002  0.024  0.009    0.001  0.010  0.004    0.087  0.097  0.209
 H         -0.011 -0.015  0.003   -0.006 -0.011  0.004   -0.007 -0.007 -0.000
 H         -0.013  0.023  0.031   -0.007  0.002  0.005   -0.012  0.007  0.004
 TransDip   0.052 -0.014  0.051    0.082  0.037  0.023   -0.122  0.113  0.160

 Mode:                58                     59                     60
 Frequency:      1663.31                1833.52                1836.43
 Force Cnst:      1.7747                19.7523                19.4867
 Red. Mass:       1.0888                 9.9723                 9.8071
 IR Active:          YES                    YES                    YES
 IR Intens:       16.416                350.760                344.381
 Raman Active:       YES                    YES                    YES
               X      Y      Z        X      Y      Z        X      Y      Z
 S          0.000 -0.000 -0.000   -0.000 -0.002 -0.001   -0.001 -0.000  0.000
 C          0.001 -0.001  0.000    0.005  0.007  0.005   -0.001 -0.001 -0.001
 C         -0.009  0.003 -0.002   -0.002 -0.027 -0.024    0.000  0.003  0.002
 C          0.003 -0.002  0.001    0.094  0.465  0.552   -0.005 -0.031 -0.036
 O         -0.000  0.001  0.000   -0.052 -0.291 -0.338    0.003  0.019  0.022
 O         -0.001  0.000 -0.001    0.010 -0.053 -0.042   -0.001  0.004  0.002
 N         -0.004  0.014  0.022   -0.000 -0.005 -0.004   -0.000  0.000 -0.000
 S         -0.000 -0.000  0.000   -0.001  0.000 -0.000    0.000 -0.000 -0.001
 H         -0.002  0.002  0.003   -0.020  0.018 -0.012    0.002  0.001  0.004
 H          0.000  0.004 -0.002   -0.038  0.030  0.012    0.004  0.000 -0.002
 H          0.010  0.003  0.010    0.012  0.019  0.023    0.000 -0.002 -0.003
 H          0.003 -0.005  0.005   -0.390  0.217 -0.233    0.029 -0.016  0.017
 H          0.123  0.008 -0.204   -0.013 -0.006 -0.029    0.002 -0.000  0.005
 H          0.002 -0.222 -0.100    0.004 -0.009  0.003    0.002  0.002  0.003
 C          0.003 -0.002  0.002    0.001  0.000 -0.001    0.011  0.005  0.006
 C          0.007  0.013 -0.017    0.001 -0.001 -0.001    0.017 -0.022 -0.027
 C         -0.004 -0.009  0.003   -0.021  0.036  0.025   -0.320  0.522  0.380
 N          0.016 -0.041 -0.054    0.000 -0.001 -0.001    0.005 -0.005 -0.004
 O          0.001  0.002 -0.000    0.013 -0.022 -0.016    0.200 -0.317 -0.239
 O          0.002  0.003 -0.001    0.002 -0.003 -0.003    0.039 -0.030 -0.047
 H          0.012 -0.007 -0.011   -0.001  0.002  0.003   -0.009 -0.015  0.003
 H         -0.013  0.005 -0.014   -0.003 -0.002  0.003   -0.054 -0.006  0.015
 H         -0.501  0.213  0.352   -0.004  0.003  0.002   -0.002  0.012  0.004
 H          0.239  0.262  0.573    0.003  0.006  0.006    0.008 -0.030  0.009
 H         -0.019 -0.022  0.001   -0.011 -0.024  0.014   -0.182 -0.400  0.231
 H         -0.033  0.019  0.012   -0.006  0.002  0.005   -0.103  0.034  0.095
 TransDip   0.002  0.027  0.127   -0.066  0.407  0.436   -0.387  0.343  0.293

 Mode:                61                     62                     63
 Frequency:      3037.08                3043.83                3057.38
 Force Cnst:      5.8909                 5.8806                 5.8953
 Red. Mass:       1.0840                 1.0773                 1.0704
 IR Active:          YES                    YES                    YES
 IR Intens:        8.219                  5.554                  9.285
 Raman Active:       YES                    YES                    YES
               X      Y      Z        X      Y      Z        X      Y      Z
 S          0.000  0.000  0.000   -0.000 -0.000  0.000   -0.000 -0.000  0.000
 C         -0.000 -0.000  0.000    0.020  0.034 -0.017    0.027  0.049 -0.015
 C         -0.000 -0.000  0.000   -0.025 -0.045  0.044    0.017  0.032 -0.032
 C         -0.000 -0.000 -0.000    0.000 -0.000  0.001    0.000  0.001  0.000
 O          0.000 -0.000  0.000   -0.000 -0.000 -0.000   -0.000 -0.000 -0.000
 O          0.000 -0.000  0.000   -0.000  0.000  0.000    0.000 -0.000 -0.000
 N          0.000  0.000  0.000    0.001  0.001 -0.001   -0.001 -0.001  0.000
 S          0.000  0.000 -0.000   -0.000  0.000 -0.000   -0.000 -0.000  0.000
 H          0.000  0.000 -0.001   -0.222 -0.352  0.367   -0.303 -0.470  0.492
 H         -0.000  0.000  0.000   -0.007 -0.055 -0.167   -0.010 -0.112 -0.312
 H          0.000  0.000 -0.000    0.287  0.542 -0.528   -0.205 -0.384  0.371
 H         -0.000  0.000  0.000   -0.002 -0.003 -0.003    0.001  0.002  0.001
 H         -0.000  0.000 -0.000    0.001 -0.007  0.003   -0.001  0.006 -0.002
 H         -0.000 -0.000  0.000   -0.010 -0.004  0.009    0.006  0.006  0.000
 C         -0.007  0.008 -0.010    0.001 -0.000  0.001    0.002 -0.001  0.003
 C          0.036 -0.056  0.048    0.000 -0.000  0.000    0.000 -0.001  0.001
 C          0.001 -0.002  0.000    0.000  0.000 -0.000    0.000  0.000  0.000
 N         -0.001 -0.000 -0.001   -0.000 -0.000  0.000   -0.000 -0.000  0.000
 O         -0.000  0.001  0.000   -0.000 -0.000  0.000   -0.000 -0.000 -0.000
 O          0.000  0.000 -0.000   -0.000 -0.000  0.000   -0.000  0.000  0.000
 H          0.092 -0.137  0.101   -0.008  0.011 -0.008   -0.025  0.034 -0.026
 H         -0.008  0.037  0.021    0.002 -0.005 -0.003    0.006 -0.019 -0.013
 H          0.013 -0.002  0.005    0.000 -0.000 -0.000    0.000 -0.000 -0.000
 H         -0.000  0.000 -0.001    0.000  0.000 -0.000    0.000  0.000 -0.000
 H         -0.003  0.008  0.003    0.000  0.000 -0.000    0.000 -0.000 -0.000
 H         -0.430  0.670 -0.565   -0.001  0.002 -0.002   -0.005  0.008 -0.007
 TransDip   0.060 -0.069  0.004   -0.056  0.050  0.007    0.033  0.066 -0.063

 Mode:                64                     65                     66
 Frequency:      3067.71                3140.32                3144.05
 Force Cnst:      5.8877                 6.3968                 6.4333
 Red. Mass:       1.0619                 1.1009                 1.1046
 IR Active:          YES                    YES                    YES
 IR Intens:        8.245                  1.572                  0.619
 Raman Active:       YES                    YES                    YES
               X      Y      Z        X      Y      Z        X      Y      Z
 S         -0.000  0.000 -0.000   -0.000  0.000  0.000    0.000  0.000  0.000
 C         -0.002 -0.003  0.001    0.007 -0.010 -0.091   -0.001  0.000  0.005
 C         -0.001 -0.001  0.001    0.002  0.003 -0.004   -0.000 -0.000  0.000
 C         -0.000 -0.000 -0.000   -0.000 -0.000 -0.001    0.000  0.000  0.000
 O          0.000  0.000  0.000    0.000 -0.000  0.000   -0.000  0.000 -0.000
 O         -0.000  0.000 -0.000    0.000 -0.000 -0.000   -0.000  0.000  0.000
[truncated: 33,433 more chars]
