# Supplementary material for: A DFT investigation of the blue bottle experiment: E∘half-cell analysis of autoxidation catalysed by redox indicators
Source: R Soc Open Sci. 2017 Nov 8;4(11):170708. doi: 10.1098/rsos.170708 (PMC5717635; doi:10.1098/rsos.170708)
Supplement: output.zip [file rsos170708supp2.zip › B3LYP_6-311++Gdp_reducing_agents/C6H12O6_chain.out]

pikachu 127.0.1
Q-Chem Developer Version! Running on 127.0.1.*
                  Welcome to Q-Chem
     A Quantum Leap Into The Future Of Chemistry


 Q-Chem 4.4, Q-Chem, Inc., Pleasanton, CA (2016)

 Y. Shao,  Z. Gan,  E. Epifanovsky,  A. T. B. Gilbert,  M. Wormit,  
 J. Kussmann,  A. W. Lange,  A. Behn,  J. Deng,  X. Feng,  D. Ghosh,  
 M. Goldey,  P. R. Horn,  L. D. Jacobson,  I. Kaliman,  F. Rob,  
 R. Z. Khaliullin,  T. Kus,  A. Landau,  J. Liu,  E. I. Proynov,  Y. M. Rhee,  
 R. M. Richard,  M. A. Rohrdanz,  R. P. Steele,  E. J. Sundstrom,  
 H. L. Woodcock III,  P. M. Zimmerman,  D. Zuev,  B. Albrecht,  E. Alguire,  
 B. Austin,  S. A. Baeppler,  G. J. O. Beran,  Y. A. Bernard,  E. Berquist,  
 K. Brandhorst,  K. B. Bravaya,  S. T. Brown,  D. Casanova,  C.-M. Chang,  
 Y. Chen,  S. H. Chien,  K. D. Closser,  M. P. Coons,  D. L. Crittenden,  
 S. Dasgupta,  M. Diedenhofen,  R. A. DiStasio Jr.,  H. Do,  A. D. Dutoi,  
 R. G. Edgar,  P.-T. Fang,  S. Fatehi,  Q. Feng,  L. Fusti-Molnar,  
 A. Ghysels,  A. Golubeva-Zadorozhnaya,  J. Gomes,  A. Gunina,  
 M. W. D. Hanson-Heine,  P. H. P. Harbach,  A. W. Hauser,  J. E. Herr,  
 E. G. Hohenstein,  Z. C. Holden,  K. Hui,  T.-C. Jagau,  H. Ji,  B. Kaduk,  
 K. Khistyaev,  Jaehoon Kim,  Jihan Kim,  R. A. King,  P. Klunzinger,  
 K. Koh,  D. Kosenkov,  T. Kowalczyk,  C. M. Krauter,  A. Kunitsa,  
 K. U. Lao,  A. Laurent,  K. V. Lawler,  J. Lee,  D. Lefrancois,  S. Lehtola,  
 S. V. Levchenko,  C. Y. Lin,  Y.-S. Lin,  F. Liu,  E. Livshits,  
 R. C. Lochan,  A. Luenser,  P. Manohar,  S. F. Manzer,  S.-P. Mao,  Y. Mao,  
 N. Mardirossian,  A. V. Marenich,  L. A. Martinez-Martinez,  S. A. Maurer,  
 N. J. Mayhall,  J.-M. Mewes,  A. F. Morrison,  K. Nanda,  T. S. Nguyen-Beck,  
 C. M. Oana,  R. Olivares-Amaya,  D. P. O'Neill,  J. A. Parkhill,  
 T. M. Perrine,  R. Peverati,  P. A. Pieniazek,  F. Plasser,  A. Prociuk,  
 D. R. Rehn,  E. Rosta,  N. J. Russ,  N. Sergueev,  S. M. Sharada,  
 S. Sharma,  D. W. Small,  A. Sodt,  T. Stauch,  T. Stein,  D. Stuck,  
 Y.-C. Su,  A. J. W. Thom,  T. Tsuchimochi,  L. Vogt,  O. Vydrov,  T. Wang,  
 M. A. Watson,  J. Wenzel,  A. White,  C. F. Williams,  V. Vanovschi,  
 K. Yao,  S. Yeganeh,  S. R. Yost,  Z.-Q. You,  I. Y. Zhang,  X. Zhang,  
 Y. Zhao,  B. R. Brooks,  G. K. L. Chan,  D. M. Chipman,  C. J. Cramer,  
 W. A. Goddard III,  M. S. Gordon,  W. J. Hehre,  A. Klamt,  
 H. F. Schaefer III,  M. W. Schmidt,  C. D. Sherrill,  D. G. Truhlar,  
 A. Warshel,  X. Xu,  A. Aspuru-Guzik,  R. Baer,  A. T. Bell,  N. A. Besley,  
 J.-D. Chai,  A. Dreuw,  B. D. Dunietz,  T. R. Furlani,  S. R. Gwaltney,  
 C.-P. Hsu,  Y. Jung,  J. Kong,  D. S. Lambrecht,  W. Liang,  C. Ochsenfeld,  
 V. A. Rassolov,  L. V. Slipchenko,  J. E. Subotnik,  T. Van Voorhis,  
 J. M. Herbert,  A. I. Krylov,  P. M. W. Gill,  M. Head-Gordon

 Contributors to earlier versions of Q-Chem not listed above: 
 R. D. Adamson,  J. Baker,  E. F. C. Byrd,  A. K. Chakraborty,  C.-L. Cheng,  
 H. Dachsel,  R. J. Doerksen,  G. Hawkins,  A. Heyden,  S. Hirata,  
 G. Kedziora,  F. J. Keil,  C. Kelley,  P. P. Korambath,  W. Kurlancheek,  
 A. M. Lee,  M. S. Lee,  D. Liotard,  I. Lotan,  P. E. Maslen,  N. Nair,  
 D. Neuhauser,  R. Olson,  B. Peters,  J. Ritchie,  N. E. Schultz,  
 N. Shenvi,  A. C. Simmonett,  K. S. Thanthiriwatte,  Q. Wu,  W. Zhang

 Please cite Q-Chem as follows:
 Y. Shao et al., Mol. Phys. 113, 184-215 (2015)
 DOI: 10.1080/00268976.2014.952696

 Q-Chem 4.4.2 for Intel X86 EM64T Linux

 Parts of Q-Chem use Armadillo 5.200.1 (Boston Tea Smuggler).
 http://arma.sourceforge.net/

 Q-Chem begins on Wed Dec 14 07:54:26 2016  


Host: 0

     Scratch files written to /scratch/cher/qchem9387//
FILE_GEOM_ORG=        593

Checking the input file for inconsistencies... 	...done.

--------------------------------------------------------------
User input:
--------------------------------------------------------------
$molecule
0 1
  C    0.8314158   -0.3652670    0.1667344
  C   -0.4136889    0.4815636   -0.1684433
  O   -0.2726275    1.6945659    0.5943257
  H   -0.4373963    0.7118185   -1.2426035
  C   -1.7195348   -0.2480598    0.1758497
  O   -1.8964461   -1.2253448   -0.8558237
  H   -1.6250534   -0.7404883    1.1548097
  C   -2.9428280    0.6606060    0.2120027
  H   -2.8628786    1.3714834    1.0451818
  H   -3.0168690    1.2214640   -0.7338825
  O   -4.0580828   -0.2159589    0.3737296
  C    2.0575282    0.1145370   -0.6347316
  C    3.3818580   -0.2476531    0.0440227
  O    0.6627300   -1.7583599   -0.0376204
  H    1.0322837   -0.2182445    1.2360651
  O    2.1049161    1.5275461   -0.8596529
  H    2.0267166   -0.3578318   -1.6252515
  O    3.4911099   -0.7128292    1.1554620
  H   -0.7260787    2.4048528    0.1149273
  H   -2.7753502   -1.6158565   -0.7057973
  H   -4.8737934    0.2901876    0.2486144
  H    4.2751616    0.0366342   -0.5545205
  H   -0.1278854   -1.8979576   -0.5910958
  H    1.6898453    1.9426251   -0.0824165
$end

$rem
   BASIS  =  6-311++G**
   JOB_TYPE  =  optimization
   METHOD  =  B3LYP
$end

--------------------------------------------------------------
 ----------------------------------------------------------------
             Standard Nuclear Orientation (Angstroms)
    I     Atom           X                Y                Z
 ----------------------------------------------------------------
    1      C       0.8314157894    -0.3652670115     0.1667343950
    2      C      -0.4136889055     0.4815635948    -0.1684433084
    3      O      -0.2726275015     1.6945658941     0.5943256920
    4      H      -0.4373963014     0.7118184949    -1.2426035085
    5      C      -1.7195348100    -0.2480597987     0.1758496881
    6      O      -1.8964461121    -1.2253447978    -0.8558237124
    7      H      -1.6250534152    -0.7404882992     1.1548096883
    8      C      -2.9428280056     0.6606060074     0.2120026848
    9      H      -2.8628786043     1.3714834070     1.0451817850
   10      H      -3.0168690002     1.2214640078    -0.7338825154
   11      O      -4.0580828104    -0.2159588870     0.3737295817
   12      C       2.0575281940     0.1145369824    -0.6347316017
   13      C       3.3818579903    -0.2476531242     0.0440227018
   14      O       0.6627299830    -1.7583599106    -0.0376204055
   15      H       1.0322836872    -0.2182445125     1.2360650955
   16      O       2.1049161016     1.5275460822    -0.8596529016
   17      H       2.0267165943    -0.3578318174    -1.6252515018
   18      O       3.4911098850    -0.7128292248     1.1554620021
   19      H      -0.7260786966     2.4048527963     0.1149272908
   20      H      -2.7753502145    -1.6158564934    -0.7057973148
   21      H      -4.8737934076     0.2901876171     0.2486143795
   22      H       4.2751615933     0.0366341713    -0.5545204957
   23      H      -0.1278854162    -1.8979576066    -0.5910958077
   24      H       1.6898453016     1.9426250843    -0.0824165027
 ----------------------------------------------------------------
 Molecular Point Group                 C1    NOp =  1
 Largest Abelian Subgroup              C1    NOp =  1
 Nuclear Repulsion Energy =   790.3052474949 hartrees
 There are       48 alpha and       48 beta electrons
 Requested basis set is 6-311++G(d,p)
 There are 132 shells and 348 basis functions

 Total QAlloc Memory Limit   2000 MB
 Mega-Array Size        61 MB
 MEM_STATIC part        62 MB
 A cutoff of  1.0D-11 yielded   7445 shell pairs
 There are     51399 function pairs (     54745 Cartesian)

 -------------------------------------------------------
 OpenMP Integral Computing Module                       
 Release: version 1.0, May 2013, Q-Chem Inc. Pittsburgh 
 -------------------------------------------------------
 Integral Job Info:
 Integral job number is                      11
 Integral operator is                         1
 short-range coefficients                     0
 long-range coefficients              100000000
 Omega coefficients                           0
 if combine SR and LR in K                    0
 Integral screening is                        0
 Integral computing path is                   2
 max size of driver memory is            800000
 size of driver memory is                593474
 size of scratch memory is              2260544
 max col of scratch BK array               1296
 max len of scratch array in speh3          155
 max len of scratch index in speh4           18
 max int batch size is                      520
 min int batch size is                       52
 fixed nKL is                                52
 max L of basis functions is                  2
 order of int derivative is                   0
 number of shells is                        132
 number of basis is                         360
 number of cartesian basis is               360
 number of contracted shell pairs          7445
 number of primitive shell pairs          17040
 maxK2 (contraction) of shell pair           36
 max number of K2 of shell pair               1
 max number of CS2 of shell pair           1343
 max number of PS2 of shell pair           2430
 mem total for path MDJ                   91096
 -------------------------------------------------------
 Smallest overlap matrix eigenvalue = 3.22E-06

 Scale SEOQF with 1.000000e-01/1.000000e-01/1.000000e-01

 Standard Electronic Orientation quadrupole field applied
 Nucleus-field energy     =     0.0000000230 hartrees
 Guess from superposition of atomic densities
 Warning:  Energy on first SCF cycle will be non-variational
 A restricted hybrid HF-DFT SCF calculation will be
 performed using Pulay DIIS extrapolation
 Exchange:     0.2000 Hartree-Fock + 0.0800 Slater + 0.7200 B88
 Correlation:  0.1900 VWN1RPA + 0.8100 LYP
 Using SG-1 standard quadrature grid
 SCF converges when DIIS error is below 1.0E-08
 ---------------------------------------
  Cycle       Energy         DIIS Error
 ---------------------------------------
    1    -689.3923183950      3.30E-02
    2    -687.1313942257      4.67E-03
    3    -686.7464689206      7.61E-03
    4    -687.3580917961      1.31E-03
    5    -687.3757551160      5.18E-04
    6    -687.3783991576      1.32E-04
    7    -687.3786011689      3.59E-05
    8    -687.3786163230      8.27E-06
    9    -687.3786172230      2.65E-06
   10    -687.3786174495      9.17E-07
   11    -687.3786173883      1.76E-07
   12    -687.3786173723      6.48E-08
   13    -687.3786173746      2.72E-08
   14    -687.3786173750      6.23E-09 Convergence criterion met
 ---------------------------------------
 SCF time:  CPU 604.45 s  wall 604.92 s
 SCF   energy in the final basis set = -687.3786173750
 Total energy in the final basis set = -687.3786173750

 --------------------------------------------------------------

                    Orbital Energies (a.u.)
 --------------------------------------------------------------

 Alpha MOs
 -- Occupied --
-19.167 -19.163 -19.155 -19.140 -19.131 -19.122 -10.264 -10.255
-10.250 -10.250 -10.237 -10.236  -1.078  -1.067  -1.060  -1.047
 -1.038  -1.025  -0.801  -0.765  -0.723  -0.662  -0.612  -0.590
 -0.573  -0.554  -0.534  -0.524  -0.516  -0.495  -0.488  -0.463
 -0.450  -0.447  -0.424  -0.422  -0.400  -0.391  -0.385  -0.382
 -0.372  -0.344  -0.324  -0.321  -0.313  -0.308  -0.284  -0.252
 -- Virtual --
 -0.045  -0.033  -0.028   0.001   0.007   0.013   0.023   0.031
  0.034   0.041   0.046   0.055   0.058   0.071   0.074   0.080
  0.084   0.090   0.098   0.106   0.109   0.113   0.115   0.118
  0.122   0.126   0.127   0.131   0.138   0.141   0.148   0.152
  0.156   0.159   0.164   0.166   0.172   0.176   0.180   0.187
  0.191   0.198   0.205   0.214   0.220   0.224   0.226   0.235
  0.239   0.246   0.256   0.258   0.265   0.269   0.273   0.279
  0.281   0.284   0.298   0.303   0.307   0.313   0.316   0.317
  0.326   0.330   0.335   0.344   0.346   0.350   0.359   0.369
  0.373   0.379   0.388   0.396   0.403   0.411   0.417   0.427
  0.440   0.446   0.452   0.469   0.483   0.495   0.496   0.523
  0.529   0.536   0.565   0.571   0.580   0.590   0.599   0.605
  0.615   0.637   0.652   0.660   0.664   0.672   0.689   0.692
  0.699   0.705   0.714   0.730   0.750   0.754   0.765   0.774
  0.790   0.822   0.884   0.918   0.947   0.951   0.992   1.012
  1.031   1.055   1.065   1.075   1.096   1.109   1.123   1.126
  1.135   1.137   1.167   1.174   1.175   1.198   1.203   1.223
  1.230   1.239   1.266   1.274   1.282   1.298   1.315   1.331
  1.374   1.382   1.394   1.418   1.434   1.455   1.475   1.493
  1.511   1.526   1.534   1.545   1.551   1.567   1.575   1.582
  1.587   1.594   1.610   1.617   1.639   1.652   1.661   1.674
  1.687   1.708   1.713   1.724   1.750   1.776   1.784   1.795
  1.825   1.829   1.868   1.898   1.908   1.925   1.929   1.955
  1.979   1.999   2.025   2.026   2.065   2.070   2.076   2.091
  2.112   2.135   2.166   2.185   2.205   2.248   2.254   2.276
  2.302   2.335   2.387   2.453   2.468   2.494   2.533   2.552
  2.554   2.582   2.593   2.605   2.615   2.659   2.663   2.700
  2.715   2.728   2.791   2.819   2.830   2.846   2.873   2.884
  2.904   2.915   2.940   2.951   2.973   2.981   3.003   3.016
  3.071   3.102   3.110   3.134   3.140   3.160   3.172   3.193
  3.200   3.217   3.229   3.240   3.270   3.277   3.343   3.354
  3.396   3.439   3.489   3.509   3.552   3.765   3.817   3.832
  3.842   3.861   3.882   3.893   3.921   3.942   3.977   3.987
  4.006   4.110   4.150   4.190   4.277   4.327   5.027   5.033
  5.109   5.125   5.137   5.159   5.176   5.362   5.374   5.399
  5.422   5.456   5.597   5.607   5.624   5.648   5.706   5.732
 23.752  23.782  23.798  23.803  23.815  23.877  49.882  49.901
 49.911  49.939  49.956  49.964
 --------------------------------------------------------------

          Ground-State Mulliken Net Atomic Charges

     Atom                 Charge (a.u.)
  ----------------------------------------
      1 C                    -0.423155
      2 C                    -0.440566
      3 O                    -0.246161
      4 H                     0.274061
      5 C                    -0.197244
      6 O                    -0.242385
      7 H                     0.257441
      8 C                    -0.504517
      9 H                     0.181759
     10 H                     0.183257
     11 O                    -0.295261
     12 C                     0.017919
     13 C                    -0.017096
     14 O                    -0.189098
     15 H                     0.281692
     16 O                    -0.135675
     17 H                     0.196478
     18 O                    -0.199472
     19 H                     0.271817
     20 H                     0.284114
     21 H                     0.260606
     22 H                     0.145017
     23 H                     0.276328
     24 H                     0.260142
  ----------------------------------------
  Sum of atomic charges =    -0.000000

 -----------------------------------------------------------------
                    Cartesian Multipole Moments
 -----------------------------------------------------------------
    Charge (ESU x 10^10)
                -0.0000
    Dipole Moment (Debye)
         X      -5.7190      Y       3.3751      Z      -1.9605
       Tot       6.9240
    Quadrupole Moments (Debye-Ang)
        XX     -65.3859     XY      -3.7799     YY     -72.7825
        XZ      -4.2981     YZ       3.7845     ZZ     -77.6538
    Octopole Moments (Debye-Ang^2)
       XXX    -101.4064    XXY      25.7298    XYY     -28.0247
       YYY      16.3489    XXZ     -27.8133    XYZ      11.8902
       YYZ      -2.1319    XZZ      -9.1208    YZZ      -3.0646
       ZZZ      -1.2099
    Hexadecapole Moments (Debye-Ang^3)
      XXXX   -2133.5210   XXXY     -67.4781   XXYY    -502.5706
      XYYY      14.9327   YYYY    -484.4512   XXXZ     -62.9597
      XXYZ      54.9645   XYYZ      16.0166   YYYZ      15.9506
      XXZZ    -505.9503   XYZZ      -1.6273   YYZZ    -139.8093
      XZZZ      -6.1579   YZZZ       5.0123   ZZZZ    -250.8948
 -----------------------------------------------------------------
 Calculating analytic gradient of the SCF energy
 Gradient of SCF Energy
            1           2           3           4           5           6
    1  -0.0007996   0.0007050   0.0039770   0.0000109   0.0001373   0.0066638
    2  -0.0027447   0.0021194  -0.0051090  -0.0002121  -0.0027551   0.0035170
    3  -0.0015297   0.0002557   0.0052380  -0.0015398  -0.0012834  -0.0027213
            7           8           9          10          11          12
    1   0.0001106  -0.0044295   0.0009017   0.0006733   0.0078660   0.0000331
    2   0.0000233  -0.0032590   0.0021368   0.0015665  -0.0055661   0.0025532
    3   0.0016393   0.0001209   0.0008498  -0.0012241   0.0009693   0.0006590
           13          14          15          16          17          18
    1  -0.0024221   0.0046256   0.0003782   0.0029329  -0.0006079   0.0007439
    2   0.0026089   0.0003532   0.0004757  -0.0019023  -0.0004907  -0.0035798
    3  -0.0073656   0.0046840   0.0012374  -0.0060759  -0.0013316   0.0092328
           19          20          21          22          23          24
    1  -0.0031668  -0.0058997  -0.0046317   0.0010753  -0.0051066  -0.0037707
    2   0.0037898  -0.0009691   0.0048561   0.0009514   0.0013333   0.0003033
    3  -0.0045502   0.0028567  -0.0012415  -0.0010824  -0.0033502   0.0055528
 Max gradient component =       9.233E-03
 RMS gradient           =       3.313E-03
 Gradient time:  CPU 199.80 s  wall 199.79 s
 Geometry Optimization Parameters
   NAtoms,    NIC,     NZ,  NCons,   NDum,   NFix, NCnnct, MaxDiis
       24     166       0       0       0       0       0       0


** GEOMETRY OPTIMIZATION IN DELOCALIZED INTERNAL COORDINATES **
   Searching for a Minimum

   Optimization Cycle:   1

                       Coordinates (Angstroms)
     ATOM                X               Y               Z
      1  C         0.8314157894   -0.3652670115    0.1667343950
      2  C        -0.4136889055    0.4815635948   -0.1684433084
      3  O        -0.2726275015    1.6945658941    0.5943256920
      4  H        -0.4373963014    0.7118184949   -1.2426035085
      5  C        -1.7195348100   -0.2480597987    0.1758496881
      6  O        -1.8964461121   -1.2253447978   -0.8558237124
      7  H        -1.6250534152   -0.7404882992    1.1548096883
      8  C        -2.9428280056    0.6606060074    0.2120026848
      9  H        -2.8628786043    1.3714834070    1.0451817850
     10  H        -3.0168690002    1.2214640078   -0.7338825154
     11  O        -4.0580828104   -0.2159588870    0.3737295817
     12  C         2.0575281940    0.1145369824   -0.6347316017
     13  C         3.3818579903   -0.2476531242    0.0440227018
     14  O         0.6627299830   -1.7583599106   -0.0376204055
     15  H         1.0322836872   -0.2182445125    1.2360650955
     16  O         2.1049161016    1.5275460822   -0.8596529016
     17  H         2.0267165943   -0.3578318174   -1.6252515018
     18  O         3.4911098850   -0.7128292248    1.1554620021
     19  H        -0.7260786966    2.4048527963    0.1149272908
     20  H        -2.7753502145   -1.6158564934   -0.7057973148
     21  H        -4.8737934076    0.2901876171    0.2486143795
     22  H         4.2751615933    0.0366341713   -0.5545204957
     23  H        -0.1278854162   -1.8979576066   -0.5910958077
     24  H         1.6898453016    1.9426250843   -0.0824165027
   Point Group: c1    Number of degrees of freedom:    66


   Energy is   -687.378617375


 Attempting to Generate Delocalized Internal Coordinates

 66 Hessian modes will be used to form the next step
  Hessian Eigenvalues:
     0.003538    0.003702    0.004553    0.005001    0.005216    0.005967
     0.010378    0.011407    0.011468    0.011982    0.013255    0.041615
     0.043046    0.044105    0.046679    0.048885    0.049439    0.050761
     0.051123    0.057369    0.060866    0.071486    0.072290    0.075322
     0.082888    0.107211    0.133815    0.160000    0.160000    0.160000
     0.160000    0.160000    0.160000    0.164906    0.167657    0.169004
     0.180324    0.193763    0.196244    0.201775    0.203954    0.219689
     0.220109    0.282860    0.283954    0.289695    0.292780    0.299581
     0.323646    0.334451    0.336934    0.338132    0.338879    0.339130
     0.339242    0.396098    0.406978    0.407627    0.413222    0.427523
     0.523407    0.525685    0.526911    0.534773    0.537666    1.000479

 Minimum Search - Taking Simple RFO Step
 Searching for Lamda that Minimizes Along All modes
 Value Taken    Lamda =  -0.00169696
 Step Taken.  Stepsize is  0.194690

                             Maximum     Tolerance    Cnvgd?
         Gradient           0.008309      0.000300      NO
         Displacement       0.079567      0.001200      NO
         Energy change     *********      0.000001      NO


 New Cartesian Coordinates Obtained by Inverse Iteration

 Displacement from previous Coordinates is:  0.457452
 ----------------------------------------------------------------
             Standard Nuclear Orientation (Angstroms)
    I     Atom           X                Y                Z
 ----------------------------------------------------------------
    1      C       0.8305685657    -0.3369781379     0.1676369873
    2      C      -0.4310909717     0.4891724610    -0.1756565132
    3      O      -0.3062441065     1.7150211856     0.5709143731
    4      H      -0.4588426822     0.7108319192    -1.2492029663
    5      C      -1.7341220840    -0.2449994729     0.1772966729
    6      O      -1.8971320766    -1.2469854012    -0.8362743286
    7      H      -1.6358716046    -0.7244056584     1.1597845570
    8      C      -2.9621766480     0.6590005303     0.2042349740
    9      H      -2.8855889703     1.3760833721     1.0280912765
   10      H      -3.0475372185     1.2026991146    -0.7473966269
   11      O      -4.0827414833    -0.2111364261     0.3864562187
   12      C       2.0677676518     0.1394814122    -0.6231629718
   13      C       3.3875309966    -0.2750112991     0.0349295986
   14      O       0.6930070567    -1.7363141394    -0.0327181000
   15      H       1.0209107753    -0.1885573660     1.2365658555
   16      O       2.1621041023     1.5551973004    -0.8278370677
   17      H       2.0258691718    -0.3140399278    -1.6196168505
   18      O       3.4911064193    -0.7890135243     1.1193842614
   19      H      -0.7738436241     2.4163587094     0.1050675695
   20      H      -2.7616034593    -1.6593689578    -0.7015432349
   21      H      -4.9013181418     0.2790174309     0.2664066366
   22      H       4.2818552717    -0.0394104212    -0.5779596806
   23      H      -0.0786119408    -1.9175495522    -0.5905695840
   24      H       1.8010569189     1.9949395045    -0.0449456482
 ----------------------------------------------------------------
 Molecular Point Group                 C1    NOp =  1
 Largest Abelian Subgroup              C1    NOp =  1
 Nuclear Repulsion Energy =   787.7539457274 hartrees
 There are       48 alpha and       48 beta electrons
 Applying Cartesian multipole field
    Component          Value
    ---------          -----
     (2,0,0)        1.00000E-11
     (0,2,0)        2.00000E-11
     (0,0,2)       -3.00000E-11
 Nucleus-field energy     =     0.0000000236 hartrees
 Requested basis set is 6-311++G(d,p)
 There are 132 shells and 348 basis functions
 A cutoff of  1.0D-11 yielded   7428 shell pairs
 There are     51222 function pairs (     54554 Cartesian)
 Smallest overlap matrix eigenvalue = 3.13E-06

 Q-Chem warning in module /home/taweetham/qchem/stvman/mkSTV.C, line 257:

 Overlap eigenvalue is smaller than square root of threshold

 Guess MOs from SCF MO coefficient file
 Reading MOs from coefficient file
 Reading MOs from coefficient file
 A restricted hybrid HF-DFT SCF calculation will be
 performed using Pulay DIIS extrapolation
 Exchange:     0.2000 Hartree-Fock + 0.0800 Slater + 0.7200 B88
 Correlation:  0.1900 VWN1RPA + 0.8100 LYP
 Using SG-1 standard quadrature grid
 SCF converges when DIIS error is below 1.0E-08
 Geometry optimization detected.  Setting ReadMinima to 0
 Setting SaveMinima to 0
 ---------------------------------------
  Cycle       Energy         DIIS Error
 ---------------------------------------
    1    -687.3850307502      8.13E-04
    2    -687.3789413485      1.14E-04
    3    -687.3789635486      1.26E-04
    4    -687.3791294889      3.99E-05
    5    -687.3791449569      1.19E-05
    6    -687.3791459848      6.73E-06
    7    -687.3791464434      2.26E-06
    8    -687.3791467105      4.38E-07
    9    -687.3791466871      1.79E-07
   10    -687.3791466790      9.13E-08
   11    -687.3791466787      1.89E-08
   12    -687.3791466836      6.53E-09 Convergence criterion met
 ---------------------------------------
 SCF time:  CPU 520.78 s  wall 521.59 s
 SCF   energy in the final basis set = -687.3791466836
 Total energy in the final basis set = -687.3791466836

 --------------------------------------------------------------

                    Orbital Energies (a.u.)
 --------------------------------------------------------------

 Alpha MOs
 -- Occupied --
-19.162 -19.160 -19.153 -19.140 -19.130 -19.122 -10.263 -10.255
-10.250 -10.249 -10.238 -10.238  -1.075  -1.065  -1.060  -1.045
 -1.038  -1.025  -0.801  -0.765  -0.723  -0.662  -0.613  -0.589
 -0.573  -0.552  -0.532  -0.525  -0.515  -0.496  -0.488  -0.463
 -0.450  -0.445  -0.424  -0.422  -0.398  -0.388  -0.384  -0.380
 -0.370  -0.342  -0.324  -0.321  -0.310  -0.307  -0.284  -0.252
 -- Virtual --
 -0.044  -0.032  -0.027   0.001   0.007   0.013   0.022   0.031
  0.034   0.041   0.046   0.055   0.057   0.071   0.073   0.081
  0.085   0.090   0.099   0.105   0.108   0.114   0.115   0.118
  0.123   0.126   0.127   0.132   0.137   0.140   0.148   0.153
  0.156   0.159   0.164   0.166   0.171   0.175   0.181   0.187
  0.190   0.198   0.205   0.214   0.220   0.224   0.225   0.234
  0.241   0.244   0.256   0.258   0.265   0.270   0.273   0.278
  0.282   0.284   0.297   0.302   0.309   0.312   0.317   0.318
  0.326   0.330   0.335   0.344   0.347   0.351   0.358   0.369
  0.374   0.377   0.387   0.396   0.399   0.409   0.419   0.426
  0.438   0.445   0.448   0.470   0.486   0.494   0.497   0.521
  0.531   0.539   0.564   0.574   0.582   0.591   0.602   0.607
  0.616   0.638   0.652   0.660   0.664   0.674   0.689   0.694
  0.699   0.708   0.716   0.734   0.751   0.753   0.766   0.780
  0.792   0.825   0.887   0.919   0.948   0.954   0.993   1.014
  1.030   1.054   1.069   1.074   1.098   1.111   1.123   1.126
  1.134   1.138   1.166   1.173   1.177   1.196   1.208   1.223
  1.226   1.235   1.268   1.275   1.278   1.301   1.308   1.333
  1.381   1.383   1.400   1.418   1.429   1.456   1.470   1.486
  1.513   1.517   1.535   1.546   1.550   1.566   1.576   1.585
  1.589   1.595   1.610   1.616   1.639   1.652   1.662   1.678
  1.687   1.700   1.711   1.725   1.750   1.768   1.784   1.798
  1.823   1.829   1.864   1.900   1.904   1.922   1.930   1.954
  1.980   2.000   2.029   2.032   2.062   2.074   2.076   2.093
  2.114   2.131   2.163   2.178   2.205   2.244   2.257   2.278
  2.301   2.338   2.387   2.458   2.473   2.497   2.536   2.552
  2.558   2.581   2.591   2.601   2.618   2.652   2.659   2.692
  2.715   2.731   2.789   2.816   2.833   2.844   2.872   2.881
  2.906   2.909   2.936   2.946   2.972   2.977   2.995   3.013
  3.072   3.097   3.109   3.129   3.141   3.158   3.168   3.192
  3.202   3.210   3.228   3.236   3.271   3.273   3.340   3.360
  3.397   3.441   3.492   3.514   3.557   3.776   3.820   3.841
  3.851   3.871   3.884   3.902   3.925   3.944   3.975   3.981
  3.997   4.104   4.144   4.186   4.272   4.331   5.028   5.031
  5.108   5.120   5.134   5.147   5.182   5.356   5.371   5.384
  5.419   5.446   5.611   5.617   5.637   5.663   5.712   5.739
 23.752  23.780  23.794  23.800  23.818  23.887  49.886  49.906
 49.915  49.935  49.955  49.967
 --------------------------------------------------------------

          Ground-State Mulliken Net Atomic Charges

     Atom                 Charge (a.u.)
  ----------------------------------------
      1 C                    -0.330549
      2 C                    -0.466509
      3 O                    -0.253174
      4 H                     0.270984
      5 C                    -0.172680
      6 O                    -0.250677
      7 H                     0.254646
      8 C                    -0.502242
      9 H                     0.180847
     10 H                     0.183461
     11 O                    -0.299996
     12 C                    -0.051319
     13 C                    -0.004864
     14 O                    -0.192037
     15 H                     0.277201
     16 O                    -0.139964
     17 H                     0.198753
     18 O                    -0.197605
     19 H                     0.270947
     20 H                     0.283281
     21 H                     0.260041
     22 H                     0.142250
     23 H                     0.277210
     24 H                     0.261994
  ----------------------------------------
  Sum of atomic charges =    -0.000000

 -----------------------------------------------------------------
                    Cartesian Multipole Moments
 -----------------------------------------------------------------
    Charge (ESU x 10^10)
                 0.0000
    Dipole Moment (Debye)
         X      -5.5808      Y       3.3645      Z      -1.9492
       Tot       6.8018
    Quadrupole Moments (Debye-Ang)
        XX     -65.4717     XY      -3.2873     YY     -72.5120
        XZ      -3.9053     YZ       4.1208     ZZ     -77.2599
    Octopole Moments (Debye-Ang^2)
       XXX    -100.9019    XXY      27.2595    XYY     -28.5166
       YYY      15.3611    XXZ     -26.6436    XYZ      12.8435
       YYZ      -2.4518    XZZ      -8.2455    YZZ      -2.8127
       ZZZ      -1.1752
    Hexadecapole Moments (Debye-Ang^3)
      XXXX   -2159.5205   XXXY     -60.9454   XXYY    -509.3937
      XYYY      21.5078   YYYY    -487.8086   XXXZ     -55.4916
      XXYZ      59.0944   XYYZ      17.4917   YYYZ      19.1995
      XXZZ    -507.3484   XYZZ       0.1246   YYZZ    -140.1815
      XZZZ      -1.1462   YZZZ       6.2326   ZZZZ    -243.3954
 -----------------------------------------------------------------
 Calculating analytic gradient of the SCF energy
 Gradient of SCF Energy
            1           2           3           4           5           6
    1   0.0002070  -0.0008765  -0.0003512  -0.0001050   0.0006943   0.0007143
    2  -0.0016857  -0.0010880   0.0006953   0.0002175   0.0011574  -0.0000148
    3  -0.0004153   0.0001465   0.0002346   0.0002374  -0.0003054  -0.0003147
            7           8           9          10          11          12
    1   0.0000467  -0.0006511  -0.0002146  -0.0000174   0.0002748   0.0004366
    2   0.0000373  -0.0008724   0.0003418   0.0003040   0.0006299  -0.0016027
    3   0.0000623   0.0004855   0.0000017  -0.0000226   0.0001661  -0.0011011
           13          14          15          16          17          18
    1   0.0006261   0.0003258   0.0003337   0.0022225  -0.0003588  -0.0001571
    2   0.0069883   0.0004459  -0.0000078  -0.0000626  -0.0005850  -0.0027126
    3   0.0001772   0.0012356  -0.0000189  -0.0005389   0.0002495   0.0003875
           19          20          21          22          23          24
    1  -0.0006339  -0.0010780  -0.0007099   0.0000263  -0.0004003  -0.0003542
    2   0.0006220  -0.0006529  -0.0000734  -0.0019133  -0.0012267   0.0010584
    3  -0.0001494  -0.0000288  -0.0000986  -0.0004894  -0.0010465   0.0011458
 Max gradient component =       6.988E-03
 RMS gradient           =       1.125E-03
 Gradient time:  CPU 197.99 s  wall 197.97 s
 Geometry Optimization Parameters
   NAtoms,    NIC,     NZ,  NCons,   NDum,   NFix, NCnnct, MaxDiis
       24     166       0       0       0       0       0       0

 Cartesian Hessian Update
 Hessian Updated using BFGS Update


** GEOMETRY OPTIMIZATION IN DELOCALIZED INTERNAL COORDINATES **
   Searching for a Minimum

   Optimization Cycle:   2

                       Coordinates (Angstroms)
     ATOM                X               Y               Z
      1  C         0.8305685657   -0.3369781379    0.1676369873
      2  C        -0.4310909717    0.4891724610   -0.1756565132
      3  O        -0.3062441065    1.7150211856    0.5709143731
      4  H        -0.4588426822    0.7108319192   -1.2492029663
      5  C        -1.7341220840   -0.2449994729    0.1772966729
      6  O        -1.8971320766   -1.2469854012   -0.8362743286
      7  H        -1.6358716046   -0.7244056584    1.1597845570
      8  C        -2.9621766480    0.6590005303    0.2042349740
      9  H        -2.8855889703    1.3760833721    1.0280912765
     10  H        -3.0475372185    1.2026991146   -0.7473966269
     11  O        -4.0827414833   -0.2111364261    0.3864562187
     12  C         2.0677676518    0.1394814122   -0.6231629718
     13  C         3.3875309966   -0.2750112991    0.0349295986
     14  O         0.6930070567   -1.7363141394   -0.0327181000
     15  H         1.0209107753   -0.1885573660    1.2365658555
     16  O         2.1621041023    1.5551973004   -0.8278370677
     17  H         2.0258691718   -0.3140399278   -1.6196168505
     18  O         3.4911064193   -0.7890135243    1.1193842614
     19  H        -0.7738436241    2.4163587094    0.1050675695
     20  H        -2.7616034593   -1.6593689578   -0.7015432349
     21  H        -4.9013181418    0.2790174309    0.2664066366
     22  H         4.2818552717   -0.0394104212   -0.5779596806
     23  H        -0.0786119408   -1.9175495522   -0.5905695840
     24  H         1.8010569189    1.9949395045   -0.0449456482
   Point Group: c1    Number of degrees of freedom:    66


   Energy is   -687.379146684

 Hessian Updated using BFGS Update

 62 Hessian modes will be used to form the next step
  Hessian Eigenvalues:
     0.003547    0.003734    0.004549    0.004982    0.005960    0.006793
     0.010491    0.011407    0.011889    0.011974    0.013358    0.041452
     0.043068    0.044159    0.046350    0.048991    0.049877    0.050794
     0.052086    0.057313    0.060454    0.071792    0.072533    0.075253
     0.082794    0.107461    0.133705    0.149962    0.161462    0.167213
     0.167978    0.169159    0.188925    0.193204    0.196681    0.201500
     0.213119    0.219549    0.223420    0.283488    0.289278    0.292736
     0.296413    0.306919    0.323844    0.332960    0.336363    0.337721
     0.338430    0.339100    0.339213    0.396997    0.407084    0.410719
     0.412436    0.429121    0.471997    0.524179    0.526419    0.532768
     0.536858    0.975568

 Minimum Search - Taking Simple RFO Step
 Searching for Lamda that Minimizes Along All modes
 Value Taken    Lamda =  -0.00120598
 Calculated Step too Large.  Step scaled by  0.862327
 Step Taken.  Stepsize is  0.300000

                             Maximum     Tolerance    Cnvgd?
         Gradient           0.004522      0.000300      NO
         Displacement       0.132359      0.001200      NO
         Energy change     -0.000529      0.000001      NO


 New Cartesian Coordinates Obtained by Inverse Iteration

 Displacement from previous Coordinates is:  0.281546
 ----------------------------------------------------------------
             Standard Nuclear Orientation (Angstroms)
    I     Atom           X                Y                Z
 ----------------------------------------------------------------
    1      C       0.8270117694    -0.3454705305     0.1667122664
    2      C      -0.4314998098     0.4865016814    -0.1680600944
    3      O      -0.2982825227     1.7028538421     0.5916591063
    4      H      -0.4575515020     0.7199853397    -1.2380060259
    5      C      -1.7381516610    -0.2464262230     0.1764294839
    6      O      -1.8954401882    -1.2459229941    -0.8416116762
    7      H      -1.6450770681    -0.7330523178     1.1543632864
    8      C      -2.9610209141     0.6629600690     0.2037006028
    9      H      -2.8851129535     1.3700299521     1.0335147356
   10      H      -3.0437912216     1.2102203959    -0.7440439347
   11      O      -4.0900168439    -0.2003035670     0.3784198428
   12      C       2.0626251737     0.1184374809    -0.6309367629
   13      C       3.3836759540    -0.3091717976     0.0169917706
   14      O       0.6837977331    -1.7437146310    -0.0418209670
   15      H       1.0222074385    -0.2040942786     1.2344678420
   16      O       2.1662703198     1.5316125194    -0.8500137350
   17      H       2.0127879271    -0.3382929455    -1.6241359451
   18      O       3.4980175997    -0.6997462084     1.1470041001
   19      H      -0.7566291125     2.4151261532     0.1421378717
   20      H      -2.7538432202    -1.6658866732    -0.7234127352
   21      H      -4.9051135059     0.2895026768     0.2659542852
   22      H       4.2723138763     0.0129426685    -0.5612116074
   23      H      -0.0927248007    -1.9249455581    -0.5855630291
   24      H       1.8305994512     1.9908876018    -0.0726532725
 ----------------------------------------------------------------
 Molecular Point Group                 C1    NOp =  1
 Largest Abelian Subgroup              C1    NOp =  1
 Nuclear Repulsion Energy =   787.9069911321 hartrees
 There are       48 alpha and       48 beta electrons
 Applying Cartesian multipole field
    Component          Value
    ---------          -----
     (2,0,0)        1.00000E-11
     (0,2,0)        2.00000E-11
     (0,0,2)       -3.00000E-11
 Nucleus-field energy     =     0.0000000234 hartrees
 Requested basis set is 6-311++G(d,p)
 There are 132 shells and 348 basis functions
 A cutoff of  1.0D-11 yielded   7432 shell pairs
 There are     51260 function pairs (     54593 Cartesian)
 Smallest overlap matrix eigenvalue = 3.13E-06

 Q-Chem warning in module /home/taweetham/qchem/stvman/mkSTV.C, line 257:

 Overlap eigenvalue is smaller than square root of threshold

 Guess MOs from SCF MO coefficient file
 Reading MOs from coefficient file
 Reading MOs from coefficient file
 A restricted hybrid HF-DFT SCF calculation will be
 performed using Pulay DIIS extrapolation
 Exchange:     0.2000 Hartree-Fock + 0.0800 Slater + 0.7200 B88
 Correlation:  0.1900 VWN1RPA + 0.8100 LYP
 Using SG-1 standard quadrature grid
 SCF converges when DIIS error is below 1.0E-08
 Geometry optimization detected.  Setting ReadMinima to 0
 Setting SaveMinima to 0
 ---------------------------------------
  Cycle       Energy         DIIS Error
 ---------------------------------------
    1    -687.3706862586      1.17E-03
    2    -687.3774672539      1.59E-04
    3    -687.3773470385      2.23E-04
    4    -687.3778654897      6.45E-05
    5    -687.3779099033      1.73E-05
    6    -687.3779130708      6.82E-06
    7    -687.3779136470      3.24E-06
    8    -687.3779137328      4.22E-07
    9    -687.3779136707      2.16E-07
   10    -687.3779136786      5.80E-08
   11    -687.3779136747      2.90E-08
   12    -687.3779136721      7.30E-09 Convergence criterion met
 ---------------------------------------
 SCF time:  CPU 521.67 s  wall 521.98 s
 SCF   energy in the final basis set = -687.3779136721
 Total energy in the final basis set = -687.3779136721

 --------------------------------------------------------------

                    Orbital Energies (a.u.)
 --------------------------------------------------------------

 Alpha MOs
 -- Occupied --
-19.161 -19.159 -19.153 -19.142 -19.131 -19.121 -10.262 -10.254
-10.250 -10.249 -10.237 -10.237  -1.074  -1.066  -1.061  -1.046
 -1.039  -1.025  -0.801  -0.766  -0.724  -0.662  -0.614  -0.589
 -0.573  -0.552  -0.533  -0.526  -0.516  -0.494  -0.488  -0.464
 -0.451  -0.445  -0.425  -0.421  -0.397  -0.388  -0.384  -0.380
 -0.369  -0.342  -0.324  -0.321  -0.310  -0.307  -0.284  -0.252
 -- Virtual --
 -0.044  -0.031  -0.026   0.001   0.007   0.013   0.022   0.031
  0.034   0.041   0.046   0.055   0.058   0.071   0.073   0.081
  0.085   0.090   0.099   0.105   0.109   0.114   0.116   0.118
  0.123   0.126   0.128   0.131   0.138   0.141   0.149   0.152
  0.157   0.159   0.165   0.166   0.172   0.175   0.182   0.187
  0.190   0.198   0.205   0.214   0.221   0.225   0.227   0.235
  0.241   0.244   0.257   0.259   0.267   0.271   0.272   0.278
  0.282   0.284   0.296   0.302   0.307   0.313   0.317   0.318
  0.326   0.331   0.337   0.343   0.347   0.352   0.357   0.369
  0.374   0.379   0.386   0.395   0.400   0.410   0.419   0.424
  0.440   0.444   0.448   0.467   0.488   0.495   0.497   0.525
  0.533   0.541   0.566   0.575   0.582   0.592   0.606   0.608
  0.620   0.639   0.654   0.663   0.664   0.675   0.694   0.695
  0.699   0.707   0.717   0.733   0.753   0.755   0.765   0.778
  0.791   0.824   0.889   0.917   0.948   0.955   0.991   1.013
  1.031   1.048   1.054   1.084   1.098   1.107   1.121   1.126
  1.133   1.141   1.165   1.169   1.176   1.194   1.210   1.223
  1.223   1.242   1.261   1.274   1.282   1.306   1.327   1.336
  1.383   1.386   1.404   1.424   1.427   1.456   1.473   1.486
  1.513   1.516   1.536   1.545   1.550   1.564   1.574   1.580
  1.587   1.598   1.615   1.623   1.640   1.654   1.664   1.679
  1.682   1.691   1.703   1.725   1.747   1.775   1.784   1.790
  1.825   1.829   1.868   1.900   1.907   1.922   1.935   1.955
  1.982   2.002   2.033   2.036   2.062   2.071   2.077   2.092
  2.120   2.133   2.167   2.179   2.206   2.250   2.259   2.278
  2.305   2.342   2.391   2.462   2.478   2.498   2.537   2.553
  2.557   2.579   2.591   2.601   2.621   2.650   2.658   2.690
  2.712   2.730   2.788   2.819   2.833   2.843   2.873   2.882
  2.902   2.908   2.936   2.942   2.966   2.980   2.994   3.015
  3.073   3.098   3.109   3.132   3.143   3.158   3.167   3.193
  3.203   3.212   3.232   3.237   3.272   3.274   3.339   3.366
  3.401   3.446   3.497   3.516   3.551   3.783   3.814   3.846
  3.858   3.876   3.887   3.908   3.929   3.948   3.974   3.982
  4.000   4.105   4.145   4.186   4.272   4.333   5.028   5.030
  5.108   5.120   5.136   5.144   5.175   5.354   5.370   5.379
  5.418   5.446   5.619   5.627   5.645   5.673   5.711   5.752
 23.753  23.780  23.796  23.800  23.821  23.891  49.889  49.908
 49.916  49.936  49.961  49.964
 --------------------------------------------------------------

          Ground-State Mulliken Net Atomic Charges

     Atom                 Charge (a.u.)
  ----------------------------------------
      1 C                    -0.339696
      2 C                    -0.476207
      3 O                    -0.250832
      4 H                     0.270618
      5 C                    -0.164370
      6 O                    -0.254099
      7 H                     0.254995
      8 C                    -0.501456
      9 H                     0.180069
     10 H                     0.183504
     11 O                    -0.302165
     12 C                    -0.019141
     13 C                    -0.015287
     14 O                    -0.196568
     15 H                     0.277503
     16 O                    -0.139232
     17 H                     0.192801
     18 O                    -0.199876
     19 H                     0.270387
     20 H                     0.283942
     21 H                     0.259805
     22 H                     0.142485
     23 H                     0.279677
     24 H                     0.263143
  ----------------------------------------
  Sum of atomic charges =    -0.000000

 -----------------------------------------------------------------
                    Cartesian Multipole Moments
 -----------------------------------------------------------------
    Charge (ESU x 10^10)
                -0.0000
    Dipole Moment (Debye)
         X      -5.5437      Y       3.2870      Z      -1.9533
       Tot       6.7344
    Quadrupole Moments (Debye-Ang)
        XX     -65.6522     XY      -3.5855     YY     -71.7787
        XZ      -4.0424     YZ       3.9520     ZZ     -77.5824
    Octopole Moments (Debye-Ang^2)
       XXX    -100.2104    XXY      25.9584    XYY     -26.9018
       YYY      16.0372    XXZ     -26.8935    XYZ      11.7542
       YYZ      -2.1091    XZZ      -9.3848    YZZ      -3.1815
       ZZZ      -1.0334
    Hexadecapole Moments (Debye-Ang^3)
      XXXX   -2168.6878   XXXY     -69.2602   XXYY    -501.6522
      XYYY      21.1610   YYYY    -478.5061   XXXZ     -57.5419
      XXYZ      56.1807   XYYZ      18.1814   YYYZ      16.8033
      XXZZ    -510.9465   XYZZ      -1.0155   YYZZ    -139.3843
      XZZZ      -1.7610   YZZZ       3.8649   ZZZZ    -248.6185
 -----------------------------------------------------------------
 Calculating analytic gradient of the SCF energy
 Gradient of SCF Energy
            1           2           3           4           5           6
    1   0.0005228  -0.0008932  -0.0025542   0.0000172   0.0008204  -0.0031467
    2  -0.0001814  -0.0017829   0.0035006   0.0001383   0.0019468  -0.0021542
    3   0.0006380  -0.0000362  -0.0021771   0.0008590   0.0001682   0.0011989
            7           8           9          10          11          12
    1   0.0000131   0.0015743  -0.0006920  -0.0003501  -0.0040403   0.0031056
    2  -0.0000723   0.0009681  -0.0008891  -0.0005189   0.0037717   0.0032615
    3  -0.0008368   0.0004407  -0.0005251   0.0006500  -0.0003848   0.0042689
           13          14          15          16          17          18
    1  -0.0000325  -0.0033403   0.0000553  -0.0012182   0.0012310  -0.0002121
    2  -0.0200078   0.0006664  -0.0002868   0.0037118  -0.0008951   0.0084111
    3  -0.0060321  -0.0019382  -0.0005667   0.0023443   0.0011593  -0.0032188
           19          20          21          22          23          24
    1   0.0016661   0.0026567   0.0022876  -0.0011933   0.0027039   0.0010191
    2  -0.0018958   0.0002336  -0.0028230   0.0056787  -0.0011203   0.0003390
    3   0.0023175  -0.0014917   0.0005423   0.0045426   0.0013626  -0.0032847
 Max gradient component =       2.001E-02
 RMS gradient           =       3.322E-03
 Gradient time:  CPU 198.08 s  wall 198.07 s
 Geometry Optimization Parameters
   NAtoms,    NIC,     NZ,  NCons,   NDum,   NFix, NCnnct, MaxDiis
       24     166       0       0       0       0       0       0

 Cartesian Hessian Update
 Hessian Updated using BFGS Update


** GEOMETRY OPTIMIZATION IN DELOCALIZED INTERNAL COORDINATES **
   Searching for a Minimum

   Optimization Cycle:   3

                       Coordinates (Angstroms)
     ATOM                X               Y               Z
      1  C         0.8270117694   -0.3454705305    0.1667122664
      2  C        -0.4314998098    0.4865016814   -0.1680600944
      3  O        -0.2982825227    1.7028538421    0.5916591063
      4  H        -0.4575515020    0.7199853397   -1.2380060259
      5  C        -1.7381516610   -0.2464262230    0.1764294839
      6  O        -1.8954401882   -1.2459229941   -0.8416116762
      7  H        -1.6450770681   -0.7330523178    1.1543632864
      8  C        -2.9610209141    0.6629600690    0.2037006028
      9  H        -2.8851129535    1.3700299521    1.0335147356
     10  H        -3.0437912216    1.2102203959   -0.7440439347
     11  O        -4.0900168439   -0.2003035670    0.3784198428
     12  C         2.0626251737    0.1184374809   -0.6309367629
     13  C         3.3836759540   -0.3091717976    0.0169917706
     14  O         0.6837977331   -1.7437146310   -0.0418209670
     15  H         1.0222074385   -0.2040942786    1.2344678420
     16  O         2.1662703198    1.5316125194   -0.8500137350
     17  H         2.0127879271   -0.3382929455   -1.6241359451
     18  O         3.4980175997   -0.6997462084    1.1470041001
     19  H        -0.7566291125    2.4151261532    0.1421378717
     20  H        -2.7538432202   -1.6658866732   -0.7234127352
     21  H        -4.9051135059    0.2895026768    0.2659542852
     22  H         4.2723138763    0.0129426685   -0.5612116074
     23  H        -0.0927248007   -1.9249455581   -0.5855630291
     24  H         1.8305994512    1.9908876018   -0.0726532725
   Point Group: c1    Number of degrees of freedom:    66


   Energy is   -687.377913672

 Hessian Updated using BFGS Update

 63 Hessian modes will be used to form the next step
  Hessian Eigenvalues:
     0.003541    0.003853    0.004536    0.004937    0.005968    0.010395
     0.011379    0.011409    0.011965    0.013124    0.039185    0.041657
     0.043034    0.044190    0.048974    0.049598    0.050510    0.051240
     0.054364    0.057322    0.060459    0.071753    0.072189    0.075305
     0.083287    0.107353    0.133668    0.154687    0.160223    0.161717
     0.166792    0.167620    0.168897    0.185034    0.193146    0.196492
     0.202151    0.207054    0.219523    0.221055    0.281518    0.283575
     0.289902    0.293227    0.299010    0.323983    0.333498    0.336538
     0.337871    0.338306    0.339074    0.339211    0.395683    0.407109
     0.409370    0.413149    0.427932    0.484771    0.524169    0.526393
     0.532872    0.536847    0.983352

 Minimum Search - Taking Simple RFO Step
 Searching for Lamda that Minimizes Along All modes
 Value Taken    Lamda =  -0.00293220
 Step Taken.  Stepsize is  0.229351

                             Maximum     Tolerance    Cnvgd?
         Gradient           0.005700      0.000300      NO
         Displacement       0.112188      0.001200      NO
         Energy change      0.001233      0.000001      NO


 New Cartesian Coordinates Obtained by Inverse Iteration

 Displacement from previous Coordinates is:  0.227887
 ----------------------------------------------------------------
             Standard Nuclear Orientation (Angstroms)
    I     Atom           X                Y                Z
 ----------------------------------------------------------------
    1      C       0.8277234247    -0.3453409170     0.1747370507
    2      C      -0.4237669128     0.4892211659    -0.1618499733
    3      O      -0.2854620686     1.7014379455     0.6013597036
    4      H      -0.4463055802     0.7220925986    -1.2331811501
    5      C      -1.7287675652    -0.2462220201     0.1792229513
    6      O      -1.8836390143    -1.2405566650    -0.8419608003
    7      H      -1.6390653162    -0.7325554107     1.1587473825
    8      C      -2.9524796424     0.6597012142     0.1990419903
    9      H      -2.8811675080     1.3687156443     1.0294070397
   10      H      -3.0286979553     1.2075913573    -0.7502403665
   11      O      -4.0747167171    -0.2121454832     0.3650786927
   12      C       2.0530149271     0.1248098477    -0.6290530902
   13      C       3.3799095772    -0.2712633399     0.0286667680
   14      O       0.6768202721    -1.7413862506    -0.0351713294
   15      H       1.0252212203    -0.2013507714     1.2426344965
   16      O       2.1254143298     1.5368399703    -0.8523111064
   17      H       2.0074176821    -0.3355738191    -1.6218694296
   18      O       3.4995590266    -0.7232370710     1.1374774353
   19      H      -0.7364312649     2.4157717283     0.1419722473
   20      H      -2.7472064681    -1.6533019870    -0.7169884778
   21      H      -4.8898152620     0.2816560410     0.2461608405
   22      H       4.2674836518    -0.0259068027    -0.5905573499
   23      H      -0.1117776674    -1.9033571819    -0.5716642939
   24      H       1.7717867492     1.9783928625    -0.0697738227
 ----------------------------------------------------------------
 Molecular Point Group                 C1    NOp =  1
 Largest Abelian Subgroup              C1    NOp =  1
 Nuclear Repulsion Energy =   789.6505778724 hartrees
 There are       48 alpha and       48 beta electrons
 Applying Cartesian multipole field
    Component          Value
    ---------          -----
     (2,0,0)        1.00000E-11
     (0,2,0)        2.00000E-11
     (0,0,2)       -3.00000E-11
 Nucleus-field energy     =     0.0000000232 hartrees
 Requested basis set is 6-311++G(d,p)
 There are 132 shells and 348 basis functions
 A cutoff of  1.0D-11 yielded   7442 shell pairs
 There are     51353 function pairs (     54694 Cartesian)
 Smallest overlap matrix eigenvalue = 3.12E-06

 Q-Chem warning in module /home/taweetham/qchem/stvman/mkSTV.C, line 257:

 Overlap eigenvalue is smaller than square root of threshold

 Guess MOs from SCF MO coefficient file
 Reading MOs from coefficient file
 Reading MOs from coefficient file
 A restricted hybrid HF-DFT SCF calculation will be
 performed using Pulay DIIS extrapolation
 Exchange:     0.2000 Hartree-Fock + 0.0800 Slater + 0.7200 B88
 Correlation:  0.1900 VWN1RPA + 0.8100 LYP
 Using SG-1 standard quadrature grid
 SCF converges when DIIS error is below 1.0E-08
 Geometry optimization detected.  Setting ReadMinima to 0
 Setting SaveMinima to 0
 ---------------------------------------
  Cycle       Energy         DIIS Error
 ---------------------------------------
    1    -687.3749564756      6.54E-04
    2    -687.3792833749      6.57E-05
    3    -687.3793217438      6.40E-05
    4    -687.3793627635      2.24E-05
    5    -687.3793676511      6.93E-06
    6    -687.3793686029      4.11E-06
    7    -687.3793686838      1.72E-06
    8    -687.3793686365      2.44E-07
    9    -687.3793686615      1.49E-07
   10    -687.3793686712      4.81E-08
   11    -687.3793686691      1.52E-08
   12    -687.3793686686      3.97E-09 Convergence criterion met
 ---------------------------------------
 SCF time:  CPU 514.15 s  wall 514.74 s
 SCF   energy in the final basis set = -687.3793686686
 Total energy in the final basis set = -687.3793686686

 --------------------------------------------------------------

                    Orbital Energies (a.u.)
 --------------------------------------------------------------

 Alpha MOs
 -- Occupied --
-19.163 -19.160 -19.154 -19.140 -19.131 -19.120 -10.263 -10.254
-10.250 -10.249 -10.237 -10.236  -1.076  -1.066  -1.061  -1.047
 -1.039  -1.025  -0.802  -0.766  -0.723  -0.662  -0.614  -0.590
 -0.573  -0.553  -0.534  -0.525  -0.516  -0.495  -0.488  -0.464
 -0.451  -0.446  -0.424  -0.422  -0.398  -0.389  -0.385  -0.381
 -0.370  -0.343  -0.324  -0.322  -0.311  -0.307  -0.283  -0.252
 -- Virtual --
 -0.044  -0.032  -0.027   0.001   0.007   0.013   0.022   0.031
  0.035   0.041   0.046   0.055   0.057   0.072   0.074   0.081
  0.085   0.091   0.099   0.106   0.109   0.114   0.116   0.118
  0.123   0.126   0.128   0.131   0.138   0.141   0.149   0.153
  0.156   0.159   0.165   0.165   0.172   0.176   0.181   0.187
  0.191   0.199   0.206   0.214   0.221   0.224   0.226   0.235
  0.241   0.247   0.257   0.259   0.266   0.270   0.273   0.279
  0.281   0.285   0.298   0.303   0.309   0.313   0.317   0.317
  0.326   0.331   0.335   0.344   0.347   0.351   0.359   0.370
  0.374   0.379   0.388   0.396   0.402   0.410   0.418   0.426
  0.440   0.445   0.451   0.469   0.487   0.495   0.498   0.523
  0.531   0.539   0.567   0.573   0.582   0.592   0.604   0.609
  0.617   0.638   0.654   0.662   0.665   0.674   0.691   0.694
  0.702   0.708   0.716   0.733   0.753   0.754   0.766   0.778
  0.791   0.825   0.886   0.919   0.949   0.954   0.993   1.012
  1.031   1.054   1.065   1.077   1.097   1.109   1.123   1.127
  1.135   1.138   1.167   1.174   1.177   1.197   1.208   1.224
  1.226   1.239   1.269   1.273   1.282   1.303   1.315   1.334
  1.380   1.384   1.401   1.420   1.429   1.455   1.472   1.490
  1.514   1.520   1.536   1.546   1.553   1.566   1.575   1.585
  1.588   1.596   1.613   1.619   1.640   1.653   1.664   1.678
  1.688   1.700   1.711   1.726   1.749   1.774   1.785   1.796
  1.825   1.829   1.866   1.903   1.905   1.924   1.932   1.957
  1.982   2.001   2.031   2.034   2.065   2.073   2.079   2.094
  2.118   2.133   2.168   2.185   2.208   2.254   2.260   2.278
  2.307   2.341   2.395   2.460   2.473   2.497   2.537   2.552
  2.560   2.581   2.593   2.602   2.618   2.652   2.663   2.696
  2.717   2.729   2.789   2.819   2.834   2.845   2.873   2.883
  2.905   2.912   2.939   2.946   2.972   2.982   2.997   3.017
  3.073   3.103   3.112   3.135   3.144   3.159   3.173   3.195
  3.205   3.217   3.234   3.240   3.273   3.278   3.342   3.360
  3.400   3.445   3.496   3.515   3.557   3.779   3.820   3.843
  3.853   3.873   3.886   3.904   3.929   3.947   3.976   3.985
  4.002   4.109   4.151   4.191   4.277   4.333   5.028   5.031
  5.109   5.123   5.137   5.151   5.179   5.358   5.373   5.389
  5.422   5.454   5.615   5.624   5.639   5.667   5.712   5.747
 23.754  23.782  23.802  23.804  23.821  23.888  49.887  49.907
 49.915  49.938  49.961  49.967
 --------------------------------------------------------------

          Ground-State Mulliken Net Atomic Charges

     Atom                 Charge (a.u.)
  ----------------------------------------
      1 C                    -0.371362
      2 C                    -0.466271
      3 O                    -0.250403
      4 H                     0.272867
      5 C                    -0.175001
      6 O                    -0.249749
      7 H                     0.256404
      8 C                    -0.501957
      9 H                     0.180189
     10 H                     0.183401
     11 O                    -0.299664
     12 C                    -0.011097
     13 C                    -0.010718
     14 O                    -0.195406
     15 H                     0.279944
     16 O                    -0.136671
     17 H                     0.197603
     18 O                    -0.199073
     19 H                     0.271308
     20 H                     0.284351
     21 H                     0.259987
     22 H                     0.141934
     23 H                     0.279331
     24 H                     0.260056
  ----------------------------------------
  Sum of atomic charges =     0.000000

 -----------------------------------------------------------------
                    Cartesian Multipole Moments
 -----------------------------------------------------------------
    Charge (ESU x 10^10)
                 0.0000
    Dipole Moment (Debye)
         X      -5.6169      Y       3.3535      Z      -1.9314
       Tot       6.8209
    Quadrupole Moments (Debye-Ang)
        XX     -65.5458     XY      -3.4619     YY     -72.2410
        XZ      -4.0556     YZ       3.9243     ZZ     -77.5028
    Octopole Moments (Debye-Ang^2)
       XXX    -100.4683    XXY      26.0250    XYY     -27.5806
       YYY      15.9343    XXZ     -27.4233    XYZ      11.9971
       YYZ      -1.9963    XZZ      -9.0428    YZZ      -3.2755
       ZZZ      -1.2173
    Hexadecapole Moments (Debye-Ang^3)
      XXXX   -2151.3961   XXXY     -66.6135   XXYY    -502.1328
      XYYY      19.2296   YYYY    -480.9899   XXXZ     -59.3374
      XXYZ      56.2137   XYYZ      17.1871   YYYZ      17.1513
      XXZZ    -505.8189   XYZZ      -1.1084   YYZZ    -139.7290
      XZZZ      -3.7908   YZZZ       4.5232   ZZZZ    -247.6926
 -----------------------------------------------------------------
 Calculating analytic gradient of the SCF energy
 Gradient of SCF Energy
            1           2           3           4           5           6
    1  -0.0000681  -0.0001600   0.0002811   0.0001470   0.0002214  -0.0003298
    2   0.0003817  -0.0002176   0.0004361  -0.0001260  -0.0003485  -0.0004392
    3   0.0004542  -0.0002879  -0.0002347  -0.0000323  -0.0000571   0.0002933
            7           8           9          10          11          12
    1  -0.0000071   0.0000129  -0.0000071  -0.0000394  -0.0002884  -0.0000861
    2  -0.0001177   0.0002647  -0.0002396  -0.0000461   0.0005369   0.0000187
    3  -0.0001200   0.0000617  -0.0001187   0.0000453  -0.0000408  -0.0001730
           13          14          15          16          17          18
    1  -0.0006036  -0.0013083   0.0000286  -0.0004686  -0.0001533   0.0004775
    2  -0.0007761   0.0006823  -0.0000762   0.0000106   0.0001457   0.0002715
    3   0.0002462  -0.0004725  -0.0000586   0.0007900  -0.0001368  -0.0003065
           19          20          21          22          23          24
    1   0.0004488   0.0007147   0.0006212  -0.0001162   0.0007228  -0.0000400
    2  -0.0005872   0.0002319  -0.0004313   0.0001846   0.0005196  -0.0002788
    3   0.0003485  -0.0001679   0.0000126   0.0003551   0.0004446  -0.0008447
 Max gradient component =       1.308E-03
 RMS gradient           =       3.829E-04
 Gradient time:  CPU 198.59 s  wall 198.57 s
 Geometry Optimization Parameters
   NAtoms,    NIC,     NZ,  NCons,   NDum,   NFix, NCnnct, MaxDiis
       24     166       0       0       0       0       0       0

 Cartesian Hessian Update
 Hessian Updated using BFGS Update


** GEOMETRY OPTIMIZATION IN DELOCALIZED INTERNAL COORDINATES **
   Searching for a Minimum

   Optimization Cycle:   4

                       Coordinates (Angstroms)
     ATOM                X               Y               Z
      1  C         0.8277234247   -0.3453409170    0.1747370507
      2  C        -0.4237669128    0.4892211659   -0.1618499733
      3  O        -0.2854620686    1.7014379455    0.6013597036
      4  H        -0.4463055802    0.7220925986   -1.2331811501
      5  C        -1.7287675652   -0.2462220201    0.1792229513
      6  O        -1.8836390143   -1.2405566650   -0.8419608003
      7  H        -1.6390653162   -0.7325554107    1.1587473825
      8  C        -2.9524796424    0.6597012142    0.1990419903
      9  H        -2.8811675080    1.3687156443    1.0294070397
     10  H        -3.0286979553    1.2075913573   -0.7502403665
     11  O        -4.0747167171   -0.2121454832    0.3650786927
     12  C         2.0530149271    0.1248098477   -0.6290530902
     13  C         3.3799095772   -0.2712633399    0.0286667680
     14  O         0.6768202721   -1.7413862506   -0.0351713294
     15  H         1.0252212203   -0.2013507714    1.2426344965
     16  O         2.1254143298    1.5368399703   -0.8523111064
     17  H         2.0074176821   -0.3355738191   -1.6218694296
     18  O         3.4995590266   -0.7232370710    1.1374774353
     19  H        -0.7364312649    2.4157717283    0.1419722473
     20  H        -2.7472064681   -1.6533019870   -0.7169884778
     21  H        -4.8898152620    0.2816560410    0.2461608405
     22  H         4.2674836518   -0.0259068027   -0.5905573499
     23  H        -0.1117776674   -1.9033571819   -0.5716642939
     24  H         1.7717867492    1.9783928625   -0.0697738227
   Point Group: c1    Number of degrees of freedom:    66


   Energy is   -687.379368669

 Hessian Updated using BFGS Update

 64 Hessian modes will be used to form the next step
  Hessian Eigenvalues:
     0.003545    0.003907    0.004541    0.004933    0.005969    0.010406
     0.011403    0.011457    0.011964    0.013133    0.039585    0.041257
     0.043030    0.044146    0.048953    0.049664    0.050288    0.051248
     0.055014    0.057311    0.060423    0.071705    0.072369    0.075238
     0.083447    0.107366    0.133667    0.151933    0.159967    0.160284
     0.161279    0.166882    0.167277    0.171566    0.184956    0.193145
     0.196995    0.201824    0.208372    0.219489    0.223171    0.283324
     0.286750    0.291459    0.293258    0.299176    0.323790    0.333538
     0.336527    0.337834    0.338314    0.339092    0.339268    0.395703
     0.407095    0.409626    0.414047    0.429479    0.477354    0.524185
     0.526392    0.532642    0.536788    0.982251

 Minimum Search - Taking Simple RFO Step
 Searching for Lamda that Minimizes Along All modes
 Value Taken    Lamda =  -0.00014553
 Step Taken.  Stepsize is  0.094321

                             Maximum     Tolerance    Cnvgd?
         Gradient           0.002474      0.000300      NO
         Displacement       0.031421      0.001200      NO
         Energy change     -0.001455      0.000001      NO


 New Cartesian Coordinates Obtained by Inverse Iteration

 Displacement from previous Coordinates is:  0.229164
 ----------------------------------------------------------------
             Standard Nuclear Orientation (Angstroms)
    I     Atom           X                Y                Z
 ----------------------------------------------------------------
    1      C       0.8305737774    -0.3495316398     0.1644520310
    2      C      -0.4283179760     0.4772679910    -0.1784099642
    3      O      -0.2964146462     1.6997744551     0.5692992086
    4      H      -0.4555529252     0.6998077935    -1.2520151230
    5      C      -1.7349266477    -0.2511130586     0.1749488109
    6      O      -1.9096174563    -1.2435530739    -0.8446050659
    7      H      -1.6393887598    -0.7355793474     1.1551631625
    8      C      -2.9532945361     0.6622510327     0.2054285562
    9      H      -2.8687735044     1.3738680012     1.0331947902
   10      H      -3.0346011930     1.2091819015    -0.7443877982
   11      O      -4.0798131756    -0.2018318702     0.3841763267
   12      C       2.0613944802     0.1352005732    -0.6251236556
   13      C       3.3845644151    -0.2663518889     0.0365736488
   14      O       0.7010733503    -1.7492566759    -0.0433292045
   15      H       1.0183075528    -0.2031604353     1.2340739224
   16      O       2.1353183346     1.5504492658    -0.8286001510
   17      H       2.0246256074    -0.3144545709    -1.6232953339
   18      O       3.4943639022    -0.7287307944     1.1427974842
   19      H      -0.7551337252     2.4051070181     0.1008977390
   20      H      -2.7775534639    -1.6464569171    -0.7081199081
   21      H      -4.8928758587     0.2999188482     0.2744716864
   22      H       4.2762467158    -0.0215031525    -0.5780251793
   23      H      -0.0825391598    -1.9263758725    -0.5849401159
   24      H       1.7873868106     1.9791050733    -0.0347404591
 ----------------------------------------------------------------
 Molecular Point Group                 C1    NOp =  1
 Largest Abelian Subgroup              C1    NOp =  1
 Nuclear Repulsion Energy =   788.6051492121 hartrees
 There are       48 alpha and       48 beta electrons
 Applying Cartesian multipole field
    Component          Value
    ---------          -----
     (2,0,0)        1.00000E-11
     (0,2,0)        2.00000E-11
     (0,0,2)       -3.00000E-11
 Nucleus-field energy     =     0.0000000234 hartrees
 Requested basis set is 6-311++G(d,p)
 There are 132 shells and 348 basis functions
 A cutoff of  1.0D-11 yielded   7435 shell pairs
 There are     51293 function pairs (     54627 Cartesian)
 Smallest overlap matrix eigenvalue = 3.11E-06

 Q-Chem warning in module /home/taweetham/qchem/stvman/mkSTV.C, line 257:

 Overlap eigenvalue is smaller than square root of threshold

 Guess MOs from SCF MO coefficient file
 Reading MOs from coefficient file
 Reading MOs from coefficient file
 A restricted hybrid HF-DFT SCF calculation will be
 performed using Pulay DIIS extrapolation
 Exchange:     0.2000 Hartree-Fock + 0.0800 Slater + 0.7200 B88
 Correlation:  0.1900 VWN1RPA + 0.8100 LYP
 Using SG-1 standard quadrature grid
 SCF converges when DIIS error is below 1.0E-08
 Geometry optimization detected.  Setting ReadMinima to 0
 Setting SaveMinima to 0
 ---------------------------------------
  Cycle       Energy         DIIS Error
 ---------------------------------------
    1    -687.3747914862      3.41E-04
    2    -687.3792820108      6.76E-05
    3    -687.3792361761      9.79E-05
    4    -687.3793367418      1.67E-05
    5    -687.3793393811      9.37E-06
    6    -687.3793401240      2.09E-06
    7    -687.3793399673      8.10E-07
    8    -687.3793400810      1.19E-07
    9    -687.3793400711      5.93E-08
   10    -687.3793400664      1.44E-08
   11    -687.3793400655      3.67E-09 Convergence criterion met
 ---------------------------------------
 SCF time:  CPU 472.88 s  wall 473.40 s
 SCF   energy in the final basis set = -687.3793400655
 Total energy in the final basis set = -687.3793400655

 --------------------------------------------------------------

                    Orbital Energies (a.u.)
 --------------------------------------------------------------

 Alpha MOs
 -- Occupied --
-19.163 -19.160 -19.153 -19.140 -19.131 -19.123 -10.263 -10.254
-10.249 -10.249 -10.237 -10.237  -1.075  -1.066  -1.061  -1.045
 -1.039  -1.026  -0.801  -0.766  -0.723  -0.662  -0.613  -0.589
 -0.573  -0.552  -0.532  -0.525  -0.515  -0.495  -0.488  -0.463
 -0.451  -0.446  -0.424  -0.422  -0.398  -0.389  -0.384  -0.380
 -0.370  -0.343  -0.325  -0.321  -0.310  -0.307  -0.284  -0.252
 -- Virtual --
 -0.044  -0.032  -0.026   0.001   0.007   0.013   0.023   0.031
  0.034   0.041   0.046   0.055   0.058   0.071   0.074   0.081
  0.085   0.090   0.099   0.105   0.108   0.114   0.116   0.118
  0.123   0.126   0.128   0.132   0.138   0.141   0.148   0.153
  0.156   0.159   0.164   0.166   0.172   0.175   0.181   0.187
  0.190   0.198   0.205   0.215   0.221   0.224   0.226   0.234
  0.241   0.245   0.257   0.258   0.266   0.270   0.273   0.278
  0.281   0.284   0.297   0.302   0.309   0.313   0.317   0.318
  0.326   0.330   0.336   0.344   0.347   0.352   0.358   0.369
  0.374   0.377   0.388   0.396   0.400   0.409   0.420   0.426
  0.440   0.445   0.449   0.469   0.486   0.494   0.498   0.522
  0.530   0.539   0.566   0.574   0.582   0.591   0.603   0.608
  0.617   0.639   0.653   0.661   0.664   0.675   0.690   0.694
  0.699   0.707   0.716   0.734   0.752   0.754   0.765   0.779
  0.791   0.826   0.886   0.919   0.948   0.954   0.993   1.014
  1.030   1.054   1.064   1.075   1.098   1.110   1.122   1.125
  1.134   1.137   1.167   1.172   1.177   1.196   1.207   1.224
  1.226   1.237   1.267   1.270   1.279   1.304   1.310   1.334
  1.380   1.383   1.398   1.418   1.430   1.458   1.471   1.489
  1.513   1.518   1.536   1.545   1.553   1.567   1.575   1.586
  1.587   1.595   1.612   1.618   1.639   1.652   1.663   1.679
  1.687   1.700   1.712   1.723   1.750   1.772   1.785   1.796
  1.823   1.830   1.865   1.902   1.904   1.920   1.932   1.955
  1.981   1.999   2.029   2.033   2.063   2.072   2.079   2.092
  2.116   2.132   2.166   2.182   2.205   2.245   2.258   2.277
  2.299   2.339   2.390   2.460   2.472   2.497   2.537   2.553
  2.559   2.581   2.594   2.601   2.618   2.655   2.661   2.694
  2.715   2.728   2.790   2.818   2.834   2.845   2.873   2.883
  2.906   2.910   2.940   2.944   2.973   2.978   2.996   3.016
  3.073   3.099   3.109   3.132   3.140   3.160   3.171   3.194
  3.202   3.211   3.232   3.238   3.271   3.274   3.342   3.359
  3.397   3.443   3.494   3.514   3.556   3.777   3.818   3.841
  3.851   3.872   3.883   3.902   3.927   3.944   3.976   3.985
  3.999   4.108   4.147   4.189   4.273   4.332   5.028   5.031
  5.107   5.120   5.133   5.153   5.179   5.358   5.373   5.388
  5.419   5.451   5.611   5.619   5.637   5.664   5.711   5.741
 23.753  23.781  23.797  23.803  23.819  23.886  49.886  49.907
 49.915  49.936  49.957  49.965
 --------------------------------------------------------------

          Ground-State Mulliken Net Atomic Charges

     Atom                 Charge (a.u.)
  ----------------------------------------
      1 C                    -0.364816
      2 C                    -0.454465
      3 O                    -0.253075
      4 H                     0.271700
      5 C                    -0.179253
      6 O                    -0.247743
      7 H                     0.254472
      8 C                    -0.501140
      9 H                     0.181045
     10 H                     0.184043
     11 O                    -0.299638
     12 C                    -0.024971
     13 C                    -0.008679
     14 O                    -0.193476
     15 H                     0.279068
     16 O                    -0.135800
     17 H                     0.196954
     18 O                    -0.198873
     19 H                     0.271375
     20 H                     0.282597
     21 H                     0.259800
     22 H                     0.142255
     23 H                     0.276593
     24 H                     0.262029
  ----------------------------------------
  Sum of atomic charges =    -0.000000

 -----------------------------------------------------------------
                    Cartesian Multipole Moments
 -----------------------------------------------------------------
    Charge (ESU x 10^10)
                 0.0000
    Dipole Moment (Debye)
         X      -5.5391      Y       3.3282      Z      -1.9195
       Tot       6.7412
    Quadrupole Moments (Debye-Ang)
        XX     -65.5473     XY      -3.5325     YY     -72.3997
        XZ      -4.1682     YZ       3.9337     ZZ     -77.3797
    Octopole Moments (Debye-Ang^2)
       XXX     -99.6216    XXY      26.7407    XYY     -27.8083
       YYY      15.1743    XXZ     -26.8329    XYZ      12.2839
       YYZ      -1.9310    XZZ      -8.6141    YZZ      -2.8422
       ZZZ      -1.2528
    Hexadecapole Moments (Debye-Ang^3)
      XXXX   -2158.8603   XXXY     -67.6366   XXYY    -504.6545
      XYYY      18.5948   YYYY    -484.8141   XXXZ     -62.2487
      XXYZ      56.8022   XYYZ      17.2968   YYYZ      17.4963
      XXZZ    -507.7550   XYZZ      -0.8244   YYZZ    -139.4911
      XZZZ      -4.5694   YZZZ       4.8188   ZZZZ    -245.9742
 -----------------------------------------------------------------
 Calculating analytic gradient of the SCF energy
 Gradient of SCF Energy
            1           2           3           4           5           6
    1   0.0001199  -0.0002342   0.0003819  -0.0000200  -0.0001092  -0.0006147
    2  -0.0010760  -0.0001570  -0.0002530   0.0002600   0.0003228   0.0007367
    3  -0.0005571   0.0001777  -0.0003153   0.0000275   0.0004906  -0.0005419
            7           8           9          10          11          12
    1   0.0000001  -0.0003062   0.0001722   0.0000488   0.0005386   0.0002263
    2   0.0001136  -0.0006293   0.0001934   0.0001259  -0.0003638   0.0002532
    3   0.0000573  -0.0003476   0.0001292  -0.0000289   0.0001585   0.0001298
           13          14          15          16          17          18
    1  -0.0000866   0.0015451   0.0001276   0.0002557  -0.0001455  -0.0000566
    2   0.0006532  -0.0000893   0.0000129   0.0001931  -0.0002275  -0.0004803
    3  -0.0004925   0.0012988  -0.0000470  -0.0003724   0.0000571   0.0005659
           19          20          21          22          23          24
    1  -0.0005661  -0.0005011  -0.0004128   0.0001430  -0.0003560  -0.0001501
    2   0.0004367  -0.0001033   0.0003518   0.0000520  -0.0003110  -0.0000146
    3  -0.0002423   0.0001464  -0.0001324  -0.0001685  -0.0006280   0.0006351
 Max gradient component =       1.545E-03
 RMS gradient           =       4.210E-04
 Gradient time:  CPU 199.34 s  wall 199.36 s
 Geometry Optimization Parameters
   NAtoms,    NIC,     NZ,  NCons,   NDum,   NFix, NCnnct, MaxDiis
       24     166       0       0       0       0       0       0

 Cartesian Hessian Update
 Hessian Updated using BFGS Update


** GEOMETRY OPTIMIZATION IN DELOCALIZED INTERNAL COORDINATES **
   Searching for a Minimum

   Optimization Cycle:   5

                       Coordinates (Angstroms)
     ATOM                X               Y               Z
      1  C         0.8305737774   -0.3495316398    0.1644520310
      2  C        -0.4283179760    0.4772679910   -0.1784099642
      3  O        -0.2964146462    1.6997744551    0.5692992086
      4  H        -0.4555529252    0.6998077935   -1.2520151230
      5  C        -1.7349266477   -0.2511130586    0.1749488109
      6  O        -1.9096174563   -1.2435530739   -0.8446050659
      7  H        -1.6393887598   -0.7355793474    1.1551631625
      8  C        -2.9532945361    0.6622510327    0.2054285562
      9  H        -2.8687735044    1.3738680012    1.0331947902
     10  H        -3.0346011930    1.2091819015   -0.7443877982
     11  O        -4.0798131756   -0.2018318702    0.3841763267
     12  C         2.0613944802    0.1352005732   -0.6251236556
     13  C         3.3845644151   -0.2663518889    0.0365736488
     14  O         0.7010733503   -1.7492566759   -0.0433292045
     15  H         1.0183075528   -0.2031604353    1.2340739224
     16  O         2.1353183346    1.5504492658   -0.8286001510
     17  H         2.0246256074   -0.3144545709   -1.6232953339
     18  O         3.4943639022   -0.7287307944    1.1427974842
     19  H        -0.7551337252    2.4051070181    0.1008977390
     20  H        -2.7775534639   -1.6464569171   -0.7081199081
     21  H        -4.8928758587    0.2999188482    0.2744716864
     22  H         4.2762467158   -0.0215031525   -0.5780251793
     23  H        -0.0825391598   -1.9263758725   -0.5849401159
     24  H         1.7873868106    1.9791050733   -0.0347404591
   Point Group: c1    Number of degrees of freedom:    66


   Energy is   -687.379340066

 Hessian Updated using BFGS Update

 65 Hessian modes will be used to form the next step
  Hessian Eigenvalues:
     0.003656    0.004013    0.004786    0.005918    0.006094    0.010400
     0.011166    0.011419    0.011961    0.013234    0.039011    0.042473
     0.043000    0.045835    0.048994    0.050067    0.050994    0.054945
     0.056201    0.057297    0.060543    0.071731    0.073188    0.077632
     0.083430    0.107369    0.133539    0.149944    0.159888    0.160073
     0.160234    0.161133    0.166958    0.167281    0.177189    0.182032
     0.193182    0.201141    0.203716    0.218234    0.220123    0.240954
     0.281591    0.288754    0.293052    0.298685    0.323753    0.333472
     0.336404    0.337474    0.337981    0.338707    0.339158    0.351651
     0.395696    0.407160    0.410388    0.413756    0.427314    0.487848
     0.524345    0.526396    0.533149    0.536781    0.983762

 Minimum Search - Taking Simple RFO Step
 Searching for Lamda that Minimizes Along All modes
 Value Taken    Lamda =  -0.00015353
 Step Taken.  Stepsize is  0.085705

                             Maximum     Tolerance    Cnvgd?
         Gradient           0.003317      0.000300      NO
         Displacement       0.034159      0.001200      NO
         Energy change      0.000029      0.000001      NO


 New Cartesian Coordinates Obtained by Inverse Iteration

 Displacement from previous Coordinates is:  0.209432
 ----------------------------------------------------------------
             Standard Nuclear Orientation (Angstroms)
    I     Atom           X                Y                Z
 ----------------------------------------------------------------
    1      C       0.8294158092    -0.3420810586     0.1698572410
    2      C      -0.4275050753     0.4906875280    -0.1628593009
    3      O      -0.2978884599     1.7034079827     0.6011463327
    4      H      -0.4541318710     0.7246584951    -1.2339585608
    5      C      -1.7320923674    -0.2457579852     0.1802432740
    6      O      -1.8857461400    -1.2449152173    -0.8362225151
    7      H      -1.6419000145    -0.7265165818     1.1627258971
    8      C      -2.9581403794     0.6580445428     0.1959626906
    9      H      -2.8880199341     1.3727141297     1.0222187444
   10      H      -3.0347276437     1.2009972333    -0.7563744053
   11      O      -4.0800890556    -0.2140611594     0.3663614405
   12      C       2.0583342609     0.1313789062    -0.6300989343
   13      C       3.3831452363    -0.2753236127     0.0253887785
   14      O       0.6861037593    -1.7405364976    -0.0397249796
   15      H       1.0256968295    -0.1985869325     1.2383057025
   16      O       2.1412710687     1.5445735531    -0.8444022291
   17      H       2.0130515989    -0.3241027672    -1.6251228910
   18      O       3.4971673158    -0.7239754902     1.1364980478
   19      H      -0.7529654995     2.4155143507     0.1401308013
   20      H      -2.7505517746    -1.6565447603    -0.7078798288
   21      H      -4.8960080693     0.2808475692     0.2492560213
   22      H       4.2719235443    -0.0487427905    -0.6001030294
   23      H      -0.1062678699    -1.9107623311    -0.5702095535
   24      H       1.8049766498     1.9831155496    -0.0512533356
 ----------------------------------------------------------------
 Molecular Point Group                 C1    NOp =  1
 Largest Abelian Subgroup              C1    NOp =  1
 Nuclear Repulsion Energy =   788.7704914383 hartrees
 There are       48 alpha and       48 beta electrons
 Applying Cartesian multipole field
    Component          Value
    ---------          -----
     (2,0,0)        1.00000E-11
     (0,2,0)        2.00000E-11
     (0,0,2)       -3.00000E-11
 Nucleus-field energy     =     0.0000000233 hartrees
 Requested basis set is 6-311++G(d,p)
 There are 132 shells and 348 basis functions
 A cutoff of  1.0D-11 yielded   7436 shell pairs
 There are     51302 function pairs (     54641 Cartesian)
 Smallest overlap matrix eigenvalue = 3.12E-06

 Q-Chem warning in module /home/taweetham/qchem/stvman/mkSTV.C, line 257:

 Overlap eigenvalue is smaller than square root of threshold

 Guess MOs from SCF MO coefficient file
 Reading MOs from coefficient file
 Reading MOs from coefficient file
 A restricted hybrid HF-DFT SCF calculation will be
 performed using Pulay DIIS extrapolation
 Exchange:     0.2000 Hartree-Fock + 0.0800 Slater + 0.7200 B88
 Correlation:  0.1900 VWN1RPA + 0.8100 LYP
 Using SG-1 standard quadrature grid
 SCF converges when DIIS error is below 1.0E-08
 Geometry optimization detected.  Setting ReadMinima to 0
 Setting SaveMinima to 0
 ---------------------------------------
  Cycle       Energy         DIIS Error
 ---------------------------------------
    1    -687.3783472990      3.09E-04
    2    -687.3793659971      5.42E-05
    3    -687.3793460499      7.41E-05
    4    -687.3794034748      1.30E-05
    5    -687.3794043350      6.18E-06
    6    -687.3794050505      2.33E-06
    7    -687.3794052653      8.01E-07
    8    -687.3794051288      1.30E-07
    9    -687.3794051663      6.17E-08
   10    -687.3794051679      3.17E-08
   11    -687.3794051691      6.45E-09 Convergence criterion met
 ---------------------------------------
 SCF time:  CPU 478.94 s  wall 479.59 s
 SCF   energy in the final basis set = -687.3794051691
 Total energy in the final basis set = -687.3794051691

 --------------------------------------------------------------

                    Orbital Energies (a.u.)
 --------------------------------------------------------------

 Alpha MOs
 -- Occupied --
-19.162 -19.160 -19.154 -19.141 -19.131 -19.121 -10.263 -10.254
-10.250 -10.249 -10.237 -10.236  -1.076  -1.066  -1.061  -1.046
 -1.039  -1.024  -0.801  -0.766  -0.723  -0.662  -0.613  -0.589
 -0.573  -0.552  -0.533  -0.525  -0.516  -0.495  -0.487  -0.463
 -0.451  -0.446  -0.425  -0.422  -0.398  -0.389  -0.384  -0.381
 -0.370  -0.343  -0.324  -0.322  -0.310  -0.307  -0.283  -0.252
 -- Virtual --
 -0.044  -0.032  -0.026   0.001   0.007   0.013   0.022   0.031
  0.034   0.041   0.046   0.055   0.058   0.071   0.073   0.081
  0.085   0.091   0.099   0.106   0.109   0.114   0.116   0.118
  0.123   0.126   0.128   0.131   0.138   0.141   0.148   0.153
  0.156   0.159   0.164   0.165   0.172   0.176   0.181   0.187
  0.191   0.199   0.205   0.214   0.221   0.224   0.226   0.235
  0.241   0.246   0.257   0.258   0.266   0.270   0.273   0.278
  0.281   0.284   0.298   0.303   0.309   0.312   0.317   0.318
  0.326   0.330   0.335   0.344   0.347   0.351   0.358   0.369
  0.374   0.378   0.388   0.396   0.401   0.410   0.418   0.425
  0.440   0.444   0.450   0.468   0.487   0.494   0.498   0.522
  0.531   0.539   0.566   0.573   0.582   0.591   0.604   0.608
  0.617   0.638   0.653   0.662   0.664   0.674   0.691   0.694
  0.701   0.708   0.716   0.734   0.753   0.754   0.765   0.778
  0.791   0.825   0.886   0.918   0.949   0.954   0.993   1.012
  1.031   1.054   1.066   1.077   1.098   1.109   1.122   1.127
  1.135   1.139   1.166   1.173   1.177   1.196   1.208   1.224
  1.225   1.239   1.267   1.272   1.281   1.303   1.312   1.334
  1.381   1.383   1.402   1.420   1.429   1.456   1.471   1.488
  1.513   1.517   1.535   1.546   1.551   1.566   1.574   1.585
  1.587   1.596   1.612   1.619   1.639   1.653   1.662   1.679
  1.687   1.698   1.711   1.726   1.749   1.772   1.785   1.795
  1.824   1.829   1.865   1.901   1.905   1.923   1.932   1.956
  1.981   2.000   2.030   2.034   2.062   2.073   2.078   2.092
  2.117   2.130   2.166   2.184   2.207   2.253   2.259   2.278
  2.305   2.341   2.394   2.460   2.473   2.497   2.536   2.552
  2.560   2.581   2.593   2.601   2.618   2.653   2.661   2.693
  2.716   2.728   2.789   2.818   2.834   2.845   2.873   2.882
  2.905   2.910   2.938   2.944   2.970   2.980   2.995   3.015
  3.072   3.101   3.111   3.132   3.142   3.159   3.170   3.194
  3.203   3.214   3.232   3.238   3.271   3.276   3.341   3.360
  3.399   3.444   3.494   3.513   3.556   3.778   3.816   3.841
  3.852   3.872   3.884   3.903   3.928   3.945   3.975   3.985
  4.001   4.108   4.149   4.189   4.274   4.332   5.028   5.031
  5.108   5.121   5.135   5.147   5.179   5.358   5.372   5.387
  5.422   5.452   5.612   5.620   5.637   5.664   5.711   5.745
 23.753  23.781  23.798  23.803  23.819  23.887  49.886  49.907
 49.915  49.936  49.960  49.966
 --------------------------------------------------------------

          Ground-State Mulliken Net Atomic Charges

     Atom                 Charge (a.u.)
  ----------------------------------------
      1 C                    -0.353735
      2 C                    -0.467969
      3 O                    -0.249752
      4 H                     0.271495
      5 C                    -0.172502
      6 O                    -0.250273
      7 H                     0.255682
      8 C                    -0.501051
      9 H                     0.179696
     10 H                     0.183843
     11 O                    -0.299575
     12 C                    -0.029116
     13 C                    -0.007944
     14 O                    -0.197296
     15 H                     0.279488
     16 O                    -0.135982
     17 H                     0.197331
     18 O                    -0.199197
     19 H                     0.270834
     20 H                     0.283914
     21 H                     0.259982
     22 H                     0.141621
     23 H                     0.279650
     24 H                     0.260857
  ----------------------------------------
  Sum of atomic charges =    -0.000000

 -----------------------------------------------------------------
                    Cartesian Multipole Moments
 -----------------------------------------------------------------
    Charge (ESU x 10^10)
                -0.0000
    Dipole Moment (Debye)
         X      -5.5790      Y       3.3381      Z      -1.9297
       Tot       6.7818
    Quadrupole Moments (Debye-Ang)
        XX     -65.3992     XY      -3.4495     YY     -72.2554
        XZ      -4.0546     YZ       3.9173     ZZ     -77.4856
    Octopole Moments (Debye-Ang^2)
       XXX    -100.2560    XXY      26.2330    XYY     -27.5272
       YYY      15.5082    XXZ     -27.2644    XYZ      12.1842
       YYZ      -1.8249    XZZ      -8.8894    YZZ      -3.2185
       ZZZ      -1.3073
    Hexadecapole Moments (Debye-Ang^3)
      XXXX   -2156.5698   XXXY     -67.9064   XXYY    -503.5025
      XYYY      19.1287   YYYY    -482.3177   XXXZ     -59.1086
      XXYZ      56.4670   XYYZ      17.7013   YYYZ      17.2252
      XXZZ    -507.0943   XYZZ      -1.1397   YYZZ    -139.8855
      XZZZ      -3.1040   YZZZ       4.1765   ZZZZ    -246.8127
 -----------------------------------------------------------------
 Calculating analytic gradient of the SCF energy
 Gradient of SCF Energy
            1           2           3           4           5           6
    1   0.0001907  -0.0000682  -0.0002152  -0.0000580  -0.0002214   0.0006777
    2  -0.0002549  -0.0001641   0.0000524  -0.0000710   0.0001070   0.0001470
    3  -0.0002321   0.0001497   0.0002791   0.0000043  -0.0001648  -0.0000763
            7           8           9          10          11          12
    1  -0.0000100  -0.0001385   0.0000259   0.0000072   0.0001569   0.0002416
    2  -0.0000342  -0.0001452   0.0000919   0.0000436  -0.0001093   0.0004242
    3  -0.0000023   0.0000813   0.0000419  -0.0000199   0.0000977   0.0000321
           13          14          15          16          17          18
    1   0.0001198  -0.0003098   0.0000327   0.0008458   0.0000082  -0.0001816
    2   0.0004690  -0.0000806  -0.0000864  -0.0001302  -0.0002051  -0.0002645
    3  -0.0001364   0.0003485   0.0000207  -0.0004147   0.0000446   0.0001407
           19          20          21          22          23          24
    1  -0.0003280  -0.0002168  -0.0002611   0.0000405  -0.0000959  -0.0002425
    2   0.0002516  -0.0000498   0.0001485   0.0000002  -0.0002045   0.0000644
    3  -0.0000987   0.0001614  -0.0000874  -0.0001764  -0.0002178   0.0002246
 Max gradient component =       8.458E-04
 RMS gradient           =       2.180E-04
 Gradient time:  CPU 198.09 s  wall 198.06 s
 Geometry Optimization Parameters
   NAtoms,    NIC,     NZ,  NCons,   NDum,   NFix, NCnnct, MaxDiis
       24     166       0       0       0       0       0       0

 Cartesian Hessian Update
 Hessian Updated using BFGS Update


** GEOMETRY OPTIMIZATION IN DELOCALIZED INTERNAL COORDINATES **
   Searching for a Minimum

   Optimization Cycle:   6

                       Coordinates (Angstroms)
     ATOM                X               Y               Z
      1  C         0.8294158092   -0.3420810586    0.1698572410
      2  C        -0.4275050753    0.4906875280   -0.1628593009
      3  O        -0.2978884599    1.7034079827    0.6011463327
      4  H        -0.4541318710    0.7246584951   -1.2339585608
      5  C        -1.7320923674   -0.2457579852    0.1802432740
      6  O        -1.8857461400   -1.2449152173   -0.8362225151
      7  H        -1.6419000145   -0.7265165818    1.1627258971
      8  C        -2.9581403794    0.6580445428    0.1959626906
      9  H        -2.8880199341    1.3727141297    1.0222187444
     10  H        -3.0347276437    1.2009972333   -0.7563744053
     11  O        -4.0800890556   -0.2140611594    0.3663614405
     12  C         2.0583342609    0.1313789062   -0.6300989343
     13  C         3.3831452363   -0.2753236127    0.0253887785
     14  O         0.6861037593   -1.7405364976   -0.0397249796
     15  H         1.0256968295   -0.1985869325    1.2383057025
     16  O         2.1412710687    1.5445735531   -0.8444022291
     17  H         2.0130515989   -0.3241027672   -1.6251228910
     18  O         3.4971673158   -0.7239754902    1.1364980478
     19  H        -0.7529654995    2.4155143507    0.1401308013
     20  H        -2.7505517746   -1.6565447603   -0.7078798288
     21  H        -4.8960080693    0.2808475692    0.2492560213
     22  H         4.2719235443   -0.0487427905   -0.6001030294
     23  H        -0.1062678699   -1.9107623311   -0.5702095535
     24  H         1.8049766498    1.9831155496   -0.0512533356
   Point Group: c1    Number of degrees of freedom:    66


   Energy is   -687.379405169

 Hessian Updated using BFGS Update

 66 Hessian modes will be used to form the next step
  Hessian Eigenvalues:
     0.003720    0.004015    0.004621    0.005966    0.006360    0.010166
     0.011209    0.011441    0.011957    0.013082    0.038747    0.041898
     0.042997    0.045867    0.049181    0.050099    0.050944    0.054581
     0.056018    0.057340    0.060390    0.071877    0.072907    0.077631
     0.083974    0.107375    0.133597    0.148872    0.159870    0.159969
     0.160022    0.160248    0.161153    0.166963    0.168422    0.176563
     0.184698    0.193204    0.201088    0.204536    0.218919    0.220727
     0.268409    0.280286    0.288503    0.293125    0.298576    0.323782
     0.333485    0.336518    0.337730    0.338291    0.338957    0.339132
     0.369672    0.400241    0.407138    0.412657    0.414733    0.425266
     0.480878    0.524490    0.526391    0.532591    0.536787    0.982688

 Minimum Search - Taking Simple RFO Step
 Searching for Lamda that Minimizes Along All modes
 Value Taken    Lamda =  -0.00005078
 Step Taken.  Stepsize is  0.055751

                             Maximum     Tolerance    Cnvgd?
         Gradient           0.001222      0.000300      NO
         Displacement       0.020093      0.001200      NO
         Energy change     -0.000065      0.000001      NO


 New Cartesian Coordinates Obtained by Inverse Iteration

 Displacement from previous Coordinates is:  0.107326
 ----------------------------------------------------------------
             Standard Nuclear Orientation (Angstroms)
    I     Atom           X                Y                Z
 ----------------------------------------------------------------
    1      C       0.8277700020    -0.3494565508     0.1669302385
    2      C      -0.4259055165     0.4854584872    -0.1648404740
    3      O      -0.2853657710     1.6975871692     0.5974973852
    4      H      -0.4526161817     0.7184894371    -1.2360643865
    5      C      -1.7318517113    -0.2466170460     0.1825554354
    6      O      -1.8895546610    -1.2508841896    -0.8286368790
    7      H      -1.6421037884    -0.7230543460     1.1670315729
    8      C      -2.9550430956     0.6605430252     0.1947385447
    9      H      -2.8834507324     1.3775411750     1.0183544914
   10      H      -3.0310867657     1.1993849290    -0.7597227461
   11      O      -4.0787799030    -0.2085959625     0.3689561569
   12      C       2.0546152977     0.1311399903    -0.6286253390
   13      C       3.3806945518    -0.2682812340     0.0295672724
   14      O       0.6860503670    -1.7456188064    -0.0560977788
   15      H       1.0218764571    -0.2127878352     1.2365447728
   16      O       2.1255057867     1.5455581297    -0.8386252517
   17      H       2.0137141839    -0.3202271439    -1.6255231121
   18      O       3.4973301194    -0.7071548001     1.1438523422
   19      H      -0.7291828868     2.4141412375     0.1340772767
   20      H      -2.7547305974    -1.6600514910    -0.6999152437
   21      H      -4.8935959260     0.2868938150     0.2524226978
   22      H       4.2688984689    -0.0403241123    -0.5956005679
   23      H      -0.1078763839    -1.9102413180    -0.5847768654
   24      H       1.7897406049     1.9805900969    -0.0442141343
 ----------------------------------------------------------------
 Molecular Point Group                 C1    NOp =  1
 Largest Abelian Subgroup              C1    NOp =  1
 Nuclear Repulsion Energy =   789.3160063150 hartrees
 There are       48 alpha and       48 beta electrons
 Applying Cartesian multipole field
    Component          Value
    ---------          -----
     (2,0,0)        1.00000E-11
     (0,2,0)        2.00000E-11
     (0,0,2)       -3.00000E-11
 Nucleus-field energy     =     0.0000000233 hartrees
 Requested basis set is 6-311++G(d,p)
 There are 132 shells and 348 basis functions
 A cutoff of  1.0D-11 yielded   7439 shell pairs
 There are     51312 function pairs (     54649 Cartesian)
 Smallest overlap matrix eigenvalue = 3.09E-06

 Q-Chem warning in module /home/taweetham/qchem/stvman/mkSTV.C, line 257:

 Overlap eigenvalue is smaller than square root of threshold

 Guess MOs from SCF MO coefficient file
 Reading MOs from coefficient file
 Reading MOs from coefficient file
 A restricted hybrid HF-DFT SCF calculation will be
 performed using Pulay DIIS extrapolation
 Exchange:     0.2000 Hartree-Fock + 0.0800 Slater + 0.7200 B88
 Correlation:  0.1900 VWN1RPA + 0.8100 LYP
 Using SG-1 standard quadrature grid
 SCF converges when DIIS error is below 1.0E-08
 Geometry optimization detected.  Setting ReadMinima to 0
 Setting SaveMinima to 0
 ---------------------------------------
  Cycle       Energy         DIIS Error
 ---------------------------------------
    1    -687.3848712289      1.97E-04
    2    -687.3794005907      2.29E-05
    3    -687.3793992583      2.96E-05
    4    -687.3794091341      6.34E-06
    5    -687.3794093946      2.63E-06
    6    -687.3794092119      1.44E-06
    7    -687.3794092015      3.96E-07
    8    -687.3794092540      7.60E-08
    9    -687.3794092503      2.97E-08
   10    -687.3794092543      1.28E-08
   11    -687.3794092532      2.51E-09 Convergence criterion met
 ---------------------------------------
 SCF time:  CPU 459.40 s  wall 459.79 s
 SCF   energy in the final basis set = -687.3794092532
 Total energy in the final basis set = -687.3794092532

 --------------------------------------------------------------

                    Orbital Energies (a.u.)
 --------------------------------------------------------------

 Alpha MOs
 -- Occupied --
-19.163 -19.160 -19.154 -19.140 -19.131 -19.120 -10.263 -10.254
-10.250 -10.249 -10.237 -10.236  -1.076  -1.066  -1.061  -1.046
 -1.039  -1.024  -0.801  -0.766  -0.723  -0.662  -0.613  -0.590
 -0.573  -0.553  -0.534  -0.525  -0.516  -0.495  -0.487  -0.463
 -0.451  -0.446  -0.424  -0.422  -0.398  -0.388  -0.384  -0.381
 -0.369  -0.343  -0.324  -0.321  -0.310  -0.307  -0.283  -0.252
 -- Virtual --
 -0.044  -0.032  -0.026   0.001   0.007   0.013   0.022   0.031
  0.035   0.041   0.046   0.055   0.058   0.071   0.074   0.081
  0.085   0.091   0.099   0.106   0.109   0.114   0.116   0.118
  0.123   0.127   0.128   0.131   0.138   0.141   0.148   0.153
  0.157   0.159   0.165   0.165   0.172   0.177   0.181   0.187
  0.191   0.199   0.206   0.214   0.221   0.224   0.226   0.235
  0.241   0.246   0.257   0.258   0.266   0.270   0.273   0.279
  0.280   0.285   0.298   0.303   0.309   0.313   0.317   0.318
  0.326   0.330   0.335   0.344   0.347   0.351   0.358   0.369
  0.374   0.378   0.389   0.396   0.401   0.410   0.419   0.426
  0.441   0.445   0.450   0.468   0.487   0.494   0.498   0.523
  0.530   0.540   0.567   0.573   0.582   0.591   0.604   0.609
  0.617   0.639   0.653   0.662   0.665   0.675   0.691   0.694
  0.702   0.708   0.716   0.734   0.753   0.754   0.766   0.779
  0.791   0.826   0.886   0.919   0.950   0.956   0.993   1.012
  1.031   1.054   1.066   1.077   1.098   1.109   1.123   1.126
  1.134   1.138   1.166   1.173   1.178   1.197   1.207   1.224
  1.225   1.240   1.266   1.271   1.282   1.305   1.314   1.334
  1.381   1.383   1.402   1.421   1.428   1.456   1.471   1.491
  1.514   1.520   1.536   1.547   1.554   1.567   1.574   1.585
  1.588   1.596   1.613   1.620   1.639   1.653   1.663   1.679
  1.688   1.699   1.711   1.727   1.748   1.774   1.786   1.795
  1.824   1.830   1.865   1.901   1.905   1.921   1.933   1.955
  1.981   2.000   2.031   2.035   2.063   2.074   2.079   2.093
  2.118   2.131   2.168   2.186   2.207   2.255   2.260   2.278
  2.306   2.342   2.395   2.460   2.473   2.497   2.537   2.552
  2.561   2.581   2.595   2.601   2.619   2.653   2.662   2.696
  2.717   2.728   2.789   2.819   2.833   2.845   2.873   2.883
  2.905   2.912   2.939   2.943   2.970   2.979   2.995   3.016
  3.073   3.102   3.112   3.134   3.143   3.159   3.173   3.195
  3.206   3.217   3.235   3.240   3.272   3.277   3.342   3.360
  3.400   3.446   3.495   3.515   3.557   3.779   3.817   3.843
  3.853   3.874   3.885   3.905   3.931   3.946   3.976   3.985
  4.001   4.109   4.151   4.190   4.275   4.332   5.028   5.031
  5.107   5.122   5.135   5.153   5.178   5.358   5.373   5.387
  5.422   5.453   5.614   5.623   5.639   5.667   5.712   5.747
 23.754  23.782  23.800  23.804  23.820  23.887  49.887  49.907
 49.915  49.938  49.961  49.965
 --------------------------------------------------------------

          Ground-State Mulliken Net Atomic Charges

     Atom                 Charge (a.u.)
  ----------------------------------------
      1 C                    -0.369151
      2 C                    -0.464371
      3 O                    -0.251880
      4 H                     0.271375
      5 C                    -0.171127
      6 O                    -0.251552
      7 H                     0.255173
      8 C                    -0.500364
      9 H                     0.179792
     10 H                     0.183742
     11 O                    -0.299709
     12 C                    -0.015355
     13 C                    -0.008689
     14 O                    -0.197986
     15 H                     0.280296
     16 O                    -0.136178
     17 H                     0.196792
     18 O                    -0.199290
     19 H                     0.271330
     20 H                     0.284177
     21 H                     0.260025
     22 H                     0.141517
     23 H                     0.280279
     24 H                     0.261152
  ----------------------------------------
  Sum of atomic charges =     0.000000

 -----------------------------------------------------------------
                    Cartesian Multipole Moments
 -----------------------------------------------------------------
    Charge (ESU x 10^10)
                 0.0000
    Dipole Moment (Debye)
         X      -5.5719      Y       3.3426      Z      -1.9286
       Tot       6.7778
    Quadrupole Moments (Debye-Ang)
        XX     -65.4552     XY      -3.4826     YY     -72.2410
        XZ      -4.0814     YZ       3.8412     ZZ     -77.4458
    Octopole Moments (Debye-Ang^2)
       XXX     -99.8403    XXY      25.8635    XYY     -27.3823
       YYY      15.7130    XXZ     -27.4334    XYZ      11.9640
       YYZ      -1.6641    XZZ      -8.9484    YZZ      -3.2479
       ZZZ      -1.5202
    Hexadecapole Moments (Debye-Ang^3)
      XXXX   -2152.9256   XXXY     -69.5252   XXYY    -502.0583
      XYYY      18.1538   YYYY    -482.2062   XXXZ     -60.6961
      XXYZ      55.4477   XYYZ      17.6832   YYYZ      16.5287
      XXZZ    -506.6011   XYZZ      -1.5101   YYZZ    -139.5273
      XZZZ      -4.1444   YZZZ       3.5335   ZZZZ    -246.5151
 -----------------------------------------------------------------
 Calculating analytic gradient of the SCF energy
 Gradient of SCF Energy
            1           2           3           4           5           6
    1   0.0000804  -0.0001750   0.0005744   0.0000795   0.0000008  -0.0001616
    2   0.0003182   0.0000318   0.0002838  -0.0000211   0.0000304  -0.0004499
    3   0.0002861   0.0000430  -0.0004617   0.0000312  -0.0000696   0.0002507
            7           8           9          10          11          12
    1  -0.0000480   0.0001776  -0.0000546  -0.0000437  -0.0002996   0.0000204
    2  -0.0000415   0.0002052  -0.0001517  -0.0000621   0.0003049  -0.0001646
    3  -0.0000859   0.0000752  -0.0000547   0.0000334  -0.0000364  -0.0002013
           13          14          15          16          17          18
    1  -0.0001134  -0.0007343   0.0000487  -0.0006128  -0.0000532   0.0001266
    2  -0.0005331   0.0001256   0.0000333   0.0000965  -0.0000531   0.0002542
    3   0.0005261  -0.0001683  -0.0000495   0.0007135  -0.0000202  -0.0004818
           19          20          21          22          23          24
    1   0.0002036   0.0003260   0.0003085  -0.0001213   0.0004643   0.0000068
    2  -0.0002981   0.0000138  -0.0002691   0.0000994   0.0001774   0.0000698
    3   0.0002315  -0.0001378   0.0000091   0.0001054  -0.0000917  -0.0004463
 Max gradient component =       7.343E-04
 RMS gradient           =       2.603E-04
 Gradient time:  CPU 198.62 s  wall 198.60 s
 Geometry Optimization Parameters
   NAtoms,    NIC,     NZ,  NCons,   NDum,   NFix, NCnnct, MaxDiis
       24     166       0       0       0       0       0       0

 Cartesian Hessian Update
 Hessian Updated using BFGS Update


** GEOMETRY OPTIMIZATION IN DELOCALIZED INTERNAL COORDINATES **
   Searching for a Minimum

   Optimization Cycle:   7

                       Coordinates (Angstroms)
     ATOM                X               Y               Z
      1  C         0.8277700020   -0.3494565508    0.1669302385
      2  C        -0.4259055165    0.4854584872   -0.1648404740
      3  O        -0.2853657710    1.6975871692    0.5974973852
      4  H        -0.4526161817    0.7184894371   -1.2360643865
      5  C        -1.7318517113   -0.2466170460    0.1825554354
      6  O        -1.8895546610   -1.2508841896   -0.8286368790
      7  H        -1.6421037884   -0.7230543460    1.1670315729
      8  C        -2.9550430956    0.6605430252    0.1947385447
      9  H        -2.8834507324    1.3775411750    1.0183544914
     10  H        -3.0310867657    1.1993849290   -0.7597227461
     11  O        -4.0787799030   -0.2085959625    0.3689561569
     12  C         2.0546152977    0.1311399903   -0.6286253390
     13  C         3.3806945518   -0.2682812340    0.0295672724
     14  O         0.6860503670   -1.7456188064   -0.0560977788
     15  H         1.0218764571   -0.2127878352    1.2365447728
     16  O         2.1255057867    1.5455581297   -0.8386252517
     17  H         2.0137141839   -0.3202271439   -1.6255231121
     18  O         3.4973301194   -0.7071548001    1.1438523422
     19  H        -0.7291828868    2.4141412375    0.1340772767
     20  H        -2.7547305974   -1.6600514910   -0.6999152437
     21  H        -4.8935959260    0.2868938150    0.2524226978
     22  H         4.2688984689   -0.0403241123   -0.5956005679
     23  H        -0.1078763839   -1.9102413180   -0.5847768654
     24  H         1.7897406049    1.9805900969   -0.0442141343
   Point Group: c1    Number of degrees of freedom:    66


   Energy is   -687.379409253

 Hessian Updated using BFGS Update

 66 Hessian modes will be used to form the next step
  Hessian Eigenvalues:
     0.003889    0.004168    0.005078    0.005994    0.006375    0.009000
     0.011210    0.011411    0.011957    0.012928    0.039928    0.042455
     0.042996    0.045928    0.049879    0.050119    0.052286    0.054745
     0.056000    0.057344    0.060676    0.072881    0.075488    0.077756
     0.084615    0.107375    0.133669    0.158023    0.159522    0.159981
     0.160021    0.160328    0.165403    0.166965    0.170103    0.178410
     0.192848    0.193530    0.201541    0.216678    0.219519    0.229126
     0.267388    0.288272    0.292925    0.298570    0.323750    0.332976
     0.336369    0.337258    0.337584    0.338335    0.338975    0.347414
     0.352698    0.397860    0.407900    0.412809    0.414352    0.427816
     0.489176    0.524393    0.526385    0.533733    0.536903    0.986139

 Minimum Search - Taking Simple RFO Step
 Searching for Lamda that Minimizes Along All modes
 Value Taken    Lamda =  -0.00004285
 Step Taken.  Stepsize is  0.056351

                             Maximum     Tolerance    Cnvgd?
         Gradient           0.001505      0.000300      NO
         Displacement       0.020477      0.001200      NO
         Energy change     -0.000004      0.000001      NO


 New Cartesian Coordinates Obtained by Inverse Iteration

 Displacement from previous Coordinates is:  0.116055
 ----------------------------------------------------------------
             Standard Nuclear Orientation (Angstroms)
    I     Atom           X                Y                Z
 ----------------------------------------------------------------
    1      C       0.8289931539    -0.3458384765     0.1715600979
    2      C      -0.4262645926     0.4861810696    -0.1630233089
    3      O      -0.2937695011     1.6956276785     0.6047777882
    4      H      -0.4495149642     0.7232092919    -1.2334934597
    5      C      -1.7323311419    -0.2493267940     0.1766249654
    6      O      -1.8918034382    -1.2424070641    -0.8451951801
    7      H      -1.6431386777    -0.7351289968     1.1566200981
    8      C      -2.9549047744     0.6584324744     0.1971872326
    9      H      -2.8828686268     1.3677435916     1.0274539922
   10      H      -3.0304649619     1.2062318771    -0.7522241524
   11      O      -4.0790755465    -0.2117917540     0.3632585262
   12      C       2.0541948746     0.1292835121    -0.6300752701
   13      C       3.3816910799    -0.2677377163     0.0269840035
   14      O       0.6893721587    -1.7440094578    -0.0403126532
   15      H       1.0253644933    -0.2014357482     1.2397775327
   16      O       2.1269434192     1.5422022122    -0.8488194340
   17      H       2.0101668708    -0.3273248366    -1.6243636248
   18      O       3.5009818776    -0.6941675017     1.1458996700
   19      H      -0.7343252363     2.4132668656     0.1397922059
   20      H      -2.7581631413    -1.6506590523    -0.7210946753
   21      H      -4.8935951939     0.2858755999     0.2534054683
   22      H       4.2684136667    -0.0513196374    -0.6044129837
   23      H      -0.1110388952    -1.9147463083    -0.5573000661
   24      H       1.8001890157     1.9818718271    -0.0531413644
 ----------------------------------------------------------------
 Molecular Point Group                 C1    NOp =  1
 Largest Abelian Subgroup              C1    NOp =  1
 Nuclear Repulsion Energy =   789.1051090768 hartrees
 There are       48 alpha and       48 beta electrons
 Applying Cartesian multipole field
    Component          Value
    ---------          -----
     (2,0,0)        1.00000E-11
     (0,2,0)        2.00000E-11
     (0,0,2)       -3.00000E-11
 Nucleus-field energy     =     0.0000000232 hartrees
 Requested basis set is 6-311++G(d,p)
 There are 132 shells and 348 basis functions
 A cutoff of  1.0D-11 yielded   7435 shell pairs
 There are     51293 function pairs (     54627 Cartesian)
 Smallest overlap matrix eigenvalue = 3.12E-06

 Q-Chem warning in module /home/taweetham/qchem/stvman/mkSTV.C, line 257:

 Overlap eigenvalue is smaller than square root of threshold

 Guess MOs from SCF MO coefficient file
 Reading MOs from coefficient file
 Reading MOs from coefficient file
 A restricted hybrid HF-DFT SCF calculation will be
 performed using Pulay DIIS extrapolation
 Exchange:     0.2000 Hartree-Fock + 0.0800 Slater + 0.7200 B88
 Correlation:  0.1900 VWN1RPA + 0.8100 LYP
 Using SG-1 standard quadrature grid
 SCF converges when DIIS error is below 1.0E-08
 Geometry optimization detected.  Setting ReadMinima to 0
 Setting SaveMinima to 0
 ---------------------------------------
  Cycle       Energy         DIIS Error
 ---------------------------------------
    1    -687.3743278407      2.14E-04
    2    -687.3794011388      3.12E-05
    3    -687.3794045821      3.10E-05
    4    -687.3794152663      1.01E-05
    5    -687.3794166740      4.42E-06
    6    -687.3794170397      1.41E-06
    7    -687.3794170373      6.06E-07
    8    -687.3794169731      1.04E-07
    9    -687.3794169920      3.07E-08
   10    -687.3794169980      1.53E-08
   11    -687.3794169977      5.09E-09 Convergence criterion met
 ---------------------------------------
 SCF time:  CPU 465.63 s  wall 466.20 s
 SCF   energy in the final basis set = -687.3794169977
 Total energy in the final basis set = -687.3794169977

 --------------------------------------------------------------

                    Orbital Energies (a.u.)
 --------------------------------------------------------------

 Alpha MOs
 -- Occupied --
-19.162 -19.160 -19.154 -19.141 -19.131 -19.121 -10.263 -10.254
-10.250 -10.249 -10.237 -10.236  -1.076  -1.066  -1.061  -1.046
 -1.040  -1.025  -0.801  -0.766  -0.723  -0.662  -0.613  -0.590
 -0.573  -0.553  -0.533  -0.525  -0.516  -0.495  -0.487  -0.463
 -0.451  -0.446  -0.425  -0.422  -0.398  -0.388  -0.384  -0.380
 -0.370  -0.344  -0.325  -0.322  -0.310  -0.307  -0.284  -0.252
 -- Virtual --
 -0.044  -0.032  -0.026   0.001   0.007   0.013   0.022   0.032
  0.035   0.041   0.046   0.055   0.057   0.072   0.074   0.081
  0.085   0.091   0.099   0.106   0.109   0.114   0.116   0.118
  0.123   0.126   0.128   0.131   0.138   0.141   0.149   0.153
  0.156   0.159   0.164   0.165   0.172   0.176   0.181   0.187
  0.191   0.199   0.206   0.214   0.221   0.223   0.226   0.235
  0.241   0.246   0.257   0.258   0.266   0.270   0.273   0.278
  0.280   0.284   0.298   0.303   0.309   0.312   0.317   0.318
  0.326   0.330   0.335   0.344   0.347   0.351   0.359   0.369
  0.375   0.379   0.389   0.396   0.401   0.410   0.418   0.425
  0.441   0.445   0.451   0.468   0.487   0.494   0.499   0.522
  0.530   0.539   0.567   0.573   0.582   0.591   0.604   0.609
  0.617   0.639   0.653   0.662   0.665   0.675   0.691   0.694
  0.702   0.708   0.716   0.734   0.754   0.754   0.765   0.778
  0.791   0.826   0.885   0.918   0.950   0.955   0.993   1.011
  1.031   1.054   1.066   1.077   1.098   1.109   1.122   1.127
  1.135   1.138   1.167   1.173   1.177   1.196   1.207   1.224
  1.226   1.240   1.266   1.270   1.282   1.305   1.313   1.335
  1.381   1.383   1.402   1.420   1.429   1.457   1.472   1.489
  1.513   1.517   1.535   1.546   1.553   1.566   1.574   1.585
  1.588   1.596   1.614   1.620   1.639   1.652   1.662   1.680
  1.687   1.698   1.711   1.726   1.749   1.773   1.785   1.795
  1.824   1.831   1.865   1.900   1.905   1.923   1.932   1.957
  1.981   2.000   2.030   2.035   2.062   2.074   2.079   2.092
  2.118   2.131   2.167   2.186   2.208   2.254   2.260   2.278
  2.304   2.341   2.395   2.460   2.473   2.498   2.536   2.551
  2.561   2.581   2.594   2.601   2.618   2.653   2.662   2.695
  2.716   2.728   2.788   2.818   2.834   2.845   2.873   2.883
  2.905   2.911   2.939   2.944   2.970   2.982   2.995   3.017
  3.072   3.102   3.110   3.133   3.141   3.160   3.172   3.195
  3.205   3.214   3.234   3.239   3.271   3.277   3.341   3.359
  3.398   3.445   3.495   3.514   3.556   3.779   3.816   3.843
  3.854   3.874   3.884   3.904   3.929   3.945   3.975   3.986
  4.002   4.110   4.151   4.190   4.275   4.332   5.028   5.031
  5.108   5.121   5.135   5.149   5.177   5.358   5.373   5.387
  5.420   5.454   5.613   5.622   5.638   5.667   5.711   5.748
 23.754  23.782  23.800  23.804  23.820  23.887  49.887  49.907
 49.915  49.937  49.961  49.965
 --------------------------------------------------------------

          Ground-State Mulliken Net Atomic Charges

     Atom                 Charge (a.u.)
  ----------------------------------------
      1 C                    -0.368436
      2 C                    -0.463621
      3 O                    -0.249492
      4 H                     0.271776
      5 C                    -0.175859
      6 O                    -0.249289
      7 H                     0.255926
      8 C                    -0.501621
      9 H                     0.180366
     10 H                     0.184072
     11 O                    -0.299816
     12 C                    -0.015213
     13 C                    -0.010391
     14 O                    -0.198291
     15 H                     0.280566
     16 O                    -0.135185
     17 H                     0.197791
     18 O                    -0.199611
     19 H                     0.271297
     20 H                     0.283808
     21 H                     0.259926
     22 H                     0.141307
     23 H                     0.279744
     24 H                     0.260246
  ----------------------------------------
  Sum of atomic charges =     0.000000

 -----------------------------------------------------------------
                    Cartesian Multipole Moments
 -----------------------------------------------------------------
    Charge (ESU x 10^10)
                 0.0000
    Dipole Moment (Debye)
         X      -5.5453      Y       3.3263      Z      -1.9116
       Tot       6.7430
    Quadrupole Moments (Debye-Ang)
        XX     -65.4265     XY      -3.4942     YY     -72.1172
        XZ      -4.1718     YZ       3.8192     ZZ     -77.5848
    Octopole Moments (Debye-Ang^2)
       XXX     -99.8034    XXY      25.8129    XYY     -26.9853
       YYY      15.5332    XXZ     -27.3140    XYZ      11.8847
       YYZ      -1.6198    XZZ      -9.1028    YZZ      -3.3265
       ZZZ      -1.2802
    Hexadecapole Moments (Debye-Ang^3)
      XXXX   -2155.6691   XXXY     -71.1151   XXYY    -501.3984
      XYYY      17.8751   YYYY    -479.6006   XXXZ     -62.8442
      XXYZ      55.6686   XYYZ      17.6540   YYYZ      16.3327
      XXZZ    -507.2127   XYZZ      -1.8397   YYZZ    -139.7257
      XZZZ      -4.9256   YZZZ       3.5137   ZZZZ    -248.5948
 -----------------------------------------------------------------
 Calculating analytic gradient of the SCF energy
 Gradient of SCF Energy
            1           2           3           4           5           6
    1   0.0000251  -0.0000599   0.0000109   0.0000741   0.0002745  -0.0008857
    2   0.0001391   0.0000596  -0.0000061  -0.0000091  -0.0002441   0.0000867
    3   0.0000750   0.0000255  -0.0001657  -0.0000684   0.0000885  -0.0001229
            7           8           9          10          11          12
    1   0.0000310   0.0001390  -0.0000254  -0.0000314  -0.0002198  -0.0000888
    2   0.0000029   0.0000297  -0.0000830  -0.0000422   0.0002404   0.0001374
    3  -0.0000387  -0.0001696  -0.0000016   0.0000362   0.0000129  -0.0001186
           13          14          15          16          17          18
    1  -0.0001126  -0.0000450   0.0000693  -0.0000759  -0.0000260   0.0001328
    2  -0.0003372   0.0002190  -0.0001015  -0.0000454  -0.0000058   0.0001673
    3   0.0004807   0.0000263  -0.0000279   0.0003290  -0.0000312  -0.0003763
           19          20          21          22          23          24
    1   0.0001848   0.0003110   0.0002562  -0.0000875   0.0002235  -0.0000744
    2  -0.0002495   0.0000085  -0.0002006   0.0000528   0.0002146  -0.0000334
    3   0.0001922  -0.0001806   0.0000114   0.0000685   0.0003620  -0.0004066
 Max gradient component =       8.857E-04
 RMS gradient           =       1.952E-04
 Gradient time:  CPU 198.58 s  wall 198.55 s
 Geometry Optimization Parameters
   NAtoms,    NIC,     NZ,  NCons,   NDum,   NFix, NCnnct, MaxDiis
       24     166       0       0       0       0       0       0

 Cartesian Hessian Update
 Hessian Updated using BFGS Update


** GEOMETRY OPTIMIZATION IN DELOCALIZED INTERNAL COORDINATES **
   Searching for a Minimum

   Optimization Cycle:   8

                       Coordinates (Angstroms)
     ATOM                X               Y               Z
      1  C         0.8289931539   -0.3458384765    0.1715600979
      2  C        -0.4262645926    0.4861810696   -0.1630233089
      3  O        -0.2937695011    1.6956276785    0.6047777882
      4  H        -0.4495149642    0.7232092919   -1.2334934597
      5  C        -1.7323311419   -0.2493267940    0.1766249654
      6  O        -1.8918034382   -1.2424070641   -0.8451951801
      7  H        -1.6431386777   -0.7351289968    1.1566200981
      8  C        -2.9549047744    0.6584324744    0.1971872326
      9  H        -2.8828686268    1.3677435916    1.0274539922
     10  H        -3.0304649619    1.2062318771   -0.7522241524
     11  O        -4.0790755465   -0.2117917540    0.3632585262
     12  C         2.0541948746    0.1292835121   -0.6300752701
     13  C         3.3816910799   -0.2677377163    0.0269840035
     14  O         0.6893721587   -1.7440094578   -0.0403126532
     15  H         1.0253644933   -0.2014357482    1.2397775327
     16  O         2.1269434192    1.5422022122   -0.8488194340
     17  H         2.0101668708   -0.3273248366   -1.6243636248
     18  O         3.5009818776   -0.6941675017    1.1458996700
     19  H        -0.7343252363    2.4132668656    0.1397922059
     20  H        -2.7581631413   -1.6506590523   -0.7210946753
     21  H        -4.8935951939    0.2858755999    0.2534054683
     22  H         4.2684136667   -0.0513196374   -0.6044129837
     23  H        -0.1110388952   -1.9147463083   -0.5573000661
     24  H         1.8001890157    1.9818718271   -0.0531413644
   Point Group: c1    Number of degrees of freedom:    66


   Energy is   -687.379416998

 Hessian Updated using BFGS Update

 66 Hessian modes will be used to form the next step
  Hessian Eigenvalues:
     0.003490    0.004121    0.005961    0.006360    0.008232    0.009729
     0.010827    0.011412    0.011971    0.017826    0.039468    0.042015
     0.042991    0.046101    0.049806    0.050114    0.054255    0.055466
     0.056920    0.057439    0.060492    0.072623    0.075447    0.078430
     0.085358    0.107358    0.133581    0.148225    0.159576    0.159902
     0.159984    0.160051    0.162063    0.167383    0.168635    0.176285
     0.189867    0.193355    0.203226    0.216752    0.220347    0.224221
     0.266242    0.288232    0.291278    0.293033    0.298615    0.323934
     0.333724    0.336521    0.337721    0.338344    0.338938    0.339059
     0.371102    0.399585    0.407712    0.412615    0.414510    0.426849
     0.478405    0.524406    0.526386    0.532637    0.536786    0.981364

 Minimum Search - Taking Simple RFO Step
 Searching for Lamda that Minimizes Along All modes
 Value Taken    Lamda =  -0.00005117
 Step Taken.  Stepsize is  0.066256

                             Maximum     Tolerance    Cnvgd?
         Gradient           0.000814      0.000300      NO
         Displacement       0.024790      0.001200      NO
         Energy change     -0.000008      0.000001      NO


 New Cartesian Coordinates Obtained by Inverse Iteration

 Displacement from previous Coordinates is:  0.164096
 ----------------------------------------------------------------
             Standard Nuclear Orientation (Angstroms)
    I     Atom           X                Y                Z
 ----------------------------------------------------------------
    1      C       0.8285794571    -0.3417618828     0.1671620506
    2      C      -0.4294922391     0.4891985312    -0.1648302772
    3      O      -0.3011334628     1.7018985128     0.5987935914
    4      H      -0.4576047263     0.7226796896    -1.2360215318
    5      C      -1.7333581085    -0.2464132758     0.1822905239
    6      O      -1.8874663453    -1.2524256139    -0.8271220210
    7      H      -1.6433710789    -0.7195559395     1.1685949294
    8      C      -2.9597552604     0.6567767193     0.1903183523
    9      H      -2.8909087570     1.3777229540     1.0111893807
   10      H      -3.0358406564     1.1923527811    -0.7662480208
   11      O      -4.0807834218    -0.2156360163     0.3661405948
   12      C       2.0564812924     0.1375517566    -0.6298875944
   13      C       3.3821254120    -0.2778951800     0.0193518319
   14      O       0.6926216842    -1.7402370416    -0.0491973180
   15      H       1.0230443537    -0.2007192273     1.2363438938
   16      O       2.1414644631     1.5528034449    -0.8283433275
   17      H       2.0082526488    -0.3049741898    -1.6303131618
   18      O       3.4985804835    -0.7159219086     1.1345875285
   19      H      -0.7450761940     2.4161516718     0.1302920958
   20      H      -2.7540668807    -1.6600432439    -0.6975010668
   21      H      -4.8970978039     0.2792477699     0.2509947734
   22      H       4.2698227605    -0.0651397895    -0.6124814409
   23      H      -0.1094810061    -1.9129637794    -0.5643212060
   24      H       1.8295153046     1.9813359132    -0.0199071720
 ----------------------------------------------------------------
 Molecular Point Group                 C1    NOp =  1
 Largest Abelian Subgroup              C1    NOp =  1
 Nuclear Repulsion Energy =   788.8022987335 hartrees
 There are       48 alpha and       48 beta electrons
 Applying Cartesian multipole field
    Component          Value
    ---------          -----
     (2,0,0)        1.00000E-11
     (0,2,0)        2.00000E-11
     (0,0,2)       -3.00000E-11
 Nucleus-field energy     =     0.0000000234 hartrees
 Requested basis set is 6-311++G(d,p)
 There are 132 shells and 348 basis functions
 A cutoff of  1.0D-11 yielded   7436 shell pairs
 There are     51286 function pairs (     54621 Cartesian)
 Smallest overlap matrix eigenvalue = 3.07E-06

 Q-Chem warning in module /home/taweetham/qchem/stvman/mkSTV.C, line 257:

 Overlap eigenvalue is smaller than square root of threshold

 Guess MOs from SCF MO coefficient file
 Reading MOs from coefficient file
 Reading MOs from coefficient file
 A restricted hybrid HF-DFT SCF calculation will be
 performed using Pulay DIIS extrapolation
 Exchange:     0.2000 Hartree-Fock + 0.0800 Slater + 0.7200 B88
 Correlation:  0.1900 VWN1RPA + 0.8100 LYP
 Using SG-1 standard quadrature grid
 SCF converges when DIIS error is below 1.0E-08
 Geometry optimization detected.  Setting ReadMinima to 0
 Setting SaveMinima to 0
 ---------------------------------------
  Cycle       Energy         DIIS Error
 ---------------------------------------
    1    -687.3805007084      2.56E-04
    2    -687.3794032846      3.92E-05
    3    -687.3793948581      5.24E-05
    4    -687.3794247434      1.55E-05
    5    -687.3794273045      5.86E-06
    6    -687.3794273209      1.54E-06
    7    -687.3794272103      7.52E-07
    8    -687.3794273040      9.91E-08
    9    -687.3794273170      4.15E-08
   10    -687.3794273034      1.80E-08
   11    -687.3794273055      7.14E-09 Convergence criterion met
 ---------------------------------------
 SCF time:  CPU 467.27 s  wall 467.84 s
 SCF   energy in the final basis set = -687.3794273055
 Total energy in the final basis set = -687.3794273055

 --------------------------------------------------------------

                    Orbital Energies (a.u.)
 --------------------------------------------------------------

 Alpha MOs
 -- Occupied --
-19.162 -19.160 -19.154 -19.141 -19.131 -19.120 -10.263 -10.254
-10.250 -10.249 -10.237 -10.236  -1.075  -1.066  -1.061  -1.046
 -1.039  -1.024  -0.801  -0.765  -0.723  -0.661  -0.613  -0.589
 -0.573  -0.552  -0.533  -0.525  -0.515  -0.495  -0.487  -0.463
 -0.451  -0.446  -0.425  -0.422  -0.398  -0.388  -0.384  -0.380
 -0.369  -0.343  -0.325  -0.321  -0.310  -0.307  -0.283  -0.252
 -- Virtual --
 -0.044  -0.032  -0.026   0.001   0.007   0.013   0.022   0.031
  0.035   0.041   0.046   0.055   0.058   0.071   0.074   0.081
  0.085   0.091   0.099   0.105   0.108   0.114   0.116   0.118
  0.123   0.127   0.128   0.131   0.138   0.142   0.148   0.153
  0.157   0.159   0.164   0.165   0.172   0.176   0.181   0.187
  0.191   0.199   0.205   0.214   0.221   0.224   0.226   0.235
  0.242   0.246   0.257   0.259   0.266   0.271   0.273   0.278
  0.280   0.284   0.297   0.303   0.310   0.312   0.317   0.318
  0.326   0.330   0.335   0.344   0.347   0.351   0.358   0.369
  0.375   0.378   0.389   0.396   0.401   0.410   0.419   0.425
  0.440   0.444   0.450   0.468   0.487   0.493   0.499   0.521
  0.530   0.539   0.566   0.573   0.582   0.591   0.604   0.608
  0.617   0.639   0.653   0.662   0.665   0.675   0.691   0.694
  0.702   0.708   0.716   0.735   0.754   0.754   0.765   0.779
  0.791   0.827   0.885   0.918   0.950   0.955   0.993   1.012
  1.031   1.055   1.066   1.077   1.098   1.109   1.122   1.127
  1.135   1.138   1.166   1.172   1.179   1.196   1.207   1.223
  1.226   1.240   1.265   1.270   1.281   1.305   1.312   1.335
  1.381   1.383   1.403   1.420   1.428   1.456   1.471   1.488
  1.512   1.516   1.536   1.546   1.553   1.566   1.574   1.586
  1.588   1.596   1.613   1.619   1.638   1.652   1.660   1.681
  1.687   1.698   1.711   1.726   1.749   1.772   1.786   1.795
  1.823   1.830   1.865   1.898   1.906   1.921   1.933   1.956
  1.981   2.000   2.030   2.034   2.061   2.074   2.079   2.091
  2.117   2.129   2.166   2.185   2.207   2.255   2.261   2.278
  2.305   2.342   2.395   2.460   2.473   2.498   2.536   2.552
  2.561   2.581   2.595   2.600   2.618   2.654   2.661   2.693
  2.717   2.728   2.789   2.818   2.834   2.845   2.873   2.882
  2.905   2.911   2.938   2.942   2.969   2.980   2.994   3.015
  3.072   3.102   3.111   3.131   3.141   3.159   3.171   3.195
  3.205   3.215   3.234   3.238   3.270   3.276   3.342   3.359
  3.399   3.446   3.493   3.514   3.556   3.778   3.814   3.842
  3.852   3.873   3.884   3.904   3.930   3.944   3.976   3.986
  4.000   4.109   4.150   4.189   4.273   4.331   5.028   5.031
  5.107   5.120   5.134   5.149   5.178   5.359   5.373   5.386
  5.422   5.453   5.611   5.620   5.637   5.665   5.711   5.747
 23.754  23.782  23.798  23.803  23.820  23.886  49.886  49.907
 49.915  49.936  49.960  49.965
 --------------------------------------------------------------

          Ground-State Mulliken Net Atomic Charges

     Atom                 Charge (a.u.)
  ----------------------------------------
      1 C                    -0.346618
      2 C                    -0.472295
      3 O                    -0.250772
      4 H                     0.270719
      5 C                    -0.171899
      6 O                    -0.250793
      7 H                     0.255277
      8 C                    -0.498940
      9 H                     0.179734
     10 H                     0.184169
     11 O                    -0.299368
     12 C                    -0.031944
     13 C                    -0.007599
     14 O                    -0.199917
     15 H                     0.279171
     16 O                    -0.134530
     17 H                     0.196936
     18 O                    -0.199829
     19 H                     0.270899
     20 H                     0.283840
     21 H                     0.260052
     22 H                     0.141145
     23 H                     0.281078
     24 H                     0.261484
  ----------------------------------------
  Sum of atomic charges =     0.000000

 -----------------------------------------------------------------
                    Cartesian Multipole Moments
 -----------------------------------------------------------------
    Charge (ESU x 10^10)
                 0.0000
    Dipole Moment (Debye)
         X      -5.5489      Y       3.3327      Z      -1.9249
       Tot       6.7529
    Quadrupole Moments (Debye-Ang)
        XX     -65.3209     XY      -3.3756     YY     -72.3039
        XZ      -4.0516     YZ       3.8180     ZZ     -77.3926
    Octopole Moments (Debye-Ang^2)
       XXX    -100.1753    XXY      26.1989    XYY     -27.2728
       YYY      15.2979    XXZ     -27.3000    XYZ      12.2368
       YYZ      -1.5196    XZZ      -8.6892    YZZ      -3.0678
       ZZZ      -1.4755
    Hexadecapole Moments (Debye-Ang^3)
      XXXX   -2157.4584   XXXY     -68.9725   XXYY    -503.4779
      XYYY      18.3705   YYYY    -483.3373   XXXZ     -60.1014
      XXYZ      55.9880   XYYZ      18.1751   YYYZ      16.7132
      XXZZ    -506.6867   XYZZ      -1.2809   YYZZ    -139.6764
      XZZZ      -3.3430   YZZZ       3.3337   ZZZZ    -244.8725
 -----------------------------------------------------------------
 Calculating analytic gradient of the SCF energy
 Gradient of SCF Energy
            1           2           3           4           5           6
    1  -0.0000079  -0.0001597   0.0000486  -0.0000530  -0.0002579   0.0006216
    2  -0.0002096  -0.0002003  -0.0000630   0.0000131  -0.0000096   0.0003187
    3  -0.0002209   0.0000257   0.0001389   0.0000007   0.0000243  -0.0001405
            7           8           9          10          11          12
    1  -0.0000010  -0.0001472   0.0000636   0.0000199   0.0003064   0.0000609
    2   0.0000026  -0.0001445   0.0001138   0.0000565  -0.0003036   0.0005355
    3   0.0000459  -0.0000661   0.0000568  -0.0000484   0.0001015   0.0001040
           13          14          15          16          17          18
    1   0.0001424   0.0000638   0.0000324   0.0006350   0.0000207  -0.0001266
    2   0.0003708  -0.0002332  -0.0001369  -0.0000995  -0.0001084  -0.0002430
    3  -0.0002649   0.0005142  -0.0000283  -0.0006210   0.0000442   0.0002727
           19          20          21          22          23          24
    1  -0.0004607  -0.0002742  -0.0002850   0.0000933  -0.0002028  -0.0001327
    2   0.0002894  -0.0000011   0.0002511   0.0000312  -0.0001096  -0.0001202
    3  -0.0001616   0.0002069  -0.0000809  -0.0001172  -0.0002570   0.0004710
 Max gradient component =       6.350E-04
 RMS gradient           =       2.314E-04
 Gradient time:  CPU 198.84 s  wall 198.83 s
 Geometry Optimization Parameters
   NAtoms,    NIC,     NZ,  NCons,   NDum,   NFix, NCnnct, MaxDiis
       24     166       0       0       0       0       0       0

 Cartesian Hessian Update
 Hessian Updated using BFGS Update


** GEOMETRY OPTIMIZATION IN DELOCALIZED INTERNAL COORDINATES **
   Searching for a Minimum

   Optimization Cycle:   9

                       Coordinates (Angstroms)
     ATOM                X               Y               Z
      1  C         0.8285794571   -0.3417618828    0.1671620506
      2  C        -0.4294922391    0.4891985312   -0.1648302772
      3  O        -0.3011334628    1.7018985128    0.5987935914
      4  H        -0.4576047263    0.7226796896   -1.2360215318
      5  C        -1.7333581085   -0.2464132758    0.1822905239
      6  O        -1.8874663453   -1.2524256139   -0.8271220210
      7  H        -1.6433710789   -0.7195559395    1.1685949294
      8  C        -2.9597552604    0.6567767193    0.1903183523
      9  H        -2.8909087570    1.3777229540    1.0111893807
     10  H        -3.0358406564    1.1923527811   -0.7662480208
     11  O        -4.0807834218   -0.2156360163    0.3661405948
     12  C         2.0564812924    0.1375517566   -0.6298875944
     13  C         3.3821254120   -0.2778951800    0.0193518319
     14  O         0.6926216842   -1.7402370416   -0.0491973180
     15  H         1.0230443537   -0.2007192273    1.2363438938
     16  O         2.1414644631    1.5528034449   -0.8283433275
     17  H         2.0082526488   -0.3049741898   -1.6303131618
     18  O         3.4985804835   -0.7159219086    1.1345875285
     19  H        -0.7450761940    2.4161516718    0.1302920958
     20  H        -2.7540668807   -1.6600432439   -0.6975010668
     21  H        -4.8970978039    0.2792477699    0.2509947734
     22  H         4.2698227605   -0.0651397895   -0.6124814409
     23  H        -0.1094810061   -1.9129637794   -0.5643212060
     24  H         1.8295153046    1.9813359132   -0.0199071720
   Point Group: c1    Number of degrees of freedom:    66


   Energy is   -687.379427305

 Hessian Updated using BFGS Update

 66 Hessian modes will be used to form the next step
  Hessian Eigenvalues:
     0.003238    0.004361    0.005979    0.006293    0.007607    0.009848
     0.011307    0.011413    0.011986    0.019675    0.039831    0.042815
     0.043045    0.046079    0.050030    0.051349    0.054072    0.054994
     0.056613    0.057313    0.060651    0.073387    0.075480    0.078082
     0.084982    0.107385    0.133626    0.158142    0.159581    0.159930
     0.160022    0.161607    0.166442    0.167390    0.172231    0.177557
     0.192797    0.193545    0.205195    0.217419    0.220403    0.223329
     0.272895    0.288276    0.292942    0.298446    0.322101    0.324174
     0.333821    0.336567    0.337730    0.338349    0.339021    0.340147
     0.374478    0.400519    0.408212    0.412958    0.420424    0.438525
     0.490878    0.524347    0.526461    0.534947    0.536824    0.983278

 Minimum Search - Taking Simple RFO Step
 Searching for Lamda that Minimizes Along All modes
 Value Taken    Lamda =  -0.00002444
 Step Taken.  Stepsize is  0.037368

                             Maximum     Tolerance    Cnvgd?
         Gradient           0.000842      0.000300      NO
         Displacement       0.015242      0.001200      NO
         Energy change     -0.000010      0.000001      NO


 New Cartesian Coordinates Obtained by Inverse Iteration

 Displacement from previous Coordinates is:  0.057471
 ----------------------------------------------------------------
             Standard Nuclear Orientation (Angstroms)
    I     Atom           X                Y                Z
 ----------------------------------------------------------------
    1      C       0.8282860918    -0.3451689848     0.1666625770
    2      C      -0.4285343334     0.4874717905    -0.1632134226
    3      O      -0.2966826130     1.6975645160     0.6037077938
    4      H      -0.4558900695     0.7236173914    -1.2337780112
    5      C      -1.7335407195    -0.2470606950     0.1826653792
    6      O      -1.8887048874    -1.2536321727    -0.8263468611
    7      H      -1.6446942341    -0.7203306248     1.1689253350
    8      C      -2.9588453135     0.6575616976     0.1901747511
    9      H      -2.8904001267     1.3774748627     1.0117334926
   10      H      -3.0335411013     1.1937468307    -0.7660155305
   11      O      -4.0811867227    -0.2137170079     0.3639677006
   12      C       2.0547225296     0.1359627947    -0.6301259325
   13      C       3.3812668653    -0.2730954999     0.0214589468
   14      O       0.6928460354    -1.7427021502    -0.0556021441
   15      H       1.0229750917    -0.2065674443     1.2361262583
   16      O       2.1334529086     1.5512202342    -0.8319960964
   17      H       2.0086255188    -0.3082826015    -1.6297805248
   18      O       3.4994044156    -0.6998526202     1.1406648634
   19      H      -0.7311410398     2.4162066721     0.1338717111
   20      H      -2.7556104795    -1.6604522691    -0.6984268153
   21      H      -4.8969088883     0.2817453866     0.2499038391
   22      H       4.2682256594    -0.0657523235    -0.6129033280
   23      H      -0.1116326713    -1.9141525190    -0.5668831623
   24      H       1.8225600021     1.9822273923    -0.0249054108
 ----------------------------------------------------------------
 Molecular Point Group                 C1    NOp =  1
 Largest Abelian Subgroup              C1    NOp =  1
 Nuclear Repulsion Energy =   788.9544567654 hartrees
 There are       48 alpha and       48 beta electrons
 Applying Cartesian multipole field
    Component          Value
    ---------          -----
     (2,0,0)        1.00000E-11
     (0,2,0)        2.00000E-11
     (0,0,2)       -3.00000E-11
 Nucleus-field energy     =     0.0000000234 hartrees
 Requested basis set is 6-311++G(d,p)
 There are 132 shells and 348 basis functions
 A cutoff of  1.0D-11 yielded   7437 shell pairs
 There are     51302 function pairs (     54637 Cartesian)
 Smallest overlap matrix eigenvalue = 3.07E-06

 Q-Chem warning in module /home/taweetham/qchem/stvman/mkSTV.C, line 257:

 Overlap eigenvalue is smaller than square root of threshold

 Guess MOs from SCF MO coefficient file
 Reading MOs from coefficient file
 Reading MOs from coefficient file
 A restricted hybrid HF-DFT SCF calculation will be
 performed using Pulay DIIS extrapolation
 Exchange:     0.2000 Hartree-Fock + 0.0800 Slater + 0.7200 B88
 Correlation:  0.1900 VWN1RPA + 0.8100 LYP
 Using SG-1 standard quadrature grid
 SCF converges when DIIS error is below 1.0E-08
 Geometry optimization detected.  Setting ReadMinima to 0
 Setting SaveMinima to 0
 ---------------------------------------
  Cycle       Energy         DIIS Error
 ---------------------------------------
    1    -687.3803732667      1.33E-04
    2    -687.3794387244      1.32E-05
    3    -687.3794397348      1.47E-05
    4    -687.3794419498      4.58E-06
    5    -687.3794421138      1.46E-06
    6    -687.3794421871      9.57E-07
    7    -687.3794422199      3.00E-07
    8    -687.3794421823      4.30E-08
    9    -687.3794422174      1.71E-08
   10    -687.3794422206      6.85E-09 Convergence criterion met
 ---------------------------------------
 SCF time:  CPU 422.06 s  wall 422.66 s
 SCF   energy in the final basis set = -687.3794422206
 Total energy in the final basis set = -687.3794422206

 --------------------------------------------------------------

                    Orbital Energies (a.u.)
 --------------------------------------------------------------

 Alpha MOs
 -- Occupied --
-19.162 -19.160 -19.154 -19.141 -19.131 -19.120 -10.263 -10.254
-10.250 -10.249 -10.237 -10.236  -1.075  -1.066  -1.061  -1.046
 -1.039  -1.024  -0.801  -0.766  -0.723  -0.661  -0.613  -0.589
 -0.573  -0.552  -0.533  -0.525  -0.515  -0.495  -0.487  -0.463
 -0.451  -0.445  -0.425  -0.422  -0.398  -0.388  -0.384  -0.380
 -0.369  -0.344  -0.325  -0.321  -0.310  -0.307  -0.283  -0.252
 -- Virtual --
 -0.044  -0.032  -0.026   0.001   0.007   0.013   0.022   0.032
  0.035   0.041   0.046   0.055   0.058   0.071   0.074   0.081
  0.085   0.091   0.099   0.105   0.108   0.114   0.116   0.118
  0.123   0.127   0.128   0.131   0.138   0.142   0.148   0.153
  0.157   0.159   0.164   0.165   0.172   0.177   0.181   0.187
  0.191   0.199   0.205   0.214   0.221   0.223   0.226   0.235
  0.242   0.246   0.257   0.259   0.266   0.271   0.273   0.278
  0.280   0.284   0.298   0.303   0.310   0.312   0.317   0.318
  0.326   0.330   0.335   0.344   0.347   0.351   0.358   0.369
  0.375   0.378   0.389   0.396   0.401   0.410   0.419   0.425
  0.440   0.445   0.451   0.468   0.487   0.494   0.499   0.522
  0.530   0.540   0.567   0.573   0.582   0.591   0.604   0.609
  0.617   0.639   0.653   0.662   0.665   0.676   0.691   0.694
  0.702   0.708   0.716   0.735   0.754   0.754   0.765   0.779
  0.791   0.827   0.885   0.918   0.950   0.956   0.993   1.012
  1.030   1.055   1.066   1.077   1.098   1.109   1.122   1.126
  1.134   1.138   1.166   1.172   1.179   1.196   1.207   1.223
  1.226   1.240   1.264   1.270   1.282   1.305   1.312   1.335
  1.381   1.383   1.404   1.421   1.428   1.456   1.471   1.489
  1.513   1.517   1.536   1.546   1.554   1.566   1.573   1.585
  1.588   1.596   1.613   1.620   1.638   1.652   1.661   1.681
  1.687   1.698   1.711   1.727   1.748   1.773   1.786   1.795
  1.823   1.830   1.864   1.898   1.906   1.921   1.933   1.956
  1.980   2.000   2.030   2.035   2.061   2.075   2.080   2.091
  2.117   2.129   2.167   2.186   2.207   2.256   2.261   2.278
  2.305   2.342   2.396   2.460   2.473   2.498   2.536   2.551
  2.562   2.581   2.596   2.600   2.618   2.653   2.662   2.694
  2.717   2.728   2.788   2.819   2.833   2.845   2.873   2.882
  2.905   2.912   2.938   2.942   2.969   2.981   2.994   3.015
  3.072   3.102   3.111   3.132   3.141   3.159   3.172   3.195
  3.206   3.215   3.235   3.239   3.271   3.277   3.342   3.359
  3.399   3.446   3.494   3.514   3.556   3.778   3.814   3.843
  3.853   3.874   3.884   3.905   3.931   3.944   3.976   3.987
  4.001   4.110   4.151   4.189   4.273   4.331   5.028   5.031
  5.107   5.121   5.134   5.150   5.177   5.359   5.372   5.386
  5.422   5.453   5.612   5.622   5.638   5.666   5.711   5.749
 23.754  23.782  23.799  23.804  23.820  23.886  49.887  49.907
 49.915  49.936  49.961  49.965
 --------------------------------------------------------------

          Ground-State Mulliken Net Atomic Charges

     Atom                 Charge (a.u.)
  ----------------------------------------
      1 C                    -0.355175
      2 C                    -0.470597
      3 O                    -0.250794
      4 H                     0.270521
      5 C                    -0.170740
      6 O                    -0.251481
      7 H                     0.255083
      8 C                    -0.499445
      9 H                     0.179947
     10 H                     0.184101
     11 O                    -0.299586
     12 C                    -0.023851
     13 C                    -0.008289
     14 O                    -0.200761
     15 H                     0.279877
     16 O                    -0.134989
     17 H                     0.197072
     18 O                    -0.199941
     19 H                     0.271209
     20 H                     0.284019
     21 H                     0.260081
     22 H                     0.140955
     23 H                     0.281541
     24 H                     0.261240
  ----------------------------------------
  Sum of atomic charges =     0.000000

 -----------------------------------------------------------------
                    Cartesian Multipole Moments
 -----------------------------------------------------------------
    Charge (ESU x 10^10)
                -0.0000
    Dipole Moment (Debye)
         X      -5.5351      Y       3.3308      Z      -1.9235
       Tot       6.7403
    Quadrupole Moments (Debye-Ang)
        XX     -65.3424     XY      -3.4071     YY     -72.2122
        XZ      -4.0890     YZ       3.7644     ZZ     -77.4460
    Octopole Moments (Debye-Ang^2)
       XXX     -99.8847    XXY      25.8720    XYY     -27.0171
       YYY      15.4352    XXZ     -27.4279    XYZ      12.0586
       YYZ      -1.4317    XZZ      -8.8368    YZZ      -3.2013
       ZZZ      -1.5538
    Hexadecapole Moments (Debye-Ang^3)
      XXXX   -2156.2509   XXXY     -70.8053   XXYY    -502.4041
      XYYY      17.8130   YYYY    -481.9773   XXXZ     -61.2431
      XXYZ      55.3402   XYYZ      18.1831   YYYZ      16.1507
      XXZZ    -506.8845   XYZZ      -1.6976   YYZZ    -139.6169
      XZZZ      -4.0122   YZZZ       2.8589   ZZZZ    -245.7979
 -----------------------------------------------------------------
 Calculating analytic gradient of the SCF energy
 Gradient of SCF Energy
            1           2           3           4           5           6
    1   0.0000628  -0.0000637   0.0001235   0.0000163  -0.0000995   0.0001202
    2   0.0000268   0.0000007   0.0000035  -0.0000110   0.0000386   0.0000274
    3  -0.0000137   0.0000923  -0.0000679  -0.0000016  -0.0000312  -0.0000006
            7           8           9          10          11          12
    1  -0.0000215   0.0000196   0.0000006  -0.0000028   0.0000061   0.0000323
    2  -0.0000065  -0.0000241   0.0000161  -0.0000091  -0.0000374   0.0001398
    3  -0.0000165   0.0000042   0.0000118  -0.0000103   0.0000151  -0.0000344
           13          14          15          16          17          18
    1   0.0000331  -0.0001133   0.0000319   0.0001043   0.0000085  -0.0000267
    2   0.0000337  -0.0000869  -0.0000104  -0.0000585  -0.0000704  -0.0000310
    3   0.0001009   0.0001456  -0.0000087  -0.0000414   0.0000097  -0.0000305
           19          20          21          22          23          24
    1  -0.0001307  -0.0000256  -0.0000494   0.0000011   0.0000375  -0.0000649
    2   0.0000490  -0.0000272   0.0000230   0.0000257  -0.0000498   0.0000380
    3   0.0000138   0.0000353  -0.0000253  -0.0000456  -0.0001337   0.0000326
 Max gradient component =       1.456E-04
 RMS gradient           =       5.617E-05
 Gradient time:  CPU 198.99 s  wall 198.97 s
 Geometry Optimization Parameters
   NAtoms,    NIC,     NZ,  NCons,   NDum,   NFix, NCnnct, MaxDiis
       24     166       0       0       0       0       0       0

 Cartesian Hessian Update
 Hessian Updated using BFGS Update


** GEOMETRY OPTIMIZATION IN DELOCALIZED INTERNAL COORDINATES **
   Searching for a Minimum

   Optimization Cycle:  10

                       Coordinates (Angstroms)
     ATOM                X               Y               Z
      1  C         0.8282860918   -0.3451689848    0.1666625770
      2  C        -0.4285343334    0.4874717905   -0.1632134226
      3  O        -0.2966826130    1.6975645160    0.6037077938
      4  H        -0.4558900695    0.7236173914   -1.2337780112
      5  C        -1.7335407195   -0.2470606950    0.1826653792
      6  O        -1.8887048874   -1.2536321727   -0.8263468611
      7  H        -1.6446942341   -0.7203306248    1.1689253350
      8  C        -2.9588453135    0.6575616976    0.1901747511
      9  H        -2.8904001267    1.3774748627    1.0117334926
     10  H        -3.0335411013    1.1937468307   -0.7660155305
     11  O        -4.0811867227   -0.2137170079    0.3639677006
     12  C         2.0547225296    0.1359627947   -0.6301259325
     13  C         3.3812668653   -0.2730954999    0.0214589468
     14  O         0.6928460354   -1.7427021502   -0.0556021441
     15  H         1.0229750917   -0.2065674443    1.2361262583
     16  O         2.1334529086    1.5512202342   -0.8319960964
     17  H         2.0086255188   -0.3082826015   -1.6297805248
     18  O         3.4994044156   -0.6998526202    1.1406648634
     19  H        -0.7311410398    2.4162066721    0.1338717111
     20  H        -2.7556104795   -1.6604522691   -0.6984268153
     21  H        -4.8969088883    0.2817453866    0.2499038391
     22  H         4.2682256594   -0.0657523235   -0.6129033280
     23  H        -0.1116326713   -1.9141525190   -0.5668831623
     24  H         1.8225600021    1.9822273923   -0.0249054108
   Point Group: c1    Number of degrees of freedom:    66


   Energy is   -687.379442221

 Hessian Updated using BFGS Update

 66 Hessian modes will be used to form the next step
  Hessian Eigenvalues:
     0.002602    0.004561    0.005986    0.006244    0.007342    0.009775
     0.011363    0.011485    0.012037    0.018692    0.039470    0.042594
     0.042967    0.046092    0.050027    0.050996    0.054183    0.055304
     0.056476    0.057328    0.060698    0.073364    0.075853    0.078347
     0.085058    0.107394    0.133628    0.158314    0.159266    0.159953
     0.160023    0.161410    0.167295    0.167763    0.175092    0.178374
     0.193173    0.195738    0.205610    0.218866    0.220787    0.223361
     0.271726    0.288218    0.292936    0.298416    0.320871    0.323926
     0.333719    0.336509    0.337724    0.338333    0.338974    0.340320
     0.374048    0.400611    0.408366    0.412828    0.422551    0.431434
     0.487870    0.524343    0.526402    0.534275    0.536833    0.985121

 Minimum Search - Taking Simple RFO Step
 Searching for Lamda that Minimizes Along All modes
 Value Taken    Lamda =  -0.00000904
 Step Taken.  Stepsize is  0.051358

                             Maximum     Tolerance    Cnvgd?
         Gradient           0.000140      0.000300     YES
         Displacement       0.019304      0.001200      NO
         Energy change     -0.000015      0.000001      NO


 New Cartesian Coordinates Obtained by Inverse Iteration

 Displacement from previous Coordinates is:  0.054339
 ----------------------------------------------------------------
             Standard Nuclear Orientation (Angstroms)
    I     Atom           X                Y                Z
 ----------------------------------------------------------------
    1      C       0.8277976842    -0.3447670965     0.1666411351
    2      C      -0.4291128403     0.4873719089    -0.1625268392
    3      O      -0.2977750148     1.6962660113     0.6061604049
    4      H      -0.4563398582     0.7246669594    -1.2328133527
    5      C      -1.7338454448    -0.2475569251     0.1832990109
    6      O      -1.8882242906    -1.2566185231    -0.8234487540
    7      H      -1.6455918732    -0.7183646515     1.1708139816
    8      C      -2.9595465044     0.6565144021     0.1875049450
    9      H      -2.8926219310     1.3780436092     1.0076251215
   10      H      -3.0334785936     1.1905750751    -0.7698859283
   11      O      -4.0814612684    -0.2152888370     0.3617231267
   12      C       2.0529849285     0.1380413309    -0.6302270601
   13      C       3.3803769970    -0.2739997491     0.0179552027
   14      O       0.6945715376    -1.7419572816    -0.0587503526
   15      H       1.0224451703    -0.2070692247     1.2362611396
   16      O       2.1319854873     1.5540862171    -0.8267749273
   17      H       2.0046373563    -0.3014227829    -1.6317244955
   18      O       3.5009568195    -0.6929277174     1.1398306866
   19      H      -0.7216525393     2.4177949854     0.1315112581
   20      H      -2.7558675611    -1.6620176067    -0.6968035003
   21      H      -4.8974167901     0.2796821788     0.2482957519
   22      H       4.2660861531    -0.0750360104    -0.6206470428
   23      H      -0.1159607010    -1.9141850964    -0.5599334601
   24      H       1.8321049957     1.9822014804    -0.0142006433
 ----------------------------------------------------------------
 Molecular Point Group                 C1    NOp =  1
 Largest Abelian Subgroup              C1    NOp =  1
 Nuclear Repulsion Energy =   789.0318894233 hartrees
 There are       48 alpha and       48 beta electrons
 Applying Cartesian multipole field
    Component          Value
    ---------          -----
     (2,0,0)        1.00000E-11
     (0,2,0)        2.00000E-11
     (0,0,2)       -3.00000E-11
 Nucleus-field energy     =     0.0000000234 hartrees
 Requested basis set is 6-311++G(d,p)
 There are 132 shells and 348 basis functions
 A cutoff of  1.0D-11 yielded   7436 shell pairs
 There are     51290 function pairs (     54625 Cartesian)
 Smallest overlap matrix eigenvalue = 3.05E-06

 Q-Chem warning in module /home/taweetham/qchem/stvman/mkSTV.C, line 257:

 Overlap eigenvalue is smaller than square root of threshold

 Guess MOs from SCF MO coefficient file
 Reading MOs from coefficient file
 Reading MOs from coefficient file
 A restricted hybrid HF-DFT SCF calculation will be
 performed using Pulay DIIS extrapolation
 Exchange:     0.2000 Hartree-Fock + 0.0800 Slater + 0.7200 B88
 Correlation:  0.1900 VWN1RPA + 0.8100 LYP
 Using SG-1 standard quadrature grid
 SCF converges when DIIS error is below 1.0E-08
 Geometry optimization detected.  Setting ReadMinima to 0
 Setting SaveMinima to 0
 ---------------------------------------
  Cycle       Energy         DIIS Error
 ---------------------------------------
    1    -687.3806433319      1.13E-04
    2    -687.3794449359      1.61E-05
    3    -687.3794460310      1.50E-05
    4    -687.3794478362      9.10E-06
    5    -687.3794486200      2.00E-06
    6    -687.3794485440      7.46E-07
    7    -687.3794485492      2.32E-07
    8    -687.3794485623      5.13E-08
    9    -687.3794485613      2.29E-08
   10    -687.3794485613      9.08E-09 Convergence criterion met
 ---------------------------------------
 SCF time:  CPU 423.56 s  wall 424.19 s
 SCF   energy in the final basis set = -687.3794485613
 Total energy in the final basis set = -687.3794485613

 --------------------------------------------------------------

                    Orbital Energies (a.u.)
 --------------------------------------------------------------

 Alpha MOs
 -- Occupied --
-19.161 -19.160 -19.154 -19.142 -19.131 -19.120 -10.263 -10.254
-10.250 -10.248 -10.237 -10.236  -1.075  -1.066  -1.061  -1.046
 -1.040  -1.024  -0.801  -0.766  -0.723  -0.661  -0.613  -0.590
 -0.573  -0.553  -0.534  -0.524  -0.515  -0.495  -0.487  -0.463
 -0.451  -0.445  -0.425  -0.422  -0.398  -0.388  -0.384  -0.380
 -0.369  -0.344  -0.326  -0.321  -0.310  -0.307  -0.283  -0.252
 -- Virtual --
 -0.044  -0.031  -0.026   0.001   0.007   0.013   0.022   0.032
  0.035   0.041   0.046   0.055   0.058   0.072   0.074   0.081
  0.085   0.091   0.099   0.105   0.108   0.114   0.116   0.118
  0.123   0.127   0.128   0.131   0.138   0.142   0.148   0.153
  0.157   0.159   0.164   0.165   0.173   0.177   0.181   0.187
  0.191   0.199   0.205   0.214   0.221   0.223   0.226   0.235
  0.242   0.246   0.257   0.259   0.266   0.271   0.273   0.278
  0.280   0.284   0.298   0.303   0.310   0.312   0.317   0.318
  0.327   0.330   0.335   0.344   0.347   0.351   0.358   0.368
  0.375   0.378   0.390   0.397   0.401   0.411   0.419   0.425
  0.441   0.445   0.451   0.468   0.487   0.494   0.500   0.522
  0.530   0.540   0.567   0.573   0.582   0.591   0.604   0.609
  0.617   0.640   0.653   0.662   0.665   0.676   0.691   0.694
  0.703   0.708   0.716   0.735   0.754   0.755   0.765   0.780
  0.790   0.827   0.885   0.918   0.951   0.957   0.993   1.011
  1.030   1.055   1.067   1.077   1.098   1.109   1.122   1.126
  1.135   1.138   1.166   1.172   1.179   1.196   1.206   1.223
  1.226   1.241   1.264   1.269   1.282   1.306   1.312   1.335
  1.381   1.384   1.405   1.421   1.428   1.457   1.472   1.489
  1.512   1.517   1.536   1.546   1.555   1.566   1.573   1.585
  1.589   1.597   1.613   1.620   1.638   1.651   1.660   1.682
  1.686   1.698   1.711   1.727   1.747   1.774   1.786   1.795
  1.822   1.831   1.864   1.897   1.906   1.921   1.934   1.956
  1.980   2.000   2.030   2.036   2.060   2.075   2.080   2.090
  2.117   2.129   2.168   2.188   2.207   2.258   2.262   2.278
  2.306   2.343   2.397   2.460   2.473   2.498   2.536   2.551
  2.562   2.581   2.597   2.600   2.619   2.653   2.662   2.694
  2.718   2.728   2.787   2.819   2.833   2.845   2.873   2.883
  2.905   2.913   2.938   2.941   2.968   2.981   2.994   3.016
  3.071   3.103   3.111   3.132   3.141   3.159   3.172   3.195
  3.207   3.215   3.236   3.240   3.270   3.277   3.341   3.359
  3.399   3.447   3.494   3.515   3.556   3.779   3.813   3.843
  3.853   3.875   3.884   3.906   3.932   3.944   3.976   3.987
  4.001   4.110   4.152   4.189   4.273   4.331   5.029   5.031
  5.106   5.120   5.133   5.151   5.177   5.359   5.372   5.386
  5.422   5.455   5.612   5.622   5.638   5.666   5.711   5.750
 23.754  23.782  23.799  23.804  23.820  23.886  49.887  49.907
 49.915  49.936  49.961  49.965
 --------------------------------------------------------------

          Ground-State Mulliken Net Atomic Charges

     Atom                 Charge (a.u.)
  ----------------------------------------
      1 C                    -0.352796
      2 C                    -0.473364
      3 O                    -0.250993
      4 H                     0.270132
      5 C                    -0.170321
      6 O                    -0.251855
      7 H                     0.255034
      8 C                    -0.498973
      9 H                     0.180250
     10 H                     0.184175
     11 O                    -0.299566
     12 C                    -0.023080
     13 C                    -0.008247
     14 O                    -0.202366
     15 H                     0.279791
     16 O                    -0.134828
     17 H                     0.197125
     18 O                    -0.200310
     19 H                     0.271413
     20 H                     0.284137
     21 H                     0.260129
     22 H                     0.140611
     23 H                     0.282562
     24 H                     0.261335
  ----------------------------------------
  Sum of atomic charges =    -0.000000

 -----------------------------------------------------------------
                    Cartesian Multipole Moments
 -----------------------------------------------------------------
    Charge (ESU x 10^10)
                -0.0000
    Dipole Moment (Debye)
         X      -5.5195      Y       3.3291      Z      -1.9226
       Tot       6.7264
    Quadrupole Moments (Debye-Ang)
        XX     -65.3200     XY      -3.3606     YY     -72.1957
        XZ      -4.0858     YZ       3.6973     ZZ     -77.4282
    Octopole Moments (Debye-Ang^2)
       XXX     -99.8681    XXY      25.7308    XYY     -26.7932
       YYY      15.4154    XXZ     -27.5188    XYZ      12.0365
       YYZ      -1.2989    XZZ      -8.7904    YZZ      -3.1789
       ZZZ      -1.6172
    Hexadecapole Moments (Debye-Ang^3)
      XXXX   -2156.3618   XXXY     -71.6171   XXYY    -502.1620
      XYYY      17.4325   YYYY    -481.7637   XXXZ     -61.7158
      XXYZ      55.0221   XYYZ      18.4134   YYYZ      15.7365
      XXZZ    -506.6029   XYZZ      -1.8729   YYZZ    -139.5610
      XZZZ      -4.2116   YZZZ       2.3665   ZZZZ    -245.2385
 -----------------------------------------------------------------
 Calculating analytic gradient of the SCF energy
 Gradient of SCF Energy
            1           2           3           4           5           6
    1  -0.0000062  -0.0001103   0.0002075   0.0000403   0.0000280  -0.0000894
    2   0.0001297  -0.0000051   0.0000295  -0.0000047  -0.0000664  -0.0000305
    3   0.0000336   0.0000450  -0.0001396  -0.0000090  -0.0000177   0.0000077
            7           8           9          10          11          12
    1  -0.0000042   0.0000531  -0.0000224  -0.0000123  -0.0000553  -0.0000291
    2   0.0000004   0.0000327  -0.0000232  -0.0000220   0.0000460   0.0000786
    3  -0.0000126  -0.0000295  -0.0000040  -0.0000058  -0.0000058  -0.0000636
           13          14          15          16          17          18
    1  -0.0000128  -0.0001526   0.0000254  -0.0000814   0.0000091   0.0000314
    2  -0.0001191  -0.0000268  -0.0000442  -0.0000180  -0.0000179   0.0000535
    3   0.0001515   0.0000708  -0.0000234   0.0000910   0.0000093  -0.0001040
           19          20          21          22          23          24
    1  -0.0000275   0.0000797   0.0000570  -0.0000211   0.0001022  -0.0000092
    2  -0.0000635  -0.0000094  -0.0000490   0.0000362   0.0000811   0.0000120
    3   0.0000686  -0.0000306   0.0000004   0.0000234   0.0000177  -0.0000732
 Max gradient component =       2.075E-04
 RMS gradient           =       6.262E-05
 Gradient time:  CPU 198.62 s  wall 198.59 s
 Geometry Optimization Parameters
   NAtoms,    NIC,     NZ,  NCons,   NDum,   NFix, NCnnct, MaxDiis
       24     166       0       0       0       0       0       0

 Cartesian Hessian Update
 Hessian Updated using BFGS Update


** GEOMETRY OPTIMIZATION IN DELOCALIZED INTERNAL COORDINATES **
   Searching for a Minimum

   Optimization Cycle:  11

                       Coordinates (Angstroms)
     ATOM                X               Y               Z
      1  C         0.8277976842   -0.3447670965    0.1666411351
      2  C        -0.4291128403    0.4873719089   -0.1625268392
      3  O        -0.2977750148    1.6962660113    0.6061604049
      4  H        -0.4563398582    0.7246669594   -1.2328133527
      5  C        -1.7338454448   -0.2475569251    0.1832990109
      6  O        -1.8882242906   -1.2566185231   -0.8234487540
      7  H        -1.6455918732   -0.7183646515    1.1708139816
      8  C        -2.9595465044    0.6565144021    0.1875049450
      9  H        -2.8926219310    1.3780436092    1.0076251215
     10  H        -3.0334785936    1.1905750751   -0.7698859283
     11  O        -4.0814612684   -0.2152888370    0.3617231267
     12  C         2.0529849285    0.1380413309   -0.6302270601
     13  C         3.3803769970   -0.2739997491    0.0179552027
     14  O         0.6945715376   -1.7419572816   -0.0587503526
     15  H         1.0224451703   -0.2070692247    1.2362611396
     16  O         2.1319854873    1.5540862171   -0.8267749273
     17  H         2.0046373563   -0.3014227829   -1.6317244955
     18  O         3.5009568195   -0.6929277174    1.1398306866
     19  H        -0.7216525393    2.4177949854    0.1315112581
     20  H        -2.7558675611   -1.6620176067   -0.6968035003
     21  H        -4.8974167901    0.2796821788    0.2482957519
     22  H         4.2660861531   -0.0750360104   -0.6206470428
     23  H        -0.1159607010   -1.9141850964   -0.5599334601
     24  H         1.8321049957    1.9822014804   -0.0142006433
   Point Group: c1    Number of degrees of freedom:    66


   Energy is   -687.379448561

 Hessian Updated using BFGS Update

 66 Hessian modes will be used to form the next step
  Hessian Eigenvalues:
     0.000967    0.004582    0.005985    0.006133    0.006745    0.009837
     0.011372    0.011653    0.012077    0.018989    0.040267    0.042613
     0.042957    0.046081    0.050031    0.050977    0.054288    0.055708
     0.057135    0.057786    0.060757    0.073401    0.075972    0.078339
     0.085062    0.107404    0.133632    0.158377    0.159398    0.160017
     0.160175    0.161411    0.167328    0.172301    0.177456    0.182049
     0.193410    0.195732    0.206463    0.218874    0.220739    0.229338
     0.274756    0.288417    0.292966    0.298756    0.323903    0.333428
     0.336421    0.337667    0.338182    0.338929    0.339118    0.363433
     0.375429    0.401284    0.408585    0.413634    0.422530    0.448771
     0.514480    0.524867    0.526416    0.536712    0.542663    0.986653

 Minimum Search - Taking Simple RFO Step
 Searching for Lamda that Minimizes Along All modes
 Value Taken    Lamda =  -0.00001208
 Step Taken.  Stepsize is  0.104158

                             Maximum     Tolerance    Cnvgd?
         Gradient           0.000258      0.000300     YES
         Displacement       0.042061      0.001200      NO
         Energy change     -0.000006      0.000001      NO


 New Cartesian Coordinates Obtained by Inverse Iteration

 Displacement from previous Coordinates is:  0.108807
 ----------------------------------------------------------------
             Standard Nuclear Orientation (Angstroms)
    I     Atom           X                Y                Z
 ----------------------------------------------------------------
    1      C       0.8272891255    -0.3444912446     0.1646789232
    2      C      -0.4309041129     0.4871558677    -0.1612071824
    3      O      -0.3025877859     1.6937052111     0.6114387881
    4      H      -0.4592908396     0.7270634086    -1.2308394760
    5      C      -1.7352982740    -0.2479629558     0.1857155106
    6      O      -1.8882524200    -1.2636917547    -0.8145812627
    7      H      -1.6481653829    -0.7123690250     1.1764346562
    8      C      -2.9620265242     0.6548202044     0.1824272487
    9      H      -2.8979625710     1.3808390622     0.9986638859
   10      H      -3.0340782511     1.1836245416    -0.7779834095
   11      O      -4.0833523764    -0.2176636378     0.3581189390
   12      C       2.0512285281     0.1428381386    -0.6305164002
   13      C       3.3793390880    -0.2753921867     0.0123754488
   14      O       0.7002930653    -1.7410235187    -0.0695790977
   15      H       1.0212132717    -0.2097209606     1.2349855249
   16      O       2.1319775363     1.5604200579    -0.8162261988
   17      H       1.9999424121    -0.2871819838    -1.6357072518
   18      O       3.5029028863    -0.6792375535     1.1395403951
   19      H      -0.7048008748     2.4207734569     0.1267521357
   20      H      -2.7576067685    -1.6657538969    -0.6887081550
   21      H      -4.8997528014     0.2765830717     0.2448279949
   22      H       4.2631320809    -0.0950714164    -0.6342496227
   23      H      -0.1204062266    -1.9168769277    -0.5528862956
   24      H       1.8522191335     1.9826466973     0.0064103096
 ----------------------------------------------------------------
 Molecular Point Group                 C1    NOp =  1
 Largest Abelian Subgroup              C1    NOp =  1
 Nuclear Repulsion Energy =   788.9771752022 hartrees
 There are       48 alpha and       48 beta electrons
 Applying Cartesian multipole field
    Component          Value
    ---------          -----
     (2,0,0)        1.00000E-11
     (0,2,0)        2.00000E-11
     (0,0,2)       -3.00000E-11
 Nucleus-field energy     =     0.0000000234 hartrees
 Requested basis set is 6-311++G(d,p)
 There are 132 shells and 348 basis functions
 A cutoff of  1.0D-11 yielded   7436 shell pairs
 There are     51278 function pairs (     54613 Cartesian)
 Smallest overlap matrix eigenvalue = 3.01E-06

 Q-Chem warning in module /home/taweetham/qchem/stvman/mkSTV.C, line 257:

 Overlap eigenvalue is smaller than square root of threshold

 Guess MOs from SCF MO coefficient file
 Reading MOs from coefficient file
 Reading MOs from coefficient file
 A restricted hybrid HF-DFT SCF calculation will be
 performed using Pulay DIIS extrapolation
 Exchange:     0.2000 Hartree-Fock + 0.0800 Slater + 0.7200 B88
 Correlation:  0.1900 VWN1RPA + 0.8100 LYP
 Using SG-1 standard quadrature grid
 SCF converges when DIIS error is below 1.0E-08
 Geometry optimization detected.  Setting ReadMinima to 0
 Setting SaveMinima to 0
 ---------------------------------------
  Cycle       Energy         DIIS Error
 ---------------------------------------
    1    -687.3805604438      2.25E-04
    2    -687.3794399949      3.32E-05
    3    -687.3794425972      3.44E-05
    4    -687.3794525801      1.79E-05
    5    -687.3794557473      4.34E-06
    6    -687.3794558466      1.54E-06
    7    -687.3794558451      4.71E-07
    8    -687.3794558801      1.06E-07
    9    -687.3794558760      3.86E-08
   10    -687.3794558705      1.83E-08
   11    -687.3794558737      5.45E-09 Convergence criterion met
 ---------------------------------------
 SCF time:  CPU 464.97 s  wall 465.36 s
 SCF   energy in the final basis set = -687.3794558737
 Total energy in the final basis set = -687.3794558737

 --------------------------------------------------------------

                    Orbital Energies (a.u.)
 --------------------------------------------------------------

 Alpha MOs
 -- Occupied --
-19.161 -19.160 -19.154 -19.142 -19.132 -19.120 -10.264 -10.253
-10.249 -10.248 -10.237 -10.235  -1.075  -1.066  -1.060  -1.046
 -1.040  -1.023  -0.801  -0.766  -0.722  -0.661  -0.613  -0.590
 -0.573  -0.553  -0.534  -0.524  -0.514  -0.495  -0.487  -0.463
 -0.452  -0.445  -0.425  -0.422  -0.397  -0.388  -0.383  -0.380
 -0.369  -0.345  -0.326  -0.321  -0.309  -0.306  -0.283  -0.252
 -- Virtual --
 -0.045  -0.031  -0.026   0.001   0.007   0.012   0.022   0.032
  0.035   0.041   0.046   0.055   0.058   0.072   0.074   0.081
  0.085   0.091   0.099   0.105   0.108   0.114   0.116   0.118
  0.123   0.127   0.128   0.131   0.138   0.142   0.148   0.154
  0.157   0.159   0.164   0.165   0.173   0.177   0.182   0.187
  0.191   0.199   0.206   0.213   0.221   0.223   0.226   0.235
  0.242   0.246   0.257   0.259   0.266   0.271   0.273   0.278
  0.279   0.284   0.298   0.303   0.311   0.312   0.317   0.318
  0.327   0.330   0.335   0.344   0.347   0.351   0.358   0.368
  0.376   0.378   0.390   0.397   0.401   0.411   0.419   0.425
  0.441   0.445   0.451   0.467   0.487   0.493   0.500   0.523
  0.530   0.541   0.566   0.573   0.582   0.591   0.605   0.609
  0.617   0.641   0.652   0.661   0.665   0.678   0.691   0.694
  0.704   0.707   0.716   0.737   0.754   0.756   0.765   0.780
  0.790   0.829   0.885   0.917   0.953   0.958   0.992   1.011
  1.030   1.055   1.067   1.077   1.099   1.108   1.121   1.126
  1.134   1.138   1.166   1.172   1.180   1.196   1.204   1.223
  1.227   1.242   1.262   1.268   1.282   1.307   1.312   1.336
  1.380   1.385   1.407   1.422   1.428   1.457   1.472   1.489
  1.511   1.516   1.536   1.547   1.556   1.566   1.572   1.584
  1.589   1.597   1.614   1.621   1.637   1.650   1.658   1.683
  1.685   1.698   1.711   1.727   1.746   1.774   1.786   1.794
  1.821   1.833   1.864   1.894   1.906   1.921   1.935   1.957
  1.980   1.999   2.030   2.037   2.059   2.076   2.082   2.089
  2.117   2.128   2.168   2.189   2.207   2.260   2.263   2.278
  2.307   2.344   2.398   2.461   2.473   2.498   2.536   2.551
  2.564   2.581   2.599   2.600   2.619   2.653   2.662   2.694
  2.719   2.728   2.786   2.819   2.833   2.846   2.872   2.882
  2.905   2.914   2.938   2.940   2.966   2.982   2.994   3.016
  3.071   3.103   3.111   3.131   3.140   3.159   3.172   3.196
  3.208   3.215   3.238   3.241   3.270   3.277   3.341   3.358
  3.398   3.448   3.494   3.515   3.557   3.779   3.811   3.844
  3.853   3.877   3.884   3.907   3.934   3.944   3.976   3.988
  4.000   4.111   4.152   4.189   4.272   4.331   5.029   5.032
  5.106   5.119   5.132   5.151   5.176   5.359   5.372   5.385
  5.422   5.455   5.612   5.622   5.638   5.666   5.711   5.753
 23.754  23.782  23.799  23.805  23.821  23.885  49.887  49.908
 49.916  49.936  49.962  49.965
 --------------------------------------------------------------

          Ground-State Mulliken Net Atomic Charges

     Atom                 Charge (a.u.)
  ----------------------------------------
      1 C                    -0.345568
      2 C                    -0.479228
      3 O                    -0.251146
      4 H                     0.268926
      5 C                    -0.168106
      6 O                    -0.253137
      7 H                     0.254421
      8 C                    -0.497874
      9 H                     0.180897
     10 H                     0.184290
     11 O                    -0.299567
     12 C                    -0.023663
     13 C                    -0.007723
     14 O                    -0.205635
     15 H                     0.279574
     16 O                    -0.135048
     17 H                     0.197285
     18 O                    -0.201021
     19 H                     0.271863
     20 H                     0.284256
     21 H                     0.260245
     22 H                     0.139826
     23 H                     0.284591
     24 H                     0.261543
  ----------------------------------------
  Sum of atomic charges =    -0.000000

 -----------------------------------------------------------------
                    Cartesian Multipole Moments
 -----------------------------------------------------------------
    Charge (ESU x 10^10)
                -0.0000
    Dipole Moment (Debye)
         X      -5.4801      Y       3.3217      Z      -1.9254
       Tot       6.6912
    Quadrupole Moments (Debye-Ang)
        XX     -65.2761     XY      -3.2859     YY     -72.1598
        XZ      -4.0743     YZ       3.5596     ZZ     -77.3940
    Octopole Moments (Debye-Ang^2)
       XXX     -99.7364    XXY      25.4561    XYY     -26.3628
       YYY      15.3082    XXZ     -27.7033    XYZ      12.0263
       YYZ      -1.0527    XZZ      -8.6870    YZZ      -3.1582
       ZZZ      -1.7993
    Hexadecapole Moments (Debye-Ang^3)
      XXXX   -2157.5499   XXXY     -73.4494   XXYY    -502.1023
      XYYY      16.7249   YYYY    -481.6018   XXXZ     -62.2426
      XXYZ      54.3107   XYYZ      18.9225   YYYZ      14.8507
      XXZZ    -506.5424   XYZZ      -2.2033   YYZZ    -139.4665
      XZZZ      -4.3840   YZZZ       1.3177   ZZZZ    -244.1534
 -----------------------------------------------------------------
 Calculating analytic gradient of the SCF energy
 Gradient of SCF Energy
            1           2           3           4           5           6
    1   0.0000044  -0.0000114   0.0000908   0.0000388   0.0000400  -0.0001603
    2   0.0000976   0.0001007  -0.0000184  -0.0000062   0.0000130  -0.0000381
    3   0.0000639   0.0000525  -0.0001074  -0.0000188  -0.0000026   0.0000163
            7           8           9          10          11          12
    1  -0.0000098   0.0000464  -0.0000231  -0.0000025  -0.0000679  -0.0000265
    2   0.0000052   0.0000086  -0.0000114  -0.0000288   0.0000467  -0.0000824
    3  -0.0000151  -0.0000034  -0.0000162  -0.0000061  -0.0000464  -0.0000152
           13          14          15          16          17          18
    1  -0.0000380  -0.0000075   0.0000092  -0.0001729   0.0000187   0.0000396
    2  -0.0000799  -0.0000018   0.0000406  -0.0000334   0.0000365   0.0000580
    3   0.0001031  -0.0000329   0.0000058   0.0000951  -0.0000075  -0.0000517
           19          20          21          22          23          24
    1   0.0000241   0.0000682   0.0000532  -0.0000168   0.0000738   0.0000295
    2  -0.0000732  -0.0000191  -0.0000555   0.0000047   0.0000061   0.0000303
    3   0.0000713  -0.0000384   0.0000194   0.0000276   0.0000120  -0.0001052
 Max gradient component =       1.729E-04
 RMS gradient           =       5.439E-05
 Gradient time:  CPU 198.01 s  wall 197.99 s
 Geometry Optimization Parameters
   NAtoms,    NIC,     NZ,  NCons,   NDum,   NFix, NCnnct, MaxDiis
       24     166       0       0       0       0       0       0

 Cartesian Hessian Update
 Hessian Updated using BFGS Update


** GEOMETRY OPTIMIZATION IN DELOCALIZED INTERNAL COORDINATES **
   Searching for a Minimum

   Optimization Cycle:  12

                       Coordinates (Angstroms)
     ATOM                X               Y               Z
      1  C         0.8272891255   -0.3444912446    0.1646789232
      2  C        -0.4309041129    0.4871558677   -0.1612071824
      3  O        -0.3025877859    1.6937052111    0.6114387881
      4  H        -0.4592908396    0.7270634086   -1.2308394760
      5  C        -1.7352982740   -0.2479629558    0.1857155106
      6  O        -1.8882524200   -1.2636917547   -0.8145812627
      7  H        -1.6481653829   -0.7123690250    1.1764346562
      8  C        -2.9620265242    0.6548202044    0.1824272487
      9  H        -2.8979625710    1.3808390622    0.9986638859
     10  H        -3.0340782511    1.1836245416   -0.7779834095
     11  O        -4.0833523764   -0.2176636378    0.3581189390
     12  C         2.0512285281    0.1428381386   -0.6305164002
     13  C         3.3793390880   -0.2753921867    0.0123754488
     14  O         0.7002930653   -1.7410235187   -0.0695790977
     15  H         1.0212132717   -0.2097209606    1.2349855249
     16  O         2.1319775363    1.5604200579   -0.8162261988
     17  H         1.9999424121   -0.2871819838   -1.6357072518
     18  O         3.5029028863   -0.6792375535    1.1395403951
     19  H        -0.7048008748    2.4207734569    0.1267521357
     20  H        -2.7576067685   -1.6657538969   -0.6887081550
     21  H        -4.8997528014    0.2765830717    0.2448279949
     22  H         4.2631320809   -0.0950714164   -0.6342496227
     23  H        -0.1204062266   -1.9168769277   -0.5528862956
     24  H         1.8522191335    1.9826466973    0.0064103096
   Point Group: c1    Number of degrees of freedom:    66


   Energy is   -687.379455874

 Hessian Updated using BFGS Update

 66 Hessian modes will be used to form the next step
  Hessian Eigenvalues:
     0.000713    0.004692    0.005986    0.006092    0.006700    0.009970
     0.011363    0.011637    0.012109    0.019071    0.040263    0.042713
     0.042949    0.046086    0.050047    0.051736    0.054343    0.055995
     0.057115    0.057912    0.060744    0.073463    0.075926    0.078341
     0.085058    0.107401    0.133638    0.158181    0.159526    0.160017
     0.160176    0.161395    0.167391    0.172327    0.179083    0.183318
     0.193571    0.195894    0.206382    0.218764    0.220681    0.230416
     0.274605    0.288441    0.292967    0.298843    0.323901    0.333385
     0.336394    0.337671    0.338150    0.338974    0.339129    0.359512
     0.379233    0.401877    0.408443    0.413528    0.426074    0.447940
     0.509747    0.524933    0.526459    0.536715    0.540079    0.985711

 Minimum Search - Taking Simple RFO Step
 Searching for Lamda that Minimizes Along All modes
 Value Taken    Lamda =  -0.00000358
 Step Taken.  Stepsize is  0.050559

                             Maximum     Tolerance    Cnvgd?
         Gradient           0.000310      0.000300      NO
         Displacement       0.021494      0.001200      NO
         Energy change     -0.000007      0.000001      NO


 New Cartesian Coordinates Obtained by Inverse Iteration

 Displacement from previous Coordinates is:  0.067574
 ----------------------------------------------------------------
             Standard Nuclear Orientation (Angstroms)
    I     Atom           X                Y                Z
 ----------------------------------------------------------------
    1      C       0.8268232406    -0.3428355929     0.1634019989
    2      C      -0.4323023082     0.4875962081    -0.1620672462
    3      O      -0.3063083131     1.6946868694     0.6101591363
    4      H      -0.4617019600     0.7268386544    -1.2317940098
    5      C      -1.7357865638    -0.2480996457     0.1868535887
    6      O      -1.8878089708    -1.2679481135    -0.8093755870
    7      H      -1.6482154139    -0.7084324480     1.1794989558
    8      C      -2.9635565495     0.6533415283     0.1799771259
    9      H      -2.9004863354     1.3824452206     0.9934934746
   10      H      -3.0358387796     1.1786033547    -0.7823673255
   11      O      -4.0839013322    -0.2198829867     0.3584480479
   12      C       2.0508899275     0.1468158469    -0.6301050424
   13      C       3.3786703877    -0.2785714116     0.0087641745
   14      O       0.7025216359    -1.7390382261    -0.0742385480
   15      H       1.0197050228    -0.2094411806     1.2341437058
   16      O       2.1354460366     1.5655048048    -0.8063744077
   17      H       1.9972153529    -0.2762003232    -1.6380550017
   18      O       3.5028983006    -0.6806275673     1.1365707286
   19      H      -0.6976080426     2.4232094480     0.1187300358
   20      H      -2.7577734218    -1.6686869753    -0.6829813663
   21      H      -4.9008506141     0.2733517499     0.2443083491
   22      H       4.2618387317    -0.1047806664    -0.6404785113
   23      H      -0.1232493335    -1.9164277597    -0.5484353724
   24      H       1.8644312206     1.9826118679     0.0218085050
 ----------------------------------------------------------------
 Molecular Point Group                 C1    NOp =  1
 Largest Abelian Subgroup              C1    NOp =  1
 Nuclear Repulsion Energy =   788.9427846727 hartrees
 There are       48 alpha and       48 beta electrons
 Applying Cartesian multipole field
    Component          Value
    ---------          -----
     (2,0,0)        1.00000E-11
     (0,2,0)        2.00000E-11
     (0,0,2)       -3.00000E-11
 Nucleus-field energy     =     0.0000000235 hartrees
 Requested basis set is 6-311++G(d,p)
 There are 132 shells and 348 basis functions
 A cutoff of  1.0D-11 yielded   7438 shell pairs
 There are     51279 function pairs (     54616 Cartesian)
 Smallest overlap matrix eigenvalue = 2.99E-06

 Q-Chem warning in module /home/taweetham/qchem/stvman/mkSTV.C, line 257:

 Overlap eigenvalue is smaller than square root of threshold

 Guess MOs from SCF MO coefficient file
 Reading MOs from coefficient file
 Reading MOs from coefficient file
 A restricted hybrid HF-DFT SCF calculation will be
 performed using Pulay DIIS extrapolation
 Exchange:     0.2000 Hartree-Fock + 0.0800 Slater + 0.7200 B88
 Correlation:  0.1900 VWN1RPA + 0.8100 LYP
 Using SG-1 standard quadrature grid
 SCF converges when DIIS error is below 1.0E-08
 Geometry optimization detected.  Setting ReadMinima to 0
 Setting SaveMinima to 0
 ---------------------------------------
  Cycle       Energy         DIIS Error
 ---------------------------------------
    1    -687.3806505999      1.07E-04
    2    -687.3794530544      1.95E-05
    3    -687.3794519728      2.29E-05
    4    -687.3794574332      9.00E-06
    5    -687.3794582945      2.89E-06
    6    -687.3794582276      7.55E-07
    7    -687.3794581771      3.11E-07
    8    -687.3794582336      5.18E-08
    9    -687.3794582420      2.44E-08
   10    -687.3794582385      1.00E-08
   11    -687.3794582279      4.03E-09 Convergence criterion met
 ---------------------------------------
 SCF time:  CPU 454.60 s  wall 455.11 s
 SCF   energy in the final basis set = -687.3794582279
 Total energy in the final basis set = -687.3794582279

 --------------------------------------------------------------

                    Orbital Energies (a.u.)
 --------------------------------------------------------------

 Alpha MOs
 -- Occupied --
-19.160 -19.160 -19.154 -19.142 -19.132 -19.120 -10.264 -10.253
-10.249 -10.248 -10.237 -10.235  -1.075  -1.066  -1.060  -1.046
 -1.040  -1.023  -0.801  -0.765  -0.722  -0.661  -0.613  -0.590
 -0.573  -0.553  -0.534  -0.524  -0.514  -0.495  -0.487  -0.463
 -0.452  -0.445  -0.425  -0.422  -0.397  -0.388  -0.382  -0.380
 -0.369  -0.345  -0.327  -0.321  -0.309  -0.306  -0.283  -0.252
 -- Virtual --
 -0.045  -0.031  -0.026   0.001   0.007   0.012   0.022   0.032
  0.035   0.041   0.046   0.055   0.058   0.072   0.074   0.081
  0.085   0.091   0.099   0.105   0.108   0.114   0.116   0.118
  0.123   0.127   0.128   0.131   0.138   0.142   0.148   0.154
  0.157   0.159   0.164   0.165   0.173   0.177   0.182   0.188
  0.191   0.199   0.206   0.213   0.221   0.223   0.227   0.235
  0.242   0.246   0.256   0.259   0.266   0.271   0.273   0.278
  0.279   0.284   0.297   0.303   0.311   0.312   0.317   0.318
  0.327   0.330   0.334   0.344   0.348   0.351   0.358   0.368
  0.376   0.378   0.390   0.397   0.401   0.411   0.419   0.424
  0.441   0.445   0.451   0.467   0.487   0.493   0.501   0.523
  0.530   0.541   0.566   0.573   0.582   0.592   0.605   0.609
  0.617   0.641   0.652   0.661   0.666   0.678   0.690   0.694
  0.704   0.707   0.716   0.737   0.754   0.756   0.765   0.781
  0.790   0.829   0.885   0.916   0.954   0.959   0.992   1.011
  1.030   1.055   1.067   1.077   1.099   1.108   1.121   1.126
  1.135   1.139   1.165   1.171   1.181   1.196   1.203   1.222
  1.227   1.242   1.262   1.267   1.282   1.308   1.313   1.337
  1.380   1.385   1.408   1.422   1.428   1.457   1.472   1.489
  1.511   1.516   1.536   1.547   1.558   1.566   1.572   1.584
  1.589   1.597   1.614   1.621   1.637   1.650   1.656   1.683
  1.685   1.698   1.711   1.727   1.746   1.774   1.786   1.794
  1.820   1.833   1.864   1.892   1.906   1.920   1.935   1.957
  1.980   1.999   2.030   2.038   2.059   2.076   2.083   2.088
  2.116   2.127   2.168   2.190   2.206   2.261   2.264   2.279
  2.307   2.344   2.399   2.461   2.473   2.499   2.536   2.550
  2.564   2.581   2.599   2.601   2.620   2.653   2.662   2.694
  2.719   2.728   2.785   2.819   2.833   2.846   2.872   2.882
  2.905   2.915   2.937   2.940   2.966   2.982   2.994   3.016
  3.070   3.103   3.111   3.130   3.140   3.159   3.172   3.196
  3.209   3.215   3.239   3.242   3.269   3.277   3.341   3.358
  3.398   3.449   3.494   3.515   3.557   3.779   3.810   3.844
  3.853   3.877   3.884   3.907   3.934   3.944   3.976   3.989
  4.000   4.111   4.153   4.189   4.271   4.330   5.029   5.032
  5.105   5.119   5.131   5.152   5.176   5.359   5.372   5.385
  5.422   5.456   5.612   5.622   5.638   5.666   5.711   5.754
 23.754  23.782  23.798  23.805  23.821  23.885  49.887  49.908
 49.916  49.936  49.962  49.965
 --------------------------------------------------------------

          Ground-State Mulliken Net Atomic Charges

     Atom                 Charge (a.u.)
  ----------------------------------------
      1 C                    -0.337067
      2 C                    -0.483793
      3 O                    -0.251642
      4 H                     0.268306
      5 C                    -0.167104
      6 O                    -0.253703
      7 H                     0.254171
      8 C                    -0.497300
      9 H                     0.181443
     10 H                     0.184312
     11 O                    -0.299467
     12 C                    -0.027695
     13 C                    -0.006700
     14 O                    -0.207237
     15 H                     0.279026
     16 O                    -0.135421
     17 H                     0.197240
     18 O                    -0.201354
     19 H                     0.272116
     20 H                     0.284352
     21 H                     0.260298
     22 H                     0.139476
     23 H                     0.285766
     24 H                     0.261976
  ----------------------------------------
  Sum of atomic charges =     0.000000

 -----------------------------------------------------------------
                    Cartesian Multipole Moments
 -----------------------------------------------------------------
    Charge (ESU x 10^10)
                 0.0000
    Dipole Moment (Debye)
         X      -5.4658      Y       3.3216      Z      -1.9295
       Tot       6.6806
    Quadrupole Moments (Debye-Ang)
        XX     -65.2582     XY      -3.2151     YY     -72.1940
        XZ      -4.0385     YZ       3.4938     ZZ     -77.3336
    Octopole Moments (Debye-Ang^2)
       XXX     -99.7743    XXY      25.4014    XYY     -26.2565
       YYY      15.2251    XXZ     -27.7573    XYZ      12.1052
       YYZ      -0.9731    XZZ      -8.5372    YZZ      -3.0458
       ZZZ      -1.8759
    Hexadecapole Moments (Debye-Ang^3)
      XXXX   -2158.1540   XXXY     -73.5611   XXYY    -502.6598
      XYYY      16.5314   YYYY    -482.3520   XXXZ     -61.8786
      XXYZ      54.2473   XYYZ      19.2284   YYYZ      14.5352
      XXZZ    -506.2443   XYZZ      -2.1782   YYZZ    -139.4172
      XZZZ      -4.1811   YZZZ       0.9681   ZZZZ    -242.8886
 -----------------------------------------------------------------
 Calculating analytic gradient of the SCF energy
 Gradient of SCF Energy
            1           2           3           4           5           6
    1  -0.0000311  -0.0000781   0.0001201   0.0000303   0.0000620  -0.0000535
    2   0.0000311   0.0000222  -0.0000119   0.0000063  -0.0000320  -0.0000312
    3  -0.0000068   0.0000201  -0.0000637  -0.0000049  -0.0000127  -0.0000024
            7           8           9          10          11          12
    1   0.0000007   0.0000039  -0.0000250   0.0000019  -0.0000079  -0.0000038
    2   0.0000133  -0.0000066   0.0000019  -0.0000144   0.0000209  -0.0000339
    3   0.0000025  -0.0000146  -0.0000083  -0.0000139  -0.0000303  -0.0000081
           13          14          15          16          17          18
    1  -0.0000196  -0.0000137  -0.0000020  -0.0001152   0.0000187   0.0000139
    2  -0.0000281  -0.0000130  -0.0000083   0.0000240   0.0000190   0.0000287
    3  -0.0000178   0.0000555  -0.0000072   0.0000225   0.0000094   0.0000210
           19          20          21          22          23          24
    1  -0.0000229   0.0000239   0.0000167  -0.0000011   0.0000310   0.0000506
    2  -0.0000319  -0.0000070  -0.0000195   0.0000024   0.0000495   0.0000185
    3   0.0000279  -0.0000180   0.0000139   0.0000296   0.0000206  -0.0000146
 Max gradient component =       1.201E-04
 RMS gradient           =       3.233E-05
 Gradient time:  CPU 198.82 s  wall 198.81 s
 Geometry Optimization Parameters
   NAtoms,    NIC,     NZ,  NCons,   NDum,   NFix, NCnnct, MaxDiis
       24     166       0       0       0       0       0       0

 Cartesian Hessian Update
 Hessian Updated using BFGS Update


** GEOMETRY OPTIMIZATION IN DELOCALIZED INTERNAL COORDINATES **
   Searching for a Minimum

   Optimization Cycle:  13

                       Coordinates (Angstroms)
     ATOM                X               Y               Z
      1  C         0.8268232406   -0.3428355929    0.1634019989
      2  C        -0.4323023082    0.4875962081   -0.1620672462
      3  O        -0.3063083131    1.6946868694    0.6101591363
      4  H        -0.4617019600    0.7268386544   -1.2317940098
      5  C        -1.7357865638   -0.2480996457    0.1868535887
      6  O        -1.8878089708   -1.2679481135   -0.8093755870
      7  H        -1.6482154139   -0.7084324480    1.1794989558
      8  C        -2.9635565495    0.6533415283    0.1799771259
      9  H        -2.9004863354    1.3824452206    0.9934934746
     10  H        -3.0358387796    1.1786033547   -0.7823673255
     11  O        -4.0839013322   -0.2198829867    0.3584480479
     12  C         2.0508899275    0.1468158469   -0.6301050424
     13  C         3.3786703877   -0.2785714116    0.0087641745
     14  O         0.7025216359   -1.7390382261   -0.0742385480
     15  H         1.0197050228   -0.2094411806    1.2341437058
     16  O         2.1354460366    1.5655048048   -0.8063744077
     17  H         1.9972153529   -0.2762003232   -1.6380550017
     18  O         3.5028983006   -0.6806275673    1.1365707286
     19  H        -0.6976080426    2.4232094480    0.1187300358
     20  H        -2.7577734218   -1.6686869753   -0.6829813663
     21  H        -4.9008506141    0.2733517499    0.2443083491
     22  H         4.2618387317   -0.1047806664   -0.6404785113
     23  H        -0.1232493335   -1.9164277597   -0.5484353724
     24  H         1.8644312206    1.9826118679    0.0218085050
   Point Group: c1    Number of degrees of freedom:    66


   Energy is   -687.379458228

 Hessian Updated using BFGS Update

 66 Hessian modes will be used to form the next step
  Hessian Eigenvalues:
     0.000594    0.004770    0.005515    0.006004    0.006208    0.009734
     0.011353    0.011766    0.012589    0.019436    0.040255    0.042868
     0.042986    0.046088    0.050041    0.051990    0.054307    0.056357
     0.057014    0.058379    0.060756    0.073356    0.075607    0.078261
     0.085057    0.107405    0.133658    0.158234    0.159429    0.160048
     0.160189    0.161409    0.166978    0.172115    0.177069    0.186841
     0.193741    0.196981    0.205560    0.218590    0.221790    0.235149
     0.273191    0.288444    0.292978    0.298799    0.323893    0.333258
     0.336234    0.337657    0.337815    0.338740    0.339153    0.348289
     0.382615    0.402129    0.409761    0.413221    0.423092    0.439671
     0.500521    0.525327    0.526481    0.535843    0.537076    0.986466

 Minimum Search - Taking Simple RFO Step
 Searching for Lamda that Minimizes Along All modes
 Value Taken    Lamda =  -0.00000169
 Step Taken.  Stepsize is  0.031775

                             Maximum     Tolerance    Cnvgd?
         Gradient           0.000140      0.000300     YES
         Displacement       0.015303      0.001200      NO
         Energy change     -0.000002      0.000001      NO


 New Cartesian Coordinates Obtained by Inverse Iteration

 Displacement from previous Coordinates is:  0.039168
 ----------------------------------------------------------------
             Standard Nuclear Orientation (Angstroms)
    I     Atom           X                Y                Z
 ----------------------------------------------------------------
    1      C       0.8265654783    -0.3423246755     0.1617548935
    2      C      -0.4332233731     0.4874359723    -0.1634221684
    3      O      -0.3090895869     1.6953127026     0.6079940738
    4      H      -0.4636702649     0.7257454876    -1.2333103194
    5      C      -1.7361765727    -0.2482529666     0.1874974641
    6      O      -1.8885247231    -1.2703828891    -0.8062735882
    7      H      -1.6477781082    -0.7063894963     1.1811292707
    8      C      -2.9642862957     0.6527415536     0.1795699922
    9      H      -2.9008299458     1.3834594836     0.9915633452
   10      H      -3.0372433598     1.1761591351    -0.7837292698
   11      O      -4.0841946553    -0.2206338550     0.3602890015
   12      C       2.0513010570     0.1492284905    -0.6295484837
   13      C       3.3783885588    -0.2798032803     0.0083320034
   14      O       0.7043439244    -1.7381286652    -0.0795125368
   15      H       1.0182240853    -0.2105130664     1.2329850708
   16      O       2.1379222754     1.5684830141    -0.8003282975
   17      H       1.9974361906    -0.2697997708    -1.6391279145
   18      O       3.5019187507    -0.6817512129     1.1362866040
   19      H      -0.6916582327     2.4247628306     0.1110492979
   20      H      -2.7587798593    -1.6702587434    -0.6787707285
   21      H      -4.9013775172     0.2721087014     0.2454004340
   22      H       4.2617823807    -0.1088509024    -0.6413660460
   23      H      -0.1242432085    -1.9167331072    -0.5484728876
   24      H       1.8682449205     1.9824179160     0.0298961976
 ----------------------------------------------------------------
 Molecular Point Group                 C1    NOp =  1
 Largest Abelian Subgroup              C1    NOp =  1
 Nuclear Repulsion Energy =   788.9019312137 hartrees
 There are       48 alpha and       48 beta electrons
 Applying Cartesian multipole field
    Component          Value
    ---------          -----
     (2,0,0)        1.00000E-11
     (0,2,0)        2.00000E-11
     (0,0,2)       -3.00000E-11
 Nucleus-field energy     =     0.0000000235 hartrees
 Requested basis set is 6-311++G(d,p)
 There are 132 shells and 348 basis functions
 A cutoff of  1.0D-11 yielded   7438 shell pairs
 There are     51279 function pairs (     54616 Cartesian)
 Smallest overlap matrix eigenvalue = 2.97E-06

 Q-Chem warning in module /home/taweetham/qchem/stvman/mkSTV.C, line 257:

 Overlap eigenvalue is smaller than square root of threshold

 Guess MOs from SCF MO coefficient file
 Reading MOs from coefficient file
 Reading MOs from coefficient file
 A restricted hybrid HF-DFT SCF calculation will be
 performed using Pulay DIIS extrapolation
 Exchange:     0.2000 Hartree-Fock + 0.0800 Slater + 0.7200 B88
 Correlation:  0.1900 VWN1RPA + 0.8100 LYP
 Using SG-1 standard quadrature grid
 SCF converges when DIIS error is below 1.0E-08
 Geometry optimization detected.  Setting ReadMinima to 0
 Setting SaveMinima to 0
 ---------------------------------------
  Cycle       Energy         DIIS Error
 ---------------------------------------
    1    -687.3801546348      6.69E-05
    2    -687.3794574447      1.27E-05
    3    -687.3794567778      1.48E-05
    4    -687.3794594509      5.42E-06
    5    -687.3794597901      1.92E-06
    6    -687.3794597411      4.90E-07
    7    -687.3794596755      1.82E-07
    8    -687.3794597006      2.90E-08
    9    -687.3794597045      1.20E-08
   10    -687.3794597022      5.67E-09 Convergence criterion met
 ---------------------------------------
 SCF time:  CPU 417.40 s  wall 418.08 s
 SCF   energy in the final basis set = -687.3794597022
 Total energy in the final basis set = -687.3794597022

 --------------------------------------------------------------

                    Orbital Energies (a.u.)
 --------------------------------------------------------------

 Alpha MOs
 -- Occupied --
-19.160 -19.160 -19.154 -19.142 -19.132 -19.119 -10.264 -10.253
-10.249 -10.248 -10.237 -10.235  -1.075  -1.066  -1.060  -1.046
 -1.040  -1.023  -0.801  -0.765  -0.722  -0.661  -0.613  -0.590
 -0.573  -0.553  -0.534  -0.524  -0.514  -0.495  -0.487  -0.463
 -0.452  -0.445  -0.425  -0.422  -0.397  -0.388  -0.382  -0.380
 -0.369  -0.345  -0.327  -0.320  -0.309  -0.306  -0.283  -0.252
 -- Virtual --
 -0.045  -0.031  -0.026   0.001   0.007   0.012   0.022   0.032
  0.035   0.041   0.046   0.055   0.058   0.072   0.074   0.082
  0.085   0.091   0.099   0.105   0.108   0.114   0.115   0.118
  0.123   0.127   0.128   0.131   0.138   0.142   0.148   0.154
  0.157   0.159   0.164   0.165   0.173   0.177   0.182   0.188
  0.191   0.199   0.206   0.213   0.221   0.223   0.227   0.235
  0.243   0.246   0.256   0.259   0.266   0.271   0.273   0.278
  0.279   0.284   0.297   0.303   0.311   0.312   0.317   0.318
  0.327   0.330   0.334   0.344   0.348   0.351   0.358   0.367
  0.376   0.378   0.391   0.397   0.401   0.411   0.419   0.424
  0.441   0.445   0.451   0.467   0.487   0.493   0.501   0.523
  0.529   0.541   0.566   0.573   0.582   0.592   0.604   0.609
  0.617   0.642   0.652   0.660   0.666   0.679   0.690   0.694
  0.705   0.707   0.716   0.738   0.754   0.757   0.765   0.781
  0.790   0.830   0.885   0.916   0.954   0.959   0.991   1.011
  1.029   1.055   1.067   1.077   1.099   1.108   1.121   1.125
  1.134   1.139   1.165   1.171   1.182   1.196   1.203   1.222
  1.228   1.242   1.262   1.267   1.282   1.307   1.313   1.337
  1.380   1.385   1.409   1.423   1.428   1.458   1.472   1.489
  1.511   1.516   1.536   1.547   1.558   1.566   1.571   1.584
  1.589   1.597   1.613   1.621   1.637   1.650   1.655   1.683
  1.685   1.698   1.711   1.727   1.745   1.774   1.786   1.794
  1.820   1.834   1.864   1.892   1.906   1.920   1.935   1.957
  1.980   1.999   2.030   2.038   2.060   2.076   2.083   2.088
  2.116   2.127   2.168   2.190   2.206   2.261   2.264   2.279
  2.307   2.345   2.399   2.461   2.473   2.499   2.536   2.550
  2.564   2.581   2.599   2.601   2.620   2.653   2.662   2.694
  2.720   2.728   2.784   2.819   2.833   2.846   2.872   2.882
  2.905   2.916   2.936   2.940   2.966   2.982   2.995   3.016
  3.070   3.102   3.111   3.129   3.139   3.159   3.172   3.196
  3.209   3.214   3.239   3.242   3.269   3.277   3.341   3.358
  3.397   3.449   3.494   3.515   3.557   3.779   3.810   3.843
  3.853   3.878   3.884   3.908   3.934   3.944   3.976   3.989
  3.999   4.111   4.152   4.189   4.271   4.330   5.029   5.032
  5.105   5.118   5.131   5.152   5.176   5.359   5.372   5.385
  5.422   5.456   5.612   5.622   5.638   5.666   5.711   5.755
 23.754  23.782  23.798  23.805  23.821  23.885  49.887  49.908
 49.916  49.936  49.962  49.965
 --------------------------------------------------------------

          Ground-State Mulliken Net Atomic Charges

     Atom                 Charge (a.u.)
  ----------------------------------------
      1 C                    -0.332478
      2 C                    -0.486340
      3 O                    -0.252008
      4 H                     0.267931
      5 C                    -0.166214
      6 O                    -0.254127
      7 H                     0.253889
      8 C                    -0.497157
      9 H                     0.182047
     10 H                     0.184282
     11 O                    -0.299421
     12 C                    -0.029805
     13 C                    -0.006005
     14 O                    -0.208180
     15 H                     0.278696
     16 O                    -0.135968
     17 H                     0.197283
     18 O                    -0.201538
     19 H                     0.272404
     20 H                     0.284399
     21 H                     0.260316
     22 H                     0.139310
     23 H                     0.286476
     24 H                     0.262207
  ----------------------------------------
  Sum of atomic charges =     0.000000

 -----------------------------------------------------------------
                    Cartesian Multipole Moments
 -----------------------------------------------------------------
    Charge (ESU x 10^10)
                 0.0000
    Dipole Moment (Debye)
         X      -5.4559      Y       3.3211      Z      -1.9335
       Tot       6.6735
    Quadrupole Moments (Debye-Ang)
        XX     -65.2671     XY      -3.1782     YY     -72.2144
        XZ      -4.0156     YZ       3.4425     ZZ     -77.3004
    Octopole Moments (Debye-Ang^2)
       XXX     -99.7196    XXY      25.3199    XYY     -26.2161
       YYY      15.1698    XXZ     -27.7863    XYZ      12.1469
       YYZ      -0.9560    XZZ      -8.4542    YZZ      -2.9690
       ZZZ      -1.9344
    Hexadecapole Moments (Debye-Ang^3)
      XXXX   -2158.3621   XXXY     -73.7255   XXYY    -503.1556
      XYYY      16.4131   YYYY    -482.8336   XXXZ     -61.6256
      XXYZ      54.1936   XYYZ      19.4133   YYYZ      14.2448
      XXZZ    -506.2156   XYZZ      -2.1483   YYZZ    -139.3867
      XZZZ      -4.0771   YZZZ       0.7795   ZZZZ    -242.2466
 -----------------------------------------------------------------
 Calculating analytic gradient of the SCF energy
 Gradient of SCF Energy
            1           2           3           4           5           6
    1  -0.0000072  -0.0000620   0.0000267   0.0000150   0.0000156   0.0000267
    2  -0.0000412   0.0000080  -0.0000310   0.0000143  -0.0000072  -0.0000012
    3  -0.0000136   0.0000164  -0.0000218   0.0000000  -0.0000002  -0.0000033
            7           8           9          10          11          12
    1   0.0000058  -0.0000240  -0.0000086   0.0000060   0.0000260   0.0000151
    2   0.0000100  -0.0000191   0.0000122  -0.0000049  -0.0000076  -0.0000100
    3   0.0000041  -0.0000143  -0.0000044  -0.0000158  -0.0000186   0.0000390
           13          14          15          16          17          18
    1   0.0000007   0.0000173   0.0000002  -0.0000366   0.0000166  -0.0000120
    2   0.0000388  -0.0000000   0.0000020   0.0000069   0.0000226   0.0000046
    3  -0.0000707   0.0000759  -0.0000059  -0.0000419   0.0000022   0.0000552
           19          20          21          22          23          24
    1  -0.0000387  -0.0000117  -0.0000117   0.0000100   0.0000000   0.0000309
    2   0.0000124   0.0000027   0.0000068  -0.0000095   0.0000020  -0.0000114
    3  -0.0000070   0.0000068   0.0000042   0.0000173  -0.0000254   0.0000218
 Max gradient component =       7.589E-05
 RMS gradient           =       2.328E-05
 Gradient time:  CPU 199.60 s  wall 199.59 s
 Geometry Optimization Parameters
   NAtoms,    NIC,     NZ,  NCons,   NDum,   NFix, NCnnct, MaxDiis
       24     166       0       0       0       0       0       0

 Cartesian Hessian Update
 Hessian Updated using BFGS Update


** GEOMETRY OPTIMIZATION IN DELOCALIZED INTERNAL COORDINATES **
   Searching for a Minimum

   Optimization Cycle:  14

                       Coordinates (Angstroms)
     ATOM                X               Y               Z
      1  C         0.8265654783   -0.3423246755    0.1617548935
      2  C        -0.4332233731    0.4874359723   -0.1634221684
      3  O        -0.3090895869    1.6953127026    0.6079940738
      4  H        -0.4636702649    0.7257454876   -1.2333103194
      5  C        -1.7361765727   -0.2482529666    0.1874974641
      6  O        -1.8885247231   -1.2703828891   -0.8062735882
      7  H        -1.6477781082   -0.7063894963    1.1811292707
      8  C        -2.9642862957    0.6527415536    0.1795699922
      9  H        -2.9008299458    1.3834594836    0.9915633452
     10  H        -3.0372433598    1.1761591351   -0.7837292698
     11  O        -4.0841946553   -0.2206338550    0.3602890015
     12  C         2.0513010570    0.1492284905   -0.6295484837
     13  C         3.3783885588   -0.2798032803    0.0083320034
     14  O         0.7043439244   -1.7381286652   -0.0795125368
     15  H         1.0182240853   -0.2105130664    1.2329850708
     16  O         2.1379222754    1.5684830141   -0.8003282975
     17  H         1.9974361906   -0.2697997708   -1.6391279145
     18  O         3.5019187507   -0.6817512129    1.1362866040
     19  H        -0.6916582327    2.4247628306    0.1110492979
     20  H        -2.7587798593   -1.6702587434   -0.6787707285
     21  H        -4.9013775172    0.2721087014    0.2454004340
     22  H         4.2617823807   -0.1088509024   -0.6413660460
     23  H        -0.1242432085   -1.9167331072   -0.5484728876
     24  H         1.8682449205    1.9824179160    0.0298961976
   Point Group: c1    Number of degrees of freedom:    66


   Energy is   -687.379459702

 Hessian Updated using BFGS Update

 66 Hessian modes will be used to form the next step
  Hessian Eigenvalues:
     0.000487    0.003452    0.004904    0.006009    0.006193    0.009351
     0.011360    0.011466    0.012435    0.019207    0.040267    0.042837
     0.042979    0.046069    0.049951    0.051958    0.054276    0.056391
     0.057345    0.058371    0.060806    0.073462    0.075655    0.078236
     0.085064    0.107416    0.133520    0.158422    0.159104    0.160025
     0.160183    0.161422    0.166845    0.172976    0.179803    0.190531
     0.193786    0.197416    0.206028    0.219132    0.222481    0.235121
     0.272229    0.288420    0.292977    0.298798    0.323943    0.333463
     0.336373    0.337678    0.338249    0.338865    0.339078    0.374961
     0.384005    0.402262    0.409774    0.412864    0.425029    0.444069
     0.512913    0.526223    0.526835    0.536789    0.544681    0.988167

 Minimum Search - Taking Simple RFO Step
 Searching for Lamda that Minimizes Along All modes
 Value Taken    Lamda =  -0.00000117
 Step Taken.  Stepsize is  0.031403

                             Maximum     Tolerance    Cnvgd?
         Gradient           0.000044      0.000300     YES
         Displacement       0.016958      0.001200      NO
         Energy change     -0.000001      0.000001      NO


 New Cartesian Coordinates Obtained by Inverse Iteration

 Displacement from previous Coordinates is:  0.039649
 ----------------------------------------------------------------
             Standard Nuclear Orientation (Angstroms)
    I     Atom           X                Y                Z
 ----------------------------------------------------------------
    1      C       0.8262605517    -0.3418243763     0.1599463355
    2      C      -0.4339604091     0.4872688117    -0.1652079527
    3      O      -0.3110963534     1.6962970425     0.6048125453
    4      H      -0.4655124735     0.7240190256    -1.2353888328
    5      C      -1.7364296760    -0.2483433808     0.1879948533
    6      O      -1.8894857145    -1.2725275800    -0.8035275231
    7      H      -1.6469696486    -0.7046165232     1.1824261415
    8      C      -2.9648557585     0.6522085775     0.1797307103
    9      H      -2.9008207258     1.3841565625     0.9904993349
   10      H      -3.0387908755     1.1741730969    -0.7842671097
   11      O      -4.0843110012    -0.2213964202     0.3625814705
   12      C       2.0517976398     0.1516043096    -0.6288445169
   13      C       3.3780430903    -0.2810324212     0.0084505328
   14      O       0.7057637868    -1.7371529331    -0.0851265992
   15      H       1.0165270862    -0.2117904391     1.2317193232
   16      O       2.1404187095     1.5714387271    -0.7941386869
   17      H       1.9980417978    -0.2637520401    -1.6399339361
   18      O       3.5005818544    -0.6848506604     1.1358451819
   19      H      -0.6845747127     2.4265147314     0.1021330717
   20      H      -2.7596919984    -1.6720857644    -0.6745045893
   21      H      -4.9017570453     0.2706722265     0.2465902654
   22      H       4.2618767428    -0.1108025905    -0.6408462849
   23      H      -0.1259164645    -1.9166809479    -0.5482951788
   24      H       1.8699135160     1.9825356223     0.0372368522
 ----------------------------------------------------------------
 Molecular Point Group                 C1    NOp =  1
 Largest Abelian Subgroup              C1    NOp =  1
 Nuclear Repulsion Energy =   788.8746931751 hartrees
 There are       48 alpha and       48 beta electrons
 Applying Cartesian multipole field
    Component          Value
    ---------          -----
     (2,0,0)        1.00000E-11
     (0,2,0)        2.00000E-11
     (0,0,2)       -3.00000E-11
 Nucleus-field energy     =     0.0000000235 hartrees
 Requested basis set is 6-311++G(d,p)
 There are 132 shells and 348 basis functions
 A cutoff of  1.0D-11 yielded   7436 shell pairs
 There are     51277 function pairs (     54614 Cartesian)
 Smallest overlap matrix eigenvalue = 2.96E-06

 Q-Chem warning in module /home/taweetham/qchem/stvman/mkSTV.C, line 257:

 Overlap eigenvalue is smaller than square root of threshold

 Guess MOs from SCF MO coefficient file
 Reading MOs from coefficient file
 Reading MOs from coefficient file
 A restricted hybrid HF-DFT SCF calculation will be
 performed using Pulay DIIS extrapolation
 Exchange:     0.2000 Hartree-Fock + 0.0800 Slater + 0.7200 B88
 Correlation:  0.1900 VWN1RPA + 0.8100 LYP
 Using SG-1 standard quadrature grid
 SCF converges when DIIS error is below 1.0E-08
 Geometry optimization detected.  Setting ReadMinima to 0
 Setting SaveMinima to 0
 ---------------------------------------
  Cycle       Energy         DIIS Error
 ---------------------------------------
    1    -687.3801867407      6.94E-05
    2    -687.3794582886      1.25E-05
    3    -687.3794576824      1.39E-05
    4    -687.3794603298      5.19E-06
    5    -687.3794605250      1.87E-06
    6    -687.3794604430      5.08E-07
    7    -687.3794604196      1.82E-07
    8    -687.3794604467      2.74E-08
    9    -687.3794604492      1.07E-08
   10    -687.3794604470      4.48E-09 Convergence criterion met
 ---------------------------------------
 SCF time:  CPU 416.74 s  wall 417.05 s
 SCF   energy in the final basis set = -687.3794604470
 Total energy in the final basis set = -687.3794604470

 --------------------------------------------------------------

                    Orbital Energies (a.u.)
 --------------------------------------------------------------

 Alpha MOs
 -- Occupied --
-19.160 -19.160 -19.154 -19.142 -19.132 -19.119 -10.264 -10.253
-10.249 -10.248 -10.237 -10.235  -1.075  -1.066  -1.060  -1.046
 -1.040  -1.023  -0.801  -0.765  -0.722  -0.661  -0.613  -0.589
 -0.573  -0.553  -0.534  -0.524  -0.514  -0.495  -0.487  -0.463
 -0.452  -0.445  -0.425  -0.422  -0.397  -0.388  -0.382  -0.380
 -0.369  -0.346  -0.327  -0.320  -0.309  -0.306  -0.282  -0.252
 -- Virtual --
 -0.045  -0.031  -0.026   0.001   0.007   0.012   0.022   0.032
  0.035   0.041   0.046   0.055   0.059   0.072   0.074   0.082
  0.085   0.091   0.099   0.105   0.108   0.114   0.115   0.118
  0.123   0.127   0.128   0.131   0.138   0.142   0.147   0.154
  0.157   0.160   0.164   0.165   0.173   0.177   0.182   0.188
  0.191   0.199   0.206   0.213   0.221   0.223   0.227   0.235
  0.243   0.246   0.256   0.259   0.266   0.271   0.273   0.278
  0.279   0.284   0.297   0.303   0.311   0.312   0.317   0.318
  0.326   0.330   0.334   0.344   0.348   0.351   0.358   0.367
  0.376   0.377   0.391   0.397   0.401   0.411   0.420   0.424
  0.441   0.446   0.451   0.467   0.487   0.493   0.501   0.523
  0.529   0.542   0.566   0.573   0.582   0.592   0.604   0.609
  0.617   0.642   0.652   0.660   0.666   0.679   0.690   0.694
  0.705   0.707   0.716   0.738   0.754   0.757   0.765   0.781
  0.790   0.830   0.885   0.916   0.955   0.960   0.991   1.011
  1.029   1.056   1.067   1.077   1.099   1.108   1.121   1.125
  1.134   1.139   1.165   1.171   1.182   1.196   1.202   1.221
  1.228   1.242   1.262   1.267   1.282   1.307   1.313   1.337
  1.380   1.385   1.409   1.422   1.428   1.458   1.472   1.489
  1.511   1.516   1.536   1.547   1.559   1.566   1.571   1.584
  1.589   1.597   1.613   1.621   1.636   1.649   1.654   1.683
  1.685   1.698   1.711   1.727   1.745   1.775   1.787   1.795
  1.820   1.834   1.863   1.891   1.906   1.920   1.935   1.956
  1.980   1.999   2.030   2.039   2.060   2.076   2.084   2.088
  2.115   2.127   2.169   2.190   2.206   2.261   2.264   2.279
  2.308   2.345   2.399   2.461   2.473   2.499   2.536   2.550
  2.564   2.581   2.598   2.602   2.621   2.653   2.662   2.695
  2.720   2.728   2.784   2.820   2.833   2.846   2.872   2.882
  2.905   2.917   2.935   2.940   2.966   2.982   2.995   3.016
  3.069   3.102   3.111   3.129   3.139   3.159   3.172   3.196
  3.210   3.214   3.240   3.243   3.269   3.277   3.341   3.358
  3.397   3.449   3.495   3.515   3.558   3.780   3.810   3.843
  3.854   3.878   3.884   3.908   3.934   3.944   3.976   3.989
  3.999   4.111   4.152   4.189   4.270   4.330   5.029   5.032
  5.105   5.118   5.130   5.153   5.176   5.359   5.372   5.385
  5.422   5.456   5.612   5.622   5.638   5.666   5.712   5.756
 23.754  23.782  23.798  23.804  23.821  23.885  49.887  49.908
 49.916  49.936  49.962  49.965
 --------------------------------------------------------------

          Ground-State Mulliken Net Atomic Charges

     Atom                 Charge (a.u.)
  ----------------------------------------
      1 C                    -0.328432
      2 C                    -0.488802
      3 O                    -0.252482
      4 H                     0.267637
      5 C                    -0.165418
      6 O                    -0.254561
      7 H                     0.253625
      8 C                    -0.497011
      9 H                     0.182750
     10 H                     0.184200
     11 O                    -0.299419
     12 C                    -0.031333
     13 C                    -0.005426
     14 O                    -0.209141
     15 H                     0.278347
     16 O                    -0.136779
     17 H                     0.197386
     18 O                    -0.201653
     19 H                     0.272739
     20 H                     0.284508
     21 H                     0.260338
     22 H                     0.139213
     23 H                     0.287248
     24 H                     0.262466
  ----------------------------------------
  Sum of atomic charges =    -0.000000

 -----------------------------------------------------------------
                    Cartesian Multipole Moments
 -----------------------------------------------------------------
    Charge (ESU x 10^10)
                -0.0000
    Dipole Moment (Debye)
         X      -5.4499      Y       3.3229      Z      -1.9357
       Tot       6.6701
    Quadrupole Moments (Debye-Ang)
        XX     -65.2877     XY      -3.1313     YY     -72.2386
        XZ      -3.9885     YZ       3.3897     ZZ     -77.2659
    Octopole Moments (Debye-Ang^2)
       XXX     -99.6821    XXY      25.2400    XYY     -26.2169
       YYY      15.1363    XXZ     -27.8024    XYZ      12.1953
       YYZ      -0.9506    XZZ      -8.3670    YZZ      -2.8722
       ZZZ      -1.9692
    Hexadecapole Moments (Debye-Ang^3)
      XXXX   -2158.3733   XXXY     -73.6811   XXYY    -503.7578
      XYYY      16.3839   YYYY    -483.3952   XXXZ     -61.2305
      XXYZ      54.1918   XYYZ      19.5740   YYYZ      13.9627
      XXZZ    -506.1452   XYZZ      -2.0901   YYZZ    -139.3739
      XZZZ      -3.9613   YZZZ       0.6598   ZZZZ    -241.5700
 -----------------------------------------------------------------
 Calculating analytic gradient of the SCF energy
 Gradient of SCF Energy
            1           2           3           4           5           6
    1   0.0000148  -0.0000340  -0.0000126   0.0000049  -0.0000040   0.0000469
    2  -0.0000554  -0.0000034  -0.0000075   0.0000035   0.0000052   0.0000098
    3  -0.0000349   0.0000105   0.0000114   0.0000029  -0.0000106   0.0000050
            7           8           9          10          11          12
    1   0.0000024  -0.0000278   0.0000039   0.0000052   0.0000293   0.0000134
    2   0.0000031  -0.0000225   0.0000101  -0.0000036  -0.0000199  -0.0000002
    3   0.0000007   0.0000080  -0.0000066  -0.0000145  -0.0000173   0.0000250
           13          14          15          16          17          18
    1   0.0000119  -0.0000087   0.0000062   0.0000176   0.0000074  -0.0000202
    2   0.0000598  -0.0000001   0.0000018   0.0000147   0.0000032  -0.0000065
    3  -0.0000751   0.0000828  -0.0000055  -0.0000395   0.0000032   0.0000620
           19          20          21          22          23          24
    1  -0.0000257  -0.0000235  -0.0000255   0.0000121  -0.0000004   0.0000063
    2   0.0000267  -0.0000049   0.0000131  -0.0000124  -0.0000171   0.0000026
    3  -0.0000230   0.0000117  -0.0000059   0.0000096  -0.0000359   0.0000360
 Max gradient component =       8.284E-05
 RMS gradient           =       2.426E-05
 Gradient time:  CPU 198.48 s  wall 198.46 s
 Geometry Optimization Parameters
   NAtoms,    NIC,     NZ,  NCons,   NDum,   NFix, NCnnct, MaxDiis
       24     166       0       0       0       0       0       0

 Cartesian Hessian Update
 Hessian Updated using BFGS Update


** GEOMETRY OPTIMIZATION IN DELOCALIZED INTERNAL COORDINATES **
   Searching for a Minimum

   Optimization Cycle:  15

                       Coordinates (Angstroms)
     ATOM                X               Y               Z
      1  C         0.8262605517   -0.3418243763    0.1599463355
      2  C        -0.4339604091    0.4872688117   -0.1652079527
      3  O        -0.3110963534    1.6962970425    0.6048125453
      4  H        -0.4655124735    0.7240190256   -1.2353888328
      5  C        -1.7364296760   -0.2483433808    0.1879948533
      6  O        -1.8894857145   -1.2725275800   -0.8035275231
      7  H        -1.6469696486   -0.7046165232    1.1824261415
      8  C        -2.9648557585    0.6522085775    0.1797307103
      9  H        -2.9008207258    1.3841565625    0.9904993349
     10  H        -3.0387908755    1.1741730969   -0.7842671097
     11  O        -4.0843110012   -0.2213964202    0.3625814705
     12  C         2.0517976398    0.1516043096   -0.6288445169
     13  C         3.3780430903   -0.2810324212    0.0084505328
     14  O         0.7057637868   -1.7371529331   -0.0851265992
     15  H         1.0165270862   -0.2117904391    1.2317193232
     16  O         2.1404187095    1.5714387271   -0.7941386869
     17  H         1.9980417978   -0.2637520401   -1.6399339361
     18  O         3.5005818544   -0.6848506604    1.1358451819
     19  H        -0.6845747127    2.4265147314    0.1021330717
     20  H        -2.7596919984   -1.6720857644   -0.6745045893
     21  H        -4.9017570453    0.2706722265    0.2465902654
     22  H         4.2618767428   -0.1108025905   -0.6408462849
     23  H        -0.1259164645   -1.9166809479   -0.5482951788
     24  H         1.8699135160    1.9825356223    0.0372368522
   Point Group: c1    Number of degrees of freedom:    66


   Energy is   -687.379460447

 Hessian Updated using BFGS Update

 66 Hessian modes will be used to form the next step
  Hessian Eigenvalues:
     0.000377    0.002419    0.004934    0.006034    0.006277    0.009155
     0.011414    0.011600    0.012840    0.018675    0.040315    0.042891
     0.043143    0.046044    0.049912    0.052759    0.054303    0.056324
     0.057329    0.058540    0.060792    0.073477    0.075680    0.078296
     0.085137    0.107528    0.133638    0.158220    0.159035    0.160033
     0.160201    0.161521    0.167861    0.173190    0.179737    0.190463
     0.193842    0.197152    0.206089    0.219037    0.220451    0.235100
     0.273169    0.288667    0.292942    0.298817    0.323927    0.333434
     0.336376    0.337680    0.338261    0.339018    0.339067    0.374558
     0.383732    0.403080    0.410633    0.414123    0.425494    0.447308
     0.516144    0.526210    0.526764    0.536781    0.545911    0.986734

 Minimum Search - Taking Simple RFO Step
 Searching for Lamda that Minimizes Along All modes
 Value Taken    Lamda =   0.00000000
 Step Taken.  Stepsize is  0.030164

                             Maximum     Tolerance    Cnvgd?
         Gradient           0.000050      0.000300     YES
         Displacement       0.017665      0.001200      NO
         Energy change     -0.000001      0.000001     YES

 Final energy is   -687.37946044699424     


 ******************************
 **  OPTIMIZATION CONVERGED  **
 ******************************

                       Coordinates (Angstroms)
     ATOM                X               Y               Z
      1  C         0.8262605517   -0.3418243763    0.1599463355
      2  C        -0.4339604091    0.4872688117   -0.1652079527
      3  O        -0.3110963534    1.6962970425    0.6048125453
      4  H        -0.4655124735    0.7240190256   -1.2353888328
      5  C        -1.7364296760   -0.2483433808    0.1879948533
      6  O        -1.8894857145   -1.2725275800   -0.8035275231
      7  H        -1.6469696486   -0.7046165232    1.1824261415
      8  C        -2.9648557585    0.6522085775    0.1797307103
      9  H        -2.9008207258    1.3841565625    0.9904993349
     10  H        -3.0387908755    1.1741730969   -0.7842671097
     11  O        -4.0843110012   -0.2213964202    0.3625814705
     12  C         2.0517976398    0.1516043096   -0.6288445169
     13  C         3.3780430903   -0.2810324212    0.0084505328
     14  O         0.7057637868   -1.7371529331   -0.0851265992
     15  H         1.0165270862   -0.2117904391    1.2317193232
     16  O         2.1404187095    1.5714387271   -0.7941386869
     17  H         1.9980417978   -0.2637520401   -1.6399339361
     18  O         3.5005818544   -0.6848506604    1.1358451819
     19  H        -0.6845747127    2.4265147314    0.1021330717
     20  H        -2.7596919984   -1.6720857644   -0.6745045893
     21  H        -4.9017570453    0.2706722265    0.2465902654
     22  H         4.2618767428   -0.1108025905   -0.6408462849
     23  H        -0.1259164645   -1.9166809479   -0.5482951788
     24  H         1.8699135160    1.9825356223    0.0372368522

Z-matrix Print:
$molecule
0 1
O 
H  1 0.968735
C  1 1.421802 2 109.696791
H  3 1.096270 1 107.435463 2 126.749622 0
C  3 1.538702 1 107.088388 2 -116.324938 0
H  5 1.094400 3 108.226908 1 46.253423 0
O  5 1.432168 3 115.237264 1 164.455783 0
H  7 0.966105 5 107.770771 3 40.209919 0
C  5 1.533704 3 112.660280 1 -73.864554 0
H  9 1.109832 5 113.720679 3 168.677061 0
O  9 1.203787 5 124.876553 3 -16.226634 0
C  3 1.543139 1 114.944620 2 8.429749 0
H  12 1.096510 3 110.191229 1 -82.957167 0
O  12 1.438672 3 105.604417 1 158.188593 0
H  14 0.961972 12 108.970193 3 145.159798 0
C  12 1.536979 3 112.736182 1 37.335932 0
H  16 1.097762 12 109.757628 3 45.221520 0
O  16 1.433700 12 105.869108 3 -73.188282 0
H  18 0.966205 16 107.410253 12 -172.522227 0
C  16 1.523185 12 113.529322 3 166.758462 0
H  20 1.094164 16 110.138319 12 -66.957768 0
H  20 1.098729 16 109.870820 12 53.931383 0
O  20 1.431712 16 105.613091 12 173.052447 0
H  23 0.961147 20 109.706169 16 -172.287858 0
$end


 --------------------------------------------------------------

                    Orbital Energies (a.u.)
 --------------------------------------------------------------

 Alpha MOs
 -- Occupied --
-19.160 -19.160 -19.154 -19.142 -19.132 -19.119 -10.264 -10.253
-10.249 -10.248 -10.237 -10.235  -1.075  -1.066  -1.060  -1.046
 -1.040  -1.023  -0.801  -0.765  -0.722  -0.661  -0.613  -0.589
 -0.573  -0.553  -0.534  -0.524  -0.514  -0.495  -0.487  -0.463
 -0.452  -0.445  -0.425  -0.422  -0.397  -0.388  -0.382  -0.380
 -0.369  -0.346  -0.327  -0.320  -0.309  -0.306  -0.282  -0.252
 -- Virtual --
 -0.045  -0.031  -0.026   0.001   0.007   0.012   0.022   0.032
  0.035   0.041   0.046   0.055   0.059   0.072   0.074   0.082
  0.085   0.091   0.099   0.105   0.108   0.114   0.115   0.118
  0.123   0.127   0.128   0.131   0.138   0.142   0.147   0.154
  0.157   0.160   0.164   0.165   0.173   0.177   0.182   0.188
  0.191   0.199   0.206   0.213   0.221   0.223   0.227   0.235
  0.243   0.246   0.256   0.259   0.266   0.271   0.273   0.278
  0.279   0.284   0.297   0.303   0.311   0.312   0.317   0.318
  0.326   0.330   0.334   0.344   0.348   0.351   0.358   0.367
  0.376   0.377   0.391   0.397   0.401   0.411   0.420   0.424
  0.441   0.446   0.451   0.467   0.487   0.493   0.501   0.523
  0.529   0.542   0.566   0.573   0.582   0.592   0.604   0.609
  0.617   0.642   0.652   0.660   0.666   0.679   0.690   0.694
  0.705   0.707   0.716   0.738   0.754   0.757   0.765   0.781
  0.790   0.830   0.885   0.916   0.955   0.960   0.991   1.011
  1.029   1.056   1.067   1.077   1.099   1.108   1.121   1.125
  1.134   1.139   1.165   1.171   1.182   1.196   1.202   1.221
  1.228   1.242   1.262   1.267   1.282   1.307   1.313   1.337
  1.380   1.385   1.409   1.422   1.428   1.458   1.472   1.489
  1.511   1.516   1.536   1.547   1.559   1.566   1.571   1.584
  1.589   1.597   1.613   1.621   1.636   1.649   1.654   1.683
  1.685   1.698   1.711   1.727   1.745   1.775   1.787   1.795
  1.820   1.834   1.863   1.891   1.906   1.920   1.935   1.956
  1.980   1.999   2.030   2.039   2.060   2.076   2.084   2.088
  2.115   2.127   2.169   2.190   2.206   2.261   2.264   2.279
  2.308   2.345   2.399   2.461   2.473   2.499   2.536   2.550
  2.564   2.581   2.598   2.602   2.621   2.653   2.662   2.695
  2.720   2.728   2.784   2.820   2.833   2.846   2.872   2.882
  2.905   2.917   2.935   2.940   2.966   2.982   2.995   3.016
  3.069   3.102   3.111   3.129   3.139   3.159   3.172   3.196
  3.210   3.214   3.240   3.243   3.269   3.277   3.341   3.358
  3.397   3.449   3.495   3.515   3.558   3.780   3.810   3.843
  3.854   3.878   3.884   3.908   3.934   3.944   3.976   3.989
  3.999   4.111   4.152   4.189   4.270   4.330   5.029   5.032
  5.105   5.118   5.130   5.153   5.176   5.359   5.372   5.385
  5.422   5.456   5.612   5.622   5.638   5.666   5.712   5.756
 23.754  23.782  23.798  23.804  23.821  23.885  49.887  49.908
 49.916  49.936  49.962  49.965
 --------------------------------------------------------------

          Ground-State Mulliken Net Atomic Charges

     Atom                 Charge (a.u.)
  ----------------------------------------
      1 C                    -0.328432
      2 C                    -0.488802
      3 O                    -0.252482
      4 H                     0.267637
      5 C                    -0.165418
      6 O                    -0.254561
      7 H                     0.253625
      8 C                    -0.497011
      9 H                     0.182750
     10 H                     0.184200
     11 O                    -0.299419
     12 C                    -0.031333
     13 C                    -0.005426
     14 O                    -0.209141
     15 H                     0.278347
     16 O                    -0.136779
     17 H                     0.197386
     18 O                    -0.201653
     19 H                     0.272739
     20 H                     0.284508
     21 H                     0.260338
     22 H                     0.139213
     23 H                     0.287248
     24 H                     0.262466
  ----------------------------------------
  Sum of atomic charges =    -0.000000

 -----------------------------------------------------------------
                    Cartesian Multipole Moments
 -----------------------------------------------------------------
    Charge (ESU x 10^10)
                -0.0000
    Dipole Moment (Debye)
         X      -5.4499      Y       3.3229      Z      -1.9357
       Tot       6.6701
    Quadrupole Moments (Debye-Ang)
        XX     -65.2877     XY      -3.1313     YY     -72.2386
        XZ      -3.9885     YZ       3.3897     ZZ     -77.2659
    Octopole Moments (Debye-Ang^2)
       XXX     -99.6821    XXY      25.2400    XYY     -26.2169
       YYY      15.1363    XXZ     -27.8024    XYZ      12.1953
       YYZ      -0.9506    XZZ      -8.3670    YZZ      -2.8722
       ZZZ      -1.9692
    Hexadecapole Moments (Debye-Ang^3)
      XXXX   -2158.3733   XXXY     -73.6811   XXYY    -503.7578
      XYYY      16.3839   YYYY    -483.3952   XXXZ     -61.2305
      XXYZ      54.1918   XYYZ      19.5740   YYYZ      13.9627
      XXZZ    -506.1452   XYZZ      -2.0901   YYZZ    -139.3739
      XZZZ      -3.9613   YZZZ       0.6598   ZZZZ    -241.5700
 -----------------------------------------------------------------
Archival summary:
1\1\pikachu\OPT\ProcedureUnspecified\BasisUnspecified\6612\cher\WedDec1410:42:512016WedDec1410:42:512016\0\\#,OPT,ProcedureUnspecified,BasisUnspecified,\\0,1\O\H,1,0.968735\C,1,1.4218,2,109.697\H,3,1.09627,1,107.435,2,126.75,0\C,3,1.5387,1,107.088,2,-116.325,0\H,5,1.0944,3,108.227,1,46.2534,0\O,5,1.43217,3,115.237,1,164.456,0\H,7,0.966105,5,107.771,3,40.2099,0\C,5,1.5337,3,112.66,1,-73.8646,0\H,9,1.10983,5,113.721,3,168.677,0\O,9,1.20379,5,124.877,3,-16.2266,0\C,3,1.54314,1,114.945,2,8.42975,0\H,12,1.09651,3,110.191,1,-82.9572,0\O,12,1.43867,3,105.604,1,158.189,0\H,14,0.961972,12,108.97,3,145.16,0\C,12,1.53698,3,112.736,1,37.3359,0\H,16,1.09776,12,109.758,3,45.2215,0\O,16,1.4337,12,105.869,3,-73.1883,0\H,18,0.966205,16,107.41,12,-172.522,0\C,16,1.52319,12,113.529,3,166.758,0\H,20,1.09416,16,110.138,12,-66.9578,0\H,20,1.09873,16,109.871,12,53.9314,0\O,20,1.43171,16,105.613,12,173.052,0\H,23,0.961147,20,109.706,16,-172.288,0\\\@

 Total job time:  10104.98s(wall), 10097.12s(cpu) 
 Wed Dec 14 10:42:51 2016

        *************************************************************
        *                                                           *
        *  Thank you very much for using Q-Chem.  Have a nice day.  *
        *                                                           *
        *************************************************************


 
User input: 2 of 3 
 
pikachu 127.0.1
Q-Chem Developer Version! Running on 127.0.1.*
                  Welcome to Q-Chem
     A Quantum Leap Into The Future Of Chemistry


 Q-Chem 4.4, Q-Chem, Inc., Pleasanton, CA (2016)

 Y. Shao,  Z. Gan,  E. Epifanovsky,  A. T. B. Gilbert,  M. Wormit,  
 J. Kussmann,  A. W. Lange,  A. Behn,  J. Deng,  X. Feng,  D. Ghosh,  
 M. Goldey,  P. R. Horn,  L. D. Jacobson,  I. Kaliman,  F. Rob,  
 R. Z. Khaliullin,  T. Kus,  A. Landau,  J. Liu,  E. I. Proynov,  Y. M. Rhee,  
 R. M. Richard,  M. A. Rohrdanz,  R. P. Steele,  E. J. Sundstrom,  
 H. L. Woodcock III,  P. M. Zimmerman,  D. Zuev,  B. Albrecht,  E. Alguire,  
 B. Austin,  S. A. Baeppler,  G. J. O. Beran,  Y. A. Bernard,  E. Berquist,  
 K. Brandhorst,  K. B. Bravaya,  S. T. Brown,  D. Casanova,  C.-M. Chang,  
 Y. Chen,  S. H. Chien,  K. D. Closser,  M. P. Coons,  D. L. Crittenden,  
 S. Dasgupta,  M. Diedenhofen,  R. A. DiStasio Jr.,  H. Do,  A. D. Dutoi,  
 R. G. Edgar,  P.-T. Fang,  S. Fatehi,  Q. Feng,  L. Fusti-Molnar,  
 A. Ghysels,  A. Golubeva-Zadorozhnaya,  J. Gomes,  A. Gunina,  
 M. W. D. Hanson-Heine,  P. H. P. Harbach,  A. W. Hauser,  J. E. Herr,  
 E. G. Hohenstein,  Z. C. Holden,  K. Hui,  T.-C. Jagau,  H. Ji,  B. Kaduk,  
 K. Khistyaev,  Jaehoon Kim,  Jihan Kim,  R. A. King,  P. Klunzinger,  
 K. Koh,  D. Kosenkov,  T. Kowalczyk,  C. M. Krauter,  A. Kunitsa,  
 K. U. Lao,  A. Laurent,  K. V. Lawler,  J. Lee,  D. Lefrancois,  S. Lehtola,  
 S. V. Levchenko,  C. Y. Lin,  Y.-S. Lin,  F. Liu,  E. Livshits,  
 R. C. Lochan,  A. Luenser,  P. Manohar,  S. F. Manzer,  S.-P. Mao,  Y. Mao,  
 N. Mardirossian,  A. V. Marenich,  L. A. Martinez-Martinez,  S. A. Maurer,  
 N. J. Mayhall,  J.-M. Mewes,  A. F. Morrison,  K. Nanda,  T. S. Nguyen-Beck,  
 C. M. Oana,  R. Olivares-Amaya,  D. P. O'Neill,  J. A. Parkhill,  
 T. M. Perrine,  R. Peverati,  P. A. Pieniazek,  F. Plasser,  A. Prociuk,  
 D. R. Rehn,  E. Rosta,  N. J. Russ,  N. Sergueev,  S. M. Sharada,  
 S. Sharma,  D. W. Small,  A. Sodt,  T. Stauch,  T. Stein,  D. Stuck,  
 Y.-C. Su,  A. J. W. Thom,  T. Tsuchimochi,  L. Vogt,  O. Vydrov,  T. Wang,  
 M. A. Watson,  J. Wenzel,  A. White,  C. F. Williams,  V. Vanovschi,  
 K. Yao,  S. Yeganeh,  S. R. Yost,  Z.-Q. You,  I. Y. Zhang,  X. Zhang,  
 Y. Zhao,  B. R. Brooks,  G. K. L. Chan,  D. M. Chipman,  C. J. Cramer,  
 W. A. Goddard III,  M. S. Gordon,  W. J. Hehre,  A. Klamt,  
 H. F. Schaefer III,  M. W. Schmidt,  C. D. Sherrill,  D. G. Truhlar,  
 A. Warshel,  X. Xu,  A. Aspuru-Guzik,  R. Baer,  A. T. Bell,  N. A. Besley,  
 J.-D. Chai,  A. Dreuw,  B. D. Dunietz,  T. R. Furlani,  S. R. Gwaltney,  
 C.-P. Hsu,  Y. Jung,  J. Kong,  D. S. Lambrecht,  W. Liang,  C. Ochsenfeld,  
 V. A. Rassolov,  L. V. Slipchenko,  J. E. Subotnik,  T. Van Voorhis,  
 J. M. Herbert,  A. I. Krylov,  P. M. W. Gill,  M. Head-Gordon

 Contributors to earlier versions of Q-Chem not listed above: 
 R. D. Adamson,  J. Baker,  E. F. C. Byrd,  A. K. Chakraborty,  C.-L. Cheng,  
 H. Dachsel,  R. J. Doerksen,  G. Hawkins,  A. Heyden,  S. Hirata,  
 G. Kedziora,  F. J. Keil,  C. Kelley,  P. P. Korambath,  W. Kurlancheek,  
 A. M. Lee,  M. S. Lee,  D. Liotard,  I. Lotan,  P. E. Maslen,  N. Nair,  
 D. Neuhauser,  R. Olson,  B. Peters,  J. Ritchie,  N. E. Schultz,  
 N. Shenvi,  A. C. Simmonett,  K. S. Thanthiriwatte,  Q. Wu,  W. Zhang

 Please cite Q-Chem as follows:
 Y. Shao et al., Mol. Phys. 113, 184-215 (2015)
 DOI: 10.1080/00268976.2014.952696

 Q-Chem 4.4.2 for Intel X86 EM64T Linux

 Parts of Q-Chem use Armadillo 5.200.1 (Boston Tea Smuggler).
 http://arma.sourceforge.net/

 Q-Chem begins on Wed Dec 14 10:42:51 2016  


Host: 0

     Scratch files written to /scratch/cher/qchem9387//
The previous job contains 0 fragments, simply inherited here
FILE_GEOM_ORG=        593

Checking the input file for inconsistencies... 	...done.

--------------------------------------------------------------
User input:
--------------------------------------------------------------

$molecule
   read
$end

$rem
   BASIS 6-311++G**
   JOB_TYPE FREQUENCY
   METHOD B3LYP
$end

--------------------------------------------------------------
 ----------------------------------------------------------------
             Standard Nuclear Orientation (Angstroms)
    I     Atom           X                Y                Z
 ----------------------------------------------------------------
    1      C       0.8260811080    -0.3469611318     0.1666170723
    2      C      -0.4298817337     0.4818414834    -0.1753204376
    3      O      -0.3029412226     1.7036904799     0.5735103462
    4      H      -0.4585636002     0.6998414406    -1.2495581589
    5      C      -1.7362113051    -0.2416674065     0.1884674793
    6      O      -1.8921445215    -1.2824709829    -0.7851385986
    7      H      -1.6504712274    -0.6807444926     1.1909353418
    8      C      -2.9605989944     0.6640234509     0.1621687538
    9      H      -2.8946805455     1.4098488313     0.9600367635
   10      H      -3.0305734240     1.1692484889    -0.8109994732
   11      O      -4.0842421469    -0.2012655814     0.3583856994
   12      C       2.0551398176     0.1270717571    -0.6285631208
   13      C       3.3783624026    -0.3001335776     0.0186030934
   14      O       0.6997876569    -1.7458434821    -0.0540639858
   15      H       1.0151063399    -0.1989113387     1.2362703977
   16      O       2.1503632394     1.5433684716    -0.8186729475
   17      H       2.0012501556    -0.3057882265    -1.6322764965
   18      O       3.4971888713    -0.6845686203     1.1531486332
   19      H      -0.6723106889     2.4265850545     0.0573899702
   20      H      -2.7643391577    -1.6758419001    -0.6506451975
   21      H      -4.8992908068     0.2922941182     0.2322982193
   22      H       4.2640456101    -0.1452778520    -0.6320207904
   23      H      -0.1318968944    -1.9298220971    -0.5154750367
   24      H       1.8802814570     1.9702382427     0.0048542429
 ----------------------------------------------------------------
 Molecular Point Group                 C1    NOp =  1
 Largest Abelian Subgroup              C1    NOp =  1
 Nuclear Repulsion Energy =   788.8746931751 hartrees
 There are       48 alpha and       48 beta electrons
 Requested basis set is 6-311++G(d,p)
 There are 132 shells and 348 basis functions

 Total QAlloc Memory Limit   2000 MB
 Mega-Array Size        61 MB
 MEM_STATIC part        62 MB
 A cutoff of  1.0D-11 yielded   7436 shell pairs
 There are     51277 function pairs (     54614 Cartesian)

 -------------------------------------------------------
 OpenMP Integral Computing Module                       
 Release: version 1.0, May 2013, Q-Chem Inc. Pittsburgh 
 -------------------------------------------------------
 Integral Job Info:
 Integral job number is                      11
 Integral operator is                         1
 short-range coefficients                     0
 long-range coefficients              100000000
 Omega coefficients                           0
 if combine SR and LR in K                    0
 Integral screening is                        0
 Integral computing path is                   2
 max size of driver memory is            800000
 size of driver memory is                593474
 size of scratch memory is              2260544
 max col of scratch BK array               1296
 max len of scratch array in speh3          155
 max len of scratch index in speh4           18
 max int batch size is                      520
 min int batch size is                       52
 fixed nKL is                                52
 max L of basis functions is                  2
 order of int derivative is                   0
 number of shells is                        132
 number of basis is                         360
 number of cartesian basis is               360
 number of contracted shell pairs          7436
 number of primitive shell pairs          17001
 maxK2 (contraction) of shell pair           36
 max number of K2 of shell pair               1
 max number of CS2 of shell pair           1346
 max number of PS2 of shell pair           2418
 mem total for path MDJ                   90680
 -------------------------------------------------------
 Smallest overlap matrix eigenvalue = 2.96E-06

 Q-Chem warning in module /home/taweetham/qchem/stvman/mkSTV.C, line 257:

 Overlap eigenvalue is smaller than square root of threshold

 Guess from superposition of atomic densities
 Warning:  Energy on first SCF cycle will be non-variational
 A restricted hybrid HF-DFT SCF calculation will be
 performed using Pulay DIIS extrapolation
 Exchange:     0.2000 Hartree-Fock + 0.0800 Slater + 0.7200 B88
 Correlation:  0.1900 VWN1RPA + 0.8100 LYP
 Using SG-1 standard quadrature grid
 SCF converges when DIIS error is below 1.0E-08
 ---------------------------------------
  Cycle       Energy         DIIS Error
 ---------------------------------------
    1    -689.3994798221      3.31E-02
    2    -687.1299845902      4.70E-03
    3    -686.7503884149      7.60E-03
    4    -687.3600193157      1.27E-03
    5    -687.3766052752      5.17E-04
    6    -687.3792436575      1.30E-04
    7    -687.3794408354      3.56E-05
    8    -687.3794557626      8.18E-06
    9    -687.3794566395      2.60E-06
   10    -687.3794568595      8.94E-07
   11    -687.3794568068      1.73E-07
   12    -687.3794567891      6.29E-08
   13    -687.3794567918      2.63E-08
   14    -687.3794567929      6.18E-09 Convergence criterion met
 ---------------------------------------
 SCF time:  CPU 603.37 s  wall 604.37 s
 SCF   energy in the final basis set = -687.3794567929
 Total energy in the final basis set = -687.3794567929

 --------------------------------------------------------------

                    Orbital Energies (a.u.)
 --------------------------------------------------------------

 Alpha MOs
 -- Occupied --
-19.160 -19.160 -19.154 -19.142 -19.132 -19.119 -10.264 -10.253
-10.249 -10.248 -10.237 -10.235  -1.075  -1.066  -1.060  -1.046
 -1.040  -1.023  -0.801  -0.765  -0.722  -0.661  -0.613  -0.589
 -0.573  -0.553  -0.534  -0.524  -0.514  -0.495  -0.487  -0.463
 -0.452  -0.445  -0.425  -0.422  -0.397  -0.388  -0.382  -0.380
 -0.369  -0.346  -0.327  -0.320  -0.309  -0.306  -0.282  -0.252
 -- Virtual --
 -0.045  -0.031  -0.026   0.001   0.007   0.012   0.022   0.032
  0.035   0.041   0.046   0.055   0.059   0.072   0.074   0.082
  0.085   0.091   0.099   0.105   0.108   0.114   0.115   0.118
  0.123   0.127   0.128   0.131   0.138   0.142   0.147   0.154
  0.157   0.160   0.164   0.165   0.173   0.177   0.182   0.188
  0.191   0.199   0.206   0.213   0.221   0.223   0.227   0.235
  0.243   0.246   0.256   0.259   0.266   0.271   0.273   0.278
  0.279   0.284   0.297   0.303   0.311   0.312   0.317   0.318
  0.326   0.330   0.334   0.344   0.348   0.351   0.358   0.367
  0.376   0.377   0.391   0.397   0.401   0.411   0.420   0.424
  0.441   0.446   0.451   0.467   0.487   0.493   0.501   0.523
  0.529   0.542   0.565   0.573   0.582   0.592   0.604   0.609
  0.617   0.642   0.652   0.660   0.666   0.679   0.690   0.694
  0.705   0.707   0.716   0.738   0.754   0.757   0.765   0.781
  0.790   0.830   0.885   0.916   0.955   0.960   0.991   1.011
  1.029   1.056   1.067   1.077   1.099   1.108   1.121   1.125
  1.134   1.139   1.165   1.171   1.182   1.196   1.202   1.221
  1.228   1.242   1.262   1.267   1.282   1.307   1.313   1.337
  1.380   1.385   1.409   1.422   1.428   1.458   1.472   1.489
  1.511   1.516   1.536   1.547   1.559   1.566   1.571   1.584
  1.589   1.597   1.613   1.621   1.636   1.649   1.654   1.683
  1.685   1.698   1.711   1.727   1.745   1.775   1.787   1.795
  1.820   1.834   1.863   1.891   1.906   1.920   1.935   1.956
  1.980   1.999   2.030   2.039   2.060   2.076   2.084   2.088
  2.115   2.127   2.169   2.190   2.206   2.261   2.264   2.279
  2.308   2.345   2.399   2.461   2.473   2.499   2.536   2.550
  2.564   2.581   2.598   2.602   2.621   2.653   2.662   2.695
  2.720   2.728   2.784   2.820   2.833   2.846   2.872   2.882
  2.905   2.917   2.935   2.940   2.966   2.982   2.995   3.016
  3.069   3.102   3.111   3.129   3.139   3.159   3.172   3.196
  3.210   3.214   3.240   3.243   3.269   3.277   3.341   3.358
  3.397   3.449   3.495   3.515   3.558   3.780   3.810   3.843
  3.854   3.878   3.884   3.908   3.934   3.944   3.976   3.989
  3.999   4.111   4.152   4.189   4.270   4.330   5.029   5.032
  5.105   5.118   5.130   5.153   5.176   5.359   5.372   5.385
  5.422   5.456   5.612   5.622   5.638   5.666   5.712   5.756
 23.754  23.782  23.798  23.804  23.821  23.885  49.887  49.908
 49.916  49.936  49.962  49.965
 --------------------------------------------------------------

          Ground-State Mulliken Net Atomic Charges

     Atom                 Charge (a.u.)
  ----------------------------------------
      1 C                    -0.328536
      2 C                    -0.488811
      3 O                    -0.252507
      4 H                     0.267660
      5 C                    -0.165084
      6 O                    -0.254558
      7 H                     0.253592
      8 C                    -0.497193
      9 H                     0.182726
     10 H                     0.184210
     11 O                    -0.299389
     12 C                    -0.031268
     13 C                    -0.005426
     14 O                    -0.209168
     15 H                     0.278370
     16 O                    -0.136754
     17 H                     0.197376
     18 O                    -0.201678
     19 H                     0.272736
     20 H                     0.284458
     21 H                     0.260335
     22 H                     0.139205
     23 H                     0.287251
     24 H                     0.262454
  ----------------------------------------
  Sum of atomic charges =     0.000000

 -----------------------------------------------------------------
                    Cartesian Multipole Moments
 -----------------------------------------------------------------
    Charge (ESU x 10^10)
                -0.0000
    Dipole Moment (Debye)
         X      -5.4318      Y       3.3124      Z      -2.0036
       Tot       6.6702
    Quadrupole Moments (Debye-Ang)
        XX     -65.3196     XY      -3.2081     YY     -72.1214
        XZ      -3.8952     YZ       3.3169     ZZ     -77.3943
    Octopole Moments (Debye-Ang^2)
       XXX     -99.5220    XXY      25.1874    XYY     -26.0209
       YYY      16.3620    XXZ     -28.2394    XYZ      12.6950
       YYZ      -1.4468    XZZ      -9.0317    YZZ      -2.4499
       ZZZ      -1.6821
    Hexadecapole Moments (Debye-Ang^3)
      XXXX   -2159.8867   XXXY     -71.5850   XXYY    -501.3959
      XYYY      22.2657   YYYY    -482.9988   XXXZ     -60.3823
      XXYZ      54.5694   XYYZ      18.0409   YYYZ      14.8857
      XXZZ    -508.2493   XYZZ      -1.0112   YYZZ    -139.6992
      XZZZ      -6.0708   YZZZ       3.8059   ZZZZ    -241.7549
 -----------------------------------------------------------------
 Calculating MO derivatives via CPSCF
   1         3          72      0.201640    0.023502
   2         3          72      0.025982    0.003048
   3         3          72      0.001823    0.000227
   4        43          32      0.000088    0.000014
   5        75           0      0.000000    0.000000    Roots Converged
 Calculating analytic Hessian of the SCF energy
 Polarizability Matrix (a.u.)
            1           2           3
    1-115.4882593   1.4059559   0.4811307
    2   1.4059559 -91.9078882   1.5019124
    3   0.4811307   1.5019124 -86.0971472

 Direct stationary perturbation theory relativistic correction:

 rels  =       0.232675490767
 relv  =      -1.142032775499
 rel2e =       0.518034882763
 E_rel =      -0.391322401970

 Hessian of the SCF Energy
            1           2           3           4           5           6
    1   0.4858361   0.0008525   0.0331782  -0.1439399   0.0308171  -0.0208898
    2   0.0008525   0.4629050   0.0312069   0.0283265  -0.0835294   0.0146021
    3   0.0331782   0.0312069   0.5810241  -0.0267646   0.0214259  -0.0915670
    4  -0.1439399   0.0283265  -0.0267646   0.4688002   0.0037439   0.0147224
    5   0.0308171  -0.0835294   0.0214259   0.0037439   0.4589970  -0.0430968
    6  -0.0208898   0.0146021  -0.0915670   0.0147224  -0.0430968   0.5925141
    7   0.0061272   0.0226849   0.0124221  -0.0663986   0.0023001  -0.0166164
    8  -0.0025760  -0.0363078  -0.0167524  -0.0164754  -0.1607675  -0.0705445
    9   0.0023934   0.0020824   0.0035961  -0.0226547  -0.0260714  -0.1208501
   10  -0.0025687   0.0049737  -0.0271808  -0.0504901   0.0021120  -0.0042926
   11   0.0025602  -0.0011289   0.0197758   0.0030938  -0.0641840   0.0627162
   12  -0.0017829   0.0016404  -0.0058738  -0.0038662   0.0552706  -0.2843967
   13  -0.0315706  -0.0083124   0.0107480  -0.1537237  -0.0268312   0.0358909
   14   0.0132919   0.0191055  -0.0061028  -0.0275018  -0.0886428   0.0273155
   15  -0.0057114  -0.0021150   0.0031825   0.0262583   0.0227104  -0.0894666
   16   0.0010475   0.0063892   0.0005841  -0.0001853  -0.0253515  -0.0244132
   17   0.0010112  -0.0042416  -0.0004364  -0.0042407  -0.0214680  -0.0192924
   18   0.0001952  -0.0010736   0.0000706  -0.0021428  -0.0022074   0.0003925
   19   0.0013514  -0.0008007   0.0010108   0.0010545  -0.0121855   0.0274402
   20   0.0009944  -0.0001730  -0.0001380   0.0001890  -0.0048133   0.0152280
   21  -0.0005165   0.0009151   0.0004197   0.0006940   0.0035566  -0.0071849
   22  -0.0010063  -0.0012427   0.0008852  -0.0263839   0.0074246  -0.0024446
   23  -0.0033651  -0.0038856   0.0024651  -0.0113570   0.0194152   0.0006606
   24   0.0004968   0.0012571  -0.0005573   0.0075835  -0.0034782   0.0001462
   25  -0.0000058   0.0003077   0.0000066   0.0003908   0.0008604   0.0007624
   26   0.0001162  -0.0000966  -0.0001352   0.0000021  -0.0013638  -0.0005154
   27   0.0000950   0.0000336   0.0000529   0.0001732  -0.0016474  -0.0009420
   28   0.0001189   0.0003084   0.0002067   0.0020888   0.0006099  -0.0011426
   29  -0.0000084  -0.0002628  -0.0003168  -0.0013285   0.0002001   0.0001046
   30  -0.0000817  -0.0000037   0.0003502   0.0005166   0.0009435   0.0003119
   31  -0.0008431  -0.0026898   0.0009943  -0.0027118   0.0077789  -0.0008332
   32   0.0005589   0.0000751  -0.0006575   0.0030154  -0.0045186  -0.0007188
   33  -0.0001623  -0.0000920   0.0001749  -0.0001647  -0.0005342  -0.0000026
   34  -0.1376348  -0.0067826   0.0354046  -0.0311507  -0.0041616   0.0149733
   35  -0.0066522  -0.0660822   0.0086249   0.0113116   0.0140222  -0.0096459
   36   0.0445786   0.0110803  -0.1181767  -0.0080766  -0.0067417   0.0056744
   37  -0.0346450   0.0063599  -0.0048036  -0.0025440  -0.0024723   0.0015539
   38  -0.0038567   0.0089123  -0.0063523  -0.0018162  -0.0017645   0.0018651
   39   0.0143577  -0.0130303   0.0163635   0.0040697   0.0033206  -0.0046706
   40  -0.0894786  -0.0326708  -0.0204261   0.0077881   0.0189654   0.0065291
   41   0.0106903  -0.2067461  -0.0154496  -0.0070798  -0.0290097  -0.0080340
   42  -0.0174577  -0.0346381  -0.0698983   0.0029519   0.0038924  -0.0001887
   43  -0.0600111  -0.0053772  -0.0403438  -0.0083819   0.0013317  -0.0300677
   44  -0.0024053  -0.0444709  -0.0185521   0.0050930   0.0003925   0.0158415
   45  -0.0401579  -0.0233991  -0.2907962  -0.0030722   0.0005851  -0.0097636
   46   0.0052227  -0.0228198  -0.0011136   0.0021022   0.0035038  -0.0004496
   47   0.0015454  -0.0227082  -0.0028836   0.0018381  -0.0053368  -0.0007934
   48  -0.0052009   0.0160312   0.0022994  -0.0015195  -0.0021242  -0.0009382
   49  -0.0009845   0.0079583   0.0283151   0.0020786  -0.0006266   0.0011225
   50  -0.0009986   0.0024109   0.0068011   0.0001013  -0.0003317  -0.0004889
   51  -0.0001490  -0.0063022  -0.0177181  -0.0004386   0.0003804   0.0001313
   52   0.0028424   0.0005684   0.0006326   0.0013715  -0.0002313  -0.0016348
   53  -0.0014961  -0.0034846   0.0009035  -0.0000308   0.0001638  -0.0003968
   54   0.0036938   0.0031742  -0.0052296  -0.0002406  -0.0001100   0.0015071
   55   0.0003943   0.0025063  -0.0000602  -0.0015426  -0.0053232   0.0016319
   56  -0.0018942  -0.0040139  -0.0030501   0.0139818  -0.0246069   0.0209236
   57  -0.0024436  -0.0035279  -0.0029206   0.0104961  -0.0248248   0.0081229
   58  -0.0000361  -0.0001083   0.0002276   0.0001752   0.0000455  -0.0008347
   59  -0.0001712  -0.0007462  -0.0000915   0.0011609  -0.0034709  -0.0044730
   60  -0.0000005  -0.0002488  -0.0000959   0.0017821  -0.0013676  -0.0039435
   61  -0.0003016  -0.0003950   0.0002673  -0.0006644   0.0018015  -0.0001073
   62  -0.0002057  -0.0004078   0.0001292  -0.0009516   0.0010095  -0.0002593
   63   0.0001702   0.0000843  -0.0000296   0.0002939  -0.0003802   0.0007081
   64  -0.0020132   0.0041644  -0.0042697  -0.0008883  -0.0016411   0.0011004
   65   0.0009743  -0.0000831   0.0014676   0.0005726   0.0004562  -0.0001826
   66  -0.0020871   0.0020470  -0.0006408  -0.0005821  -0.0004337   0.0005336
   67   0.0000299  -0.0016938   0.0014010   0.0052702   0.0033423   0.0005045
   68  -0.0372669  -0.0147591  -0.0213701   0.0003584  -0.0010473  -0.0010606
   69  -0.0020182  -0.0013945  -0.0072147   0.0005405   0.0001580   0.0031870
   70   0.0020687  -0.0025070  -0.0013218  -0.0021151  -0.0058128  -0.0025048
   71  -0.0025157  -0.0002812  -0.0005116  -0.0020067   0.0001987   0.0002450
   72  -0.0004994   0.0016701   0.0031848  -0.0005593   0.0007743   0.0006853
            7           8           9          10          11          12
    1   0.0061272  -0.0025760   0.0023934  -0.0025687   0.0025602  -0.0017829
    2   0.0226849  -0.0363078   0.0020824   0.0049737  -0.0011289   0.0016404
    3   0.0124221  -0.0167524   0.0035961  -0.0271808   0.0197758  -0.0058738
    4  -0.0663986  -0.0164754  -0.0226547  -0.0504901   0.0030938  -0.0038662
    5   0.0023001  -0.1607675  -0.0260714   0.0021120  -0.0641840   0.0552706
    6  -0.0166164  -0.0705445  -0.1208501  -0.0042926   0.0627162  -0.2843967
    7   0.1487188  -0.1303214   0.1400617   0.0010635  -0.0023780  -0.0003496
    8  -0.1303214   0.5383289  -0.1061425   0.0003805  -0.0073653  -0.0079242
    9   0.1400617  -0.1061425   0.3129949  -0.0036719  -0.0406196  -0.0171590
   10   0.0010635   0.0003805  -0.0036719   0.0571118  -0.0011022   0.0052852
   11  -0.0023780  -0.0073653  -0.0406196  -0.0011022   0.0731678  -0.0544836
   12  -0.0003496  -0.0079242  -0.0171590   0.0052852  -0.0544836   0.3130340
   13   0.0051513  -0.0010386  -0.0039943  -0.0022860  -0.0010950   0.0007887
   14  -0.0201336  -0.0258164  -0.0035605  -0.0093223  -0.0029274   0.0040312
   15  -0.0168840  -0.0204713   0.0013807   0.0293431   0.0162985  -0.0120391
   16  -0.0059962  -0.0093300  -0.0008358   0.0017487   0.0006244  -0.0009990
   17  -0.0069505  -0.0041084   0.0000982   0.0021718   0.0012094  -0.0007957
   18   0.0005521   0.0014732   0.0016879  -0.0006284  -0.0000366   0.0020879
   19   0.0002135   0.0009081  -0.0013961  -0.0040593  -0.0026846   0.0016241
   20   0.0003138   0.0009654  -0.0012247  -0.0022682  -0.0012278   0.0002222
   21   0.0007306   0.0011798   0.0012184   0.0005215   0.0000715   0.0003867
   22  -0.0003250   0.0016909   0.0012708   0.0017777   0.0007042  -0.0006638
   23   0.0036029  -0.0013377  -0.0021529  -0.0012052  -0.0001596   0.0002936
   24   0.0018371  -0.0008572  -0.0014760   0.0012210  -0.0003870  -0.0001449
   25  -0.0006853  -0.0013237  -0.0003586  -0.0000398  -0.0000828  -0.0001622
   26  -0.0022741   0.0004305   0.0010633   0.0000394  -0.0000273   0.0000572
   27  -0.0020471   0.0007564   0.0009057  -0.0000176  -0.0000150   0.0002358
   28   0.0001169  -0.0004805   0.0000039  -0.0004531  -0.0002448   0.0006077
   29   0.0000670   0.0002888   0.0001008   0.0004217   0.0002083  -0.0004191
   30  -0.0002039  -0.0008007   0.0002723  -0.0003542  -0.0001154   0.0003348
   31  -0.0006649  -0.0002500   0.0001014  -0.0002047  -0.0001305  -0.0000752
   32  -0.0025654   0.0012653   0.0010854   0.0002095   0.0001082  -0.0001625
   33  -0.0009108   0.0005844   0.0007343  -0.0005138  -0.0001046   0.0004291
   34   0.0002081  -0.0011526  -0.0003258   0.0007875  -0.0015095   0.0009272
   35  -0.0060445  -0.0035944   0.0006731   0.0005659  -0.0000580   0.0011604
   36   0.0012547   0.0010700  -0.0001969  -0.0014131   0.0004066   0.0004720
   37   0.0014811  -0.0001673  -0.0006160  -0.0001010  -0.0000626  -0.0002414
   38   0.0001160   0.0003859   0.0000718   0.0005316  -0.0003452   0.0002772
   39   0.0002780   0.0002700  -0.0004893  -0.0006679   0.0002785  -0.0001900
   40  -0.0021897   0.0078244  -0.0013802   0.0000130  -0.0002947  -0.0001643
   41   0.0058320  -0.0060417   0.0030503   0.0001784   0.0005409   0.0013586
   42  -0.0002745  -0.0000852   0.0016307   0.0009739  -0.0012233   0.0007385
   43   0.0017712  -0.0022031   0.0010437  -0.0036182   0.0026686  -0.0003478
   44   0.0001976   0.0006488   0.0009284   0.0024174  -0.0019675   0.0004353
   45   0.0008831  -0.0006467   0.0014401  -0.0009582   0.0000724   0.0006328
   46  -0.0103806  -0.0023022   0.0048928   0.0007969   0.0001111   0.0008286
   47   0.0041798   0.0059404  -0.0008214  -0.0003800   0.0006365  -0.0006116
   48   0.0054535  -0.0001684  -0.0005304   0.0006574   0.0000750   0.0008153
   49   0.0000010   0.0000957  -0.0001727  -0.0001397   0.0001335  -0.0005911
   50   0.0004001   0.0004211   0.0001025   0.0000335  -0.0000076  -0.0000205
   51  -0.0000657   0.0002251   0.0002569   0.0006057  -0.0004554   0.0002202
   52  -0.0004851   0.0003856   0.0004754  -0.0003678   0.0003635   0.0000664
   53   0.0002675   0.0001469  -0.0001302  -0.0001790   0.0000874  -0.0000870
   54  -0.0010294  -0.0002548   0.0008006   0.0006682  -0.0002519   0.0003556
   55  -0.0801421   0.1503829  -0.1148254   0.0009811  -0.0006884  -0.0007174
   56   0.1315858  -0.3009569   0.1718982   0.0000182   0.0036206  -0.0003709
   57  -0.1250157   0.2197010  -0.1831539   0.0005154  -0.0015645   0.0005784
   58   0.0000689   0.0011577   0.0005197   0.0002035   0.0000712  -0.0001143
   59  -0.0014647  -0.0016690  -0.0004292   0.0003652   0.0000710  -0.0000770
   60  -0.0008453  -0.0014148   0.0004861   0.0000339  -0.0000386   0.0004135
   61   0.0006666  -0.0000547  -0.0001319  -0.0001027  -0.0000605   0.0000859
   62   0.0000866   0.0000287   0.0000157   0.0000731   0.0000314   0.0000143
   63   0.0001029  -0.0000546  -0.0001771  -0.0000920  -0.0000665  -0.0000706
   64   0.0001249   0.0004641   0.0000775   0.0000403   0.0000365  -0.0000316
   65  -0.0001926  -0.0001978   0.0000656  -0.0000229   0.0000856  -0.0000852
   66   0.0001159  -0.0000899  -0.0000381   0.0000513  -0.0000478  -0.0000305
   67  -0.0026606   0.0003554  -0.0003345   0.0001372  -0.0001832  -0.0002077
   68  -0.0003439   0.0019889   0.0004661   0.0000576  -0.0001885   0.0003293
   69  -0.0007319   0.0010175  -0.0005983   0.0003637   0.0000688  -0.0005095
   70   0.0042151   0.0040302  -0.0001424  -0.0002300   0.0001496   0.0001005
   71   0.0010348  -0.0026766  -0.0005496  -0.0000696  -0.0001798  -0.0000530
   72   0.0012827  -0.0000703  -0.0027358  -0.0004500  -0.0003533  -0.0003205
           13          14          15          16          17          18
    1  -0.0315706   0.0132919  -0.0057114   0.0010475   0.0010112   0.0001952
    2  -0.0083124   0.0191055  -0.0021150   0.0063892  -0.0042416  -0.0010736
    3   0.0107480  -0.0061028   0.0031825   0.0005841  -0.0004364   0.0000706
    4  -0.1537237  -0.0275018   0.0262583  -0.0001853  -0.0042407  -0.0021428
    5  -0.0268312  -0.0886428   0.0227104  -0.0253515  -0.0214680  -0.0022074
    6   0.0358909   0.0273155  -0.0894666  -0.0244132  -0.0192924   0.0003925
    7   0.0051513  -0.0201336  -0.0168840  -0.0059962  -0.0069505   0.0005521
    8  -0.0010386  -0.0258164  -0.0204713  -0.0093300  -0.0041084   0.0014732
    9  -0.0039943  -0.0035605   0.0013807  -0.0008358   0.0000982   0.0016879
   10  -0.0022860  -0.0093223   0.0293431   0.0017487   0.0021718  -0.0006284
   11  -0.0010950  -0.0029274   0.0162985   0.0006244   0.0012094  -0.0000366
   12   0.0007887   0.0040312  -0.0120391  -0.0009990  -0.0007957   0.0020879
   13   0.5156436  -0.0011517  -0.0012252  -0.0929610   0.0029455   0.0148356
   14  -0.0011517   0.4812949  -0.0617245  -0.0304064  -0.1282416  -0.0538581
   15  -0.0012252  -0.0617245   0.5637931  -0.0124711  -0.0682127  -0.1372291
   16  -0.0929610  -0.0304064  -0.0124711   0.5277668   0.1919737  -0.0682501
   17   0.0029455  -0.1282416  -0.0682127   0.1919737   0.2820793   0.1032346
   18   0.0148356  -0.0538581  -0.1372291  -0.0682501   0.1032346   0.2037935
   19  -0.0553053   0.0079011  -0.0159121   0.0022663  -0.0012267  -0.0061846
   20   0.0078889  -0.0962042   0.1011808  -0.0028834   0.0033338  -0.0359686
   21  -0.0174291   0.0978178  -0.2456856  -0.0035610  -0.0079307  -0.0280815
   22  -0.1353544   0.0693641  -0.0082076   0.0006218  -0.0015800   0.0021154
   23   0.0396153  -0.1160051   0.0140170   0.0198944  -0.0351456  -0.0155372
   24  -0.0117508   0.0147237  -0.0802750   0.0203232  -0.0313584  -0.0087900
   25   0.0064966   0.0128967   0.0198998  -0.0050070   0.0069801   0.0015077
   26  -0.0003875  -0.0111517  -0.0156977   0.0033820  -0.0028794  -0.0005037
   27  -0.0008684   0.0022687  -0.0005401   0.0000658  -0.0004055   0.0018763
   28  -0.0039769   0.0123750  -0.0275920   0.0019025  -0.0023062   0.0013682
   29   0.0040939  -0.0087697   0.0191667  -0.0014118   0.0023191  -0.0005922
   30  -0.0013856  -0.0002371  -0.0032937   0.0002006   0.0002128   0.0022614
   31  -0.0479934  -0.0235956   0.0095420  -0.0014757  -0.0007364   0.0003514
   32   0.0134649   0.0096723  -0.0052227   0.0049840   0.0029995   0.0004952
   33   0.0008995  -0.0039469   0.0003575   0.0036183   0.0003234   0.0023930
   34  -0.0025716   0.0036585  -0.0005104   0.0007299  -0.0001779   0.0000273
   35   0.0033692  -0.0034804   0.0014970  -0.0000937  -0.0000267  -0.0000537
   36  -0.0025802   0.0033635  -0.0008301  -0.0000057  -0.0000332  -0.0002263
   37  -0.0008193   0.0006695  -0.0001425   0.0009782   0.0000143   0.0001227
   38  -0.0005840   0.0012794   0.0000996   0.0001193  -0.0003223   0.0000090
   39   0.0014500  -0.0022310   0.0003800  -0.0001064   0.0003815  -0.0000210
   40   0.0009778  -0.0063375  -0.0023744  -0.0165062   0.0037919  -0.0018874
   41  -0.0036579  -0.0030675  -0.0016561   0.0001386   0.0063770   0.0014295
   42  -0.0005094  -0.0020937  -0.0029177  -0.0056083  -0.0001158   0.0025257
   43   0.0017862   0.0005470  -0.0014278  -0.0000055   0.0000916   0.0003612
   44  -0.0006867  -0.0005381  -0.0004565  -0.0006214   0.0006283   0.0001099
   45  -0.0001812  -0.0000791   0.0002181   0.0000415   0.0003538   0.0003467
   46   0.0014944  -0.0000408   0.0006481  -0.0007722  -0.0005287  -0.0003496
   47  -0.0002809  -0.0003735  -0.0007208  -0.0008681   0.0010972   0.0000273
   48  -0.0001784   0.0001959   0.0004331   0.0003758   0.0000841   0.0001733
   49  -0.0001480   0.0001130  -0.0000237   0.0000156  -0.0000756  -0.0001290
   50   0.0000028   0.0000147   0.0001604   0.0000696  -0.0000188  -0.0000092
   51   0.0000308  -0.0002794   0.0000018  -0.0000793   0.0001723   0.0001263
   52   0.0004551   0.0000420   0.0000005  -0.0005763  -0.0001022  -0.0001244
   53   0.0000870  -0.0004495  -0.0000614  -0.0000703   0.0002774  -0.0000039
   54  -0.0002693   0.0006175  -0.0000926  -0.0001601  -0.0002136   0.0001105
   55   0.0013946  -0.0028365  -0.0008871  -0.0013743   0.0001105   0.0000908
   56   0.0003561  -0.0021417  -0.0004115  -0.0000070   0.0007232   0.0002089
   57   0.0002745   0.0002016  -0.0008887  -0.0002679  -0.0004965  -0.0001852
   58  -0.0019063  -0.0042764  -0.0007732  -0.4142581  -0.1880667   0.0607461
   59  -0.0291853  -0.0163783   0.0032370  -0.1567779  -0.0993037   0.0034045
   60  -0.0285987  -0.0163435   0.0019328   0.0917936   0.0228925  -0.0385362
   61  -0.0051859  -0.0050189   0.0017126   0.0014439  -0.0010832  -0.0008127
   62  -0.0031266  -0.0044380   0.0000874   0.0016357   0.0005784  -0.0002477
   63   0.0012266   0.0002386  -0.0009683   0.0011254   0.0001925  -0.0003261
   64  -0.0002845   0.0007884  -0.0001064  -0.0002080  -0.0001158  -0.0001332
   65   0.0001151  -0.0001790  -0.0000113  -0.0000283  -0.0000353  -0.0000130
   66  -0.0002226   0.0002404  -0.0000699   0.0000896  -0.0000281   0.0000254
   67   0.0013233   0.0092204   0.0066690   0.0003240  -0.0027948  -0.0018998
   68   0.0044109  -0.0022759  -0.0015755  -0.0015406  -0.0057154  -0.0003480
   69   0.0029172  -0.0004307   0.0027573  -0.0014170   0.0015375  -0.0044279
   70  -0.0006362  -0.0002462   0.0001755   0.0004807   0.0008947   0.0002681
   71  -0.0000119  -0.0002860  -0.0001179   0.0001796  -0.0001160   0.0000606
   72   0.0001314  -0.0001272  -0.0001402  -0.0000430  -0.0001640  -0.0000476
           19          20          21          22          23          24
    1   0.0013514   0.0009944  -0.0005165  -0.0010063  -0.0033651   0.0004968
    2  -0.0008007  -0.0001730   0.0009151  -0.0012427  -0.0038856   0.0012571
    3   0.0010108  -0.0001380   0.0004197   0.0008852   0.0024651  -0.0005573
    4   0.0010545   0.0001890   0.0006940  -0.0263839  -0.0113570   0.0075835
    5  -0.0121855  -0.0048133   0.0035566   0.0074246   0.0194152  -0.0034782
    6   0.0274402   0.0152280  -0.0071849  -0.0024446   0.0006606   0.0001462
    7   0.0002135   0.0003138   0.0007306  -0.0003250   0.0036029   0.0018371
    8   0.0009081   0.0009654   0.0011798   0.0016909  -0.0013377  -0.0008572
    9  -0.0013961  -0.0012247   0.0012184   0.0012708  -0.0021529  -0.0014760
   10  -0.0040593  -0.0022682   0.0005215   0.0017777  -0.0012052   0.0012210
   11  -0.0026846  -0.0012278   0.0000715   0.0007042  -0.0001596  -0.0003870
   12   0.0016241   0.0002222   0.0003867  -0.0006638   0.0002936  -0.0001449
   13  -0.0553053   0.0078889  -0.0174291  -0.1353544   0.0396153  -0.0117508
   14   0.0079011  -0.0962042   0.0978178   0.0693641  -0.1160051   0.0147237
   15  -0.0159121   0.1011808  -0.2456856  -0.0082076   0.0140170  -0.0802750
   16   0.0022663  -0.0028834  -0.0035610   0.0006218   0.0198944   0.0203232
   17  -0.0012267   0.0033338  -0.0079307  -0.0015800  -0.0351456  -0.0313584
   18  -0.0061846  -0.0359686  -0.0280815   0.0021154  -0.0155372  -0.0087900
   19   0.0586916  -0.0098078   0.0186618  -0.0039748   0.0156823  -0.0245897
   20  -0.0098078   0.1071652  -0.0972393   0.0031080  -0.0107414   0.0206055
   21   0.0186618  -0.0972393   0.2768306   0.0005286   0.0023222  -0.0005170
   22  -0.0039748   0.0031080   0.0005286   0.4431581  -0.0171762   0.0220885
   23   0.0156823  -0.0107414   0.0023222  -0.0171762   0.5362010   0.0189272
   24  -0.0245897   0.0206055  -0.0005170   0.0220885   0.0189272   0.6000008
   25   0.0008991  -0.0003343  -0.0007502  -0.0493875   0.0007083  -0.0067364
   26  -0.0004382   0.0002040   0.0004183  -0.0015615  -0.1599325  -0.1216905
   27   0.0004700   0.0000997   0.0007656  -0.0049595  -0.1266059  -0.1978707
   28  -0.0041115   0.0036119   0.0007916  -0.0513784   0.0141568  -0.0221945
   29   0.0026428  -0.0017269  -0.0001158   0.0104444  -0.0957342   0.0875827
   30  -0.0001093   0.0000131   0.0012303  -0.0211792   0.0920329  -0.2474177
   31   0.0023810  -0.0008395  -0.0002151  -0.1564202  -0.0795260   0.0164456
   32  -0.0009376   0.0014668  -0.0003867  -0.0379493  -0.1410041   0.0180690
   33   0.0005408  -0.0012455   0.0005429   0.0043774   0.0182452  -0.0653917
   34   0.0001282   0.0000330   0.0000832  -0.0002444  -0.0010806   0.0002652
   35  -0.0005159  -0.0002777   0.0002404   0.0002104   0.0014943   0.0001115
   36  -0.0000274  -0.0001291   0.0001977  -0.0000880  -0.0010977   0.0003516
   37   0.0000299   0.0000324   0.0000094  -0.0004528  -0.0001869   0.0001197
   38  -0.0000845  -0.0000359   0.0000504   0.0001265  -0.0003752  -0.0000070
   39   0.0000561   0.0000508  -0.0000806  -0.0001132   0.0006784   0.0000121
   40   0.0006473   0.0002082  -0.0004403   0.0008113   0.0006986  -0.0005072
   41   0.0005702   0.0004082  -0.0004177  -0.0005500   0.0000698  -0.0002262
   42  -0.0006543   0.0001830   0.0011787  -0.0003195   0.0002718   0.0006311
   43  -0.0003630  -0.0004296   0.0008616  -0.0001392  -0.0000949   0.0001745
   44   0.0000267   0.0001501  -0.0001578   0.0000103   0.0000740   0.0001567
   45  -0.0005134  -0.0003387   0.0001924  -0.0000510  -0.0001413   0.0001166
   46  -0.0003673  -0.0002139   0.0000267   0.0006061   0.0002733   0.0000273
   47   0.0002885   0.0000817  -0.0001407  -0.0001251  -0.0003926  -0.0000638
   48  -0.0001509  -0.0000895   0.0000385  -0.0000516  -0.0001342  -0.0001673
   49   0.0001061   0.0000989  -0.0001511  -0.0000202  -0.0000327  -0.0000422
   50  -0.0000088   0.0000112  -0.0000343   0.0000094   0.0000092  -0.0000566
   51  -0.0001049  -0.0000389   0.0000323  -0.0000058   0.0000298   0.0000114
   52   0.0000117  -0.0000270  -0.0000062   0.0002907  -0.0000086  -0.0000690
   53   0.0000560   0.0000127  -0.0000291  -0.0001082   0.0000592   0.0000238
   54  -0.0001141  -0.0000745   0.0000876   0.0001840  -0.0001614  -0.0000719
   55  -0.0000810   0.0002481   0.0000374  -0.0005455  -0.0017792  -0.0001601
   56   0.0002097   0.0002694  -0.0000219  -0.0007799  -0.0006080   0.0000554
   57   0.0000233   0.0000157   0.0000994   0.0001034   0.0005050   0.0017956
   58   0.0000436   0.0008361   0.0010800   0.0035987   0.0039104   0.0012490
   59   0.0004245   0.0011230   0.0001628  -0.0030003  -0.0026478  -0.0000940
   60  -0.0009221  -0.0002564  -0.0005887  -0.0006887  -0.0018408   0.0014309
   61   0.0005109  -0.0002719  -0.0000290  -0.0245473   0.0186087  -0.0049435
   62  -0.0000797   0.0000778  -0.0002240  -0.0292489   0.0108372  -0.0029821
   63   0.0001625  -0.0001046   0.0001841   0.0070864  -0.0023115  -0.0010364
   64   0.0000306  -0.0000063  -0.0000069   0.0001189  -0.0002623   0.0000189
   65   0.0000016   0.0000045  -0.0000109   0.0000164   0.0000822  -0.0000131
   66   0.0000003   0.0000038   0.0000092  -0.0000350  -0.0000773   0.0000045
   67  -0.0002184  -0.0005151  -0.0008742  -0.0003267  -0.0008927  -0.0007561
   68   0.0000593  -0.0000970  -0.0000384   0.0002499  -0.0004340  -0.0002864
   69   0.0006399  -0.0008041  -0.0012605   0.0001287  -0.0004608  -0.0008613
   70   0.0001149   0.0000341  -0.0000467  -0.0004767  -0.0001836  -0.0001009
   71  -0.0000008   0.0000235   0.0000124  -0.0000372   0.0001609  -0.0000120
   72   0.0000490   0.0000493  -0.0000157   0.0000393   0.0000721   0.0000764
           25          26          27          28          29          30
    1  -0.0000058   0.0001162   0.0000950   0.0001189  -0.0000084  -0.0000817
    2   0.0003077  -0.0000966   0.0000336   0.0003084  -0.0002628  -0.0000037
    3   0.0000066  -0.0001352   0.0000529   0.0002067  -0.0003168   0.0003502
    4   0.0003908   0.0000021   0.0001732   0.0020888  -0.0013285   0.0005166
    5   0.0008604  -0.0013638  -0.0016474   0.0006099   0.0002001   0.0009435
    6   0.0007624  -0.0005154  -0.0009420  -0.0011426   0.0001046   0.0003119
    7  -0.0006853  -0.0022741  -0.0020471   0.0001169   0.0000670  -0.0002039
    8  -0.0013237   0.0004305   0.0007564  -0.0004805   0.0002888  -0.0008007
    9  -0.0003586   0.0010633   0.0009057   0.0000039   0.0001008   0.0002723
   10  -0.0000398   0.0000394  -0.0000176  -0.0004531   0.0004217  -0.0003542
   11  -0.0000828  -0.0000273  -0.0000150  -0.0002448   0.0002083  -0.0001154
   12  -0.0001622   0.0000572   0.0002358   0.0006077  -0.0004191   0.0003348
   13   0.0064966  -0.0003875  -0.0008684  -0.0039769   0.0040939  -0.0013856
   14   0.0128967  -0.0111517   0.0022687   0.0123750  -0.0087697  -0.0002371
   15   0.0198998  -0.0156977  -0.0005401  -0.0275920   0.0191667  -0.0032937
   16  -0.0050070   0.0033820   0.0000658   0.0019025  -0.0014118   0.0002006
   17   0.0069801  -0.0028794  -0.0004055  -0.0023062   0.0023191   0.0002128
   18   0.0015077  -0.0005037   0.0018763   0.0013682  -0.0005922   0.0022614
   19   0.0008991  -0.0004382   0.0004700  -0.0041115   0.0026428  -0.0001093
   20  -0.0003343   0.0002040   0.0000997   0.0036119  -0.0017269   0.0000131
   21  -0.0007502   0.0004183   0.0007656   0.0007916  -0.0001158   0.0012303
   22  -0.0493875  -0.0015615  -0.0049595  -0.0513784   0.0104444  -0.0211792
   23   0.0007083  -0.1599325  -0.1266059   0.0141568  -0.0957342   0.0920329
   24  -0.0067364  -0.1216905  -0.1978707  -0.0221945   0.0875827  -0.2474177
   25   0.0574953   0.0130167   0.0072180   0.0023582  -0.0012696  -0.0034654
   26   0.0130167   0.1799804   0.1368689   0.0010904   0.0116642   0.0105345
   27   0.0072180   0.1368689   0.2042684   0.0004086  -0.0180887  -0.0193197
   28   0.0023582   0.0010904   0.0004086   0.0611535  -0.0043908   0.0189562
   29  -0.0012696   0.0116642  -0.0180887  -0.0043908   0.1066560  -0.1077297
   30  -0.0034654   0.0105345  -0.0193197   0.0189562  -0.1077297   0.2634148
   31  -0.0120236  -0.0129301  -0.0009377  -0.0090615  -0.0102448   0.0070292
   32  -0.0297449  -0.0181003   0.0064217  -0.0242694  -0.0151015   0.0049271
   33  -0.0172837  -0.0109425   0.0112230   0.0275478   0.0202055   0.0019989
   34   0.0000034   0.0000444   0.0000299  -0.0000201   0.0000347  -0.0000628
   35   0.0000673  -0.0001221  -0.0001797   0.0001206  -0.0000458   0.0001410
   36  -0.0000069   0.0000484   0.0000191   0.0000266  -0.0000066  -0.0000605
   37  -0.0000055   0.0000181   0.0000108   0.0000096   0.0000197  -0.0000185
   38   0.0000174   0.0000042   0.0000114   0.0000005  -0.0000135  -0.0000004
   39  -0.0000108  -0.0000214  -0.0000100  -0.0000076   0.0000163  -0.0000111
   40  -0.0003149   0.0002124   0.0001480  -0.0002423   0.0001383  -0.0000919
   41  -0.0003261   0.0002971   0.0002392  -0.0001256   0.0001292  -0.0001886
   42  -0.0002099   0.0001604   0.0000530   0.0002392  -0.0001708   0.0000036
   43  -0.0000532   0.0000620   0.0000599   0.0001347  -0.0001628   0.0001227
   44  -0.0000340  -0.0000014  -0.0000250  -0.0000403   0.0000585  -0.0000648
   45  -0.0000649   0.0000453   0.0000425   0.0000973  -0.0000244  -0.0000407
   46   0.0000801  -0.0001099  -0.0001211   0.0000316  -0.0000297   0.0000460
   47  -0.0001328   0.0001366   0.0001612  -0.0000783   0.0000298  -0.0001098
   48  -0.0000383   0.0000572   0.0000766   0.0000078  -0.0000188   0.0000332
   49   0.0000168  -0.0000143  -0.0000084  -0.0000275   0.0000189  -0.0000120
   50  -0.0000054  -0.0000009   0.0000132  -0.0000088  -0.0000036   0.0000018
   51  -0.0000210   0.0000181   0.0000109   0.0000067  -0.0000041   0.0000009
   52   0.0000024  -0.0000074   0.0000029  -0.0000084  -0.0000157   0.0000064
   53  -0.0000200   0.0000140   0.0000104  -0.0000076   0.0000166  -0.0000169
   54   0.0000037   0.0000077  -0.0000075   0.0000183  -0.0000258   0.0000398
   55  -0.0006957   0.0000446   0.0009663  -0.0002167   0.0000826  -0.0006568
   56  -0.0001638   0.0004860   0.0002896  -0.0001564   0.0002354  -0.0001982
   57   0.0003479  -0.0000849  -0.0006139  -0.0001118   0.0001345  -0.0003192
   58  -0.0011225  -0.0005204   0.0001495  -0.0004200  -0.0002112   0.0000936
   59  -0.0005843   0.0006077   0.0003155   0.0003710  -0.0004180  -0.0000379
   60   0.0001688   0.0002076  -0.0002273   0.0001649   0.0005755  -0.0002466
   61   0.0010551   0.0005814  -0.0007225   0.0020660   0.0010400   0.0005012
   62  -0.0008730  -0.0001311  -0.0005057  -0.0004732   0.0002635   0.0006625
   63  -0.0010457   0.0002963   0.0000489   0.0008441  -0.0005647   0.0005037
   64   0.0000026   0.0000057   0.0000102  -0.0000118   0.0000019  -0.0000189
   65   0.0000049  -0.0000085  -0.0000092   0.0000015  -0.0000018   0.0000066
   66   0.0000013   0.0000035   0.0000014   0.0000034  -0.0000001   0.0000019
   67   0.0006639  -0.0005003  -0.0002863  -0.0000196   0.0000564   0.0001978
   68   0.0000214  -0.0000065   0.0000168  -0.0000672   0.0000076   0.0000023
   69   0.0002110  -0.0001615  -0.0000173  -0.0002570   0.0001801  -0.0000315
   70  -0.0001238   0.0001283   0.0001607  -0.0000330   0.0000109  -0.0000303
   71   0.0000138  -0.0000026  -0.0000240   0.0000031   0.0000008   0.0000251
   72   0.0000265  -0.0000339  -0.0000314   0.0000064   0.0000108  -0.0000171
           31          32          33          34          35          36
    1  -0.0008431   0.0005589  -0.0001623  -0.1376348  -0.0066522   0.0445786
    2  -0.0026898   0.0000751  -0.0000920  -0.0067826  -0.0660822   0.0110803
    3   0.0009943  -0.0006575   0.0001749   0.0354046   0.0086249  -0.1181767
    4  -0.0027118   0.0030154  -0.0001647  -0.0311507   0.0113116  -0.0080766
    5   0.0077789  -0.0045186  -0.0005342  -0.0041616   0.0140222  -0.0067417
    6  -0.0008332  -0.0007188  -0.0000026   0.0149733  -0.0096459   0.0056744
    7  -0.0006649  -0.0025654  -0.0009108   0.0002081  -0.0060445   0.0012547
    8  -0.0002500   0.0012653   0.0005844  -0.0011526  -0.0035944   0.0010700
    9   0.0001014   0.0010854   0.0007343  -0.0003258   0.0006731  -0.0001969
   10  -0.0002047   0.0002095  -0.0005138   0.0007875   0.0005659  -0.0014131
   11  -0.0001305   0.0001082  -0.0001046  -0.0015095  -0.0000580   0.0004066
   12  -0.0000752  -0.0001625   0.0004291   0.0009272   0.0011604   0.0004720
   13  -0.0479934   0.0134649   0.0008995  -0.0025716   0.0033692  -0.0025802
   14  -0.0235956   0.0096723  -0.0039469   0.0036585  -0.0034804   0.0033635
   15   0.0095420  -0.0052227   0.0003575  -0.0005104   0.0014970  -0.0008301
   16  -0.0014757   0.0049840   0.0036183   0.0007299  -0.0000937  -0.0000057
   17  -0.0007364   0.0029995   0.0003234  -0.0001779  -0.0000267  -0.0000332
   18   0.0003514   0.0004952   0.0023930   0.0000273  -0.0000537  -0.0002263
   19   0.0023810  -0.0009376   0.0005408   0.0001282  -0.0005159  -0.0000274
   20  -0.0008395   0.0014668  -0.0012455   0.0000330  -0.0002777  -0.0001291
   21  -0.0002151  -0.0003867   0.0005429   0.0000832   0.0002404   0.0001977
   22  -0.1564202  -0.0379493   0.0043774  -0.0002444   0.0002104  -0.0000880
   23  -0.0795260  -0.1410041   0.0182452  -0.0010806   0.0014943  -0.0010977
   24   0.0164456   0.0180690  -0.0653917   0.0002652   0.0001115   0.0003516
   25  -0.0120236  -0.0297449  -0.0172837   0.0000034   0.0000673  -0.0000069
   26  -0.0129301  -0.0181003  -0.0109425   0.0000444  -0.0001221   0.0000484
   27  -0.0009377   0.0064217   0.0112230   0.0000299  -0.0001797   0.0000191
   28  -0.0090615  -0.0242694   0.0275478  -0.0000201   0.0001206   0.0000266
   29  -0.0102448  -0.0151015   0.0202055   0.0000347  -0.0000458  -0.0000066
   30   0.0070292   0.0049271   0.0019989  -0.0000628   0.0001410  -0.0000605
   31   0.6102604  -0.1190683   0.0332261  -0.0003346   0.0008113  -0.0008456
   32  -0.1190683   0.3405496  -0.0680716   0.0002173  -0.0004244   0.0001441
   33   0.0332261  -0.0680716   0.0634135  -0.0000456  -0.0000518   0.0000007
   34  -0.0003346   0.0002173  -0.0000456   0.4598006   0.0007861  -0.0194375
   35   0.0008113  -0.0004244  -0.0000518   0.0007861   0.4318204   0.0553395
   36  -0.0008456   0.0001441   0.0000007  -0.0194375   0.0553395   0.5868902
   37   0.0005165   0.0001455  -0.0001173  -0.1689994   0.0202132  -0.0156094
   38  -0.0004348   0.0000007   0.0000528  -0.0002131  -0.0645308  -0.0095428
   39   0.0007168  -0.0000083  -0.0001164  -0.0093608  -0.0017985  -0.0902720
   40  -0.0003243   0.0003602   0.0003722   0.0021689  -0.0301591  -0.0061498
   41   0.0007226   0.0006601   0.0000687  -0.0083552  -0.0336334  -0.0020976
   42   0.0001719   0.0002651   0.0002286   0.0033709   0.0110539   0.0033999
   43  -0.0001449   0.0000368   0.0001297   0.0044804   0.0033282   0.0285171
   44   0.0000802   0.0000535  -0.0000558   0.0006390   0.0037939   0.0104077
   45   0.0000038   0.0001059   0.0000357   0.0009664  -0.0018688  -0.0183958
   46  -0.0007100  -0.0003211   0.0000631  -0.0605158   0.0136059   0.0195150
   47  -0.0000985   0.0003483   0.0000790  -0.0164488  -0.2025168   0.0293789
   48   0.0000645   0.0000776   0.0000668   0.0177190  -0.0004070  -0.0865697
   49  -0.0000276  -0.0000124  -0.0000233  -0.0554228  -0.0075458  -0.0154994
   50   0.0000090   0.0000073   0.0000116  -0.0020672  -0.0717079  -0.0812483
   51   0.0000554   0.0000304   0.0000203  -0.0135066  -0.0921425  -0.2719205
   52  -0.0004283  -0.0000795   0.0000756   0.0094702   0.0076762  -0.0362312
   53   0.0002101   0.0000688  -0.0000354   0.0130080   0.0115386   0.0253275
   54  -0.0004011  -0.0000601   0.0001258  -0.0164966   0.0138479  -0.0262460
   55   0.0006576   0.0013106  -0.0000162   0.0004265   0.0016442  -0.0005700
   56   0.0006708   0.0005621  -0.0000397   0.0003208  -0.0003542   0.0000431
   57  -0.0002388  -0.0004199  -0.0005656  -0.0000072  -0.0004257   0.0003559
   58  -0.0008883  -0.0013643  -0.0006551  -0.0000538  -0.0001286   0.0000266
   59  -0.0012235   0.0012817   0.0015522  -0.0000243  -0.0000278   0.0000423
   60  -0.0011364   0.0001237  -0.0021966  -0.0000530  -0.0000522   0.0000333
   61  -0.3801120   0.1923022  -0.0504878  -0.0001217   0.0001188  -0.0000949
   62   0.2419718  -0.1799611   0.0438435  -0.0000720   0.0001128  -0.0000749
   63  -0.0638601   0.0441354  -0.0132412   0.0000115  -0.0000409   0.0000524
   64  -0.0003534   0.0000087   0.0000220  -0.0199708  -0.0084135   0.0179817
   65   0.0000275  -0.0000304  -0.0000031   0.0097625   0.0125933   0.0040291
   66  -0.0000172   0.0000116   0.0000029  -0.0100562   0.0039226   0.0101461
   67   0.0003154  -0.0006268  -0.0004966  -0.0009308  -0.0013970  -0.0000815
   68  -0.0007025   0.0000682   0.0001808   0.0010776  -0.0036398  -0.0019835
   69  -0.0001575  -0.0001490  -0.0001846  -0.0005023   0.0028674   0.0009854
   70   0.0005914   0.0003253   0.0000049  -0.0002323  -0.0028784  -0.0051831
   71   0.0001881  -0.0000472  -0.0000241   0.0124631  -0.0248532  -0.0377255
   72   0.0000157  -0.0000351  -0.0000492  -0.0034138   0.0071872   0.0043161
           37          38          39          40          41          42
    1  -0.0346450  -0.0038567   0.0143577  -0.0894786   0.0106903  -0.0174577
    2   0.0063599   0.0089123  -0.0130303  -0.0326708  -0.2067461  -0.0346381
    3  -0.0048036  -0.0063523   0.0163635  -0.0204261  -0.0154496  -0.0698983
    4  -0.0025440  -0.0018162   0.0040697   0.0077881  -0.0070798   0.0029519
    5  -0.0024723  -0.0017645   0.0033206   0.0189654  -0.0290097   0.0038924
    6   0.0015539   0.0018651  -0.0046706   0.0065291  -0.0080340  -0.0001887
    7   0.0014811   0.0001160   0.0002780  -0.0021897   0.0058320  -0.0002745
    8  -0.0001673   0.0003859   0.0002700   0.0078244  -0.0060417  -0.0000852
    9  -0.0006160   0.0000718  -0.0004893  -0.0013802   0.0030503   0.0016307
   10  -0.0001010   0.0005316  -0.0006679   0.0000130   0.0001784   0.0009739
   11  -0.0000626  -0.0003452   0.0002785  -0.0002947   0.0005409  -0.0012233
   12  -0.0002414   0.0002772  -0.0001900  -0.0001643   0.0013586   0.0007385
   13  -0.0008193  -0.0005840   0.0014500   0.0009778  -0.0036579  -0.0005094
   14   0.0006695   0.0012794  -0.0022310  -0.0063375  -0.0030675  -0.0020937
   15  -0.0001425   0.0000996   0.0003800  -0.0023744  -0.0016561  -0.0029177
   16   0.0009782   0.0001193  -0.0001064  -0.0165062   0.0001386  -0.0056083
   17   0.0000143  -0.0003223   0.0003815   0.0037919   0.0063770  -0.0001158
   18   0.0001227   0.0000090  -0.0000210  -0.0018874   0.0014295   0.0025257
   19   0.0000299  -0.0000845   0.0000561   0.0006473   0.0005702  -0.0006543
   20   0.0000324  -0.0000359   0.0000508   0.0002082   0.0004082   0.0001830
   21   0.0000094   0.0000504  -0.0000806  -0.0004403  -0.0004177   0.0011787
   22  -0.0004528   0.0001265  -0.0001132   0.0008113  -0.0005500  -0.0003195
   23  -0.0001869  -0.0003752   0.0006784   0.0006986   0.0000698   0.0002718
   24   0.0001197  -0.0000070   0.0000121  -0.0005072  -0.0002262   0.0006311
   25  -0.0000055   0.0000174  -0.0000108  -0.0003149  -0.0003261  -0.0002099
   26   0.0000181   0.0000042  -0.0000214   0.0002124   0.0002971   0.0001604
   27   0.0000108   0.0000114  -0.0000100   0.0001480   0.0002392   0.0000530
   28   0.0000096   0.0000005  -0.0000076  -0.0002423  -0.0001256   0.0002392
   29   0.0000197  -0.0000135   0.0000163   0.0001383   0.0001292  -0.0001708
   30  -0.0000185  -0.0000004  -0.0000111  -0.0000919  -0.0001886   0.0000036
   31   0.0005165  -0.0004348   0.0007168  -0.0003243   0.0007226   0.0001719
   32   0.0001455   0.0000007  -0.0000083   0.0003602   0.0006601   0.0002651
   33  -0.0001173   0.0000528  -0.0001164   0.0003722   0.0000687   0.0002286
   34  -0.1689994  -0.0002131  -0.0093608   0.0021689  -0.0083552   0.0033709
   35   0.0202132  -0.0645308  -0.0017985  -0.0301591  -0.0336334   0.0110539
   36  -0.0156094  -0.0095428  -0.0902720  -0.0061498  -0.0020976   0.0033999
   37   0.5214852  -0.0225743  -0.0176849   0.0025098   0.0018674   0.0000852
   38  -0.0225743   0.2853500  -0.2274542   0.0015338  -0.0009167   0.0007451
   39  -0.0176849  -0.2274542   0.8992463  -0.0014997   0.0017455  -0.0014779
   40   0.0025098   0.0015338  -0.0014997   0.4619537   0.0897607   0.2265982
   41   0.0018674  -0.0009167   0.0017455   0.0897607   0.3516708   0.0791103
   42   0.0000852   0.0007451  -0.0014779   0.2265982   0.0791103   0.1649616
   43   0.0000922  -0.0006589   0.0022246   0.0018227  -0.0037944  -0.0050378
   44   0.0004736   0.0003367  -0.0003827  -0.0140071  -0.0235556  -0.0354757
   45  -0.0019843   0.0013412  -0.0024210  -0.0035334  -0.0097052   0.0019220
   46   0.0061251   0.0278072  -0.0023922  -0.0053808  -0.0077990   0.0019304
   47  -0.0020253  -0.0413190   0.0083170  -0.0073300  -0.0043021   0.0026705
   48  -0.0018456   0.0193192  -0.0029539   0.0034231   0.0028417   0.0017821
   49   0.0035458  -0.0106633  -0.0288627   0.0019146   0.0024855  -0.0021143
   50  -0.0013269   0.0068839   0.0090091   0.0001174   0.0010027   0.0011495
   51   0.0026236  -0.0039945  -0.0138310  -0.0013755  -0.0001997   0.0036952
   52  -0.1123558   0.0226374  -0.0509547  -0.0013571  -0.0014999  -0.0003992
   53   0.0212613  -0.1327020   0.2129713  -0.0008828   0.0013987  -0.0006168
   54  -0.0565495   0.2134948  -0.6951723  -0.0002381  -0.0016200   0.0012765
   55  -0.0004299  -0.0000122  -0.0004077  -0.0008500   0.0003972   0.0005073
   56   0.0001962  -0.0000973  -0.0000227   0.0010551  -0.0007726  -0.0002758
   57   0.0002718   0.0000375   0.0001198   0.0015338  -0.0014007   0.0004232
   58  -0.0001389   0.0000495  -0.0000497   0.0001746   0.0010257  -0.0003161
   59  -0.0001358   0.0000450  -0.0000515   0.0029654  -0.0001495   0.0015561
   60  -0.0000509   0.0000011   0.0000542  -0.0004658   0.0003769  -0.0000273
   61  -0.0001086  -0.0000157   0.0000406   0.0002553  -0.0000228   0.0000259
   62  -0.0000186  -0.0000309   0.0000521   0.0001670   0.0000532   0.0000414
   63   0.0000252  -0.0000076   0.0000311   0.0000304   0.0000242  -0.0000369
   64  -0.2146948  -0.0145230   0.0869491   0.0000481  -0.0010329  -0.0002785
   65  -0.0221927  -0.0601082   0.0090776  -0.0002300  -0.0004053  -0.0001812
   66   0.0933937   0.0086779  -0.1076582   0.0003042  -0.0000587   0.0000087
   67  -0.0009546   0.0002261  -0.0001385  -0.3632678  -0.0801062  -0.2043109
   68  -0.0002009   0.0000211   0.0003064  -0.0371715  -0.0554048  -0.0270178
   69  -0.0005289  -0.0004295  -0.0000881  -0.1992052  -0.0495312  -0.1092056
   70  -0.0005239   0.0022714   0.0021144  -0.0011734   0.0006811   0.0006356
   71   0.0000926  -0.0006575  -0.0014743   0.0012846   0.0013973   0.0007945
   72   0.0019770   0.0017342   0.0032563   0.0008005   0.0003402  -0.0007069
           43          44          45          46          47          48
    1  -0.0600111  -0.0024053  -0.0401579   0.0052227   0.0015454  -0.0052009
    2  -0.0053772  -0.0444709  -0.0233991  -0.0228198  -0.0227082   0.0160312
    3  -0.0403438  -0.0185521  -0.2907962  -0.0011136  -0.0028836   0.0022994
    4  -0.0083819   0.0050930  -0.0030722   0.0021022   0.0018381  -0.0015195
    5   0.0013317   0.0003925   0.0005851   0.0035038  -0.0053368  -0.0021242
    6  -0.0300677   0.0158415  -0.0097636  -0.0004496  -0.0007934  -0.0009382
    7   0.0017712   0.0001976   0.0008831  -0.0103806   0.0041798   0.0054535
    8  -0.0022031   0.0006488  -0.0006467  -0.0023022   0.0059404  -0.0001684
    9   0.0010437   0.0009284   0.0014401   0.0048928  -0.0008214  -0.0005304
   10  -0.0036182   0.0024174  -0.0009582   0.0007969  -0.0003800   0.0006574
   11   0.0026686  -0.0019675   0.0000724   0.0001111   0.0006365   0.0000750
   12  -0.0003478   0.0004353   0.0006328   0.0008286  -0.0006116   0.0008153
   13   0.0017862  -0.0006867  -0.0001812   0.0014944  -0.0002809  -0.0001784
   14   0.0005470  -0.0005381  -0.0000791  -0.0000408  -0.0003735   0.0001959
   15  -0.0014278  -0.0004565   0.0002181   0.0006481  -0.0007208   0.0004331
   16  -0.0000055  -0.0006214   0.0000415  -0.0007722  -0.0008681   0.0003758
   17   0.0000916   0.0006283   0.0003538  -0.0005287   0.0010972   0.0000841
   18   0.0003612   0.0001099   0.0003467  -0.0003496   0.0000273   0.0001733
   19  -0.0003630   0.0000267  -0.0005134  -0.0003673   0.0002885  -0.0001509
   20  -0.0004296   0.0001501  -0.0003387  -0.0002139   0.0000817  -0.0000895
   21   0.0008616  -0.0001578   0.0001924   0.0000267  -0.0001407   0.0000385
   22  -0.0001392   0.0000103  -0.0000510   0.0006061  -0.0001251  -0.0000516
   23  -0.0000949   0.0000740  -0.0001413   0.0002733  -0.0003926  -0.0001342
   24   0.0001745   0.0001567   0.0001166   0.0000273  -0.0000638  -0.0001673
   25  -0.0000532  -0.0000340  -0.0000649   0.0000801  -0.0001328  -0.0000383
   26   0.0000620  -0.0000014   0.0000453  -0.0001099   0.0001366   0.0000572
   27   0.0000599  -0.0000250   0.0000425  -0.0001211   0.0001612   0.0000766
   28   0.0001347  -0.0000403   0.0000973   0.0000316  -0.0000783   0.0000078
   29  -0.0001628   0.0000585  -0.0000244  -0.0000297   0.0000298  -0.0000188
   30   0.0001227  -0.0000648  -0.0000407   0.0000460  -0.0001098   0.0000332
   31  -0.0001449   0.0000802   0.0000038  -0.0007100  -0.0000985   0.0000645
   32   0.0000368   0.0000535   0.0001059  -0.0003211   0.0003483   0.0000776
   33   0.0001297  -0.0000558   0.0000357   0.0000631   0.0000790   0.0000668
   34   0.0044804   0.0006390   0.0009664  -0.0605158  -0.0164488   0.0177190
   35   0.0033282   0.0037939  -0.0018688   0.0136059  -0.2025168  -0.0004070
   36   0.0285171   0.0104077  -0.0183958   0.0195150   0.0293789  -0.0865697
   37   0.0000922   0.0004736  -0.0019843   0.0061251  -0.0020253  -0.0018456
   38  -0.0006589   0.0003367   0.0013412   0.0278072  -0.0413190   0.0193192
   39   0.0022246  -0.0003827  -0.0024210  -0.0023922   0.0083170  -0.0029539
   40   0.0018227  -0.0140071  -0.0035334  -0.0053808  -0.0073300   0.0034231
   41  -0.0037944  -0.0235556  -0.0097052  -0.0077990  -0.0043021   0.0028417
   42  -0.0050378  -0.0354757   0.0019220   0.0019304   0.0026705   0.0017821
   43   0.0664179   0.0068811   0.0446852  -0.0006588   0.0000538  -0.0008094
   44   0.0068811   0.0682238   0.0310884   0.0006325   0.0012230  -0.0008481
   45   0.0446852   0.0310884   0.3148640   0.0006247   0.0017126   0.0005893
   46  -0.0006588   0.0006325   0.0006247   0.1005197  -0.0510006  -0.1440889
   47   0.0000538   0.0012230   0.0017126  -0.0510006   0.4129946   0.1429635
   48  -0.0008094  -0.0008481   0.0005893  -0.1440889   0.1429635   0.4604046
   49  -0.0040031  -0.0017305   0.0019257   0.0040313  -0.0018526   0.0016603
   50  -0.0010815  -0.0006069   0.0008469   0.0008926  -0.0304960  -0.0332264
   51   0.0025079   0.0008779  -0.0006323   0.0007590   0.0005532   0.0095506
   52  -0.0006077  -0.0002097  -0.0018213  -0.0025752   0.0070954  -0.0016212
   53   0.0004090  -0.0003494  -0.0003520  -0.0025139   0.0033635  -0.0021740
   54  -0.0015518  -0.0000899   0.0023429  -0.0045062   0.0062565   0.0007016
   55   0.0004567   0.0000163   0.0006111   0.0012075  -0.0024203   0.0005412
   56  -0.0005674   0.0001340  -0.0002430  -0.0008416   0.0000621   0.0004397
   57   0.0001099   0.0001473   0.0007198  -0.0005329   0.0005844  -0.0004597
   58  -0.0000086   0.0000159  -0.0000146   0.0001130   0.0001449  -0.0000103
   59   0.0000278   0.0000276   0.0000238   0.0000691   0.0000903   0.0000063
   60  -0.0000134   0.0000291   0.0000599   0.0000254   0.0001187  -0.0000042
   61  -0.0000210  -0.0000010  -0.0000196   0.0001312  -0.0000133  -0.0000242
   62  -0.0000253   0.0000137  -0.0000064   0.0000018  -0.0000266  -0.0000030
   63  -0.0000126   0.0000086  -0.0000071  -0.0000188   0.0000152  -0.0000312
   64   0.0003341   0.0000082   0.0001484   0.0028554   0.0024212  -0.0007781
   65   0.0000146   0.0000655  -0.0001078  -0.0033147   0.0056109  -0.0022351
   66  -0.0004781   0.0002534  -0.0000085  -0.0000982  -0.0006514  -0.0005998
   67   0.0003642   0.0032554   0.0021560   0.0002409   0.0018726  -0.0001378
   68  -0.0006629  -0.0040127   0.0000305  -0.0007155  -0.0007335   0.0008988
   69  -0.0003544  -0.0040748  -0.0006940   0.0013417   0.0017223  -0.0010792
   70   0.0003559  -0.0000109   0.0002289  -0.0441973   0.0636146   0.1265528
   71  -0.0003943  -0.0003211   0.0007068   0.0456542  -0.1234097  -0.1415614
   72  -0.0003537  -0.0001009  -0.0007635   0.1229423  -0.1877639  -0.3836309
           49          50          51          52          53          54
    1  -0.0009845  -0.0009986  -0.0001490   0.0028424  -0.0014961   0.0036938
    2   0.0079583   0.0024109  -0.0063022   0.0005684  -0.0034846   0.0031742
    3   0.0283151   0.0068011  -0.0177181   0.0006326   0.0009035  -0.0052296
    4   0.0020786   0.0001013  -0.0004386   0.0013715  -0.0000308  -0.0002406
    5  -0.0006266  -0.0003317   0.0003804  -0.0002313   0.0001638  -0.0001100
    6   0.0011225  -0.0004889   0.0001313  -0.0016348  -0.0003968   0.0015071
    7   0.0000010   0.0004001  -0.0000657  -0.0004851   0.0002675  -0.0010294
    8   0.0000957   0.0004211   0.0002251   0.0003856   0.0001469  -0.0002548
    9  -0.0001727   0.0001025   0.0002569   0.0004754  -0.0001302   0.0008006
   10  -0.0001397   0.0000335   0.0006057  -0.0003678  -0.0001790   0.0006682
   11   0.0001335  -0.0000076  -0.0004554   0.0003635   0.0000874  -0.0002519
   12  -0.0005911  -0.0000205   0.0002202   0.0000664  -0.0000870   0.0003556
   13  -0.0001480   0.0000028   0.0000308   0.0004551   0.0000870  -0.0002693
   14   0.0001130   0.0000147  -0.0002794   0.0000420  -0.0004495   0.0006175
   15  -0.0000237   0.0001604   0.0000018   0.0000005  -0.0000614  -0.0000926
   16   0.0000156   0.0000696  -0.0000793  -0.0005763  -0.0000703  -0.0001601
   17  -0.0000756  -0.0000188   0.0001723  -0.0001022   0.0002774  -0.0002136
   18  -0.0001290  -0.0000092   0.0001263  -0.0001244  -0.0000039   0.0001105
   19   0.0001061  -0.0000088  -0.0001049   0.0000117   0.0000560  -0.0001141
   20   0.0000989   0.0000112  -0.0000389  -0.0000270   0.0000127  -0.0000745
   21  -0.0001511  -0.0000343   0.0000323  -0.0000062  -0.0000291   0.0000876
   22  -0.0000202   0.0000094  -0.0000058   0.0002907  -0.0001082   0.0001840
   23  -0.0000327   0.0000092   0.0000298  -0.0000086   0.0000592  -0.0001614
   24  -0.0000422  -0.0000566   0.0000114  -0.0000690   0.0000238  -0.0000719
   25   0.0000168  -0.0000054  -0.0000210   0.0000024  -0.0000200   0.0000037
   26  -0.0000143  -0.0000009   0.0000181  -0.0000074   0.0000140   0.0000077
   27  -0.0000084   0.0000132   0.0000109   0.0000029   0.0000104  -0.0000075
   28  -0.0000275  -0.0000088   0.0000067  -0.0000084  -0.0000076   0.0000183
   29   0.0000189  -0.0000036  -0.0000041  -0.0000157   0.0000166  -0.0000258
   30  -0.0000120   0.0000018   0.0000009   0.0000064  -0.0000169   0.0000398
   31  -0.0000276   0.0000090   0.0000554  -0.0004283   0.0002101  -0.0004011
   32  -0.0000124   0.0000073   0.0000304  -0.0000795   0.0000688  -0.0000601
   33  -0.0000233   0.0000116   0.0000203   0.0000756  -0.0000354   0.0001258
   34  -0.0554228  -0.0020672  -0.0135066   0.0094702   0.0130080  -0.0164966
   35  -0.0075458  -0.0717079  -0.0921425   0.0076762   0.0115386   0.0138479
   36  -0.0154994  -0.0812483  -0.2719205  -0.0362312   0.0253275  -0.0262460
   37   0.0035458  -0.0013269   0.0026236  -0.1123558   0.0212613  -0.0565495
   38  -0.0106633   0.0068839  -0.0039945   0.0226374  -0.1327020   0.2134948
   39  -0.0288627   0.0090091  -0.0138310  -0.0509547   0.2129713  -0.6951723
   40   0.0019146   0.0001174  -0.0013755  -0.0013571  -0.0008828  -0.0002381
   41   0.0024855   0.0010027  -0.0001997  -0.0014999   0.0013987  -0.0016200
   42  -0.0021143   0.0011495   0.0036952  -0.0003992  -0.0006168   0.0012765
   43  -0.0040031  -0.0010815   0.0025079  -0.0006077   0.0004090  -0.0015518
   44  -0.0017305  -0.0006069   0.0008779  -0.0002097  -0.0003494  -0.0000899
   45   0.0019257   0.0008469  -0.0006323  -0.0018213  -0.0003520   0.0023429
   46   0.0040313   0.0008926   0.0007590  -0.0025752  -0.0025139  -0.0045062
   47  -0.0018526  -0.0304960   0.0005532   0.0070954   0.0033635   0.0062565
   48   0.0016603  -0.0332264   0.0095506  -0.0016212  -0.0021740   0.0007016
   49   0.0549736   0.0062061   0.0140330  -0.0055313   0.0040405  -0.0016983
   50   0.0062061   0.1018310   0.0969307   0.0018702  -0.0025236   0.0004262
   51   0.0140330   0.0969307   0.2887602  -0.0038822   0.0010011  -0.0007401
   52  -0.0055313   0.0018702  -0.0038822   0.0913497  -0.0293475   0.0683297
   53   0.0040405  -0.0025236   0.0010011  -0.0293475   0.1083342  -0.2545660
   54  -0.0016983   0.0004262  -0.0007401   0.0683297  -0.2545660   0.7658124
   55  -0.0000685  -0.0001521   0.0000250   0.0001304  -0.0001265   0.0005333
   56   0.0000010  -0.0000485   0.0000135  -0.0001378   0.0000428  -0.0000503
   57  -0.0000386  -0.0000177   0.0000598  -0.0001409   0.0000840  -0.0002305
   58   0.0000009   0.0000049   0.0000071   0.0000963  -0.0000130   0.0000397
   59  -0.0000211   0.0000070   0.0000150   0.0000846  -0.0000312   0.0000592
   60  -0.0000279   0.0000076   0.0000244   0.0000349   0.0000217  -0.0000459
   61  -0.0000038   0.0000000   0.0000025   0.0000670  -0.0000079   0.0000153
   62  -0.0000042  -0.0000023   0.0000053   0.0000023   0.0000053  -0.0000161
   63   0.0000065  -0.0000072  -0.0000104  -0.0000086   0.0000100  -0.0000484
   64   0.0001243  -0.0003706  -0.0008545   0.0176576  -0.0036269   0.0098844
   65   0.0012649  -0.0005272   0.0005627  -0.0089962   0.0135797   0.0193424
   66   0.0020204  -0.0009497   0.0009036   0.0275624   0.0185740  -0.0429998
   67  -0.0003766  -0.0004532   0.0004695   0.0004885  -0.0001914   0.0002728
   68  -0.0002057  -0.0000169   0.0004710   0.0002600   0.0003271  -0.0000630
   69   0.0003018   0.0003076  -0.0004011   0.0001830   0.0001925   0.0000764
   70  -0.0000551  -0.0032436  -0.0006433   0.0000594  -0.0007176  -0.0003881
   71   0.0003687  -0.0063070   0.0021301  -0.0003229   0.0001036   0.0003310
   72   0.0000094   0.0002904   0.0014475  -0.0004759  -0.0006504  -0.0023522
           55          56          57          58          59          60
    1   0.0003943  -0.0018942  -0.0024436  -0.0000361  -0.0001712  -0.0000005
    2   0.0025063  -0.0040139  -0.0035279  -0.0001083  -0.0007462  -0.0002488
    3  -0.0000602  -0.0030501  -0.0029206   0.0002276  -0.0000915  -0.0000959
    4  -0.0015426   0.0139818   0.0104961   0.0001752   0.0011609   0.0017821
    5  -0.0053232  -0.0246069  -0.0248248   0.0000455  -0.0034709  -0.0013676
    6   0.0016319   0.0209236   0.0081229  -0.0008347  -0.0044730  -0.0039435
    7  -0.0801421   0.1315858  -0.1250157   0.0000689  -0.0014647  -0.0008453
    8   0.1503829  -0.3009569   0.2197010   0.0011577  -0.0016690  -0.0014148
    9  -0.1148254   0.1718982  -0.1831539   0.0005197  -0.0004292   0.0004861
   10   0.0009811   0.0000182   0.0005154   0.0002035   0.0003652   0.0000339
   11  -0.0006884   0.0036206  -0.0015645   0.0000712   0.0000710  -0.0000386
   12  -0.0007174  -0.0003709   0.0005784  -0.0001143  -0.0000770   0.0004135
   13   0.0013946   0.0003561   0.0002745  -0.0019063  -0.0291853  -0.0285987
   14  -0.0028365  -0.0021417   0.0002016  -0.0042764  -0.0163783  -0.0163435
   15  -0.0008871  -0.0004115  -0.0008887  -0.0007732   0.0032370   0.0019328
   16  -0.0013743  -0.0000070  -0.0002679  -0.4142581  -0.1567779   0.0917936
   17   0.0001105   0.0007232  -0.0004965  -0.1880667  -0.0993037   0.0228925
   18   0.0000908   0.0002089  -0.0001852   0.0607461   0.0034045  -0.0385362
   19  -0.0000810   0.0002097   0.0000233   0.0000436   0.0004245  -0.0009221
   20   0.0002481   0.0002694   0.0000157   0.0008361   0.0011230  -0.0002564
   21   0.0000374  -0.0000219   0.0000994   0.0010800   0.0001628  -0.0005887
   22  -0.0005455  -0.0007799   0.0001034   0.0035987  -0.0030003  -0.0006887
   23  -0.0017792  -0.0006080   0.0005050   0.0039104  -0.0026478  -0.0018408
   24  -0.0001601   0.0000554   0.0017956   0.0012490  -0.0000940   0.0014309
   25  -0.0006957  -0.0001638   0.0003479  -0.0011225  -0.0005843   0.0001688
   26   0.0000446   0.0004860  -0.0000849  -0.0005204   0.0006077   0.0002076
   27   0.0009663   0.0002896  -0.0006139   0.0001495   0.0003155  -0.0002273
   28  -0.0002167  -0.0001564  -0.0001118  -0.0004200   0.0003710   0.0001649
   29   0.0000826   0.0002354   0.0001345  -0.0002112  -0.0004180   0.0005755
   30  -0.0006568  -0.0001982  -0.0003192   0.0000936  -0.0000379  -0.0002466
   31   0.0006576   0.0006708  -0.0002388  -0.0008883  -0.0012235  -0.0011364
   32   0.0013106   0.0005621  -0.0004199  -0.0013643   0.0012817   0.0001237
   33  -0.0000162  -0.0000397  -0.0005656  -0.0006551   0.0015522  -0.0021966
   34   0.0004265   0.0003208  -0.0000072  -0.0000538  -0.0000243  -0.0000530
   35   0.0016442  -0.0003542  -0.0004257  -0.0001286  -0.0000278  -0.0000522
   36  -0.0005700   0.0000431   0.0003559   0.0000266   0.0000423   0.0000333
   37  -0.0004299   0.0001962   0.0002718  -0.0001389  -0.0001358  -0.0000509
   38  -0.0000122  -0.0000973   0.0000375   0.0000495   0.0000450   0.0000011
   39  -0.0004077  -0.0000227   0.0001198  -0.0000497  -0.0000515   0.0000542
   40  -0.0008500   0.0010551   0.0015338   0.0001746   0.0029654  -0.0004658
   41   0.0003972  -0.0007726  -0.0014007   0.0010257  -0.0001495   0.0003769
   42   0.0005073  -0.0002758   0.0004232  -0.0003161   0.0015561  -0.0000273
   43   0.0004567  -0.0005674   0.0001099  -0.0000086   0.0000278  -0.0000134
   44   0.0000163   0.0001340   0.0001473   0.0000159   0.0000276   0.0000291
   45   0.0006111  -0.0002430   0.0007198  -0.0000146   0.0000238   0.0000599
   46   0.0012075  -0.0008416  -0.0005329   0.0001130   0.0000691   0.0000254
   47  -0.0024203   0.0000621   0.0005844   0.0001449   0.0000903   0.0001187
   48   0.0005412   0.0004397  -0.0004597  -0.0000103   0.0000063  -0.0000042
   49  -0.0000685   0.0000010  -0.0000386   0.0000009  -0.0000211  -0.0000279
   50  -0.0001521  -0.0000485  -0.0000177   0.0000049   0.0000070   0.0000076
   51   0.0000250   0.0000135   0.0000598   0.0000071   0.0000150   0.0000244
   52   0.0001304  -0.0001378  -0.0001409   0.0000963   0.0000846   0.0000349
   53  -0.0001265   0.0000428   0.0000840  -0.0000130  -0.0000312   0.0000217
   54   0.0005333  -0.0000503  -0.0002305   0.0000397   0.0000592  -0.0000459
   55   0.0828288  -0.1447225   0.1147760   0.0001370  -0.0003324  -0.0001987
   56  -0.1447225   0.3265355  -0.1890823  -0.0000069  -0.0000000  -0.0001451
   57   0.1147760  -0.1890823   0.1761681  -0.0000529  -0.0000350  -0.0000511
   58   0.0001370  -0.0000069  -0.0000529   0.4163853   0.1895778  -0.0612131
   59  -0.0003324  -0.0000000  -0.0000350   0.1895778   0.1182878  -0.0042307
   60  -0.0001987  -0.0001451  -0.0000511  -0.0612131  -0.0042307   0.0414021
   61  -0.0002689  -0.0001354   0.0000478  -0.0005342   0.0006072   0.0003274
   62  -0.0000276   0.0000746   0.0000229  -0.0006179   0.0008664   0.0015848
   63  -0.0000195   0.0000151   0.0001311  -0.0003887   0.0005766   0.0005973
   64  -0.0000558  -0.0000486   0.0000268   0.0000534   0.0000413   0.0000231
   65   0.0000799   0.0000097  -0.0000645  -0.0000050  -0.0000016  -0.0000055
   66   0.0000041   0.0000162   0.0000075  -0.0000106  -0.0000036  -0.0000151
   67   0.0000763   0.0003970   0.0000014  -0.0016374  -0.0028034  -0.0001894
   68   0.0000230   0.0000564   0.0003114  -0.0014737   0.0024625   0.0000293
   69  -0.0000495   0.0002868   0.0002360   0.0002991  -0.0013990  -0.0004471
   70  -0.0024200   0.0006690   0.0003221  -0.0000463   0.0000293   0.0000497
   71   0.0015749   0.0007882   0.0001991  -0.0000471  -0.0000258  -0.0000246
   72  -0.0011558  -0.0002785   0.0005709  -0.0000044  -0.0000289  -0.0000090
           61          62          63          64          65          66
    1  -0.0003016  -0.0002057   0.0001702  -0.0020132   0.0009743  -0.0020871
    2  -0.0003950  -0.0004078   0.0000843   0.0041644  -0.0000831   0.0020470
    3   0.0002673   0.0001292  -0.0000296  -0.0042697   0.0014676  -0.0006408
    4  -0.0006644  -0.0009516   0.0002939  -0.0008883   0.0005726  -0.0005821
    5   0.0018015   0.0010095  -0.0003802  -0.0016411   0.0004562  -0.0004337
    6  -0.0001073  -0.0002593   0.0007081   0.0011004  -0.0001826   0.0005336
    7   0.0006666   0.0000866   0.0001029   0.0001249  -0.0001926   0.0001159
    8  -0.0000547   0.0000287  -0.0000546   0.0004641  -0.0001978  -0.0000899
    9  -0.0001319   0.0000157  -0.0001771   0.0000775   0.0000656  -0.0000381
   10  -0.0001027   0.0000731  -0.0000920   0.0000403  -0.0000229   0.0000513
   11  -0.0000605   0.0000314  -0.0000665   0.0000365   0.0000856  -0.0000478
   12   0.0000859   0.0000143  -0.0000706  -0.0000316  -0.0000852  -0.0000305
   13  -0.0051859  -0.0031266   0.0012266  -0.0002845   0.0001151  -0.0002226
   14  -0.0050189  -0.0044380   0.0002386   0.0007884  -0.0001790   0.0002404
   15   0.0017126   0.0000874  -0.0009683  -0.0001064  -0.0000113  -0.0000699
   16   0.0014439   0.0016357   0.0011254  -0.0002080  -0.0000283   0.0000896
   17  -0.0010832   0.0005784   0.0001925  -0.0001158  -0.0000353  -0.0000281
   18  -0.0008127  -0.0002477  -0.0003261  -0.0001332  -0.0000130   0.0000254
   19   0.0005109  -0.0000797   0.0001625   0.0000306   0.0000016   0.0000003
   20  -0.0002719   0.0000778  -0.0001046  -0.0000063   0.0000045   0.0000038
   21  -0.0000290  -0.0002240   0.0001841  -0.0000069  -0.0000109   0.0000092
   22  -0.0245473  -0.0292489   0.0070864   0.0001189   0.0000164  -0.0000350
   23   0.0186087   0.0108372  -0.0023115  -0.0002623   0.0000822  -0.0000773
   24  -0.0049435  -0.0029821  -0.0010364   0.0000189  -0.0000131   0.0000045
   25   0.0010551  -0.0008730  -0.0010457   0.0000026   0.0000049   0.0000013
   26   0.0005814  -0.0001311   0.0002963   0.0000057  -0.0000085   0.0000035
   27  -0.0007225  -0.0005057   0.0000489   0.0000102  -0.0000092   0.0000014
   28   0.0020660  -0.0004732   0.0008441  -0.0000118   0.0000015   0.0000034
   29   0.0010400   0.0002635  -0.0005647   0.0000019  -0.0000018  -0.0000001
   30   0.0005012   0.0006625   0.0005037  -0.0000189   0.0000066   0.0000019
   31  -0.3801120   0.2419718  -0.0638601  -0.0003534   0.0000275  -0.0000172
   32   0.1923022  -0.1799611   0.0441354   0.0000087  -0.0000304   0.0000116
   33  -0.0504878   0.0438435  -0.0132412   0.0000220  -0.0000031   0.0000029
   34  -0.0001217  -0.0000720   0.0000115  -0.0199708   0.0097625  -0.0100562
   35   0.0001188   0.0001128  -0.0000409  -0.0084135   0.0125933   0.0039226
   36  -0.0000949  -0.0000749   0.0000524   0.0179817   0.0040291   0.0101461
   37  -0.0001086  -0.0000186   0.0000252  -0.2146948  -0.0221927   0.0933937
   38  -0.0000157  -0.0000309  -0.0000076  -0.0145230  -0.0601082   0.0086779
   39   0.0000406   0.0000521   0.0000311   0.0869491   0.0090776  -0.1076582
   40   0.0002553   0.0001670   0.0000304   0.0000481  -0.0002300   0.0003042
   41  -0.0000228   0.0000532   0.0000242  -0.0010329  -0.0004053  -0.0000587
   42   0.0000259   0.0000414  -0.0000369  -0.0002785  -0.0001812   0.0000087
   43  -0.0000210  -0.0000253  -0.0000126   0.0003341   0.0000146  -0.0004781
   44  -0.0000010   0.0000137   0.0000086   0.0000082   0.0000655   0.0002534
   45  -0.0000196  -0.0000064  -0.0000071   0.0001484  -0.0001078  -0.0000085
   46   0.0001312   0.0000018  -0.0000188   0.0028554  -0.0033147  -0.0000982
   47  -0.0000133  -0.0000266   0.0000152   0.0024212   0.0056109  -0.0006514
   48  -0.0000242  -0.0000030  -0.0000312  -0.0007781  -0.0022351  -0.0005998
   49  -0.0000038  -0.0000042   0.0000065   0.0001243   0.0012649   0.0020204
   50   0.0000000  -0.0000023  -0.0000072  -0.0003706  -0.0005272  -0.0009497
   51   0.0000025   0.0000053  -0.0000104  -0.0008545   0.0005627   0.0009036
   52   0.0000670   0.0000023  -0.0000086   0.0176576  -0.0089962   0.0275624
   53  -0.0000079   0.0000053   0.0000100  -0.0036269   0.0135797   0.0185740
   54   0.0000153  -0.0000161  -0.0000484   0.0098844   0.0193424  -0.0429998
   55  -0.0002689  -0.0000276  -0.0000195  -0.0000558   0.0000799   0.0000041
   56  -0.0001354   0.0000746   0.0000151  -0.0000486   0.0000097   0.0000162
   57   0.0000478   0.0000229   0.0001311   0.0000268  -0.0000645   0.0000075
   58  -0.0005342  -0.0006179  -0.0003887   0.0000534  -0.0000050  -0.0000106
   59   0.0006072   0.0008664   0.0005766   0.0000413  -0.0000016  -0.0000036
   60   0.0003274   0.0015848   0.0005973   0.0000231  -0.0000055  -0.0000151
   61   0.4061118  -0.2080313   0.0543812   0.0000074   0.0000088  -0.0000160
   62  -0.2080313   0.1709869  -0.0421012  -0.0000187   0.0000065  -0.0000061
   63   0.0543812  -0.0421012   0.0136721   0.0000085   0.0000007  -0.0000019
   64   0.0000074  -0.0000187   0.0000085   0.2169651   0.0221934  -0.1099173
   65   0.0000088   0.0000065   0.0000007   0.0221934   0.0292015  -0.0313389
   66  -0.0000160  -0.0000061  -0.0000019  -0.1099173  -0.0313389   0.1404070
   67  -0.0002514  -0.0001691  -0.0000273   0.0001892  -0.0000122  -0.0000540
   68   0.0000494   0.0000320   0.0000394   0.0000523  -0.0000550  -0.0000582
   69  -0.0000239  -0.0000351   0.0000399   0.0001776   0.0000793   0.0000091
   70  -0.0000918   0.0000050  -0.0000019  -0.0000715  -0.0000432   0.0000280
   71  -0.0000062   0.0000198   0.0000021  -0.0001265  -0.0000623  -0.0000069
   72   0.0000056   0.0000026   0.0000164  -0.0000336  -0.0003704   0.0000019
           67          68          69          70          71          72
    1   0.0000299  -0.0372669  -0.0020182   0.0020687  -0.0025157  -0.0004994
    2  -0.0016938  -0.0147591  -0.0013945  -0.0025070  -0.0002812   0.0016701
    3   0.0014010  -0.0213701  -0.0072147  -0.0013218  -0.0005116   0.0031848
    4   0.0052702   0.0003584   0.0005405  -0.0021151  -0.0020067  -0.0005593
    5   0.0033423  -0.0010473   0.0001580  -0.0058128   0.0001987   0.0007743
    6   0.0005045  -0.0010606   0.0031870  -0.0025048   0.0002450   0.0006853
    7  -0.0026606  -0.0003439  -0.0007319   0.0042151   0.0010348   0.0012827
    8   0.0003554   0.0019889   0.0010175   0.0040302  -0.0026766  -0.0000703
    9  -0.0003345   0.0004661  -0.0005983  -0.0001424  -0.0005496  -0.0027358
   10   0.0001372   0.0000576   0.0003637  -0.0002300  -0.0000696  -0.0004500
   11  -0.0001832  -0.0001885   0.0000688   0.0001496  -0.0001798  -0.0003533
   12  -0.0002077   0.0003293  -0.0005095   0.0001005  -0.0000530  -0.0003205
   13   0.0013233   0.0044109   0.0029172  -0.0006362  -0.0000119   0.0001314
   14   0.0092204  -0.0022759  -0.0004307  -0.0002462  -0.0002860  -0.0001272
   15   0.0066690  -0.0015755   0.0027573   0.0001755  -0.0001179  -0.0001402
   16   0.0003240  -0.0015406  -0.0014170   0.0004807   0.0001796  -0.0000430
   17  -0.0027948  -0.0057154   0.0015375   0.0008947  -0.0001160  -0.0001640
   18  -0.0018998  -0.0003480  -0.0044279   0.0002681   0.0000606  -0.0000476
   19  -0.0002184   0.0000593   0.0006399   0.0001149  -0.0000008   0.0000490
   20  -0.0005151  -0.0000970  -0.0008041   0.0000341   0.0000235   0.0000493
   21  -0.0008742  -0.0000384  -0.0012605  -0.0000467   0.0000124  -0.0000157
   22  -0.0003267   0.0002499   0.0001287  -0.0004767  -0.0000372   0.0000393
   23  -0.0008927  -0.0004340  -0.0004608  -0.0001836   0.0001609   0.0000721
   24  -0.0007561  -0.0002864  -0.0008613  -0.0001009  -0.0000120   0.0000764
   25   0.0006639   0.0000214   0.0002110  -0.0001238   0.0000138   0.0000265
   26  -0.0005003  -0.0000065  -0.0001615   0.0001283  -0.0000026  -0.0000339
   27  -0.0002863   0.0000168  -0.0000173   0.0001607  -0.0000240  -0.0000314
   28  -0.0000196  -0.0000672  -0.0002570  -0.0000330   0.0000031   0.0000064
   29   0.0000564   0.0000076   0.0001801   0.0000109   0.0000008   0.0000108
   30   0.0001978   0.0000023  -0.0000315  -0.0000303   0.0000251  -0.0000171
   31   0.0003154  -0.0007025  -0.0001575   0.0005914   0.0001881   0.0000157
   32  -0.0006268   0.0000682  -0.0001490   0.0003253  -0.0000472  -0.0000351
   33  -0.0004966   0.0001808  -0.0001846   0.0000049  -0.0000241  -0.0000492
   34  -0.0009308   0.0010776  -0.0005023  -0.0002323   0.0124631  -0.0034138
   35  -0.0013970  -0.0036398   0.0028674  -0.0028784  -0.0248532   0.0071872
   36  -0.0000815  -0.0019835   0.0009854  -0.0051831  -0.0377255   0.0043161
   37  -0.0009546  -0.0002009  -0.0005289  -0.0005239   0.0000926   0.0019770
   38   0.0002261   0.0000211  -0.0004295   0.0022714  -0.0006575   0.0017342
   39  -0.0001385   0.0003064  -0.0000881   0.0021144  -0.0014743   0.0032563
   40  -0.3632678  -0.0371715  -0.1992052  -0.0011734   0.0012846   0.0008005
   41  -0.0801062  -0.0554048  -0.0495312   0.0006811   0.0013973   0.0003402
   42  -0.2043109  -0.0270178  -0.1092056   0.0006356   0.0007945  -0.0007069
   43   0.0003642  -0.0006629  -0.0003544   0.0003559  -0.0003943  -0.0003537
   44   0.0032554  -0.0040127  -0.0040748  -0.0000109  -0.0003211  -0.0001009
   45   0.0021560   0.0000305  -0.0006940   0.0002289   0.0007068  -0.0007635
   46   0.0002409  -0.0007155   0.0013417  -0.0441973   0.0456542   0.1229423
   47   0.0018726  -0.0007335   0.0017223   0.0636146  -0.1234097  -0.1877639
   48  -0.0001378   0.0008988  -0.0010792   0.1265528  -0.1415614  -0.3836309
   49  -0.0003766  -0.0002057   0.0003018  -0.0000551   0.0003687   0.0000094
   50  -0.0004532  -0.0000169   0.0003076  -0.0032436  -0.0063070   0.0002904
   51   0.0004695   0.0004710  -0.0004011  -0.0006433   0.0021301   0.0014475
   52   0.0004885   0.0002600   0.0001830   0.0000594  -0.0003229  -0.0004759
   53  -0.0001914   0.0003271   0.0001925  -0.0007176   0.0001036  -0.0006504
   54   0.0002728  -0.0000630   0.0000764  -0.0003881   0.0003310  -0.0023522
   55   0.0000763   0.0000230  -0.0000495  -0.0024200   0.0015749  -0.0011558
   56   0.0003970   0.0000564   0.0002868   0.0006690   0.0007882  -0.0002785
   57   0.0000014   0.0003114   0.0002360   0.0003221   0.0001991   0.0005709
   58  -0.0016374  -0.0014737   0.0002991  -0.0000463  -0.0000471  -0.0000044
   59  -0.0028034   0.0024625  -0.0013990   0.0000293  -0.0000258  -0.0000289
   60  -0.0001894   0.0000293  -0.0004471   0.0000497  -0.0000246  -0.0000090
   61  -0.0002514   0.0000494  -0.0000239  -0.0000918  -0.0000062   0.0000056
   62  -0.0001691   0.0000320  -0.0000351   0.0000050   0.0000198   0.0000026
   63  -0.0000273   0.0000394   0.0000399  -0.0000019   0.0000021   0.0000164
   64   0.0001892   0.0000523   0.0001776  -0.0000715  -0.0001265  -0.0000336
   65  -0.0000122  -0.0000550   0.0000793  -0.0000432  -0.0000623  -0.0003704
   66  -0.0000540  -0.0000582   0.0000091   0.0000280  -0.0000069   0.0000019
   67   0.3609400   0.0739148   0.1981834   0.0002808  -0.0003014  -0.0000609
   68   0.0739148   0.0831227   0.0506686  -0.0001833   0.0002999   0.0000510
   69   0.1981834   0.0506686   0.1199043  -0.0000418  -0.0002162  -0.0001746
   70   0.0002808  -0.0001833  -0.0000418   0.0442594  -0.0570171  -0.1202360
   71  -0.0003014   0.0002999  -0.0002162  -0.0570171   0.1562332   0.1777945
   72  -0.0000609   0.0000510  -0.0001746  -0.1202360   0.1777945   0.3774390
 Gradient time:  CPU 13568.88 s  wall 13577.51 s
 **********************************************************************
 **                                                                  **
 **                       VIBRATIONAL ANALYSIS                       **
 **                       --------------------                       **
 **                                                                  **
 **        VIBRATIONAL FREQUENCIES (CM**-1) AND NORMAL MODES         **
 **     FORCE CONSTANTS (mDYN/ANGSTROM) AND REDUCED MASSES (AMU)     **
 **                  INFRARED INTENSITIES (KM/MOL)                   **
 **                                                                  **
 **********************************************************************


 Mode:                 1                      2                      3
 Frequency:        11.39                  41.07                  62.26
 Force Cnst:      0.0004                 0.0036                 0.0150
 Red. Mass:       5.4078                 3.6584                 6.5845
 IR Active:          YES                    YES                    YES
 IR Intens:        0.263                 10.002                  2.297
 Raman Active:       YES                    YES                    YES
               X      Y      Z        X      Y      Z        X      Y      Z
 C          0.009  0.004  0.086    0.005 -0.052 -0.069    0.012 -0.124 -0.014
 C          0.020  0.026  0.095    0.019 -0.031 -0.055    0.016 -0.069  0.103
 O          0.037 -0.022  0.166    0.088 -0.038 -0.051    0.099 -0.150  0.226
 H          0.063  0.102  0.108    0.001 -0.024 -0.054    0.003  0.041  0.126
 C          0.011 -0.020 -0.039    0.018 -0.016 -0.024   -0.026  0.003  0.085
 O          0.050  0.153 -0.232   -0.048  0.039 -0.072   -0.029 -0.087  0.187
 H         -0.014 -0.198 -0.116    0.060 -0.070 -0.051   -0.114  0.111  0.139
 C          0.013 -0.015  0.084    0.034  0.008  0.090    0.028  0.081 -0.115
 H         -0.008 -0.155  0.218    0.098 -0.026  0.119   -0.025  0.128 -0.152
 H          0.040  0.158  0.171   -0.020  0.050  0.115    0.187  0.023 -0.156
 O          0.004 -0.042 -0.097    0.030  0.026  0.132   -0.058  0.178 -0.203
 C         -0.031 -0.078 -0.028    0.049 -0.014  0.009   -0.022 -0.037 -0.026
 C          0.008  0.024 -0.042    0.016  0.157  0.188    0.023  0.099 -0.030
 O         -0.087 -0.016  0.273   -0.014 -0.038 -0.145    0.029 -0.102 -0.165
 H          0.083  0.076  0.058   -0.031 -0.115 -0.054    0.052 -0.217 -0.008
 O         -0.081 -0.097 -0.195   -0.052 -0.030 -0.134   -0.130 -0.033 -0.056
 H         -0.065 -0.194  0.022    0.194 -0.138  0.053   -0.001 -0.059 -0.016
 O          0.059  0.074 -0.031   -0.096 -0.007  0.144    0.080  0.221  0.006
 H         -0.266 -0.036  0.360   -0.252 -0.079  0.132   -0.007 -0.098  0.373
 H          0.060  0.103 -0.315   -0.033  0.023 -0.028   -0.095  0.036  0.119
 H          0.010 -0.022 -0.056    0.032  0.040  0.177   -0.008  0.227 -0.337
 H         -0.019  0.044 -0.074    0.091  0.435  0.356   -0.004  0.091 -0.069
 H          0.129  0.041 -0.135   -0.010 -0.002 -0.165   -0.108 -0.099  0.078
 H         -0.093 -0.008 -0.244   -0.348  0.039 -0.266   -0.098 -0.043 -0.039
 TransDip   0.000 -0.014 -0.008   -0.085  0.017  0.052   -0.044  0.012  0.017

 Mode:                 4                      5                      6
 Frequency:        63.55                 127.75                 129.33
 Force Cnst:      0.0098                 0.0467                 0.0314
 Red. Mass:       4.1163                 4.8590                 3.1840
 IR Active:          YES                    YES                    YES
 IR Intens:       14.749                  4.504                  2.622
 Raman Active:       YES                    YES                    YES
               X      Y      Z        X      Y      Z        X      Y      Z
 C         -0.019 -0.036 -0.053   -0.002 -0.059  0.060    0.009 -0.037  0.029
 C         -0.002 -0.006 -0.032    0.003 -0.078 -0.027   -0.008 -0.090 -0.016
 O         -0.007 -0.025 -0.004   -0.055 -0.074 -0.024   -0.053  0.006 -0.166
 H         -0.008  0.016 -0.026    0.096 -0.080 -0.031   -0.039 -0.218 -0.041
 C         -0.002 -0.012 -0.041   -0.043 -0.043 -0.131    0.001 -0.075  0.051
 O         -0.038  0.049 -0.104   -0.017 -0.027 -0.160   -0.100  0.009 -0.016
 H          0.026 -0.081 -0.073   -0.128 -0.055 -0.130    0.051 -0.162  0.009
 C          0.004 -0.006  0.072    0.017  0.027 -0.179    0.064  0.025  0.208
 H          0.059 -0.045  0.102    0.202  0.230 -0.383    0.072 -0.212  0.425
 H         -0.053  0.043  0.101   -0.080 -0.226 -0.304    0.180  0.321  0.353
 O          0.013 -0.015  0.098   -0.023  0.180  0.232   -0.030  0.071 -0.144
 C         -0.003 -0.062 -0.033   -0.015  0.002  0.068    0.004  0.007  0.041
 C         -0.025 -0.148 -0.037    0.053  0.084 -0.022    0.043  0.056 -0.007
 O         -0.041 -0.034 -0.087    0.013 -0.064  0.097    0.017 -0.038  0.021
 H         -0.019 -0.064 -0.049   -0.037 -0.035  0.062   -0.010 -0.039  0.034
 O          0.091 -0.051  0.075   -0.103  0.018  0.126   -0.039  0.017  0.081
 H         -0.033  0.029 -0.067   -0.018  0.042  0.049    0.007  0.033  0.029
 O         -0.010  0.330  0.125    0.172  0.018 -0.058    0.111  0.017 -0.028
 H          0.250  0.028 -0.112    0.001 -0.075 -0.064    0.095 -0.048 -0.347
 H         -0.028  0.034 -0.087    0.063 -0.169 -0.070   -0.163  0.124 -0.082
 H          0.007 -0.007  0.170    0.003  0.225  0.239    0.025  0.183 -0.061
 H         -0.046 -0.651 -0.181   -0.006  0.224 -0.071    0.009  0.142 -0.033
 H         -0.033 -0.006 -0.114    0.094 -0.057 -0.050    0.046 -0.041 -0.028
 H          0.311 -0.103  0.174   -0.146 -0.034  0.139   -0.097 -0.015  0.079
 TransDip   0.099 -0.067 -0.029    0.039 -0.026 -0.050    0.039  0.015  0.030

 Mode:                 7                      8                      9
 Frequency:       181.10                 190.31                 219.17
 Force Cnst:      0.0525                 0.0425                 0.1501
 Red. Mass:       2.7167                 1.9902                 5.3020
 IR Active:          YES                    YES                    YES
 IR Intens:       32.154                213.044                  1.492
 Raman Active:       YES                    YES                    YES
               X      Y      Z        X      Y      Z        X      Y      Z
 C         -0.036 -0.035  0.032    0.018  0.009  0.009    0.015  0.097 -0.006
 C          0.004  0.051  0.016    0.004 -0.019  0.033   -0.079 -0.003  0.014
 O         -0.029  0.059  0.008   -0.115 -0.024  0.064   -0.172 -0.042  0.079
 H          0.036  0.037  0.015    0.000  0.004  0.041   -0.087  0.044  0.021
 C         -0.021  0.082 -0.003    0.020 -0.049 -0.002   -0.092 -0.081 -0.012
 O         -0.015  0.062  0.013    0.037 -0.029 -0.031   -0.119 -0.067 -0.021
 H         -0.038  0.094  0.005    0.006 -0.079 -0.014   -0.078 -0.094 -0.019
 C         -0.073  0.010 -0.026    0.064  0.001  0.018   -0.083 -0.036  0.023
 H         -0.138  0.038 -0.050    0.129 -0.016  0.023   -0.026 -0.054  0.036
 H         -0.127 -0.028 -0.040    0.092  0.023  0.028   -0.055 -0.011  0.033
 O          0.013 -0.113  0.001    0.009  0.071  0.008   -0.170  0.076  0.020
 C          0.013 -0.059  0.078   -0.006  0.021 -0.016    0.103  0.022  0.027
 C          0.069  0.062  0.052   -0.030  0.017  0.017    0.103 -0.025  0.054
 O         -0.101 -0.012 -0.093    0.074  0.000  0.003    0.069  0.096 -0.052
 H         -0.073 -0.106  0.051    0.031  0.009  0.005   -0.014  0.079  0.003
 O         -0.044 -0.070 -0.049   -0.049  0.014 -0.098    0.272 -0.014 -0.155
 H          0.043 -0.121  0.105   -0.003 -0.001 -0.004    0.116 -0.080  0.070
 O          0.184 -0.022  0.011   -0.111 -0.029  0.011    0.169 -0.033  0.044
 H          0.586  0.145 -0.308    0.633  0.081 -0.319   -0.527 -0.083  0.277
 H         -0.025  0.082  0.015    0.034 -0.031 -0.062   -0.106 -0.085  0.003
 H         -0.042 -0.201  0.010    0.044  0.147  0.084   -0.113  0.155 -0.039
 H          0.018  0.254  0.026    0.011  0.034  0.078    0.073 -0.032  0.010
 H         -0.196  0.045  0.050    0.071 -0.027  0.018    0.073  0.066 -0.043
 H          0.389 -0.022  0.067    0.571  0.035  0.092    0.361  0.142 -0.209
 TransDip   0.159  0.088 -0.007    0.462  0.063 -0.027   -0.021  0.014  0.030

 Mode:                10                     11                     12
 Frequency:       275.09                 286.57                 291.86
 Force Cnst:      0.1571                 0.0938                 0.0904
 Red. Mass:       3.5235                 1.9377                 1.8010
 IR Active:          YES                    YES                    YES
 IR Intens:       18.776                 53.789                 83.878
 Raman Active:       YES                    YES                    YES
               X      Y      Z        X      Y      Z        X      Y      Z
 C          0.030 -0.036  0.014    0.008  0.000 -0.055   -0.007 -0.008  0.058
 C         -0.007 -0.052  0.024    0.004 -0.002 -0.067   -0.013 -0.006  0.052
 O          0.191 -0.042 -0.032    0.021 -0.068  0.048    0.046  0.043 -0.041
 H         -0.022 -0.086  0.018    0.017  0.081 -0.050   -0.010 -0.071  0.039
 C         -0.097  0.045  0.015   -0.016  0.039 -0.055   -0.036  0.008  0.033
 O         -0.073  0.095 -0.040   -0.126 -0.019  0.032    0.101  0.027 -0.016
 H         -0.141  0.003  0.002    0.002  0.098 -0.030   -0.084 -0.017  0.026
 C         -0.160  0.007  0.009   -0.018  0.041 -0.026   -0.058 -0.012 -0.006
 H         -0.207  0.043 -0.019   -0.037 -0.007  0.018   -0.054 -0.021  0.005
 H         -0.194 -0.036 -0.006   -0.066  0.090  0.001   -0.035  0.007 -0.000
 O         -0.146 -0.041  0.048    0.049 -0.056 -0.062   -0.075  0.005 -0.047
 C          0.005  0.035 -0.018    0.028 -0.001 -0.045   -0.029  0.010  0.046
 C         -0.007  0.035 -0.010    0.019  0.055 -0.000   -0.022 -0.051  0.002
 O          0.198 -0.064  0.063    0.007 -0.019  0.090    0.086 -0.002 -0.064
 H          0.037  0.002  0.004    0.003  0.085 -0.066   -0.019 -0.062  0.067
 O          0.049  0.036 -0.007    0.049  0.014  0.028   -0.034 -0.007 -0.033
 H         -0.003  0.050 -0.023    0.064  0.039 -0.064   -0.067 -0.036  0.068
 O         -0.049  0.002 -0.017   -0.023  0.007 -0.013    0.023 -0.007  0.013
 H          0.457  0.021 -0.133    0.128  0.006  0.075   -0.049 -0.006 -0.043
 H         -0.078  0.094 -0.067   -0.197  0.135  0.031    0.159 -0.115 -0.080
 H         -0.148 -0.195 -0.538   -0.012  0.076  0.843   -0.074  0.238  0.850
 H          0.013  0.080  0.029    0.046  0.187  0.067   -0.050 -0.180 -0.067
 H          0.224 -0.150  0.055    0.013 -0.073  0.101    0.043 -0.014  0.017
 H          0.149  0.023  0.032    0.124 -0.034  0.077   -0.132  0.044 -0.092
 TransDip   0.062 -0.017 -0.123    0.034  0.117  0.201   -0.127 -0.020  0.264

 Mode:                13                     14                     15
 Frequency:       311.48                 361.59                 376.86
 Force Cnst:      0.1975                 0.2510                 0.3547
 Red. Mass:       3.4554                 3.2585                 4.2389
 IR Active:          YES                    YES                    YES
 IR Intens:       12.187                  1.847                 22.777
 Raman Active:       YES                    YES                    YES
               X      Y      Z        X      Y      Z        X      Y      Z
 C          0.019  0.024  0.069   -0.004  0.011 -0.160   -0.058  0.080 -0.013
 C          0.020 -0.007 -0.032   -0.027  0.101 -0.151    0.015  0.041 -0.113
 O         -0.092 -0.018  0.013   -0.069 -0.002  0.053    0.240 -0.064  0.002
 H          0.113  0.006 -0.031   -0.054  0.254 -0.115    0.034  0.114 -0.099
 C          0.009  0.066 -0.063    0.012  0.076 -0.078    0.020 -0.056 -0.089
 O         -0.138  0.052 -0.004    0.140 -0.024  0.022   -0.047 -0.149 -0.009
 H         -0.012  0.101 -0.043    0.144  0.144 -0.056    0.144 -0.031 -0.089
 C          0.029  0.085 -0.019   -0.075  0.021  0.094    0.016 -0.066  0.039
 H         -0.012  0.064  0.002   -0.007 -0.127  0.228    0.111 -0.158  0.119
 H         -0.048  0.092 -0.010   -0.144  0.221  0.204   -0.005  0.062  0.107
 O          0.141 -0.054  0.012   -0.109  0.038  0.015   -0.062  0.022 -0.006
 C         -0.014  0.027  0.077    0.047 -0.081 -0.075   -0.007  0.119  0.094
 C         -0.008 -0.127  0.011    0.052 -0.022  0.027   -0.006 -0.087  0.044
 O          0.204  0.015 -0.046    0.090 -0.027  0.037   -0.100  0.101  0.033
 H         -0.057  0.027  0.084   -0.049  0.173 -0.168   -0.185  0.117  0.005
 O         -0.153  0.000 -0.059   -0.098 -0.069  0.063   -0.144  0.109 -0.062
 H         -0.056 -0.046  0.110    0.159 -0.041 -0.098    0.039  0.091  0.102
 O          0.042 -0.030  0.041    0.043 -0.015  0.031    0.088 -0.045  0.053
 H         -0.305 -0.062  0.104    0.053  0.096  0.102    0.257  0.064  0.169
 H         -0.256  0.298 -0.026    0.190 -0.131  0.032   -0.034 -0.138  0.108
 H          0.063 -0.223 -0.144   -0.077  0.054 -0.128   -0.007  0.102 -0.047
 H         -0.044 -0.472 -0.122    0.071  0.046  0.067   -0.056 -0.451 -0.115
 H          0.009 -0.127  0.361   -0.090 -0.187  0.423   -0.052  0.103 -0.053
 H         -0.134  0.069 -0.089   -0.197 -0.189  0.094    0.403  0.164  0.086
 TransDip  -0.098 -0.002  0.054   -0.022 -0.030 -0.024    0.131  0.064  0.044

 Mode:                16                     17                     18
 Frequency:       392.75                 425.26                 453.44
 Force Cnst:      0.1660                 0.1375                 0.1591
 Red. Mass:       1.8268                 1.2902                 1.3131
 IR Active:          YES                    YES                    YES
 IR Intens:       85.489                 58.508                 34.507
 Raman Active:       YES                    YES                    YES
               X      Y      Z        X      Y      Z        X      Y      Z
 C         -0.080  0.003  0.071   -0.024 -0.027  0.003    0.037 -0.014 -0.025
 C         -0.013  0.004 -0.032   -0.011 -0.016 -0.033    0.020  0.009  0.009
 O          0.048 -0.027 -0.020   -0.022 -0.047 -0.024    0.003  0.021 -0.048
 H          0.037 -0.007 -0.035    0.024 -0.023 -0.038   -0.001 -0.032  0.000
 C          0.005  0.002 -0.047   -0.005  0.056 -0.014    0.016 -0.002  0.040
 O          0.051 -0.035 -0.024    0.018  0.042  0.017    0.022  0.026  0.022
 H          0.014  0.010 -0.042    0.013  0.086 -0.002    0.010 -0.003  0.040
 C          0.024  0.007  0.026   -0.019  0.060  0.020   -0.010 -0.026 -0.014
 H          0.077 -0.062  0.088   -0.042  0.010  0.072   -0.045  0.029 -0.063
 H         -0.009  0.097  0.074   -0.043  0.120  0.053    0.010 -0.097 -0.053
 O          0.028  0.011  0.010    0.036 -0.006 -0.018   -0.040 -0.000  0.011
 C         -0.102 -0.021  0.061   -0.025  0.012  0.028    0.042 -0.003 -0.023
 C         -0.094  0.070 -0.016   -0.024  0.009  0.002    0.043 -0.000 -0.002
 O          0.027  0.007 -0.033    0.015 -0.042  0.010   -0.013 -0.022  0.006
 H         -0.149  0.028  0.083   -0.061 -0.057  0.010    0.068 -0.017 -0.030
 O          0.084 -0.041  0.008   -0.003  0.005 -0.007   -0.075 -0.004  0.017
 H         -0.188 -0.047  0.080   -0.020  0.026  0.022    0.071  0.049 -0.045
 O         -0.011  0.020 -0.043    0.005 -0.001 -0.005   -0.019 -0.004  0.005
 H         -0.211 -0.041  0.146   -0.250 -0.073  0.104   -0.463 -0.084  0.140
 H         -0.014  0.065 -0.141    0.306 -0.436  0.449   -0.167  0.328 -0.309
 H          0.027 -0.008 -0.055    0.001 -0.068 -0.029   -0.021  0.041  0.045
 H         -0.139  0.289 -0.024   -0.039  0.031 -0.014    0.076  0.004  0.043
 H         -0.308 -0.123  0.616    0.218  0.033 -0.384    0.010 -0.009 -0.038
 H          0.359  0.036  0.056    0.391  0.039  0.102    0.621 -0.037  0.260
 TransDip  -0.252  0.078  0.134    0.201 -0.118  0.075    0.167  0.087  0.007

 Mode:                19                     20                     21
 Frequency:       459.04                 483.11                 505.99
 Force Cnst:      0.2143                 0.4646                 0.3956
 Red. Mass:       1.7259                 3.3786                 2.6226
 IR Active:          YES                    YES                    YES
 IR Intens:       87.926                 15.321                 26.480
 Raman Active:       YES                    YES                    YES
               X      Y      Z        X      Y      Z        X      Y      Z
 C          0.102 -0.003  0.066   -0.011 -0.063 -0.034   -0.064  0.067 -0.128
 C          0.085 -0.017  0.048   -0.030 -0.117 -0.015   -0.114 -0.008 -0.001
 O          0.003  0.023 -0.009   -0.061 -0.167 -0.032    0.038 -0.033 -0.015
 H          0.153 -0.063  0.037   -0.085 -0.168 -0.025   -0.353 -0.012  0.006
 C          0.005 -0.005 -0.021   -0.033  0.047  0.050   -0.003 -0.070  0.161
 O         -0.070  0.011 -0.053    0.131  0.084  0.018   -0.049  0.136 -0.047
 H         -0.019 -0.042 -0.035   -0.114  0.062  0.065    0.013 -0.173  0.112
 C         -0.022 -0.014  0.004   -0.035  0.072  0.009    0.078 -0.070 -0.028
 H         -0.031 -0.028  0.019   -0.066  0.069  0.014   -0.029  0.135 -0.210
 H         -0.021  0.002  0.014   -0.051  0.073  0.011    0.276 -0.332 -0.178
 O         -0.041 -0.006 -0.013    0.028 -0.006  0.010    0.048  0.004 -0.029
 C          0.074 -0.010 -0.025    0.057  0.119 -0.007   -0.035 -0.018 -0.056
 C          0.073  0.004 -0.033    0.047 -0.029  0.017   -0.033 -0.015  0.046
 O         -0.037  0.032 -0.023   -0.125 -0.075  0.036    0.044  0.052  0.016
 H          0.175 -0.001  0.056   -0.010 -0.017 -0.039   -0.062  0.195 -0.139
 O         -0.037 -0.002  0.012    0.045  0.172 -0.074   -0.030 -0.026  0.021
 H          0.016  0.001 -0.024    0.129  0.139 -0.020    0.067  0.003 -0.070
 O         -0.067  0.012 -0.016    0.020 -0.021  0.025    0.069 -0.018  0.038
 H         -0.104 -0.042 -0.023    0.044 -0.145 -0.072    0.034  0.009  0.048
 H          0.201 -0.418  0.440    0.093  0.085 -0.236    0.172 -0.249  0.245
 H         -0.028  0.026  0.022   -0.018 -0.086 -0.006    0.073  0.061  0.035
 H          0.131 -0.037  0.039    0.059 -0.316 -0.036   -0.057  0.077  0.031
 H         -0.361  0.079  0.528   -0.401 -0.064  0.518   -0.112 -0.086  0.351
 H          0.076 -0.042  0.070   -0.104  0.201 -0.136    0.116 -0.082  0.097
 TransDip   0.132 -0.111  0.246   -0.124 -0.001  0.020   -0.021 -0.112  0.119

 Mode:                22                     23                     24
 Frequency:       569.11                 594.96                 704.41
 Force Cnst:      0.9550                 0.6993                 1.2156
 Red. Mass:       5.0047                 3.3531                 4.1580
 IR Active:          YES                    YES                    YES
 IR Intens:        4.349                 27.465                  3.442
 Raman Active:       YES                    YES                    YES
               X      Y      Z        X      Y      Z        X      Y      Z
 C          0.069  0.144  0.071    0.001 -0.020  0.059   -0.119  0.001  0.052
 C          0.023 -0.135 -0.038    0.116  0.032 -0.159   -0.171  0.060 -0.083
 O         -0.000 -0.266 -0.054   -0.069 -0.092  0.013    0.026  0.005  0.006
 H          0.030 -0.251 -0.066    0.212  0.065 -0.152   -0.310  0.102 -0.067
 C         -0.028  0.024  0.024    0.191  0.045  0.022   -0.077 -0.035  0.056
 O          0.078  0.042  0.044   -0.031  0.150  0.052    0.011  0.003 -0.006
 H         -0.100  0.071  0.051    0.499  0.095  0.023   -0.033 -0.054  0.042
 C         -0.058  0.079  0.003    0.045 -0.159  0.004    0.017 -0.007  0.010
 H         -0.089  0.059  0.024   -0.082  0.009 -0.151    0.028  0.042 -0.033
 H         -0.105  0.100  0.018    0.139 -0.366 -0.110    0.103 -0.064 -0.027
 O         -0.003 -0.011  0.010   -0.149 -0.005 -0.007    0.059  0.013 -0.009
 C          0.013 -0.081 -0.012   -0.017  0.007  0.105    0.171 -0.004  0.205
 C          0.025  0.002 -0.023   -0.038  0.021 -0.026    0.267  0.048 -0.113
 O         -0.013  0.318 -0.039   -0.004 -0.028 -0.001    0.013 -0.022 -0.003
 H          0.071  0.217  0.065   -0.165 -0.037  0.086   -0.482 -0.001  0.114
 O         -0.055 -0.143  0.055    0.033  0.001 -0.015   -0.013 -0.064  0.005
 H         -0.097 -0.137  0.019   -0.091 -0.044  0.129    0.053 -0.112  0.252
 O         -0.034  0.016 -0.015   -0.028  0.013 -0.035   -0.156  0.038 -0.099
 H          0.188 -0.165 -0.040    0.101 -0.000  0.020    0.087  0.139  0.150
 H         -0.003  0.127 -0.250   -0.033  0.199  0.186    0.039 -0.081 -0.088
 H         -0.050 -0.088  0.009    0.006  0.265  0.036    0.036 -0.028 -0.011
 H          0.050  0.168  0.049   -0.071 -0.041 -0.083    0.353 -0.240 -0.068
 H          0.104  0.419 -0.274    0.012 -0.002 -0.044    0.051 -0.084 -0.040
 H         -0.087 -0.219  0.082   -0.152  0.097 -0.125   -0.038  0.031 -0.057
 TransDip   0.001  0.029 -0.060    0.149  0.078 -0.002    0.052 -0.009  0.026

 Mode:                25                     26                     27
 Frequency:       847.00                 891.04                 974.49
 Force Cnst:      1.1771                 1.0526                 1.8207
 Red. Mass:       2.7849                 2.2502                 3.2542
 IR Active:          YES                    YES                    YES
 IR Intens:        5.611                 10.488                 16.061
 Raman Active:       YES                    YES                    YES
               X      Y      Z        X      Y      Z        X      Y      Z
 C         -0.101 -0.009  0.134   -0.006  0.001  0.046    0.206  0.020  0.143
 C         -0.071  0.021  0.011    0.043  0.023 -0.078   -0.064  0.114 -0.157
 O          0.009 -0.024 -0.017   -0.007  0.003  0.011   -0.009 -0.021 -0.021
 H          0.074 -0.028 -0.004    0.037  0.015 -0.075    0.010  0.047 -0.171
 C         -0.016  0.031 -0.072    0.074 -0.006  0.124   -0.179 -0.027  0.029
 O          0.002  0.048  0.044   -0.001 -0.112 -0.099   -0.009  0.029  0.039
 H          0.021  0.100 -0.039    0.278 -0.144  0.034   -0.050  0.012  0.035
 C          0.054 -0.087 -0.024   -0.089  0.135  0.101   -0.043 -0.099  0.036
 H          0.184 -0.186  0.057   -0.439  0.483 -0.195    0.065 -0.040 -0.020
 H         -0.006  0.034  0.044    0.130 -0.275 -0.133    0.082 -0.145 -0.004
 O         -0.002 -0.000  0.005    0.013  0.011 -0.023    0.090  0.048 -0.017
 C         -0.100 -0.037 -0.160   -0.050 -0.023 -0.029    0.044 -0.055 -0.029
 C          0.183 -0.119 -0.015    0.045 -0.058 -0.011   -0.112 -0.007  0.010
 O          0.014  0.002 -0.018    0.002 -0.015 -0.006   -0.007 -0.084 -0.021
 H         -0.065 -0.041  0.129   -0.074  0.002  0.055    0.269  0.008  0.124
 O         -0.002  0.089 -0.016    0.000  0.043 -0.009   -0.005  0.053 -0.007
 H         -0.500  0.117 -0.195   -0.255  0.041 -0.042    0.024 -0.085 -0.008
 O          0.007  0.003  0.069    0.004  0.006  0.025    0.022 -0.001  0.006
 H          0.022  0.030  0.050    0.015  0.056  0.068    0.154  0.339  0.371
 H          0.002  0.056  0.068   -0.027 -0.060 -0.093    0.059 -0.230 -0.345
 H          0.076  0.120 -0.030   -0.112 -0.175  0.055    0.092  0.039 -0.035
 H          0.353  0.386  0.335    0.098  0.211  0.127   -0.146  0.065 -0.011
 H          0.039 -0.030 -0.045    0.003 -0.000 -0.023   -0.103  0.355 -0.038
 H         -0.024 -0.050  0.050   -0.008  0.025 -0.002   -0.003 -0.087  0.069
 TransDip   0.052 -0.055  0.005   -0.046  0.040  0.084   -0.107  0.070 -0.007

 Mode:                28                     29                     30
 Frequency:      1006.44                1031.33                1033.63
 Force Cnst:      1.5993                 2.6630                 2.3730
 Red. Mass:       2.6798                 4.2494                 3.7697
 IR Active:          YES                    YES                    YES
 IR Intens:       23.538                 26.012                227.186
 Raman Active:       YES                    YES                    YES
               X      Y      Z        X      Y      Z        X      Y      Z
 C          0.069  0.029 -0.090    0.046  0.053  0.019    0.125  0.107 -0.072
 C          0.089 -0.108 -0.117    0.022 -0.106 -0.117   -0.057  0.197  0.159
 O          0.005  0.089  0.068    0.005  0.070  0.058   -0.013 -0.147 -0.105
 H         -0.067 -0.039 -0.095    0.105 -0.114 -0.121   -0.259  0.204  0.158
 C         -0.038 -0.126  0.025   -0.041 -0.051 -0.015    0.052  0.078  0.009
 O          0.002  0.065  0.047    0.005  0.036  0.035   -0.008 -0.055 -0.046
 H         -0.206 -0.073  0.066    0.065 -0.013 -0.007   -0.002  0.031 -0.010
 C          0.021  0.055 -0.068   -0.026 -0.005  0.017   -0.018 -0.037 -0.013
 H          0.138 -0.118  0.078    0.000  0.038 -0.026   -0.046 -0.074  0.032
 H         -0.032  0.224  0.031    0.010 -0.061 -0.016   -0.066  0.049  0.032
 O         -0.029 -0.023  0.017    0.019  0.013 -0.007    0.015  0.017  0.001
 C         -0.006  0.016  0.124   -0.164  0.295 -0.109   -0.038  0.157  0.105
 C         -0.008 -0.168 -0.060    0.109  0.130  0.054    0.018 -0.113 -0.040
 O         -0.014 -0.014  0.006   -0.021 -0.067 -0.007   -0.016 -0.107  0.000
 H         -0.140  0.087 -0.064    0.095  0.060  0.003    0.279 -0.015 -0.084
 O         -0.016  0.006 -0.009    0.016 -0.232  0.036   -0.013 -0.119  0.014
 H         -0.194  0.135  0.085   -0.435  0.275 -0.095   -0.184  0.251  0.071
 O         -0.008  0.043  0.007    0.010 -0.044  0.027   -0.009  0.028  0.007
 H         -0.020  0.018 -0.022    0.038  0.092  0.054    0.089 -0.031  0.002
 H          0.059 -0.108 -0.119    0.042 -0.097 -0.147   -0.068  0.137  0.164
 H         -0.097 -0.132  0.018   -0.007 -0.033 -0.000    0.042  0.059 -0.005
 H          0.015  0.656  0.164    0.187 -0.529 -0.004    0.050  0.432  0.127
 H         -0.038  0.052  0.022   -0.065  0.100  0.002   -0.074  0.081  0.016
 H          0.029  0.259 -0.125    0.056  0.065 -0.116   -0.038  0.313 -0.230
 TransDip   0.045 -0.098 -0.112    0.014  0.135 -0.091    0.063  0.464  0.116

 Mode:                31                     32                     33
 Frequency:      1043.42                1071.59                1091.63
 Force Cnst:      2.3562                 2.3441                 1.6936
 Red. Mass:       3.6732                 3.4648                 2.4122
 IR Active:          YES                    YES                    YES
 IR Intens:       69.601                 53.710                 22.926
 Raman Active:       YES                    YES                    YES
               X      Y      Z        X      Y      Z        X      Y      Z
 C          0.058  0.099  0.093    0.027 -0.118  0.012    0.035 -0.005  0.064
 C         -0.078  0.070 -0.023   -0.070 -0.083 -0.044   -0.114 -0.131 -0.051
 O         -0.003 -0.031 -0.035   -0.003  0.040  0.030    0.006  0.059  0.043
 H         -0.290 -0.051 -0.041   -0.042 -0.156 -0.060   -0.378 -0.345 -0.085
 C          0.079 -0.081  0.043   -0.097  0.245  0.026    0.149  0.080  0.082
 O          0.007 -0.003 -0.017   -0.009 -0.081 -0.065    0.004 -0.038 -0.076
 H         -0.085 -0.072  0.054   -0.115  0.324  0.050    0.158  0.136  0.101
 C          0.202  0.221 -0.109    0.211  0.025  0.075   -0.096 -0.074 -0.097
 H          0.207  0.001  0.078    0.102  0.201 -0.092   -0.123 -0.326  0.148
 H          0.138  0.373 -0.004    0.201 -0.255 -0.059   -0.192  0.311  0.111
 O         -0.172 -0.131  0.043   -0.089 -0.119  0.005    0.040  0.057  0.015
 C         -0.010 -0.039 -0.051    0.046  0.092  0.002    0.051  0.029 -0.025
 C         -0.005  0.068  0.028   -0.042 -0.061 -0.020   -0.040 -0.020 -0.005
 O         -0.007 -0.093 -0.025    0.005  0.060  0.015   -0.007 -0.005 -0.008
 H          0.065  0.081  0.087    0.054 -0.083  0.006   -0.033  0.043  0.069
 O          0.005  0.022  0.002   -0.006 -0.052  0.000   -0.005 -0.007 -0.003
 H         -0.097 -0.138  0.001    0.168  0.163 -0.040    0.083 -0.013 -0.008
 O          0.007 -0.020  0.003    0.006  0.016  0.000    0.008  0.005  0.000
 H          0.096  0.251  0.295   -0.015  0.074  0.079    0.046  0.170  0.162
 H         -0.016  0.091  0.157    0.008 -0.151 -0.176   -0.090  0.271  0.293
 H         -0.248 -0.230  0.065    0.254  0.439 -0.102    0.026  0.024  0.004
 H         -0.021 -0.247 -0.062   -0.018  0.225  0.073   -0.033  0.081  0.027
 H         -0.052  0.106 -0.034    0.001  0.101  0.000   -0.024  0.074 -0.016
 H         -0.017 -0.149  0.085    0.017  0.068 -0.057    0.020 -0.091  0.050
 TransDip   0.148  0.216  0.054    0.159  0.172 -0.004   -0.097  0.065  0.099

 Mode:                34                     35                     36
 Frequency:      1095.03                1124.11                1130.50
 Force Cnst:      1.9410                 2.3318                 2.0858
 Red. Mass:       2.7474                 3.1320                 2.7700
 IR Active:          YES                    YES                    YES
 IR Intens:        8.402                 16.362                  2.477
 Raman Active:       YES                    YES                    YES
               X      Y      Z        X      Y      Z        X      Y      Z
 C          0.029 -0.043 -0.085   -0.062  0.327  0.012    0.155  0.009 -0.091
 C          0.139  0.062 -0.040    0.070 -0.096  0.025   -0.130 -0.105  0.012
 O         -0.022 -0.023 -0.007    0.017  0.007  0.037    0.021  0.042  0.026
 H         -0.060  0.064 -0.032    0.118 -0.103  0.024   -0.366 -0.072  0.020
 C         -0.040  0.097  0.191   -0.026  0.092  0.006    0.027  0.029 -0.132
 O         -0.036 -0.051 -0.072   -0.006 -0.026 -0.016    0.023  0.007  0.023
 H         -0.317  0.207  0.259   -0.145  0.145  0.036    0.102 -0.035 -0.169
 C          0.010 -0.060 -0.092    0.016 -0.031  0.037    0.002  0.005  0.079
 H          0.012 -0.330  0.168   -0.081  0.049 -0.028   -0.002  0.218 -0.124
 H         -0.026  0.303  0.105   -0.106 -0.112  0.003   -0.121 -0.262 -0.055
 O          0.012 -0.003  0.026    0.006 -0.022 -0.003   -0.002 -0.009 -0.020
 C         -0.135 -0.099  0.039    0.053 -0.039 -0.015   -0.133 -0.150  0.106
 C          0.085  0.079  0.024   -0.004 -0.002  0.002    0.080  0.049  0.012
 O          0.012  0.029  0.014   -0.016 -0.177 -0.041   -0.006  0.001  0.001
 H         -0.013  0.011 -0.085   -0.238  0.423  0.020    0.308  0.095 -0.131
 O          0.015  0.046  0.002   -0.008  0.027  0.001    0.007  0.072  0.002
 H         -0.362 -0.072  0.043   -0.013 -0.245  0.082   -0.352 -0.147  0.124
 O         -0.012 -0.023  0.007   -0.002  0.002 -0.007   -0.021 -0.013  0.003
 H         -0.018 -0.025 -0.008   -0.092 -0.256 -0.261   -0.028 -0.020 -0.032
 H          0.010 -0.193 -0.212    0.013 -0.095 -0.119   -0.032  0.171  0.176
 H          0.117  0.151 -0.053    0.234  0.340 -0.081    0.093  0.150 -0.022
 H          0.058 -0.300 -0.090   -0.037  0.034 -0.035    0.003 -0.168 -0.127
 H          0.024  0.026 -0.021   -0.043  0.029 -0.096   -0.052  0.200  0.006
 H          0.016  0.121 -0.036   -0.037 -0.206  0.118    0.071  0.208 -0.046
 TransDip   0.091  0.006  0.019    0.054  0.116 -0.021    0.023 -0.045  0.004

 Mode:                37                     38                     39
 Frequency:      1205.94                1215.32                1233.69
 Force Cnst:      0.9639                 1.0724                 1.0991
 Red. Mass:       1.1249                 1.2323                 1.2257
 IR Active:          YES                    YES                    YES
 IR Intens:       54.446                  2.334                 34.480
 Raman Active:       YES                    YES                    YES
               X      Y      Z        X      Y      Z        X      Y      Z
 C         -0.042  0.029 -0.026   -0.041  0.062 -0.022    0.013  0.001 -0.018
 C          0.050  0.008  0.011   -0.030 -0.033  0.016    0.058  0.001 -0.011
 O         -0.024 -0.001 -0.026   -0.001  0.005  0.002   -0.012 -0.004 -0.001
 H          0.123 -0.395 -0.075    0.396 -0.263 -0.041   -0.103 -0.099 -0.030
 C          0.012 -0.026 -0.012   -0.031  0.047  0.015   -0.028  0.061  0.014
 O          0.010  0.004  0.009   -0.003 -0.008 -0.014    0.022 -0.017 -0.024
 H         -0.311 -0.168 -0.046    0.284  0.148  0.030   -0.359 -0.068 -0.013
 C         -0.007  0.010  0.018    0.005 -0.025 -0.012   -0.002 -0.043  0.058
 H         -0.147  0.064 -0.020    0.141 -0.091  0.034    0.517  0.061 -0.075
 H         -0.204 -0.045  0.004    0.348  0.019 -0.012   -0.006 -0.235 -0.032
 O          0.010 -0.015 -0.002   -0.008  0.024  0.003   -0.006  0.032 -0.032
 C         -0.014 -0.009  0.015   -0.037 -0.044  0.036    0.015  0.023 -0.007
 C          0.015 -0.003 -0.002    0.036 -0.006 -0.004   -0.010  0.001  0.001
 O         -0.005  0.005  0.000   -0.000 -0.014 -0.007   -0.004 -0.001  0.003
 H          0.121 -0.102 -0.041    0.365  0.036 -0.092   -0.186 -0.012  0.017
 O         -0.001 -0.001  0.001   -0.003  0.003  0.008    0.002  0.003 -0.005
 H          0.086  0.034 -0.010    0.246  0.079 -0.033   -0.168 -0.108  0.059
 O         -0.005  0.002 -0.003   -0.012  0.003 -0.006    0.004 -0.001  0.002
 H          0.144  0.415  0.444    0.047  0.113  0.117    0.001  0.055  0.073
 H         -0.008  0.075  0.113    0.005 -0.038 -0.058   -0.058  0.249  0.300
 H          0.193  0.278 -0.055   -0.250 -0.362  0.079   -0.270 -0.384  0.083
 H          0.005  0.010 -0.014   -0.007  0.022 -0.058    0.001 -0.002  0.017
 H          0.048 -0.224  0.005    0.015 -0.085 -0.007    0.012 -0.026 -0.018
 H         -0.002  0.043 -0.024    0.022  0.189 -0.083   -0.018 -0.134  0.062
 TransDip   0.137  0.172  0.086   -0.008 -0.020  0.044   -0.111  0.025  0.150

 Mode:                40                     41                     42
 Frequency:      1254.34                1263.49                1312.05
 Force Cnst:      1.1024                 1.0428                 1.3840
 Red. Mass:       1.1892                 1.1087                 1.3645
 IR Active:          YES                    YES                    YES
 IR Intens:       22.961                 14.249                  4.336
 Raman Active:       YES                    YES                    YES
               X      Y      Z        X      Y      Z        X      Y      Z
 C         -0.026 -0.006  0.066    0.011 -0.008  0.010   -0.018 -0.017  0.031
 C          0.013  0.016 -0.025    0.015 -0.004 -0.016   -0.026  0.015 -0.079
 O          0.005 -0.003  0.010   -0.000  0.001  0.005    0.010  0.001  0.018
 H         -0.093  0.059 -0.012   -0.017  0.034 -0.011    0.216  0.230 -0.040
 C          0.016 -0.014  0.024   -0.037  0.038 -0.038   -0.022 -0.027  0.050
 O          0.004 -0.002 -0.009    0.025 -0.008  0.010    0.026 -0.005 -0.020
 H         -0.145 -0.023  0.037   -0.294 -0.286 -0.169   -0.213 -0.119  0.028
 C         -0.006  0.005  0.016    0.014 -0.026 -0.011    0.000  0.010 -0.004
 H          0.223  0.064 -0.051   -0.499 -0.114  0.099    0.015  0.003  0.004
 H         -0.280 -0.066  0.004    0.584  0.062 -0.015   -0.089  0.006  0.003
 O          0.001 -0.002 -0.016    0.000  0.010  0.030    0.002 -0.010 -0.000
 C         -0.007 -0.077 -0.020    0.006 -0.020 -0.008   -0.101  0.055  0.010
 C          0.001  0.019  0.007   -0.005  0.009  0.004    0.047 -0.036 -0.014
 O          0.009 -0.013 -0.015    0.002 -0.006 -0.004    0.003 -0.003 -0.005
 H         -0.035  0.298  0.030   -0.136  0.149  0.014    0.396  0.058 -0.048
 O         -0.010 -0.019  0.017   -0.003 -0.004  0.004    0.012  0.008 -0.001
 H          0.306  0.493 -0.280   -0.003  0.129 -0.071    0.452 -0.357  0.152
 O         -0.000 -0.004 -0.003    0.002 -0.002  0.001   -0.012  0.008 -0.003
 H         -0.021 -0.085 -0.088   -0.007 -0.029 -0.033   -0.061 -0.178 -0.187
 H         -0.019  0.073  0.085   -0.041  0.191  0.217   -0.052  0.248  0.289
 H          0.016  0.024 -0.011   -0.026 -0.034  0.029    0.077  0.111 -0.020
 H         -0.009 -0.057 -0.023   -0.006 -0.024 -0.003    0.036  0.087 -0.018
 H         -0.019  0.136 -0.029   -0.014  0.094 -0.018   -0.013  0.077 -0.008
 H          0.047  0.449 -0.218    0.012  0.103 -0.050   -0.008 -0.150  0.079
 TransDip   0.005  0.153 -0.006   -0.062  0.094  0.045    0.004  0.029  0.060

 Mode:                43                     44                     45
 Frequency:      1321.14                1341.37                1371.16
 Force Cnst:      1.3794                 1.3107                 1.3282
 Red. Mass:       1.3413                 1.2364                 1.1990
 IR Active:          YES                    YES                    YES
 IR Intens:        6.224                 30.545                 12.405
 Raman Active:       YES                    YES                    YES
               X      Y      Z        X      Y      Z        X      Y      Z
 C         -0.014 -0.069 -0.015    0.027 -0.032 -0.050    0.010  0.009  0.016
 C          0.045 -0.007  0.066   -0.068 -0.040  0.035   -0.007 -0.039  0.004
 O         -0.016  0.001 -0.026   -0.005  0.004 -0.030   -0.002  0.006 -0.020
 H         -0.131 -0.081  0.059    0.669  0.251  0.088   -0.039  0.286  0.079
 C          0.042  0.021 -0.033   -0.024 -0.033  0.044    0.048 -0.063 -0.047
 O         -0.025  0.002  0.022    0.020 -0.004 -0.026   -0.002  0.009 -0.019
 H          0.047 -0.047 -0.065    0.081  0.070  0.091   -0.387  0.667  0.326
 C         -0.001 -0.009  0.003   -0.012  0.019 -0.009    0.034 -0.026  0.046
 H         -0.003  0.005 -0.010    0.076 -0.007  0.010   -0.309  0.032  0.014
 H         -0.004 -0.008  0.003   -0.063  0.011 -0.004    0.028 -0.105  0.006
 O         -0.002  0.010 -0.002    0.003 -0.014  0.000   -0.002  0.028 -0.004
 C         -0.084  0.037  0.003    0.035 -0.008  0.012   -0.016 -0.001 -0.004
 C          0.039 -0.024 -0.008   -0.013  0.011  0.005    0.007 -0.003 -0.000
 O          0.025 -0.019 -0.001    0.006 -0.005  0.002   -0.008  0.004 -0.004
 H         -0.272  0.479 -0.035   -0.274  0.253 -0.034    0.008 -0.019  0.021
 O          0.011  0.007 -0.007   -0.000  0.000 -0.008    0.000  0.000  0.001
 H          0.355 -0.176  0.065   -0.251  0.106 -0.020    0.084 -0.008 -0.006
 O         -0.009  0.005 -0.002    0.002 -0.003  0.003   -0.002  0.000  0.001
 H          0.054  0.206  0.217    0.048  0.155  0.148    0.042  0.108  0.096
 H          0.025 -0.174 -0.229   -0.046  0.202  0.216    0.007 -0.016 -0.012
 H         -0.065 -0.091  0.017    0.089  0.126 -0.024   -0.117 -0.158  0.041
 H          0.021  0.059 -0.029   -0.027 -0.017 -0.015   -0.008  0.011 -0.021
 H         -0.099  0.488 -0.010   -0.048  0.222  0.001    0.024 -0.105 -0.006
 H         -0.020 -0.152  0.068   -0.010 -0.051  0.018    0.007  0.017 -0.005
 TransDip  -0.057  0.056  0.003   -0.042  0.153  0.078    0.003 -0.113  0.003

 Mode:                46                     47                     48
 Frequency:      1389.95                1399.47                1401.93
 Force Cnst:      1.3348                 1.4196                 1.5173
 Red. Mass:       1.1726                 1.2303                 1.3103
 IR Active:          YES                    YES                    YES
 IR Intens:        0.904                 19.914                 19.145
 Raman Active:       YES                    YES                    YES
               X      Y      Z        X      Y      Z        X      Y      Z
 C         -0.028 -0.033  0.011   -0.030 -0.012  0.043   -0.057 -0.062 -0.006
 C          0.011 -0.013  0.006    0.047 -0.081 -0.000   -0.025  0.072 -0.017
 O         -0.003  0.000 -0.008   -0.012  0.003 -0.034    0.009 -0.001  0.030
 H         -0.034  0.076  0.028   -0.218  0.511  0.139    0.075 -0.359 -0.119
 C         -0.001  0.003 -0.001   -0.008  0.038  0.011    0.029 -0.020 -0.009
 O         -0.001  0.001  0.001   -0.001  0.000  0.008   -0.007  0.002  0.003
 H          0.020 -0.004 -0.006    0.085 -0.167 -0.093   -0.173  0.065  0.045
 C         -0.002 -0.000 -0.000   -0.023  0.002 -0.009    0.042 -0.015  0.010
 H          0.008 -0.001  0.000    0.122 -0.020  0.001   -0.179  0.031 -0.016
 H          0.006  0.000 -0.001    0.067  0.012 -0.011   -0.153 -0.005  0.030
 O          0.000 -0.000  0.000    0.001 -0.007  0.001   -0.003  0.017 -0.004
 C          0.038  0.005 -0.012    0.028  0.011  0.019    0.061  0.014  0.056
 C         -0.074  0.003 -0.006    0.024  0.001 -0.000   -0.011  0.009 -0.002
 O         -0.008  0.002 -0.014   -0.019  0.007 -0.021    0.007 -0.006 -0.008
 H          0.205  0.378 -0.081    0.327  0.320 -0.055    0.394  0.422 -0.144
 O         -0.008  0.002  0.031    0.001 -0.001 -0.016    0.005 -0.000 -0.031
 H         -0.138 -0.350  0.150   -0.123  0.136 -0.020   -0.335  0.239 -0.012
 O          0.027  0.013 -0.042   -0.011 -0.008  0.025    0.000 -0.004  0.009
 H          0.023  0.058  0.056    0.042  0.171  0.171   -0.050 -0.154 -0.151
 H          0.005 -0.014 -0.011    0.014 -0.041 -0.036    0.006 -0.042 -0.045
 H          0.001  0.000 -0.000    0.025  0.032 -0.010   -0.078 -0.104  0.024
 H          0.361 -0.192  0.560   -0.194  0.103 -0.279   -0.058  0.016 -0.056
 H          0.039 -0.144 -0.039    0.074 -0.342 -0.042   -0.013  0.109 -0.025
 H          0.058  0.308 -0.113   -0.021 -0.152  0.061   -0.061 -0.315  0.118
 TransDip  -0.019  0.022  0.008    0.086 -0.114 -0.001   -0.076 -0.113 -0.031

 Mode:                49                     50                     51
 Frequency:      1419.11                1424.00                1446.76
 Force Cnst:      1.6925                 1.5020                 2.0201
 Red. Mass:       1.4264                 1.2572                 1.6380
 IR Active:          YES                    YES                    YES
 IR Intens:        2.878                 23.166                  3.590
 Raman Active:       YES                    YES                    YES
               X      Y      Z        X      Y      Z        X      Y      Z
 C          0.008 -0.033  0.011   -0.019  0.034 -0.010   -0.019 -0.009 -0.002
 C          0.073  0.055  0.021    0.031 -0.029 -0.001   -0.059  0.015 -0.011
 O         -0.002 -0.005  0.010   -0.004  0.003 -0.008    0.007 -0.000  0.007
 H         -0.277 -0.310 -0.055   -0.132  0.130  0.038    0.128 -0.033 -0.029
 C         -0.096 -0.083 -0.028   -0.009 -0.005 -0.006    0.156 -0.001 -0.018
 O          0.026  0.002 -0.029    0.004 -0.001 -0.005   -0.027  0.005  0.016
 H          0.321  0.436  0.177    0.039  0.060  0.019   -0.455  0.021  0.046
 C         -0.065  0.043  0.004   -0.035  0.013  0.001   -0.147  0.048  0.010
 H          0.141 -0.022  0.047    0.104 -0.020  0.020    0.449 -0.068  0.079
 H          0.330 -0.034 -0.072    0.150 -0.021 -0.032    0.535 -0.099 -0.120
 O          0.010 -0.032  0.010    0.002 -0.012  0.003    0.003 -0.037  0.009
 C         -0.007  0.015 -0.008   -0.044 -0.028  0.084    0.025  0.005 -0.010
 C          0.013 -0.004 -0.001   -0.035  0.008 -0.004    0.000  0.001 -0.000
 O         -0.009  0.003 -0.010    0.011 -0.008  0.007    0.006 -0.002  0.004
 H         -0.061  0.274 -0.011    0.108 -0.189 -0.003    0.093 -0.030 -0.021
 O          0.001 -0.000  0.000    0.014  0.005 -0.047   -0.003 -0.002  0.007
 H          0.013 -0.047  0.017    0.131  0.452 -0.118   -0.085 -0.065  0.023
 O         -0.005 -0.003  0.011    0.016  0.011 -0.039   -0.001 -0.002  0.006
 H         -0.015 -0.036 -0.024   -0.004  0.040  0.046   -0.010 -0.047 -0.049
 H         -0.044  0.230  0.262   -0.013  0.049  0.045    0.032 -0.175 -0.206
 H          0.169  0.226 -0.042    0.055  0.075 -0.016    0.154  0.207 -0.055
 H         -0.073  0.049 -0.113    0.314 -0.173  0.456   -0.048  0.022 -0.063
 H          0.034 -0.119 -0.027   -0.039  0.163  0.024   -0.019  0.097  0.003
 H         -0.003 -0.011  0.004   -0.081 -0.449  0.170    0.010  0.071 -0.028
 TransDip   0.015  0.046  0.025   -0.121 -0.057  0.077   -0.005 -0.039 -0.046

 Mode:                52                     53                     54
 Frequency:      1454.24                1510.61                1807.69
 Force Cnst:      1.7949                 1.4549                20.0657
 Red. Mass:       1.4405                 1.0821                10.4221
 IR Active:          YES                    YES                    YES
 IR Intens:       65.273                  4.479                157.475
 Raman Active:       YES                    YES                    YES
               X      Y      Z        X      Y      Z        X      Y      Z
 C         -0.142  0.011 -0.019   -0.001  0.000 -0.001   -0.000 -0.019  0.012
 C          0.064 -0.032 -0.006    0.001 -0.001 -0.000    0.003  0.005 -0.007
 O         -0.007  0.004 -0.011   -0.000  0.000 -0.000    0.000  0.000 -0.000
 H         -0.181  0.135  0.033    0.005  0.001  0.001   -0.023  0.007 -0.007
 C         -0.029 -0.019 -0.005    0.005 -0.007 -0.005    0.001 -0.004  0.000
 O          0.010 -0.003 -0.009   -0.000  0.003 -0.000   -0.000  0.001  0.000
 H          0.082  0.077  0.028   -0.046  0.040  0.022   -0.001  0.001  0.003
 C          0.002  0.002  0.001   -0.019 -0.075  0.016   -0.001  0.001 -0.000
 H         -0.036 -0.004  0.007    0.084  0.501 -0.502   -0.000  0.000  0.001
 H         -0.002 -0.011 -0.005    0.171  0.589  0.317    0.000  0.000 -0.001
 O          0.001  0.000  0.001   -0.004 -0.015  0.003    0.001 -0.000 -0.000
 C          0.076 -0.001 -0.027    0.001 -0.000  0.000    0.007  0.013 -0.045
 C         -0.002  0.004 -0.000   -0.000  0.000  0.000    0.114 -0.227  0.674
 O          0.046 -0.021  0.025    0.001 -0.000  0.000   -0.001  0.003 -0.001
 H          0.325 -0.340 -0.064    0.002 -0.002 -0.001    0.046  0.016  0.017
 O         -0.011 -0.004  0.020   -0.000 -0.000  0.000   -0.004  0.005 -0.003
 H         -0.207 -0.139  0.041   -0.002 -0.001  0.001   -0.216  0.060 -0.040
 O         -0.001 -0.004  0.011   -0.000  0.000 -0.000   -0.050  0.158 -0.467
 H          0.025  0.089  0.088   -0.005  0.003  0.008   -0.005 -0.003  0.001
 H         -0.033  0.114  0.098   -0.002  0.017  0.019    0.001  0.000  0.001
 H          0.009  0.014  0.001    0.024  0.031 -0.006    0.002  0.002  0.000
 H         -0.091  0.036 -0.116    0.000 -0.000  0.000   -0.414  0.037 -0.065
 H         -0.136  0.688  0.044   -0.002  0.010  0.000    0.000  0.002 -0.001
 H          0.031  0.203 -0.079    0.000  0.001 -0.000    0.013 -0.019  0.010
 TransDip  -0.072  0.244  0.048   -0.063  0.024  0.006    0.138 -0.156  0.344

 Mode:                55                     56                     57
 Frequency:      2907.12                2991.51                3015.02
 Force Cnst:      5.4028                 5.6093                 5.7935
 Red. Mass:       1.0850                 1.0638                 1.0817
 IR Active:          YES                    YES                    YES
 IR Intens:      127.664                 33.680                  6.922
 Raman Active:       YES                    YES                    YES
               X      Y      Z        X      Y      Z        X      Y      Z
 C          0.001  0.000  0.000   -0.000 -0.000 -0.001   -0.001 -0.000 -0.008
 C         -0.000 -0.000 -0.000    0.000  0.001  0.001    0.001 -0.009  0.039
 O          0.000  0.000  0.000    0.000 -0.000 -0.000    0.000  0.001 -0.000
 H          0.000 -0.000  0.002   -0.001  0.003 -0.012   -0.014  0.101 -0.468
 C          0.000  0.000  0.000    0.002 -0.008  0.015   -0.005  0.031 -0.062
 O         -0.000  0.000 -0.000    0.000  0.000  0.000   -0.000 -0.001 -0.001
 H          0.000  0.000 -0.000   -0.016  0.089 -0.196    0.067 -0.348  0.760
 C          0.000  0.000 -0.000   -0.007  0.051 -0.046    0.000  0.015  0.002
 H         -0.000 -0.000 -0.000   -0.021 -0.217 -0.261   -0.014 -0.122 -0.138
 H          0.000 -0.000  0.001    0.066 -0.404  0.815    0.011 -0.055  0.114
 O         -0.000 -0.000  0.000    0.002  0.001 -0.000    0.000  0.000  0.000
 C          0.001 -0.004 -0.003   -0.000  0.000  0.000    0.000 -0.000  0.000
 C         -0.069 -0.009  0.046    0.000 -0.000 -0.000   -0.000  0.000 -0.000
 O          0.000 -0.000  0.000    0.000 -0.000  0.000   -0.000 -0.000  0.000
 H          0.000 -0.002 -0.013    0.003  0.002  0.018    0.019  0.012  0.101
 O          0.000  0.001 -0.000    0.000 -0.000  0.000   -0.000  0.000 -0.000
 H         -0.006  0.025  0.047   -0.000 -0.001 -0.002    0.000 -0.000 -0.001
 O          0.001 -0.001  0.001   -0.000 -0.000  0.000   -0.000 -0.000  0.000
 H         -0.000  0.000 -0.000   -0.002 -0.003 -0.000    0.002  0.001  0.004
 H         -0.000 -0.000  0.000   -0.001 -0.001 -0.001   -0.002 -0.005 -0.004
 H         -0.000  0.000 -0.000    0.004  0.006  0.001   -0.000  0.000  0.001
 H          0.804  0.130 -0.572   -0.001 -0.000  0.000    0.002  0.000 -0.001
 H         -0.001 -0.000 -0.001   -0.002 -0.001 -0.002    0.002  0.001 -0.000
 H         -0.000  0.000  0.000   -0.000 -0.000 -0.000   -0.000  0.000 -0.001
 TransDip  -0.310 -0.032  0.183    0.041  0.159 -0.087    0.012  0.045 -0.070

 Mode:                58                     59                     60
 Frequency:      3027.10                3040.18                3058.79
 Force Cnst:      5.8503                 5.9096                 5.9835
 Red. Mass:       1.0836                 1.0852                 1.0854
 IR Active:          YES                    YES                    YES
 IR Intens:       14.421                 17.376                 24.769
 Raman Active:       YES                    YES                    YES
               X      Y      Z        X      Y      Z        X      Y      Z
 C         -0.009 -0.005 -0.052   -0.010 -0.006 -0.057   -0.005 -0.003 -0.023
 C          0.001 -0.012  0.050   -0.001  0.011 -0.050   -0.000  0.002 -0.008
 O         -0.001  0.001 -0.000    0.001 -0.001  0.001    0.000 -0.000  0.000
 H         -0.008  0.133 -0.607    0.012 -0.131  0.583    0.005 -0.022  0.089
 C          0.003 -0.014  0.030   -0.002  0.008 -0.018   -0.000  0.000 -0.000
 O         -0.000  0.001  0.000    0.000 -0.000  0.000    0.000  0.000  0.000
 H         -0.031  0.163 -0.355    0.015 -0.095  0.203   -0.001 -0.003  0.005
 C         -0.000 -0.011 -0.004    0.000  0.008  0.009    0.000  0.004  0.008
 H          0.010  0.099  0.110   -0.009 -0.094 -0.104   -0.004 -0.059 -0.064
 H         -0.007  0.027 -0.057    0.002  0.002 -0.001   -0.002  0.015 -0.027
 O         -0.000  0.000 -0.000    0.000  0.000  0.000    0.000  0.000 -0.000
 C          0.001  0.003  0.008    0.001  0.009  0.021   -0.004 -0.029 -0.074
 C         -0.001  0.000 -0.000   -0.002  0.000  0.000    0.004  0.001 -0.003
 O          0.001 -0.001  0.001    0.000 -0.001  0.001    0.000 -0.000  0.001
 H          0.106  0.078  0.630    0.124  0.082  0.684    0.044  0.030  0.269
 O          0.000  0.000 -0.000    0.000  0.000 -0.001   -0.000 -0.001  0.002
 H         -0.008 -0.044 -0.103   -0.021 -0.107 -0.252    0.052  0.365  0.873
 O         -0.000 -0.000  0.000   -0.000 -0.000  0.000   -0.000 -0.000  0.001
 H          0.005  0.003  0.006   -0.005  0.003 -0.005   -0.001  0.001 -0.001
 H          0.000  0.002  0.000   -0.000 -0.001  0.001   -0.000 -0.000  0.000
 H         -0.000 -0.001  0.000    0.000  0.000 -0.000    0.000  0.000 -0.000
 H          0.014  0.002 -0.008    0.019  0.002 -0.011   -0.039 -0.007  0.023
 H         -0.010 -0.001 -0.007   -0.004  0.003 -0.007   -0.002  0.003 -0.004
 H         -0.000  0.003  0.002   -0.001  0.004  0.006    0.002  0.003 -0.014
 TransDip   0.012 -0.077  0.093   -0.006 -0.008 -0.133    0.023 -0.088 -0.131

 Mode:                61                     62                     63
 Frequency:      3064.27                3700.85                3781.06
 Force Cnst:      6.0928                 8.6155                 8.9813
 Red. Mass:       1.1013                 1.0677                 1.0663
 IR Active:          YES                    YES                    YES
 IR Intens:       39.523                300.968                 61.027
 Raman Active:       YES                    YES                    YES
               X      Y      Z        X      Y      Z        X      Y      Z
 C         -0.001 -0.000 -0.005   -0.001 -0.000 -0.001   -0.000  0.000  0.001
 C         -0.000  0.001 -0.009    0.001  0.000  0.000   -0.000  0.000  0.000
 O         -0.001  0.000  0.000   -0.000  0.000 -0.000    0.001 -0.002  0.000
 H          0.000 -0.023  0.101    0.001  0.000 -0.002   -0.001 -0.001 -0.002
 C         -0.002  0.007 -0.016    0.001  0.001  0.002    0.000 -0.000 -0.000
 O         -0.000  0.000  0.001   -0.006 -0.003  0.000    0.001  0.000 -0.000
 H          0.018 -0.080  0.173   -0.000 -0.000 -0.006    0.000  0.000 -0.000
 C         -0.004 -0.036 -0.082   -0.000 -0.000 -0.000    0.000  0.000  0.000
 H          0.041  0.608  0.660    0.001 -0.002 -0.002    0.000 -0.000 -0.000
 H          0.033 -0.171  0.315   -0.000  0.000  0.001    0.000  0.000  0.000
 O         -0.001 -0.000  0.001   -0.000  0.000 -0.000    0.000 -0.000  0.000
 C         -0.000 -0.002 -0.005   -0.000  0.000 -0.000    0.000  0.000 -0.002
 C          0.000  0.000 -0.000   -0.000 -0.000  0.000    0.000  0.000  0.000
 O         -0.000 -0.000  0.000   -0.053 -0.014 -0.030    0.001  0.000  0.000
 H          0.011  0.006  0.057    0.002  0.006  0.011   -0.002 -0.001 -0.003
 O         -0.000 -0.000  0.000    0.000 -0.000 -0.001    0.017 -0.029 -0.052
 H          0.003  0.026  0.062   -0.001 -0.000  0.001    0.001  0.005  0.011
 O         -0.000 -0.000  0.000    0.000  0.000  0.000   -0.000 -0.000 -0.000
 H          0.002 -0.001 -0.001    0.001 -0.001  0.002   -0.008  0.018 -0.012
 H         -0.001  0.002 -0.001    0.088  0.038 -0.014   -0.016 -0.007  0.002
 H         -0.002 -0.000  0.002    0.002 -0.002  0.000   -0.001  0.001 -0.000
 H         -0.002 -0.001  0.001    0.001  0.000 -0.001   -0.001 -0.001  0.000
 H          0.002  0.002  0.001    0.846  0.206  0.478   -0.013 -0.003 -0.007
 H          0.000  0.001 -0.000   -0.004  0.007  0.014   -0.273  0.456  0.844
 TransDip  -0.026 -0.076 -0.185    0.530  0.101  0.133   -0.138  0.159  0.136

 Mode:                64                     65                     66
 Frequency:      3786.47                3844.28                3864.94
 Force Cnst:      9.0027                 9.2908                 9.3919
 Red. Mass:       1.0657                 1.0670                 1.0671
 IR Active:          YES                    YES                    YES
 IR Intens:       64.050                 40.999                 60.547
 Raman Active:       YES                    YES                    YES
               X      Y      Z        X      Y      Z        X      Y      Z
 C          0.000 -0.000  0.000    0.000  0.000  0.000   -0.000  0.000  0.000
 C          0.000  0.000 -0.000    0.001  0.000  0.002    0.000  0.000 -0.000
 O          0.000 -0.000  0.000    0.024 -0.048  0.032   -0.000  0.000 -0.000
 H          0.000  0.000 -0.000   -0.002  0.007 -0.006   -0.000 -0.000  0.000
 C         -0.001 -0.001  0.000   -0.000 -0.000  0.000    0.000 -0.000  0.000
 O         -0.055 -0.026  0.007    0.000  0.000 -0.000    0.000 -0.000 -0.000
 H          0.001  0.002  0.004    0.000  0.000 -0.001    0.001 -0.001  0.001
 C          0.000  0.000  0.000   -0.000 -0.000 -0.000    0.000  0.002 -0.000
 H         -0.003 -0.001  0.000    0.000  0.001  0.001    0.002  0.002 -0.000
 H         -0.001 -0.001  0.001    0.000 -0.000  0.001    0.003  0.001  0.000
 O         -0.000 -0.000  0.000   -0.001  0.000 -0.000   -0.054  0.031 -0.008
 C          0.000 -0.000 -0.000    0.000 -0.000  0.000   -0.000 -0.000  0.000
 C         -0.000  0.000 -0.000    0.000 -0.000  0.000   -0.000  0.000  0.000
 O          0.005  0.001  0.003   -0.000  0.000 -0.000    0.000  0.000  0.000
 H         -0.000 -0.000 -0.001   -0.001 -0.000 -0.003    0.000 -0.000 -0.000
 O          0.000 -0.000 -0.001   -0.000  0.001  0.001    0.000 -0.000 -0.000
 H          0.000  0.000  0.000    0.000 -0.000 -0.000    0.000  0.000 -0.000
 O          0.000 -0.000  0.000   -0.000  0.000 -0.000    0.000 -0.000  0.000
 H         -0.002  0.004 -0.003   -0.381  0.754 -0.531    0.003 -0.008  0.005
 H          0.890  0.422 -0.123   -0.004 -0.001  0.001   -0.001  0.000 -0.001
 H          0.000 -0.001 -0.000    0.009 -0.005  0.001    0.851 -0.505  0.130
 H          0.000 -0.000 -0.000   -0.000  0.000  0.000    0.000  0.000 -0.000
 H         -0.084 -0.019 -0.045    0.003  0.000  0.002   -0.002 -0.000 -0.001
 H         -0.004  0.007  0.013    0.008 -0.010 -0.020   -0.000  0.000  0.001
 TransDip   0.226  0.121 -0.013   -0.032  0.191 -0.067    0.239 -0.070  0.017

 STANDARD THERMODYNAMIC QUANTITIES AT   298.15 K  AND     1.00 ATM

   This Molecule has  0 Imaginary Frequencies
   Zero point vibrational energy:      121.101 kcal/mol

   Atom    1 Element C  Has Mass   12.00000
   Atom    2 Element C  Has Mass   12.00000
   Atom    3 Element O  Has Mass   15.99491
   Atom    4 Element H  Has Mass    1.00783
   Atom    5 Element C  Has Mass   12.00000
   Atom    6 Element O  Has Mass   15.99491
   Atom    7 Element H  Has Mass    1.00783
   Atom    8 Element C  Has Mass   12.00000
   Atom    9 Element H  Has Mass    1.00783
   Atom   10 Element H  Has Mass    1.00783
   Atom   11 Element O  Has Mass   15.99491
   Atom   12 Element C  Has Mass   12.00000
   Atom   13 Element C  Has Mass   12.00000
   Atom   14 Element O  Has Mass   15.99491
   Atom   15 Element H  Has Mass    1.00783
   Atom   16 Element O  Has Mass   15.99491
   Atom   17 Element H  Has Mass    1.00783
   Atom   18 Element O  Has Mass   15.99491
   Atom   19 Element H  Has Mass    1.00783
   Atom   20 Element H  Has Mass    1.00783
   Atom   21 Element H  Has Mass    1.00783
   Atom   22 Element H  Has Mass    1.00783
   Atom   23 Element H  Has Mass    1.00783
   Atom   24 Element H  Has Mass    1.00783
   Molecular Mass:   180.063420 amu
   Principal axes and moments of inertia in amu*Bohr^2:
                             1           2           3
    Eigenvalues --      948.13652  3883.21958  4364.89132
          X               0.99998    -0.00336    -0.00588
          Y               0.00342     0.99994     0.00995
          Z               0.00584    -0.00997     0.99993
   Rotational Symmetry Number is   1
   The Molecule is an Asymmetric Top
   Translational Enthalpy:        0.889 kcal/mol
   Rotational Enthalpy:           0.889 kcal/mol
   Vibrational Enthalpy:        128.298 kcal/mol
   gas constant (RT):             0.592 kcal/mol
   Translational Entropy:        41.471  cal/mol.K
   Rotational Entropy:           31.153  cal/mol.K
   Vibrational Entropy:          49.670  cal/mol.K

   Total Enthalpy:              130.668 kcal/mol
   Total Entropy:               122.293  cal/mol.K

 ======================================================================

 STANDARD THERMODYNAMIC QUANTITIES FOR ANHARMONIC VIBRATION -- TOSH

   Zero point vibrational energy: ************ kcal/mol

   Vibrational Enthalpy:       Infinity kcal/mol
   Vibrational Entropy:             NaN  cal/mol.K

   Total Enthalpy:             Infinity kcal/mol
   Total Entropy:                   NaN  cal/mol.K

 ======================================================================

 STANDARD THERMODYNAMIC QUANTITIES FOR ANHARMONIC VIBRATION -- VPT2

   Zero point vibrational energy: ************ kcal/mol

   Vibrational Enthalpy:       Infinity kcal/mol
   Vibrational Entropy:             NaN  cal/mol.K

   Total Enthalpy:             Infinity kcal/mol
   Total Entropy:                   NaN  cal/mol.K

 ======================================================================

Archival summary:
1\1\pikachu\FREQ\ProcedureUnspecified\BasisUnspecified\6612\cher\WedDec1414:39:132016WedDec1414:39:132016\0\\#,FREQ,ProcedureUnspecified,BasisUnspecified,\\0,1\O\H,1,0.968735\C,1,1.4218,2,109.697\H,3,1.09627,1,107.435,2,126.75,0\C,3,1.5387,1,107.088,2,-116.325,0\H,5,1.0944,3,108.227,1,46.2534,0\O,5,1.43217,3,115.237,1,164.456,0\H,7,0.966105,5,107.771,3,40.2099,0\C,5,1.5337,3,112.66,1,-73.8646,0\H,9,1.10983,5,113.721,3,168.677,0\O,9,1.20379,5,124.877,3,-16.2266,0\C,3,1.54314,1,114.945,2,8.42975,0\H,12,1.09651,3,110.191,1,-82.9572,0\O,12,1.43867,3,105.604,1,158.189,0\H,14,0.961972,12,108.97,3,145.16,0\C,12,1.53698,3,112.736,1,37.3359,0\H,16,1.09776,12,109.758,3,45.2215,0\O,16,1.4337,12,105.869,3,-73.1883,0\H,18,0.966205,16,107.41,12,-172.522,0\C,16,1.52319,12,113.529,3,166.758,0\H,20,1.09416,16,110.138,12,-66.9578,0\H,20,1.09873,16,109.871,12,53.9314,0\O,20,1.43171,16,105.613,12,173.052,0\H,23,0.961147,20,109.706,16,-172.288,0\\\@

 Total job time:  14182.75s(wall), 14173.13s(cpu) 
 Wed Dec 14 14:39:13 2016

        *************************************************************
        *                                                           *
        *  Thank you very much for using Q-Chem.  Have a nice day.  *
        *                                                           *
        *************************************************************


 
User input: 3 of 3 
 
pikachu 127.0.1
Q-Chem Developer Version! Running on 127.0.1.*
                  Welcome to Q-Chem
     A Quantum Leap Into The Future Of Chemistry


 Q-Chem 4.4, Q-Chem, Inc., Pleasanton, CA (2016)

 Y. Shao,  Z. Gan,  E. Epifanovsky,  A. T. B. Gilbert,  M. Wormit,  
 J. Kussmann,  A. W. Lange,  A. Behn,  J. Deng,  X. Feng,  D. Ghosh,  
 M. Goldey,  P. R. Horn,  L. D. Jacobson,  I. Kaliman,  F. Rob,  
 R. Z. Khaliullin,  T. Kus,  A. Landau,  J. Liu,  E. I. Proynov,  Y. M. Rhee,  
 R. M. Richard,  M. A. Rohrdanz,  R. P. Steele,  E. J. Sundstrom,  
 H. L. Woodcock III,  P. M. Zimmerman,  D. Zuev,  B. Albrecht,  E. Alguire,  
 B. Austin,  S. A. Baeppler,  G. J. O. Beran,  Y. A. Bernard,  E. Berquist,  
 K. Brandhorst,  K. B. Bravaya,  S. T. Brown,  D. Casanova,  C.-M. Chang,  
 Y. Chen,  S. H. Chien,  K. D. Closser,  M. P. Coons,  D. L. Crittenden,  
 S. Dasgupta,  M. Diedenhofen,  R. A. DiStasio Jr.,  H. Do,  A. D. Dutoi,  
 R. G. Edgar,  P.-T. Fang,  S. Fatehi,  Q. Feng,  L. Fusti-Molnar,  
 A. Ghysels,  A. Golubeva-Zadorozhnaya,  J. Gomes,  A. Gunina,  
 M. W. D. Hanson-Heine,  P. H. P. Harbach,  A. W. Hauser,  J. E. Herr,  
 E. G. Hohenstein,  Z. C. Holden,  K. Hui,  T.-C. Jagau,  H. Ji,  B. Kaduk,  
 K. Khistyaev,  Jaehoon Kim,  Jihan Kim,  R. A. King,  P. Klunzinger,  
 K. Koh,  D. Kosenkov,  T. Kowalczyk,  C. M. Krauter,  A. Kunitsa,  
 K. U. Lao,  A. Laurent,  K. V. Lawler,  J. Lee,  D. Lefrancois,  S. Lehtola,  
 S. V. Levchenko,  C. Y. Lin,  Y.-S. Lin,  F. Liu,  E. Livshits,  
 R. C. Lochan,  A. Luenser,  P. Manohar,  S. F. Manzer,  S.-P. Mao,  Y. Mao,  
 N. Mardirossian,  A. V. Marenich,  L. A. Martinez-Martinez,  S. A. Maurer,  
 N. J. Mayhall,  J.-M. Mewes,  A. F. Morrison,  K. Nanda,  T. S. Nguyen-Beck,  
 C. M. Oana,  R. Olivares-Amaya,  D. P. O'Neill,  J. A. Parkhill,  
 T. M. Perrine,  R. Peverati,  P. A. Pieniazek,  F. Plasser,  A. Prociuk,  
 D. R. Rehn,  E. Rosta,  N. J. Russ,  N. Sergueev,  S. M. Sharada,  
 S. Sharma,  D. W. Small,  A. Sodt,  T. Stauch,  T. Stein,  D. Stuck,  
 Y.-C. Su,  A. J. W. Thom,  T. Tsuchimochi,  L. Vogt,  O. Vydrov,  T. Wang,  
 M. A. Watson,  J. Wenzel,  A. White,  C. F. Williams,  V. Vanovschi,  
 K. Yao,  S. Yeganeh,  S. R. Yost,  Z.-Q. You,  I. Y. Zhang,  X. Zhang,  
 Y. Zhao,  B. R. Brooks,  G. K. L. Chan,  D. M. Chipman,  C. J. Cramer,  
 W. A. Goddard III,  M. S. Gordon,  W. J. Hehre,  A. Klamt,  
 H. F. Schaefer III,  M. W. Schmidt,  C. D. Sherrill,  D. G. Truhlar,  
 A. Warshel,  X. Xu,  A. Aspuru-Guzik,  R. Baer,  A. T. Bell,  N. A. Besley,  
 J.-D. Chai,  A. Dreuw,  B. D. Dunietz,  T. R. Furlani,  S. R. Gwaltney,  
 C.-P. Hsu,  Y. Jung,  J. Kong,  D. S. Lambrecht,  W. Liang,  C. Ochsenfeld,  
 V. A. Rassolov,  L. V. Slipchenko,  J. E. Subotnik,  T. Van Voorhis,  
 J. M. Herbert,  A. I. Krylov,  P. M. W. Gill,  M. Head-Gordon

 Contributors to earlier versions of Q-Chem not listed above: 
 R. D. Adamson,  J. Baker,  E. F. C. Byrd,  A. K. Chakraborty,  C.-L. Cheng,  
 H. Dachsel,  R. J. Doerksen,  G. Hawkins,  A. Heyden,  S. Hirata,  
 G. Kedziora,  F. J. Keil,  C. Kelley,  P. P. Korambath,  W. Kurlancheek,  
 A. M. Lee,  M. S. Lee,  D. Liotard,  I. Lotan,  P. E. Maslen,  N. Nair,  
 D. Neuhauser,  R. Olson,  B. Peters,  J. Ritchie,  N. E. Schultz,  
 N. Shenvi,  A. C. Simmonett,  K. S. Thanthiriwatte,  Q. Wu,  W. Zhang

 Please cite Q-Chem as follows:
 Y. Shao et al., Mol. Phys. 113, 184-215 (2015)
 DOI: 10.1080/00268976.2014.952696

 Q-Chem 4.4.2 for Intel X86 EM64T Linux

 Parts of Q-Chem use Armadillo 5.200.1 (Boston Tea Smuggler).
 http://arma.sourceforge.net/

 Q-Chem begins on Wed Dec 14 14:39:13 2016  


Host: 0

     Scratch files written to /scratch/cher/qchem9387//
The previous job contains 0 fragments, simply inherited here
FILE_GEOM_ORG=        593

Checking the input file for inconsistencies... 	...done.

--------------------------------------------------------------
User input:
--------------------------------------------------------------

$molecule
   read
$end
$rem
   BASIS  =  6-311++G**
   JOB_TYPE  =  SP
   METHOD  =  B3LYP
   SOLVENT_METHOD SMD
$end

--------------------------------------------------------------
 ----------------------------------------------------------------
             Standard Nuclear Orientation (Angstroms)
    I     Atom           X                Y                Z
 ----------------------------------------------------------------
    1      C       0.8262605517    -0.3418243763     0.1599463355
    2      C      -0.4339604091     0.4872688117    -0.1652079527
    3      O      -0.3110963534     1.6962970425     0.6048125453
    4      H      -0.4655124735     0.7240190256    -1.2353888328
    5      C      -1.7364296760    -0.2483433808     0.1879948533
    6      O      -1.8894857145    -1.2725275800    -0.8035275231
    7      H      -1.6469696486    -0.7046165232     1.1824261415
    8      C      -2.9648557585     0.6522085775     0.1797307103
    9      H      -2.9008207258     1.3841565625     0.9904993349
   10      H      -3.0387908755     1.1741730969    -0.7842671097
   11      O      -4.0843110012    -0.2213964202     0.3625814705
   12      C       2.0517976398     0.1516043096    -0.6288445169
   13      C       3.3780430903    -0.2810324212     0.0084505328
   14      O       0.7057637868    -1.7371529331    -0.0851265992
   15      H       1.0165270862    -0.2117904391     1.2317193232
   16      O       2.1404187095     1.5714387271    -0.7941386869
   17      H       1.9980417978    -0.2637520401    -1.6399339361
   18      O       3.5005818544    -0.6848506604     1.1358451819
   19      H      -0.6845747127     2.4265147314     0.1021330717
   20      H      -2.7596919984    -1.6720857644    -0.6745045893
   21      H      -4.9017570453     0.2706722265     0.2465902654
   22      H       4.2618767428    -0.1108025905    -0.6408462849
   23      H      -0.1259164645    -1.9166809479    -0.5482951788
   24      H       1.8699135160     1.9825356223     0.0372368522
 ----------------------------------------------------------------
 Nuclear Repulsion Energy =   788.8746931751 hartrees
 There are       48 alpha and       48 beta electrons
 Requested basis set is 6-311++G(d,p)
 There are 132 shells and 348 basis functions

 Total QAlloc Memory Limit   2000 MB
 Mega-Array Size        61 MB
 MEM_STATIC part        62 MB
 A cutoff of  1.0D-08 yielded   6888 shell pairs
 There are     47364 function pairs (     50372 Cartesian)

 -------------------------------------------------------
 OpenMP Integral Computing Module                       
 Release: version 1.0, May 2013, Q-Chem Inc. Pittsburgh 
 -------------------------------------------------------
 Integral Job Info:
 Integral job number is                      11
 Integral operator is                         1
 short-range coefficients                     0
 long-range coefficients              100000000
 Omega coefficients                           0
 if combine SR and LR in K                    0
 Integral screening is                        0
 Integral computing path is                   2
 max size of driver memory is            800000
 size of driver memory is                593474
 size of scratch memory is              2260544
 max col of scratch BK array               1296
 max len of scratch array in speh3          155
 max len of scratch index in speh4           18
 max int batch size is                      520
 min int batch size is                       52
 fixed nKL is                                52
 max L of basis functions is                  2
 order of int derivative is                   0
 number of shells is                        132
 number of basis is                         360
 number of cartesian basis is               360
 number of contracted shell pairs          6888
 number of primitive shell pairs          15438
 maxK2 (contraction) of shell pair           36
 max number of K2 of shell pair               1
 max number of CS2 of shell pair           1275
 max number of PS2 of shell pair           2274
 mem total for path MDJ                   82360
 -------------------------------------------------------
 Smallest overlap matrix eigenvalue = 2.96E-06

 Q-Chem warning in module /home/taweetham/qchem/stvman/mkSTV.C, line 257:

 Overlap eigenvalue is smaller than square root of threshold


 Scale SEOQF with 1.000000e-01/1.000000e-01/1.000000e-01

 Standard Electronic Orientation quadrupole field applied
 Nucleus-field energy     =     0.0000000235 hartrees
 Guess from superposition of atomic densities
 Warning:  Energy on first SCF cycle will be non-variational
 A restricted hybrid HF-DFT SCF calculation will be
 performed using Pulay DIIS extrapolation
 Exchange:     0.2000 Hartree-Fock + 0.0800 Slater + 0.7200 B88
 Correlation:  0.1900 VWN1RPA + 0.8100 LYP
 Using SG-1 standard quadrature grid
 SCF converges when DIIS error is below 1.0E-05
 ---------------------------------------
  Cycle       Energy         DIIS Error
 ---------------------------------------
    1    -689.3994790875      3.31E-02
    2    -687.1299234832      4.70E-03
    3    -686.7511648601      7.60E-03
    4    -687.3606324597      1.27E-03
    5    -687.3770542991      5.17E-04
    6    -687.3796582854      1.30E-04
    7    -687.3798912991      3.56E-05
    8    -687.3799017977      8.20E-06 Convergence criterion met
 ---------------------------------------
 SCF time:  CPU 280.55 s  wall 280.72 s

 Citation of the SMD model:
 Marenich, A.V.; Cramer, C.J.; Truhlar, D.G.
 J. Phys. Chem. B 2009, 113, 6378-6396.
 iSolventCode=           1
 Solvent: water                                                           

 vradii
            1           2           3           4           5           6
    1   1.8500000   1.8500000   1.5200000   1.2000000   1.8500000   1.5200000
            7           8           9          10          11          12
    1   1.2000000   1.8500000   1.2000000   1.2000000   1.5200000   1.8500000
           13          14          15          16          17          18
    1   1.8500000   1.5200000   1.2000000   1.5200000   1.2000000   1.5200000
           19          20          21          22          23          24
    1   1.2000000   1.2000000   1.2000000   1.2000000   1.2000000   1.2000000
Changing PCM_TESSEL_METHOD to VTN
Changing PCM_VDW_RADII to SMD_RADIUS
 Discretize the solute cavity surface with Lebedev spheres
	Using 302 Lebedev grid points for each H atom
	Using 302 Lebedev grid points for other atoms
	Atomic van der Waals radii will be scaled by 1.20
 Removing interior tesserae...
 Keep 2385 surface tesserae and discard 4863 interior tesserae
 Molecular Surface Area = 195.216 Angst**2
 A restricted hybrid HF-DFT SCF calculation will be
 performed using Pulay DIIS extrapolation
 Polarizable Continuum solvation model will be applied
 Exchange:     0.2000 Hartree-Fock + 0.0800 Slater + 0.7200 B88
 Correlation:  0.1900 VWN1RPA + 0.8100 LYP
 Using SG-1 standard quadrature grid
 SCF converges when DIIS error is below 1.0E-05

 Citation of the SMD model:
 Marenich, A.V.; Cramer, C.J.; Truhlar, D.G.
 J. Phys. Chem. B 2009, 113, 6378-6396.
 iSolventCode=           1
 Solvent: water                                                           

 vradii
            1           2           3           4           5           6
    1   1.8500000   1.8500000   1.5200000   1.2000000   1.8500000   1.5200000
            7           8           9          10          11          12
    1   1.2000000   1.8500000   1.2000000   1.2000000   1.5200000   1.8500000
           13          14          15          16          17          18
    1   1.8500000   1.5200000   1.2000000   1.5200000   1.2000000   1.5200000
           19          20          21          22          23          24
    1   1.2000000   1.2000000   1.2000000   1.2000000   1.2000000   1.2000000
 ---------------------------------------
  Cycle       Energy         DIIS Error
 ---------------------------------------
    1    -687.3794594190      2.65E-06
 Time req'd to invert C: 18.60 s (CPU) 18.59 s (wall)
    2    -687.4187075796      4.39E-04
    3    -687.4186943385      4.40E-04
    4    -687.4187251797      4.39E-04
    5    -687.4187000910      4.40E-04
    6    -687.4186835232      4.40E-04
    7    -687.4186965411      4.40E-04
    8    -687.4186894383      4.40E-04
    9    -687.4186753211      4.40E-04
   10    -687.4186754480      4.40E-04
   11    -687.4186652532      4.40E-04
   12    -687.4186708053      4.40E-04
   13    -687.4186650317      4.40E-04
   14    -687.4186563509      4.40E-04
   15    -687.4186635345      4.40E-04
   16    -687.4186929809      4.40E-04
   17    -687.4240090758      3.82E-04
   18    -687.4250183943      2.41E-04
   19    -687.4256243012      5.04E-05
   20    -687.4256427690      2.76E-05
   21    -687.4256512574      4.23E-06 Convergence criterion met
 ---------------------------------------
 SCF time:  CPU 651.59 s  wall 652.00 s
(0)  E-EN(g) gas-phase elect-nuc energy                 -687.379459419 a.u.
(3)  G-ENP(liq) elect-nuc-pol free energy of system     -687.425651257 a.u.
(4)  G-CDS(liq) cavity-dispersion-solvent structure 
     free energy                                                5.4082 kcal/mol
(6)  G-S(liq) free energy of system                     -687.417032713 a.u.
(9)  DeltaG-S(liq) free energy of  solvation
     (9) = (6) - (0)                                          -23.5776 kcal/mol
 SCF   energy in the final basis set = -687.4170327129
 Total energy in the final basis set = -687.4170327129

 --------------------------------------------------------------

                    Orbital Energies (a.u.)
 --------------------------------------------------------------

 Alpha MOs
 -- Occupied --
-19.146 -19.143 -19.140 -19.139 -19.135 -19.129 -10.274 -10.236
-10.235 -10.232 -10.229 -10.218  -1.080  -1.058  -1.046  -1.034
 -1.032  -1.021  -0.786  -0.756  -0.708  -0.652  -0.596  -0.588
 -0.556  -0.530  -0.526  -0.520  -0.500  -0.489  -0.476  -0.469
 -0.448  -0.430  -0.428  -0.412  -0.399  -0.388  -0.372  -0.368
 -0.363  -0.340  -0.330  -0.303  -0.294  -0.293  -0.289  -0.261
 -- Virtual --
 -0.052  -0.004   0.001   0.010   0.015   0.024   0.036   0.038
  0.046   0.050   0.061   0.065   0.069   0.082   0.085   0.090
  0.092   0.105   0.110   0.112   0.119   0.123   0.125   0.128
  0.133   0.134   0.139   0.147   0.149   0.154   0.155   0.161
  0.163   0.170   0.174   0.180   0.184   0.191   0.194   0.201
  0.203   0.209   0.214   0.222   0.230   0.232   0.233   0.242
  0.252   0.258   0.261   0.263   0.269   0.271   0.275   0.285
  0.289   0.294   0.298   0.304   0.311   0.314   0.319   0.327
  0.331   0.337   0.340   0.343   0.348   0.358   0.364   0.371
  0.380   0.385   0.391   0.400   0.405   0.420   0.423   0.431
  0.442   0.450   0.454   0.473   0.501   0.509   0.516   0.539
  0.548   0.564   0.578   0.586   0.591   0.602   0.615   0.623
  0.633   0.658   0.659   0.668   0.678   0.685   0.695   0.707
  0.715   0.725   0.733   0.747   0.758   0.769   0.771   0.793
  0.802   0.840   0.900   0.916   0.971   0.974   1.002   1.018
  1.038   1.059   1.066   1.087   1.103   1.117   1.128   1.129
  1.138   1.142   1.156   1.174   1.189   1.196   1.208   1.220
  1.229   1.241   1.267   1.278   1.284   1.305   1.320   1.352
  1.393   1.408   1.424   1.432   1.440   1.470   1.480   1.503
  1.527   1.527   1.551   1.562   1.571   1.578   1.585   1.590
  1.601   1.606   1.624   1.634   1.656   1.660   1.674   1.690
  1.701   1.710   1.719   1.735   1.760   1.786   1.801   1.804
  1.829   1.843   1.870   1.901   1.925   1.936   1.957   1.971
  1.993   2.012   2.043   2.065   2.080   2.089   2.101   2.106
  2.132   2.146   2.180   2.206   2.222   2.273   2.281   2.299
  2.318   2.357   2.402   2.477   2.491   2.522   2.556   2.568
  2.576   2.609   2.613   2.622   2.642   2.667   2.672   2.710
  2.725   2.732   2.801   2.829   2.839   2.851   2.873   2.888
  2.907   2.921   2.950   2.960   2.975   2.993   3.005   3.023
  3.082   3.108   3.125   3.131   3.147   3.171   3.180   3.216
  3.221   3.229   3.240   3.246   3.282   3.295   3.339   3.359
  3.406   3.447   3.489   3.505   3.559   3.805   3.812   3.865
  3.867   3.875   3.892   3.921   3.934   3.950   3.990   4.001
  4.007   4.116   4.157   4.199   4.278   4.341   5.012   5.053
  5.099   5.126   5.132   5.157   5.163   5.373   5.382   5.393
  5.433   5.450   5.619   5.632   5.660   5.684   5.698   5.752
 23.767  23.801  23.803  23.810  23.848  23.876  49.909  49.915
 49.925  49.948  49.949  49.960
 --------------------------------------------------------------

          Ground-State Mulliken Net Atomic Charges

     Atom                 Charge (a.u.)
  ----------------------------------------
      1 C                    -0.341768
      2 C                    -0.349062
      3 O                    -0.323576
      4 H                     0.304124
      5 C                    -0.254445
      6 O                    -0.325856
      7 H                     0.273948
      8 C                    -0.465393
      9 H                     0.190707
     10 H                     0.217917
     11 O                    -0.396965
     12 C                     0.047134
     13 C                    -0.023806
     14 O                    -0.325136
     15 H                     0.274342
     16 O                    -0.245247
     17 H                     0.247813
     18 O                    -0.315012
     19 H                     0.330136
     20 H                     0.319045
     21 H                     0.321152
     22 H                     0.209759
     23 H                     0.324454
     24 H                     0.305735
  ----------------------------------------
  Sum of atomic charges =     0.000000

 -----------------------------------------------------------------
                    Cartesian Multipole Moments
 -----------------------------------------------------------------
    Charge (ESU x 10^10)
                -0.0000
    Dipole Moment (Debye)
         X      -6.5608      Y       4.9001      Z      -3.0283
       Tot       8.7308
    Quadrupole Moments (Debye-Ang)
        XX     -64.1253     XY      -3.8889     YY     -72.2962
        XZ      -5.7084     YZ       4.0236     ZZ     -78.2406
    Octopole Moments (Debye-Ang^2)
       XXX    -113.0520    XXY      36.0853    XYY     -31.3964
       YYY      22.6244    XXZ     -38.9760    XYZ      15.3181
       YYZ      -2.0557    XZZ     -10.2643    YZZ      -1.9950
       ZZZ      -5.1601
    Hexadecapole Moments (Debye-Ang^3)
      XXXX   -2101.7484   XXXY     -89.1990   XXYY    -504.9806
      XYYY      14.8607   YYYY    -481.8640   XXXZ     -88.9399
      XXYZ      65.0813   XYYZ      19.5890   YYYZ      15.9124
      XXZZ    -515.8181   XYZZ      -2.7593   YYZZ    -142.1372
      XZZZ     -10.5380   YZZZ       2.0298   ZZZZ    -245.1011
 -----------------------------------------------------------------
Archival summary:
1\1\pikachu\SP\ProcedureUnspecified\BasisUnspecified\6612\cher\WedDec1414:54:472016WedDec1414:54:472016\0\\#,ProcedureUnspecified,BasisUnspecified,\\0,1\O\H,1,0.968735\C,1,1.4218,2,109.697\H,3,1.09627,1,107.435,2,126.75,0\C,3,1.5387,1,107.088,2,-116.325,0\H,5,1.0944,3,108.227,1,46.2534,0\O,5,1.43217,3,115.237,1,164.456,0\H,7,0.966105,5,107.771,3,40.2099,0\C,5,1.5337,3,112.66,1,-73.8646,0\H,9,1.10983,5,113.721,3,168.677,0\O,9,1.20379,5,124.877,3,-16.2266,0\C,3,1.54314,1,114.945,2,8.42975,0\H,12,1.09651,3,110.191,1,-82.9572,0\O,12,1.43867,3,105.604,1,158.189,0\H,14,0.961972,12,108.97,3,145.16,0\C,12,1.53698,3,112.736,1,37.3359,0\H,16,1.09776,12,109.758,3,45.2215,0\O,16,1.4337,12,105.869,3,-73.1883,0\H,18,0.966205,16,107.41,12,-172.522,0\C,16,1.52319,12,113.529,3,166.758,0\H,20,1.09416,16,110.138,12,-66.9578,0\H,20,1.09873,16,109.871,12,53.9314,0\O,20,1.43171,16,105.613,12,173.052,0\H,23,0.961147,20,109.706,16,-172.288,0\\\@

 Total job time:  933.23s(wall), 932.64s(cpu) 
 Wed Dec 14 14:54:47 2016

        *************************************************************
        *                                                           *
        *  Thank you very much for using Q-Chem.  Have a nice day.  *
        *                                                           *
        *************************************************************
