# Supplementary material for: A DFT investigation of the blue bottle experiment: E∘half-cell analysis of autoxidation catalysed by redox indicators
Source: R Soc Open Sci. 2017 Nov 8;4(11):170708. doi: 10.1098/rsos.170708 (PMC5717635; doi:10.1098/rsos.170708)
Supplement: output.zip [file rsos170708supp2.zip › B3LYP_6-311++Gdp_reducing_agents/C6H12O6_r_alpha.out]

pikachu 127.0.1
Q-Chem Developer Version! Running on 127.0.1.*
                  Welcome to Q-Chem
     A Quantum Leap Into The Future Of Chemistry


 Q-Chem 4.4, Q-Chem, Inc., Pleasanton, CA (2016)

 Y. Shao,  Z. Gan,  E. Epifanovsky,  A. T. B. Gilbert,  M. Wormit,  
 J. Kussmann,  A. W. Lange,  A. Behn,  J. Deng,  X. Feng,  D. Ghosh,  
 M. Goldey,  P. R. Horn,  L. D. Jacobson,  I. Kaliman,  F. Rob,  
 R. Z. Khaliullin,  T. Kus,  A. Landau,  J. Liu,  E. I. Proynov,  Y. M. Rhee,  
 R. M. Richard,  M. A. Rohrdanz,  R. P. Steele,  E. J. Sundstrom,  
 H. L. Woodcock III,  P. M. Zimmerman,  D. Zuev,  B. Albrecht,  E. Alguire,  
 B. Austin,  S. A. Baeppler,  G. J. O. Beran,  Y. A. Bernard,  E. Berquist,  
 K. Brandhorst,  K. B. Bravaya,  S. T. Brown,  D. Casanova,  C.-M. Chang,  
 Y. Chen,  S. H. Chien,  K. D. Closser,  M. P. Coons,  D. L. Crittenden,  
 S. Dasgupta,  M. Diedenhofen,  R. A. DiStasio Jr.,  H. Do,  A. D. Dutoi,  
 R. G. Edgar,  P.-T. Fang,  S. Fatehi,  Q. Feng,  L. Fusti-Molnar,  
 A. Ghysels,  A. Golubeva-Zadorozhnaya,  J. Gomes,  A. Gunina,  
 M. W. D. Hanson-Heine,  P. H. P. Harbach,  A. W. Hauser,  J. E. Herr,  
 E. G. Hohenstein,  Z. C. Holden,  K. Hui,  T.-C. Jagau,  H. Ji,  B. Kaduk,  
 K. Khistyaev,  Jaehoon Kim,  Jihan Kim,  R. A. King,  P. Klunzinger,  
 K. Koh,  D. Kosenkov,  T. Kowalczyk,  C. M. Krauter,  A. Kunitsa,  
 K. U. Lao,  A. Laurent,  K. V. Lawler,  J. Lee,  D. Lefrancois,  S. Lehtola,  
 S. V. Levchenko,  C. Y. Lin,  Y.-S. Lin,  F. Liu,  E. Livshits,  
 R. C. Lochan,  A. Luenser,  P. Manohar,  S. F. Manzer,  S.-P. Mao,  Y. Mao,  
 N. Mardirossian,  A. V. Marenich,  L. A. Martinez-Martinez,  S. A. Maurer,  
 N. J. Mayhall,  J.-M. Mewes,  A. F. Morrison,  K. Nanda,  T. S. Nguyen-Beck,  
 C. M. Oana,  R. Olivares-Amaya,  D. P. O'Neill,  J. A. Parkhill,  
 T. M. Perrine,  R. Peverati,  P. A. Pieniazek,  F. Plasser,  A. Prociuk,  
 D. R. Rehn,  E. Rosta,  N. J. Russ,  N. Sergueev,  S. M. Sharada,  
 S. Sharma,  D. W. Small,  A. Sodt,  T. Stauch,  T. Stein,  D. Stuck,  
 Y.-C. Su,  A. J. W. Thom,  T. Tsuchimochi,  L. Vogt,  O. Vydrov,  T. Wang,  
 M. A. Watson,  J. Wenzel,  A. White,  C. F. Williams,  V. Vanovschi,  
 K. Yao,  S. Yeganeh,  S. R. Yost,  Z.-Q. You,  I. Y. Zhang,  X. Zhang,  
 Y. Zhao,  B. R. Brooks,  G. K. L. Chan,  D. M. Chipman,  C. J. Cramer,  
 W. A. Goddard III,  M. S. Gordon,  W. J. Hehre,  A. Klamt,  
 H. F. Schaefer III,  M. W. Schmidt,  C. D. Sherrill,  D. G. Truhlar,  
 A. Warshel,  X. Xu,  A. Aspuru-Guzik,  R. Baer,  A. T. Bell,  N. A. Besley,  
 J.-D. Chai,  A. Dreuw,  B. D. Dunietz,  T. R. Furlani,  S. R. Gwaltney,  
 C.-P. Hsu,  Y. Jung,  J. Kong,  D. S. Lambrecht,  W. Liang,  C. Ochsenfeld,  
 V. A. Rassolov,  L. V. Slipchenko,  J. E. Subotnik,  T. Van Voorhis,  
 J. M. Herbert,  A. I. Krylov,  P. M. W. Gill,  M. Head-Gordon

 Contributors to earlier versions of Q-Chem not listed above: 
 R. D. Adamson,  J. Baker,  E. F. C. Byrd,  A. K. Chakraborty,  C.-L. Cheng,  
 H. Dachsel,  R. J. Doerksen,  G. Hawkins,  A. Heyden,  S. Hirata,  
 G. Kedziora,  F. J. Keil,  C. Kelley,  P. P. Korambath,  W. Kurlancheek,  
 A. M. Lee,  M. S. Lee,  D. Liotard,  I. Lotan,  P. E. Maslen,  N. Nair,  
 D. Neuhauser,  R. Olson,  B. Peters,  J. Ritchie,  N. E. Schultz,  
 N. Shenvi,  A. C. Simmonett,  K. S. Thanthiriwatte,  Q. Wu,  W. Zhang

 Please cite Q-Chem as follows:
 Y. Shao et al., Mol. Phys. 113, 184-215 (2015)
 DOI: 10.1080/00268976.2014.952696

 Q-Chem 4.4.2 for Intel X86 EM64T Linux

 Parts of Q-Chem use Armadillo 5.200.1 (Boston Tea Smuggler).
 http://arma.sourceforge.net/

 Q-Chem begins on Wed Dec 14 03:49:54 2016  


Host: 0

     Scratch files written to /scratch/cher/qchem8504//
FILE_GEOM_ORG=        593

Checking the input file for inconsistencies... 	...done.

--------------------------------------------------------------
User input:
--------------------------------------------------------------
$molecule
0 1
  C    0.7900172   -1.5297985   -0.1517480
  O   -0.6045115   -1.3960881   -0.2241815
  C   -1.1762898   -0.2979299    0.5184650
  C   -0.5731827    1.0227100    0.0306841
  O   -1.0829555    2.0652275    0.8479489
  C    0.9480245    0.9682668    0.1192044
  C    1.4932728   -0.2424385   -0.6282530
  O    2.9002713   -0.3005890   -0.3358398
  O    1.4488997    2.1891108   -0.4172320
  C   -2.6791823   -0.3913251    0.2699826
  H   -0.9675144   -0.4210270    1.5880925
  H   -0.8656192    1.1694122   -1.0199909
  H    1.2263275    0.8768893    1.1796948
  H    1.3251972   -0.1060985   -1.7041989
  O    1.1874739   -1.8345530    1.1659361
  H    3.3359984   -0.8384841   -1.0155738
  H    2.4144420    2.1607895   -0.3222039
  H   -0.6025010    2.8682880    0.5872330
  H   -3.1727870    0.4688881    0.7289549
  O   -2.9875697   -0.3600834   -1.1147992
  H   -3.0597906   -1.3096404    0.7432082
  H   -2.4625968   -1.0729890   -1.5145389
  H    2.1015726   -1.5073486    1.2507229
  H    1.0184485   -2.3697863   -0.8260705
$end

$rem
   BASIS  =  6-311++G**
   JOB_TYPE  =  optimization
   METHOD  =  B3LYP
$end

--------------------------------------------------------------
 ----------------------------------------------------------------
             Standard Nuclear Orientation (Angstroms)
    I     Atom           X                Y                Z
 ----------------------------------------------------------------
    1      C       0.7900171681    -1.5297985151    -0.1517480014
    2      O      -0.6045115300    -1.3960880956    -0.2241815004
    3      C      -1.1762898142    -0.2979298881     0.5184650006
    4      C      -0.5731826961     1.0227100038     0.0306841010
    5      O      -1.0829554811     2.0652275104     0.8479489019
    6      C       0.9480245032     0.9682667825     0.1192043999
    7      C       1.4932727858    -0.2424385246    -0.6282530011
    8      O       2.9002712852    -0.3005890444    -0.3358398021
    9      O       1.4488997198     2.1891107759    -0.4172319997
   10      C      -2.6791823157    -0.3913250670     0.2699826015
   11      H      -0.9675144152    -0.4210269916     1.5880925004
   12      H      -0.8656191948     1.1694122085    -1.0199908988
   13      H       1.2263275026     0.8768892780     1.1796947997
   14      H       1.3251971870    -0.1060985217    -1.7041989009
   15      O       1.1874738648    -1.8345530214     1.1659360982
   16      H       3.3359983772    -0.8384841501    -1.0155738027
   17      H       2.4144420195     2.1607894623    -0.3222039003
   18      H      -0.6025009700     2.8682880039     0.5872330021
   19      H      -3.1727870034     0.4688881397     0.7289549024
   20      O      -2.9875697162    -0.3600833619    -1.1147991982
   21      H      -3.0597906282    -1.3096403619     0.7432082013
   22      H      -2.4625968264    -1.0729889689    -1.5145388990
   23      H       2.1015725694    -1.5073486342     1.2507228977
   24      H       1.0184484560    -2.3697863179    -0.8260705020
 ----------------------------------------------------------------
 Molecular Point Group                 C1    NOp =  1
 Largest Abelian Subgroup              C1    NOp =  1
 Nuclear Repulsion Energy =   837.7725527044 hartrees
 There are       48 alpha and       48 beta electrons
 Requested basis set is 6-311++G(d,p)
 There are 132 shells and 348 basis functions

 Total QAlloc Memory Limit   2000 MB
 Mega-Array Size        61 MB
 MEM_STATIC part        62 MB
 A cutoff of  1.0D-11 yielded   7706 shell pairs
 There are     53823 function pairs (     57450 Cartesian)

 -------------------------------------------------------
 OpenMP Integral Computing Module                       
 Release: version 1.0, May 2013, Q-Chem Inc. Pittsburgh 
 -------------------------------------------------------
 Integral Job Info:
 Integral job number is                      11
 Integral operator is                         1
 short-range coefficients                     0
 long-range coefficients              100000000
 Omega coefficients                           0
 if combine SR and LR in K                    0
 Integral screening is                        0
 Integral computing path is                   2
 max size of driver memory is            800000
 size of driver memory is                593474
 size of scratch memory is              2260544
 max col of scratch BK array               1296
 max len of scratch array in speh3          155
 max len of scratch index in speh4           18
 max int batch size is                      520
 min int batch size is                       52
 fixed nKL is                                52
 max L of basis functions is                  2
 order of int derivative is                   0
 number of shells is                        132
 number of basis is                         360
 number of cartesian basis is               360
 number of contracted shell pairs          7706
 number of primitive shell pairs          17685
 maxK2 (contraction) of shell pair           36
 max number of K2 of shell pair               1
 max number of CS2 of shell pair           1370
 max number of PS2 of shell pair           2502
 mem total for path MDJ                   96088
 -------------------------------------------------------
 Smallest overlap matrix eigenvalue = 4.15E-06

 Scale SEOQF with 1.000000e-01/1.000000e-01/1.000000e-01

 Standard Electronic Orientation quadrupole field applied
 Nucleus-field energy     =     0.0000000180 hartrees
 Guess from superposition of atomic densities
 Warning:  Energy on first SCF cycle will be non-variational
 A restricted hybrid HF-DFT SCF calculation will be
 performed using Pulay DIIS extrapolation
 Exchange:     0.2000 Hartree-Fock + 0.0800 Slater + 0.7200 B88
 Correlation:  0.1900 VWN1RPA + 0.8100 LYP
 Using SG-1 standard quadrature grid
 SCF converges when DIIS error is below 1.0E-08
 ---------------------------------------
  Cycle       Energy         DIIS Error
 ---------------------------------------
    1    -689.6209240916      3.35E-02
    2    -687.1684442266      4.54E-03
    3    -686.9117961284      6.76E-03
    4    -687.3944717503      6.49E-04
    5    -687.3987093896      2.81E-04
    6    -687.3997316945      5.80E-05
    7    -687.3997569238      3.34E-05
    8    -687.3997679475      3.74E-06
    9    -687.3997684080      1.69E-06
   10    -687.3997684139      4.30E-07
   11    -687.3997684079      1.69E-07
   12    -687.3997684111      2.48E-08
   13    -687.3997684106      5.81E-09 Convergence criterion met
 ---------------------------------------
 SCF time:  CPU 633.12 s  wall 633.89 s
 SCF   energy in the final basis set = -687.3997684106
 Total energy in the final basis set = -687.3997684106

 --------------------------------------------------------------

                    Orbital Energies (a.u.)
 --------------------------------------------------------------

 Alpha MOs
 -- Occupied --
-19.174 -19.155 -19.149 -19.144 -19.134 -19.122 -10.295 -10.255
-10.243 -10.235 -10.234 -10.218  -1.100  -1.071  -1.055  -1.034
 -1.029  -1.017  -0.804  -0.788  -0.701  -0.667  -0.637  -0.593
 -0.573  -0.551  -0.544  -0.535  -0.506  -0.499  -0.494  -0.480
 -0.448  -0.432  -0.422  -0.418  -0.403  -0.387  -0.375  -0.365
 -0.352  -0.343  -0.337  -0.319  -0.307  -0.290  -0.284  -0.278
 -- Virtual --
 -0.035  -0.011  -0.000   0.003   0.018   0.022   0.028   0.030
  0.041   0.052   0.060   0.066   0.067   0.077   0.080   0.084
  0.095   0.098   0.100   0.105   0.107   0.112   0.120   0.121
  0.127   0.130   0.133   0.140   0.143   0.145   0.148   0.157
  0.158   0.166   0.167   0.173   0.178   0.183   0.184   0.188
  0.201   0.205   0.212   0.219   0.221   0.227   0.234   0.245
  0.249   0.255   0.261   0.266   0.270   0.275   0.279   0.287
  0.290   0.294   0.299   0.303   0.307   0.314   0.321   0.326
  0.331   0.335   0.339   0.344   0.350   0.359   0.364   0.369
  0.370   0.376   0.378   0.385   0.394   0.398   0.416   0.419
  0.432   0.438   0.448   0.457   0.502   0.514   0.530   0.537
  0.553   0.557   0.572   0.577   0.591   0.600   0.601   0.613
  0.627   0.644   0.655   0.663   0.672   0.681   0.695   0.700
  0.736   0.744   0.747   0.757   0.773   0.783   0.795   0.801
  0.821   0.907   0.944   0.955   0.987   1.007   1.017   1.041
  1.043   1.072   1.084   1.101   1.110   1.119   1.131   1.147
  1.151   1.159   1.169   1.189   1.211   1.225   1.234   1.236
  1.259   1.277   1.284   1.288   1.316   1.326   1.345   1.367
  1.376   1.403   1.421   1.428   1.465   1.488   1.506   1.514
  1.527   1.540   1.554   1.561   1.575   1.580   1.594   1.614
  1.620   1.637   1.641   1.662   1.669   1.681   1.695   1.717
  1.722   1.729   1.745   1.760   1.774   1.786   1.819   1.827
  1.837   1.857   1.865   1.904   1.921   1.934   1.958   1.975
  1.996   2.033   2.051   2.065   2.066   2.077   2.092   2.105
  2.113   2.160   2.174   2.181   2.201   2.245   2.263   2.270
  2.312   2.332   2.369   2.476   2.501   2.503   2.542   2.567
  2.586   2.609   2.620   2.641   2.658   2.672   2.699   2.717
  2.767   2.795   2.825   2.847   2.855   2.881   2.892   2.909
  2.921   2.952   2.970   2.988   3.011   3.028   3.066   3.076
  3.092   3.115   3.127   3.140   3.150   3.161   3.194   3.209
  3.229   3.254   3.261   3.282   3.310   3.314   3.344   3.376
  3.408   3.426   3.460   3.546   3.777   3.825   3.841   3.859
  3.874   3.897   3.912   3.924   3.950   3.992   4.023   4.054
  4.126   4.151   4.170   4.200   4.309   4.352   5.058   5.075
  5.085   5.098   5.124   5.144   5.333   5.380   5.401   5.418
  5.434   5.460   5.576   5.609   5.632   5.651   5.676   5.770
 23.736  23.754  23.802  23.827  23.850  23.894  49.892  49.923
 49.925  49.937  49.958  49.999
 --------------------------------------------------------------

          Ground-State Mulliken Net Atomic Charges

     Atom                 Charge (a.u.)
  ----------------------------------------
      1 C                    -0.154019
      2 O                    -0.061445
      3 C                    -0.196149
      4 C                    -0.155729
      5 O                    -0.194295
      6 C                    -0.311099
      7 C                    -0.477870
      8 O                    -0.269733
      9 O                    -0.227483
     10 C                    -0.490147
     11 H                     0.249854
     12 H                     0.259801
     13 H                     0.270306
     14 H                     0.245865
     15 O                    -0.197852
     16 H                     0.276590
     17 H                     0.257821
     18 H                     0.260856
     19 H                     0.200381
     20 O                    -0.196638
     21 H                     0.168054
     22 H                     0.251807
     23 H                     0.272328
     24 H                     0.218797
  ----------------------------------------
  Sum of atomic charges =    -0.000000

 -----------------------------------------------------------------
                    Cartesian Multipole Moments
 -----------------------------------------------------------------
    Charge (ESU x 10^10)
                -0.0000
    Dipole Moment (Debye)
         X       4.4251      Y      -0.8856      Z      -1.3104
       Tot       4.6992
    Quadrupole Moments (Debye-Ang)
        XX     -70.7827     XY       0.1211     YY     -74.4544
        XZ      -6.9189     YZ       4.9908     ZZ     -72.3976
    Octopole Moments (Debye-Ang^2)
       XXX      63.3433    XXY     -13.2114    XYY       8.1173
       YYY      13.9309    XXZ       5.1068    XYZ       8.5866
       YYZ      -9.4932    XZZ      13.0893    YZZ      -6.3840
       ZZZ      -8.0131
    Hexadecapole Moments (Debye-Ang^3)
      XXXX   -1433.1684   XXXY     -10.7663   XXYY    -333.5646
      XYYY       2.0616   YYYY    -787.6378   XXXZ     -99.2423
      XXYZ      11.0381   XYYZ       4.5530   YYYZ      34.9624
      XXZZ    -271.8925   XYZZ       3.1479   YYZZ    -193.6400
      XZZZ       4.3839   YZZZ       9.4251   ZZZZ    -276.6103
 -----------------------------------------------------------------
 Calculating analytic gradient of the SCF energy
 Gradient of SCF Energy
            1           2           3           4           5           6
    1   0.0010206  -0.0023353   0.0013477  -0.0004657  -0.0040311   0.0024088
    2   0.0009600   0.0000350  -0.0008340   0.0031031  -0.0062636   0.0022037
    3   0.0032969  -0.0011568  -0.0006126   0.0016924   0.0032560  -0.0016651
            7           8           9          10          11          12
    1   0.0026641  -0.0026613  -0.0087703   0.0005275   0.0007289  -0.0002935
    2  -0.0015774   0.0052184   0.0011762  -0.0013819   0.0003497  -0.0010527
    3   0.0009386   0.0068291  -0.0013067  -0.0045148   0.0012004  -0.0017865
           13          14          15          16          17          18
    1  -0.0000100  -0.0009125  -0.0063981   0.0011715   0.0061427   0.0045731
    2  -0.0014592   0.0007402  -0.0016006  -0.0044786  -0.0025024   0.0039100
    3   0.0014725  -0.0014078  -0.0004507  -0.0048763   0.0012898  -0.0031740
           19          20          21          22          23          24
    1  -0.0006957  -0.0042092  -0.0007570   0.0049716   0.0057769   0.0002064
    2   0.0012101   0.0066737  -0.0016302  -0.0047279   0.0033655  -0.0014369
    3   0.0004134   0.0029964   0.0014911  -0.0004836  -0.0018376  -0.0016042
 Max gradient component =       8.770E-03
 RMS gradient           =       3.079E-03
 Gradient time:  CPU 222.64 s  wall 222.62 s
 Geometry Optimization Parameters
   NAtoms,    NIC,     NZ,  NCons,   NDum,   NFix, NCnnct, MaxDiis
       24     180       0       0       0       0       0       0


** GEOMETRY OPTIMIZATION IN DELOCALIZED INTERNAL COORDINATES **
   Searching for a Minimum

   Optimization Cycle:   1

                       Coordinates (Angstroms)
     ATOM                X               Y               Z
      1  C         0.7900171681   -1.5297985151   -0.1517480014
      2  O        -0.6045115300   -1.3960880956   -0.2241815004
      3  C        -1.1762898142   -0.2979298881    0.5184650006
      4  C        -0.5731826961    1.0227100038    0.0306841010
      5  O        -1.0829554811    2.0652275104    0.8479489019
      6  C         0.9480245032    0.9682667825    0.1192043999
      7  C         1.4932727858   -0.2424385246   -0.6282530011
      8  O         2.9002712852   -0.3005890444   -0.3358398021
      9  O         1.4488997198    2.1891107759   -0.4172319997
     10  C        -2.6791823157   -0.3913250670    0.2699826015
     11  H        -0.9675144152   -0.4210269916    1.5880925004
     12  H        -0.8656191948    1.1694122085   -1.0199908988
     13  H         1.2263275026    0.8768892780    1.1796947997
     14  H         1.3251971870   -0.1060985217   -1.7041989009
     15  O         1.1874738648   -1.8345530214    1.1659360982
     16  H         3.3359983772   -0.8384841501   -1.0155738027
     17  H         2.4144420195    2.1607894623   -0.3222039003
     18  H        -0.6025009700    2.8682880039    0.5872330021
     19  H        -3.1727870034    0.4688881397    0.7289549024
     20  O        -2.9875697162   -0.3600833619   -1.1147991982
     21  H        -3.0597906282   -1.3096403619    0.7432082013
     22  H        -2.4625968264   -1.0729889689   -1.5145388990
     23  H         2.1015725694   -1.5073486342    1.2507228977
     24  H         1.0184484560   -2.3697863179   -0.8260705020
   Point Group: c1    Number of degrees of freedom:    66


   Energy is   -687.399768411


 Attempting to Generate Delocalized Internal Coordinates

 66 Hessian modes will be used to form the next step
  Hessian Eigenvalues:
     0.005719    0.007065    0.008385    0.010587    0.012409    0.013082
     0.013126    0.013779    0.014368    0.031243    0.032456    0.044842
     0.048312    0.049313    0.050457    0.050844    0.052999    0.053890
     0.058992    0.060554    0.065711    0.068404    0.070743    0.071395
     0.079871    0.093585    0.105986    0.113442    0.114788    0.138957
     0.145702    0.160000    0.160000    0.160000    0.160000    0.160000
     0.164792    0.171596    0.184516    0.195028    0.195838    0.220843
     0.268734    0.288559    0.290541    0.291475    0.297813    0.335583
     0.335764    0.336340    0.336599    0.339605    0.340450    0.344881
     0.377163    0.398279    0.417950    0.425542    0.426039    0.434320
     0.440565    0.524498    0.530817    0.530914    0.532503    0.533425

 Minimum Search - Taking Simple RFO Step
 Searching for Lamda that Minimizes Along All modes
 Value Taken    Lamda =  -0.00160923
 Step Taken.  Stepsize is  0.143564

                             Maximum     Tolerance    Cnvgd?
         Gradient           0.006424      0.000300      NO
         Displacement       0.048552      0.001200      NO
         Energy change     *********      0.000001      NO


 New Cartesian Coordinates Obtained by Inverse Iteration

 Displacement from previous Coordinates is:  0.279776
 ----------------------------------------------------------------
             Standard Nuclear Orientation (Angstroms)
    I     Atom           X                Y                Z
 ----------------------------------------------------------------
    1      C       0.7962626270    -1.5338144975    -0.1515841084
    2      O      -0.5959719370    -1.3938112425    -0.2320366703
    3      C      -1.1720211654    -0.2945100949     0.5069955488
    4      C      -0.5656070703     1.0268210291     0.0237086393
    5      O      -1.0863590410     2.0681162124     0.8396453593
    6      C       0.9559055971     0.9713293573     0.1187187238
    7      C       1.5019742773    -0.2439653093    -0.6237839618
    8      O       2.9129422114    -0.3014354599    -0.3435629527
    9      O       1.4624254137     2.1915876825    -0.4206582290
   10      C      -2.6767979828    -0.3879210266     0.2722105086
   11      H      -0.9647241652    -0.4200441096     1.5746204185
   12      H      -0.8537121874     1.1832474840    -1.0240649374
   13      H       1.2321822255     0.8935742710     1.1783221408
   14      H       1.3366725288    -0.1113006365    -1.6980786483
   15      O       1.1725916597    -1.8640559661     1.1696096512
   16      H       3.3622228085    -0.8046372439    -1.0319520027
   17      H       2.4215490385     2.1917882902    -0.3202641775
   18      H      -0.6300948345     2.8833858882     0.5974464097
   19      H      -3.1612324087     0.4753492475     0.7299828537
   20      O      -3.0152203873    -0.3769192669    -1.1091045658
   21      H      -3.0521525034    -1.2981390834     0.7569180330
   22      H      -2.5359078817    -1.1036569753    -1.5256399834
   23      H       2.0867485267    -1.5710250792     1.2953458187
   24      H       1.0237694976    -2.3685607698    -0.8272968683
 ----------------------------------------------------------------
 Molecular Point Group                 C1    NOp =  1
 Largest Abelian Subgroup              C1    NOp =  1
 Nuclear Repulsion Energy =   835.5974596370 hartrees
 There are       48 alpha and       48 beta electrons
 Applying Cartesian multipole field
    Component          Value
    ---------          -----
     (2,0,0)        1.00000E-11
     (0,2,0)        2.00000E-11
     (0,0,2)       -3.00000E-11
 Nucleus-field energy     =     0.0000000182 hartrees
 Requested basis set is 6-311++G(d,p)
 There are 132 shells and 348 basis functions
 A cutoff of  1.0D-11 yielded   7695 shell pairs
 There are     53735 function pairs (     57353 Cartesian)
 Smallest overlap matrix eigenvalue = 4.22E-06
 Guess MOs from SCF MO coefficient file
 Reading MOs from coefficient file
 Reading MOs from coefficient file
 A restricted hybrid HF-DFT SCF calculation will be
 performed using Pulay DIIS extrapolation
 Exchange:     0.2000 Hartree-Fock + 0.0800 Slater + 0.7200 B88
 Correlation:  0.1900 VWN1RPA + 0.8100 LYP
 Using SG-1 standard quadrature grid
 SCF converges when DIIS error is below 1.0E-08
 Geometry optimization detected.  Setting ReadMinima to 0
 Setting SaveMinima to 0
 ---------------------------------------
  Cycle       Energy         DIIS Error
 ---------------------------------------
    1    -687.4102860694      4.60E-04
    2    -687.4004867615      8.32E-05
    3    -687.4004669923      9.52E-05
    4    -687.4005684940      2.45E-05
    5    -687.4005741518      5.37E-06
    6    -687.4005736242      1.89E-06
    7    -687.4005738660      5.91E-07
    8    -687.4005738835      1.50E-07
    9    -687.4005738764      2.99E-08
   10    -687.4005738761      1.24E-08
   11    -687.4005738794      2.60E-09 Convergence criterion met
 ---------------------------------------
 SCF time:  CPU 520.66 s  wall 521.11 s
 SCF   energy in the final basis set = -687.4005738794
 Total energy in the final basis set = -687.4005738794

 --------------------------------------------------------------

                    Orbital Energies (a.u.)
 --------------------------------------------------------------

 Alpha MOs
 -- Occupied --
-19.170 -19.154 -19.146 -19.144 -19.133 -19.122 -10.294 -10.254
-10.243 -10.235 -10.235 -10.218  -1.097  -1.069  -1.053  -1.033
 -1.029  -1.017  -0.804  -0.789  -0.702  -0.668  -0.638  -0.594
 -0.572  -0.551  -0.543  -0.534  -0.505  -0.499  -0.495  -0.480
 -0.447  -0.431  -0.423  -0.418  -0.400  -0.385  -0.373  -0.364
 -0.351  -0.341  -0.335  -0.318  -0.306  -0.290  -0.284  -0.278
 -- Virtual --
 -0.034  -0.011  -0.000   0.002   0.018   0.022   0.028   0.030
  0.040   0.052   0.060   0.066   0.067   0.077   0.082   0.084
  0.097   0.099   0.100   0.105   0.108   0.112   0.120   0.121
  0.127   0.130   0.133   0.140   0.144   0.145   0.148   0.157
  0.158   0.167   0.168   0.173   0.179   0.183   0.185   0.189
  0.201   0.205   0.213   0.218   0.221   0.228   0.234   0.245
  0.250   0.255   0.261   0.267   0.269   0.276   0.279   0.288
  0.290   0.294   0.301   0.303   0.309   0.314   0.322   0.326
  0.331   0.335   0.339   0.343   0.350   0.358   0.364   0.369
  0.370   0.377   0.379   0.384   0.393   0.397   0.415   0.420
  0.431   0.438   0.448   0.458   0.503   0.515   0.528   0.540
  0.555   0.559   0.574   0.576   0.593   0.600   0.605   0.612
  0.627   0.642   0.656   0.663   0.674   0.682   0.696   0.701
  0.737   0.745   0.747   0.758   0.774   0.784   0.797   0.803
  0.823   0.907   0.948   0.956   0.984   1.009   1.017   1.041
  1.043   1.074   1.084   1.103   1.111   1.117   1.133   1.146
  1.151   1.162   1.171   1.189   1.211   1.225   1.233   1.235
  1.263   1.275   1.288   1.289   1.318   1.333   1.353   1.371
  1.379   1.406   1.422   1.430   1.463   1.488   1.509   1.517
  1.525   1.539   1.551   1.559   1.577   1.579   1.585   1.614
  1.622   1.636   1.639   1.665   1.671   1.676   1.697   1.717
  1.719   1.726   1.743   1.754   1.772   1.785   1.818   1.826
  1.839   1.851   1.867   1.905   1.923   1.940   1.959   1.975
  1.995   2.034   2.055   2.066   2.072   2.079   2.096   2.108
  2.114   2.163   2.178   2.186   2.205   2.245   2.261   2.273
  2.316   2.331   2.371   2.478   2.504   2.508   2.549   2.569
  2.587   2.612   2.621   2.637   2.658   2.665   2.686   2.717
  2.766   2.793   2.823   2.843   2.849   2.875   2.892   2.909
  2.917   2.951   2.969   2.988   3.007   3.027   3.064   3.077
  3.096   3.115   3.128   3.144   3.152   3.160   3.191   3.207
  3.230   3.254   3.265   3.280   3.311   3.314   3.340   3.375
  3.405   3.424   3.458   3.544   3.781   3.835   3.856   3.866
  3.886   3.907   3.914   3.925   3.951   3.991   4.019   4.048
  4.124   4.149   4.170   4.201   4.307   4.352   5.056   5.074
  5.084   5.096   5.124   5.142   5.331   5.378   5.394   5.410
  5.425   5.452   5.589   5.621   5.647   5.663   5.692   5.772
 23.737  23.754  23.801  23.824  23.851  23.893  49.896  49.925
 49.927  49.940  49.959  50.000
 --------------------------------------------------------------

          Ground-State Mulliken Net Atomic Charges

     Atom                 Charge (a.u.)
  ----------------------------------------
      1 C                    -0.156622
      2 O                    -0.057285
      3 C                    -0.202126
      4 C                    -0.152711
      5 O                    -0.201124
      6 C                    -0.302921
      7 C                    -0.458689
      8 O                    -0.274511
      9 O                    -0.233215
     10 C                    -0.488495
     11 H                     0.248731
     12 H                     0.258815
     13 H                     0.271249
     14 H                     0.244045
     15 O                    -0.204944
     16 H                     0.276102
     17 H                     0.258775
     18 H                     0.263103
     19 H                     0.204023
     20 O                    -0.202721
     21 H                     0.167101
     22 H                     0.253178
     23 H                     0.271134
     24 H                     0.219109
  ----------------------------------------
  Sum of atomic charges =    -0.000000

 -----------------------------------------------------------------
                    Cartesian Multipole Moments
 -----------------------------------------------------------------
    Charge (ESU x 10^10)
                 0.0000
    Dipole Moment (Debye)
         X       4.3699      Y      -0.8362      Z      -1.2530
       Tot       4.6222
    Quadrupole Moments (Debye-Ang)
        XX     -70.6328     XY       0.2164     YY     -74.0403
        XZ      -6.6465     YZ       5.0245     ZZ     -72.0536
    Octopole Moments (Debye-Ang^2)
       XXX      63.7014    XXY     -13.2791    XYY       7.7467
       YYY      15.6229    XXZ       4.5999    XYZ       7.5522
       YYZ      -8.9288    XZZ      13.1497    YZZ      -6.6828
       ZZZ      -7.5578
    Hexadecapole Moments (Debye-Ang^3)
      XXXX   -1444.7168   XXXY      -8.2791   XXYY    -332.7677
      XYYY       1.3380   YYYY    -790.2956   XXXZ     -99.5955
      XXYZ      11.5142   XYYZ       6.5374   YYYZ      37.1605
      XXZZ    -269.5892   XYZZ       2.5379   YYZZ    -193.4708
      XZZZ       6.1277   YZZZ      10.2222   ZZZZ    -275.1053
 -----------------------------------------------------------------
 Calculating analytic gradient of the SCF energy
 Gradient of SCF Energy
            1           2           3           4           5           6
    1   0.0006211  -0.0002603   0.0003876  -0.0003990  -0.0003540  -0.0004805
    2  -0.0003518  -0.0005012  -0.0002701  -0.0000956  -0.0001268   0.0003525
    3   0.0013681  -0.0006761   0.0007460   0.0008850  -0.0002562  -0.0005432
            7           8           9          10          11          12
    1  -0.0006113   0.0003838  -0.0002813  -0.0005995   0.0002330  -0.0001418
    2   0.0000614   0.0010195   0.0001874   0.0009673   0.0000266  -0.0002183
    3  -0.0005220  -0.0002978   0.0004572  -0.0004414  -0.0002100  -0.0000550
           13          14          15          16          17          18
    1  -0.0000717   0.0004643  -0.0011194   0.0006063   0.0008903   0.0004546
    2  -0.0001096   0.0005310  -0.0010903  -0.0009362   0.0002689   0.0009067
    3   0.0001492  -0.0000912  -0.0001469  -0.0002626  -0.0002651   0.0001075
           19          20          21          22          23          24
    1   0.0000721  -0.0010010  -0.0002834   0.0007837   0.0012054  -0.0004989
    2   0.0000094  -0.0002898  -0.0000543  -0.0005465   0.0006174  -0.0003575
    3   0.0005438   0.0000396   0.0001172  -0.0007616   0.0003644  -0.0002489
 Max gradient component =       1.368E-03
 RMS gradient           =       5.444E-04
 Gradient time:  CPU 222.01 s  wall 222.02 s
 Geometry Optimization Parameters
   NAtoms,    NIC,     NZ,  NCons,   NDum,   NFix, NCnnct, MaxDiis
       24     180       0       0       0       0       0       0

 Cartesian Hessian Update
 Hessian Updated using BFGS Update


** GEOMETRY OPTIMIZATION IN DELOCALIZED INTERNAL COORDINATES **
   Searching for a Minimum

   Optimization Cycle:   2

                       Coordinates (Angstroms)
     ATOM                X               Y               Z
      1  C         0.7962626270   -1.5338144975   -0.1515841084
      2  O        -0.5959719370   -1.3938112425   -0.2320366703
      3  C        -1.1720211654   -0.2945100949    0.5069955488
      4  C        -0.5656070703    1.0268210291    0.0237086393
      5  O        -1.0863590410    2.0681162124    0.8396453593
      6  C         0.9559055971    0.9713293573    0.1187187238
      7  C         1.5019742773   -0.2439653093   -0.6237839618
      8  O         2.9129422114   -0.3014354599   -0.3435629527
      9  O         1.4624254137    2.1915876825   -0.4206582290
     10  C        -2.6767979828   -0.3879210266    0.2722105086
     11  H        -0.9647241652   -0.4200441096    1.5746204185
     12  H        -0.8537121874    1.1832474840   -1.0240649374
     13  H         1.2321822255    0.8935742710    1.1783221408
     14  H         1.3366725288   -0.1113006365   -1.6980786483
     15  O         1.1725916597   -1.8640559661    1.1696096512
     16  H         3.3622228085   -0.8046372439   -1.0319520027
     17  H         2.4215490385    2.1917882902   -0.3202641775
     18  H        -0.6300948345    2.8833858882    0.5974464097
     19  H        -3.1612324087    0.4753492475    0.7299828537
     20  O        -3.0152203873   -0.3769192669   -1.1091045658
     21  H        -3.0521525034   -1.2981390834    0.7569180330
     22  H        -2.5359078817   -1.1036569753   -1.5256399834
     23  H         2.0867485267   -1.5710250792    1.2953458187
     24  H         1.0237694976   -2.3685607698   -0.8272968683
   Point Group: c1    Number of degrees of freedom:    66


   Energy is   -687.400573879

 Hessian Updated using BFGS Update

 63 Hessian modes will be used to form the next step
  Hessian Eigenvalues:
     0.005780    0.007063    0.008356    0.010084    0.012317    0.012807
     0.013094    0.013743    0.014298    0.031005    0.032438    0.044867
     0.048311    0.049665    0.050782    0.050885    0.053140    0.053876
     0.059321    0.060912    0.065697    0.068501    0.070963    0.071380
     0.079629    0.093994    0.106004    0.113490    0.114771    0.139129
     0.146001    0.159446    0.164482    0.171124    0.173412    0.184774
     0.195513    0.196649    0.221745    0.270798    0.288862    0.291157
     0.293933    0.299173    0.333945    0.335745    0.336346    0.336519
     0.339510    0.340856    0.344581    0.377734    0.399648    0.419057
     0.425668    0.430745    0.433226    0.443532    0.493917    0.526907
     0.530897    0.532057    0.533077

 Minimum Search - Taking Simple RFO Step
 Searching for Lamda that Minimizes Along All modes
 Value Taken    Lamda =  -0.00015943
 Step Taken.  Stepsize is  0.094810

                             Maximum     Tolerance    Cnvgd?
         Gradient           0.001606      0.000300      NO
         Displacement       0.037258      0.001200      NO
         Energy change     -0.000805      0.000001      NO


 New Cartesian Coordinates Obtained by Inverse Iteration

 Displacement from previous Coordinates is:  0.102865
 ----------------------------------------------------------------
             Standard Nuclear Orientation (Angstroms)
    I     Atom           X                Y                Z
 ----------------------------------------------------------------
    1      C       0.7965638353    -1.5349509911    -0.1525961848
    2      O      -0.5946235662    -1.3943620336    -0.2352052011
    3      C      -1.1691904360    -0.2957803392     0.5040881034
    4      C      -0.5636533197     1.0240994895     0.0187997008
    5      O      -1.0876261710     2.0620884263     0.8362778370
    6      C       0.9568682482     0.9695234741     0.1172799376
    7      C       1.5043845920    -0.2473758940    -0.6197852917
    8      O       2.9123409221    -0.3065284234    -0.3302355709
    9      O       1.4609443988     2.1865137451    -0.4305829057
   10      C      -2.6730408839    -0.3886665402     0.2762934834
   11      H      -0.9609628546    -0.4218320194     1.5715588401
   12      H      -0.8507187248     1.1823207055    -1.0286391391
   13      H       1.2328210184     0.8996042730     1.1770453233
   14      H       1.3424150115    -0.1189501902    -1.6947417491
   15      O       1.1675742183    -1.8624706304     1.1706561516
   16      H       3.3679642785    -0.7845694693    -1.0301182969
   17      H       2.4176184095     2.1916641833    -0.3213532899
   18      H      -0.6402869953     2.8791201210     0.5896060484
   19      H      -3.1552252906     0.4705898042     0.7426695752
   20      O      -3.0181799808    -0.3573580683    -1.1023465941
   21      H      -3.0459867259    -1.3037022511     0.7522966761
   22      H      -2.5576757467    -1.0890289261    -1.5273591326
   23      H       2.0826293297    -1.5794015716     1.2973387897
   24      H       1.0304912805    -2.3691441733    -0.8254501109
 ----------------------------------------------------------------
 Molecular Point Group                 C1    NOp =  1
 Largest Abelian Subgroup              C1    NOp =  1
 Nuclear Repulsion Energy =   836.2427903828 hartrees
 There are       48 alpha and       48 beta electrons
 Applying Cartesian multipole field
    Component          Value
    ---------          -----
     (2,0,0)        1.00000E-11
     (0,2,0)        2.00000E-11
     (0,0,2)       -3.00000E-11
 Nucleus-field energy     =     0.0000000182 hartrees
 Requested basis set is 6-311++G(d,p)
 There are 132 shells and 348 basis functions
 A cutoff of  1.0D-11 yielded   7699 shell pairs
 There are     53780 function pairs (     57403 Cartesian)
 Smallest overlap matrix eigenvalue = 4.21E-06
 Guess MOs from SCF MO coefficient file
 Reading MOs from coefficient file
 Reading MOs from coefficient file
 A restricted hybrid HF-DFT SCF calculation will be
 performed using Pulay DIIS extrapolation
 Exchange:     0.2000 Hartree-Fock + 0.0800 Slater + 0.7200 B88
 Correlation:  0.1900 VWN1RPA + 0.8100 LYP
 Using SG-1 standard quadrature grid
 SCF converges when DIIS error is below 1.0E-08
 Geometry optimization detected.  Setting ReadMinima to 0
 Setting SaveMinima to 0
 ---------------------------------------
  Cycle       Energy         DIIS Error
 ---------------------------------------
    1    -687.4072523028      2.07E-04
    2    -687.4006605531      3.25E-05
    3    -687.4006598304      3.45E-05
    4    -687.4006713968      1.07E-05
    5    -687.4006724724      1.79E-06
    6    -687.4006725959      7.66E-07
    7    -687.4006725736      2.03E-07
    8    -687.4006725635      5.15E-08
    9    -687.4006725654      1.31E-08
   10    -687.4006725682      4.54E-09 Convergence criterion met
 ---------------------------------------
 SCF time:  CPU 473.14 s  wall 473.59 s
 SCF   energy in the final basis set = -687.4006725682
 Total energy in the final basis set = -687.4006725682

 --------------------------------------------------------------

                    Orbital Energies (a.u.)
 --------------------------------------------------------------

 Alpha MOs
 -- Occupied --
-19.170 -19.153 -19.146 -19.143 -19.133 -19.122 -10.293 -10.253
-10.242 -10.234 -10.234 -10.217  -1.098  -1.069  -1.053  -1.033
 -1.029  -1.017  -0.804  -0.789  -0.702  -0.667  -0.638  -0.594
 -0.572  -0.551  -0.543  -0.535  -0.504  -0.499  -0.495  -0.479
 -0.446  -0.431  -0.423  -0.418  -0.399  -0.385  -0.372  -0.364
 -0.351  -0.342  -0.335  -0.317  -0.306  -0.290  -0.284  -0.278
 -- Virtual --
 -0.034  -0.010  -0.000   0.003   0.018   0.022   0.028   0.030
  0.040   0.052   0.060   0.066   0.067   0.077   0.082   0.084
  0.097   0.099   0.100   0.105   0.108   0.112   0.120   0.121
  0.127   0.130   0.133   0.140   0.144   0.146   0.148   0.157
  0.159   0.167   0.169   0.174   0.179   0.184   0.186   0.189
  0.201   0.206   0.213   0.218   0.221   0.229   0.235   0.246
  0.250   0.255   0.261   0.267   0.270   0.277   0.279   0.288
  0.291   0.294   0.301   0.304   0.309   0.315   0.322   0.326
  0.331   0.335   0.339   0.343   0.350   0.358   0.364   0.368
  0.371   0.377   0.380   0.385   0.393   0.397   0.414   0.420
  0.431   0.438   0.448   0.459   0.503   0.516   0.529   0.541
  0.556   0.560   0.574   0.577   0.593   0.600   0.606   0.613
  0.627   0.642   0.657   0.663   0.675   0.683   0.697   0.701
  0.737   0.746   0.748   0.758   0.774   0.784   0.798   0.803
  0.824   0.907   0.949   0.957   0.983   1.009   1.019   1.041
  1.044   1.073   1.083   1.103   1.109   1.118   1.133   1.147
  1.152   1.163   1.171   1.190   1.211   1.226   1.234   1.236
  1.264   1.274   1.290   1.290   1.319   1.334   1.357   1.370
  1.380   1.405   1.421   1.431   1.462   1.489   1.510   1.516
  1.525   1.539   1.551   1.560   1.576   1.580   1.586   1.614
  1.624   1.638   1.640   1.665   1.671   1.678   1.698   1.717
  1.719   1.726   1.745   1.756   1.772   1.786   1.819   1.828
  1.840   1.851   1.868   1.907   1.924   1.943   1.961   1.977
  1.997   2.035   2.056   2.068   2.075   2.081   2.098   2.109
  2.117   2.165   2.180   2.189   2.205   2.245   2.263   2.273
  2.318   2.332   2.371   2.479   2.505   2.509   2.551   2.571
  2.587   2.615   2.622   2.638   2.660   2.665   2.687   2.719
  2.769   2.795   2.824   2.844   2.851   2.877   2.892   2.911
  2.919   2.953   2.971   2.992   3.009   3.028   3.065   3.078
  3.098   3.117   3.130   3.146   3.153   3.162   3.195   3.208
  3.232   3.255   3.267   3.282   3.312   3.315   3.343   3.377
  3.407   3.426   3.462   3.545   3.782   3.836   3.857   3.869
  3.887   3.909   3.916   3.928   3.953   3.994   4.020   4.049
  4.125   4.151   4.172   4.203   4.310   4.355   5.057   5.074
  5.085   5.098   5.125   5.144   5.333   5.381   5.397   5.412
  5.427   5.454   5.594   5.624   5.651   5.667   5.696   5.773
 23.738  23.758  23.803  23.827  23.854  23.895  49.896  49.926
 49.929  49.941  49.960  50.001
 --------------------------------------------------------------

          Ground-State Mulliken Net Atomic Charges

     Atom                 Charge (a.u.)
  ----------------------------------------
      1 C                    -0.155443
      2 O                    -0.055760
      3 C                    -0.203826
      4 C                    -0.157237
      5 O                    -0.200663
      6 C                    -0.300202
      7 C                    -0.456401
      8 O                    -0.274359
      9 O                    -0.232566
     10 C                    -0.491221
     11 H                     0.249359
     12 H                     0.259943
     13 H                     0.271303
     14 H                     0.243455
     15 O                    -0.205871
     16 H                     0.276304
     17 H                     0.258456
     18 H                     0.262981
     19 H                     0.204580
     20 O                    -0.202591
     21 H                     0.166869
     22 H                     0.252676
     23 H                     0.270594
     24 H                     0.219620
  ----------------------------------------
  Sum of atomic charges =    -0.000000

 -----------------------------------------------------------------
                    Cartesian Multipole Moments
 -----------------------------------------------------------------
    Charge (ESU x 10^10)
                -0.0000
    Dipole Moment (Debye)
         X       4.3533      Y      -0.8244      Z      -1.2849
       Tot       4.6132
    Quadrupole Moments (Debye-Ang)
        XX     -70.4312     XY       0.4089     YY     -73.9967
        XZ      -6.6038     YZ       5.0407     ZZ     -71.9854
    Octopole Moments (Debye-Ang^2)
       XXX      63.7906    XXY     -13.4523    XYY       7.4595
       YYY      15.9307    XXZ       3.8780    XYZ       7.2450
       YYZ      -8.7327    XZZ      12.9226    YZZ      -6.6993
       ZZZ      -7.7033
    Hexadecapole Moments (Debye-Ang^3)
      XXXX   -1442.1307   XXXY      -3.7991   XXYY    -332.0548
      XYYY       2.0556   YYYY    -787.4121   XXXZ     -99.6848
      XXYZ      12.4345   XYYZ       7.0012   YYYZ      37.9007
      XXZZ    -267.9605   XYZZ       3.1310   YYZZ    -193.1203
      XZZZ       6.5325   YZZZ      11.4044   ZZZZ    -274.0116
 -----------------------------------------------------------------
 Calculating analytic gradient of the SCF energy
 Gradient of SCF Energy
            1           2           3           4           5           6
    1   0.0003697  -0.0001543   0.0001353   0.0001073   0.0001857   0.0002769
    2  -0.0003361   0.0002677   0.0002081   0.0000853   0.0002831  -0.0000727
    3  -0.0000400   0.0001035   0.0003982  -0.0002888  -0.0005268   0.0002552
            7           8           9          10          11          12
    1  -0.0002641   0.0002685   0.0004708  -0.0001171  -0.0000850  -0.0001125
    2  -0.0002189   0.0003739  -0.0001827  -0.0002026  -0.0001413   0.0000165
    3  -0.0003718  -0.0005619   0.0004452   0.0000038  -0.0001677   0.0000558
           13          14          15          16          17          18
    1  -0.0000524   0.0000646   0.0005647  -0.0002587  -0.0005821  -0.0001756
    2   0.0001137   0.0000078   0.0000066  -0.0000768   0.0000216  -0.0004865
    3   0.0000051   0.0001444  -0.0005174   0.0005351  -0.0003051   0.0003390
           19          20          21          22          23          24
    1   0.0001495  -0.0000438  -0.0001068  -0.0000168  -0.0005512  -0.0000726
    2  -0.0000329  -0.0005633   0.0002116   0.0005670   0.0000730   0.0000778
    3  -0.0001672   0.0000208   0.0000533   0.0002136   0.0002130   0.0001608
 Max gradient component =       5.821E-04
 RMS gradient           =       2.782E-04
 Gradient time:  CPU 222.41 s  wall 222.41 s
 Geometry Optimization Parameters
   NAtoms,    NIC,     NZ,  NCons,   NDum,   NFix, NCnnct, MaxDiis
       24     180       0       0       0       0       0       0

 Cartesian Hessian Update
 Hessian Updated using BFGS Update


** GEOMETRY OPTIMIZATION IN DELOCALIZED INTERNAL COORDINATES **
   Searching for a Minimum

   Optimization Cycle:   3

                       Coordinates (Angstroms)
     ATOM                X               Y               Z
      1  C         0.7965638353   -1.5349509911   -0.1525961848
      2  O        -0.5946235662   -1.3943620336   -0.2352052011
      3  C        -1.1691904360   -0.2957803392    0.5040881034
      4  C        -0.5636533197    1.0240994895    0.0187997008
      5  O        -1.0876261710    2.0620884263    0.8362778370
      6  C         0.9568682482    0.9695234741    0.1172799376
      7  C         1.5043845920   -0.2473758940   -0.6197852917
      8  O         2.9123409221   -0.3065284234   -0.3302355709
      9  O         1.4609443988    2.1865137451   -0.4305829057
     10  C        -2.6730408839   -0.3886665402    0.2762934834
     11  H        -0.9609628546   -0.4218320194    1.5715588401
     12  H        -0.8507187248    1.1823207055   -1.0286391391
     13  H         1.2328210184    0.8996042730    1.1770453233
     14  H         1.3424150115   -0.1189501902   -1.6947417491
     15  O         1.1675742183   -1.8624706304    1.1706561516
     16  H         3.3679642785   -0.7845694693   -1.0301182969
     17  H         2.4176184095    2.1916641833   -0.3213532899
     18  H        -0.6402869953    2.8791201210    0.5896060484
     19  H        -3.1552252906    0.4705898042    0.7426695752
     20  O        -3.0181799808   -0.3573580683   -1.1023465941
     21  H        -3.0459867259   -1.3037022511    0.7522966761
     22  H        -2.5576757467   -1.0890289261   -1.5273591326
     23  H         2.0826293297   -1.5794015716    1.2973387897
     24  H         1.0304912805   -2.3691441733   -0.8254501109
   Point Group: c1    Number of degrees of freedom:    66


   Energy is   -687.400672568

 Hessian Updated using BFGS Update

 64 Hessian modes will be used to form the next step
  Hessian Eigenvalues:
     0.004912    0.006636    0.007175    0.008539    0.011922    0.012594
     0.013101    0.013812    0.014261    0.031161    0.032499    0.044881
     0.048335    0.049802    0.050821    0.051987    0.053521    0.055701
     0.059273    0.061304    0.065790    0.068570    0.071146    0.073888
     0.080267    0.094291    0.106862    0.113664    0.114882    0.139165
     0.147566    0.159645    0.160812    0.165319    0.171393    0.172428
     0.184843    0.196030    0.196239    0.221673    0.271311    0.289227
     0.291184    0.295058    0.302421    0.335721    0.335788    0.336425
     0.336520    0.339803    0.340633    0.345344    0.377699    0.399717
     0.419620    0.425611    0.431902    0.434099    0.449009    0.526014
     0.530849    0.531905    0.533032    0.571438

 Minimum Search - Taking Simple RFO Step
 Searching for Lamda that Minimizes Along All modes
 Value Taken    Lamda =  -0.00006991
 Step Taken.  Stepsize is  0.103470

                             Maximum     Tolerance    Cnvgd?
         Gradient           0.000668      0.000300      NO
         Displacement       0.052044      0.001200      NO
         Energy change     -0.000099      0.000001      NO


 New Cartesian Coordinates Obtained by Inverse Iteration

 Displacement from previous Coordinates is:  0.087499
 ----------------------------------------------------------------
             Standard Nuclear Orientation (Angstroms)
    I     Atom           X                Y                Z
 ----------------------------------------------------------------
    1      C       0.7957956013    -1.5358330436    -0.1493172379
    2      O      -0.5943235632    -1.3949050150    -0.2348439649
    3      C      -1.1682139909    -0.2957774037     0.5033056752
    4      C      -0.5625187661     1.0238395559     0.0180291182
    5      O      -1.0864605257     2.0618814496     0.8360487181
    6      C       0.9579622121     0.9695278284     0.1157561992
    7      C       1.5060677960    -0.2502800897    -0.6156351775
    8      O       2.9128576686    -0.3132706879    -0.3229787269
    9      O       1.4623171498     2.1837934824    -0.4386440323
   10      C      -2.6712419499    -0.3887458778     0.2770315787
   11      H      -0.9599524222    -0.4206791900     1.5712403978
   12      H      -0.8492149175     1.1823831375    -1.0293182929
   13      H       1.2345981248     0.9045017563     1.1754414673
   14      H       1.3455490417    -0.1244801414    -1.6912510742
   15      O       1.1640305636    -1.8623338530     1.1754821475
   16      H       3.3730394043    -0.7632513666    -1.0381725998
   17      H       2.4175208894     2.1939265560    -0.3168215512
   18      H      -0.6489086487     2.8811064232     0.5792004136
   19      H      -3.1544388526     0.4655491496     0.7515921904
   20      O      -3.0183753700    -0.3448236864    -1.1008816437
   21      H      -3.0411346084    -1.3092722252     0.7446380358
   22      H      -2.5759028894    -1.0850086471    -1.5300579676
   23      H       2.0845854929    -1.5959411531     1.2964529092
   24      H       1.0318074073    -2.3705042577    -0.8207995823
 ----------------------------------------------------------------
 Molecular Point Group                 C1    NOp =  1
 Largest Abelian Subgroup              C1    NOp =  1
 Nuclear Repulsion Energy =   836.2499634786 hartrees
 There are       48 alpha and       48 beta electrons
 Applying Cartesian multipole field
    Component          Value
    ---------          -----
     (2,0,0)        1.00000E-11
     (0,2,0)        2.00000E-11
     (0,0,2)       -3.00000E-11
 Nucleus-field energy     =     0.0000000182 hartrees
 Requested basis set is 6-311++G(d,p)
 There are 132 shells and 348 basis functions
 A cutoff of  1.0D-11 yielded   7697 shell pairs
 There are     53774 function pairs (     57397 Cartesian)
 Smallest overlap matrix eigenvalue = 4.20E-06
 Guess MOs from SCF MO coefficient file
 Reading MOs from coefficient file
 Reading MOs from coefficient file
 A restricted hybrid HF-DFT SCF calculation will be
 performed using Pulay DIIS extrapolation
 Exchange:     0.2000 Hartree-Fock + 0.0800 Slater + 0.7200 B88
 Correlation:  0.1900 VWN1RPA + 0.8100 LYP
 Using SG-1 standard quadrature grid
 SCF converges when DIIS error is below 1.0E-08
 Geometry optimization detected.  Setting ReadMinima to 0
 Setting SaveMinima to 0
 ---------------------------------------
  Cycle       Energy         DIIS Error
 ---------------------------------------
    1    -687.4016189368      1.76E-04
    2    -687.4007133834      2.94E-05
    3    -687.4007187865      1.83E-05
    4    -687.4007209984      1.14E-05
    5    -687.4007224385      1.63E-06
    6    -687.4007223737      7.06E-07
    7    -687.4007223691      1.15E-07
    8    -687.4007223711      6.23E-08
    9    -687.4007223718      1.29E-08
   10    -687.4007223704      4.13E-09 Convergence criterion met
 ---------------------------------------
 SCF time:  CPU 469.88 s  wall 470.25 s
 SCF   energy in the final basis set = -687.4007223704
 Total energy in the final basis set = -687.4007223704

 --------------------------------------------------------------

                    Orbital Energies (a.u.)
 --------------------------------------------------------------

 Alpha MOs
 -- Occupied --
-19.170 -19.153 -19.146 -19.142 -19.132 -19.122 -10.293 -10.253
-10.242 -10.234 -10.234 -10.217  -1.097  -1.069  -1.053  -1.033
 -1.028  -1.017  -0.804  -0.789  -0.702  -0.667  -0.638  -0.594
 -0.571  -0.550  -0.543  -0.535  -0.504  -0.499  -0.496  -0.478
 -0.446  -0.431  -0.422  -0.417  -0.398  -0.384  -0.371  -0.365
 -0.351  -0.342  -0.335  -0.317  -0.305  -0.289  -0.283  -0.278
 -- Virtual --
 -0.033  -0.010  -0.000   0.003   0.018   0.022   0.028   0.030
  0.040   0.052   0.060   0.066   0.067   0.077   0.082   0.085
  0.097   0.099   0.100   0.106   0.107   0.112   0.120   0.122
  0.127   0.130   0.133   0.140   0.144   0.146   0.149   0.157
  0.159   0.167   0.170   0.174   0.179   0.184   0.186   0.190
  0.200   0.206   0.214   0.218   0.222   0.229   0.235   0.246
  0.250   0.255   0.261   0.268   0.270   0.277   0.279   0.288
  0.292   0.294   0.302   0.304   0.309   0.315   0.323   0.327
  0.331   0.335   0.339   0.343   0.350   0.358   0.364   0.368
  0.371   0.378   0.381   0.385   0.393   0.397   0.414   0.420
  0.430   0.438   0.448   0.459   0.502   0.516   0.530   0.542
  0.557   0.560   0.574   0.577   0.593   0.600   0.606   0.613
  0.628   0.641   0.657   0.663   0.675   0.684   0.697   0.701
  0.738   0.746   0.749   0.758   0.774   0.784   0.798   0.803
  0.824   0.906   0.949   0.957   0.983   1.009   1.019   1.041
  1.044   1.073   1.082   1.104   1.108   1.118   1.133   1.148
  1.154   1.163   1.171   1.190   1.211   1.227   1.234   1.237
  1.264   1.274   1.291   1.292   1.319   1.335   1.360   1.370
  1.382   1.404   1.421   1.432   1.461   1.489   1.510   1.515
  1.525   1.540   1.549   1.561   1.576   1.579   1.586   1.613
  1.624   1.638   1.640   1.665   1.671   1.678   1.698   1.717
  1.719   1.726   1.747   1.758   1.772   1.787   1.820   1.829
  1.840   1.852   1.870   1.908   1.924   1.946   1.963   1.977
  1.997   2.035   2.056   2.068   2.076   2.081   2.098   2.110
  2.117   2.166   2.180   2.190   2.205   2.245   2.263   2.273
  2.318   2.332   2.372   2.479   2.505   2.510   2.552   2.573
  2.586   2.616   2.625   2.638   2.661   2.665   2.686   2.721
  2.771   2.795   2.824   2.844   2.852   2.877   2.892   2.912
  2.919   2.953   2.971   2.994   3.010   3.029   3.064   3.078
  3.098   3.118   3.130   3.147   3.154   3.163   3.197   3.208
  3.232   3.254   3.268   3.284   3.312   3.314   3.343   3.378
  3.407   3.427   3.464   3.547   3.783   3.836   3.856   3.869
  3.886   3.909   3.917   3.929   3.953   3.995   4.020   4.049
  4.125   4.151   4.172   4.204   4.311   4.356   5.058   5.074
  5.085   5.099   5.125   5.145   5.335   5.383   5.398   5.412
  5.426   5.455   5.594   5.623   5.651   5.667   5.697   5.775
 23.739  23.759  23.804  23.827  23.855  23.895  49.896  49.926
 49.929  49.941  49.960  50.002
 --------------------------------------------------------------

          Ground-State Mulliken Net Atomic Charges

     Atom                 Charge (a.u.)
  ----------------------------------------
      1 C                    -0.155233
      2 O                    -0.054889
      3 C                    -0.201567
      4 C                    -0.164653
      5 O                    -0.200806
      6 C                    -0.295721
      7 C                    -0.454419
      8 O                    -0.274840
      9 O                    -0.232823
     10 C                    -0.492210
     11 H                     0.249332
     12 H                     0.260301
     13 H                     0.271330
     14 H                     0.242710
     15 O                    -0.205955
     16 H                     0.276744
     17 H                     0.258462
     18 H                     0.263303
     19 H                     0.205062
     20 O                    -0.202976
     21 H                     0.166853
     22 H                     0.252595
     23 H                     0.269755
     24 H                     0.219643
  ----------------------------------------
  Sum of atomic charges =    -0.000000

 -----------------------------------------------------------------
                    Cartesian Multipole Moments
 -----------------------------------------------------------------
    Charge (ESU x 10^10)
                -0.0000
    Dipole Moment (Debye)
         X       4.3178      Y      -0.8186      Z      -1.3205
       Tot       4.5888
    Quadrupole Moments (Debye-Ang)
        XX     -70.2010     XY       0.5865     YY     -73.9160
        XZ      -6.5756     YZ       5.0414     ZZ     -71.9951
    Octopole Moments (Debye-Ang^2)
       XXX      63.5976    XXY     -13.5121    XYY       7.1778
       YYY      16.1007    XXZ       3.2399    XYZ       6.9711
       YYZ      -8.6733    XZZ      12.8061    YZZ      -6.8163
       ZZZ      -8.0417
    Hexadecapole Moments (Debye-Ang^3)
      XXXX   -1439.5567   XXXY       0.1442   XXYY    -331.5532
      XYYY       2.4233   YYYY    -786.1001   XXXZ    -100.0170
      XXYZ      13.2043   XYYZ       7.8990   YYYZ      38.2643
      XXZZ    -266.7040   XYZZ       3.5519   YYZZ    -193.4334
      XZZZ       6.3483   YZZZ      12.4305   ZZZZ    -274.0629
 -----------------------------------------------------------------
 Calculating analytic gradient of the SCF energy
 Gradient of SCF Energy
            1           2           3           4           5           6
    1  -0.0000019  -0.0001347  -0.0000465   0.0000922   0.0001046   0.0002747
    2   0.0001535   0.0002104   0.0001337   0.0000065   0.0002995  -0.0000838
    3  -0.0001820   0.0000422  -0.0000850  -0.0002465  -0.0003089   0.0000910
            7           8           9          10          11          12
    1   0.0001706  -0.0000445   0.0002981   0.0001817  -0.0000945   0.0000161
    2  -0.0003880   0.0002291  -0.0000833  -0.0003587  -0.0000790   0.0000458
    3   0.0001204  -0.0003047   0.0002506   0.0001543  -0.0000097   0.0000870
           13          14          15          16          17          18
    1  -0.0000383  -0.0001363   0.0008780  -0.0002398  -0.0004775  -0.0001546
    2   0.0000888  -0.0000640   0.0000455   0.0000440  -0.0000966  -0.0004609
    3  -0.0000950   0.0000843  -0.0003749   0.0003371  -0.0001860   0.0002223
           19          20          21          22          23          24
    1   0.0001168   0.0002023   0.0000070  -0.0001551  -0.0007651  -0.0000533
    2   0.0000460  -0.0003540   0.0001120   0.0004337   0.0000033   0.0001164
    3  -0.0001579   0.0000611  -0.0000151   0.0002413   0.0000771   0.0001968
 Max gradient component =       8.780E-04
 RMS gradient           =       2.371E-04
 Gradient time:  CPU 222.20 s  wall 222.23 s
 Geometry Optimization Parameters
   NAtoms,    NIC,     NZ,  NCons,   NDum,   NFix, NCnnct, MaxDiis
       24     180       0       0       0       0       0       0

 Cartesian Hessian Update
 Hessian Updated using BFGS Update


** GEOMETRY OPTIMIZATION IN DELOCALIZED INTERNAL COORDINATES **
   Searching for a Minimum

   Optimization Cycle:   4

                       Coordinates (Angstroms)
     ATOM                X               Y               Z
      1  C         0.7957956013   -1.5358330436   -0.1493172379
      2  O        -0.5943235632   -1.3949050150   -0.2348439649
      3  C        -1.1682139909   -0.2957774037    0.5033056752
      4  C        -0.5625187661    1.0238395559    0.0180291182
      5  O        -1.0864605257    2.0618814496    0.8360487181
      6  C         0.9579622121    0.9695278284    0.1157561992
      7  C         1.5060677960   -0.2502800897   -0.6156351775
      8  O         2.9128576686   -0.3132706879   -0.3229787269
      9  O         1.4623171498    2.1837934824   -0.4386440323
     10  C        -2.6712419499   -0.3887458778    0.2770315787
     11  H        -0.9599524222   -0.4206791900    1.5712403978
     12  H        -0.8492149175    1.1823831375   -1.0293182929
     13  H         1.2345981248    0.9045017563    1.1754414673
     14  H         1.3455490417   -0.1244801414   -1.6912510742
     15  O         1.1640305636   -1.8623338530    1.1754821475
     16  H         3.3730394043   -0.7632513666   -1.0381725998
     17  H         2.4175208894    2.1939265560   -0.3168215512
     18  H        -0.6489086487    2.8811064232    0.5792004136
     19  H        -3.1544388526    0.4655491496    0.7515921904
     20  O        -3.0183753700   -0.3448236864   -1.1008816437
     21  H        -3.0411346084   -1.3092722252    0.7446380358
     22  H        -2.5759028894   -1.0850086471   -1.5300579676
     23  H         2.0845854929   -1.5959411531    1.2964529092
     24  H         1.0318074073   -2.3705042577   -0.8207995823
   Point Group: c1    Number of degrees of freedom:    66


   Energy is   -687.400722370

 Hessian Updated using BFGS Update

 65 Hessian modes will be used to form the next step
  Hessian Eigenvalues:
     0.003003    0.006165    0.007109    0.008472    0.011752    0.012644
     0.013143    0.013810    0.014278    0.031368    0.032499    0.044874
     0.048836    0.049935    0.050835    0.051946    0.053537    0.055419
     0.059353    0.061545    0.065881    0.068571    0.071297    0.073818
     0.080135    0.094293    0.106300    0.113691    0.114995    0.139125
     0.147359    0.159682    0.159974    0.160352    0.163782    0.171341
     0.172566    0.184770    0.195957    0.197329    0.221675    0.272433
     0.289228    0.291184    0.295197    0.311842    0.335438    0.335893
     0.336408    0.336625    0.339677    0.340806    0.345149    0.378883
     0.402011    0.419645    0.426018    0.431953    0.434786    0.449739
     0.528221    0.530818    0.532205    0.533122    0.546818

 Minimum Search - Taking Simple RFO Step
 Searching for Lamda that Minimizes Along All modes
 Value Taken    Lamda =  -0.00004402
 Step Taken.  Stepsize is  0.105322

                             Maximum     Tolerance    Cnvgd?
         Gradient           0.000517      0.000300      NO
         Displacement       0.060219      0.001200      NO
         Energy change     -0.000050      0.000001      NO


 New Cartesian Coordinates Obtained by Inverse Iteration

 Displacement from previous Coordinates is:  0.085581
 ----------------------------------------------------------------
             Standard Nuclear Orientation (Angstroms)
    I     Atom           X                Y                Z
 ----------------------------------------------------------------
    1      C       0.7959162769    -1.5371890490    -0.1447608274
    2      O      -0.5935166216    -1.3960312489    -0.2316132058
    3      C      -1.1680365168    -0.2955490745     0.5041357875
    4      C      -0.5614879757     1.0235907302     0.0185539247
    5      O      -1.0838819619     2.0620994659     0.8374726990
    6      C       0.9592805911     0.9692875447     0.1143596119
    7      C       1.5073579600    -0.2529690275    -0.6134190458
    8      O       2.9140434281    -0.3207889274    -0.3204294169
    9      O       1.4636410091     2.1817778144    -0.4451822313
   10      C      -2.6710618080    -0.3878960316     0.2762313981
   11      H      -0.9605096069    -0.4185164160     1.5726426353
   12      H      -0.8494223281     1.1819508767    -1.0285714760
   13      H       1.2371368654     0.9075388678     1.1740007413
   14      H       1.3479307331    -0.1294354782    -1.6896050252
   15      O       1.1614940833    -1.8594169483     1.1824794867
   16      H       3.3772708341    -0.7437040442    -1.0502432092
   17      H       2.4172030789     2.1995454730    -0.3089446886
   18      H      -0.6573244429     2.8837843422     0.5686754509
   19      H      -3.1566115578     0.4614893493     0.7573522638
   20      O      -3.0181227833    -0.3343923609    -1.1017527250
   21      H      -3.0390780750    -1.3129527458     0.7365756485
   22      H      -2.5901036903    -1.0820971032    -1.5332427753
   23      H       2.0898523136    -1.6151182623     1.2948627202
   24      H       1.0334750419    -2.3736050456    -0.8140807413
 ----------------------------------------------------------------
 Molecular Point Group                 C1    NOp =  1
 Largest Abelian Subgroup              C1    NOp =  1
 Nuclear Repulsion Energy =   836.0418625522 hartrees
 There are       48 alpha and       48 beta electrons
 Applying Cartesian multipole field
    Component          Value
    ---------          -----
     (2,0,0)        1.00000E-11
     (0,2,0)        2.00000E-11
     (0,0,2)       -3.00000E-11
 Nucleus-field energy     =     0.0000000182 hartrees
 Requested basis set is 6-311++G(d,p)
 There are 132 shells and 348 basis functions
 A cutoff of  1.0D-11 yielded   7696 shell pairs
 There are     53782 function pairs (     57405 Cartesian)
 Smallest overlap matrix eigenvalue = 4.20E-06
 Guess MOs from SCF MO coefficient file
 Reading MOs from coefficient file
 Reading MOs from coefficient file
 A restricted hybrid HF-DFT SCF calculation will be
 performed using Pulay DIIS extrapolation
 Exchange:     0.2000 Hartree-Fock + 0.0800 Slater + 0.7200 B88
 Correlation:  0.1900 VWN1RPA + 0.8100 LYP
 Using SG-1 standard quadrature grid
 SCF converges when DIIS error is below 1.0E-08
 Geometry optimization detected.  Setting ReadMinima to 0
 Setting SaveMinima to 0
 ---------------------------------------
  Cycle       Energy         DIIS Error
 ---------------------------------------
    1    -687.3985761935      1.72E-04
    2    -687.4007381511      3.08E-05
    3    -687.4007454491      1.37E-05
    4    -687.4007461693      8.50E-06
    5    -687.4007478157      1.63E-06
    6    -687.4007478330      6.68E-07
    7    -687.4007477697      8.66E-08
    8    -687.4007477744      4.90E-08
    9    -687.4007477785      1.48E-08
   10    -687.4007477761      3.70E-09 Convergence criterion met
 ---------------------------------------
 SCF time:  CPU 468.78 s  wall 469.06 s
 SCF   energy in the final basis set = -687.4007477761
 Total energy in the final basis set = -687.4007477761

 --------------------------------------------------------------

                    Orbital Energies (a.u.)
 --------------------------------------------------------------

 Alpha MOs
 -- Occupied --
-19.169 -19.153 -19.145 -19.142 -19.132 -19.122 -10.292 -10.252
-10.241 -10.234 -10.233 -10.218  -1.097  -1.068  -1.052  -1.032
 -1.028  -1.017  -0.804  -0.788  -0.702  -0.666  -0.637  -0.593
 -0.571  -0.549  -0.543  -0.535  -0.504  -0.498  -0.496  -0.478
 -0.446  -0.431  -0.422  -0.417  -0.397  -0.383  -0.371  -0.366
 -0.350  -0.342  -0.335  -0.317  -0.305  -0.289  -0.283  -0.278
 -- Virtual --
 -0.033  -0.010  -0.000   0.003   0.018   0.022   0.028   0.030
  0.040   0.052   0.060   0.066   0.067   0.077   0.082   0.085
  0.097   0.099   0.100   0.106   0.107   0.112   0.120   0.122
  0.127   0.130   0.133   0.140   0.144   0.146   0.149   0.157
  0.159   0.167   0.170   0.174   0.179   0.184   0.186   0.190
  0.200   0.206   0.214   0.218   0.222   0.229   0.235   0.246
  0.250   0.255   0.261   0.268   0.270   0.277   0.279   0.288
  0.293   0.294   0.302   0.305   0.309   0.315   0.323   0.327
  0.331   0.334   0.339   0.342   0.350   0.357   0.364   0.368
  0.372   0.378   0.382   0.384   0.392   0.397   0.414   0.420
  0.430   0.438   0.448   0.460   0.502   0.516   0.530   0.543
  0.557   0.560   0.574   0.577   0.593   0.600   0.607   0.613
  0.628   0.640   0.657   0.663   0.675   0.685   0.697   0.700
  0.738   0.746   0.750   0.758   0.773   0.784   0.799   0.803
  0.823   0.906   0.950   0.958   0.982   1.008   1.019   1.041
  1.044   1.073   1.082   1.104   1.109   1.118   1.132   1.150
  1.155   1.164   1.171   1.190   1.212   1.227   1.234   1.238
  1.264   1.273   1.291   1.295   1.319   1.335   1.362   1.369
  1.383   1.402   1.421   1.432   1.461   1.489   1.510   1.514
  1.526   1.540   1.548   1.561   1.575   1.579   1.586   1.612
  1.625   1.637   1.641   1.664   1.671   1.679   1.699   1.716
  1.719   1.725   1.747   1.759   1.771   1.788   1.820   1.830
  1.840   1.852   1.871   1.909   1.924   1.949   1.964   1.978
  1.997   2.034   2.055   2.067   2.076   2.081   2.098   2.111
  2.115   2.167   2.179   2.191   2.204   2.244   2.264   2.273
  2.318   2.331   2.373   2.479   2.505   2.510   2.553   2.575
  2.584   2.616   2.629   2.639   2.662   2.665   2.685   2.723
  2.772   2.795   2.824   2.843   2.853   2.877   2.891   2.911
  2.919   2.953   2.972   2.997   3.010   3.030   3.063   3.077
  3.097   3.118   3.129   3.149   3.154   3.163   3.199   3.206
  3.231   3.254   3.267   3.285   3.310   3.313   3.342   3.378
  3.406   3.427   3.466   3.548   3.783   3.835   3.855   3.869
  3.884   3.908   3.916   3.929   3.952   3.996   4.019   4.048
  4.125   4.151   4.172   4.204   4.311   4.356   5.058   5.075
  5.086   5.101   5.126   5.146   5.336   5.383   5.398   5.412
  5.426   5.455   5.594   5.621   5.650   5.665   5.696   5.774
 23.738  23.759  23.804  23.827  23.854  23.894  49.896  49.925
 49.929  49.941  49.960  50.002
 --------------------------------------------------------------

          Ground-State Mulliken Net Atomic Charges

     Atom                 Charge (a.u.)
  ----------------------------------------
      1 C                    -0.155359
      2 O                    -0.055215
      3 C                    -0.198194
      4 C                    -0.174360
      5 O                    -0.201084
      6 C                    -0.290799
      7 C                    -0.450457
      8 O                    -0.275809
      9 O                    -0.233682
     10 C                    -0.491644
     11 H                     0.249252
     12 H                     0.260430
     13 H                     0.271561
     14 H                     0.241650
     15 O                    -0.205687
     16 H                     0.277127
     17 H                     0.258589
     18 H                     0.263728
     19 H                     0.205426
     20 O                    -0.203668
     21 H                     0.166979
     22 H                     0.252601
     23 H                     0.268709
     24 H                     0.219906
  ----------------------------------------
  Sum of atomic charges =    -0.000000

 -----------------------------------------------------------------
                    Cartesian Multipole Moments
 -----------------------------------------------------------------
    Charge (ESU x 10^10)
                -0.0000
    Dipole Moment (Debye)
         X       4.2787      Y      -0.8160      Z      -1.3537
       Tot       4.5613
    Quadrupole Moments (Debye-Ang)
        XX     -69.9891     XY       0.7151     YY     -73.7790
        XZ      -6.5445     YZ       5.0299     ZZ     -72.0284
    Octopole Moments (Debye-Ang^2)
       XXX      63.2138    XXY     -13.4887    XYY       7.0673
       YYY      16.1914    XXZ       2.7770    XYZ       6.7405
       YYZ      -8.6138    XZZ      12.7454    YZZ      -6.9609
       ZZZ      -8.4416
    Hexadecapole Moments (Debye-Ang^3)
      XXXX   -1437.8660   XXXY       3.6275   XXYY    -330.8486
      XYYY       2.5902   YYYY    -784.3068   XXXZ    -100.2438
      XXYZ      13.8218   XYYZ       8.9263   YYYZ      38.3487
      XXZZ    -265.7881   XYZZ       3.8870   YYZZ    -193.8781
      XZZZ       6.0110   YZZZ      13.3319   ZZZZ    -274.7314
 -----------------------------------------------------------------
 Calculating analytic gradient of the SCF energy
 Gradient of SCF Energy
            1           2           3           4           5           6
    1  -0.0000328   0.0001229  -0.0001425   0.0000398  -0.0000517   0.0000265
    2   0.0001043   0.0001716  -0.0000207  -0.0000373   0.0000086   0.0000053
    3  -0.0001859   0.0000818  -0.0002252  -0.0000540   0.0000091  -0.0000593
            7           8           9          10          11          12
    1   0.0002861  -0.0002660  -0.0000578   0.0001293   0.0000312   0.0000170
    2  -0.0002081   0.0000618   0.0000369  -0.0001083   0.0000097   0.0000183
    3   0.0002491  -0.0000321   0.0000226   0.0001475   0.0000850   0.0000095
           13          14          15          16          17          18
    1   0.0000090  -0.0001084   0.0002490  -0.0000385  -0.0000122   0.0000120
    2   0.0000484  -0.0000399  -0.0001230   0.0000398  -0.0000826  -0.0000700
    3   0.0000101  -0.0000527  -0.0000486  -0.0000069  -0.0000420   0.0000035
           19          20          21          22          23          24
    1  -0.0000428   0.0000947   0.0000578  -0.0001096  -0.0002088  -0.0000041
    2   0.0000197   0.0000459  -0.0000109   0.0000294   0.0001160  -0.0000149
    3  -0.0000453   0.0000160  -0.0000128   0.0000973   0.0000029   0.0000304
 Max gradient component =       2.861E-04
 RMS gradient           =       1.003E-04
 Gradient time:  CPU 221.63 s  wall 221.62 s
 Geometry Optimization Parameters
   NAtoms,    NIC,     NZ,  NCons,   NDum,   NFix, NCnnct, MaxDiis
       24     180       0       0       0       0       0       0

 Cartesian Hessian Update
 Hessian Updated using BFGS Update


** GEOMETRY OPTIMIZATION IN DELOCALIZED INTERNAL COORDINATES **
   Searching for a Minimum

   Optimization Cycle:   5

                       Coordinates (Angstroms)
     ATOM                X               Y               Z
      1  C         0.7959162769   -1.5371890490   -0.1447608274
      2  O        -0.5935166216   -1.3960312489   -0.2316132058
      3  C        -1.1680365168   -0.2955490745    0.5041357875
      4  C        -0.5614879757    1.0235907302    0.0185539247
      5  O        -1.0838819619    2.0620994659    0.8374726990
      6  C         0.9592805911    0.9692875447    0.1143596119
      7  C         1.5073579600   -0.2529690275   -0.6134190458
      8  O         2.9140434281   -0.3207889274   -0.3204294169
      9  O         1.4636410091    2.1817778144   -0.4451822313
     10  C        -2.6710618080   -0.3878960316    0.2762313981
     11  H        -0.9605096069   -0.4185164160    1.5726426353
     12  H        -0.8494223281    1.1819508767   -1.0285714760
     13  H         1.2371368654    0.9075388678    1.1740007413
     14  H         1.3479307331   -0.1294354782   -1.6896050252
     15  O         1.1614940833   -1.8594169483    1.1824794867
     16  H         3.3772708341   -0.7437040442   -1.0502432092
     17  H         2.4172030789    2.1995454730   -0.3089446886
     18  H        -0.6573244429    2.8837843422    0.5686754509
     19  H        -3.1566115578    0.4614893493    0.7573522638
     20  O        -3.0181227833   -0.3343923609   -1.1017527250
     21  H        -3.0390780750   -1.3129527458    0.7365756485
     22  H        -2.5901036903   -1.0820971032   -1.5332427753
     23  H         2.0898523136   -1.6151182623    1.2948627202
     24  H         1.0334750419   -2.3736050456   -0.8140807413
   Point Group: c1    Number of degrees of freedom:    66


   Energy is   -687.400747776

 Hessian Updated using BFGS Update

 66 Hessian modes will be used to form the next step
  Hessian Eigenvalues:
     0.002803    0.006037    0.007093    0.008462    0.011612    0.012680
     0.013146    0.013806    0.014081    0.031105    0.032515    0.044936
     0.048779    0.049906    0.050841    0.052012    0.053493    0.055338
     0.059338    0.061375    0.065900    0.068550    0.071300    0.073734
     0.080238    0.094295    0.105536    0.113722    0.115041    0.139377
     0.147244    0.159570    0.159974    0.160026    0.160683    0.164072
     0.171144    0.172902    0.184868    0.195757    0.197461    0.221692
     0.272114    0.289310    0.291191    0.295189    0.308731    0.335284
     0.335947    0.336408    0.336810    0.339828    0.341136    0.345260
     0.378809    0.401273    0.419384    0.425989    0.432104    0.434564
     0.448341    0.526096    0.530891    0.531600    0.533068    0.539867

 Minimum Search - Taking Simple RFO Step
 Searching for Lamda that Minimizes Along All modes
 Value Taken    Lamda =  -0.00000617
 Step Taken.  Stepsize is  0.028617

                             Maximum     Tolerance    Cnvgd?
         Gradient           0.000186      0.000300     YES
         Displacement       0.017322      0.001200      NO
         Energy change     -0.000025      0.000001      NO


 New Cartesian Coordinates Obtained by Inverse Iteration

 Displacement from previous Coordinates is:  0.026796
 ----------------------------------------------------------------
             Standard Nuclear Orientation (Angstroms)
    I     Atom           X                Y                Z
 ----------------------------------------------------------------
    1      C       0.7954266631    -1.5369116751    -0.1431818426
    2      O      -0.5940576750    -1.3962908713    -0.2295256966
    3      C      -1.1684723400    -0.2951082148     0.5053840915
    4      C      -0.5613388190     1.0238470628     0.0195859753
    5      O      -1.0827032596     2.0626883051     0.8388194624
    6      C       0.9596181977     0.9693573242     0.1141452292
    7      C       1.5069688647    -0.2531282396    -0.6138248822
    8      O       2.9142168914    -0.3226601870    -0.3219376858
    9      O       1.4635457428     2.1818648904    -0.4460840683
   10      C      -2.6713393424    -0.3873551367     0.2752420449
   11      H      -0.9622054500    -0.4176236928     1.5740951130
   12      H      -0.8501341479     1.1821061111    -1.0273431981
   13      H       1.2382186184     0.9074503309     1.1735427810
   14      H       1.3472172896    -0.1299195033    -1.6899228335
   15      O       1.1614458237    -1.8572979078     1.1844755501
   16      H       3.3770510140    -0.7413907889    -1.0544496057
   17      H       2.4164724031     2.2028053033    -0.3056729259
   18      H      -0.6590731059     2.8849732835     0.5669595227
   19      H      -3.1575052330     0.4621763528     0.7554330958
   20      O      -3.0161290529    -0.3352838178    -1.1034578027
   21      H      -3.0400141373    -1.3121199309     0.7357837753
   22      H      -2.5876468542    -1.0836994015    -1.5335273565
   23      H       2.0931067424    -1.6230059868     1.2926636167
   24      H       1.0327760136    -2.3740709091    -0.8117053601
 ----------------------------------------------------------------
 Molecular Point Group                 C1    NOp =  1
 Largest Abelian Subgroup              C1    NOp =  1
 Nuclear Repulsion Energy =   835.9848164002 hartrees
 There are       48 alpha and       48 beta electrons
 Applying Cartesian multipole field
    Component          Value
    ---------          -----
     (2,0,0)        1.00000E-11
     (0,2,0)        2.00000E-11
     (0,0,2)       -3.00000E-11
 Nucleus-field energy     =     0.0000000182 hartrees
 Requested basis set is 6-311++G(d,p)
 There are 132 shells and 348 basis functions
 A cutoff of  1.0D-11 yielded   7696 shell pairs
 There are     53782 function pairs (     57405 Cartesian)
 Smallest overlap matrix eigenvalue = 4.19E-06
 Guess MOs from SCF MO coefficient file
 Reading MOs from coefficient file
 Reading MOs from coefficient file
 A restricted hybrid HF-DFT SCF calculation will be
 performed using Pulay DIIS extrapolation
 Exchange:     0.2000 Hartree-Fock + 0.0800 Slater + 0.7200 B88
 Correlation:  0.1900 VWN1RPA + 0.8100 LYP
 Using SG-1 standard quadrature grid
 SCF converges when DIIS error is below 1.0E-08
 Geometry optimization detected.  Setting ReadMinima to 0
 Setting SaveMinima to 0
 ---------------------------------------
  Cycle       Energy         DIIS Error
 ---------------------------------------
    1    -687.3999264951      5.11E-05
    2    -687.4007508463      9.89E-06
    3    -687.4007516395      7.03E-06
    4    -687.4007515329      4.07E-06
    5    -687.4007518428      4.83E-07
    6    -687.4007519059      2.28E-07
    7    -687.4007518780      5.31E-08
    8    -687.4007518781      1.80E-08
    9    -687.4007518811      4.62E-09 Convergence criterion met
 ---------------------------------------
 SCF time:  CPU 418.23 s  wall 418.60 s
 SCF   energy in the final basis set = -687.4007518811
 Total energy in the final basis set = -687.4007518811

 --------------------------------------------------------------

                    Orbital Energies (a.u.)
 --------------------------------------------------------------

 Alpha MOs
 -- Occupied --
-19.169 -19.153 -19.145 -19.142 -19.132 -19.122 -10.292 -10.252
-10.241 -10.234 -10.233 -10.218  -1.097  -1.068  -1.052  -1.032
 -1.028  -1.017  -0.803  -0.788  -0.702  -0.666  -0.637  -0.593
 -0.570  -0.549  -0.543  -0.535  -0.504  -0.498  -0.496  -0.478
 -0.446  -0.431  -0.422  -0.417  -0.397  -0.383  -0.370  -0.366
 -0.350  -0.342  -0.335  -0.317  -0.305  -0.289  -0.283  -0.278
 -- Virtual --
 -0.033  -0.010  -0.000   0.003   0.018   0.022   0.028   0.031
  0.040   0.052   0.060   0.066   0.067   0.077   0.082   0.085
  0.097   0.099   0.100   0.106   0.107   0.112   0.120   0.122
  0.127   0.130   0.133   0.140   0.144   0.146   0.149   0.157
  0.159   0.167   0.170   0.174   0.179   0.184   0.186   0.190
  0.200   0.206   0.214   0.218   0.222   0.229   0.235   0.246
  0.250   0.255   0.261   0.267   0.270   0.277   0.279   0.288
  0.293   0.294   0.302   0.305   0.309   0.315   0.323   0.327
  0.331   0.334   0.339   0.342   0.350   0.357   0.364   0.368
  0.372   0.378   0.382   0.384   0.392   0.397   0.413   0.420
  0.430   0.438   0.448   0.460   0.502   0.516   0.530   0.543
  0.557   0.560   0.574   0.578   0.593   0.600   0.607   0.613
  0.628   0.640   0.656   0.663   0.675   0.686   0.697   0.700
  0.738   0.746   0.750   0.758   0.773   0.785   0.799   0.803
  0.823   0.906   0.950   0.958   0.982   1.008   1.019   1.042
  1.044   1.073   1.082   1.104   1.109   1.118   1.132   1.150
  1.155   1.164   1.172   1.190   1.212   1.227   1.234   1.238
  1.264   1.273   1.292   1.295   1.319   1.335   1.363   1.370
  1.384   1.401   1.421   1.432   1.460   1.489   1.510   1.514
  1.526   1.540   1.548   1.561   1.575   1.579   1.585   1.612
  1.625   1.638   1.641   1.664   1.671   1.679   1.699   1.716
  1.719   1.725   1.748   1.759   1.771   1.788   1.820   1.830
  1.840   1.852   1.872   1.909   1.924   1.950   1.964   1.978
  1.997   2.034   2.055   2.067   2.075   2.081   2.097   2.111
  2.115   2.167   2.179   2.191   2.204   2.244   2.264   2.273
  2.318   2.331   2.373   2.479   2.505   2.510   2.553   2.576
  2.584   2.616   2.630   2.639   2.662   2.665   2.685   2.723
  2.772   2.795   2.824   2.843   2.853   2.877   2.891   2.911
  2.918   2.953   2.972   2.997   3.010   3.030   3.063   3.077
  3.096   3.118   3.129   3.149   3.154   3.163   3.199   3.206
  3.231   3.253   3.267   3.286   3.310   3.313   3.341   3.378
  3.405   3.427   3.466   3.548   3.783   3.835   3.855   3.868
  3.884   3.907   3.916   3.929   3.952   3.996   4.019   4.048
  4.125   4.150   4.172   4.203   4.310   4.355   5.058   5.075
  5.086   5.101   5.126   5.146   5.336   5.383   5.398   5.411
  5.425   5.455   5.594   5.621   5.649   5.665   5.696   5.774
 23.738  23.759  23.804  23.827  23.854  23.894  49.896  49.925
 49.929  49.941  49.960  50.002
 --------------------------------------------------------------

          Ground-State Mulliken Net Atomic Charges

     Atom                 Charge (a.u.)
  ----------------------------------------
      1 C                    -0.156207
      2 O                    -0.055903
      3 C                    -0.197203
      4 C                    -0.177785
      5 O                    -0.201428
      6 C                    -0.289512
      7 C                    -0.448725
      8 O                    -0.276214
      9 O                    -0.234125
     10 C                    -0.489549
     11 H                     0.249220
     12 H                     0.260411
     13 H                     0.271755
     14 H                     0.241363
     15 O                    -0.205245
     16 H                     0.277092
     17 H                     0.258662
     18 H                     0.263888
     19 H                     0.205303
     20 O                    -0.203754
     21 H                     0.167013
     22 H                     0.252606
     23 H                     0.268426
     24 H                     0.219912
  ----------------------------------------
  Sum of atomic charges =     0.000000

 -----------------------------------------------------------------
                    Cartesian Multipole Moments
 -----------------------------------------------------------------
    Charge (ESU x 10^10)
                -0.0000
    Dipole Moment (Debye)
         X       4.2729      Y      -0.8183      Z      -1.3570
       Tot       4.5573
    Quadrupole Moments (Debye-Ang)
        XX     -69.9662     XY       0.6911     YY     -73.7023
        XZ      -6.5449     YZ       5.0162     ZZ     -72.0580
    Octopole Moments (Debye-Ang^2)
       XXX      63.0954    XXY     -13.4306    XYY       7.1765
       YYY      16.1467    XXZ       2.8160    XYZ       6.7338
       YYZ      -8.5768    XZZ      12.7801    YZZ      -7.0107
       ZZZ      -8.5440
    Hexadecapole Moments (Debye-Ang^3)
      XXXX   -1437.2823   XXXY       3.6317   XXYY    -330.3898
      XYYY       2.3603   YYYY    -783.6378   XXXZ    -100.2287
      XXYZ      13.7263   XYYZ       9.2609   YYYZ      38.1498
      XXZZ    -265.7960   XYZZ       3.8359   YYZZ    -194.0019
      XZZZ       5.8094   YZZZ      13.3862   ZZZZ    -275.1964
 -----------------------------------------------------------------
 Calculating analytic gradient of the SCF energy
 Gradient of SCF Energy
            1           2           3           4           5           6
    1  -0.0000600  -0.0000415  -0.0000375   0.0000103  -0.0000327  -0.0000666
    2   0.0001141   0.0000780  -0.0000610  -0.0000258  -0.0000090   0.0000057
    3  -0.0000035  -0.0000326  -0.0000745  -0.0000028   0.0000423  -0.0000550
            7           8           9          10          11          12
    1   0.0001728  -0.0001141  -0.0000618   0.0000649   0.0000152  -0.0000022
    2  -0.0000682   0.0000216   0.0000364  -0.0000032   0.0000203   0.0000019
    3   0.0000562   0.0000027  -0.0000193   0.0000908   0.0000471  -0.0000028
           13          14          15          16          17          18
    1   0.0000046  -0.0000554   0.0000865   0.0000198   0.0000523   0.0000169
    2   0.0000213  -0.0000110  -0.0001482   0.0000147  -0.0000294   0.0000333
    3   0.0000174  -0.0000348  -0.0000027  -0.0000390  -0.0000182  -0.0000219
           19          20          21          22          23          24
    1  -0.0000126   0.0000743   0.0000491  -0.0000703   0.0000276  -0.0000395
    2  -0.0000212   0.0000613  -0.0000369  -0.0000683   0.0000937  -0.0000201
    3   0.0000318  -0.0000272   0.0000059   0.0000140   0.0000090   0.0000172
 Max gradient component =       1.728E-04
 RMS gradient           =       5.258E-05
 Gradient time:  CPU 222.57 s  wall 222.59 s
 Geometry Optimization Parameters
   NAtoms,    NIC,     NZ,  NCons,   NDum,   NFix, NCnnct, MaxDiis
       24     180       0       0       0       0       0       0

 Cartesian Hessian Update
 Hessian Updated using BFGS Update


** GEOMETRY OPTIMIZATION IN DELOCALIZED INTERNAL COORDINATES **
   Searching for a Minimum

   Optimization Cycle:   6

                       Coordinates (Angstroms)
     ATOM                X               Y               Z
      1  C         0.7954266631   -1.5369116751   -0.1431818426
      2  O        -0.5940576750   -1.3962908713   -0.2295256966
      3  C        -1.1684723400   -0.2951082148    0.5053840915
      4  C        -0.5613388190    1.0238470628    0.0195859753
      5  O        -1.0827032596    2.0626883051    0.8388194624
      6  C         0.9596181977    0.9693573242    0.1141452292
      7  C         1.5069688647   -0.2531282396   -0.6138248822
      8  O         2.9142168914   -0.3226601870   -0.3219376858
      9  O         1.4635457428    2.1818648904   -0.4460840683
     10  C        -2.6713393424   -0.3873551367    0.2752420449
     11  H        -0.9622054500   -0.4176236928    1.5740951130
     12  H        -0.8501341479    1.1821061111   -1.0273431981
     13  H         1.2382186184    0.9074503309    1.1735427810
     14  H         1.3472172896   -0.1299195033   -1.6899228335
     15  O         1.1614458237   -1.8572979078    1.1844755501
     16  H         3.3770510140   -0.7413907889   -1.0544496057
     17  H         2.4164724031    2.2028053033   -0.3056729259
     18  H        -0.6590731059    2.8849732835    0.5669595227
     19  H        -3.1575052330    0.4621763528    0.7554330958
     20  O        -3.0161290529   -0.3352838178   -1.1034578027
     21  H        -3.0400141373   -1.3121199309    0.7357837753
     22  H        -2.5876468542   -1.0836994015   -1.5335273565
     23  H         2.0931067424   -1.6230059868    1.2926636167
     24  H         1.0327760136   -2.3740709091   -0.8117053601
   Point Group: c1    Number of degrees of freedom:    66


   Energy is   -687.400751881

 Hessian Updated using BFGS Update

 66 Hessian modes will be used to form the next step
  Hessian Eigenvalues:
     0.002653    0.005365    0.006894    0.008417    0.009477    0.012013
     0.012748    0.013283    0.014289    0.030766    0.032583    0.045128
     0.048507    0.050059    0.050835    0.051967    0.053444    0.055549
     0.059537    0.061277    0.066174    0.068761    0.071269    0.075377
     0.080355    0.094528    0.104338    0.113716    0.115536    0.139249
     0.147876    0.159204    0.159980    0.160024    0.160320    0.164149
     0.171279    0.174575    0.184831    0.195570    0.200167    0.222358
     0.272250    0.289039    0.291147    0.297261    0.304758    0.335397
     0.335966    0.336417    0.336774    0.339682    0.340400    0.345257
     0.378576    0.397038    0.419070    0.426002    0.432113    0.434865
     0.452131    0.528474    0.530769    0.531925    0.533251    0.556502

 Minimum Search - Taking Simple RFO Step
 Searching for Lamda that Minimizes Along All modes
 Value Taken    Lamda =  -0.00000332
 Step Taken.  Stepsize is  0.024113

                             Maximum     Tolerance    Cnvgd?
         Gradient           0.000111      0.000300     YES
         Displacement       0.011881      0.001200      NO
         Energy change     -0.000004      0.000001      NO


 New Cartesian Coordinates Obtained by Inverse Iteration

 Displacement from previous Coordinates is:  0.023091
 ----------------------------------------------------------------
             Standard Nuclear Orientation (Angstroms)
    I     Atom           X                Y                Z
 ----------------------------------------------------------------
    1      C       0.7953886211    -1.5367186467    -0.1421610651
    2      O      -0.5941383008    -1.3968594294    -0.2282521860
    3      C      -1.1688270322    -0.2950897941     0.5059458542
    4      C      -0.5611169536     1.0237928406     0.0204422639
    5      O      -1.0818844126     2.0624631891     0.8402114839
    6      C       0.9600115870     0.9692432039     0.1141367511
    7      C       1.5064458272    -0.2531105673    -0.6145680270
    8      O       2.9143445963    -0.3236762200    -0.3245561844
    9      O       1.4632701270     2.1820609632    -0.4461619820
   10      C      -2.6718150054    -0.3868703435     0.2743283861
   11      H      -0.9634621973    -0.4175011069     1.5747411525
   12      H      -0.8504553468     1.1823365825    -1.0262951218
   13      H       1.2393216941     0.9067166567     1.1732360723
   14      H       1.3459528375    -0.1299526357    -1.6904772274
   15      O       1.1605094888    -1.8540796994     1.1864051881
   16      H       3.3759082265    -0.7408525767    -1.0587610098
   17      H       2.4156976084     2.2055524307    -0.3030741652
   18      H      -0.6596107771     2.8850758215     0.5672523012
   19      H      -3.1580092322     0.4637659172     0.7525376869
   20      O      -3.0151407447    -0.3373650165    -1.1047734552
   21      H      -3.0416646149    -1.3104855439     0.7362901910
   22      H      -2.5832118013    -1.0846457905    -1.5334671892
   23      H       2.0944693664    -1.6276759154     1.2919550863
   24      H       1.0334612857    -2.3747216187    -0.8094378043
 ----------------------------------------------------------------
 Molecular Point Group                 C1    NOp =  1
 Largest Abelian Subgroup              C1    NOp =  1
 Nuclear Repulsion Energy =   835.9741458843 hartrees
 There are       48 alpha and       48 beta electrons
 Applying Cartesian multipole field
    Component          Value
    ---------          -----
     (2,0,0)        1.00000E-11
     (0,2,0)        2.00000E-11
     (0,0,2)       -3.00000E-11
 Nucleus-field energy     =     0.0000000182 hartrees
 Requested basis set is 6-311++G(d,p)
 There are 132 shells and 348 basis functions
 A cutoff of  1.0D-11 yielded   7696 shell pairs
 There are     53782 function pairs (     57405 Cartesian)
 Smallest overlap matrix eigenvalue = 4.19E-06
 Guess MOs from SCF MO coefficient file
 Reading MOs from coefficient file
 Reading MOs from coefficient file
 A restricted hybrid HF-DFT SCF calculation will be
 performed using Pulay DIIS extrapolation
 Exchange:     0.2000 Hartree-Fock + 0.0800 Slater + 0.7200 B88
 Correlation:  0.1900 VWN1RPA + 0.8100 LYP
 Using SG-1 standard quadrature grid
 SCF converges when DIIS error is below 1.0E-08
 Geometry optimization detected.  Setting ReadMinima to 0
 Setting SaveMinima to 0
 ---------------------------------------
  Cycle       Energy         DIIS Error
 ---------------------------------------
    1    -687.4005053443      4.55E-05
    2    -687.4007530811      8.55E-06
    3    -687.4007533123      7.72E-06
    4    -687.4007535423      3.20E-06
    5    -687.4007537106      4.14E-07
    6    -687.4007537520      1.86E-07
    7    -687.4007537309      4.01E-08
    8    -687.4007537341      1.63E-08
    9    -687.4007537353      3.86E-09 Convergence criterion met
 ---------------------------------------
 SCF time:  CPU 416.48 s  wall 417.01 s
 SCF   energy in the final basis set = -687.4007537353
 Total energy in the final basis set = -687.4007537353

 --------------------------------------------------------------

                    Orbital Energies (a.u.)
 --------------------------------------------------------------

 Alpha MOs
 -- Occupied --
-19.169 -19.153 -19.145 -19.142 -19.132 -19.122 -10.292 -10.252
-10.241 -10.234 -10.233 -10.218  -1.097  -1.068  -1.052  -1.032
 -1.028  -1.017  -0.803  -0.788  -0.702  -0.666  -0.637  -0.593
 -0.570  -0.549  -0.543  -0.535  -0.504  -0.498  -0.496  -0.478
 -0.446  -0.430  -0.422  -0.417  -0.397  -0.383  -0.370  -0.366
 -0.351  -0.342  -0.335  -0.317  -0.304  -0.289  -0.283  -0.278
 -- Virtual --
 -0.033  -0.010  -0.000   0.003   0.018   0.022   0.028   0.031
  0.040   0.052   0.060   0.066   0.067   0.077   0.082   0.085
  0.097   0.099   0.100   0.106   0.108   0.112   0.120   0.122
  0.127   0.130   0.133   0.140   0.144   0.146   0.149   0.157
  0.159   0.167   0.170   0.174   0.179   0.184   0.186   0.190
  0.200   0.206   0.214   0.218   0.222   0.229   0.235   0.246
  0.250   0.255   0.261   0.267   0.270   0.277   0.279   0.288
  0.293   0.294   0.302   0.305   0.309   0.315   0.323   0.327
  0.331   0.334   0.340   0.342   0.350   0.357   0.364   0.368
  0.371   0.378   0.382   0.384   0.392   0.397   0.413   0.420
  0.430   0.438   0.448   0.461   0.501   0.516   0.530   0.543
  0.557   0.560   0.573   0.578   0.593   0.600   0.607   0.613
  0.628   0.640   0.656   0.663   0.676   0.686   0.697   0.700
  0.738   0.746   0.750   0.758   0.773   0.785   0.799   0.803
  0.823   0.906   0.950   0.958   0.981   1.008   1.019   1.042
  1.045   1.073   1.082   1.104   1.109   1.118   1.132   1.150
  1.155   1.165   1.172   1.190   1.211   1.227   1.234   1.238
  1.264   1.273   1.292   1.295   1.319   1.335   1.362   1.370
  1.384   1.400   1.421   1.432   1.460   1.489   1.510   1.514
  1.526   1.540   1.548   1.561   1.574   1.579   1.585   1.612
  1.625   1.638   1.641   1.664   1.671   1.679   1.698   1.715
  1.719   1.725   1.748   1.759   1.770   1.788   1.819   1.830
  1.840   1.852   1.872   1.909   1.924   1.950   1.964   1.979
  1.997   2.034   2.055   2.067   2.075   2.081   2.097   2.111
  2.114   2.168   2.179   2.191   2.204   2.245   2.264   2.273
  2.318   2.331   2.372   2.478   2.505   2.510   2.553   2.576
  2.584   2.616   2.630   2.639   2.662   2.665   2.685   2.722
  2.772   2.795   2.824   2.843   2.853   2.876   2.891   2.911
  2.918   2.952   2.972   2.997   3.010   3.030   3.063   3.077
  3.096   3.118   3.129   3.149   3.155   3.163   3.199   3.206
  3.231   3.253   3.266   3.286   3.310   3.313   3.341   3.378
  3.405   3.427   3.466   3.548   3.783   3.835   3.855   3.868
  3.884   3.908   3.916   3.929   3.952   3.997   4.020   4.048
  4.126   4.151   4.172   4.203   4.310   4.355   5.058   5.075
  5.086   5.101   5.126   5.146   5.336   5.383   5.398   5.411
  5.425   5.455   5.595   5.621   5.649   5.665   5.696   5.774
 23.738  23.759  23.804  23.827  23.854  23.894  49.897  49.925
 49.929  49.941  49.960  50.002
 --------------------------------------------------------------

          Ground-State Mulliken Net Atomic Charges

     Atom                 Charge (a.u.)
  ----------------------------------------
      1 C                    -0.156575
      2 O                    -0.056702
      3 C                    -0.197098
      4 C                    -0.179396
      5 O                    -0.201691
      6 C                    -0.288923
      7 C                    -0.447571
      8 O                    -0.276400
      9 O                    -0.234456
     10 C                    -0.488064
     11 H                     0.249370
     12 H                     0.260301
     13 H                     0.271901
     14 H                     0.241109
     15 O                    -0.204809
     16 H                     0.276990
     17 H                     0.258733
     18 H                     0.263990
     19 H                     0.205131
     20 O                    -0.203736
     21 H                     0.167030
     22 H                     0.252580
     23 H                     0.268197
     24 H                     0.220090
  ----------------------------------------
  Sum of atomic charges =     0.000000

 -----------------------------------------------------------------
                    Cartesian Multipole Moments
 -----------------------------------------------------------------
    Charge (ESU x 10^10)
                -0.0000
    Dipole Moment (Debye)
         X       4.2758      Y      -0.8199      Z      -1.3550
       Tot       4.5597
    Quadrupole Moments (Debye-Ang)
        XX     -69.9909     XY       0.6445     YY     -73.6341
        XZ      -6.5477     YZ       5.0020     ZZ     -72.0766
    Octopole Moments (Debye-Ang^2)
       XXX      63.0343    XXY     -13.3269    XYY       7.3393
       YYY      16.0834    XXZ       2.9303    XYZ       6.7600
       YYZ      -8.5091    XZZ      12.8567    YZZ      -7.0363
       ZZZ      -8.5962
    Hexadecapole Moments (Debye-Ang^3)
      XXXX   -1437.5257   XXXY       3.1987   XXYY    -330.0261
      XYYY       1.9926   YYYY    -782.8099   XXXZ    -100.2455
      XXYZ      13.5315   XYYZ       9.4683   YYYZ      37.9199
      XXZZ    -265.8953   XYZZ       3.6831   YYZZ    -194.0181
      XZZZ       5.6900   YZZZ      13.3102   ZZZZ    -275.6230
 -----------------------------------------------------------------
 Calculating analytic gradient of the SCF energy
 Gradient of SCF Energy
            1           2           3           4           5           6
    1   0.0000450   0.0000167   0.0000369  -0.0000027   0.0000059  -0.0000599
    2  -0.0000592  -0.0000016  -0.0000482   0.0000101  -0.0000112   0.0000038
    3   0.0000275   0.0000245  -0.0000011   0.0000147   0.0000349  -0.0000149
            7           8           9          10          11          12
    1  -0.0000219   0.0000152  -0.0000194  -0.0000416   0.0000188  -0.0000238
    2   0.0000513   0.0000110   0.0000239   0.0000506   0.0000148  -0.0000229
    3  -0.0000443  -0.0000072  -0.0000323   0.0000259   0.0000039   0.0000101
           13          14          15          16          17          18
    1   0.0000059   0.0000171  -0.0000995   0.0000268   0.0000343  -0.0000015
    2  -0.0000044   0.0000128  -0.0000543  -0.0000074   0.0000199   0.0000460
    3   0.0000016  -0.0000007   0.0000146  -0.0000530  -0.0000107  -0.0000198
           19          20          21          22          23          24
    1  -0.0000251   0.0000130   0.0000229  -0.0000265   0.0000902  -0.0000268
    2  -0.0000315   0.0000384  -0.0000256  -0.0000687   0.0000679  -0.0000153
    3   0.0000408  -0.0000048   0.0000160   0.0000058  -0.0000161  -0.0000152
 Max gradient component =       9.947E-05
 RMS gradient           =       3.291E-05
 Gradient time:  CPU 221.86 s  wall 221.86 s
 Geometry Optimization Parameters
   NAtoms,    NIC,     NZ,  NCons,   NDum,   NFix, NCnnct, MaxDiis
       24     180       0       0       0       0       0       0

 Cartesian Hessian Update
 Hessian Updated using BFGS Update


** GEOMETRY OPTIMIZATION IN DELOCALIZED INTERNAL COORDINATES **
   Searching for a Minimum

   Optimization Cycle:   7

                       Coordinates (Angstroms)
     ATOM                X               Y               Z
      1  C         0.7953886211   -1.5367186467   -0.1421610651
      2  O        -0.5941383008   -1.3968594294   -0.2282521860
      3  C        -1.1688270322   -0.2950897941    0.5059458542
      4  C        -0.5611169536    1.0237928406    0.0204422639
      5  O        -1.0818844126    2.0624631891    0.8402114839
      6  C         0.9600115870    0.9692432039    0.1141367511
      7  C         1.5064458272   -0.2531105673   -0.6145680270
      8  O         2.9143445963   -0.3236762200   -0.3245561844
      9  O         1.4632701270    2.1820609632   -0.4461619820
     10  C        -2.6718150054   -0.3868703435    0.2743283861
     11  H        -0.9634621973   -0.4175011069    1.5747411525
     12  H        -0.8504553468    1.1823365825   -1.0262951218
     13  H         1.2393216941    0.9067166567    1.1732360723
     14  H         1.3459528375   -0.1299526357   -1.6904772274
     15  O         1.1605094888   -1.8540796994    1.1864051881
     16  H         3.3759082265   -0.7408525767   -1.0587610098
     17  H         2.4156976084    2.2055524307   -0.3030741652
     18  H        -0.6596107771    2.8850758215    0.5672523012
     19  H        -3.1580092322    0.4637659172    0.7525376869
     20  O        -3.0151407447   -0.3373650165   -1.1047734552
     21  H        -3.0416646149   -1.3104855439    0.7362901910
     22  H        -2.5832118013   -1.0846457905   -1.5334671892
     23  H         2.0944693664   -1.6276759154    1.2919550863
     24  H         1.0334612857   -2.3747216187   -0.8094378043
   Point Group: c1    Number of degrees of freedom:    66


   Energy is   -687.400753735

 Hessian Updated using BFGS Update

 66 Hessian modes will be used to form the next step
  Hessian Eigenvalues:
     0.002744    0.004377    0.006982    0.008001    0.008535    0.011928
     0.012749    0.013298    0.014231    0.031334    0.032478    0.045152
     0.049155    0.050052    0.050836    0.051929    0.053948    0.055573
     0.059598    0.061534    0.067323    0.068794    0.071388    0.075774
     0.081127    0.094440    0.104800    0.113744    0.115805    0.139145
     0.147882    0.159490    0.159970    0.160057    0.161016    0.164114
     0.171292    0.174548    0.184871    0.196507    0.200224    0.222321
     0.272824    0.289540    0.291089    0.297210    0.314017    0.335469
     0.336052    0.336607    0.336647    0.339912    0.340813    0.345254
     0.379554    0.399906    0.419924    0.426008    0.432335    0.436027
     0.451999    0.528979    0.530742    0.532110    0.533286    0.555450

 Minimum Search - Taking Simple RFO Step
 Searching for Lamda that Minimizes Along All modes
 Value Taken    Lamda =   0.00000000
 Step Taken.  Stepsize is  0.010213

                             Maximum     Tolerance    Cnvgd?
         Gradient           0.000087      0.000300     YES
         Displacement       0.005659      0.001200      NO
         Energy change     -0.000002      0.000001      NO


 New Cartesian Coordinates Obtained by Inverse Iteration

 Displacement from previous Coordinates is:  0.009934
 ----------------------------------------------------------------
             Standard Nuclear Orientation (Angstroms)
    I     Atom           X                Y                Z
 ----------------------------------------------------------------
    1      C       0.7952124819    -1.5364166302    -0.1421594889
    2      O      -0.5943534570    -1.3967859697    -0.2281390573
    3      C      -1.1690045215    -0.2949570282     0.5060652951
    4      C      -0.5612193622     1.0238403684     0.0204863524
    5      O      -1.0821433258     2.0624513085     0.8401568285
    6      C       0.9599312748     0.9693828318     0.1142278241
    7      C       1.5062008189    -0.2528859897    -0.6146245032
    8      O       2.9141336418    -0.3236129061    -0.3246934142
    9      O       1.4628865354     2.1822497750    -0.4461297528
   10      C      -2.6719393639    -0.3867216630     0.2742872945
   11      H      -0.9637478693    -0.4174162462     1.5748546574
   12      H      -0.8503781317     1.1824542374    -1.0263050760
   13      H       1.2393295835     0.9068316397     1.1732687270
   14      H       1.3455645800    -0.1296964789    -1.6905129620
   15      O       1.1605139644    -1.8537919541     1.1863424777
   16      H       3.3754317504    -0.7411334693    -1.0588271512
   17      H       2.4152486648     2.2061081883    -0.3029506558
   18      H      -0.6594375324     2.8849469338     0.5676374386
   19      H      -3.1577703135     0.4648510553     0.7511950968
   20      O      -3.0149753793    -0.3389998578    -1.1048998556
   21      H      -3.0422908600    -1.3094833155     0.7375512877
   22      H      -2.5804649749    -1.0850800642    -1.5330461170
   23      H       2.0952168014    -1.6303962048     1.2911611126
   24      H       1.0334998416    -2.3743358595    -0.8094493583
 ----------------------------------------------------------------
 Molecular Point Group                 C1    NOp =  1
 Largest Abelian Subgroup              C1    NOp =  1
 Nuclear Repulsion Energy =   835.9917555689 hartrees
 There are       48 alpha and       48 beta electrons
 Applying Cartesian multipole field
    Component          Value
    ---------          -----
     (2,0,0)        1.00000E-11
     (0,2,0)        2.00000E-11
     (0,0,2)       -3.00000E-11
 Nucleus-field energy     =     0.0000000182 hartrees
 Requested basis set is 6-311++G(d,p)
 There are 132 shells and 348 basis functions
 A cutoff of  1.0D-11 yielded   7696 shell pairs
 There are     53782 function pairs (     57405 Cartesian)
 Smallest overlap matrix eigenvalue = 4.18E-06
 Guess MOs from SCF MO coefficient file
 Reading MOs from coefficient file
 Reading MOs from coefficient file
 A restricted hybrid HF-DFT SCF calculation will be
 performed using Pulay DIIS extrapolation
 Exchange:     0.2000 Hartree-Fock + 0.0800 Slater + 0.7200 B88
 Correlation:  0.1900 VWN1RPA + 0.8100 LYP
 Using SG-1 standard quadrature grid
 SCF converges when DIIS error is below 1.0E-08
 Geometry optimization detected.  Setting ReadMinima to 0
 Setting SaveMinima to 0
 ---------------------------------------
  Cycle       Energy         DIIS Error
 ---------------------------------------
    1    -687.4009092590      1.71E-05
    2    -687.4007537948      2.90E-06
    3    -687.4007537446      1.69E-06
    4    -687.4007540056      1.02E-06
    5    -687.4007539215      1.60E-07
    6    -687.4007539140      7.25E-08
    7    -687.4007539185      1.12E-08
    8    -687.4007539191      6.10E-09 Convergence criterion met
 ---------------------------------------
 SCF time:  CPU 366.74 s  wall 367.08 s
 SCF   energy in the final basis set = -687.4007539191
 Total energy in the final basis set = -687.4007539191

 --------------------------------------------------------------

                    Orbital Energies (a.u.)
 --------------------------------------------------------------

 Alpha MOs
 -- Occupied --
-19.169 -19.153 -19.145 -19.142 -19.132 -19.122 -10.292 -10.252
-10.241 -10.234 -10.233 -10.218  -1.097  -1.068  -1.052  -1.032
 -1.028  -1.017  -0.803  -0.788  -0.702  -0.666  -0.637  -0.593
 -0.570  -0.549  -0.543  -0.535  -0.504  -0.498  -0.495  -0.478
 -0.446  -0.430  -0.422  -0.417  -0.397  -0.383  -0.370  -0.366
 -0.351  -0.342  -0.335  -0.317  -0.304  -0.289  -0.283  -0.278
 -- Virtual --
 -0.033  -0.010  -0.000   0.003   0.018   0.022   0.028   0.031
  0.040   0.052   0.060   0.066   0.067   0.077   0.082   0.085
  0.097   0.099   0.100   0.106   0.108   0.112   0.120   0.122
  0.127   0.130   0.133   0.140   0.144   0.146   0.149   0.157
  0.159   0.167   0.170   0.174   0.179   0.184   0.186   0.190
  0.200   0.206   0.214   0.218   0.222   0.229   0.235   0.246
  0.250   0.255   0.261   0.267   0.270   0.277   0.279   0.288
  0.293   0.294   0.302   0.305   0.309   0.315   0.323   0.327
  0.331   0.334   0.340   0.343   0.350   0.357   0.364   0.368
  0.371   0.378   0.382   0.384   0.392   0.397   0.413   0.420
  0.430   0.438   0.448   0.461   0.501   0.516   0.530   0.542
  0.557   0.560   0.573   0.578   0.593   0.600   0.607   0.613
  0.628   0.640   0.656   0.663   0.676   0.686   0.697   0.700
  0.738   0.746   0.750   0.759   0.773   0.785   0.799   0.803
  0.823   0.906   0.950   0.958   0.981   1.008   1.019   1.042
  1.045   1.073   1.082   1.105   1.109   1.118   1.132   1.151
  1.155   1.165   1.172   1.190   1.211   1.227   1.234   1.238
  1.264   1.273   1.292   1.295   1.318   1.335   1.362   1.370
  1.385   1.400   1.422   1.431   1.460   1.489   1.510   1.514
  1.526   1.540   1.547   1.561   1.574   1.579   1.585   1.612
  1.624   1.638   1.641   1.664   1.671   1.679   1.698   1.715
  1.719   1.725   1.748   1.759   1.770   1.788   1.819   1.830
  1.839   1.852   1.872   1.909   1.924   1.950   1.964   1.979
  1.997   2.034   2.055   2.067   2.075   2.081   2.097   2.111
  2.114   2.168   2.179   2.191   2.204   2.245   2.264   2.273
  2.318   2.331   2.372   2.478   2.505   2.510   2.553   2.576
  2.584   2.616   2.630   2.639   2.662   2.665   2.685   2.722
  2.771   2.795   2.824   2.843   2.853   2.876   2.891   2.911
  2.918   2.952   2.972   2.997   3.010   3.030   3.063   3.077
  3.096   3.118   3.129   3.149   3.155   3.163   3.199   3.206
  3.231   3.253   3.266   3.286   3.310   3.313   3.341   3.378
  3.405   3.427   3.466   3.548   3.783   3.835   3.855   3.868
  3.884   3.908   3.916   3.929   3.952   3.997   4.020   4.048
  4.126   4.151   4.172   4.203   4.310   4.355   5.058   5.075
  5.086   5.101   5.126   5.146   5.336   5.383   5.398   5.411
  5.425   5.455   5.595   5.621   5.649   5.665   5.696   5.774
 23.738  23.759  23.804  23.827  23.854  23.894  49.897  49.925
 49.929  49.941  49.960  50.002
 --------------------------------------------------------------

          Ground-State Mulliken Net Atomic Charges

     Atom                 Charge (a.u.)
  ----------------------------------------
      1 C                    -0.156844
      2 O                    -0.056977
      3 C                    -0.196925
      4 C                    -0.179598
      5 O                    -0.201752
      6 C                    -0.289167
      7 C                    -0.447412
      8 O                    -0.276374
      9 O                    -0.234438
     10 C                    -0.487436
     11 H                     0.249395
     12 H                     0.260250
     13 H                     0.272013
     14 H                     0.241102
     15 O                    -0.204632
     16 H                     0.276930
     17 H                     0.258727
     18 H                     0.263991
     19 H                     0.205039
     20 O                    -0.203677
     21 H                     0.167019
     22 H                     0.252568
     23 H                     0.268166
     24 H                     0.220030
  ----------------------------------------
  Sum of atomic charges =     0.000000

 -----------------------------------------------------------------
                    Cartesian Multipole Moments
 -----------------------------------------------------------------
    Charge (ESU x 10^10)
                 0.0000
    Dipole Moment (Debye)
         X       4.2827      Y      -0.8200      Z      -1.3525
       Tot       4.5655
    Quadrupole Moments (Debye-Ang)
        XX     -70.0110     XY       0.6154     YY     -73.6189
        XZ      -6.5553     YZ       4.9933     ZZ     -72.0820
    Octopole Moments (Debye-Ang^2)
       XXX      63.1296    XXY     -13.2931    XYY       7.4288
       YYY      16.0537    XXZ       2.9932    XYZ       6.7733
       YYZ      -8.4745    XZZ      12.8829    YZZ      -7.0312
       ZZZ      -8.5887
    Hexadecapole Moments (Debye-Ang^3)
      XXXX   -1437.6606   XXXY       2.7978   XXYY    -329.9443
      XYYY       1.8542   YYYY    -782.7602   XXXZ    -100.3134
      XXYZ      13.3645   XYYZ       9.5048   YYYZ      37.8469
      XXZZ    -265.9898   XYZZ       3.6136   YYZZ    -193.9874
      XZZZ       5.6468   YZZZ      13.2641   ZZZZ    -275.6491
 -----------------------------------------------------------------
 Calculating analytic gradient of the SCF energy
 Gradient of SCF Energy
            1           2           3           4           5           6
    1   0.0000135  -0.0000464   0.0000341  -0.0000051   0.0000141  -0.0000105
    2  -0.0000109   0.0000013  -0.0000212   0.0000119  -0.0000115   0.0000025
    3   0.0000534  -0.0000112   0.0000349  -0.0000001   0.0000147   0.0000047
            7           8           9          10          11          12
    1  -0.0000473   0.0000407  -0.0000057  -0.0000251   0.0000080  -0.0000164
    2   0.0000316   0.0000166  -0.0000037   0.0000186   0.0000039  -0.0000103
    3  -0.0000798  -0.0000008  -0.0000235   0.0000048  -0.0000012   0.0000058
           13          14          15          16          17          18
    1   0.0000021   0.0000069   0.0000090  -0.0000006  -0.0000060  -0.0000134
    2   0.0000014   0.0000074  -0.0000115  -0.0000049   0.0000200   0.0000094
    3  -0.0000103  -0.0000006  -0.0000183  -0.0000218  -0.0000155  -0.0000108
           19          20          21          22          23          24
    1  -0.0000010   0.0000020   0.0000149  -0.0000150   0.0000573  -0.0000101
    2  -0.0000209  -0.0000029  -0.0000127  -0.0000281   0.0000154  -0.0000016
    3   0.0000311   0.0000071   0.0000252   0.0000104   0.0000021  -0.0000004
 Max gradient component =       7.980E-05
 RMS gradient           =       2.118E-05
 Gradient time:  CPU 221.04 s  wall 221.03 s
 Geometry Optimization Parameters
   NAtoms,    NIC,     NZ,  NCons,   NDum,   NFix, NCnnct, MaxDiis
       24     180       0       0       0       0       0       0

 Cartesian Hessian Update
 Hessian Updated using BFGS Update


** GEOMETRY OPTIMIZATION IN DELOCALIZED INTERNAL COORDINATES **
   Searching for a Minimum

   Optimization Cycle:   8

                       Coordinates (Angstroms)
     ATOM                X               Y               Z
      1  C         0.7952124819   -1.5364166302   -0.1421594889
      2  O        -0.5943534570   -1.3967859697   -0.2281390573
      3  C        -1.1690045215   -0.2949570282    0.5060652951
      4  C        -0.5612193622    1.0238403684    0.0204863524
      5  O        -1.0821433258    2.0624513085    0.8401568285
      6  C         0.9599312748    0.9693828318    0.1142278241
      7  C         1.5062008189   -0.2528859897   -0.6146245032
      8  O         2.9141336418   -0.3236129061   -0.3246934142
      9  O         1.4628865354    2.1822497750   -0.4461297528
     10  C        -2.6719393639   -0.3867216630    0.2742872945
     11  H        -0.9637478693   -0.4174162462    1.5748546574
     12  H        -0.8503781317    1.1824542374   -1.0263050760
     13  H         1.2393295835    0.9068316397    1.1732687270
     14  H         1.3455645800   -0.1296964789   -1.6905129620
     15  O         1.1605139644   -1.8537919541    1.1863424777
     16  H         3.3754317504   -0.7411334693   -1.0588271512
     17  H         2.4152486648    2.2061081883   -0.3029506558
     18  H        -0.6594375324    2.8849469338    0.5676374386
     19  H        -3.1577703135    0.4648510553    0.7511950968
     20  O        -3.0149753793   -0.3389998578   -1.1048998556
     21  H        -3.0422908600   -1.3094833155    0.7375512877
     22  H        -2.5804649749   -1.0850800642   -1.5330461170
     23  H         2.0952168014   -1.6303962048    1.2911611126
     24  H         1.0334998416   -2.3743358595   -0.8094493583
   Point Group: c1    Number of degrees of freedom:    66


   Energy is   -687.400753919

 Hessian Updated using BFGS Update

 66 Hessian modes will be used to form the next step
  Hessian Eigenvalues:
     0.002766    0.003633    0.006923    0.007887    0.008723    0.011571
     0.012765    0.013205    0.014638    0.030875    0.032342    0.045250
     0.048971    0.050028    0.050773    0.051970    0.054304    0.055729
     0.059788    0.061435    0.067627    0.069624    0.071240    0.076963
     0.082575    0.094421    0.104731    0.113952    0.116121    0.139051
     0.148110    0.159832    0.159996    0.160106    0.162834    0.163565
     0.172313    0.174949    0.186316    0.196871    0.201166    0.222244
     0.271501    0.289134    0.291057    0.297181    0.307394    0.335421
     0.336062    0.336531    0.336761    0.339787    0.340657    0.345303
     0.379741    0.398730    0.419750    0.426283    0.433812    0.437020
     0.451179    0.525618    0.530834    0.531913    0.533412    0.543546

 Minimum Search - Taking Simple RFO Step
 Searching for Lamda that Minimizes Along All modes
 Value Taken    Lamda =   0.00000000
 Step Taken.  Stepsize is  0.004815

                             Maximum     Tolerance    Cnvgd?
         Gradient           0.000051      0.000300     YES
         Displacement       0.002751      0.001200      NO
         Energy change     -0.000000      0.000001     YES

 Final energy is   -687.40075391909670     


 ******************************
 **  OPTIMIZATION CONVERGED  **
 ******************************

                       Coordinates (Angstroms)
     ATOM                X               Y               Z
      1  C         0.7952124819   -1.5364166302   -0.1421594889
      2  O        -0.5943534570   -1.3967859697   -0.2281390573
      3  C        -1.1690045215   -0.2949570282    0.5060652951
      4  C        -0.5612193622    1.0238403684    0.0204863524
      5  O        -1.0821433258    2.0624513085    0.8401568285
      6  C         0.9599312748    0.9693828318    0.1142278241
      7  C         1.5062008189   -0.2528859897   -0.6146245032
      8  O         2.9141336418   -0.3236129061   -0.3246934142
      9  O         1.4628865354    2.1822497750   -0.4461297528
     10  C        -2.6719393639   -0.3867216630    0.2742872945
     11  H        -0.9637478693   -0.4174162462    1.5748546574
     12  H        -0.8503781317    1.1824542374   -1.0263050760
     13  H         1.2393295835    0.9068316397    1.1732687270
     14  H         1.3455645800   -0.1296964789   -1.6905129620
     15  O         1.1605139644   -1.8537919541    1.1863424777
     16  H         3.3754317504   -0.7411334693   -1.0588271512
     17  H         2.4152486648    2.2061081883   -0.3029506558
     18  H        -0.6594375324    2.8849469338    0.5676374386
     19  H        -3.1577703135    0.4648510553    0.7511950968
     20  O        -3.0149753793   -0.3389998578   -1.1048998556
     21  H        -3.0422908600   -1.3094833155    0.7375512877
     22  H        -2.5804649749   -1.0850800642   -1.5330461170
     23  H         2.0952168014   -1.6303962048    1.2911611126
     24  H         1.0334998416   -2.3743358595   -0.8094493583

Z-matrix Print:
$molecule
0 1
O 
C  1 1.399208
H  2 1.097345 1 104.743159
O  2 1.413892 1 109.677383 3 -118.146454 0
H  4 0.966727 2 107.446416 1 -159.767050 0
C  1 1.443367 2 116.123703 3 -176.458725 0
H  6 1.095188 1 109.660109 2 -61.349622 0
C  6 1.523468 1 105.628349 2 -178.743367 0
H  8 1.090252 6 109.026795 1 -176.141761 0
H  8 1.096933 6 108.632200 1 65.461472 0
O  8 1.422009 6 112.551748 1 -57.717800 0
H  11 0.963714 8 107.226077 6 59.767611 0
C  6 1.531149 1 109.764095 2 58.803809 0
H  13 1.097517 6 108.806407 1 64.824847 0
O  13 1.421947 6 107.510826 1 -175.661782 0
H  15 0.964078 13 107.432146 6 176.723097 0
C  13 1.525009 6 110.224025 1 -54.722117 0
H  17 1.097061 13 108.385547 6 -65.928563 0
O  17 1.427589 13 107.274683 6 175.649393 0
H  19 0.963360 17 108.118988 13 173.655920 0
C  17 1.524328 13 110.897836 6 53.612059 0
H  21 1.094767 17 109.092228 13 68.227494 0
O  21 1.439214 17 107.077192 13 -172.397669 0
H  23 0.962326 21 109.668532 17 -150.780864 0
$end


 --------------------------------------------------------------

                    Orbital Energies (a.u.)
 --------------------------------------------------------------

 Alpha MOs
 -- Occupied --
-19.169 -19.153 -19.145 -19.142 -19.132 -19.122 -10.292 -10.252
-10.241 -10.234 -10.233 -10.218  -1.097  -1.068  -1.052  -1.032
 -1.028  -1.017  -0.803  -0.788  -0.702  -0.666  -0.637  -0.593
 -0.570  -0.549  -0.543  -0.535  -0.504  -0.498  -0.495  -0.478
 -0.446  -0.430  -0.422  -0.417  -0.397  -0.383  -0.370  -0.366
 -0.351  -0.342  -0.335  -0.317  -0.304  -0.289  -0.283  -0.278
 -- Virtual --
 -0.033  -0.010  -0.000   0.003   0.018   0.022   0.028   0.031
  0.040   0.052   0.060   0.066   0.067   0.077   0.082   0.085
  0.097   0.099   0.100   0.106   0.108   0.112   0.120   0.122
  0.127   0.130   0.133   0.140   0.144   0.146   0.149   0.157
  0.159   0.167   0.170   0.174   0.179   0.184   0.186   0.190
  0.200   0.206   0.214   0.218   0.222   0.229   0.235   0.246
  0.250   0.255   0.261   0.267   0.270   0.277   0.279   0.288
  0.293   0.294   0.302   0.305   0.309   0.315   0.323   0.327
  0.331   0.334   0.340   0.343   0.350   0.357   0.364   0.368
  0.371   0.378   0.382   0.384   0.392   0.397   0.413   0.420
  0.430   0.438   0.448   0.461   0.501   0.516   0.530   0.542
  0.557   0.560   0.573   0.578   0.593   0.600   0.607   0.613
  0.628   0.640   0.656   0.663   0.676   0.686   0.697   0.700
  0.738   0.746   0.750   0.759   0.773   0.785   0.799   0.803
  0.823   0.906   0.950   0.958   0.981   1.008   1.019   1.042
  1.045   1.073   1.082   1.105   1.109   1.118   1.132   1.151
  1.155   1.165   1.172   1.190   1.211   1.227   1.234   1.238
  1.264   1.273   1.292   1.295   1.318   1.335   1.362   1.370
  1.385   1.400   1.422   1.431   1.460   1.489   1.510   1.514
  1.526   1.540   1.547   1.561   1.574   1.579   1.585   1.612
  1.624   1.638   1.641   1.664   1.671   1.679   1.698   1.715
  1.719   1.725   1.748   1.759   1.770   1.788   1.819   1.830
  1.839   1.852   1.872   1.909   1.924   1.950   1.964   1.979
  1.997   2.034   2.055   2.067   2.075   2.081   2.097   2.111
  2.114   2.168   2.179   2.191   2.204   2.245   2.264   2.273
  2.318   2.331   2.372   2.478   2.505   2.510   2.553   2.576
  2.584   2.616   2.630   2.639   2.662   2.665   2.685   2.722
  2.771   2.795   2.824   2.843   2.853   2.876   2.891   2.911
  2.918   2.952   2.972   2.997   3.010   3.030   3.063   3.077
  3.096   3.118   3.129   3.149   3.155   3.163   3.199   3.206
  3.231   3.253   3.266   3.286   3.310   3.313   3.341   3.378
  3.405   3.427   3.466   3.548   3.783   3.835   3.855   3.868
  3.884   3.908   3.916   3.929   3.952   3.997   4.020   4.048
  4.126   4.151   4.172   4.203   4.310   4.355   5.058   5.075
  5.086   5.101   5.126   5.146   5.336   5.383   5.398   5.411
  5.425   5.455   5.595   5.621   5.649   5.665   5.696   5.774
 23.738  23.759  23.804  23.827  23.854  23.894  49.897  49.925
 49.929  49.941  49.960  50.002
 --------------------------------------------------------------

          Ground-State Mulliken Net Atomic Charges

     Atom                 Charge (a.u.)
  ----------------------------------------
      1 C                    -0.156844
      2 O                    -0.056977
      3 C                    -0.196925
      4 C                    -0.179598
      5 O                    -0.201752
      6 C                    -0.289167
      7 C                    -0.447412
      8 O                    -0.276374
      9 O                    -0.234438
     10 C                    -0.487436
     11 H                     0.249395
     12 H                     0.260250
     13 H                     0.272013
     14 H                     0.241102
     15 O                    -0.204632
     16 H                     0.276930
     17 H                     0.258727
     18 H                     0.263991
     19 H                     0.205039
     20 O                    -0.203677
     21 H                     0.167019
     22 H                     0.252568
     23 H                     0.268166
     24 H                     0.220030
  ----------------------------------------
  Sum of atomic charges =     0.000000

 -----------------------------------------------------------------
                    Cartesian Multipole Moments
 -----------------------------------------------------------------
    Charge (ESU x 10^10)
                 0.0000
    Dipole Moment (Debye)
         X       4.2827      Y      -0.8200      Z      -1.3525
       Tot       4.5655
    Quadrupole Moments (Debye-Ang)
        XX     -70.0110     XY       0.6154     YY     -73.6189
        XZ      -6.5553     YZ       4.9933     ZZ     -72.0820
    Octopole Moments (Debye-Ang^2)
       XXX      63.1296    XXY     -13.2931    XYY       7.4288
       YYY      16.0537    XXZ       2.9932    XYZ       6.7733
       YYZ      -8.4745    XZZ      12.8829    YZZ      -7.0312
       ZZZ      -8.5887
    Hexadecapole Moments (Debye-Ang^3)
      XXXX   -1437.6606   XXXY       2.7978   XXYY    -329.9443
      XYYY       1.8542   YYYY    -782.7602   XXXZ    -100.3134
      XXYZ      13.3645   XYYZ       9.5048   YYYZ      37.8469
      XXZZ    -265.9898   XYZZ       3.6136   YYZZ    -193.9874
      XZZZ       5.6468   YZZZ      13.2641   ZZZZ    -275.6491
 -----------------------------------------------------------------
Archival summary:
1\1\pikachu\OPT\ProcedureUnspecified\BasisUnspecified\6612\cher\WedDec1405:22:272016WedDec1405:22:272016\0\\#,OPT,ProcedureUnspecified,BasisUnspecified,\\0,1\O\C,1,1.39921\H,2,1.09734,1,104.743\O,2,1.41389,1,109.677,3,-118.146,0\H,4,0.966727,2,107.446,1,-159.767,0\C,1,1.44337,2,116.124,3,-176.459,0\H,6,1.09519,1,109.66,2,-61.3496,0\C,6,1.52347,1,105.628,2,-178.743,0\H,8,1.09025,6,109.027,1,-176.142,0\H,8,1.09693,6,108.632,1,65.4615,0\O,8,1.42201,6,112.552,1,-57.7178,0\H,11,0.963714,8,107.226,6,59.7676,0\C,6,1.53115,1,109.764,2,58.8038,0\H,13,1.09752,6,108.806,1,64.8248,0\O,13,1.42195,6,107.511,1,-175.662,0\H,15,0.964078,13,107.432,6,176.723,0\C,13,1.52501,6,110.224,1,-54.7221,0\H,17,1.09706,13,108.386,6,-65.9286,0\O,17,1.42759,13,107.275,6,175.649,0\H,19,0.96336,17,108.119,13,173.656,0\C,17,1.52433,13,110.898,6,53.6121,0\H,21,1.09477,17,109.092,13,68.2275,0\O,21,1.43921,17,107.077,13,-172.398,0\H,23,0.962326,21,109.669,17,-150.781,0\\\@

 Total job time:  5553.70s(wall), 5550.11s(cpu) 
 Wed Dec 14 05:22:27 2016

        *************************************************************
        *                                                           *
        *  Thank you very much for using Q-Chem.  Have a nice day.  *
        *                                                           *
        *************************************************************


 
User input: 2 of 3 
 
pikachu 127.0.1
Q-Chem Developer Version! Running on 127.0.1.*
                  Welcome to Q-Chem
     A Quantum Leap Into The Future Of Chemistry


 Q-Chem 4.4, Q-Chem, Inc., Pleasanton, CA (2016)

 Y. Shao,  Z. Gan,  E. Epifanovsky,  A. T. B. Gilbert,  M. Wormit,  
 J. Kussmann,  A. W. Lange,  A. Behn,  J. Deng,  X. Feng,  D. Ghosh,  
 M. Goldey,  P. R. Horn,  L. D. Jacobson,  I. Kaliman,  F. Rob,  
 R. Z. Khaliullin,  T. Kus,  A. Landau,  J. Liu,  E. I. Proynov,  Y. M. Rhee,  
 R. M. Richard,  M. A. Rohrdanz,  R. P. Steele,  E. J. Sundstrom,  
 H. L. Woodcock III,  P. M. Zimmerman,  D. Zuev,  B. Albrecht,  E. Alguire,  
 B. Austin,  S. A. Baeppler,  G. J. O. Beran,  Y. A. Bernard,  E. Berquist,  
 K. Brandhorst,  K. B. Bravaya,  S. T. Brown,  D. Casanova,  C.-M. Chang,  
 Y. Chen,  S. H. Chien,  K. D. Closser,  M. P. Coons,  D. L. Crittenden,  
 S. Dasgupta,  M. Diedenhofen,  R. A. DiStasio Jr.,  H. Do,  A. D. Dutoi,  
 R. G. Edgar,  P.-T. Fang,  S. Fatehi,  Q. Feng,  L. Fusti-Molnar,  
 A. Ghysels,  A. Golubeva-Zadorozhnaya,  J. Gomes,  A. Gunina,  
 M. W. D. Hanson-Heine,  P. H. P. Harbach,  A. W. Hauser,  J. E. Herr,  
 E. G. Hohenstein,  Z. C. Holden,  K. Hui,  T.-C. Jagau,  H. Ji,  B. Kaduk,  
 K. Khistyaev,  Jaehoon Kim,  Jihan Kim,  R. A. King,  P. Klunzinger,  
 K. Koh,  D. Kosenkov,  T. Kowalczyk,  C. M. Krauter,  A. Kunitsa,  
 K. U. Lao,  A. Laurent,  K. V. Lawler,  J. Lee,  D. Lefrancois,  S. Lehtola,  
 S. V. Levchenko,  C. Y. Lin,  Y.-S. Lin,  F. Liu,  E. Livshits,  
 R. C. Lochan,  A. Luenser,  P. Manohar,  S. F. Manzer,  S.-P. Mao,  Y. Mao,  
 N. Mardirossian,  A. V. Marenich,  L. A. Martinez-Martinez,  S. A. Maurer,  
 N. J. Mayhall,  J.-M. Mewes,  A. F. Morrison,  K. Nanda,  T. S. Nguyen-Beck,  
 C. M. Oana,  R. Olivares-Amaya,  D. P. O'Neill,  J. A. Parkhill,  
 T. M. Perrine,  R. Peverati,  P. A. Pieniazek,  F. Plasser,  A. Prociuk,  
 D. R. Rehn,  E. Rosta,  N. J. Russ,  N. Sergueev,  S. M. Sharada,  
 S. Sharma,  D. W. Small,  A. Sodt,  T. Stauch,  T. Stein,  D. Stuck,  
 Y.-C. Su,  A. J. W. Thom,  T. Tsuchimochi,  L. Vogt,  O. Vydrov,  T. Wang,  
 M. A. Watson,  J. Wenzel,  A. White,  C. F. Williams,  V. Vanovschi,  
 K. Yao,  S. Yeganeh,  S. R. Yost,  Z.-Q. You,  I. Y. Zhang,  X. Zhang,  
 Y. Zhao,  B. R. Brooks,  G. K. L. Chan,  D. M. Chipman,  C. J. Cramer,  
 W. A. Goddard III,  M. S. Gordon,  W. J. Hehre,  A. Klamt,  
 H. F. Schaefer III,  M. W. Schmidt,  C. D. Sherrill,  D. G. Truhlar,  
 A. Warshel,  X. Xu,  A. Aspuru-Guzik,  R. Baer,  A. T. Bell,  N. A. Besley,  
 J.-D. Chai,  A. Dreuw,  B. D. Dunietz,  T. R. Furlani,  S. R. Gwaltney,  
 C.-P. Hsu,  Y. Jung,  J. Kong,  D. S. Lambrecht,  W. Liang,  C. Ochsenfeld,  
 V. A. Rassolov,  L. V. Slipchenko,  J. E. Subotnik,  T. Van Voorhis,  
 J. M. Herbert,  A. I. Krylov,  P. M. W. Gill,  M. Head-Gordon

 Contributors to earlier versions of Q-Chem not listed above: 
 R. D. Adamson,  J. Baker,  E. F. C. Byrd,  A. K. Chakraborty,  C.-L. Cheng,  
 H. Dachsel,  R. J. Doerksen,  G. Hawkins,  A. Heyden,  S. Hirata,  
 G. Kedziora,  F. J. Keil,  C. Kelley,  P. P. Korambath,  W. Kurlancheek,  
 A. M. Lee,  M. S. Lee,  D. Liotard,  I. Lotan,  P. E. Maslen,  N. Nair,  
 D. Neuhauser,  R. Olson,  B. Peters,  J. Ritchie,  N. E. Schultz,  
 N. Shenvi,  A. C. Simmonett,  K. S. Thanthiriwatte,  Q. Wu,  W. Zhang

 Please cite Q-Chem as follows:
 Y. Shao et al., Mol. Phys. 113, 184-215 (2015)
 DOI: 10.1080/00268976.2014.952696

 Q-Chem 4.4.2 for Intel X86 EM64T Linux

 Parts of Q-Chem use Armadillo 5.200.1 (Boston Tea Smuggler).
 http://arma.sourceforge.net/

 Q-Chem begins on Wed Dec 14 05:22:27 2016  


Host: 0

     Scratch files written to /scratch/cher/qchem8504//
The previous job contains 0 fragments, simply inherited here
FILE_GEOM_ORG=        593

Checking the input file for inconsistencies... 	...done.

--------------------------------------------------------------
User input:
--------------------------------------------------------------

$molecule
   read
$end

$rem
   BASIS 6-311++G**
   JOB_TYPE FREQUENCY
   METHOD B3LYP
$end

--------------------------------------------------------------
 ----------------------------------------------------------------
             Standard Nuclear Orientation (Angstroms)
    I     Atom           X                Y                Z
 ----------------------------------------------------------------
    1      C       0.8016134873    -1.5274371182    -0.1625634790
    2      O      -0.5887431167    -1.3942468765    -0.2459396117
    3      C      -1.1688922284    -0.3051761080     0.5028318905
    4      C      -0.5685722613     1.0230925999     0.0340734670
    5      O      -1.0945982171     2.0481339149     0.8674528202
    6      C       0.9529103435     0.9756805490     0.1262424853
    7      C       1.5053345662    -0.2340417034    -0.6187251330
    8      O       2.9138136386    -0.3008825943    -0.3305304685
    9      O       1.4489287228     2.1984308869    -0.4186044734
   10      C      -2.6714542831    -0.4020811803     0.2707293073
   11      H      -0.9622971105    -0.4403818410     1.5698253869
   12      H      -0.8592502648     1.1937084514    -1.0104072545
   13      H       1.2333151153     0.9009058894     1.1842243447
   14      H       1.3433507369    -0.0977714034    -1.6928327984
   15      O       1.1694722412    -1.8600419798     1.1614998456
   16      H       3.3769024020    -0.7063289140    -1.0702829870
   17      H       2.4012381477     2.2255979387    -0.2756645781
   18      H      -0.6765296687     2.8763798660     0.6053967336
   19      H      -3.1615913123     0.4405799348     0.7589268038
   20      O      -3.0156184525    -0.3383244023    -1.1075284231
   21      H      -3.0365048878    -1.3327748993     0.7221826084
   22      H      -2.5773420788    -1.0764149359    -1.5455699411
   23      H       2.1030167678    -1.6329552817     1.2686830953
   24      H       1.0440158784    -2.3553186301    -0.8408101548
 ----------------------------------------------------------------
 Molecular Point Group                 C1    NOp =  1
 Largest Abelian Subgroup              C1    NOp =  1
 Nuclear Repulsion Energy =   835.9917555689 hartrees
 There are       48 alpha and       48 beta electrons
 Requested basis set is 6-311++G(d,p)
 There are 132 shells and 348 basis functions

 Total QAlloc Memory Limit   2000 MB
 Mega-Array Size        61 MB
 MEM_STATIC part        62 MB
 A cutoff of  1.0D-11 yielded   7696 shell pairs
 There are     53782 function pairs (     57405 Cartesian)

 -------------------------------------------------------
 OpenMP Integral Computing Module                       
 Release: version 1.0, May 2013, Q-Chem Inc. Pittsburgh 
 -------------------------------------------------------
 Integral Job Info:
 Integral job number is                      11
 Integral operator is                         1
 short-range coefficients                     0
 long-range coefficients              100000000
 Omega coefficients                           0
 if combine SR and LR in K                    0
 Integral screening is                        0
 Integral computing path is                   2
 max size of driver memory is            800000
 size of driver memory is                593474
 size of scratch memory is              2260544
 max col of scratch BK array               1296
 max len of scratch array in speh3          155
 max len of scratch index in speh4           18
 max int batch size is                      520
 min int batch size is                       52
 fixed nKL is                                52
 max L of basis functions is                  2
 order of int derivative is                   0
 number of shells is                        132
 number of basis is                         360
 number of cartesian basis is               360
 number of contracted shell pairs          7696
 number of primitive shell pairs          17643
 maxK2 (contraction) of shell pair           36
 max number of K2 of shell pair               1
 max number of CS2 of shell pair           1372
 max number of PS2 of shell pair           2502
 mem total for path MDJ                   95880
 -------------------------------------------------------
 Smallest overlap matrix eigenvalue = 4.18E-06
 Guess from superposition of atomic densities
 Warning:  Energy on first SCF cycle will be non-variational
 A restricted hybrid HF-DFT SCF calculation will be
 performed using Pulay DIIS extrapolation
 Exchange:     0.2000 Hartree-Fock + 0.0800 Slater + 0.7200 B88
 Correlation:  0.1900 VWN1RPA + 0.8100 LYP
 Using SG-1 standard quadrature grid
 SCF converges when DIIS error is below 1.0E-08
 ---------------------------------------
  Cycle       Energy         DIIS Error
 ---------------------------------------
    1    -689.6207723385      3.35E-02
    2    -687.1660859632      4.58E-03
    3    -686.9040491309      6.83E-03
    4    -687.3954742587      6.47E-04
    5    -687.3996870383      2.81E-04
    6    -687.4007177969      5.68E-05
    7    -687.4007418989      3.28E-05
    8    -687.4007525352      3.70E-06
    9    -687.4007528433      1.67E-06
   10    -687.4007528442      4.19E-07
   11    -687.4007528416      1.68E-07
   12    -687.4007528431      2.44E-08
   13    -687.4007528425      5.75E-09 Convergence criterion met
 ---------------------------------------
 SCF time:  CPU 624.48 s  wall 624.98 s
 SCF   energy in the final basis set = -687.4007528425
 Total energy in the final basis set = -687.4007528425

 --------------------------------------------------------------

                    Orbital Energies (a.u.)
 --------------------------------------------------------------

 Alpha MOs
 -- Occupied --
-19.169 -19.153 -19.145 -19.142 -19.132 -19.122 -10.292 -10.252
-10.241 -10.234 -10.233 -10.218  -1.097  -1.068  -1.052  -1.032
 -1.028  -1.017  -0.803  -0.788  -0.702  -0.666  -0.637  -0.593
 -0.570  -0.549  -0.543  -0.535  -0.504  -0.498  -0.495  -0.478
 -0.446  -0.430  -0.422  -0.417  -0.397  -0.383  -0.370  -0.366
 -0.351  -0.342  -0.335  -0.317  -0.304  -0.289  -0.283  -0.278
 -- Virtual --
 -0.033  -0.010  -0.000   0.003   0.018   0.022   0.028   0.031
  0.040   0.052   0.060   0.066   0.067   0.077   0.082   0.085
  0.097   0.099   0.100   0.106   0.108   0.112   0.120   0.122
  0.127   0.130   0.133   0.140   0.144   0.146   0.149   0.157
  0.159   0.167   0.170   0.174   0.179   0.184   0.186   0.190
  0.200   0.206   0.214   0.218   0.222   0.229   0.235   0.246
  0.250   0.255   0.261   0.267   0.270   0.277   0.279   0.288
  0.293   0.294   0.302   0.305   0.309   0.315   0.323   0.327
  0.331   0.334   0.340   0.343   0.350   0.357   0.364   0.368
  0.371   0.378   0.382   0.384   0.392   0.397   0.413   0.420
  0.430   0.438   0.448   0.461   0.501   0.516   0.530   0.543
  0.557   0.560   0.573   0.578   0.593   0.600   0.607   0.613
  0.628   0.640   0.656   0.663   0.676   0.686   0.697   0.700
  0.738   0.746   0.750   0.759   0.773   0.785   0.799   0.803
  0.823   0.906   0.950   0.958   0.981   1.008   1.019   1.042
  1.045   1.073   1.082   1.105   1.109   1.118   1.132   1.151
  1.155   1.165   1.172   1.190   1.211   1.227   1.234   1.238
  1.264   1.273   1.292   1.295   1.318   1.335   1.362   1.370
  1.385   1.400   1.422   1.431   1.460   1.489   1.510   1.514
  1.526   1.540   1.547   1.561   1.574   1.579   1.585   1.612
  1.624   1.638   1.641   1.664   1.671   1.679   1.698   1.715
  1.719   1.725   1.748   1.759   1.770   1.788   1.819   1.830
  1.839   1.852   1.872   1.909   1.924   1.950   1.964   1.979
  1.997   2.034   2.055   2.067   2.075   2.081   2.097   2.111
  2.114   2.168   2.179   2.191   2.204   2.245   2.264   2.273
  2.318   2.331   2.372   2.478   2.505   2.510   2.553   2.576
  2.584   2.616   2.630   2.639   2.662   2.665   2.685   2.722
  2.771   2.795   2.824   2.843   2.853   2.876   2.891   2.911
  2.918   2.952   2.972   2.997   3.010   3.030   3.063   3.077
  3.096   3.118   3.129   3.149   3.155   3.163   3.199   3.206
  3.231   3.253   3.266   3.286   3.310   3.313   3.341   3.378
  3.405   3.427   3.466   3.548   3.783   3.835   3.855   3.868
  3.884   3.908   3.916   3.929   3.952   3.997   4.020   4.048
  4.126   4.151   4.172   4.203   4.310   4.355   5.058   5.075
  5.086   5.101   5.126   5.146   5.336   5.383   5.398   5.411
  5.425   5.455   5.595   5.621   5.649   5.665   5.696   5.774
 23.738  23.759  23.804  23.827  23.854  23.894  49.897  49.925
 49.929  49.941  49.960  50.002
 --------------------------------------------------------------

          Ground-State Mulliken Net Atomic Charges

     Atom                 Charge (a.u.)
  ----------------------------------------
      1 C                    -0.157081
      2 O                    -0.056826
      3 C                    -0.197213
      4 C                    -0.179620
      5 O                    -0.201774
      6 C                    -0.288832
      7 C                    -0.447532
      8 O                    -0.276315
      9 O                    -0.234444
     10 C                    -0.487318
     11 H                     0.249427
     12 H                     0.260231
     13 H                     0.271998
     14 H                     0.241130
     15 O                    -0.204571
     16 H                     0.276920
     17 H                     0.258717
     18 H                     0.263993
     19 H                     0.205014
     20 O                    -0.203672
     21 H                     0.167019
     22 H                     0.252557
     23 H                     0.268160
     24 H                     0.220032
  ----------------------------------------
  Sum of atomic charges =     0.000000

 -----------------------------------------------------------------
                    Cartesian Multipole Moments
 -----------------------------------------------------------------
    Charge (ESU x 10^10)
                -0.0000
    Dipole Moment (Debye)
         X       4.2862      Y      -0.7791      Z      -1.3655
       Tot       4.5654
    Quadrupole Moments (Debye-Ang)
        XX     -70.0418     XY       0.7366     YY     -73.7449
        XZ      -6.5723     YZ       4.9320     ZZ     -71.9448
    Octopole Moments (Debye-Ang^2)
       XXX      63.7323    XXY     -13.2465    XYY       7.1547
       YYY      15.9021    XXZ       2.7516    XYZ       6.7354
       YYZ      -7.9833    XZZ      13.2198    YZZ      -7.2615
       ZZZ      -8.8824
    Hexadecapole Moments (Debye-Ang^3)
      XXXX   -1438.4098   XXXY       1.9380   XXYY    -330.3456
      XYYY       0.4120   YYYY    -784.4670   XXXZ    -100.1217
      XXYZ      11.8686   XYYZ       9.4989   YYYZ      35.3038
      XXZZ    -265.6206   XYZZ       3.4326   YYZZ    -193.3409
      XZZZ       6.0498   YZZZ       9.2985   ZZZZ    -275.0743
 -----------------------------------------------------------------
 Calculating MO derivatives via CPSCF
   1         3          72      0.203963    0.018109
   2         3          72      0.025623    0.002252
   3         3          72      0.001757    0.000162
   4        39          36      0.000087    0.000010
   5        75           0      0.000000    0.000000    Roots Converged
 Calculating analytic Hessian of the SCF energy
 Polarizability Matrix (a.u.)
            1           2           3
    1-106.5449405   0.9820069   2.6061430
    2   0.9820069 -94.9732539  -1.1572235
    3   2.6061430  -1.1572235 -85.4284289

 Direct stationary perturbation theory relativistic correction:

 rels  =       0.232647803045
 relv  =      -1.160452422056
 rel2e =       0.536639437055
 E_rel =      -0.391165181956

 Hessian of the SCF Energy
            1           2           3           4           5           6
    1   0.4820810  -0.0253064  -0.0397357  -0.2067230   0.0098298   0.0140890
    2  -0.0253064   0.5609514   0.0929197  -0.0129283  -0.0871161  -0.0203518
    3  -0.0397357   0.0929197   0.5050724  -0.0005878  -0.0223238  -0.0762864
    4  -0.2067230  -0.0129283  -0.0005878   0.4323278  -0.0648015  -0.0103869
    5   0.0098298  -0.0871161  -0.0223238  -0.0648015   0.2577202   0.1053334
    6   0.0140890  -0.0203518  -0.0762864  -0.0103869   0.1053334   0.1913273
    7  -0.0307353   0.0333171   0.0206038  -0.0875016   0.0000141  -0.0006294
    8   0.0231760  -0.0075913   0.0052246   0.0223318  -0.1306907  -0.0497764
    9   0.0140930   0.0021403   0.0044952   0.0168139  -0.0517415  -0.1020752
   10   0.0079763   0.0038196  -0.0008907   0.0003491   0.0216270  -0.0001159
   11   0.0019743  -0.0009831   0.0012331  -0.0015493  -0.0309889  -0.0030152
   12  -0.0041522  -0.0005824   0.0011882  -0.0024552  -0.0278325   0.0002799
   13  -0.0038102  -0.0014706   0.0001246   0.0029408  -0.0059987  -0.0007198
   14  -0.0045488   0.0017192  -0.0010678  -0.0009484  -0.0125069   0.0004043
   15   0.0002523   0.0009004  -0.0010171  -0.0002168   0.0032628   0.0022603
   16   0.0126606  -0.0120134  -0.0097676  -0.0017882   0.0037339   0.0010630
   17  -0.0004997  -0.0322111  -0.0084898   0.0046074   0.0031047  -0.0005131
   18  -0.0092888   0.0071358   0.0126286  -0.0001208  -0.0024343  -0.0007878
   19  -0.0723626  -0.0279182   0.0196104  -0.0359730  -0.0246269   0.0055466
   20  -0.0212369  -0.1591026   0.0131416   0.0039153   0.0071615  -0.0036927
   21   0.0135844   0.0089491  -0.0869810  -0.0044081   0.0005876   0.0039962
   22  -0.0360436   0.0068628  -0.0061982  -0.0084284  -0.0069811   0.0032540
   23  -0.0214153   0.0062124  -0.0037900  -0.0085507  -0.0020466   0.0028068
   24   0.0027503   0.0012259  -0.0018647   0.0023837   0.0004982   0.0018346
   25  -0.0021390   0.0017835  -0.0000125   0.0025675  -0.0008995  -0.0007637
   26   0.0099676  -0.0024114  -0.0079494  -0.0021294   0.0014530   0.0006499
   27   0.0021053  -0.0019011  -0.0023395  -0.0002638   0.0009270   0.0006000
   28  -0.0006167   0.0014120   0.0016157  -0.0300555   0.0106494   0.0026359
   29   0.0003605  -0.0041902  -0.0048533   0.0417716  -0.0066556  -0.0022596
   30   0.0002531  -0.0030305  -0.0047650   0.0253512  -0.0039141  -0.0022002
   31   0.0028131  -0.0010945   0.0022923   0.0007889   0.0050116   0.0185708
   32  -0.0036412   0.0015580  -0.0017304   0.0016271  -0.0052888  -0.0344532
   33  -0.0047375   0.0006486  -0.0024361   0.0052617  -0.0103350  -0.0188094
   34  -0.0006140  -0.0000412  -0.0001298   0.0002126   0.0006605  -0.0007482
   35   0.0002673  -0.0001900   0.0004141  -0.0004562   0.0022161  -0.0010353
   36   0.0001168   0.0003893  -0.0004075  -0.0003635   0.0001133   0.0020567
   37  -0.0002515  -0.0000379  -0.0002611  -0.0000685  -0.0004139   0.0002452
   38  -0.0003676   0.0011387  -0.0016992  -0.0001781  -0.0005963   0.0003560
   39   0.0002674   0.0003700  -0.0025167   0.0001282  -0.0002056   0.0002687
   40   0.0041946   0.0008563   0.0124961   0.0006481  -0.0000290  -0.0003799
   41   0.0035638  -0.0011290   0.0281726   0.0003032   0.0005298  -0.0015454
   42  -0.0025882  -0.0017072  -0.0095161   0.0008984  -0.0002108   0.0012996
   43  -0.0857967   0.0028033  -0.0281411  -0.0372808   0.0152422  -0.0490599
   44  -0.0145882  -0.0801415   0.0242428   0.0038427   0.0069469   0.0013944
   45   0.0191957   0.0332365  -0.1993709  -0.0318352   0.0096695  -0.0056915
   46  -0.0021442   0.0006005   0.0012284   0.0006926  -0.0007783  -0.0006544
   47  -0.0022621   0.0026841   0.0013644  -0.0004332  -0.0011138  -0.0001165
   48   0.0005016   0.0007217  -0.0006514  -0.0010138  -0.0001380   0.0002037
   49  -0.0008520   0.0002047   0.0003307   0.0000473  -0.0000476  -0.0000149
   50  -0.0008535  -0.0002134   0.0002930   0.0012320  -0.0000877  -0.0003491
   51  -0.0002278  -0.0001741   0.0004763   0.0001733  -0.0001381  -0.0001937
   52   0.0013208  -0.0000951  -0.0000844  -0.0002668   0.0019065   0.0004390
   53  -0.0008002  -0.0003193   0.0000250  -0.0001970  -0.0016115   0.0001256
   54  -0.0003549   0.0000875   0.0000636   0.0001975  -0.0019116   0.0003867
   55   0.0009367   0.0011580   0.0016420  -0.0088239   0.0000796  -0.0008548
   56  -0.0004556   0.0006450   0.0000795  -0.0011265   0.0007687   0.0004039
   57   0.0000496   0.0000396   0.0007136  -0.0028420   0.0004208   0.0011543
   58   0.0030103  -0.0012174  -0.0011562  -0.0001817   0.0002217  -0.0022469
   59  -0.0006460   0.0003617   0.0007853   0.0007889   0.0012332   0.0014053
   60   0.0010953   0.0001549  -0.0001658   0.0012561  -0.0006599   0.0032750
   61  -0.0003414   0.0000133  -0.0001393   0.0034222  -0.0000719  -0.0006424
   62   0.0000610   0.0001521   0.0001775   0.0001282   0.0014496  -0.0000092
   63   0.0000248  -0.0000759   0.0000271  -0.0001303   0.0003164   0.0001485
   64  -0.0027237   0.0008633   0.0000785   0.0017479   0.0000278   0.0014164
   65  -0.0003487  -0.0001259   0.0000336   0.0004810  -0.0005112   0.0012711
   66  -0.0017023   0.0009212   0.0006944   0.0019884   0.0002694   0.0004085
   67  -0.0131593  -0.0006088  -0.0017418  -0.0003897   0.0001309  -0.0026956
   68   0.0083411   0.0030751  -0.0022771   0.0058822  -0.0020707   0.0045066
   69  -0.0397228  -0.0095451  -0.0058273  -0.0033161   0.0020628  -0.0062953
   70  -0.0566801   0.0290375   0.0288238  -0.0282636   0.0355136   0.0226528
   71   0.0394286  -0.2027730  -0.1139260   0.0063873  -0.0012987  -0.0015400
   72   0.0341316  -0.1124722  -0.1312140   0.0034883  -0.0016161   0.0028394
            7           8           9          10          11          12
    1  -0.0307353   0.0231760   0.0140930   0.0079763   0.0019743  -0.0041522
    2   0.0333171  -0.0075913   0.0021403   0.0038196  -0.0009831  -0.0005824
    3   0.0206038   0.0052246   0.0044952  -0.0008907   0.0012331   0.0011882
    4  -0.0875016   0.0223318   0.0168139   0.0003491  -0.0015493  -0.0024552
    5   0.0000141  -0.1306907  -0.0517415   0.0216270  -0.0309889  -0.0278325
    6  -0.0006294  -0.0497764  -0.1020752  -0.0001159  -0.0030152   0.0002799
    7   0.5059064   0.0271439   0.0323155  -0.1018475  -0.0369487   0.0111239
    8   0.0271439   0.4371770  -0.0327683  -0.0376238  -0.1340909   0.0395323
    9   0.0323155  -0.0327683   0.5896238   0.0140061   0.0447961  -0.0968786
   10  -0.1018475  -0.0376238   0.0140061   0.4882144   0.0124707   0.0258590
   11  -0.0369487  -0.1340909   0.0447961   0.0124707   0.5003308  -0.0278197
   12   0.0111239   0.0395323  -0.0968786   0.0258590  -0.0278197   0.5840356
   13   0.0065357  -0.0040214  -0.0072540  -0.0913163   0.0092786   0.0381726
   14   0.0160782  -0.0320022  -0.0265104   0.0408445  -0.1490188  -0.0690944
   15  -0.0027042  -0.0003617   0.0046127   0.0462185  -0.0376091  -0.1311661
   16  -0.0116387  -0.0143051  -0.0006005  -0.1719627   0.0164266  -0.0231198
   17  -0.0326547   0.0005604  -0.0008935  -0.0104647  -0.0721082   0.0029061
   18   0.0124892   0.0015134   0.0008816  -0.0222201   0.0012151  -0.0847772
   19   0.0004795  -0.0028382   0.0013702  -0.0136448   0.0247451   0.0173153
   20  -0.0000319   0.0072497   0.0012147   0.0119071   0.0016474  -0.0000948
   21   0.0016576  -0.0002344  -0.0017678   0.0044902   0.0035070   0.0012195
   22   0.0023167  -0.0017234  -0.0026607   0.0042603   0.0026156   0.0015485
   23   0.0008863  -0.0037727  -0.0011774  -0.0019808  -0.0041355  -0.0023633
   24  -0.0005406  -0.0000237   0.0000259  -0.0009540  -0.0035836  -0.0015817
   25  -0.0094982   0.0059305  -0.0002761  -0.0236498  -0.0437666   0.0204159
   26   0.0000806   0.0016702  -0.0012084  -0.0095227  -0.0114769   0.0027278
   27  -0.0000042  -0.0008394   0.0001242   0.0025483  -0.0002177   0.0009044
   28  -0.1760684  -0.0084515  -0.0012322  -0.0168489  -0.0126278   0.0010603
   29  -0.0245889  -0.0794618   0.0005622  -0.0345287   0.0003632  -0.0030631
   30  -0.0187986   0.0050900  -0.0734084   0.0140379  -0.0014465   0.0051948
   31  -0.0645729   0.0040555  -0.0546939   0.0033666  -0.0044371   0.0146065
   32   0.0066925  -0.0542777   0.0421006   0.0048587  -0.0052559   0.0296848
   33  -0.0491549   0.0386065  -0.2848971  -0.0024954   0.0030374  -0.0121699
   34   0.0050131  -0.0037508   0.0144093  -0.0718948   0.0117754  -0.0696718
   35   0.0072910  -0.0062605   0.0291800   0.0128018  -0.0583160   0.0464209
   36  -0.0011069   0.0042419  -0.0115271  -0.0669020   0.0444340  -0.2642294
   37   0.0015932   0.0014432  -0.0012506  -0.0124051   0.0002809  -0.0337906
   38  -0.0000953   0.0003050  -0.0009582   0.0015175   0.0005838   0.0005162
   39   0.0001217   0.0003262   0.0000043  -0.0017539  -0.0010850  -0.0035791
   40  -0.0001787   0.0001480   0.0002268   0.0006158  -0.0002878   0.0007688
   41  -0.0000440  -0.0003183   0.0001049  -0.0010160   0.0006159  -0.0002395
   42   0.0002042   0.0000388  -0.0001992  -0.0013911  -0.0000337  -0.0008128
   43   0.0026064  -0.0041950  -0.0029716  -0.0014366  -0.0011375   0.0006081
   44   0.0008638  -0.0011599  -0.0007680  -0.0014221   0.0002884   0.0002635
   45   0.0033329  -0.0055272  -0.0040709  -0.0000123  -0.0004913   0.0001723
   46  -0.0000177   0.0004994   0.0001798   0.0010119   0.0014185   0.0008375
   47   0.0000813   0.0000485  -0.0000481  -0.0005000  -0.0006221  -0.0003544
   48   0.0002138  -0.0002183  -0.0002071  -0.0001216   0.0003539   0.0008044
   49  -0.0006778   0.0006780  -0.0001067  -0.0006531  -0.0031762   0.0022575
   50  -0.0020459   0.0013900   0.0000053  -0.0010328  -0.0070714   0.0026101
   51   0.0010401  -0.0000699   0.0007554   0.0005767   0.0027865  -0.0016246
   52  -0.0020665   0.0011202   0.0014928   0.0060879   0.0176356  -0.0031826
   53   0.0030074  -0.0018458  -0.0045909  -0.0125090  -0.0301538   0.0084468
   54   0.0019679  -0.0009739  -0.0032631  -0.0104216  -0.0277374   0.0047542
   55  -0.0111872   0.0249925   0.0140860   0.0002714   0.0014052   0.0011813
   56  -0.0012030   0.0015847   0.0015188   0.0001973   0.0001189   0.0001027
   57   0.0025075   0.0033631   0.0025087   0.0004216  -0.0007681  -0.0000481
   58  -0.0110489   0.0033862  -0.0423053   0.0018862   0.0016457   0.0018239
   59   0.0010208   0.0011453  -0.0029379   0.0005709  -0.0004137   0.0003604
   60  -0.0141874  -0.0021763  -0.0292933   0.0005944   0.0029856  -0.0022340
   61  -0.0157610  -0.0318284   0.0116968  -0.0066284   0.0029835  -0.0013698
   62   0.0006433  -0.0035431   0.0003496   0.0002215   0.0005483  -0.0009669
   63  -0.0005161  -0.0034354   0.0032800  -0.0013332   0.0000325   0.0004011
   64   0.0015189  -0.0028977  -0.0042469  -0.0004505  -0.0004621  -0.0006240
   65   0.0009672   0.0003009  -0.0000056  -0.0002819  -0.0005123  -0.0009622
   66   0.0001401  -0.0019255  -0.0003546  -0.0000254  -0.0004514   0.0001789
   67   0.0006587  -0.0006833  -0.0008982  -0.0002558   0.0002465   0.0001303
   68  -0.0002199   0.0014484   0.0008469   0.0008068   0.0002582  -0.0003921
   69   0.0005976  -0.0006371  -0.0002845  -0.0004138   0.0000016   0.0000762
   70  -0.0038285  -0.0025867  -0.0021935  -0.0010458  -0.0005092   0.0006567
   71  -0.0002552   0.0021346   0.0007891  -0.0007612   0.0003928   0.0001936
   72  -0.0006739   0.0010309   0.0019151   0.0002984  -0.0001240  -0.0001080
           13          14          15          16          17          18
    1  -0.0038102  -0.0045488   0.0002523   0.0126606  -0.0004997  -0.0092888
    2  -0.0014706   0.0017192   0.0009004  -0.0120134  -0.0322111   0.0071358
    3   0.0001246  -0.0010678  -0.0010171  -0.0097676  -0.0084898   0.0126286
    4   0.0029408  -0.0009484  -0.0002168  -0.0017882   0.0046074  -0.0001208
    5  -0.0059987  -0.0125069   0.0032628   0.0037339   0.0031047  -0.0024343
    6  -0.0007198   0.0004043   0.0022603   0.0010630  -0.0005131  -0.0007878
    7   0.0065357   0.0160782  -0.0027042  -0.0116387  -0.0326547   0.0124892
    8  -0.0040214  -0.0320022  -0.0003617  -0.0143051   0.0005604   0.0015134
    9  -0.0072540  -0.0265104   0.0046127  -0.0006005  -0.0008935   0.0008816
   10  -0.0913163   0.0408445   0.0462185  -0.1719627  -0.0104647  -0.0222201
   11   0.0092786  -0.1490188  -0.0376091   0.0164266  -0.0721082   0.0012151
   12   0.0381726  -0.0690944  -0.1311661  -0.0231198   0.0029061  -0.0847772
   13   0.2178128   0.1304364  -0.1460226  -0.0207521   0.0374617   0.0292339
   14   0.1304364   0.5843598  -0.0149813   0.0122570  -0.0182813  -0.0110177
   15  -0.1460226  -0.0149813   0.2090154   0.0073968  -0.0096992  -0.0042175
   16  -0.0207521   0.0122570   0.0073968   0.5167908  -0.0038354   0.0400442
   17   0.0374617  -0.0182813  -0.0096992  -0.0038354   0.4650575  -0.0010408
   18   0.0292339  -0.0110177  -0.0042175   0.0400442  -0.0010408   0.5834119
   19  -0.0054735   0.0003266  -0.0002003  -0.0821657   0.0375364   0.0213828
   20  -0.0051454   0.0034098   0.0015900   0.0120986  -0.1232196  -0.0392750
   21  -0.0019027   0.0016316   0.0018985   0.0101581  -0.0464073  -0.1197034
   22  -0.0030633   0.0027526   0.0016294  -0.0385184   0.0049868  -0.0013100
   23   0.0029264  -0.0004312  -0.0008782   0.0319075  -0.0045587   0.0059441
   24   0.0017454  -0.0009672  -0.0001887   0.0242951  -0.0001417   0.0053841
   25   0.0011055  -0.0016760  -0.0005140  -0.1011321  -0.0508688   0.0186709
   26   0.0013911   0.0040067   0.0005657  -0.0109156  -0.1665642   0.0584360
   27   0.0009454   0.0009762   0.0016381  -0.0018042   0.0510755  -0.0924390
   28  -0.0014629   0.0009927   0.0003612  -0.0001616  -0.0006075   0.0003265
   29   0.0012241   0.0006983  -0.0002876   0.0019555  -0.0053684   0.0020073
   30   0.0001750  -0.0002579  -0.0007695  -0.0011630   0.0025432  -0.0021008
   31   0.0000541   0.0009726  -0.0006293   0.0012780  -0.0000236   0.0012597
   32  -0.0000506   0.0024460  -0.0009792   0.0014298   0.0005765   0.0005716
   33  -0.0003461  -0.0001807   0.0017077  -0.0006727  -0.0002100  -0.0000471
   34   0.0044066   0.0028056   0.0188365  -0.0131759   0.0076275  -0.0332619
   35  -0.0007191  -0.0040557  -0.0354011  -0.0016180   0.0012135   0.0023288
   36   0.0023138  -0.0112658  -0.0227263  -0.0018100   0.0027255  -0.0026025
   37   0.0042106  -0.0011949   0.0013300  -0.0705642   0.0039008  -0.0653161
   38  -0.0004617   0.0002064   0.0006288   0.0027159  -0.0477970   0.0047078
   39   0.0010100   0.0003217   0.0020233  -0.0644485   0.0064447  -0.2780695
   40  -0.0002384   0.0000706  -0.0003069   0.0032819  -0.0021718   0.0135097
   41   0.0004106  -0.0002627   0.0004596  -0.0025691   0.0021622  -0.0278244
   42   0.0004553  -0.0001307   0.0006098  -0.0003862   0.0023422  -0.0183467
   43   0.0007596   0.0010936   0.0000916  -0.0002273  -0.0002663   0.0001780
   44   0.0008901  -0.0004679  -0.0002801   0.0002151   0.0018939  -0.0021998
   45  -0.0000951   0.0013464   0.0008049   0.0003542  -0.0028529  -0.0030936
   46  -0.0006601   0.0001564   0.0001100  -0.0077860  -0.0009717  -0.0023202
   47   0.0004474  -0.0003274  -0.0000978   0.0044393  -0.0000044   0.0002774
   48  -0.0004464   0.0002882   0.0000822  -0.0023902  -0.0006152  -0.0002329
   49   0.0007565  -0.0003407  -0.0003111  -0.0137894   0.0012594  -0.0035640
   50   0.0008788   0.0006392  -0.0005015  -0.0394622  -0.0042928  -0.0052028
   51  -0.0000623   0.0001652  -0.0000925   0.0193456   0.0031427   0.0009005
   52  -0.1138327  -0.1995960   0.0759594   0.0008669   0.0057198  -0.0001198
   53  -0.1651757  -0.3788636   0.0933758   0.0001725   0.0002464   0.0010284
   54   0.0836060   0.1309657  -0.0655652   0.0007624  -0.0013218   0.0014775
   55   0.0004541  -0.0003145  -0.0003136  -0.0001497   0.0003619  -0.0000400
   56  -0.0010595  -0.0010537   0.0002454  -0.0000327   0.0000329  -0.0001058
   57  -0.0007085  -0.0001799   0.0000126  -0.0000642   0.0000893  -0.0000076
   58   0.0005258  -0.0014163  -0.0011572   0.0007822   0.0009071  -0.0009554
   59  -0.0004323  -0.0002761  -0.0005173   0.0001983   0.0003927  -0.0008773
   60  -0.0002201  -0.0005007   0.0010814   0.0010515  -0.0002854   0.0007289
   61   0.0006589   0.0001615  -0.0001634   0.0009620  -0.0016997   0.0006340
   62  -0.0005962  -0.0000893   0.0000951   0.0003007  -0.0001422   0.0000348
   63  -0.0002069   0.0001089   0.0001822   0.0001739  -0.0002907   0.0001631
   64  -0.0001955   0.0007062   0.0004414  -0.0001125  -0.0004384   0.0000004
   65  -0.0000195   0.0003051   0.0005187  -0.0002724   0.0000004   0.0001564
   66   0.0000204   0.0001735   0.0000075  -0.0002103  -0.0001125   0.0000307
   67   0.0000901  -0.0001279   0.0000037  -0.0004205   0.0007110  -0.0007448
   68  -0.0005679  -0.0000153   0.0000645   0.0002081  -0.0007637   0.0012348
   69   0.0003225  -0.0001702  -0.0002556   0.0002398   0.0006279   0.0011548
   70   0.0004940   0.0005089  -0.0000914  -0.0022772  -0.0005774   0.0015325
   71   0.0003734  -0.0001386  -0.0001128  -0.0030346   0.0000702   0.0033862
   72  -0.0001403  -0.0000570   0.0000621   0.0015526   0.0009766  -0.0003361
           19          20          21          22          23          24
    1  -0.0723626  -0.0212369   0.0135844  -0.0360436  -0.0214153   0.0027503
    2  -0.0279182  -0.1591026   0.0089491   0.0068628   0.0062124   0.0012259
    3   0.0196104   0.0131416  -0.0869810  -0.0061982  -0.0037900  -0.0018647
    4  -0.0359730   0.0039153  -0.0044081  -0.0084284  -0.0085507   0.0023837
    5  -0.0246269   0.0071615   0.0005876  -0.0069811  -0.0020466   0.0004982
    6   0.0055466  -0.0036927   0.0039962   0.0032540   0.0028068   0.0018346
    7   0.0004795  -0.0000319   0.0016576   0.0023167   0.0008863  -0.0005406
    8  -0.0028382   0.0072497  -0.0002344  -0.0017234  -0.0037727  -0.0000237
    9   0.0013702   0.0012147  -0.0017678  -0.0026607  -0.0011774   0.0000259
   10  -0.0136448   0.0119071   0.0044902   0.0042603  -0.0019808  -0.0009540
   11   0.0247451   0.0016474   0.0035070   0.0026156  -0.0041355  -0.0035836
   12   0.0173153  -0.0000948   0.0012195   0.0015485  -0.0023633  -0.0015817
   13  -0.0054735  -0.0051454  -0.0019027  -0.0030633   0.0029264   0.0017454
   14   0.0003266   0.0034098   0.0016316   0.0027526  -0.0004312  -0.0009672
   15  -0.0002003   0.0015900   0.0018985   0.0016294  -0.0008782  -0.0001887
   16  -0.0821657   0.0120986   0.0101581  -0.0385184   0.0319075   0.0242951
   17   0.0375364  -0.1232196  -0.0464073   0.0049868  -0.0045587  -0.0001417
   18   0.0213828  -0.0392750  -0.1197034  -0.0013100   0.0059441   0.0053841
   19   0.4492389  -0.0070893   0.0074431  -0.1862172   0.0112795  -0.0065269
   20  -0.0070893   0.4646891  -0.0050307  -0.0051377  -0.0606942  -0.0155953
   21   0.0074431  -0.0050307   0.6237248  -0.0482611  -0.0068242  -0.0967725
   22  -0.1862172  -0.0051377  -0.0482611   0.4248854  -0.1091088  -0.1369595
   23   0.0112795  -0.0606942  -0.0068242  -0.1091088   0.1507830   0.1851177
   24  -0.0065269  -0.0155953  -0.0967725  -0.1369595   0.1851177   0.4196334
   25   0.0004643   0.0021437  -0.0031443   0.0041151   0.0034395  -0.0010119
   26  -0.0191444  -0.0507046   0.0172462  -0.0001132   0.0025648   0.0003581
   27  -0.0031761  -0.0092074   0.0079247  -0.0009426  -0.0015363   0.0016291
   28  -0.0006094   0.0001847   0.0002734   0.0005848  -0.0000046  -0.0001153
   29   0.0000754  -0.0010183   0.0001660   0.0003905   0.0005876   0.0000195
   30  -0.0004322  -0.0002632   0.0006669   0.0005422   0.0002257  -0.0001928
   31  -0.0001746   0.0001839   0.0001835  -0.0002170   0.0000047  -0.0001203
   32   0.0000432  -0.0006128   0.0001130   0.0001892   0.0002705   0.0000968
   33   0.0000117  -0.0002377   0.0001430   0.0004083   0.0001180   0.0000874
   34   0.0008445  -0.0009074  -0.0017114  -0.0001189  -0.0000928   0.0007313
   35  -0.0001100  -0.0000221   0.0004080  -0.0001240   0.0000726  -0.0000095
   36  -0.0003413  -0.0006763  -0.0005553   0.0000735   0.0000420   0.0004158
   37   0.0028984   0.0024374   0.0131348   0.0015725  -0.0011749  -0.0001748
   38  -0.0064721   0.0010235  -0.0271196  -0.0008791   0.0014963   0.0018828
   39  -0.0059724  -0.0026000  -0.0176014  -0.0004155   0.0007055   0.0019363
   40  -0.0518347   0.0036254  -0.0235308  -0.0240284   0.0057256  -0.0379589
   41   0.0024249  -0.0551021   0.0308468   0.0016404   0.0014501   0.0002534
   42  -0.0294372   0.0307418  -0.2985836  -0.0049663   0.0010884  -0.0007774
   43   0.0005093   0.0003359   0.0076209   0.0017263  -0.0036079   0.0054125
   44   0.0073161  -0.0052764   0.0374045  -0.0016348   0.0027448   0.0005584
   45  -0.0082111   0.0125407  -0.0318287   0.0007099  -0.0000199   0.0031469
   46  -0.0187717   0.0172476   0.0320430  -0.1416045   0.0873928   0.1475768
   47  -0.0012538  -0.0040902  -0.0012379   0.1060665  -0.0939273  -0.1689874
   48  -0.0123174   0.0058456   0.0070235   0.1937992  -0.1769671  -0.3329740
   49   0.0021287   0.0010060  -0.0007814  -0.0010029  -0.0001635  -0.0000413
   50  -0.0043892  -0.0012488  -0.0006228   0.0014927   0.0025382  -0.0001637
   51  -0.0014625  -0.0001235   0.0009956   0.0007216   0.0011166  -0.0013840
   52  -0.0000872  -0.0003759   0.0002809  -0.0000804  -0.0004265  -0.0000112
   53  -0.0002813  -0.0007782  -0.0001271  -0.0006481   0.0004951   0.0001889
   54  -0.0000016   0.0003356  -0.0000345   0.0000993   0.0000916  -0.0001471
   55   0.0001680   0.0004150  -0.0001114  -0.0001681  -0.0003120  -0.0000226
   56   0.0000380  -0.0000383   0.0000340   0.0001129   0.0000099  -0.0000101
   57  -0.0000087   0.0001064  -0.0000854  -0.0001131  -0.0000703   0.0000241
   58   0.0006611  -0.0001372  -0.0001643  -0.0008198   0.0000099   0.0000713
   59   0.0002211  -0.0002858   0.0000028  -0.0001567   0.0002536  -0.0000029
   60   0.0002652  -0.0000501  -0.0006599  -0.0003867  -0.0001013   0.0003401
   61   0.0003104  -0.0003736  -0.0000551  -0.0000302   0.0002708   0.0000103
   62   0.0002077  -0.0001656  -0.0000358  -0.0001432   0.0001068  -0.0000125
   63   0.0000043  -0.0000363  -0.0000988  -0.0000647  -0.0000083   0.0000459
   64  -0.0003165  -0.0002367  -0.0000575   0.0006223   0.0001879   0.0000662
   65  -0.0002663   0.0001941  -0.0001659   0.0001312  -0.0001660   0.0000609
   66  -0.0000117  -0.0001895   0.0003559   0.0003565   0.0001673  -0.0001496
   67   0.0036799  -0.0009576   0.0014871  -0.0018180   0.0010219  -0.0008236
   68   0.0022291  -0.0002550   0.0031017   0.0007308  -0.0021899  -0.0015301
   69  -0.0039346   0.0029997  -0.0009956   0.0001993  -0.0035567   0.0013134
   70   0.0062482  -0.0138709  -0.0082290   0.0020758   0.0017851   0.0002179
   71   0.0079468  -0.0227604  -0.0161926  -0.0013218   0.0023365   0.0007672
   72  -0.0009158   0.0085562   0.0077192  -0.0010634  -0.0001308   0.0002154
           25          26          27          28          29          30
    1  -0.0021390   0.0099676   0.0021053  -0.0006167   0.0003605   0.0002531
    2   0.0017835  -0.0024114  -0.0019011   0.0014120  -0.0041902  -0.0030305
    3  -0.0000125  -0.0079494  -0.0023395   0.0016157  -0.0048533  -0.0047650
    4   0.0025675  -0.0021294  -0.0002638  -0.0300555   0.0417716   0.0253512
    5  -0.0008995   0.0014530   0.0009270   0.0106494  -0.0066556  -0.0039141
    6  -0.0007637   0.0006499   0.0006000   0.0026359  -0.0022596  -0.0022002
    7  -0.0094982   0.0000806  -0.0000042  -0.1760684  -0.0245889  -0.0187986
    8   0.0059305   0.0016702  -0.0008394  -0.0084515  -0.0794618   0.0050900
    9  -0.0002761  -0.0012084   0.0001242  -0.0012322   0.0005622  -0.0734084
   10  -0.0236498  -0.0095227   0.0025483  -0.0168489  -0.0345287   0.0140379
   11  -0.0437666  -0.0114769  -0.0002177  -0.0126278   0.0003632  -0.0014465
   12   0.0204159   0.0027278   0.0009044   0.0010603  -0.0030631   0.0051948
   13   0.0011055   0.0013911   0.0009454  -0.0014629   0.0012241   0.0001750
   14  -0.0016760   0.0040067   0.0009762   0.0009927   0.0006983  -0.0002579
   15  -0.0005140   0.0005657   0.0016381   0.0003612  -0.0002876  -0.0007695
   16  -0.1011321  -0.0109156  -0.0018042  -0.0001616   0.0019555  -0.0011630
   17  -0.0508688  -0.1665642   0.0510755  -0.0006075  -0.0053684   0.0025432
   18   0.0186709   0.0584360  -0.0924390   0.0003265   0.0020073  -0.0021008
   19   0.0004643  -0.0191444  -0.0031761  -0.0006094   0.0000754  -0.0004322
   20   0.0021437  -0.0507046  -0.0092074   0.0001847  -0.0010183  -0.0002632
   21  -0.0031443   0.0172462   0.0079247   0.0002734   0.0001660   0.0006669
   22   0.0041151  -0.0001132  -0.0009426   0.0005848   0.0003905   0.0005422
   23   0.0034395   0.0025648  -0.0015363  -0.0000046   0.0005876   0.0002257
   24  -0.0010119   0.0003581   0.0016291  -0.0001153   0.0000195  -0.0001928
   25   0.6216991   0.0713039   0.0562519   0.0008554  -0.0028592   0.0020539
   26   0.0713039   0.2723340  -0.0966228   0.0007990  -0.0004589   0.0007682
   27   0.0562519  -0.0966228   0.1131382  -0.0005648   0.0000431  -0.0001830
   28   0.0008554   0.0007990  -0.0005648   0.4872990  -0.0258729  -0.0583768
   29  -0.0028592  -0.0004589   0.0000431  -0.0258729   0.6326861   0.0222120
   30   0.0020539   0.0007682  -0.0001830  -0.0583768   0.0222120   0.4949376
   31  -0.0002061   0.0001029  -0.0003542  -0.0015737   0.0043012  -0.0309740
   32  -0.0002284  -0.0000125  -0.0004057  -0.0021326   0.0003307  -0.0017681
   33  -0.0000465   0.0000266   0.0004066  -0.0015068   0.0020121  -0.0045667
   34   0.0034555   0.0005684   0.0011549   0.0003221   0.0000934   0.0011203
   35   0.0003354   0.0007242  -0.0008903   0.0009557   0.0008443   0.0008297
   36   0.0004065  -0.0004165   0.0010695  -0.0013819   0.0000798  -0.0016019
   37   0.0039354  -0.0080331   0.0157603  -0.0001767   0.0001114  -0.0002122
   38   0.0007963  -0.0168440   0.0371508   0.0000178   0.0000761   0.0000136
   39   0.0026535   0.0120157  -0.0108825  -0.0002140  -0.0002003   0.0000687
   40   0.0000440  -0.0007170  -0.0012527   0.0000677  -0.0000419   0.0001711
   41  -0.0002961   0.0031833   0.0015444  -0.0000184   0.0000615  -0.0000076
   42  -0.0005099   0.0009929   0.0032204  -0.0000559   0.0000644  -0.0002021
   43   0.0009974   0.0001262  -0.0002370   0.0010036   0.0001015  -0.0007115
   44  -0.0001845  -0.0015503   0.0010106  -0.0008112   0.0002743   0.0005734
   45   0.0005205   0.0017454   0.0021174  -0.0003253   0.0006664   0.0005754
   46   0.0006788  -0.0006459  -0.0000384  -0.0000744  -0.0001028  -0.0000422
   47  -0.0003635   0.0004549   0.0006823   0.0000015  -0.0000468  -0.0000807
   48   0.0003079   0.0003622  -0.0002368   0.0000630   0.0000426   0.0001111
   49  -0.5028655  -0.0277326  -0.0697699  -0.0000295  -0.0003266   0.0002087
   50   0.0166738  -0.0345123   0.0186652   0.0000339  -0.0006221   0.0003207
   51  -0.0932856   0.0105310  -0.0254803   0.0000408   0.0003362  -0.0001383
   52   0.0008264  -0.0020004  -0.0007756  -0.0002723  -0.0001212   0.0005106
   53  -0.0009738   0.0000401   0.0003883   0.0001581   0.0003154  -0.0000875
   54  -0.0006096  -0.0002657  -0.0013179   0.0002797  -0.0001225   0.0000647
   55   0.0002681  -0.0002256  -0.0000853  -0.1090038   0.0950174   0.0539453
   56   0.0000874   0.0000397  -0.0000116   0.0976063  -0.2160311  -0.0911600
   57   0.0000127  -0.0000227  -0.0000023   0.0479344  -0.0804557  -0.0925752
   58  -0.0004048  -0.0006313   0.0003170  -0.0777260   0.0201695  -0.0143751
   59  -0.0000320   0.0000932   0.0001024   0.0122604  -0.0866892  -0.0116738
   60  -0.0011017  -0.0005863   0.0005625  -0.0427004   0.0239264  -0.2110854
   61  -0.0011917  -0.0002489   0.0000763  -0.0794370  -0.0706510   0.0327203
   62  -0.0002729  -0.0000399   0.0000273  -0.0733988  -0.2365800   0.0778558
   63  -0.0002847  -0.0001109   0.0000345   0.0336101   0.0747268  -0.0808359
   64   0.0000711   0.0003626   0.0000145   0.0041896  -0.0081876  -0.0075049
   65   0.0001891   0.0000508  -0.0000139  -0.0010647   0.0012531   0.0036649
   66   0.0002011   0.0002252  -0.0001305   0.0184921  -0.0355099  -0.0268081
   67  -0.0002956  -0.0008131   0.0004046  -0.0001546  -0.0000858  -0.0001143
   68  -0.0001981   0.0006472  -0.0005956   0.0000085  -0.0001633   0.0000282
   69   0.0002247  -0.0004165  -0.0005446  -0.0001082   0.0000598  -0.0001177
   70   0.0002990  -0.0018290  -0.0003100  -0.0000508   0.0017947   0.0016153
   71  -0.0000636  -0.0026873  -0.0003514  -0.0000899  -0.0002047  -0.0004355
   72  -0.0001591   0.0009485   0.0001866  -0.0001115  -0.0001725  -0.0000680
           31          32          33          34          35          36
    1   0.0028131  -0.0036412  -0.0047375  -0.0006140   0.0002673   0.0001168
    2  -0.0010945   0.0015580   0.0006486  -0.0000412  -0.0001900   0.0003893
    3   0.0022923  -0.0017304  -0.0024361  -0.0001298   0.0004141  -0.0004075
    4   0.0007889   0.0016271   0.0052617   0.0002126  -0.0004562  -0.0003635
    5   0.0050116  -0.0052888  -0.0103350   0.0006605   0.0022161   0.0001133
    6   0.0185708  -0.0344532  -0.0188094  -0.0007482  -0.0010353   0.0020567
    7  -0.0645729   0.0066925  -0.0491549   0.0050131   0.0072910  -0.0011069
    8   0.0040555  -0.0542777   0.0386065  -0.0037508  -0.0062605   0.0042419
    9  -0.0546939   0.0421006  -0.2848971   0.0144093   0.0291800  -0.0115271
   10   0.0033666   0.0048587  -0.0024954  -0.0718948   0.0128018  -0.0669020
   11  -0.0044371  -0.0052559   0.0030374   0.0117754  -0.0583160   0.0444340
   12   0.0146065   0.0296848  -0.0121699  -0.0696718   0.0464209  -0.2642294
   13   0.0000541  -0.0000506  -0.0003461   0.0044066  -0.0007191   0.0023138
   14   0.0009726   0.0024460  -0.0001807   0.0028056  -0.0040557  -0.0112658
   15  -0.0006293  -0.0009792   0.0017077   0.0188365  -0.0354011  -0.0227263
   16   0.0012780   0.0014298  -0.0006727  -0.0131759  -0.0016180  -0.0018100
   17  -0.0000236   0.0005765  -0.0002100   0.0076275   0.0012135   0.0027255
   18   0.0012597   0.0005716  -0.0000471  -0.0332619   0.0023288  -0.0026025
   19  -0.0001746   0.0000432   0.0000117   0.0008445  -0.0001100  -0.0003413
   20   0.0001839  -0.0006128  -0.0002377  -0.0009074  -0.0000221  -0.0006763
   21   0.0001835   0.0001130   0.0001430  -0.0017114   0.0004080  -0.0005553
   22  -0.0002170   0.0001892   0.0004083  -0.0001189  -0.0001240   0.0000735
   23   0.0000047   0.0002705   0.0001180  -0.0000928   0.0000726   0.0000420
   24  -0.0001203   0.0000968   0.0000874   0.0007313  -0.0000095   0.0004158
   25  -0.0002061  -0.0002284  -0.0000465   0.0034555   0.0003354   0.0004065
   26   0.0001029  -0.0000125   0.0000266   0.0005684   0.0007242  -0.0004165
   27  -0.0003542  -0.0004057   0.0004066   0.0011549  -0.0008903   0.0010695
   28  -0.0015737  -0.0021326  -0.0015068   0.0003221   0.0009557  -0.0013819
   29   0.0043012   0.0003307   0.0020121   0.0000934   0.0008443   0.0000798
   30  -0.0309740  -0.0017681  -0.0045667   0.0011203   0.0008297  -0.0016019
   31   0.0675260  -0.0066342   0.0524582  -0.0009005  -0.0023490   0.0006678
   32  -0.0066342   0.0639427  -0.0349440  -0.0023138  -0.0043843   0.0009165
   33   0.0524582  -0.0349440   0.3146567   0.0010113   0.0010695   0.0001494
   34  -0.0009005  -0.0023138   0.0010113   0.0782338  -0.0164985   0.0685742
   35  -0.0023490  -0.0043843   0.0010695  -0.0164985   0.0664419  -0.0401077
   36   0.0006678   0.0009165   0.0001494   0.0685742  -0.0401077   0.2967607
   37  -0.0007315  -0.0007171   0.0005132  -0.0057139   0.0005649   0.0003522
   38  -0.0007451  -0.0002326  -0.0000203  -0.0000670   0.0003538   0.0001942
   39  -0.0000701  -0.0002921   0.0001195   0.0001725  -0.0002457   0.0007001
   40   0.0000449   0.0000025  -0.0001026  -0.0001003   0.0002139  -0.0001879
   41   0.0000434  -0.0001102  -0.0000245   0.0004899  -0.0000124   0.0002630
   42  -0.0001253  -0.0000564   0.0001558   0.0008356  -0.0001211   0.0007014
   43  -0.0007708   0.0010050  -0.0003877   0.0001767   0.0000376  -0.0000744
   44   0.0008400  -0.0007359   0.0008936   0.0001486  -0.0000083  -0.0000244
   45  -0.0008411   0.0011755   0.0022871   0.0002228  -0.0003543   0.0003325
   46  -0.0000144  -0.0000584  -0.0000375  -0.0001102  -0.0000506  -0.0001363
   47  -0.0000162   0.0000056   0.0000013   0.0001434   0.0000238   0.0001110
   48  -0.0000088   0.0000134   0.0000218   0.0001408   0.0000027  -0.0000505
   49  -0.0000667  -0.0000904   0.0000647   0.0005528   0.0000530   0.0001584
   50   0.0000058  -0.0000109  -0.0000157   0.0002784   0.0000153  -0.0001747
   51  -0.0000315  -0.0001048  -0.0000458   0.0001350   0.0000248   0.0002874
   52  -0.0000668  -0.0000651  -0.0000341  -0.0000448  -0.0001677   0.0007544
   53   0.0001870   0.0004035   0.0000254  -0.0008454   0.0015386   0.0004076
   54   0.0000317  -0.0001252   0.0003836  -0.0006165  -0.0007616  -0.0001861
   55   0.0005777  -0.0001451  -0.0006897  -0.0000461  -0.0002943   0.0000020
   56   0.0006901   0.0001375   0.0001469   0.0000463  -0.0000278   0.0000238
   57   0.0006350   0.0002508   0.0001141  -0.0000600  -0.0000467  -0.0000346
   58  -0.0078135  -0.0003319  -0.0004945  -0.0006210   0.0003020  -0.0013295
   59  -0.0006577   0.0012477  -0.0002027   0.0001376   0.0003991  -0.0012885
   60  -0.0033656  -0.0001202   0.0016858  -0.0006355  -0.0013881   0.0014218
   61   0.0010166   0.0000460  -0.0001547   0.0001209   0.0001972   0.0001445
   62  -0.0008639   0.0002301  -0.0004092   0.0002257   0.0001554  -0.0000374
   63   0.0004059  -0.0006145   0.0004884  -0.0002705  -0.0001819   0.0000712
   64  -0.0002008   0.0004366   0.0005749  -0.0001584  -0.0006421   0.0000698
   65   0.0004634  -0.0001840   0.0000640  -0.0003534  -0.0006725   0.0000345
   66   0.0004750   0.0001241   0.0001505  -0.0001591  -0.0000845   0.0000017
   67   0.0000309  -0.0001708   0.0002787   0.0000612  -0.0000434   0.0000457
   68  -0.0000662   0.0000045  -0.0000529  -0.0002055   0.0000078  -0.0000077
   69  -0.0000762   0.0003135   0.0002949  -0.0000682  -0.0000362  -0.0000420
   70  -0.0001876   0.0002490   0.0002780   0.0000992   0.0000532  -0.0000460
   71   0.0000253  -0.0000476  -0.0000171   0.0000751  -0.0000568   0.0000227
   72  -0.0002961   0.0002331   0.0001196  -0.0000115  -0.0000144  -0.0000051
           37          38          39          40          41          42
    1  -0.0002515  -0.0003676   0.0002674   0.0041946   0.0035638  -0.0025882
    2  -0.0000379   0.0011387   0.0003700   0.0008563  -0.0011290  -0.0017072
    3  -0.0002611  -0.0016992  -0.0025167   0.0124961   0.0281726  -0.0095161
    4  -0.0000685  -0.0001781   0.0001282   0.0006481   0.0003032   0.0008984
    5  -0.0004139  -0.0005963  -0.0002056  -0.0000290   0.0005298  -0.0002108
    6   0.0002452   0.0003560   0.0002687  -0.0003799  -0.0015454   0.0012996
    7   0.0015932  -0.0000953   0.0001217  -0.0001787  -0.0000440   0.0002042
    8   0.0014432   0.0003050   0.0003262   0.0001480  -0.0003183   0.0000388
    9  -0.0012506  -0.0009582   0.0000043   0.0002268   0.0001049  -0.0001992
   10  -0.0124051   0.0015175  -0.0017539   0.0006158  -0.0010160  -0.0013911
   11   0.0002809   0.0005838  -0.0010850  -0.0002878   0.0006159  -0.0000337
   12  -0.0337906   0.0005162  -0.0035791   0.0007688  -0.0002395  -0.0008128
   13   0.0042106  -0.0004617   0.0010100  -0.0002384   0.0004106   0.0004553
   14  -0.0011949   0.0002064   0.0003217   0.0000706  -0.0002627  -0.0001307
   15   0.0013300   0.0006288   0.0020233  -0.0003069   0.0004596   0.0006098
   16  -0.0705642   0.0027159  -0.0644485   0.0032819  -0.0025691  -0.0003862
   17   0.0039008  -0.0477970   0.0064447  -0.0021718   0.0021622   0.0023422
   18  -0.0653161   0.0047078  -0.2780695   0.0135097  -0.0278244  -0.0183467
   19   0.0028984  -0.0064721  -0.0059724  -0.0518347   0.0024249  -0.0294372
   20   0.0024374   0.0010235  -0.0026000   0.0036254  -0.0551021   0.0307418
   21   0.0131348  -0.0271196  -0.0176014  -0.0235308   0.0308468  -0.2985836
   22   0.0015725  -0.0008791  -0.0004155  -0.0240284   0.0016404  -0.0049663
   23  -0.0011749   0.0014963   0.0007055   0.0057256   0.0014501   0.0010884
   24  -0.0001748   0.0018828   0.0019363  -0.0379589   0.0002534  -0.0007774
   25   0.0039354   0.0007963   0.0026535   0.0000440  -0.0002961  -0.0005099
   26  -0.0080331  -0.0168440   0.0120157  -0.0007170   0.0031833   0.0009929
   27   0.0157603   0.0371508  -0.0108825  -0.0012527   0.0015444   0.0032204
   28  -0.0001767   0.0000178  -0.0002140   0.0000677  -0.0000184  -0.0000559
   29   0.0001114   0.0000761  -0.0002003  -0.0000419   0.0000615   0.0000644
   30  -0.0002122   0.0000136   0.0000687   0.0001711  -0.0000076  -0.0002021
   31  -0.0007315  -0.0007451  -0.0000701   0.0000449   0.0000434  -0.0001253
   32  -0.0007171  -0.0002326  -0.0002921   0.0000025  -0.0001102  -0.0000564
   33   0.0005132  -0.0000203   0.0001195  -0.0001026  -0.0000245   0.0001558
   34  -0.0057139  -0.0000670   0.0001725  -0.0001003   0.0004899   0.0008356
   35   0.0005649   0.0003538  -0.0002457   0.0002139  -0.0000124  -0.0001211
   36   0.0003522   0.0001942   0.0007001  -0.0001879   0.0002630   0.0007014
   37   0.0752378   0.0000614   0.0675638  -0.0006937   0.0018242   0.0012699
   38   0.0000614   0.0633442  -0.0158084   0.0023085  -0.0038187  -0.0022177
   39   0.0675638  -0.0158084   0.3053298   0.0008460  -0.0019796  -0.0003887
   40  -0.0006937   0.0023085   0.0008460   0.0670805  -0.0051061   0.0359280
   41   0.0018242  -0.0038187  -0.0019796  -0.0051061   0.0570096  -0.0329566
   42   0.0012699  -0.0022177  -0.0003887   0.0359280  -0.0329566   0.3201788
   43   0.0000260   0.0003631   0.0002009  -0.0003778  -0.0023007   0.0005210
   44   0.0004148   0.0004872   0.0019945  -0.0036276  -0.0054708   0.0023373
   45  -0.0000831   0.0018327   0.0018275   0.0023438   0.0038522   0.0005197
   46   0.0002915  -0.0004340  -0.0000832   0.0024440   0.0005235  -0.0009286
   47  -0.0002310   0.0002282   0.0003575  -0.0009950   0.0006906  -0.0002003
   48  -0.0000870   0.0001709   0.0005119  -0.0018805   0.0007146   0.0013777
   49   0.0011124   0.0015507  -0.0002920  -0.0001258  -0.0001326  -0.0000125
   50   0.0003875   0.0009000   0.0006972   0.0001556  -0.0002623  -0.0001190
   51   0.0009754  -0.0001483   0.0001391  -0.0001712  -0.0003945  -0.0003815
   52  -0.0003895   0.0000385  -0.0000755   0.0000591  -0.0000204  -0.0000826
   53   0.0002951  -0.0001649   0.0001045  -0.0000130   0.0000365   0.0000548
   54  -0.0002943   0.0004760  -0.0002999   0.0000568  -0.0001359  -0.0001409
   55   0.0000142  -0.0000034   0.0000123  -0.0000020  -0.0000134  -0.0000044
   56   0.0000067   0.0000043   0.0000175   0.0000033  -0.0000019  -0.0000028
   57  -0.0000080   0.0000028  -0.0000016  -0.0000113  -0.0000051   0.0000150
   58  -0.0002308  -0.0000601   0.0000950   0.0000251   0.0000005  -0.0000454
   59  -0.0003522  -0.0000567   0.0000061   0.0000238  -0.0000043  -0.0000362
   60   0.0004330   0.0000169   0.0002216  -0.0001827  -0.0000300   0.0002221
   61  -0.0000440   0.0000014  -0.0000567  -0.0000226   0.0000198   0.0000221
   62  -0.0000416  -0.0000100  -0.0000175  -0.0000041   0.0000184  -0.0000197
   63   0.0000030   0.0000113  -0.0000057  -0.0000232   0.0000018   0.0000267
   64   0.0000401   0.0000457   0.0000340  -0.0000459  -0.0000267   0.0001136
   65   0.0000940   0.0000217   0.0000215  -0.0000534   0.0000031   0.0000659
   66   0.0000064  -0.0000057  -0.0000312   0.0000617   0.0000407  -0.0000682
   67   0.0002378   0.0003543   0.0003652  -0.0011766  -0.0004670   0.0002194
   68   0.0003191  -0.0007406  -0.0007295  -0.0001117   0.0001828  -0.0005061
   69  -0.0000421  -0.0002649  -0.0000848   0.0000602  -0.0005038   0.0002186
   70   0.0000996  -0.0000077  -0.0000889   0.0003193   0.0007663   0.0000661
   71   0.0000552   0.0000916  -0.0002187   0.0000249   0.0005487   0.0005918
   72  -0.0000674   0.0002814   0.0003102  -0.0004802  -0.0006072   0.0008716
           43          44          45          46          47          48
    1  -0.0857967  -0.0145882   0.0191957  -0.0021442  -0.0022621   0.0005016
    2   0.0028033  -0.0801415   0.0332365   0.0006005   0.0026841   0.0007217
    3  -0.0281411   0.0242428  -0.1993709   0.0012284   0.0013644  -0.0006514
    4  -0.0372808   0.0038427  -0.0318352   0.0006926  -0.0004332  -0.0010138
    5   0.0152422   0.0069469   0.0096695  -0.0007783  -0.0011138  -0.0001380
    6  -0.0490599   0.0013944  -0.0056915  -0.0006544  -0.0001165   0.0002037
    7   0.0026064   0.0008638   0.0033329  -0.0000177   0.0000813   0.0002138
    8  -0.0041950  -0.0011599  -0.0055272   0.0004994   0.0000485  -0.0002183
    9  -0.0029716  -0.0007680  -0.0040709   0.0001798  -0.0000481  -0.0002071
   10  -0.0014366  -0.0014221  -0.0000123   0.0010119  -0.0005000  -0.0001216
   11  -0.0011375   0.0002884  -0.0004913   0.0014185  -0.0006221   0.0003539
   12   0.0006081   0.0002635   0.0001723   0.0008375  -0.0003544   0.0008044
   13   0.0007596   0.0008901  -0.0000951  -0.0006601   0.0004474  -0.0004464
   14   0.0010936  -0.0004679   0.0013464   0.0001564  -0.0003274   0.0002882
   15   0.0000916  -0.0002801   0.0008049   0.0001100  -0.0000978   0.0000822
   16  -0.0002273   0.0002151   0.0003542  -0.0077860   0.0044393  -0.0023902
   17  -0.0002663   0.0018939  -0.0028529  -0.0009717  -0.0000044  -0.0006152
   18   0.0001780  -0.0021998  -0.0030936  -0.0023202   0.0002774  -0.0002329
   19   0.0005093   0.0073161  -0.0082111  -0.0187717  -0.0012538  -0.0123174
   20   0.0003359  -0.0052764   0.0125407   0.0172476  -0.0040902   0.0058456
   21   0.0076209   0.0374045  -0.0318287   0.0320430  -0.0012379   0.0070235
   22   0.0017263  -0.0016348   0.0007099  -0.1416045   0.1060665   0.1937992
   23  -0.0036079   0.0027448  -0.0000199   0.0873928  -0.0939273  -0.1769671
   24   0.0054125   0.0005584   0.0031469   0.1475768  -0.1689874  -0.3329740
   25   0.0009974  -0.0001845   0.0005205   0.0006788  -0.0003635   0.0003079
   26   0.0001262  -0.0015503   0.0017454  -0.0006459   0.0004549   0.0003622
   27  -0.0002370   0.0010106   0.0021174  -0.0000384   0.0006823  -0.0002368
   28   0.0010036  -0.0008112  -0.0003253  -0.0000744   0.0000015   0.0000630
   29   0.0001015   0.0002743   0.0006664  -0.0001028  -0.0000468   0.0000426
   30  -0.0007115   0.0005734   0.0005754  -0.0000422  -0.0000807   0.0001111
   31  -0.0007708   0.0008400  -0.0008411  -0.0000144  -0.0000162  -0.0000088
   32   0.0010050  -0.0007359   0.0011755  -0.0000584   0.0000056   0.0000134
   33  -0.0003877   0.0008936   0.0022871  -0.0000375   0.0000013   0.0000218
   34   0.0001767   0.0001486   0.0002228  -0.0001102   0.0001434   0.0001408
   35   0.0000376  -0.0000083  -0.0003543  -0.0000506   0.0000238   0.0000027
   36  -0.0000744  -0.0000244   0.0003325  -0.0001363   0.0001110  -0.0000505
   37   0.0000260   0.0004148  -0.0000831   0.0002915  -0.0002310  -0.0000870
   38   0.0003631   0.0004872   0.0018327  -0.0004340   0.0002282   0.0001709
   39   0.0002009   0.0019945   0.0018275  -0.0000832   0.0003575   0.0005119
   40  -0.0003778  -0.0036276   0.0023438   0.0024440  -0.0009950  -0.0018805
   41  -0.0023007  -0.0054708   0.0038522   0.0005235   0.0006906   0.0007146
   42   0.0005210   0.0023373   0.0005197  -0.0009286  -0.0002003   0.0013777
   43   0.5763446   0.1194730   0.0932604   0.0005213  -0.0005777  -0.0000541
   44   0.1194730   0.1059743  -0.0597701   0.0004357  -0.0015030   0.0008220
   45   0.0932604  -0.0597701   0.3158585  -0.0006866  -0.0002773  -0.0000669
   46   0.0005213   0.0004357  -0.0006866   0.1659126  -0.1043921  -0.1775015
   47  -0.0005777  -0.0015030  -0.0002773  -0.1043921   0.0966639   0.1698294
   48  -0.0000541   0.0008220  -0.0000669  -0.1775015   0.1698294   0.3250069
   49  -0.0001058   0.0003636  -0.0000886   0.0001454   0.0000414  -0.0000582
   50   0.0004103   0.0002685  -0.0002183   0.0006564  -0.0000232  -0.0000231
   51   0.0000297  -0.0000597  -0.0005540  -0.0001698  -0.0009237   0.0000197
   52  -0.0002618  -0.0002471  -0.0000772  -0.0000287   0.0000741  -0.0000094
   53   0.0000774   0.0002806  -0.0000223  -0.0000481   0.0000632  -0.0000492
   54   0.0000183   0.0000079  -0.0000699   0.0000425  -0.0000587   0.0000142
   55  -0.0002186  -0.0001585  -0.0004491   0.0000581   0.0000213  -0.0000230
   56   0.0000788  -0.0000385   0.0000689  -0.0000084   0.0000065   0.0000086
   57  -0.0000114  -0.0000121  -0.0001856   0.0000100   0.0000060  -0.0000131
   58  -0.0014743   0.0007041  -0.0003981   0.0001257  -0.0000099  -0.0000660
   59   0.0003044   0.0002729   0.0000853  -0.0000020  -0.0000225   0.0000056
   60  -0.0003288   0.0003284   0.0007253   0.0000237   0.0000563  -0.0001082
   61   0.0001246   0.0002311   0.0000552  -0.0000194  -0.0000096   0.0000043
   62  -0.0000525   0.0001288  -0.0001284   0.0000080  -0.0000028  -0.0000007
   63   0.0000173  -0.0000355  -0.0000029  -0.0000040   0.0000095  -0.0000137
   64   0.0010441  -0.0001035   0.0009572  -0.0001139   0.0000118   0.0000415
   65   0.0001550  -0.0002928   0.0000227  -0.0000212   0.0000306  -0.0000048
   66   0.0006911  -0.0000605   0.0002527  -0.0000214  -0.0000126   0.0000624
   67  -0.4646857  -0.1077685  -0.0658019  -0.0002888  -0.0001269   0.0007227
   68  -0.1264646  -0.0363011  -0.0036599  -0.0006436   0.0014988  -0.0010279
   69  -0.0224759   0.0070843  -0.0437412   0.0007145   0.0002730  -0.0006914
   70   0.0067962  -0.0051927  -0.0120481  -0.0002478  -0.0001569   0.0001830
   71  -0.0030048   0.0133856   0.0070798  -0.0007817  -0.0007153  -0.0001371
   72  -0.0041964  -0.0157054  -0.0399442  -0.0001422  -0.0005725   0.0000065
           49          50          51          52          53          54
    1  -0.0008520  -0.0008535  -0.0002278   0.0013208  -0.0008002  -0.0003549
    2   0.0002047  -0.0002134  -0.0001741  -0.0000951  -0.0003193   0.0000875
    3   0.0003307   0.0002930   0.0004763  -0.0000844   0.0000250   0.0000636
    4   0.0000473   0.0012320   0.0001733  -0.0002668  -0.0001970   0.0001975
    5  -0.0000476  -0.0000877  -0.0001381   0.0019065  -0.0016115  -0.0019116
    6  -0.0000149  -0.0003491  -0.0001937   0.0004390   0.0001256   0.0003867
    7  -0.0006778  -0.0020459   0.0010401  -0.0020665   0.0030074   0.0019679
    8   0.0006780   0.0013900  -0.0000699   0.0011202  -0.0018458  -0.0009739
    9  -0.0001067   0.0000053   0.0007554   0.0014928  -0.0045909  -0.0032631
   10  -0.0006531  -0.0010328   0.0005767   0.0060879  -0.0125090  -0.0104216
   11  -0.0031762  -0.0070714   0.0027865   0.0176356  -0.0301538  -0.0277374
   12   0.0022575   0.0026101  -0.0016246  -0.0031826   0.0084468   0.0047542
   13   0.0007565   0.0008788  -0.0000623  -0.1138327  -0.1651757   0.0836060
   14  -0.0003407   0.0006392   0.0001652  -0.1995960  -0.3788636   0.1309657
   15  -0.0003111  -0.0005015  -0.0000925   0.0759594   0.0933758  -0.0655652
   16  -0.0137894  -0.0394622   0.0193456   0.0008669   0.0001725   0.0007624
   17   0.0012594  -0.0042928   0.0031427   0.0057198   0.0002464  -0.0013218
   18  -0.0035640  -0.0052028   0.0009005  -0.0001198   0.0010284   0.0014775
   19   0.0021287  -0.0043892  -0.0014625  -0.0000872  -0.0002813  -0.0000016
   20   0.0010060  -0.0012488  -0.0001235  -0.0003759  -0.0007782   0.0003356
   21  -0.0007814  -0.0006228   0.0009956   0.0002809  -0.0001271  -0.0000345
   22  -0.0010029   0.0014927   0.0007216  -0.0000804  -0.0006481   0.0000993
   23  -0.0001635   0.0025382   0.0011166  -0.0004265   0.0004951   0.0000916
   24  -0.0000413  -0.0001637  -0.0013840  -0.0000112   0.0001889  -0.0001471
   25  -0.5028655   0.0166738  -0.0932856   0.0008264  -0.0009738  -0.0006096
   26  -0.0277326  -0.0345123   0.0105310  -0.0020004   0.0000401  -0.0002657
   27  -0.0697699   0.0186652  -0.0254803  -0.0007756   0.0003883  -0.0013179
   28  -0.0000295   0.0000339   0.0000408  -0.0002723   0.0001581   0.0002797
   29  -0.0003266  -0.0006221   0.0003362  -0.0001212   0.0003154  -0.0001225
   30   0.0002087   0.0003207  -0.0001383   0.0005106  -0.0000875   0.0000647
   31  -0.0000667   0.0000058  -0.0000315  -0.0000668   0.0001870   0.0000317
   32  -0.0000904  -0.0000109  -0.0001048  -0.0000651   0.0004035  -0.0001252
   33   0.0000647  -0.0000157  -0.0000458  -0.0000341   0.0000254   0.0003836
   34   0.0005528   0.0002784   0.0001350  -0.0000448  -0.0008454  -0.0006165
   35   0.0000530   0.0000153   0.0000248  -0.0001677   0.0015386  -0.0007616
   36   0.0001584  -0.0001747   0.0002874   0.0007544   0.0004076  -0.0001861
   37   0.0011124   0.0003875   0.0009754  -0.0003895   0.0002951  -0.0002943
   38   0.0015507   0.0009000  -0.0001483   0.0000385  -0.0001649   0.0004760
   39  -0.0002920   0.0006972   0.0001391  -0.0000755   0.0001045  -0.0002999
   40  -0.0001258   0.0001556  -0.0001712   0.0000591  -0.0000130   0.0000568
   41  -0.0001326  -0.0002623  -0.0003945  -0.0000204   0.0000365  -0.0001359
   42  -0.0000125  -0.0001190  -0.0003815  -0.0000826   0.0000548  -0.0001409
   43  -0.0001058   0.0004103   0.0000297  -0.0002618   0.0000774   0.0000183
   44   0.0003636   0.0002685  -0.0000597  -0.0002471   0.0002806   0.0000079
   45  -0.0000886  -0.0002183  -0.0005540  -0.0000772  -0.0000223  -0.0000699
   46   0.0001454   0.0006564  -0.0001698  -0.0000287  -0.0000481   0.0000425
   47   0.0000414  -0.0000232  -0.0009237   0.0000741   0.0000632  -0.0000587
   48  -0.0000582  -0.0000231   0.0000197  -0.0000094  -0.0000492   0.0000142
   49   0.5152071   0.0265053   0.0725203  -0.0001704   0.0001127  -0.0003016
   50   0.0265053   0.0423301  -0.0162743  -0.0006921   0.0004803   0.0008950
   51   0.0725203  -0.0162743   0.0259958  -0.0001753   0.0001273   0.0001466
   52  -0.0001704  -0.0006921  -0.0001753   0.1081080   0.1774011  -0.0742659
   53   0.0001127   0.0004803   0.0001273   0.1774011   0.4097853  -0.0996716
   54  -0.0003016   0.0008950   0.0001466  -0.0742659  -0.0996716   0.0637982
   55   0.0000043   0.0000511   0.0000030   0.0003678  -0.0002982  -0.0002080
   56  -0.0000018   0.0000079  -0.0000060  -0.0001959  -0.0000863  -0.0000239
   57   0.0000019   0.0000303   0.0000008  -0.0000621   0.0000017  -0.0000326
   58   0.0001066   0.0001000  -0.0000382   0.0000756   0.0001980  -0.0000592
   59   0.0000677   0.0000366  -0.0000447   0.0000882   0.0001612   0.0002151
   60  -0.0000335  -0.0001209  -0.0000236  -0.0002998   0.0001445  -0.0000886
   61  -0.0000748  -0.0002115   0.0000999   0.0000604   0.0000617  -0.0000294
   62   0.0000329  -0.0000039   0.0000244  -0.0000317   0.0001168   0.0000466
   63  -0.0000352  -0.0000352   0.0000121  -0.0000997   0.0000672  -0.0000207
   64  -0.0000471  -0.0000896  -0.0000206  -0.0000225  -0.0000361   0.0000483
   65  -0.0000219   0.0000005  -0.0000033  -0.0000286  -0.0000890  -0.0000344
   66  -0.0000126  -0.0000082   0.0000145  -0.0000656  -0.0000152   0.0000486
   67   0.0002124  -0.0001547  -0.0000425  -0.0000175   0.0000563   0.0000031
   68  -0.0000947  -0.0003210   0.0001648   0.0001932  -0.0001530   0.0000154
   69  -0.0000606   0.0003851   0.0002577  -0.0000556   0.0000656   0.0000586
   70   0.0001873   0.0000701   0.0000262  -0.0001649   0.0000986   0.0000492
   71   0.0002532   0.0000631   0.0000455  -0.0001139   0.0001026   0.0000079
   72  -0.0000585  -0.0000726  -0.0000830   0.0000392  -0.0000134  -0.0000300
           55          56          57          58          59          60
    1   0.0009367  -0.0004556   0.0000496   0.0030103  -0.0006460   0.0010953
    2   0.0011580   0.0006450   0.0000396  -0.0012174   0.0003617   0.0001549
    3   0.0016420   0.0000795   0.0007136  -0.0011562   0.0007853  -0.0001658
    4  -0.0088239  -0.0011265  -0.0028420  -0.0001817   0.0007889   0.0012561
    5   0.0000796   0.0007687   0.0004208   0.0002217   0.0012332  -0.0006599
    6  -0.0008548   0.0004039   0.0011543  -0.0022469   0.0014053   0.0032750
    7  -0.0111872  -0.0012030   0.0025075  -0.0110489   0.0010208  -0.0141874
    8   0.0249925   0.0015847   0.0033631   0.0033862   0.0011453  -0.0021763
    9   0.0140860   0.0015188   0.0025087  -0.0423053  -0.0029379  -0.0292933
   10   0.0002714   0.0001973   0.0004216   0.0018862   0.0005709   0.0005944
   11   0.0014052   0.0001189  -0.0007681   0.0016457  -0.0004137   0.0029856
   12   0.0011813   0.0001027  -0.0000481   0.0018239   0.0003604  -0.0022340
   13   0.0004541  -0.0010595  -0.0007085   0.0005258  -0.0004323  -0.0002201
   14  -0.0003145  -0.0010537  -0.0001799  -0.0014163  -0.0002761  -0.0005007
   15  -0.0003136   0.0002454   0.0000126  -0.0011572  -0.0005173   0.0010814
   16  -0.0001497  -0.0000327  -0.0000642   0.0007822   0.0001983   0.0010515
   17   0.0003619   0.0000329   0.0000893   0.0009071   0.0003927  -0.0002854
   18  -0.0000400  -0.0001058  -0.0000076  -0.0009554  -0.0008773   0.0007289
   19   0.0001680   0.0000380  -0.0000087   0.0006611   0.0002211   0.0002652
   20   0.0004150  -0.0000383   0.0001064  -0.0001372  -0.0002858  -0.0000501
   21  -0.0001114   0.0000340  -0.0000854  -0.0001643   0.0000028  -0.0006599
   22  -0.0001681   0.0001129  -0.0001131  -0.0008198  -0.0001567  -0.0003867
   23  -0.0003120   0.0000099  -0.0000703   0.0000099   0.0002536  -0.0001013
   24  -0.0000226  -0.0000101   0.0000241   0.0000713  -0.0000029   0.0003401
   25   0.0002681   0.0000874   0.0000127  -0.0004048  -0.0000320  -0.0011017
   26  -0.0002256   0.0000397  -0.0000227  -0.0006313   0.0000932  -0.0005863
   27  -0.0000853  -0.0000116  -0.0000023   0.0003170   0.0001024   0.0005625
   28  -0.1090038   0.0976063   0.0479344  -0.0777260   0.0122604  -0.0427004
   29   0.0950174  -0.2160311  -0.0804557   0.0201695  -0.0866892   0.0239264
   30   0.0539453  -0.0911600  -0.0925752  -0.0143751  -0.0116738  -0.2110854
   31   0.0005777   0.0006901   0.0006350  -0.0078135  -0.0006577  -0.0033656
   32  -0.0001451   0.0001375   0.0002508  -0.0003319   0.0012477  -0.0001202
   33  -0.0006897   0.0001469   0.0001141  -0.0004945  -0.0002027   0.0016858
   34  -0.0000461   0.0000463  -0.0000600  -0.0006210   0.0001376  -0.0006355
   35  -0.0002943  -0.0000278  -0.0000467   0.0003020   0.0003991  -0.0013881
   36   0.0000020   0.0000238  -0.0000346  -0.0013295  -0.0012885   0.0014218
   37   0.0000142   0.0000067  -0.0000080  -0.0002308  -0.0003522   0.0004330
   38  -0.0000034   0.0000043   0.0000028  -0.0000601  -0.0000567   0.0000169
   39   0.0000123   0.0000175  -0.0000016   0.0000950   0.0000061   0.0002216
   40  -0.0000020   0.0000033  -0.0000113   0.0000251   0.0000238  -0.0001827
   41  -0.0000134  -0.0000019  -0.0000051   0.0000005  -0.0000043  -0.0000300
   42  -0.0000044  -0.0000028   0.0000150  -0.0000454  -0.0000362   0.0002221
   43  -0.0002186   0.0000788  -0.0000114  -0.0014743   0.0003044  -0.0003288
   44  -0.0001585  -0.0000385  -0.0000121   0.0007041   0.0002729   0.0003284
   45  -0.0004491   0.0000689  -0.0001856  -0.0003981   0.0000853   0.0007253
   46   0.0000581  -0.0000084   0.0000100   0.0001257  -0.0000020   0.0000237
   47   0.0000213   0.0000065   0.0000060  -0.0000099  -0.0000225   0.0000563
   48  -0.0000230   0.0000086  -0.0000131  -0.0000660   0.0000056  -0.0001082
   49   0.0000043  -0.0000018   0.0000019   0.0001066   0.0000677  -0.0000335
   50   0.0000511   0.0000079   0.0000303   0.0001000   0.0000366  -0.0001209
   51   0.0000030  -0.0000060   0.0000008  -0.0000382  -0.0000447  -0.0000236
   52   0.0003678  -0.0001959  -0.0000621   0.0000756   0.0000882  -0.0002998
   53  -0.0002982  -0.0000863   0.0000017   0.0001980   0.0001612   0.0001445
   54  -0.0002080  -0.0000239  -0.0000326  -0.0000592   0.0002151  -0.0000886
   55   0.1143123  -0.1038729  -0.0539575   0.0060673  -0.0085038  -0.0065322
   56  -0.1038729   0.2263298   0.0977363  -0.0027226   0.0050586  -0.0005601
   57  -0.0539575   0.0977363   0.1166662   0.0142737  -0.0294038  -0.0286654
   58   0.0060673  -0.0027226   0.0142737   0.2009187  -0.2043306  -0.0303199
   59  -0.0085038   0.0050586  -0.0294038  -0.2043306   0.3857122   0.1539598
   60  -0.0065322  -0.0005601  -0.0286654  -0.0303199   0.1539598   0.4262251
   61   0.0066630   0.0125437  -0.0060022   0.0057628   0.0089486  -0.0074197
   62  -0.0094262  -0.0193034   0.0084360   0.0022113   0.0064428   0.0054718
   63  -0.0052377  -0.0102800   0.0071537   0.0047469   0.0291899  -0.0346285
   64   0.0001014  -0.0005907  -0.0018019  -0.1195911   0.1905913   0.1033260
   65  -0.0001125   0.0017990   0.0004314   0.1808143  -0.3149657  -0.1807059
   66  -0.0023775   0.0017775  -0.0067437   0.0736373  -0.1391910  -0.1297507
   67   0.0000179  -0.0000042   0.0000128   0.0000767   0.0000500   0.0001788
   68   0.0001172   0.0000097   0.0000151   0.0000764  -0.0001696  -0.0000296
   69  -0.0000080  -0.0000165   0.0000268   0.0000192   0.0000551   0.0000976
   70  -0.0006828  -0.0001371  -0.0002085  -0.0001122  -0.0001590  -0.0005099
   71   0.0000611   0.0000280   0.0000348   0.0001109   0.0000726   0.0002700
   72   0.0000428   0.0000130   0.0000053   0.0001265   0.0000032   0.0001164
           61          62          63          64          65          66
    1  -0.0003414   0.0000610   0.0000248  -0.0027237  -0.0003487  -0.0017023
    2   0.0000133   0.0001521  -0.0000759   0.0008633  -0.0001259   0.0009212
    3  -0.0001393   0.0001775   0.0000271   0.0000785   0.0000336   0.0006944
    4   0.0034222   0.0001282  -0.0001303   0.0017479   0.0004810   0.0019884
    5  -0.0000719   0.0014496   0.0003164   0.0000278  -0.0005112   0.0002694
    6  -0.0006424  -0.0000092   0.0001485   0.0014164   0.0012711   0.0004085
    7  -0.0157610   0.0006433  -0.0005161   0.0015189   0.0009672   0.0001401
    8  -0.0318284  -0.0035431  -0.0034354  -0.0028977   0.0003009  -0.0019255
    9   0.0116968   0.0003496   0.0032800  -0.0042469  -0.0000056  -0.0003546
   10  -0.0066284   0.0002215  -0.0013332  -0.0004505  -0.0002819  -0.0000254
   11   0.0029835   0.0005483   0.0000325  -0.0004621  -0.0005123  -0.0004514
   12  -0.0013698  -0.0009669   0.0004011  -0.0006240  -0.0009622   0.0001789
   13   0.0006589  -0.0005962  -0.0002069  -0.0001955  -0.0000195   0.0000204
   14   0.0001615  -0.0000893   0.0001089   0.0007062   0.0003051   0.0001735
   15  -0.0001634   0.0000951   0.0001822   0.0004414   0.0005187   0.0000075
   16   0.0009620   0.0003007   0.0001739  -0.0001125  -0.0002724  -0.0002103
   17  -0.0016997  -0.0001422  -0.0002907  -0.0004384   0.0000004  -0.0001125
   18   0.0006340   0.0000348   0.0001631   0.0000004   0.0001564   0.0000307
   19   0.0003104   0.0002077   0.0000043  -0.0003165  -0.0002663  -0.0000117
   20  -0.0003736  -0.0001656  -0.0000363  -0.0002367   0.0001941  -0.0001895
   21  -0.0000551  -0.0000358  -0.0000988  -0.0000575  -0.0001659   0.0003559
   22  -0.0000302  -0.0001432  -0.0000647   0.0006223   0.0001312   0.0003565
   23   0.0002708   0.0001068  -0.0000083   0.0001879  -0.0001660   0.0001673
   24   0.0000103  -0.0000125   0.0000459   0.0000662   0.0000609  -0.0001496
   25  -0.0011917  -0.0002729  -0.0002847   0.0000711   0.0001891   0.0002011
   26  -0.0002489  -0.0000399  -0.0001109   0.0003626   0.0000508   0.0002252
   27   0.0000763   0.0000273   0.0000345   0.0000145  -0.0000139  -0.0001305
   28  -0.0794370  -0.0733988   0.0336101   0.0041896  -0.0010647   0.0184921
   29  -0.0706510  -0.2365800   0.0747268  -0.0081876   0.0012531  -0.0355099
   30   0.0327203   0.0778558  -0.0808359  -0.0075049   0.0036649  -0.0268081
   31   0.0010166  -0.0008639   0.0004059  -0.0002008   0.0004634   0.0004750
   32   0.0000460   0.0002301  -0.0006145   0.0004366  -0.0001840   0.0001241
   33  -0.0001547  -0.0004092   0.0004884   0.0005749   0.0000640   0.0001505
   34   0.0001209   0.0002257  -0.0002705  -0.0001584  -0.0003534  -0.0001591
   35   0.0001972   0.0001554  -0.0001819  -0.0006421  -0.0006725  -0.0000845
   36   0.0001445  -0.0000374   0.0000712   0.0000698   0.0000345   0.0000017
   37  -0.0000440  -0.0000416   0.0000030   0.0000401   0.0000940   0.0000064
   38   0.0000014  -0.0000100   0.0000113   0.0000457   0.0000217  -0.0000057
   39  -0.0000567  -0.0000175  -0.0000057   0.0000340   0.0000215  -0.0000312
   40  -0.0000226  -0.0000041  -0.0000232  -0.0000459  -0.0000534   0.0000617
   41   0.0000198   0.0000184   0.0000018  -0.0000267   0.0000031   0.0000407
   42   0.0000221  -0.0000197   0.0000267   0.0001136   0.0000659  -0.0000682
   43   0.0001246  -0.0000525   0.0000173   0.0010441   0.0001550   0.0006911
   44   0.0002311   0.0001288  -0.0000355  -0.0001035  -0.0002928  -0.0000605
   45   0.0000552  -0.0001284  -0.0000029   0.0009572   0.0000227   0.0002527
   46  -0.0000194   0.0000080  -0.0000040  -0.0001139  -0.0000212  -0.0000214
   47  -0.0000096  -0.0000028   0.0000095   0.0000118   0.0000306  -0.0000126
   48   0.0000043  -0.0000007  -0.0000137   0.0000415  -0.0000048   0.0000624
   49  -0.0000748   0.0000329  -0.0000352  -0.0000471  -0.0000219  -0.0000126
   50  -0.0002115  -0.0000039  -0.0000352  -0.0000896   0.0000005  -0.0000082
   51   0.0000999   0.0000244   0.0000121  -0.0000206  -0.0000033   0.0000145
   52   0.0000604  -0.0000317  -0.0000997  -0.0000225  -0.0000286  -0.0000656
   53   0.0000617   0.0001168   0.0000672  -0.0000361  -0.0000890  -0.0000152
   54  -0.0000294   0.0000466  -0.0000207   0.0000483  -0.0000344   0.0000486
   55   0.0066630  -0.0094262  -0.0052377   0.0001014  -0.0001125  -0.0023775
   56   0.0125437  -0.0193034  -0.0102800  -0.0005907   0.0017990   0.0017775
   57  -0.0060022   0.0084360   0.0071537  -0.0018019   0.0004314  -0.0067437
   58   0.0057628   0.0022113   0.0047469  -0.1195911   0.1808143   0.0736373
   59   0.0089486   0.0064428   0.0291899   0.1905913  -0.3149657  -0.1391910
   60  -0.0074197   0.0054718  -0.0346285   0.1033260  -0.1807059  -0.1297507
   61   0.0845628   0.0799053  -0.0303722  -0.0001209  -0.0002460   0.0009514
   62   0.0799053   0.2495223  -0.0910709   0.0009323   0.0010212   0.0001928
   63  -0.0303722  -0.0910709   0.1024831  -0.0004129   0.0016963   0.0010806
   64  -0.0001209   0.0009323  -0.0004129   0.1147107  -0.1803629  -0.0925393
   65  -0.0002460   0.0010212   0.0016963  -0.1803629   0.3125488   0.1739005
   66   0.0009514   0.0001928   0.0010806  -0.0925393   0.1739005   0.1607532
   67   0.0000095   0.0000120   0.0000105   0.0000090   0.0000037   0.0000079
   68  -0.0000949  -0.0000372  -0.0000097  -0.0001141   0.0000658  -0.0000891
   69   0.0000113   0.0000052   0.0000146   0.0000848   0.0000004   0.0000639
   70  -0.0000025  -0.0000588  -0.0000057   0.0000444   0.0001545   0.0000958
   71   0.0000516   0.0000248   0.0000247   0.0000229  -0.0000758  -0.0001364
   72  -0.0000214  -0.0000086  -0.0000069  -0.0000595  -0.0000470  -0.0000675
           67          68          69          70          71          72
    1  -0.0131593   0.0083411  -0.0397228  -0.0566801   0.0394286   0.0341316
    2  -0.0006088   0.0030751  -0.0095451   0.0290375  -0.2027730  -0.1124722
    3  -0.0017418  -0.0022771  -0.0058273   0.0288238  -0.1139260  -0.1312140
    4  -0.0003897   0.0058822  -0.0033161  -0.0282636   0.0063873   0.0034883
    5   0.0001309  -0.0020707   0.0020628   0.0355136  -0.0012987  -0.0016161
    6  -0.0026956   0.0045066  -0.0062953   0.0226528  -0.0015400   0.0028394
    7   0.0006587  -0.0002199   0.0005976  -0.0038285  -0.0002552  -0.0006739
    8  -0.0006833   0.0014484  -0.0006371  -0.0025867   0.0021346   0.0010309
    9  -0.0008982   0.0008469  -0.0002845  -0.0021935   0.0007891   0.0019151
   10  -0.0002558   0.0008068  -0.0004138  -0.0010458  -0.0007612   0.0002984
   11   0.0002465   0.0002582   0.0000016  -0.0005092   0.0003928  -0.0001240
   12   0.0001303  -0.0003921   0.0000762   0.0006567   0.0001936  -0.0001080
   13   0.0000901  -0.0005679   0.0003225   0.0004940   0.0003734  -0.0001403
   14  -0.0001279  -0.0000153  -0.0001702   0.0005089  -0.0001386  -0.0000570
   15   0.0000037   0.0000645  -0.0002556  -0.0000914  -0.0001128   0.0000621
   16  -0.0004205   0.0002081   0.0002398  -0.0022772  -0.0030346   0.0015526
   17   0.0007110  -0.0007637   0.0006279  -0.0005774   0.0000702   0.0009766
   18  -0.0007448   0.0012348   0.0011548   0.0015325   0.0033862  -0.0003361
   19   0.0036799   0.0022291  -0.0039346   0.0062482   0.0079468  -0.0009158
   20  -0.0009576  -0.0002550   0.0029997  -0.0138709  -0.0227604   0.0085562
   21   0.0014871   0.0031017  -0.0009956  -0.0082290  -0.0161926   0.0077192
   22  -0.0018180   0.0007308   0.0001993   0.0020758  -0.0013218  -0.0010634
   23   0.0010219  -0.0021899  -0.0035567   0.0017851   0.0023365  -0.0001308
   24  -0.0008236  -0.0015301   0.0013134   0.0002179   0.0007672   0.0002154
   25  -0.0002956  -0.0001981   0.0002247   0.0002990  -0.0000636  -0.0001591
   26  -0.0008131   0.0006472  -0.0004165  -0.0018290  -0.0026873   0.0009485
   27   0.0004046  -0.0005956  -0.0005446  -0.0003100  -0.0003514   0.0001866
   28  -0.0001546   0.0000085  -0.0001082  -0.0000508  -0.0000899  -0.0001115
   29  -0.0000858  -0.0001633   0.0000598   0.0017947  -0.0002047  -0.0001725
   30  -0.0001143   0.0000282  -0.0001177   0.0016153  -0.0004355  -0.0000680
   31   0.0000309  -0.0000662  -0.0000762  -0.0001876   0.0000253  -0.0002961
   32  -0.0001708   0.0000045   0.0003135   0.0002490  -0.0000476   0.0002331
   33   0.0002787  -0.0000529   0.0002949   0.0002780  -0.0000171   0.0001196
   34   0.0000612  -0.0002055  -0.0000682   0.0000992   0.0000751  -0.0000115
   35  -0.0000434   0.0000078  -0.0000362   0.0000532  -0.0000568  -0.0000144
   36   0.0000457  -0.0000077  -0.0000420  -0.0000460   0.0000227  -0.0000051
   37   0.0002378   0.0003191  -0.0000421   0.0000996   0.0000552  -0.0000674
   38   0.0003543  -0.0007406  -0.0002649  -0.0000077   0.0000916   0.0002814
   39   0.0003652  -0.0007295  -0.0000848  -0.0000889  -0.0002187   0.0003102
   40  -0.0011766  -0.0001117   0.0000602   0.0003193   0.0000249  -0.0004802
   41  -0.0004670   0.0001828  -0.0005038   0.0007663   0.0005487  -0.0006072
   42   0.0002194  -0.0005061   0.0002186   0.0000661   0.0005918   0.0008716
   43  -0.4646857  -0.1264646  -0.0224759   0.0067962  -0.0030048  -0.0041964
   44  -0.1077685  -0.0363011   0.0070843  -0.0051927   0.0133856  -0.0157054
   45  -0.0658019  -0.0036599  -0.0437412  -0.0120481   0.0070798  -0.0399442
   46  -0.0002888  -0.0006436   0.0007145  -0.0002478  -0.0007817  -0.0001422
   47  -0.0001269   0.0014988   0.0002730  -0.0001569  -0.0007153  -0.0005725
   48   0.0007227  -0.0010279  -0.0006914   0.0001830  -0.0001371   0.0000065
   49   0.0002124  -0.0000947  -0.0000606   0.0001873   0.0002532  -0.0000585
   50  -0.0001547  -0.0003210   0.0003851   0.0000701   0.0000631  -0.0000726
   51  -0.0000425   0.0001648   0.0002577   0.0000262   0.0000455  -0.0000830
   52  -0.0000175   0.0001932  -0.0000556  -0.0001649  -0.0001139   0.0000392
   53   0.0000563  -0.0001530   0.0000656   0.0000986   0.0001026  -0.0000134
   54   0.0000031   0.0000154   0.0000586   0.0000492   0.0000079  -0.0000300
   55   0.0000179   0.0001172  -0.0000080  -0.0006828   0.0000611   0.0000428
   56  -0.0000042   0.0000097  -0.0000165  -0.0001371   0.0000280   0.0000130
   57   0.0000128   0.0000151   0.0000268  -0.0002085   0.0000348   0.0000053
   58   0.0000767   0.0000764   0.0000192  -0.0001122   0.0001109   0.0001265
   59   0.0000500  -0.0001696   0.0000551  -0.0001590   0.0000726   0.0000032
   60   0.0001788  -0.0000296   0.0000976  -0.0005099   0.0002700   0.0001164
   61   0.0000095  -0.0000949   0.0000113  -0.0000025   0.0000516  -0.0000214
   62   0.0000120  -0.0000372   0.0000052  -0.0000588   0.0000248  -0.0000086
   63   0.0000105  -0.0000097   0.0000146  -0.0000057   0.0000247  -0.0000069
   64   0.0000090  -0.0001141   0.0000848   0.0000444   0.0000229  -0.0000595
   65   0.0000037   0.0000658   0.0000004   0.0001545  -0.0000758  -0.0000470
   66   0.0000079  -0.0000891   0.0000639   0.0000958  -0.0001364  -0.0000675
   67   0.4774942   0.1091954   0.0673149   0.0000840   0.0002300   0.0016773
   68   0.1091954   0.0357800   0.0014641   0.0006734   0.0002018  -0.0005346
   69   0.0673149   0.0014641   0.0573108   0.0004931  -0.0002509  -0.0020079
   70   0.0000840   0.0006734   0.0004931   0.0767968  -0.0456197  -0.0329595
   71   0.0002300   0.0002018  -0.0002509  -0.0456197   0.2113051   0.1201053
   72   0.0016773  -0.0005346  -0.0020079  -0.0329595   0.1201053   0.1595032
 Gradient time:  CPU 15015.11 s  wall 15014.68 s
 **********************************************************************
 **                                                                  **
 **                       VIBRATIONAL ANALYSIS                       **
 **                       --------------------                       **
 **                                                                  **
 **        VIBRATIONAL FREQUENCIES (CM**-1) AND NORMAL MODES         **
 **     FORCE CONSTANTS (mDYN/ANGSTROM) AND REDUCED MASSES (AMU)     **
 **                  INFRARED INTENSITIES (KM/MOL)                   **
 **                                                                  **
 **********************************************************************


 Mode:                 1                      2                      3
 Frequency:        73.31                  97.33                 115.63
 Force Cnst:      0.0198                 0.0297                 0.0478
 Red. Mass:       6.2405                 5.3297                 6.0621
 IR Active:          YES                    YES                    YES
 IR Intens:        3.559                  1.110                  5.155
 Raman Active:       YES                    YES                    YES
               X      Y      Z        X      Y      Z        X      Y      Z
 C          0.014  0.004 -0.108   -0.046  0.020 -0.020    0.055 -0.035  0.053
 O          0.019  0.056 -0.141   -0.049  0.026  0.084    0.040 -0.117  0.105
 C          0.060  0.013 -0.046   -0.028  0.081  0.023    0.003 -0.074  0.019
 C          0.008  0.009 -0.112    0.017  0.046 -0.030   -0.013 -0.097 -0.068
 O         -0.062  0.067 -0.235   -0.015  0.122 -0.151   -0.140 -0.019 -0.256
 C          0.003  0.031  0.001    0.008 -0.022  0.092   -0.025 -0.057  0.058
 C          0.087  0.032  0.057   -0.059  0.025 -0.031   -0.020 -0.013 -0.008
 O          0.046  0.007  0.262   -0.036 -0.022 -0.171    0.005  0.038 -0.134
 O          0.040  0.030  0.030    0.125  0.012  0.289   -0.003 -0.020  0.175
 C          0.032 -0.028  0.168   -0.027  0.062  0.002    0.008 -0.042  0.010
 H          0.195 -0.006 -0.075   -0.045  0.137  0.034   -0.023 -0.007  0.033
 H          0.062 -0.092 -0.144    0.101 -0.022 -0.067    0.073 -0.237 -0.114
 H         -0.078  0.051  0.025   -0.067 -0.174  0.101   -0.082 -0.129  0.068
 H          0.249  0.076  0.038   -0.158  0.086 -0.009   -0.118 -0.007  0.008
 O         -0.046 -0.169 -0.138    0.044 -0.013 -0.053    0.142  0.033  0.049
 H          0.155  0.053  0.304   -0.113  0.032 -0.248   -0.046  0.057 -0.177
 H          0.019  0.069  0.161    0.133 -0.125  0.261    0.004 -0.072  0.141
 H          0.006  0.038 -0.219    0.197  0.052 -0.038   -0.048 -0.057 -0.231
 H          0.082 -0.043  0.243   -0.030  0.188 -0.217    0.017 -0.173  0.245
 O         -0.183 -0.039  0.223    0.028 -0.282 -0.025   -0.037  0.349  0.037
 H          0.129 -0.039  0.225   -0.059  0.178  0.218    0.024 -0.164 -0.231
 H         -0.225 -0.021  0.153    0.135 -0.333  0.167   -0.237  0.350 -0.163
 H         -0.068 -0.123 -0.043    0.072 -0.089 -0.135    0.145  0.056 -0.023
 H          0.010  0.075 -0.196   -0.098  0.035 -0.057    0.071 -0.045  0.071
 TransDip   0.050  0.023  0.025    0.031 -0.005  0.012   -0.037 -0.046 -0.043

 Mode:                 4                      5                      6
 Frequency:       144.31                 213.49                 231.80
 Force Cnst:      0.0897                 0.1032                 0.1172
 Red. Mass:       7.3130                 3.8420                 3.7035
 IR Active:          YES                    YES                    YES
 IR Intens:        7.101                  4.523                 10.588
 Raman Active:       YES                    YES                    YES
               X      Y      Z        X      Y      Z        X      Y      Z
 C          0.037  0.038  0.030    0.024 -0.019  0.007    0.025 -0.034  0.062
 O          0.050  0.014 -0.216   -0.003 -0.036  0.089    0.032  0.024 -0.019
 C          0.023 -0.048 -0.145   -0.069  0.033 -0.068    0.020  0.031 -0.038
 C          0.040 -0.016 -0.049   -0.025  0.027 -0.049   -0.008  0.071 -0.001
 O          0.057 -0.086  0.046    0.098 -0.007  0.080   -0.106 -0.008  0.047
 C          0.052 -0.047 -0.011   -0.032 -0.047 -0.059   -0.007  0.035  0.035
 C          0.052 -0.014 -0.061    0.001 -0.026 -0.040   -0.043 -0.002  0.073
 O          0.061 -0.024 -0.111   -0.017  0.088  0.111   -0.006  0.219 -0.098
 O          0.116 -0.009  0.143    0.073 -0.059  0.025    0.197 -0.101 -0.061
 C          0.004 -0.096  0.017   -0.087  0.032 -0.077    0.020 -0.021 -0.011
 H          0.077 -0.109 -0.164   -0.154  0.124 -0.036    0.022  0.038 -0.036
 H          0.058  0.087 -0.039   -0.064  0.129 -0.022    0.011  0.107  0.001
 H         -0.002 -0.156 -0.006   -0.082 -0.104 -0.049   -0.034  0.077  0.049
 H          0.010 -0.039 -0.058    0.090 -0.057 -0.055   -0.173 -0.040  0.085
 O         -0.216  0.344  0.185    0.229  0.014 -0.045   -0.065 -0.167  0.055
 H          0.029 -0.024 -0.130    0.068 -0.152  0.294   -0.059  0.095 -0.064
 H          0.119 -0.091  0.141    0.086 -0.200 -0.026    0.267 -0.498 -0.429
 H          0.135 -0.081  0.185    0.177 -0.021  0.161   -0.376  0.096 -0.047
 H          0.039 -0.143  0.135   -0.049  0.055 -0.076   -0.004 -0.057  0.024
 O         -0.243 -0.056  0.083   -0.220 -0.015 -0.049   -0.034 -0.005  0.002
 H          0.116 -0.131  0.039   -0.079  0.060 -0.015    0.078 -0.049 -0.022
 H         -0.309 -0.025 -0.032   -0.375 -0.099 -0.060   -0.050  0.004 -0.028
 H         -0.163  0.097  0.230    0.105  0.540 -0.050   -0.095 -0.117  0.193
 H          0.187 -0.089  0.240   -0.060 -0.037  0.000    0.034 -0.001  0.025
 TransDip   0.030 -0.079  0.013   -0.049  0.021 -0.043   -0.078 -0.066 -0.023

 Mode:                 7                      8                      9
 Frequency:       256.00                 258.38                 272.51
 Force Cnst:      0.0909                 0.1221                 0.1059
 Red. Mass:       2.3530                 3.1035                 2.4205
 IR Active:          YES                    YES                    YES
 IR Intens:        3.547                 28.262                 11.737
 Raman Active:       YES                    YES                    YES
               X      Y      Z        X      Y      Z        X      Y      Z
 C         -0.044 -0.007 -0.057    0.004 -0.028  0.024    0.015 -0.035  0.012
 O         -0.043  0.008 -0.048    0.010  0.037 -0.012   -0.001 -0.051 -0.042
 C          0.019 -0.017  0.041   -0.036  0.004  0.034    0.028 -0.051 -0.016
 C         -0.035 -0.007 -0.013   -0.023 -0.004  0.014    0.038 -0.080 -0.011
 O         -0.021 -0.000 -0.014    0.200  0.157 -0.050    0.024 -0.077 -0.034
 C         -0.044 -0.040 -0.041   -0.041 -0.066 -0.008    0.006 -0.032  0.007
 C         -0.051 -0.020 -0.071    0.003 -0.025 -0.001    0.021 -0.008 -0.000
 O         -0.076  0.059  0.065    0.011  0.146 -0.030    0.029  0.140 -0.034
 O          0.068 -0.062  0.042   -0.104 -0.027  0.026   -0.108  0.023  0.035
 C          0.037 -0.036  0.068   -0.019 -0.144 -0.011    0.008  0.203  0.020
 H          0.109 -0.046  0.017   -0.038 -0.023  0.030    0.038 -0.079 -0.023
 H         -0.082 -0.038 -0.002   -0.037 -0.032  0.013    0.057 -0.095 -0.020
 H         -0.054 -0.115 -0.042   -0.034 -0.074 -0.009    0.023 -0.034  0.005
 H          0.022 -0.009 -0.081   -0.035 -0.068 -0.001   -0.018 -0.033  0.001
 O         -0.010  0.100 -0.048   -0.070 -0.080  0.031   -0.050 -0.049  0.027
 H         -0.032 -0.370  0.324    0.034  0.088  0.016    0.002 -0.213  0.140
 H          0.105 -0.288 -0.154   -0.093 -0.012 -0.049   -0.077  0.021 -0.171
 H         -0.001 -0.005  0.004    0.711 -0.040  0.128    0.211 -0.122  0.119
 H         -0.007 -0.066  0.075   -0.157 -0.285  0.099    0.236  0.438 -0.155
 O          0.158  0.015  0.043    0.007  0.008 -0.010    0.017 -0.000  0.010
 H          0.043 -0.069  0.006    0.108 -0.265 -0.156   -0.244  0.402  0.226
 H          0.307  0.099  0.049    0.112  0.125 -0.102   -0.125 -0.168  0.151
 H         -0.139  0.585  0.061   -0.078 -0.088  0.117   -0.123  0.181  0.174
 H         -0.064 -0.051 -0.010   -0.019 -0.034  0.024    0.041 -0.035  0.023
 TransDip   0.011 -0.055  0.021    0.110 -0.125  0.033    0.037 -0.060  0.084

 Mode:                10                     11                     12
 Frequency:       293.98                 334.21                 350.66
 Force Cnst:      0.0752                 0.1025                 0.1264
 Red. Mass:       1.4762                 1.5582                 1.7443
 IR Active:          YES                    YES                    YES
 IR Intens:       11.591                 50.632                 46.541
 Raman Active:       YES                    YES                    YES
               X      Y      Z        X      Y      Z        X      Y      Z
 C         -0.003 -0.021 -0.017   -0.008 -0.002  0.027   -0.009 -0.036  0.037
 O         -0.008 -0.030  0.013    0.006 -0.031  0.030   -0.005 -0.027  0.032
 C          0.008 -0.006 -0.001    0.037  0.026 -0.045    0.027  0.031 -0.042
 C         -0.031 -0.005 -0.042   -0.007  0.047 -0.067   -0.014  0.036 -0.089
 O         -0.000 -0.028  0.011   -0.074 -0.037  0.002    0.062 -0.031  0.043
 C         -0.051 -0.034 -0.056   -0.008  0.061 -0.041   -0.025  0.020 -0.098
 C         -0.019 -0.016 -0.034   -0.029  0.010  0.005   -0.013 -0.024 -0.040
 O         -0.030  0.059  0.061   -0.037 -0.046 -0.004   -0.028  0.030 -0.028
 O          0.046 -0.056 -0.012    0.027  0.078 -0.005    0.014  0.067  0.039
 C          0.010  0.048  0.023    0.045 -0.021 -0.000    0.038 -0.013  0.010
 H          0.039  0.026 -0.005    0.064  0.099 -0.041    0.063  0.112 -0.038
 H         -0.084  0.008 -0.024   -0.009  0.095 -0.058   -0.093  0.095 -0.056
 H         -0.074 -0.077 -0.053   -0.032  0.059 -0.033   -0.097 -0.025 -0.082
 H          0.038 -0.042 -0.044   -0.035 -0.031 -0.000   -0.020 -0.121 -0.053
 O         -0.012  0.047  0.003   -0.001 -0.043  0.021   -0.031 -0.081  0.038
 H          0.148  0.730 -0.192   -0.085 -0.212  0.057   -0.024 -0.141  0.068
 H         -0.001 -0.009  0.286    0.040  0.010 -0.072   -0.089  0.354  0.653
 H          0.160 -0.059  0.169    0.579 -0.145  0.691   -0.357  0.078 -0.275
 H          0.061  0.103 -0.020    0.014 -0.063  0.038    0.012 -0.044  0.035
 O          0.045  0.013  0.014    0.015  0.008  0.010    0.024  0.005  0.014
 H         -0.056  0.092  0.061    0.107 -0.056 -0.022    0.089 -0.040 -0.006
 H          0.026 -0.023  0.054   -0.017  0.004 -0.014    0.019  0.009  0.002
 H          0.106 -0.369 -0.145    0.002 -0.054  0.023   -0.103  0.160  0.153
 H          0.004 -0.039  0.009    0.025  0.019  0.010   -0.014 -0.042  0.044
 TransDip   0.102  0.037 -0.004    0.175 -0.077  0.125   -0.143  0.150  0.069

 Mode:                13                     14                     15
 Frequency:       383.21                 396.51                 414.51
 Force Cnst:      0.1531                 0.3615                 0.2369
 Red. Mass:       1.7696                 3.9026                 2.3401
 IR Active:          YES                    YES                    YES
 IR Intens:      136.359                 19.837                 46.968
 Raman Active:       YES                    YES                    YES
               X      Y      Z        X      Y      Z        X      Y      Z
 C          0.024 -0.013  0.014    0.069 -0.057  0.055   -0.022  0.024 -0.009
 O          0.018  0.069 -0.076    0.084  0.159 -0.086   -0.042  0.054  0.092
 C         -0.012 -0.001  0.007    0.010  0.109 -0.059   -0.071  0.051  0.056
 C         -0.015  0.009  0.058   -0.112  0.089 -0.079    0.002 -0.039 -0.022
 O         -0.086  0.036 -0.011   -0.068  0.031  0.056   -0.057 -0.100 -0.011
 C         -0.002 -0.028  0.056   -0.111 -0.086 -0.075    0.049 -0.032 -0.060
 C          0.007 -0.029  0.038    0.051 -0.117 -0.035    0.116 -0.013 -0.055
 O          0.018 -0.005 -0.046    0.069 -0.115 -0.015    0.139  0.057 -0.018
 O          0.015 -0.100 -0.082   -0.152 -0.028  0.114    0.024  0.008  0.003
 C         -0.019  0.022  0.004    0.025  0.054  0.026   -0.089  0.010  0.015
 H         -0.009 -0.074 -0.003    0.086  0.139 -0.071   -0.105  0.109  0.070
 H          0.035 -0.009  0.040   -0.159  0.184 -0.045   -0.002 -0.042 -0.023
 H          0.022  0.041  0.054   -0.194 -0.170 -0.053    0.056 -0.070 -0.063
 H         -0.056  0.016  0.055    0.078 -0.237 -0.053    0.167 -0.045 -0.067
 O          0.051 -0.017  0.010    0.089 -0.050  0.065   -0.044 -0.002 -0.021
 H         -0.022  0.002 -0.074    0.110  0.202 -0.161    0.135 -0.171  0.101
 H         -0.112  0.317  0.668   -0.053 -0.309 -0.477    0.016  0.042  0.053
 H          0.228 -0.040  0.241   -0.203  0.089  0.028   -0.003 -0.076  0.153
 H          0.003  0.050 -0.020    0.039  0.078  0.001   -0.157 -0.026  0.007
 O         -0.008 -0.006  0.002    0.031  0.004  0.026   -0.046 -0.018  0.004
 H         -0.049  0.045  0.027    0.034  0.073  0.070   -0.034 -0.024 -0.004
 H          0.109  0.062  0.002    0.178  0.084  0.035    0.666  0.453 -0.088
 H         -0.074  0.452  0.120    0.063  0.064  0.062   -0.005 -0.170 -0.021
 H         -0.008 -0.030  0.027   -0.021 -0.123  0.109   -0.131 -0.003 -0.015
 TransDip   0.063  0.228  0.289    0.014  0.033 -0.138    0.203  0.041  0.073

 Mode:                16                     17                     18
 Frequency:       437.96                 450.98                 506.35
 Force Cnst:      0.1643                 0.1595                 0.5667
 Red. Mass:       1.4536                 1.3310                 3.7517
 IR Active:          YES                    YES                    YES
 IR Intens:      183.525                 58.586                 18.248
 Raman Active:       YES                    YES                    YES
               X      Y      Z        X      Y      Z        X      Y      Z
 C         -0.001 -0.017  0.019   -0.032  0.004  0.002   -0.081  0.013 -0.024
 O         -0.016 -0.067 -0.032   -0.041  0.013  0.032   -0.048  0.087  0.087
 C          0.012 -0.019 -0.051   -0.019 -0.005  0.038    0.070  0.185 -0.083
 C          0.039 -0.000 -0.016    0.008 -0.022  0.005    0.144  0.020 -0.082
 O          0.052 -0.011 -0.010   -0.008 -0.025 -0.010    0.026 -0.153 -0.025
 C          0.009  0.035  0.036    0.031  0.019 -0.030    0.053 -0.081  0.141
 C         -0.051  0.017  0.044    0.039  0.000 -0.016   -0.032 -0.012  0.053
 O         -0.061 -0.027  0.011    0.053 -0.031 -0.002   -0.042  0.047  0.007
 O         -0.007  0.035  0.001    0.024  0.055  0.010   -0.135 -0.132 -0.011
 C          0.005  0.024  0.001   -0.023 -0.028  0.003    0.127 -0.009 -0.024
 H          0.025 -0.031 -0.056   -0.028  0.001  0.042    0.052  0.346 -0.054
 H          0.084  0.037 -0.024   -0.013 -0.059  0.004    0.370  0.124 -0.129
 H          0.001  0.071  0.040    0.043  0.022 -0.030    0.050 -0.040  0.142
 H         -0.085  0.027  0.050    0.058 -0.030 -0.020   -0.085  0.129  0.079
 O          0.031 -0.017  0.012   -0.036 -0.039 -0.015   -0.020  0.045 -0.050
 H         -0.019  0.344 -0.164    0.144  0.508 -0.238   -0.019  0.141 -0.029
 H          0.020 -0.028 -0.161    0.053 -0.043 -0.155   -0.142  0.116 -0.034
 H         -0.001 -0.000 -0.060    0.037 -0.028  0.051   -0.117 -0.047  0.093
 H          0.045  0.050 -0.002   -0.075 -0.066  0.015   -0.068 -0.192  0.085
 O         -0.056 -0.024  0.015    0.027  0.009 -0.009    0.002 -0.010  0.010
 H          0.008  0.042  0.044    0.000 -0.059 -0.044    0.428 -0.155 -0.081
 H          0.652  0.465 -0.110   -0.272 -0.200  0.048   -0.159 -0.090 -0.012
 H         -0.050  0.293  0.072   -0.218  0.598  0.226   -0.040  0.138 -0.074
 H          0.058  0.010  0.012   -0.072  0.006 -0.007   -0.170  0.002 -0.043
 TransDip   0.255  0.342 -0.079   -0.103  0.207 -0.082    0.030  0.132 -0.022

 Mode:                19                     20                     21
 Frequency:       522.44                 556.44                 586.48
 Force Cnst:      0.7145                 0.9761                 0.9611
 Red. Mass:       4.4432                 5.3508                 4.7423
 IR Active:          YES                    YES                    YES
 IR Intens:       48.695                 11.914                 13.548
 Raman Active:       YES                    YES                    YES
               X      Y      Z        X      Y      Z        X      Y      Z
 C          0.006  0.166  0.058   -0.062 -0.002  0.118    0.145  0.155 -0.040
 O         -0.016  0.088 -0.057   -0.005  0.262 -0.145    0.212  0.121  0.152
 C         -0.108 -0.017 -0.025   -0.011  0.003  0.101    0.104 -0.028  0.132
 C         -0.112 -0.086 -0.183    0.115 -0.115  0.084   -0.045 -0.081  0.031
 O          0.166 -0.164 -0.019    0.022 -0.145 -0.082    0.021 -0.050 -0.024
 C         -0.111  0.045  0.036    0.108  0.001 -0.083   -0.082 -0.025 -0.059
 C          0.002  0.140  0.179   -0.095 -0.064 -0.080   -0.038  0.099 -0.081
 O          0.041 -0.051 -0.045   -0.199  0.042  0.042   -0.134 -0.080  0.015
 O          0.050 -0.050 -0.027    0.052  0.126  0.015    0.003 -0.076  0.009
 C         -0.127 -0.017  0.071   -0.048 -0.011 -0.011    0.113  0.036 -0.070
 H          0.010  0.058 -0.040   -0.042 -0.186  0.084   -0.061  0.028  0.174
 H         -0.176 -0.074 -0.161    0.099 -0.298  0.050   -0.194 -0.237  0.044
 H         -0.416  0.212  0.129    0.317 -0.097 -0.147   -0.099 -0.094 -0.055
 H         -0.077  0.201  0.197   -0.134 -0.264 -0.100   -0.043  0.090 -0.083
 O          0.058 -0.022  0.007    0.133 -0.061  0.112   -0.128 -0.042 -0.047
 H         -0.211 -0.147 -0.150   -0.012  0.114  0.122   -0.089  0.025 -0.010
 H          0.041 -0.186  0.066    0.063  0.110 -0.049   -0.004 -0.169  0.077
 H          0.091 -0.145 -0.072   -0.003 -0.123 -0.043    0.073 -0.082 -0.042
 H         -0.120  0.007  0.040   -0.140 -0.070 -0.005    0.218  0.123 -0.114
 O          0.098  0.023  0.032   -0.016 -0.007 -0.026   -0.110 -0.012 -0.048
 H         -0.189 -0.006  0.045    0.003 -0.060 -0.068    0.004  0.118  0.004
 H         -0.029 -0.115  0.139   -0.082 -0.056 -0.008    0.079  0.174 -0.178
 H          0.065 -0.029 -0.028    0.220 -0.254 -0.199   -0.232  0.143  0.412
 H          0.064  0.266 -0.041   -0.148 -0.055  0.160    0.171  0.215 -0.109
 TransDip  -0.220  0.004  0.036    0.015 -0.109 -0.006    0.091  0.072  0.022

 Mode:                22                     23                     24
 Frequency:       703.41                 777.07                 869.22
 Force Cnst:      1.0385                 2.1080                 1.1829
 Red. Mass:       3.5624                 5.9253                 2.6572
 IR Active:          YES                    YES                    YES
 IR Intens:       16.982                 30.044                 20.060
 Raman Active:       YES                    YES                    YES
               X      Y      Z        X      Y      Z        X      Y      Z
 C         -0.137 -0.100  0.011   -0.154  0.307  0.117    0.068 -0.057 -0.076
 O         -0.097  0.068 -0.011   -0.204 -0.061 -0.052   -0.040 -0.100 -0.091
 C          0.129 -0.046  0.119    0.015 -0.061 -0.079    0.067  0.145  0.169
 C         -0.082 -0.055  0.008    0.004 -0.027  0.060    0.022  0.002  0.006
 O          0.027 -0.012 -0.001   -0.044  0.064  0.016    0.009 -0.029 -0.009
 C         -0.116  0.064 -0.017    0.025 -0.046 -0.102   -0.053  0.039 -0.001
 C         -0.003 -0.067  0.140    0.033  0.221 -0.152    0.003  0.076 -0.046
 O          0.111  0.021 -0.026    0.072 -0.021  0.017    0.009 -0.018  0.004
 O          0.030  0.051  0.002   -0.041 -0.145  0.025   -0.012 -0.030  0.004
 C          0.222  0.020 -0.074    0.195  0.013 -0.043   -0.048  0.126  0.034
 H          0.086 -0.118  0.118   -0.002 -0.193 -0.090    0.222  0.018  0.113
 H         -0.326 -0.249  0.046   -0.036  0.010  0.077   -0.117 -0.171  0.018
 H         -0.298  0.213  0.043    0.128 -0.306 -0.139   -0.116  0.036  0.017
 H          0.016 -0.062  0.139    0.164  0.118 -0.182    0.057  0.226 -0.037
 O          0.021  0.053 -0.029    0.084 -0.123  0.149    0.022 -0.019  0.078
 H         -0.057 -0.068 -0.085    0.089  0.004  0.012   -0.014 -0.031 -0.004
 H          0.027 -0.120  0.069   -0.048 -0.105  0.042   -0.017 -0.096  0.048
 H          0.080 -0.061 -0.074    0.023  0.013 -0.047   -0.021  0.000  0.040
 H          0.253  0.038 -0.082    0.230 -0.005  0.016   -0.535 -0.223  0.133
 O         -0.088 -0.021 -0.051   -0.012 -0.016  0.016   -0.040 -0.014 -0.076
 H          0.209  0.046 -0.044    0.265  0.003 -0.007    0.369 -0.159 -0.224
 H         -0.022  0.120 -0.223   -0.007  0.062 -0.109    0.027 -0.115  0.154
 H          0.059  0.041 -0.301    0.085 -0.041 -0.005    0.019 -0.030  0.132
 H         -0.264 -0.136  0.010   -0.005  0.402  0.086    0.214 -0.070 -0.002
 TransDip  -0.029 -0.125 -0.032    0.053  0.124 -0.112   -0.011  0.099  0.103

 Mode:                25                     26                     27
 Frequency:       907.71                 915.81                1002.28
 Force Cnst:      1.3816                 1.3572                 2.6796
 Red. Mass:       2.8459                 2.7466                 4.5272
 IR Active:          YES                    YES                    YES
 IR Intens:       18.789                 15.995                 57.311
 Raman Active:       YES                    YES                    YES
               X      Y      Z        X      Y      Z        X      Y      Z
 C          0.047  0.141  0.123   -0.062  0.036  0.013    0.023  0.025 -0.084
 O         -0.001 -0.071 -0.038   -0.009  0.009 -0.004   -0.061 -0.027 -0.036
 C          0.007  0.035  0.025    0.152 -0.085  0.131   -0.063  0.045  0.087
 C          0.053 -0.013  0.028    0.072  0.113 -0.125   -0.124 -0.096 -0.161
 O         -0.028  0.022  0.008   -0.002  0.016  0.009   -0.050  0.075  0.087
 C          0.040 -0.043 -0.159    0.066  0.016 -0.029    0.180 -0.162  0.020
 C         -0.034 -0.107  0.181   -0.002  0.009  0.021    0.260 -0.028  0.115
 O          0.002  0.018 -0.005   -0.000  0.007 -0.000   -0.208  0.025 -0.045
 O         -0.019 -0.018  0.040   -0.043 -0.072  0.032    0.034  0.035 -0.005
 C         -0.011  0.069  0.006   -0.094 -0.109  0.104    0.089 -0.002 -0.010
 H          0.009 -0.061  0.011    0.565 -0.038  0.056   -0.034  0.169  0.092
 H         -0.054 -0.051  0.052    0.033  0.114 -0.108   -0.333 -0.117 -0.092
 H          0.070 -0.081 -0.162   -0.019 -0.032 -0.006   -0.030 -0.055  0.078
 H         -0.122 -0.610  0.135   -0.003 -0.019  0.017    0.181  0.220  0.151
 O         -0.021  0.038 -0.144    0.004 -0.004  0.009    0.026  0.004  0.044
 H         -0.166 -0.002 -0.098   -0.018  0.015 -0.015   -0.135  0.074 -0.013
 H         -0.019  0.018  0.023   -0.039  0.123 -0.057    0.062  0.475 -0.301
 H         -0.024  0.026  0.026   -0.165  0.165  0.231    0.048 -0.016 -0.068
 H         -0.225 -0.114  0.100    0.069  0.130 -0.148    0.099  0.034 -0.061
 O         -0.007 -0.009 -0.012   -0.040  0.017 -0.120   -0.010 -0.002 -0.006
 H          0.216 -0.081 -0.116   -0.510  0.071  0.118    0.062  0.035  0.037
 H          0.028 -0.060  0.106   -0.037  0.048 -0.175   -0.046  0.040 -0.111
 H         -0.029  0.007 -0.042    0.008  0.031 -0.087    0.019 -0.033  0.149
 H          0.249  0.351 -0.078   -0.030  0.064 -0.007    0.038  0.030 -0.082
 TransDip   0.044  0.003  0.132    0.038  0.120  0.022    0.222 -0.019 -0.096

 Mode:                28                     29                     30
 Frequency:      1015.40                1044.97                1064.25
 Force Cnst:      1.7089                 2.1222                 1.9807
 Red. Mass:       2.8132                 3.2986                 2.9682
 IR Active:          YES                    YES                    YES
 IR Intens:      105.785                 35.175                219.994
 Raman Active:       YES                    YES                    YES
               X      Y      Z        X      Y      Z        X      Y      Z
 C          0.032 -0.021 -0.050   -0.088 -0.063 -0.073   -0.160 -0.038 -0.099
 O         -0.016 -0.053 -0.073    0.054  0.039  0.048    0.151 -0.027  0.005
 C         -0.117  0.090  0.169    0.044 -0.086 -0.058    0.019  0.098 -0.038
 C          0.055  0.113 -0.009    0.171 -0.036  0.002   -0.061 -0.041  0.057
 O          0.029 -0.051 -0.047   -0.025  0.049  0.020   -0.020 -0.003  0.004
 C          0.006  0.016 -0.059   -0.028  0.100 -0.163    0.057 -0.134 -0.099
 C         -0.052  0.014  0.031    0.152  0.051  0.092   -0.132  0.083  0.093
 O          0.030 -0.001  0.011   -0.086  0.008 -0.025    0.084  0.014  0.037
 O         -0.019 -0.026  0.016   -0.046 -0.076  0.049    0.021  0.032 -0.002
 C          0.049 -0.090 -0.158   -0.091  0.044 -0.108   -0.035 -0.015  0.025
 H         -0.369  0.066  0.210   -0.160 -0.249 -0.041    0.150  0.145 -0.065
 H          0.039  0.011 -0.025    0.046 -0.067  0.030   -0.125  0.021  0.084
 H         -0.001 -0.032 -0.059   -0.205  0.182 -0.101    0.262 -0.283 -0.168
 H         -0.010 -0.014  0.020    0.359  0.183  0.069    0.006  0.275  0.097
 O          0.009 -0.001  0.023    0.003  0.002  0.047   -0.005 -0.014  0.079
 H         -0.102 -0.019 -0.063   -0.332 -0.013 -0.161   -0.404 -0.039 -0.246
 H         -0.022 -0.010  0.025   -0.051 -0.244  0.107    0.028  0.140 -0.065
 H         -0.196  0.154  0.269   -0.085  0.117  0.144    0.127 -0.142 -0.215
 H          0.178  0.135 -0.393   -0.144 -0.082  0.056   -0.032  0.034 -0.053
 O          0.028 -0.000  0.139    0.023 -0.010  0.096    0.003  0.006 -0.012
 H         -0.206  0.150  0.149    0.021 -0.060 -0.203   -0.035  0.027  0.102
 H         -0.183  0.154 -0.313    0.064 -0.034  0.183    0.001  0.026 -0.048
 H          0.005  0.006  0.052    0.011  0.053 -0.113    0.002  0.183 -0.304
 H          0.224  0.041 -0.062   -0.235 -0.133 -0.040    0.038  0.052 -0.140
 TransDip  -0.230  0.220 -0.085   -0.005 -0.017 -0.189   -0.427  0.076 -0.194

 Mode:                31                     32                     33
 Frequency:      1073.82                1096.59                1098.20
 Force Cnst:      2.0026                 2.7584                 1.3944
 Red. Mass:       2.9476                 3.8933                 1.9623
 IR Active:          YES                    YES                    YES
 IR Intens:       31.197                 79.049                 50.393
 Raman Active:       YES                    YES                    YES
               X      Y      Z        X      Y      Z        X      Y      Z
 C          0.058  0.046 -0.109    0.120 -0.164  0.056   -0.010  0.016 -0.057
 O         -0.093 -0.002  0.017   -0.074  0.037  0.010    0.016  0.021  0.018
 C          0.001  0.058 -0.058   -0.065  0.004 -0.063   -0.066 -0.132  0.041
 C          0.061  0.040  0.161   -0.116  0.081  0.097   -0.004  0.144 -0.027
 O          0.011 -0.043 -0.054    0.030 -0.070 -0.067    0.034 -0.030 -0.050
 C         -0.151 -0.087 -0.047    0.151  0.169 -0.125   -0.013 -0.108  0.006
 C          0.110 -0.046  0.077    0.012  0.116  0.040   -0.031 -0.010  0.025
 O         -0.051  0.005 -0.016   -0.022 -0.001  0.014    0.020  0.007  0.011
 O          0.009  0.083 -0.032   -0.031 -0.144  0.083    0.015  0.041 -0.021
 C          0.017 -0.081  0.118    0.063 -0.028  0.118    0.057  0.071  0.024
 H          0.133  0.081 -0.074   -0.235  0.049 -0.013   -0.283 -0.309  0.063
 H          0.279  0.172  0.119   -0.314  0.073  0.142    0.026  0.149 -0.036
 H          0.016 -0.022 -0.087    0.330  0.081 -0.165   -0.051 -0.198  0.006
 H          0.260 -0.069  0.051    0.105  0.124  0.024   -0.001  0.098  0.036
 O          0.031  0.006  0.043   -0.009  0.024 -0.053    0.008 -0.002  0.033
 H         -0.265 -0.032 -0.126   -0.308 -0.020 -0.153   -0.126 -0.013 -0.072
 H         -0.005 -0.412  0.208   -0.020  0.242 -0.135    0.021  0.175 -0.087
 H         -0.007 -0.028 -0.025    0.080 -0.103 -0.079   -0.220  0.196  0.287
 H          0.143  0.097 -0.064    0.228  0.034  0.175    0.133 -0.101  0.393
 O         -0.004  0.015 -0.083   -0.011  0.012 -0.091   -0.022 -0.010 -0.040
 H         -0.101  0.053  0.280    0.027  0.003  0.133    0.092 -0.084 -0.266
 H         -0.061  0.032 -0.170    0.034 -0.061  0.066    0.143 -0.140  0.332
 H          0.014 -0.095  0.335   -0.010 -0.061  0.108    0.005 -0.002  0.054
 H         -0.005  0.055 -0.129   -0.012 -0.232  0.084   -0.052  0.026 -0.078
 TransDip   0.057 -0.124  0.115    0.195  0.152  0.141   -0.115  0.083  0.177

 Mode:                34                     35                     36
 Frequency:      1104.59                1118.95                1124.80
 Force Cnst:      2.8579                 2.1111                 2.7450
 Red. Mass:       3.9755                 2.8618                 3.6824
 IR Active:          YES                    YES                    YES
 IR Intens:      122.841                 38.634                 10.492
 Raman Active:       YES                    YES                    YES
               X      Y      Z        X      Y      Z        X      Y      Z
 C          0.182 -0.131  0.076    0.090  0.038 -0.117   -0.012 -0.066  0.255
 O         -0.141  0.093  0.010   -0.120  0.050  0.056    0.008 -0.031 -0.019
 C          0.020 -0.056 -0.006    0.160 -0.063 -0.055    0.090  0.001  0.024
 C          0.140 -0.148 -0.123   -0.101  0.067  0.046   -0.065  0.129  0.085
 O         -0.054  0.103  0.092    0.011 -0.038 -0.030    0.026 -0.060 -0.064
 C         -0.029 -0.135 -0.059    0.043 -0.009  0.001   -0.065 -0.162  0.040
 C         -0.141  0.138  0.008   -0.063 -0.059  0.037    0.150  0.134 -0.033
 O          0.076 -0.006  0.053    0.024  0.005  0.012   -0.059 -0.003 -0.007
 O          0.012  0.059 -0.026    0.011 -0.012  0.015    0.027  0.053 -0.044
 C         -0.004 -0.019 -0.004   -0.088  0.028 -0.149   -0.044  0.019 -0.085
 H         -0.047  0.143  0.040    0.362 -0.132 -0.104    0.267 -0.091 -0.022
 H          0.247 -0.135 -0.142   -0.212  0.125  0.080   -0.024  0.208  0.085
 H         -0.004 -0.257 -0.084    0.109 -0.081 -0.022   -0.030 -0.270  0.026
 H         -0.137  0.348  0.038   -0.096 -0.069  0.040    0.251  0.228 -0.031
 O          0.003  0.024 -0.057    0.033  0.011  0.044   -0.039  0.002 -0.121
 H         -0.412 -0.071 -0.225   -0.032 -0.004 -0.020   -0.238 -0.011 -0.110
 H          0.010 -0.045  0.038    0.024  0.303 -0.162    0.030  0.054 -0.054
 H         -0.068  0.114  0.087    0.119 -0.138 -0.180   -0.035 -0.011  0.005
 H          0.041  0.014 -0.023   -0.244 -0.043 -0.186   -0.230 -0.025 -0.195
 O          0.002  0.001  0.003    0.018 -0.011  0.113    0.008 -0.007  0.066
 H         -0.013 -0.012  0.007   -0.081 -0.020 -0.221   -0.053  0.008 -0.102
 H         -0.011  0.011 -0.026   -0.016  0.034  0.015   -0.058  0.040 -0.069
 H         -0.012 -0.130  0.340    0.017 -0.148  0.433   -0.032  0.079 -0.313
 H          0.047 -0.144  0.054   -0.047  0.062 -0.175   -0.016 -0.161  0.356
 TransDip   0.100 -0.335  0.061    0.076 -0.012 -0.184   -0.019 -0.037  0.095

 Mode:                37                     38                     39
 Frequency:      1208.38                1224.68                1242.76
 Force Cnst:      1.0507                 1.0758                 1.0960
 Red. Mass:       1.2213                 1.2174                 1.2044
 IR Active:          YES                    YES                    YES
 IR Intens:        4.718                 66.382                 35.541
 Raman Active:       YES                    YES                    YES
               X      Y      Z        X      Y      Z        X      Y      Z
 C          0.001 -0.005 -0.013    0.015 -0.027  0.011   -0.021  0.008  0.009
 O         -0.004  0.001 -0.016   -0.026  0.008 -0.004    0.027 -0.006  0.004
 C         -0.010 -0.026  0.064    0.019  0.008  0.014   -0.036 -0.031 -0.001
 C         -0.055 -0.018 -0.044    0.003  0.005  0.028   -0.066  0.009 -0.039
 O         -0.004  0.000  0.019   -0.009 -0.006 -0.009    0.020  0.005 -0.006
 C         -0.010  0.048  0.042    0.024 -0.052 -0.071    0.040 -0.007 -0.005
 C          0.015  0.013 -0.007    0.013  0.021  0.046   -0.004 -0.016  0.026
 O         -0.003  0.006  0.008   -0.015 -0.016 -0.027   -0.003 -0.002 -0.004
 O         -0.008 -0.002 -0.005   -0.014  0.015  0.005   -0.027  0.017  0.001
 C          0.018  0.011 -0.047   -0.003 -0.018 -0.036    0.020  0.040  0.011
 H          0.124  0.286  0.079    0.037  0.199  0.039    0.174 -0.161 -0.065
 H          0.339  0.243 -0.113   -0.004  0.207  0.064    0.019 -0.083 -0.084
 H          0.401 -0.062 -0.073    0.027  0.170 -0.060    0.523  0.114 -0.128
 H          0.226 -0.312 -0.079   -0.333  0.317  0.134   -0.084  0.247  0.071
 O         -0.002 -0.003  0.009   -0.007  0.001  0.007    0.012  0.009 -0.021
 H         -0.252 -0.022 -0.132    0.471  0.030  0.254    0.078  0.008  0.042
 H         -0.017 -0.201  0.113   -0.020 -0.236  0.119   -0.041 -0.408  0.230
 H          0.108 -0.109 -0.163    0.041 -0.050 -0.071   -0.132  0.135  0.179
 H          0.139 -0.025  0.139    0.206  0.000  0.147   -0.208 -0.022 -0.116
 O         -0.014 -0.004  0.011   -0.011  0.003  0.005    0.007 -0.010  0.008
 H         -0.145 -0.020 -0.249   -0.189 -0.015 -0.185    0.148  0.004  0.041
 H          0.075 -0.067  0.199    0.093 -0.079  0.238   -0.083  0.069 -0.205
 H          0.001  0.037 -0.073    0.004  0.042 -0.143   -0.004 -0.080  0.229
 H          0.035  0.006 -0.017    0.152  0.082 -0.072   -0.184 -0.075  0.054
 TransDip   0.002 -0.060 -0.035    0.234 -0.096  0.064   -0.124 -0.086  0.117

 Mode:                40                     41                     42
 Frequency:      1252.55                1258.76                1321.99
 Force Cnst:      1.1348                 1.3103                 1.4939
 Red. Mass:       1.2277                 1.4036                 1.4508
 IR Active:          YES                    YES                    YES
 IR Intens:       13.650                 53.769                 25.960
 Raman Active:       YES                    YES                    YES
               X      Y      Z        X      Y      Z        X      Y      Z
 C         -0.011  0.001  0.002   -0.065  0.062  0.038   -0.056 -0.067 -0.001
 O          0.024  0.005 -0.009    0.035 -0.041 -0.034    0.034 -0.018 -0.013
 C         -0.050 -0.065  0.058   -0.005  0.065  0.020   -0.016  0.040  0.011
 C          0.023  0.002 -0.012    0.026 -0.003  0.014    0.002 -0.007  0.003
 O         -0.028 -0.009  0.008   -0.009 -0.005  0.004   -0.001 -0.000  0.004
 C         -0.001  0.003 -0.049    0.012  0.002 -0.009   -0.031  0.013 -0.003
 C         -0.011 -0.005  0.002   -0.026 -0.068 -0.029    0.039  0.138  0.049
 O          0.003 -0.002  0.000    0.016  0.010  0.017   -0.010 -0.021 -0.017
 O          0.005 -0.012  0.013    0.000 -0.001  0.007    0.009 -0.008 -0.012
 C          0.029  0.042  0.031    0.000 -0.031 -0.033    0.005 -0.012 -0.009
 H         -0.020 -0.056  0.058    0.078  0.058 -0.000    0.080 -0.128 -0.035
 H          0.278  0.627  0.022   -0.099 -0.016  0.048    0.102 -0.041 -0.030
 H         -0.209  0.111  0.011   -0.132  0.168  0.039   -0.025 -0.391 -0.028
 H         -0.064  0.128  0.025    0.077  0.310  0.002   -0.280 -0.440  0.023
 O          0.006  0.004 -0.008    0.034  0.009 -0.054    0.026  0.030 -0.016
 H          0.048  0.007  0.023   -0.177  0.002 -0.101    0.274  0.011  0.149
 H          0.010  0.112 -0.067    0.002  0.030 -0.014    0.008  0.089 -0.042
 H          0.214 -0.224 -0.317    0.065 -0.069 -0.090    0.003 -0.005 -0.007
 H         -0.240 -0.033 -0.116    0.246  0.013  0.146    0.058  0.007  0.015
 O          0.006 -0.010 -0.003   -0.012  0.005  0.001   -0.004  0.004 -0.001
 H          0.166  0.007  0.077   -0.215 -0.001 -0.154   -0.042  0.007 -0.013
 H         -0.113  0.069 -0.244    0.100 -0.076  0.239    0.024 -0.020  0.063
 H          0.000 -0.045  0.110   -0.007 -0.200  0.548    0.001 -0.133  0.410
 H         -0.103 -0.043  0.022   -0.265 -0.175  0.265   -0.384  0.003 -0.216
 TransDip   0.037 -0.068 -0.090   -0.094  0.005  0.215    0.027 -0.028  0.158

 Mode:                43                     44                     45
 Frequency:      1335.10                1337.53                1349.04
 Force Cnst:      1.3877                 1.3494                 1.3676
 Red. Mass:       1.3214                 1.2802                 1.2755
 IR Active:          YES                    YES                    YES
 IR Intens:       27.852                 25.756                 15.623
 Raman Active:       YES                    YES                    YES
               X      Y      Z        X      Y      Z        X      Y      Z
 C          0.028 -0.010 -0.011   -0.003  0.028 -0.005   -0.008  0.010  0.013
 O         -0.003  0.010  0.034    0.014 -0.014 -0.032   -0.005  0.006  0.007
 C         -0.109  0.051 -0.001    0.006 -0.074 -0.017    0.017  0.019  0.008
 C         -0.033 -0.047  0.037   -0.023 -0.040  0.066   -0.013  0.020 -0.017
 O          0.012  0.007 -0.003    0.026  0.011 -0.025   -0.003 -0.003  0.026
 C         -0.013 -0.007 -0.042   -0.055  0.015 -0.030   -0.082  0.051 -0.025
 C         -0.001  0.007 -0.013   -0.001 -0.009  0.018   -0.032 -0.046  0.061
 O          0.002  0.001  0.007    0.000 -0.003 -0.008   -0.011 -0.007 -0.043
 O          0.018 -0.017  0.021    0.022 -0.018  0.015    0.017 -0.015  0.007
 C          0.042  0.006 -0.022    0.001  0.034  0.013   -0.013 -0.018 -0.009
 H          0.626 -0.312 -0.204    0.031  0.745  0.092   -0.083 -0.193 -0.001
 H          0.365 -0.073 -0.082    0.153 -0.073  0.014    0.332 -0.202 -0.161
 H         -0.139  0.278  0.006    0.024 -0.012 -0.054    0.226 -0.348 -0.136
 H         -0.059 -0.019 -0.012   -0.015  0.082  0.033    0.388  0.341  0.056
 O         -0.011 -0.005  0.004    0.003 -0.002  0.002    0.001 -0.002 -0.015
 H         -0.038 -0.003 -0.018    0.092  0.007  0.045    0.307  0.016  0.149
 H          0.026  0.231 -0.120    0.031  0.301 -0.155    0.024  0.236 -0.122
 H         -0.103  0.108  0.149   -0.194  0.204  0.268    0.080 -0.085 -0.116
 H          0.110  0.008  0.042   -0.104 -0.029  0.013    0.046  0.016 -0.007
 O         -0.005 -0.008  0.008    0.007 -0.014  0.006   -0.003  0.010 -0.006
 H         -0.083 -0.003 -0.164   -0.005 -0.016 -0.094    0.058  0.007  0.107
 H         -0.010 -0.001 -0.010   -0.051  0.044 -0.137    0.034 -0.026  0.086
 H         -0.000  0.037 -0.134    0.003 -0.015  0.020   -0.003 -0.008  0.027
 H          0.108 -0.032  0.041   -0.205 -0.071  0.051    0.197 -0.010  0.119
 TransDip  -0.026  0.158 -0.054   -0.027  0.159  0.017    0.107  0.064  0.025

 Mode:                46                     47                     48
 Frequency:      1367.59                1375.73                1386.64
 Force Cnst:      1.3794                 1.4273                 1.4177
 Red. Mass:       1.2518                 1.2800                 1.2514
 IR Active:          YES                    YES                    YES
 IR Intens:       27.214                 14.952                  4.583
 Raman Active:       YES                    YES                    YES
               X      Y      Z        X      Y      Z        X      Y      Z
 C         -0.035 -0.077  0.069   -0.016 -0.026  0.043   -0.015 -0.002 -0.010
 O          0.011  0.015 -0.003    0.004 -0.010 -0.016    0.001  0.013  0.007
 C         -0.031 -0.007 -0.013    0.062 -0.007  0.015   -0.029 -0.020  0.023
 C          0.013 -0.010  0.010   -0.071  0.016  0.009    0.003 -0.083  0.007
 O          0.002  0.001 -0.009    0.008  0.000  0.007    0.014  0.011 -0.035
 C          0.030 -0.003  0.018    0.003 -0.054 -0.021    0.023  0.024  0.019
 C         -0.052 -0.010 -0.013    0.004  0.007 -0.039   -0.029  0.002  0.019
 O         -0.007  0.002 -0.024    0.002  0.003  0.009   -0.003 -0.000 -0.013
 O         -0.005  0.004 -0.006    0.008 -0.008  0.019   -0.003  0.005 -0.010
 C          0.018  0.027  0.020   -0.035 -0.036 -0.034   -0.034 -0.029 -0.061
 H          0.119  0.078 -0.033   -0.177  0.002  0.065    0.271  0.061 -0.026
 H         -0.135  0.032  0.064    0.361 -0.108 -0.141   -0.219  0.426  0.167
 H         -0.121  0.034  0.065    0.006  0.492  0.008   -0.058 -0.179  0.032
 H          0.543  0.082 -0.083    0.011 -0.005 -0.046    0.199 -0.039 -0.015
 O          0.011  0.022 -0.004    0.005  0.012  0.007    0.005 -0.001 -0.010
 H          0.104  0.007  0.046   -0.076 -0.002 -0.039    0.078  0.004  0.037
 H         -0.007 -0.049  0.032    0.011  0.081 -0.040   -0.006 -0.038  0.027
 H         -0.028  0.030  0.041   -0.030  0.029  0.037   -0.149  0.160  0.208
 H         -0.021 -0.021  0.067    0.002  0.035 -0.129    0.124  0.066 -0.080
 O          0.007 -0.021  0.008   -0.011  0.036 -0.012   -0.010  0.033 -0.010
 H         -0.134 -0.014 -0.203    0.271  0.017  0.349    0.411 -0.005  0.368
 H         -0.067  0.050 -0.175    0.115 -0.082  0.294    0.100 -0.081  0.272
 H          0.002 -0.060  0.211    0.006 -0.033  0.082   -0.001 -0.020  0.062
 H          0.135  0.420 -0.491   -0.136  0.240 -0.335    0.145 -0.060  0.123
 TransDip  -0.046 -0.094  0.130   -0.026 -0.014  0.120   -0.034 -0.010  0.059

 Mode:                49                     50                     51
 Frequency:      1400.79                1422.69                1434.03
 Force Cnst:      1.6125                 1.5814                 1.8692
 Red. Mass:       1.3948                 1.3261                 1.5427
 IR Active:          YES                    YES                    YES
 IR Intens:       21.553                 28.126                  9.396
 Raman Active:       YES                    YES                    YES
               X      Y      Z        X      Y      Z        X      Y      Z
 C         -0.094 -0.018 -0.051   -0.020 -0.015  0.014   -0.027 -0.013 -0.015
 O         -0.003  0.024  0.013   -0.000  0.002 -0.001    0.007  0.015  0.008
 C          0.053 -0.013 -0.014   -0.006 -0.007  0.025   -0.061 -0.036 -0.008
 C         -0.053  0.005  0.014    0.036  0.025 -0.016    0.110  0.038 -0.035
 O          0.005  0.003  0.000   -0.006 -0.005  0.005   -0.017 -0.003  0.008
 C          0.051 -0.054 -0.012   -0.063 -0.003  0.012   -0.114 -0.066  0.024
 C         -0.023  0.070  0.023    0.042 -0.010 -0.023   -0.003  0.051  0.008
 O         -0.002 -0.003 -0.012    0.003  0.000  0.011    0.002 -0.007 -0.013
 O         -0.004  0.004  0.001    0.009 -0.011  0.010    0.022 -0.016  0.024
 C         -0.028  0.022  0.016   -0.111  0.033 -0.040    0.053 -0.014  0.005
 H         -0.194  0.034  0.043    0.114  0.019  0.006    0.109  0.082 -0.030
 H          0.194 -0.056 -0.068   -0.122 -0.025  0.019   -0.402 -0.051  0.101
 H         -0.153  0.250  0.061    0.225  0.094 -0.061    0.453  0.461 -0.103
 H          0.132 -0.304 -0.047   -0.190  0.038  0.013    0.093 -0.186 -0.032
 O          0.026  0.001 -0.029    0.003  0.005 -0.003    0.007  0.001 -0.006
 H          0.112  0.003  0.058   -0.072 -0.005 -0.034    0.103 -0.004  0.052
 H         -0.006 -0.062  0.037    0.012  0.112 -0.060    0.028  0.241 -0.124
 H         -0.036  0.038  0.049    0.051 -0.056 -0.076    0.077 -0.081 -0.112
 H          0.025 -0.001  0.117    0.472  0.078  0.490   -0.193 -0.038 -0.217
 O          0.012 -0.016  0.001    0.033 -0.034 -0.001   -0.016  0.018  0.000
 H         -0.002 -0.019 -0.049    0.339 -0.066  0.119   -0.061  0.033  0.016
 H         -0.060  0.050 -0.171   -0.143  0.101 -0.384    0.077 -0.050  0.197
 H          0.002 -0.097  0.273   -0.001 -0.011  0.043    0.001 -0.023  0.067
 H          0.557 -0.195  0.410    0.089  0.096 -0.090    0.144 -0.041  0.084
 TransDip  -0.138 -0.038  0.039   -0.084 -0.022 -0.146    0.025 -0.093  0.019

 Mode:                52                     53                     54
 Frequency:      1441.45                1444.21                1496.36
 Force Cnst:      1.8167                 1.8663                 1.4237
 Red. Mass:       1.4840                 1.5187                 1.0792
 IR Active:          YES                    YES                    YES
 IR Intens:        7.591                  5.380                  6.901
 Raman Active:       YES                    YES                    YES
               X      Y      Z        X      Y      Z        X      Y      Z
 C         -0.103 -0.047  0.016    0.006  0.008  0.010    0.001 -0.001  0.001
 O          0.002  0.026  0.012   -0.006 -0.013 -0.003   -0.004  0.002  0.002
 C         -0.005 -0.019 -0.015    0.095  0.096 -0.003    0.007  0.002 -0.000
 C         -0.008 -0.022  0.007   -0.029 -0.131 -0.023   -0.003 -0.010  0.000
 O          0.009  0.003 -0.006    0.018  0.016 -0.028    0.001  0.002 -0.001
 C         -0.039  0.067  0.007   -0.065 -0.000  0.015   -0.000  0.002  0.001
 C          0.100 -0.062 -0.053   -0.000 -0.001 -0.004    0.000 -0.001 -0.001
 O          0.009  0.009  0.034    0.002 -0.001 -0.002   -0.000  0.000  0.000
 O          0.005 -0.010 -0.001    0.021 -0.010  0.014    0.000 -0.000 -0.000
 C          0.036 -0.006  0.015   -0.009 -0.006  0.035    0.039  0.008 -0.067
 H         -0.014  0.043 -0.008   -0.375 -0.356  0.029    0.033 -0.008 -0.010
 H          0.043  0.041  0.002   -0.054  0.524  0.102   -0.005  0.021  0.007
 H          0.049 -0.235 -0.033    0.299  0.171 -0.079    0.002 -0.004  0.000
 H         -0.493  0.192  0.050    0.021  0.001 -0.007   -0.002  0.003 -0.000
 O          0.021  0.013 -0.017   -0.002 -0.000  0.001    0.000  0.000 -0.000
 H         -0.236 -0.012 -0.113    0.013  0.000  0.005   -0.003 -0.000 -0.001
 H          0.005  0.054 -0.031    0.024  0.192 -0.091    0.000  0.003 -0.001
 H         -0.040  0.042  0.052   -0.169  0.181  0.232   -0.014  0.015  0.018
 H         -0.172 -0.021 -0.180    0.026  0.013  0.048   -0.261 -0.468  0.480
 O         -0.011  0.012 -0.000    0.005 -0.013  0.001    0.005 -0.001 -0.010
 H         -0.072  0.013 -0.032   -0.230 -0.017 -0.184   -0.314  0.384  0.476
 H          0.052 -0.032  0.130   -0.046  0.027 -0.110   -0.004  0.007 -0.033
 H          0.001 -0.064  0.212    0.000  0.004 -0.017    0.000 -0.001  0.001
 H          0.575  0.233 -0.096   -0.069  0.020 -0.032    0.010  0.005 -0.003
 TransDip  -0.025 -0.010  0.084   -0.018  0.070  0.017   -0.083 -0.014 -0.002

 Mode:                55                     56                     57
 Frequency:      3011.48                3014.04                3016.79
 Force Cnst:      5.8016                 5.7458                 5.7852
 Red. Mass:       1.0858                 1.0735                 1.0789
 IR Active:          YES                    YES                    YES
 IR Intens:       59.233                 35.032                 15.720
 Raman Active:       YES                    YES                    YES
               X      Y      Z        X      Y      Z        X      Y      Z
 C          0.018 -0.064 -0.049   -0.000  0.001  0.001    0.001 -0.002 -0.002
 O          0.002 -0.001  0.000    0.000 -0.000 -0.000    0.000  0.000  0.000
 C         -0.001  0.001 -0.000   -0.003  0.001 -0.016    0.001 -0.001  0.001
 C          0.000 -0.000  0.000    0.011 -0.007  0.034   -0.016  0.011 -0.053
 O          0.000 -0.000  0.000   -0.000  0.001  0.000    0.000 -0.001 -0.001
 C         -0.001  0.001 -0.005   -0.006  0.000 -0.019    0.012 -0.001  0.040
 C          0.003 -0.002  0.014   -0.000  0.000 -0.001    0.000 -0.000 -0.001
 O         -0.000 -0.000 -0.000    0.000 -0.000 -0.000   -0.000  0.000 -0.000
 O          0.000  0.000 -0.000    0.000  0.000 -0.000   -0.001 -0.001  0.000
 C          0.000  0.000 -0.000   -0.031 -0.045  0.032   -0.019 -0.028  0.019
 H          0.002 -0.002  0.009    0.035 -0.024  0.194   -0.009  0.001 -0.021
 H         -0.002  0.001 -0.006   -0.122  0.075 -0.422    0.188 -0.114  0.646
 H          0.017 -0.003  0.060    0.062 -0.014  0.234   -0.129  0.028 -0.485
 H         -0.027  0.017 -0.169    0.001 -0.001  0.009    0.001 -0.002  0.009
 O         -0.001  0.001 -0.002    0.000  0.000  0.000   -0.000 -0.000 -0.000
 H         -0.003 -0.001  0.003    0.001 -0.000  0.000   -0.002  0.000 -0.000
 H         -0.001  0.000 -0.000   -0.000  0.002 -0.001   -0.000 -0.004  0.001
 H         -0.000 -0.000  0.000   -0.002  0.001  0.001    0.003 -0.003 -0.001
 H         -0.000  0.001  0.001    0.081 -0.161 -0.083    0.050 -0.099 -0.051
 O          0.000 -0.000  0.000    0.001  0.000  0.001    0.000 -0.000  0.001
 H         -0.001 -0.003  0.001    0.269  0.695 -0.319    0.171  0.435 -0.199
 H         -0.001  0.001 -0.000    0.001  0.003  0.004    0.001  0.002  0.002
 H         -0.006 -0.002 -0.006   -0.000 -0.001  0.000   -0.000  0.001 -0.000
 H         -0.216  0.747  0.596    0.003 -0.012 -0.009   -0.009  0.031  0.023
 TransDip   0.086 -0.165 -0.162   -0.087 -0.097  0.138   -0.038 -0.111  0.048

 Mode:                58                     59                     60
 Frequency:      3028.77                3053.10                3056.70
 Force Cnst:      5.8608                 5.9622                 5.9777
 Red. Mass:       1.0844                 1.0856                 1.0859
 IR Active:          YES                    YES                    YES
 IR Intens:        8.045                  3.571                 63.863
 Raman Active:       YES                    YES                    YES
               X      Y      Z        X      Y      Z        X      Y      Z
 C         -0.001  0.006  0.004    0.002 -0.008 -0.006    0.000 -0.006 -0.006
 O         -0.000  0.000  0.000   -0.000  0.001  0.000    0.001 -0.001 -0.000
 C          0.003 -0.002  0.012    0.011 -0.008  0.054   -0.012  0.009 -0.056
 C         -0.012  0.008 -0.041    0.001 -0.000  0.002   -0.006  0.003 -0.020
 O          0.000 -0.001  0.000    0.000 -0.000 -0.000    0.000 -0.000  0.000
 C         -0.018  0.002 -0.063   -0.003  0.001 -0.011   -0.005  0.002 -0.018
 C          0.002 -0.003  0.023   -0.007  0.007 -0.059   -0.006  0.006 -0.052
 O          0.000 -0.000 -0.000   -0.001  0.000  0.001   -0.000  0.000  0.001
 O          0.001  0.001 -0.000    0.000 -0.000  0.000    0.000  0.000  0.000
 C         -0.003 -0.005  0.003   -0.004 -0.007  0.004    0.003  0.007 -0.004
 H         -0.034  0.018 -0.153   -0.135  0.091 -0.652    0.137 -0.095  0.670
 H          0.146 -0.086  0.485   -0.002  0.006 -0.019    0.070 -0.044  0.234
 H          0.207 -0.044  0.752    0.032 -0.005  0.129    0.059 -0.010  0.212
 H         -0.040  0.039 -0.274    0.094 -0.086  0.694    0.081 -0.075  0.612
 O          0.000  0.000  0.000   -0.000 -0.000  0.000    0.000  0.000  0.001
 H          0.003  0.002  0.001   -0.003 -0.004 -0.005   -0.002 -0.004 -0.005
 H         -0.001  0.004  0.000    0.000  0.001 -0.001   -0.000  0.001 -0.001
 H          0.001 -0.003 -0.003   -0.000 -0.001 -0.002   -0.000 -0.000  0.000
 H          0.008 -0.014 -0.007    0.005 -0.006 -0.002   -0.004  0.005  0.002
 O         -0.000 -0.000  0.000   -0.000  0.000 -0.000    0.000 -0.000  0.000
 H          0.029  0.073 -0.034    0.037  0.090 -0.042   -0.036 -0.087  0.040
 H          0.000  0.000  0.000   -0.001 -0.000 -0.001    0.001  0.001  0.000
 H          0.000 -0.001 -0.001    0.001 -0.001  0.000   -0.001 -0.003  0.001
 H          0.019 -0.073 -0.056   -0.026  0.094  0.073   -0.017  0.070  0.054
 TransDip  -0.019  0.031 -0.083   -0.054 -0.009 -0.027    0.003  0.006 -0.256

 Mode:                61                     62                     63
 Frequency:      3118.79                3774.88                3818.35
 Force Cnst:      6.2722                 8.9457                 9.1586
 Red. Mass:       1.0945                 1.0655                 1.0662
 IR Active:          YES                    YES                    YES
 IR Intens:        8.992                 61.385                 56.896
 Raman Active:       YES                    YES                    YES
               X      Y      Z        X      Y      Z        X      Y      Z
 C         -0.000  0.000  0.000   -0.002 -0.000 -0.000    0.000 -0.000 -0.000
 O         -0.000  0.000  0.000    0.000 -0.000  0.000   -0.000  0.000  0.000
 C         -0.000 -0.001 -0.002    0.000 -0.000 -0.000    0.000  0.000 -0.000
 C          0.000 -0.000 -0.000   -0.000  0.000 -0.000   -0.001 -0.001  0.001
 O         -0.000 -0.000  0.000    0.000  0.000 -0.000   -0.026 -0.055  0.016
 C         -0.000  0.000 -0.000   -0.000  0.000 -0.000    0.000  0.000  0.000
 C         -0.000 -0.000 -0.000    0.001 -0.000  0.000   -0.000 -0.000 -0.000
 O          0.000  0.000  0.000   -0.001  0.001  0.001   -0.000  0.000  0.000
 O          0.000  0.000  0.000    0.001 -0.000  0.000    0.002  0.000  0.000
 C          0.032 -0.078 -0.029   -0.000 -0.000 -0.000    0.000 -0.000  0.000
 H          0.008 -0.002  0.024    0.000 -0.000  0.002    0.000  0.000 -0.000
 H          0.001 -0.000  0.002    0.000 -0.000  0.000   -0.001  0.002  0.002
 H          0.000 -0.000  0.001    0.001  0.000  0.001    0.000 -0.001  0.001
 H         -0.000 -0.000  0.000   -0.002 -0.001 -0.001    0.000  0.000  0.000
 O          0.000  0.000  0.000   -0.060 -0.014 -0.009   -0.000 -0.000 -0.000
 H         -0.000 -0.000 -0.000    0.013 -0.011 -0.020    0.000  0.000 -0.000
 H         -0.000  0.000 -0.000   -0.012 -0.001 -0.002   -0.033 -0.002 -0.005
 H         -0.001  0.000  0.000   -0.001 -0.003  0.001    0.419  0.866 -0.260
 H         -0.446  0.753  0.426    0.000 -0.000  0.000   -0.000  0.000  0.000
 O         -0.001  0.001 -0.000   -0.000  0.000  0.000    0.001 -0.002 -0.001
 H          0.078  0.174 -0.085   -0.000  0.000  0.000    0.000  0.000  0.000
 H          0.010 -0.013  0.001    0.000 -0.001 -0.001   -0.018  0.031  0.019
 H          0.000 -0.000  0.000    0.963  0.223  0.137    0.003  0.001  0.000
 H          0.000 -0.000 -0.000   -0.000  0.003  0.006   -0.000  0.000  0.000
 TransDip   0.026 -0.079 -0.048    0.242  0.040  0.053    0.057  0.234 -0.017

 Mode:                64                     65                     66
 Frequency:      3823.49                3828.99                3846.78
 Force Cnst:      9.1807                 9.2105                 9.3033
 Red. Mass:       1.0659                 1.0663                 1.0671
 IR Active:          YES                    YES                    YES
 IR Intens:       30.793                 52.544                 57.787
 Raman Active:       YES                    YES                    YES
               X      Y      Z        X      Y      Z        X      Y      Z
 C          0.000  0.000  0.000   -0.000 -0.000  0.000   -0.000  0.000 -0.000
 O          0.000 -0.000  0.000   -0.000 -0.000 -0.000   -0.000 -0.000  0.000
 C          0.000  0.000  0.000   -0.000  0.000 -0.000    0.000 -0.000 -0.000
 C          0.000 -0.000 -0.000    0.000 -0.000  0.000   -0.000 -0.000  0.000
 O          0.001  0.002 -0.001   -0.001 -0.002  0.000    0.000  0.000 -0.000
 C         -0.000  0.000  0.000   -0.001  0.001 -0.001    0.000  0.000  0.000
 C         -0.000  0.000  0.000    0.000  0.000 -0.000   -0.001 -0.001 -0.002
 O         -0.000 -0.000  0.000    0.001 -0.001 -0.001    0.032 -0.026 -0.048
 O         -0.000 -0.000 -0.000   -0.062 -0.004 -0.008    0.002  0.000  0.000
 C          0.001 -0.002 -0.000   -0.000 -0.000  0.000    0.000  0.000  0.000
 H          0.001 -0.001 -0.001   -0.000 -0.000  0.000    0.000  0.000  0.000
 H         -0.001 -0.001 -0.000    0.001  0.000  0.001    0.000  0.000  0.000
 H          0.000  0.000 -0.000    0.002  0.002  0.000   -0.000  0.000  0.002
 H          0.000  0.000 -0.000   -0.000 -0.000  0.000   -0.004  0.001  0.006
 O         -0.000 -0.000 -0.000   -0.001 -0.000 -0.000   -0.002 -0.000 -0.000
 H          0.000 -0.000 -0.000   -0.014  0.012  0.022   -0.485  0.416  0.766
 H          0.008  0.000  0.001    0.986  0.044  0.144   -0.029 -0.002 -0.005
 H         -0.017 -0.035  0.010    0.013  0.029 -0.009   -0.000 -0.001  0.000
 H         -0.005  0.011  0.005    0.000 -0.000 -0.000   -0.000  0.000 -0.000
 O          0.027 -0.047 -0.030   -0.000  0.000  0.000   -0.000 -0.000 -0.000
 H          0.001 -0.000  0.004    0.000  0.000 -0.000   -0.000 -0.000  0.000
 H         -0.442  0.761  0.468    0.003 -0.005 -0.003   -0.000  0.001  0.000
 H          0.001  0.000  0.000    0.013  0.003  0.002    0.025  0.006  0.002
 H          0.000 -0.001 -0.000    0.000  0.001  0.000    0.001 -0.001 -0.001
 TransDip  -0.057  0.118  0.120    0.219  0.075  0.013   -0.177  0.070  0.152

 STANDARD THERMODYNAMIC QUANTITIES AT   298.15 K  AND     1.00 ATM

   This Molecule has  0 Imaginary Frequencies
   Zero point vibrational energy:      123.666 kcal/mol

   Atom    1 Element C  Has Mass   12.00000
   Atom    2 Element O  Has Mass   15.99491
   Atom    3 Element C  Has Mass   12.00000
   Atom    4 Element C  Has Mass   12.00000
   Atom    5 Element O  Has Mass   15.99491
   Atom    6 Element C  Has Mass   12.00000
   Atom    7 Element C  Has Mass   12.00000
   Atom    8 Element O  Has Mass   15.99491
   Atom    9 Element O  Has Mass   15.99491
   Atom   10 Element C  Has Mass   12.00000
   Atom   11 Element H  Has Mass    1.00783
   Atom   12 Element H  Has Mass    1.00783
   Atom   13 Element H  Has Mass    1.00783
   Atom   14 Element H  Has Mass    1.00783
   Atom   15 Element O  Has Mass   15.99491
   Atom   16 Element H  Has Mass    1.00783
   Atom   17 Element H  Has Mass    1.00783
   Atom   18 Element H  Has Mass    1.00783
   Atom   19 Element H  Has Mass    1.00783
   Atom   20 Element O  Has Mass   15.99491
   Atom   21 Element H  Has Mass    1.00783
   Atom   22 Element H  Has Mass    1.00783
   Atom   23 Element H  Has Mass    1.00783
   Atom   24 Element H  Has Mass    1.00783
   Molecular Mass:   180.063420 amu
   Principal axes and moments of inertia in amu*Bohr^2:
                             1           2           3
    Eigenvalues --     1430.28937  2323.24822  3160.92419
          X               0.99994     0.00385    -0.01011
          Y              -0.00376     0.99995     0.00910
          Z               0.01015    -0.00906     0.99991
   Rotational Symmetry Number is   1
   The Molecule is an Asymmetric Top
   Translational Enthalpy:        0.889 kcal/mol
   Rotational Enthalpy:           0.889 kcal/mol
   Vibrational Enthalpy:        129.677 kcal/mol
   gas constant (RT):             0.592 kcal/mol
   Translational Entropy:        41.471  cal/mol.K
   Rotational Entropy:           30.730  cal/mol.K
   Vibrational Entropy:          35.029  cal/mol.K

   Total Enthalpy:              132.047 kcal/mol
   Total Entropy:               107.230  cal/mol.K

 ======================================================================

 STANDARD THERMODYNAMIC QUANTITIES FOR ANHARMONIC VIBRATION -- TOSH

   Zero point vibrational energy: ************ kcal/mol

   Vibrational Enthalpy:       Infinity kcal/mol
   Vibrational Entropy:             NaN  cal/mol.K

   Total Enthalpy:             Infinity kcal/mol
   Total Entropy:                   NaN  cal/mol.K

 ======================================================================

 STANDARD THERMODYNAMIC QUANTITIES FOR ANHARMONIC VIBRATION -- VPT2

   Zero point vibrational energy: ************ kcal/mol

   Vibrational Enthalpy:       Infinity kcal/mol
   Vibrational Entropy:             NaN  cal/mol.K

   Total Enthalpy:             Infinity kcal/mol
   Total Entropy:                   NaN  cal/mol.K

 ======================================================================

Archival summary:
1\1\pikachu\FREQ\ProcedureUnspecified\BasisUnspecified\6612\cher\WedDec1409:43:082016WedDec1409:43:082016\0\\#,FREQ,ProcedureUnspecified,BasisUnspecified,\\0,1\O\C,1,1.39921\H,2,1.09734,1,104.743\O,2,1.41389,1,109.677,3,-118.146,0\H,4,0.966727,2,107.446,1,-159.767,0\C,1,1.44337,2,116.124,3,-176.459,0\H,6,1.09519,1,109.66,2,-61.3496,0\C,6,1.52347,1,105.628,2,-178.743,0\H,8,1.09025,6,109.027,1,-176.142,0\H,8,1.09693,6,108.632,1,65.4615,0\O,8,1.42201,6,112.552,1,-57.7178,0\H,11,0.963714,8,107.226,6,59.7676,0\C,6,1.53115,1,109.764,2,58.8038,0\H,13,1.09752,6,108.806,1,64.8248,0\O,13,1.42195,6,107.511,1,-175.662,0\H,15,0.964078,13,107.432,6,176.723,0\C,13,1.52501,6,110.224,1,-54.7221,0\H,17,1.09706,13,108.386,6,-65.9286,0\O,17,1.42759,13,107.275,6,175.649,0\H,19,0.96336,17,108.119,13,173.656,0\C,17,1.52433,13,110.898,6,53.6121,0\H,21,1.09477,17,109.092,13,68.2275,0\O,21,1.43921,17,107.077,13,-172.398,0\H,23,0.962326,21,109.669,17,-150.781,0\\\@

 Total job time:  15640.55s(wall), 15640.48s(cpu) 
 Wed Dec 14 09:43:08 2016

        *************************************************************
        *                                                           *
        *  Thank you very much for using Q-Chem.  Have a nice day.  *
        *                                                           *
        *************************************************************


 
User input: 3 of 3 
 
pikachu 127.0.1
Q-Chem Developer Version! Running on 127.0.1.*
                  Welcome to Q-Chem
     A Quantum Leap Into The Future Of Chemistry


 Q-Chem 4.4, Q-Chem, Inc., Pleasanton, CA (2016)

 Y. Shao,  Z. Gan,  E. Epifanovsky,  A. T. B. Gilbert,  M. Wormit,  
 J. Kussmann,  A. W. Lange,  A. Behn,  J. Deng,  X. Feng,  D. Ghosh,  
 M. Goldey,  P. R. Horn,  L. D. Jacobson,  I. Kaliman,  F. Rob,  
 R. Z. Khaliullin,  T. Kus,  A. Landau,  J. Liu,  E. I. Proynov,  Y. M. Rhee,  
 R. M. Richard,  M. A. Rohrdanz,  R. P. Steele,  E. J. Sundstrom,  
 H. L. Woodcock III,  P. M. Zimmerman,  D. Zuev,  B. Albrecht,  E. Alguire,  
 B. Austin,  S. A. Baeppler,  G. J. O. Beran,  Y. A. Bernard,  E. Berquist,  
 K. Brandhorst,  K. B. Bravaya,  S. T. Brown,  D. Casanova,  C.-M. Chang,  
 Y. Chen,  S. H. Chien,  K. D. Closser,  M. P. Coons,  D. L. Crittenden,  
 S. Dasgupta,  M. Diedenhofen,  R. A. DiStasio Jr.,  H. Do,  A. D. Dutoi,  
 R. G. Edgar,  P.-T. Fang,  S. Fatehi,  Q. Feng,  L. Fusti-Molnar,  
 A. Ghysels,  A. Golubeva-Zadorozhnaya,  J. Gomes,  A. Gunina,  
 M. W. D. Hanson-Heine,  P. H. P. Harbach,  A. W. Hauser,  J. E. Herr,  
 E. G. Hohenstein,  Z. C. Holden,  K. Hui,  T.-C. Jagau,  H. Ji,  B. Kaduk,  
 K. Khistyaev,  Jaehoon Kim,  Jihan Kim,  R. A. King,  P. Klunzinger,  
 K. Koh,  D. Kosenkov,  T. Kowalczyk,  C. M. Krauter,  A. Kunitsa,  
 K. U. Lao,  A. Laurent,  K. V. Lawler,  J. Lee,  D. Lefrancois,  S. Lehtola,  
 S. V. Levchenko,  C. Y. Lin,  Y.-S. Lin,  F. Liu,  E. Livshits,  
 R. C. Lochan,  A. Luenser,  P. Manohar,  S. F. Manzer,  S.-P. Mao,  Y. Mao,  
 N. Mardirossian,  A. V. Marenich,  L. A. Martinez-Martinez,  S. A. Maurer,  
 N. J. Mayhall,  J.-M. Mewes,  A. F. Morrison,  K. Nanda,  T. S. Nguyen-Beck,  
 C. M. Oana,  R. Olivares-Amaya,  D. P. O'Neill,  J. A. Parkhill,  
 T. M. Perrine,  R. Peverati,  P. A. Pieniazek,  F. Plasser,  A. Prociuk,  
 D. R. Rehn,  E. Rosta,  N. J. Russ,  N. Sergueev,  S. M. Sharada,  
 S. Sharma,  D. W. Small,  A. Sodt,  T. Stauch,  T. Stein,  D. Stuck,  
 Y.-C. Su,  A. J. W. Thom,  T. Tsuchimochi,  L. Vogt,  O. Vydrov,  T. Wang,  
 M. A. Watson,  J. Wenzel,  A. White,  C. F. Williams,  V. Vanovschi,  
 K. Yao,  S. Yeganeh,  S. R. Yost,  Z.-Q. You,  I. Y. Zhang,  X. Zhang,  
 Y. Zhao,  B. R. Brooks,  G. K. L. Chan,  D. M. Chipman,  C. J. Cramer,  
 W. A. Goddard III,  M. S. Gordon,  W. J. Hehre,  A. Klamt,  
 H. F. Schaefer III,  M. W. Schmidt,  C. D. Sherrill,  D. G. Truhlar,  
 A. Warshel,  X. Xu,  A. Aspuru-Guzik,  R. Baer,  A. T. Bell,  N. A. Besley,  
 J.-D. Chai,  A. Dreuw,  B. D. Dunietz,  T. R. Furlani,  S. R. Gwaltney,  
 C.-P. Hsu,  Y. Jung,  J. Kong,  D. S. Lambrecht,  W. Liang,  C. Ochsenfeld,  
 V. A. Rassolov,  L. V. Slipchenko,  J. E. Subotnik,  T. Van Voorhis,  
 J. M. Herbert,  A. I. Krylov,  P. M. W. Gill,  M. Head-Gordon

 Contributors to earlier versions of Q-Chem not listed above: 
 R. D. Adamson,  J. Baker,  E. F. C. Byrd,  A. K. Chakraborty,  C.-L. Cheng,  
 H. Dachsel,  R. J. Doerksen,  G. Hawkins,  A. Heyden,  S. Hirata,  
 G. Kedziora,  F. J. Keil,  C. Kelley,  P. P. Korambath,  W. Kurlancheek,  
 A. M. Lee,  M. S. Lee,  D. Liotard,  I. Lotan,  P. E. Maslen,  N. Nair,  
 D. Neuhauser,  R. Olson,  B. Peters,  J. Ritchie,  N. E. Schultz,  
 N. Shenvi,  A. C. Simmonett,  K. S. Thanthiriwatte,  Q. Wu,  W. Zhang

 Please cite Q-Chem as follows:
 Y. Shao et al., Mol. Phys. 113, 184-215 (2015)
 DOI: 10.1080/00268976.2014.952696

 Q-Chem 4.4.2 for Intel X86 EM64T Linux

 Parts of Q-Chem use Armadillo 5.200.1 (Boston Tea Smuggler).
 http://arma.sourceforge.net/

 Q-Chem begins on Wed Dec 14 09:43:08 2016  


Host: 0

     Scratch files written to /scratch/cher/qchem8504//
The previous job contains 0 fragments, simply inherited here
FILE_GEOM_ORG=        593

Checking the input file for inconsistencies... 	...done.

--------------------------------------------------------------
User input:
--------------------------------------------------------------

$molecule
   read
$end
$rem
   BASIS  =  6-311++G**
   JOB_TYPE  =  SP
   METHOD  =  B3LYP
   SOLVENT_METHOD SMD
--------------------------------------------------------------
 ----------------------------------------------------------------
             Standard Nuclear Orientation (Angstroms)
    I     Atom           X                Y                Z
 ----------------------------------------------------------------
    1      C       0.7952124819    -1.5364166302    -0.1421594889
    2      O      -0.5943534570    -1.3967859697    -0.2281390573
    3      C      -1.1690045215    -0.2949570282     0.5060652951
    4      C      -0.5612193622     1.0238403684     0.0204863524
    5      O      -1.0821433258     2.0624513085     0.8401568285
    6      C       0.9599312748     0.9693828318     0.1142278241
    7      C       1.5062008189    -0.2528859897    -0.6146245032
    8      O       2.9141336418    -0.3236129061    -0.3246934142
    9      O       1.4628865354     2.1822497750    -0.4461297528
   10      C      -2.6719393639    -0.3867216630     0.2742872945
   11      H      -0.9637478693    -0.4174162462     1.5748546574
   12      H      -0.8503781317     1.1824542374    -1.0263050760
   13      H       1.2393295835     0.9068316397     1.1732687270
   14      H       1.3455645800    -0.1296964789    -1.6905129620
   15      O       1.1605139644    -1.8537919541     1.1863424777
   16      H       3.3754317504    -0.7411334693    -1.0588271512
   17      H       2.4152486648     2.2061081883    -0.3029506558
   18      H      -0.6594375324     2.8849469338     0.5676374386
   19      H      -3.1577703135     0.4648510553     0.7511950968
   20      O      -3.0149753793    -0.3389998578    -1.1048998556
   21      H      -3.0422908600    -1.3094833155     0.7375512877
   22      H      -2.5804649749    -1.0850800642    -1.5330461170
   23      H       2.0952168014    -1.6303962048     1.2911611126
   24      H       1.0334998416    -2.3743358595    -0.8094493583
 ----------------------------------------------------------------
 Nuclear Repulsion Energy =   835.9917555689 hartrees
 There are       48 alpha and       48 beta electrons
 Requested basis set is 6-311++G(d,p)
 There are 132 shells and 348 basis functions

 Total QAlloc Memory Limit   2000 MB
 Mega-Array Size        61 MB
 MEM_STATIC part        62 MB
 A cutoff of  1.0D-08 yielded   7162 shell pairs
 There are     49983 function pairs (     53259 Cartesian)

 -------------------------------------------------------
 OpenMP Integral Computing Module                       
 Release: version 1.0, May 2013, Q-Chem Inc. Pittsburgh 
 -------------------------------------------------------
 Integral Job Info:
 Integral job number is                      11
 Integral operator is                         1
 short-range coefficients                     0
 long-range coefficients              100000000
 Omega coefficients                           0
 if combine SR and LR in K                    0
 Integral screening is                        0
 Integral computing path is                   2
 max size of driver memory is            800000
 size of driver memory is                593474
 size of scratch memory is              2260544
 max col of scratch BK array               1296
 max len of scratch array in speh3          155
 max len of scratch index in speh4           18
 max int batch size is                      520
 min int batch size is                       52
 fixed nKL is                                52
 max L of basis functions is                  2
 order of int derivative is                   0
 number of shells is                        132
 number of basis is                         360
 number of cartesian basis is               360
 number of contracted shell pairs          7162
 number of primitive shell pairs          16060
 maxK2 (contraction) of shell pair           36
 max number of K2 of shell pair               1
 max number of CS2 of shell pair           1321
 max number of PS2 of shell pair           2370
 mem total for path MDJ                   88808
 -------------------------------------------------------
 Smallest overlap matrix eigenvalue = 4.18E-06

 Q-Chem warning in module /home/taweetham/qchem/stvman/mkSTV.C, line 257:

 Overlap eigenvalue is smaller than square root of threshold


 Scale SEOQF with 1.000000e-01/1.000000e-01/1.000000e-01

 Standard Electronic Orientation quadrupole field applied
 Nucleus-field energy     =     0.0000000182 hartrees
 Guess from superposition of atomic densities
 Warning:  Energy on first SCF cycle will be non-variational
 A restricted hybrid HF-DFT SCF calculation will be
 performed using Pulay DIIS extrapolation
 Exchange:     0.2000 Hartree-Fock + 0.0800 Slater + 0.7200 B88
 Correlation:  0.1900 VWN1RPA + 0.8100 LYP
 Using SG-1 standard quadrature grid
 SCF converges when DIIS error is below 1.0E-05
 ---------------------------------------
  Cycle       Energy         DIIS Error
 ---------------------------------------
    1    -689.6207643696      3.35E-02
    2    -687.1659570299      4.58E-03
    3    -686.9047103690      6.83E-03
    4    -687.3959817584      6.47E-04
    5    -687.3999833719      2.81E-04
    6    -687.4010656494      5.68E-05
    7    -687.4010911766      3.29E-05
    8    -687.4010991095      3.72E-06 Convergence criterion met
 ---------------------------------------
 SCF time:  CPU 307.42 s  wall 308.25 s

 Citation of the SMD model:
 Marenich, A.V.; Cramer, C.J.; Truhlar, D.G.
 J. Phys. Chem. B 2009, 113, 6378-6396.
 iSolventCode=           1
 Solvent: water                                                           

 vradii
            1           2           3           4           5           6
    1   1.8500000   1.5200000   1.8500000   1.8500000   1.5200000   1.8500000
            7           8           9          10          11          12
    1   1.8500000   1.5200000   1.5200000   1.8500000   1.2000000   1.2000000
           13          14          15          16          17          18
    1   1.2000000   1.2000000   1.5200000   1.2000000   1.2000000   1.2000000
           19          20          21          22          23          24
    1   1.2000000   1.5200000   1.2000000   1.2000000   1.2000000   1.2000000
Changing PCM_TESSEL_METHOD to VTN
Changing PCM_VDW_RADII to SMD_RADIUS
 Discretize the solute cavity surface with Lebedev spheres
	Using 302 Lebedev grid points for each H atom
	Using 302 Lebedev grid points for other atoms
	Atomic van der Waals radii will be scaled by 1.20
 Removing interior tesserae...
 Keep 2357 surface tesserae and discard 4891 interior tesserae
 Molecular Surface Area = 187.536 Angst**2
 A restricted hybrid HF-DFT SCF calculation will be
 performed using Pulay DIIS extrapolation
 Polarizable Continuum solvation model will be applied
 Exchange:     0.2000 Hartree-Fock + 0.0800 Slater + 0.7200 B88
 Correlation:  0.1900 VWN1RPA + 0.8100 LYP
 Using SG-1 standard quadrature grid
 SCF converges when DIIS error is below 1.0E-05

 Citation of the SMD model:
 Marenich, A.V.; Cramer, C.J.; Truhlar, D.G.
 J. Phys. Chem. B 2009, 113, 6378-6396.
 iSolventCode=           1
 Solvent: water                                                           

 vradii
            1           2           3           4           5           6
    1   1.8500000   1.5200000   1.8500000   1.8500000   1.5200000   1.8500000
            7           8           9          10          11          12
    1   1.8500000   1.5200000   1.5200000   1.8500000   1.2000000   1.2000000
           13          14          15          16          17          18
    1   1.2000000   1.2000000   1.5200000   1.2000000   1.2000000   1.2000000
           19          20          21          22          23          24
    1   1.2000000   1.5200000   1.2000000   1.2000000   1.2000000   1.2000000
 ---------------------------------------
  Cycle       Energy         DIIS Error
 ---------------------------------------
    1    -687.4007537408      1.69E-06
 Time req'd to invert C: 17.94 s (CPU) 17.94 s (wall)
    2    -687.4380112453      4.17E-04
    3    -687.4380086506      4.17E-04
    4    -687.4379966725      4.17E-04
    5    -687.4379983009      4.17E-04
    6    -687.4379713526      4.17E-04
    7    -687.4379809546      4.17E-04
    8    -687.4379877843      4.17E-04
    9    -687.4379945330      4.17E-04
   10    -687.4380016140      4.17E-04
   11    -687.4380058827      4.17E-04
   12    -687.4380032328      4.17E-04
   13    -687.4380003106      4.17E-04
   14    -687.4379931373      4.17E-04
   15    -687.4379926815      4.17E-04
   16    -687.4380134549      4.17E-04
   17    -687.4429119102      2.75E-04
   18    -687.4434069552      1.94E-04
   19    -687.4437899200      2.50E-05
   20    -687.4437907187      1.23E-05
   21    -687.4437976958      3.16E-06 Convergence criterion met
 ---------------------------------------
 SCF time:  CPU 638.72 s  wall 638.95 s
(0)  E-EN(g) gas-phase elect-nuc energy                 -687.400753741 a.u.
(3)  G-ENP(liq) elect-nuc-pol free energy of system     -687.443797696 a.u.
(4)  G-CDS(liq) cavity-dispersion-solvent structure 
     free energy                                                4.0511 kcal/mol
(6)  G-S(liq) free energy of system                     -687.437341905 a.u.
(9)  DeltaG-S(liq) free energy of  solvation
     (9) = (6) - (0)                                          -22.9594 kcal/mol
 SCF   energy in the final basis set = -687.4373419049
 Total energy in the final basis set = -687.4373419049

 --------------------------------------------------------------

                    Orbital Energies (a.u.)
 --------------------------------------------------------------

 Alpha MOs
 -- Occupied --
-19.150 -19.142 -19.137 -19.136 -19.136 -19.132 -10.279 -10.232
-10.230 -10.229 -10.228 -10.218  -1.091  -1.052  -1.044  -1.033
 -1.024  -1.015  -0.795  -0.779  -0.695  -0.656  -0.630  -0.585
 -0.558  -0.537  -0.534  -0.524  -0.499  -0.493  -0.489  -0.470
 -0.436  -0.433  -0.424  -0.414  -0.388  -0.382  -0.361  -0.357
 -0.353  -0.345  -0.325  -0.310  -0.300  -0.291  -0.289  -0.271
 -- Virtual --
 -0.005   0.003   0.007   0.011   0.029   0.031   0.037   0.042
  0.047   0.057   0.070   0.075   0.077   0.086   0.090   0.101
  0.105   0.109   0.111   0.115   0.117   0.120   0.128   0.130
  0.135   0.137   0.142   0.148   0.150   0.153   0.159   0.165
  0.170   0.171   0.180   0.181   0.186   0.189   0.194   0.198
  0.211   0.217   0.220   0.226   0.228   0.239   0.239   0.247
  0.254   0.260   0.271   0.272   0.277   0.282   0.287   0.296
  0.299   0.302   0.307   0.310   0.317   0.321   0.326   0.329
  0.337   0.339   0.343   0.351   0.353   0.362   0.365   0.369
  0.373   0.382   0.384   0.390   0.394   0.405   0.417   0.426
  0.432   0.435   0.451   0.466   0.512   0.526   0.541   0.558
  0.565   0.571   0.586   0.589   0.603   0.610   0.619   0.624
  0.641   0.651   0.662   0.673   0.688   0.696   0.701   0.708
  0.743   0.752   0.763   0.770   0.783   0.790   0.808   0.809
  0.830   0.910   0.959   0.970   0.992   1.017   1.022   1.045
  1.052   1.080   1.088   1.103   1.114   1.116   1.138   1.154
  1.163   1.174   1.187   1.189   1.212   1.226   1.234   1.239
  1.268   1.280   1.285   1.302   1.319   1.340   1.367   1.379
  1.399   1.408   1.426   1.448   1.463   1.492   1.516   1.522
  1.541   1.550   1.561   1.573   1.581   1.588   1.599   1.619
  1.629   1.643   1.654   1.672   1.681   1.687   1.706   1.722
  1.726   1.732   1.759   1.768   1.781   1.799   1.826   1.840
  1.851   1.857   1.881   1.920   1.934   1.965   1.975   1.990
  2.017   2.054   2.064   2.077   2.090   2.094   2.111   2.127
  2.129   2.181   2.191   2.204   2.212   2.257   2.272   2.281
  2.320   2.343   2.384   2.495   2.506   2.515   2.565   2.586
  2.601   2.628   2.642   2.659   2.670   2.682   2.703   2.727
  2.785   2.805   2.834   2.855   2.863   2.887   2.896   2.913
  2.934   2.957   2.976   3.006   3.019   3.031   3.072   3.095
  3.102   3.121   3.129   3.147   3.164   3.173   3.207   3.213
  3.229   3.260   3.274   3.293   3.314   3.319   3.349   3.384
  3.405   3.433   3.471   3.558   3.779   3.853   3.868   3.872
  3.889   3.909   3.922   3.937   3.962   3.998   4.021   4.049
  4.129   4.159   4.183   4.206   4.321   4.359   5.063   5.080
  5.091   5.106   5.125   5.139   5.343   5.397   5.400   5.405
  5.428   5.452   5.604   5.631   5.644   5.674   5.708   5.778
 23.751  23.770  23.814  23.837  23.859  23.899  49.910  49.920
 49.937  49.954  49.957  50.006
 --------------------------------------------------------------

          Ground-State Mulliken Net Atomic Charges

     Atom                 Charge (a.u.)
  ----------------------------------------
      1 C                    -0.152578
      2 O                    -0.118804
      3 C                    -0.130101
      4 C                    -0.256344
      5 O                    -0.307579
      6 C                    -0.215020
      7 C                    -0.329147
      8 O                    -0.344234
      9 O                    -0.331802
     10 C                    -0.570579
     11 H                     0.274792
     12 H                     0.276067
     13 H                     0.301338
     14 H                     0.280380
     15 O                    -0.317058
     16 H                     0.331087
     17 H                     0.312699
     18 H                     0.313932
     19 H                     0.212613
     20 O                    -0.326711
     21 H                     0.202270
     22 H                     0.309927
     23 H                     0.309066
     24 H                     0.275783
  ----------------------------------------
  Sum of atomic charges =     0.000000

 -----------------------------------------------------------------
                    Cartesian Multipole Moments
 -----------------------------------------------------------------
    Charge (ESU x 10^10)
                -0.0000
    Dipole Moment (Debye)
         X       5.8239      Y      -1.3056      Z      -1.9933
       Tot       6.2925
    Quadrupole Moments (Debye-Ang)
        XX     -69.6209     XY       0.8984     YY     -74.3329
        XZ      -8.2025     YZ       6.2442     ZZ     -71.8749
    Octopole Moments (Debye-Ang^2)
       XXX      78.7323    XXY     -18.1778    XYY       9.5799
       YYY      15.7694    XXZ       2.9920    XYZ       8.8114
       YYZ     -11.0927    XZZ      15.6806    YZZ      -8.4484
       ZZZ     -11.1245
    Hexadecapole Moments (Debye-Ang^3)
      XXXX   -1445.6195   XXXY       5.2734   XXYY    -323.9693
      XYYY       2.1473   YYYY    -788.7533   XXXZ    -122.7722
      XXYZ      15.8210   XYYZ       9.2895   YYYZ      45.9184
      XXZZ    -263.7958   XYZZ       4.7062   YYZZ    -196.8960
      XZZZ       0.8785   YZZZ      16.9585   ZZZZ    -274.8287
 -----------------------------------------------------------------
Archival summary:
1\1\pikachu\SP\ProcedureUnspecified\BasisUnspecified\6612\cher\WedDec1409:58:562016WedDec1409:58:562016\0\\#,ProcedureUnspecified,BasisUnspecified,\\0,1\O\C,1,1.39921\H,2,1.09734,1,104.743\O,2,1.41389,1,109.677,3,-118.146,0\H,4,0.966727,2,107.446,1,-159.767,0\C,1,1.44337,2,116.124,3,-176.459,0\H,6,1.09519,1,109.66,2,-61.3496,0\C,6,1.52347,1,105.628,2,-178.743,0\H,8,1.09025,6,109.027,1,-176.142,0\H,8,1.09693,6,108.632,1,65.4615,0\O,8,1.42201,6,112.552,1,-57.7178,0\H,11,0.963714,8,107.226,6,59.7676,0\C,6,1.53115,1,109.764,2,58.8038,0\H,13,1.09752,6,108.806,1,64.8248,0\O,13,1.42195,6,107.511,1,-175.662,0\H,15,0.964078,13,107.432,6,176.723,0\C,13,1.52501,6,110.224,1,-54.7221,0\H,17,1.09706,13,108.386,6,-65.9286,0\O,17,1.42759,13,107.275,6,175.649,0\H,19,0.96336,17,108.119,13,173.656,0\C,17,1.52433,13,110.898,6,53.6121,0\H,21,1.09477,17,109.092,13,68.2275,0\O,21,1.43921,17,107.077,13,-172.398,0\H,23,0.962326,21,109.669,17,-150.781,0\\\@

 Total job time:  947.73s(wall), 946.66s(cpu) 
 Wed Dec 14 09:58:56 2016

        *************************************************************
        *                                                           *
        *  Thank you very much for using Q-Chem.  Have a nice day.  *
        *                                                           *
        *************************************************************
