# Supplementary material for: A DFT investigation of the blue bottle experiment: E∘half-cell analysis of autoxidation catalysed by redox indicators
Source: R Soc Open Sci. 2017 Nov 8;4(11):170708. doi: 10.1098/rsos.170708 (PMC5717635; doi:10.1098/rsos.170708)
Supplement: output.zip [file rsos170708supp2.zip › B3LYP_6-311++Gdp_reducing_agents/C6H12O6_r_beta.out]

pikachu 127.0.1
Q-Chem Developer Version! Running on 127.0.1.*
                  Welcome to Q-Chem
     A Quantum Leap Into The Future Of Chemistry


 Q-Chem 4.4, Q-Chem, Inc., Pleasanton, CA (2016)

 Y. Shao,  Z. Gan,  E. Epifanovsky,  A. T. B. Gilbert,  M. Wormit,  
 J. Kussmann,  A. W. Lange,  A. Behn,  J. Deng,  X. Feng,  D. Ghosh,  
 M. Goldey,  P. R. Horn,  L. D. Jacobson,  I. Kaliman,  F. Rob,  
 R. Z. Khaliullin,  T. Kus,  A. Landau,  J. Liu,  E. I. Proynov,  Y. M. Rhee,  
 R. M. Richard,  M. A. Rohrdanz,  R. P. Steele,  E. J. Sundstrom,  
 H. L. Woodcock III,  P. M. Zimmerman,  D. Zuev,  B. Albrecht,  E. Alguire,  
 B. Austin,  S. A. Baeppler,  G. J. O. Beran,  Y. A. Bernard,  E. Berquist,  
 K. Brandhorst,  K. B. Bravaya,  S. T. Brown,  D. Casanova,  C.-M. Chang,  
 Y. Chen,  S. H. Chien,  K. D. Closser,  M. P. Coons,  D. L. Crittenden,  
 S. Dasgupta,  M. Diedenhofen,  R. A. DiStasio Jr.,  H. Do,  A. D. Dutoi,  
 R. G. Edgar,  P.-T. Fang,  S. Fatehi,  Q. Feng,  L. Fusti-Molnar,  
 A. Ghysels,  A. Golubeva-Zadorozhnaya,  J. Gomes,  A. Gunina,  
 M. W. D. Hanson-Heine,  P. H. P. Harbach,  A. W. Hauser,  J. E. Herr,  
 E. G. Hohenstein,  Z. C. Holden,  K. Hui,  T.-C. Jagau,  H. Ji,  B. Kaduk,  
 K. Khistyaev,  Jaehoon Kim,  Jihan Kim,  R. A. King,  P. Klunzinger,  
 K. Koh,  D. Kosenkov,  T. Kowalczyk,  C. M. Krauter,  A. Kunitsa,  
 K. U. Lao,  A. Laurent,  K. V. Lawler,  J. Lee,  D. Lefrancois,  S. Lehtola,  
 S. V. Levchenko,  C. Y. Lin,  Y.-S. Lin,  F. Liu,  E. Livshits,  
 R. C. Lochan,  A. Luenser,  P. Manohar,  S. F. Manzer,  S.-P. Mao,  Y. Mao,  
 N. Mardirossian,  A. V. Marenich,  L. A. Martinez-Martinez,  S. A. Maurer,  
 N. J. Mayhall,  J.-M. Mewes,  A. F. Morrison,  K. Nanda,  T. S. Nguyen-Beck,  
 C. M. Oana,  R. Olivares-Amaya,  D. P. O'Neill,  J. A. Parkhill,  
 T. M. Perrine,  R. Peverati,  P. A. Pieniazek,  F. Plasser,  A. Prociuk,  
 D. R. Rehn,  E. Rosta,  N. J. Russ,  N. Sergueev,  S. M. Sharada,  
 S. Sharma,  D. W. Small,  A. Sodt,  T. Stauch,  T. Stein,  D. Stuck,  
 Y.-C. Su,  A. J. W. Thom,  T. Tsuchimochi,  L. Vogt,  O. Vydrov,  T. Wang,  
 M. A. Watson,  J. Wenzel,  A. White,  C. F. Williams,  V. Vanovschi,  
 K. Yao,  S. Yeganeh,  S. R. Yost,  Z.-Q. You,  I. Y. Zhang,  X. Zhang,  
 Y. Zhao,  B. R. Brooks,  G. K. L. Chan,  D. M. Chipman,  C. J. Cramer,  
 W. A. Goddard III,  M. S. Gordon,  W. J. Hehre,  A. Klamt,  
 H. F. Schaefer III,  M. W. Schmidt,  C. D. Sherrill,  D. G. Truhlar,  
 A. Warshel,  X. Xu,  A. Aspuru-Guzik,  R. Baer,  A. T. Bell,  N. A. Besley,  
 J.-D. Chai,  A. Dreuw,  B. D. Dunietz,  T. R. Furlani,  S. R. Gwaltney,  
 C.-P. Hsu,  Y. Jung,  J. Kong,  D. S. Lambrecht,  W. Liang,  C. Ochsenfeld,  
 V. A. Rassolov,  L. V. Slipchenko,  J. E. Subotnik,  T. Van Voorhis,  
 J. M. Herbert,  A. I. Krylov,  P. M. W. Gill,  M. Head-Gordon

 Contributors to earlier versions of Q-Chem not listed above: 
 R. D. Adamson,  J. Baker,  E. F. C. Byrd,  A. K. Chakraborty,  C.-L. Cheng,  
 H. Dachsel,  R. J. Doerksen,  G. Hawkins,  A. Heyden,  S. Hirata,  
 G. Kedziora,  F. J. Keil,  C. Kelley,  P. P. Korambath,  W. Kurlancheek,  
 A. M. Lee,  M. S. Lee,  D. Liotard,  I. Lotan,  P. E. Maslen,  N. Nair,  
 D. Neuhauser,  R. Olson,  B. Peters,  J. Ritchie,  N. E. Schultz,  
 N. Shenvi,  A. C. Simmonett,  K. S. Thanthiriwatte,  Q. Wu,  W. Zhang

 Please cite Q-Chem as follows:
 Y. Shao et al., Mol. Phys. 113, 184-215 (2015)
 DOI: 10.1080/00268976.2014.952696

 Q-Chem 4.4.2 for Intel X86 EM64T Linux

 Parts of Q-Chem use Armadillo 5.200.1 (Boston Tea Smuggler).
 http://arma.sourceforge.net/

 Q-Chem begins on Thu Dec 15 01:27:52 2016  


Host: 0

     Scratch files written to /scratch/cher/qchem12305//
FILE_GEOM_ORG=        593

Checking the input file for inconsistencies... 	...done.

--------------------------------------------------------------
User input:
--------------------------------------------------------------
$molecule
0 1
  C    0.9504401   -1.2810253    0.4112634
  O   -0.4449968   -1.3734371    0.1603278
  C   -1.2016313   -0.2415661    0.6242144
  C   -0.6938179    1.0420035   -0.0470608
  O   -1.3870324    2.1358764    0.5344400
  C    0.8116694    1.1869692    0.1574750
  C    1.5403878   -0.0672521   -0.3038920
  O    2.9188235    0.1071980   -0.0034190
  O    1.2294820    2.3424889   -0.5582013
  C   -2.6563519   -0.5563413    0.2817471
  O    1.5793859   -2.4159642   -0.1040365
  H   -1.0949651   -0.1353362    1.7162756
  H   -0.9020466    0.9726807   -1.1246876
  H    1.0024121    1.3207804    1.2358917
  H    1.3827961   -0.2082173   -1.3838927
  H    1.1152656   -1.1893966    1.5003088
  H    3.3740906   -0.7001249   -0.2926990
  H    2.1953862    2.3902100   -0.4679087
  H   -0.9746978    2.9368547    0.1707903
  H   -3.2798284    0.3055257    0.5322219
  O   -2.8261669   -0.8085426   -1.1024911
  H   -2.9837847   -1.4153211    0.8887888
  H   -2.1696386   -1.4877384   -1.3302767
  H    1.2748722   -3.1875992    0.3997463
$end

$rem
   BASIS  =  6-311++G**
   JOB_TYPE  =  optimization
   METHOD  =  B3LYP
$end

--------------------------------------------------------------
 ----------------------------------------------------------------
             Standard Nuclear Orientation (Angstroms)
    I     Atom           X                Y                Z
 ----------------------------------------------------------------
    1      C       0.9504400636    -1.2810253178     0.4112634076
    2      O      -0.4449968364    -1.3734370958     0.1603277997
    3      C      -1.2016313203    -0.2415660806     0.6242143889
    4      C      -0.6938178948     1.0420035072    -0.0470608151
    5      O      -1.3870323800     2.1358764220     0.5344399746
    6      C       0.8116694064     1.1869691831     0.1574749931
    7      C       1.5403877882    -0.0672521316    -0.3038919956
    8      O       2.9188234893     0.1071979471    -0.0034189883
    9      O       1.2294820300     2.3424888722    -0.5582013108
   10      C      -2.6563519235    -0.5563412582     0.2817470819
   11      O       1.5793858478    -2.4159642311    -0.1040364823
   12      H      -1.0949651251    -0.1353361764     1.7162755890
   13      H      -0.9020465895     0.9726807047    -1.1246876160
   14      H       1.0024121021     1.3207803859     1.2358916935
   15      H       1.3827960923    -0.2082173349    -1.3838926958
   16      H       1.1152655586    -1.1893966145     1.5003088081
   17      H       3.3740905776    -0.7001249621    -0.2926989811
   18      H       2.1953862302     2.3902099566    -0.4679087053
   19      H      -0.9746977645     2.9368547131     0.1707902727
   20      H      -3.2798284106     0.3055257536     0.5322218734
   21      O      -2.8261669194    -0.8085425631    -1.1024911177
   22      H      -2.9837847415    -1.4153210494     0.8887887847
   23      H      -2.1696386294    -1.4877383753    -1.3302767100
   24      H       1.2748721319    -3.1875992232     0.3997463201
 ----------------------------------------------------------------
 Molecular Point Group                 C1    NOp =  1
 Largest Abelian Subgroup              C1    NOp =  1
 Nuclear Repulsion Energy =   830.4087150858 hartrees
 There are       48 alpha and       48 beta electrons
 Requested basis set is 6-311++G(d,p)
 There are 132 shells and 348 basis functions

 Total QAlloc Memory Limit   2000 MB
 Mega-Array Size        61 MB
 MEM_STATIC part        62 MB
 A cutoff of  1.0D-11 yielded   7669 shell pairs
 There are     53519 function pairs (     57121 Cartesian)

 -------------------------------------------------------
 OpenMP Integral Computing Module                       
 Release: version 1.0, May 2013, Q-Chem Inc. Pittsburgh 
 -------------------------------------------------------
 Integral Job Info:
 Integral job number is                      11
 Integral operator is                         1
 short-range coefficients                     0
 long-range coefficients              100000000
 Omega coefficients                           0
 if combine SR and LR in K                    0
 Integral screening is                        0
 Integral computing path is                   2
 max size of driver memory is            800000
 size of driver memory is                593474
 size of scratch memory is              2260544
 max col of scratch BK array               1296
 max len of scratch array in speh3          155
 max len of scratch index in speh4           18
 max int batch size is                      520
 min int batch size is                       52
 fixed nKL is                                52
 max L of basis functions is                  2
 order of int derivative is                   0
 number of shells is                        132
 number of basis is                         360
 number of cartesian basis is               360
 number of contracted shell pairs          7669
 number of primitive shell pairs          17581
 maxK2 (contraction) of shell pair           36
 max number of K2 of shell pair               1
 max number of CS2 of shell pair           1354
 max number of PS2 of shell pair           2484
 mem total for path MDJ                   95672
 -------------------------------------------------------
 Smallest overlap matrix eigenvalue = 4.32E-06

 Scale SEOQF with 1.000000e-01/1.000000e-01/1.000000e-01

 Standard Electronic Orientation quadrupole field applied
 Nucleus-field energy     =     0.0000000224 hartrees
 Guess from superposition of atomic densities
 Warning:  Energy on first SCF cycle will be non-variational
 A restricted hybrid HF-DFT SCF calculation will be
 performed using Pulay DIIS extrapolation
 Exchange:     0.2000 Hartree-Fock + 0.0800 Slater + 0.7200 B88
 Correlation:  0.1900 VWN1RPA + 0.8100 LYP
 Using SG-1 standard quadrature grid
 SCF converges when DIIS error is below 1.0E-08
 ---------------------------------------
  Cycle       Energy         DIIS Error
 ---------------------------------------
    1    -689.6452077853      3.36E-02
    2    -687.1740084724      4.52E-03
    3    -686.9206675617      6.73E-03
    4    -687.3977409924      6.60E-04
    5    -687.4021250737      2.85E-04
    6    -687.4031844819      5.39E-05
    7    -687.4032053565      3.31E-05
    8    -687.4032161923      4.15E-06
    9    -687.4032167601      1.65E-06
   10    -687.4032168309      4.90E-07
   11    -687.4032168069      1.50E-07
   12    -687.4032168057      3.43E-08
   13    -687.4032168069      7.47E-09 Convergence criterion met
 ---------------------------------------
 SCF time:  CPU 622.89 s  wall 623.59 s
 SCF   energy in the final basis set = -687.4032168069
 Total energy in the final basis set = -687.4032168069

 --------------------------------------------------------------

                    Orbital Energies (a.u.)
 --------------------------------------------------------------

 Alpha MOs
 -- Occupied --
-19.165 -19.158 -19.152 -19.144 -19.135 -19.126 -10.298 -10.244
-10.244 -10.240 -10.235 -10.224  -1.105  -1.062  -1.053  -1.040
 -1.029  -1.023  -0.803  -0.788  -0.705  -0.663  -0.636  -0.604
 -0.585  -0.550  -0.539  -0.530  -0.505  -0.504  -0.484  -0.476
 -0.451  -0.437  -0.425  -0.419  -0.400  -0.396  -0.378  -0.364
 -0.352  -0.343  -0.334  -0.319  -0.303  -0.292  -0.286  -0.281
 -- Virtual --
 -0.024  -0.011  -0.004   0.003   0.015   0.021   0.026   0.033
  0.040   0.050   0.057   0.065   0.070   0.078   0.080   0.086
  0.098   0.098   0.101   0.107   0.109   0.115   0.116   0.122
  0.123   0.130   0.136   0.138   0.141   0.144   0.148   0.155
  0.158   0.160   0.163   0.170   0.175   0.184   0.190   0.197
  0.198   0.201   0.213   0.220   0.223   0.235   0.237   0.243
  0.248   0.249   0.260   0.263   0.269   0.277   0.281   0.288
  0.291   0.293   0.297   0.301   0.308   0.313   0.315   0.324
  0.329   0.333   0.340   0.344   0.346   0.351   0.355   0.359
  0.368   0.379   0.381   0.393   0.398   0.402   0.416   0.417
  0.426   0.438   0.449   0.460   0.483   0.510   0.524   0.534
  0.558   0.562   0.574   0.579   0.589   0.596   0.604   0.620
  0.633   0.636   0.657   0.662   0.681   0.690   0.700   0.715
  0.723   0.728   0.747   0.756   0.774   0.783   0.790   0.809
  0.822   0.915   0.930   0.949   0.986   0.997   1.008   1.037
  1.055   1.074   1.090   1.099   1.112   1.129   1.133   1.138
  1.159   1.168   1.177   1.194   1.210   1.224   1.226   1.245
  1.256   1.258   1.273   1.283   1.305   1.318   1.350   1.373
  1.393   1.418   1.427   1.430   1.451   1.465   1.487   1.494
  1.513   1.529   1.547   1.567   1.569   1.572   1.588   1.593
  1.602   1.627   1.630   1.634   1.653   1.673   1.677   1.699
  1.711   1.725   1.742   1.757   1.768   1.801   1.821   1.824
  1.844   1.847   1.867   1.889   1.896   1.925   1.944   2.003
  2.020   2.038   2.058   2.070   2.075   2.085   2.100   2.111
  2.119   2.151   2.162   2.188   2.204   2.229   2.250   2.270
  2.303   2.324   2.360   2.492   2.500   2.504   2.540   2.564
  2.587   2.589   2.625   2.637   2.645   2.669   2.682   2.714
  2.785   2.793   2.817   2.831   2.861   2.883   2.906   2.916
  2.941   2.950   2.967   2.983   3.004   3.039   3.052   3.080
  3.106   3.116   3.133   3.138   3.152   3.159   3.179   3.199
  3.226   3.239   3.263   3.297   3.302   3.333   3.348   3.362
  3.402   3.419   3.486   3.542   3.772   3.818   3.850   3.866
  3.879   3.897   3.914   3.921   3.967   3.978   4.019   4.051
  4.089   4.166   4.171   4.216   4.311   4.348   5.054   5.067
  5.078   5.086   5.124   5.135   5.329   5.396   5.415   5.417
  5.426   5.454   5.594   5.615   5.629   5.636   5.680   5.780
 23.721  23.760  23.787  23.820  23.844  23.887  49.891  49.901
 49.926  49.945  49.969  49.976
 --------------------------------------------------------------

          Ground-State Mulliken Net Atomic Charges

     Atom                 Charge (a.u.)
  ----------------------------------------
      1 C                    -0.150824
      2 O                    -0.112885
      3 C                    -0.191525
      4 C                    -0.295700
      5 O                    -0.196864
      6 C                    -0.240287
      7 C                    -0.365733
      8 O                    -0.225024
      9 O                    -0.221362
     10 C                    -0.452453
     11 O                    -0.233461
     12 H                     0.196251
     13 H                     0.253457
     14 H                     0.243633
     15 H                     0.284234
     16 H                     0.224878
     17 H                     0.267090
     18 H                     0.261405
     19 H                     0.265929
     20 H                     0.201217
     21 O                    -0.194164
     22 H                     0.162740
     23 H                     0.253710
     24 H                     0.265739
  ----------------------------------------
  Sum of atomic charges =     0.000000

 -----------------------------------------------------------------
                    Cartesian Multipole Moments
 -----------------------------------------------------------------
    Charge (ESU x 10^10)
                 0.0000
    Dipole Moment (Debye)
         X       2.4275      Y      -2.0111      Z       1.8129
       Tot       3.6365
    Quadrupole Moments (Debye-Ang)
        XX     -78.2080     XY      -0.4407     YY     -67.4015
        XZ      -3.8956     YZ      -3.4815     ZZ     -72.9392
    Octopole Moments (Debye-Ang^2)
       XXX      39.5702    XXY      -2.6756    XYY      10.6914
       YYY     -18.3548    XXZ       7.6142    XYZ       1.6208
       YYZ       6.3637    XZZ       7.3523    YZZ      -7.9512
       ZZZ      -2.0931
    Hexadecapole Moments (Debye-Ang^3)
      XXXX   -1466.0755   XXXY     -24.4353   XXYY    -376.9074
      XYYY     -16.1302   YYYY    -799.9685   XXXZ     -85.7985
      XXYZ     -17.5749   XYYZ      27.3539   YYYZ     -24.9501
      XXZZ    -296.0745   XYZZ       1.1736   YYZZ    -198.4214
      XZZZ       1.2862   YZZZ       2.9965   ZZZZ    -215.1311
 -----------------------------------------------------------------
 Calculating analytic gradient of the SCF energy
 Gradient of SCF Energy
            1           2           3           4           5           6
    1  -0.0006072  -0.0015612   0.0013909  -0.0010697  -0.0037018   0.0023505
    2  -0.0020814   0.0000396  -0.0009990   0.0034363  -0.0060985   0.0025105
    3  -0.0015446  -0.0002467  -0.0010328   0.0011032   0.0039102  -0.0018559
            7           8           9          10          11          12
    1   0.0034607  -0.0028510  -0.0085560   0.0011080   0.0034901   0.0006807
    2  -0.0012173   0.0074576   0.0004013  -0.0019888   0.0055540   0.0006204
    3   0.0013875   0.0030912  -0.0017362  -0.0041027  -0.0051105   0.0014375
           13          14          15          16          17          18
    1   0.0000326  -0.0002952  -0.0013089   0.0001615   0.0008460   0.0061882
    2  -0.0014187  -0.0008272  -0.0002004   0.0010632  -0.0062147  -0.0019219
    3  -0.0016526   0.0017870  -0.0013278   0.0016890  -0.0022779   0.0017416
           19          20          21          22          23          24
    1   0.0043906  -0.0009271  -0.0052100  -0.0006886   0.0055553  -0.0028784
    2   0.0038575   0.0011386   0.0062737  -0.0014048  -0.0038869  -0.0040933
    3  -0.0033699   0.0001292   0.0012249   0.0017076   0.0008170   0.0042319
 Max gradient component =       8.556E-03
 RMS gradient           =       3.084E-03
 Gradient time:  CPU 224.58 s  wall 224.59 s
 Geometry Optimization Parameters
   NAtoms,    NIC,     NZ,  NCons,   NDum,   NFix, NCnnct, MaxDiis
       24     180       0       0       0       0       0       0


** GEOMETRY OPTIMIZATION IN DELOCALIZED INTERNAL COORDINATES **
   Searching for a Minimum

   Optimization Cycle:   1

                       Coordinates (Angstroms)
     ATOM                X               Y               Z
      1  C         0.9504400636   -1.2810253178    0.4112634076
      2  O        -0.4449968364   -1.3734370958    0.1603277997
      3  C        -1.2016313203   -0.2415660806    0.6242143889
      4  C        -0.6938178948    1.0420035072   -0.0470608151
      5  O        -1.3870323800    2.1358764220    0.5344399746
      6  C         0.8116694064    1.1869691831    0.1574749931
      7  C         1.5403877882   -0.0672521316   -0.3038919956
      8  O         2.9188234893    0.1071979471   -0.0034189883
      9  O         1.2294820300    2.3424888722   -0.5582013108
     10  C        -2.6563519235   -0.5563412582    0.2817470819
     11  O         1.5793858478   -2.4159642311   -0.1040364823
     12  H        -1.0949651251   -0.1353361764    1.7162755890
     13  H        -0.9020465895    0.9726807047   -1.1246876160
     14  H         1.0024121021    1.3207803859    1.2358916935
     15  H         1.3827960923   -0.2082173349   -1.3838926958
     16  H         1.1152655586   -1.1893966145    1.5003088081
     17  H         3.3740905776   -0.7001249621   -0.2926989811
     18  H         2.1953862302    2.3902099566   -0.4679087053
     19  H        -0.9746977645    2.9368547131    0.1707902727
     20  H        -3.2798284106    0.3055257536    0.5322218734
     21  O        -2.8261669194   -0.8085425631   -1.1024911177
     22  H        -2.9837847415   -1.4153210494    0.8887887847
     23  H        -2.1696386294   -1.4877383753   -1.3302767100
     24  H         1.2748721319   -3.1875992232    0.3997463201
   Point Group: c1    Number of degrees of freedom:    66


   Energy is   -687.403216807


 Attempting to Generate Delocalized Internal Coordinates

 66 Hessian modes will be used to form the next step
  Hessian Eigenvalues:
     0.005570    0.007730    0.008652    0.012740    0.012795    0.013053
     0.013365    0.014343    0.016157    0.030741    0.032467    0.045198
     0.049041    0.049845    0.050519    0.050649    0.053864    0.056729
     0.060135    0.060505    0.064349    0.066515    0.068917    0.070952
     0.079166    0.091264    0.111451    0.114703    0.115918    0.138903
     0.141476    0.160000    0.160000    0.160000    0.160000    0.160000
     0.164385    0.172384    0.184974    0.191375    0.199478    0.220803
     0.273511    0.289356    0.292192    0.293794    0.296762    0.331079
     0.333198    0.334194    0.335040    0.336265    0.337101    0.344877
     0.383873    0.407595    0.421657    0.422279    0.425215    0.428793
     0.462671    0.530288    0.530701    0.531146    0.531857    0.532669

 Minimum Search - Taking Simple RFO Step
 Searching for Lamda that Minimizes Along All modes
 Value Taken    Lamda =  -0.00131476
 Step Taken.  Stepsize is  0.113968

                             Maximum     Tolerance    Cnvgd?
         Gradient           0.006413      0.000300      NO
         Displacement       0.036914      0.001200      NO
         Energy change     *********      0.000001      NO


 New Cartesian Coordinates Obtained by Inverse Iteration

 Displacement from previous Coordinates is:  0.225265
 ----------------------------------------------------------------
             Standard Nuclear Orientation (Angstroms)
    I     Atom           X                Y                Z
 ----------------------------------------------------------------
    1      C       0.9535617983    -1.2846350314     0.4126832405
    2      O      -0.4403992791    -1.3738396395     0.1543562052
    3      C      -1.2000066268    -0.2413822085     0.6145033939
    4      C      -0.6870846322     1.0426495871    -0.0524707598
    5      O      -1.3875787261     2.1354940766     0.5278022390
    6      C       0.8182971603     1.1849160243     0.1579595064
    7      C       1.5485076894    -0.0702786377    -0.2995253164
    8      O       2.9278690061     0.1039743614     0.0064443293
    9      O       1.2424412461     2.3437470311    -0.5534161133
   10      C      -2.6582658670    -0.5516815412     0.2845186568
   11      O       1.5790972064    -2.4231349376    -0.1006877614
   12      H      -1.0952543007    -0.1379742763     1.7045386525
   13      H      -0.8935715171     0.9852315498    -1.1284282990
   14      H       1.0074746519     1.3248784499     1.2332966258
   15      H       1.4044666211    -0.2101625639    -1.3791174891
   16      H       1.1133622676    -1.2023880977     1.5003746772
   17      H       3.4050031670    -0.6834136693    -0.2817763147
   18      H       2.2005751923     2.4181349073    -0.4646476998
   19      H      -1.0022885327     2.9471886089     0.1751176026
   20      H      -3.2710350088     0.3151320776     0.5345978049
   21      O      -2.8570977075    -0.8243148018    -1.0951231909
   22      H      -2.9844124813    -1.4001160595     0.9006022871
   23      H      -2.2427179735    -1.5263613929    -1.3437482944
   24      H       1.2791094297    -3.1989387854     0.3870715872
 ----------------------------------------------------------------
 Molecular Point Group                 C1    NOp =  1
 Largest Abelian Subgroup              C1    NOp =  1
 Nuclear Repulsion Energy =   828.9068578489 hartrees
 There are       48 alpha and       48 beta electrons
 Applying Cartesian multipole field
    Component          Value
    ---------          -----
     (2,0,0)        1.00000E-11
     (0,2,0)        2.00000E-11
     (0,0,2)       -3.00000E-11
 Nucleus-field energy     =     0.0000000226 hartrees
 Requested basis set is 6-311++G(d,p)
 There are 132 shells and 348 basis functions
 A cutoff of  1.0D-11 yielded   7659 shell pairs
 There are     53419 function pairs (     57010 Cartesian)
 Smallest overlap matrix eigenvalue = 4.38E-06
 Guess MOs from SCF MO coefficient file
 Reading MOs from coefficient file
 Reading MOs from coefficient file
 A restricted hybrid HF-DFT SCF calculation will be
 performed using Pulay DIIS extrapolation
 Exchange:     0.2000 Hartree-Fock + 0.0800 Slater + 0.7200 B88
 Correlation:  0.1900 VWN1RPA + 0.8100 LYP
 Using SG-1 standard quadrature grid
 SCF converges when DIIS error is below 1.0E-08
 Geometry optimization detected.  Setting ReadMinima to 0
 Setting SaveMinima to 0
 ---------------------------------------
  Cycle       Energy         DIIS Error
 ---------------------------------------
    1    -687.4136923750      3.74E-04
    2    -687.4037996809      7.31E-05
    3    -687.4037695843      9.20E-05
    4    -687.4038633776      1.89E-05
    5    -687.4038668541      4.17E-06
    6    -687.4038663899      1.84E-06
    7    -687.4038666194      5.88E-07
    8    -687.4038666510      1.09E-07
    9    -687.4038666435      2.82E-08
   10    -687.4038666419      1.01E-08
   11    -687.4038666452      2.15E-09 Convergence criterion met
 ---------------------------------------
 SCF time:  CPU 516.89 s  wall 517.36 s
 SCF   energy in the final basis set = -687.4038666452
 Total energy in the final basis set = -687.4038666452

 --------------------------------------------------------------

                    Orbital Energies (a.u.)
 --------------------------------------------------------------

 Alpha MOs
 -- Occupied --
-19.163 -19.157 -19.150 -19.142 -19.134 -19.125 -10.298 -10.244
-10.243 -10.241 -10.236 -10.224  -1.104  -1.060  -1.051  -1.039
 -1.029  -1.023  -0.803  -0.788  -0.706  -0.664  -0.636  -0.604
 -0.584  -0.551  -0.539  -0.531  -0.505  -0.504  -0.484  -0.475
 -0.450  -0.436  -0.426  -0.419  -0.398  -0.393  -0.375  -0.363
 -0.351  -0.341  -0.333  -0.318  -0.302  -0.292  -0.286  -0.281
 -- Virtual --
 -0.023  -0.010  -0.004   0.003   0.015   0.021   0.026   0.033
  0.040   0.050   0.057   0.065   0.069   0.079   0.081   0.087
  0.098   0.099   0.102   0.108   0.109   0.115   0.117   0.122
  0.124   0.131   0.136   0.138   0.141   0.144   0.148   0.155
  0.158   0.160   0.163   0.170   0.176   0.184   0.189   0.197
  0.199   0.201   0.214   0.220   0.224   0.235   0.237   0.243
  0.248   0.250   0.260   0.264   0.270   0.278   0.281   0.289
  0.292   0.293   0.297   0.302   0.308   0.313   0.316   0.325
  0.329   0.333   0.340   0.343   0.347   0.351   0.356   0.360
  0.367   0.380   0.382   0.393   0.398   0.401   0.414   0.418
  0.426   0.437   0.449   0.462   0.485   0.511   0.525   0.535
  0.559   0.564   0.573   0.580   0.590   0.597   0.604   0.619
  0.633   0.638   0.657   0.664   0.683   0.691   0.702   0.714
  0.726   0.731   0.748   0.757   0.774   0.784   0.791   0.810
  0.826   0.916   0.931   0.949   0.985   0.998   1.009   1.036
  1.055   1.073   1.090   1.101   1.109   1.129   1.133   1.138
  1.162   1.169   1.175   1.194   1.211   1.224   1.225   1.248
  1.259   1.263   1.277   1.290   1.304   1.321   1.356   1.376
  1.397   1.417   1.430   1.434   1.450   1.462   1.490   1.496
  1.515   1.529   1.548   1.566   1.569   1.571   1.589   1.595
  1.602   1.625   1.629   1.636   1.654   1.673   1.680   1.699
  1.710   1.726   1.741   1.756   1.768   1.803   1.821   1.826
  1.840   1.849   1.868   1.884   1.896   1.924   1.947   2.002
  2.020   2.041   2.061   2.071   2.078   2.090   2.104   2.112
  2.123   2.156   2.166   2.190   2.206   2.230   2.253   2.271
  2.307   2.325   2.365   2.495   2.505   2.510   2.542   2.567
  2.585   2.589   2.625   2.635   2.642   2.665   2.678   2.715
  2.784   2.794   2.816   2.830   2.859   2.881   2.906   2.917
  2.941   2.948   2.969   2.980   2.999   3.038   3.054   3.080
  3.108   3.116   3.136   3.142   3.151   3.160   3.180   3.200
  3.228   3.240   3.262   3.297   3.304   3.331   3.346   3.360
  3.399   3.417   3.484   3.540   3.775   3.827   3.858   3.879
  3.892   3.905   3.919   3.926   3.968   3.976   4.015   4.048
  4.088   4.166   4.171   4.217   4.311   4.350   5.054   5.068
  5.079   5.086   5.123   5.134   5.326   5.393   5.406   5.412
  5.421   5.447   5.602   5.629   5.643   5.651   5.696   5.786
 23.723  23.761  23.789  23.820  23.845  23.886  49.895  49.904
 49.929  49.945  49.971  49.977
 --------------------------------------------------------------

          Ground-State Mulliken Net Atomic Charges

     Atom                 Charge (a.u.)
  ----------------------------------------
      1 C                    -0.145362
      2 O                    -0.113543
      3 C                    -0.205598
      4 C                    -0.283208
      5 O                    -0.203513
      6 C                    -0.228615
      7 C                    -0.356299
      8 O                    -0.231855
      9 O                    -0.228499
     10 C                    -0.448889
     11 O                    -0.238131
     12 H                     0.196231
     13 H                     0.252541
     14 H                     0.243223
     15 H                     0.283141
     16 H                     0.222575
     17 H                     0.268109
     18 H                     0.262574
     19 H                     0.268119
     20 H                     0.204742
     21 O                    -0.199900
     22 H                     0.162070
     23 H                     0.254275
     24 H                     0.265810
  ----------------------------------------
  Sum of atomic charges =     0.000000

 -----------------------------------------------------------------
                    Cartesian Multipole Moments
 -----------------------------------------------------------------
    Charge (ESU x 10^10)
                 0.0000
    Dipole Moment (Debye)
         X       2.3718      Y      -1.9669      Z       1.7719
       Tot       3.5544
    Quadrupole Moments (Debye-Ang)
        XX     -77.9486     XY      -0.2986     YY     -66.9028
        XZ      -3.8477     YZ      -3.3338     ZZ     -72.8382
    Octopole Moments (Debye-Ang^2)
       XXX      41.3126    XXY      -2.4921    XYY       9.7481
       YYY     -17.4157    XXZ       7.1429    XYZ       1.1622
       YYZ       5.9497    XZZ       6.7924    YZZ      -7.9897
       ZZZ      -2.4521
    Hexadecapole Moments (Debye-Ang^3)
      XXXX   -1476.6056   XXXY     -25.2693   XXYY    -375.9740
      XYYY     -16.5226   YYYY    -795.2017   XXXZ     -88.3707
      XXYZ     -16.5740   XYYZ      27.6763   YYYZ     -23.7015
      XXZZ    -296.8497   XYZZ       1.7791   YYZZ    -198.0723
      XZZZ       0.6283   YZZZ       3.3060   ZZZZ    -213.2606
 -----------------------------------------------------------------
 Calculating analytic gradient of the SCF energy
 Gradient of SCF Energy
            1           2           3           4           5           6
    1  -0.0000020   0.0001190   0.0003485  -0.0004110  -0.0003808  -0.0005632
    2   0.0002394  -0.0005619  -0.0000790   0.0000062  -0.0002632  -0.0000321
    3  -0.0005163   0.0000910   0.0006723   0.0009059  -0.0003303  -0.0008371
            7           8           9          10          11          12
    1   0.0001311  -0.0000974  -0.0002116  -0.0006357   0.0000846   0.0003448
    2   0.0004452   0.0003269   0.0001642   0.0007859   0.0001339  -0.0000266
    3   0.0007471  -0.0003127   0.0004234  -0.0005820  -0.0000774  -0.0001243
           13          14          15          16          17          18
    1  -0.0001191  -0.0000699  -0.0001139  -0.0001111   0.0006919   0.0009650
    2  -0.0002011  -0.0000198   0.0001229  -0.0000155  -0.0006822   0.0003409
    3  -0.0000902   0.0002588  -0.0002570   0.0001798   0.0000513  -0.0002578
           19          20          21          22          23          24
    1   0.0002994  -0.0000210  -0.0007756  -0.0002748   0.0008545  -0.0000519
    2   0.0009514   0.0000782  -0.0003897  -0.0000561  -0.0006079  -0.0006598
    3  -0.0000132   0.0005020  -0.0000283   0.0000839  -0.0007144   0.0002257
 Max gradient component =       9.650E-04
 RMS gradient           =       4.227E-04
 Gradient time:  CPU 222.90 s  wall 222.90 s
 Geometry Optimization Parameters
   NAtoms,    NIC,     NZ,  NCons,   NDum,   NFix, NCnnct, MaxDiis
       24     180       0       0       0       0       0       0

 Cartesian Hessian Update
 Hessian Updated using BFGS Update


** GEOMETRY OPTIMIZATION IN DELOCALIZED INTERNAL COORDINATES **
   Searching for a Minimum

   Optimization Cycle:   2

                       Coordinates (Angstroms)
     ATOM                X               Y               Z
      1  C         0.9535617983   -1.2846350314    0.4126832405
      2  O        -0.4403992791   -1.3738396395    0.1543562052
      3  C        -1.2000066268   -0.2413822085    0.6145033939
      4  C        -0.6870846322    1.0426495871   -0.0524707598
      5  O        -1.3875787261    2.1354940766    0.5278022390
      6  C         0.8182971603    1.1849160243    0.1579595064
      7  C         1.5485076894   -0.0702786377   -0.2995253164
      8  O         2.9278690061    0.1039743614    0.0064443293
      9  O         1.2424412461    2.3437470311   -0.5534161133
     10  C        -2.6582658670   -0.5516815412    0.2845186568
     11  O         1.5790972064   -2.4231349376   -0.1006877614
     12  H        -1.0952543007   -0.1379742763    1.7045386525
     13  H        -0.8935715171    0.9852315498   -1.1284282990
     14  H         1.0074746519    1.3248784499    1.2332966258
     15  H         1.4044666211   -0.2101625639   -1.3791174891
     16  H         1.1133622676   -1.2023880977    1.5003746772
     17  H         3.4050031670   -0.6834136693   -0.2817763147
     18  H         2.2005751923    2.4181349073   -0.4646476998
     19  H        -1.0022885327    2.9471886089    0.1751176026
     20  H        -3.2710350088    0.3151320776    0.5345978049
     21  O        -2.8570977075   -0.8243148018   -1.0951231909
     22  H        -2.9844124813   -1.4001160595    0.9006022871
     23  H        -2.2427179735   -1.5263613929   -1.3437482944
     24  H         1.2791094297   -3.1989387854    0.3870715872
   Point Group: c1    Number of degrees of freedom:    66


   Energy is   -687.403866645

 Hessian Updated using BFGS Update

 63 Hessian modes will be used to form the next step
  Hessian Eigenvalues:
     0.005632    0.007731    0.008563    0.012504    0.012762    0.012961
     0.013215    0.014341    0.016156    0.030603    0.032471    0.045169
     0.049306    0.049632    0.050629    0.050873    0.053832    0.056955
     0.059960    0.061000    0.064357    0.066546    0.068909    0.070960
     0.078519    0.091416    0.111455    0.114676    0.115945    0.139122
     0.141054    0.159933    0.163046    0.172046    0.178531    0.186612
     0.191451    0.199411    0.221535    0.273505    0.289826    0.292322
     0.294538    0.297389    0.330176    0.332412    0.334404    0.334491
     0.335937    0.337000    0.344504    0.384385    0.407578    0.421966
     0.423343    0.426055    0.435706    0.463122    0.491261    0.530574
     0.530943    0.531647    0.532738

 Minimum Search - Taking Simple RFO Step
 Searching for Lamda that Minimizes Along All modes
 Value Taken    Lamda =  -0.00009074
 Step Taken.  Stepsize is  0.066170

                             Maximum     Tolerance    Cnvgd?
         Gradient           0.001491      0.000300      NO
         Displacement       0.030567      0.001200      NO
         Energy change     -0.000650      0.000001      NO


 New Cartesian Coordinates Obtained by Inverse Iteration

 Displacement from previous Coordinates is:  0.085769
 ----------------------------------------------------------------
             Standard Nuclear Orientation (Angstroms)
    I     Atom           X                Y                Z
 ----------------------------------------------------------------
    1      C       0.9547470750    -1.2858691278     0.4148572976
    2      O      -0.4383917058    -1.3747332517     0.1524813810
    3      C      -1.1979482835    -0.2431597304     0.6127634848
    4      C      -0.6855573848     1.0394274146    -0.0551637230
    5      O      -1.3865931172     2.1293155082     0.5290634913
    6      C       0.8186736755     1.1829300918     0.1560471421
    7      C       1.5504504816    -0.0723749826    -0.2970075606
    8      O       2.9271207142     0.1058840305     0.0166496417
    9      O       1.2386592967     2.3380103744    -0.5627890647
   10      C      -2.6557728012    -0.5517136364     0.2875366894
   11      O       1.5815697201    -2.4230998839    -0.0986439987
   12      H      -1.0942806138    -0.1399663120     1.7028901544
   13      H      -0.8926486256     0.9846674345    -1.1307785316
   14      H       1.0083482026     1.3291525950     1.2299126559
   15      H       1.4126438823    -0.2147827107    -1.3765009503
   16      H       1.1131609565    -1.2040581593     1.5023495543
   17      H       3.4071283159    -0.6766197115    -0.2757251039
   18      H       2.1945702689     2.4168340416    -0.4688496070
   19      H      -1.0084191488     2.9403319317     0.1708134768
   20      H      -3.2671928533     0.3127336050     0.5469752822
   21      O      -2.8620036789    -0.8038804558    -1.0940249877
   22      H      -2.9787180492    -1.4068039012     0.8951242579
   23      H      -2.2598350874    -1.5114583650    -1.3506579959
   24      H       1.2803415435    -3.1980417678     0.3876025837
 ----------------------------------------------------------------
 Molecular Point Group                 C1    NOp =  1
 Largest Abelian Subgroup              C1    NOp =  1
 Nuclear Repulsion Energy =   829.3654939823 hartrees
 There are       48 alpha and       48 beta electrons
 Applying Cartesian multipole field
    Component          Value
    ---------          -----
     (2,0,0)        1.00000E-11
     (0,2,0)        2.00000E-11
     (0,0,2)       -3.00000E-11
 Nucleus-field energy     =     0.0000000225 hartrees
 Requested basis set is 6-311++G(d,p)
 There are 132 shells and 348 basis functions
 A cutoff of  1.0D-11 yielded   7661 shell pairs
 There are     53443 function pairs (     57038 Cartesian)
 Smallest overlap matrix eigenvalue = 4.36E-06
 Guess MOs from SCF MO coefficient file
 Reading MOs from coefficient file
 Reading MOs from coefficient file
 A restricted hybrid HF-DFT SCF calculation will be
 performed using Pulay DIIS extrapolation
 Exchange:     0.2000 Hartree-Fock + 0.0800 Slater + 0.7200 B88
 Correlation:  0.1900 VWN1RPA + 0.8100 LYP
 Using SG-1 standard quadrature grid
 SCF converges when DIIS error is below 1.0E-08
 Geometry optimization detected.  Setting ReadMinima to 0
 Setting SaveMinima to 0
 ---------------------------------------
  Cycle       Energy         DIIS Error
 ---------------------------------------
    1    -687.4082031283      1.66E-04
    2    -687.4039107923      2.00E-05
    3    -687.4039122248      1.73E-05
    4    -687.4039145355      6.83E-06
    5    -687.4039154373      1.53E-06
    6    -687.4039155947      4.68E-07
    7    -687.4039155526      1.44E-07
    8    -687.4039155460      3.27E-08
    9    -687.4039155467      8.68E-09 Convergence criterion met
 ---------------------------------------
 SCF time:  CPU 431.26 s  wall 432.66 s
 SCF   energy in the final basis set = -687.4039155467
 Total energy in the final basis set = -687.4039155467

 --------------------------------------------------------------

                    Orbital Energies (a.u.)
 --------------------------------------------------------------

 Alpha MOs
 -- Occupied --
-19.163 -19.156 -19.149 -19.142 -19.134 -19.125 -10.297 -10.243
-10.243 -10.240 -10.235 -10.223  -1.104  -1.061  -1.052  -1.039
 -1.029  -1.023  -0.803  -0.788  -0.706  -0.664  -0.636  -0.604
 -0.584  -0.550  -0.539  -0.531  -0.505  -0.504  -0.484  -0.475
 -0.450  -0.436  -0.425  -0.419  -0.398  -0.393  -0.375  -0.363
 -0.351  -0.342  -0.333  -0.317  -0.302  -0.292  -0.286  -0.281
 -- Virtual --
 -0.022  -0.010  -0.003   0.003   0.016   0.021   0.026   0.033
  0.040   0.050   0.057   0.066   0.070   0.079   0.081   0.087
  0.098   0.099   0.102   0.108   0.110   0.116   0.117   0.122
  0.124   0.131   0.137   0.138   0.141   0.144   0.148   0.156
  0.158   0.160   0.163   0.171   0.176   0.185   0.190   0.197
  0.199   0.201   0.214   0.221   0.224   0.235   0.237   0.243
  0.248   0.250   0.260   0.264   0.270   0.279   0.281   0.289
  0.292   0.294   0.298   0.302   0.309   0.313   0.316   0.324
  0.329   0.333   0.340   0.344   0.347   0.352   0.356   0.360
  0.367   0.380   0.382   0.393   0.398   0.400   0.414   0.419
  0.426   0.437   0.449   0.462   0.486   0.511   0.525   0.536
  0.559   0.565   0.572   0.580   0.590   0.598   0.605   0.620
  0.633   0.638   0.657   0.665   0.683   0.692   0.703   0.714
  0.726   0.731   0.748   0.758   0.775   0.785   0.791   0.810
  0.827   0.916   0.932   0.949   0.985   0.998   1.009   1.037
  1.056   1.073   1.091   1.099   1.110   1.130   1.132   1.139
  1.163   1.169   1.175   1.193   1.211   1.225   1.226   1.248
  1.260   1.265   1.278   1.291   1.304   1.320   1.358   1.377
  1.397   1.417   1.429   1.434   1.449   1.461   1.490   1.496
  1.515   1.529   1.548   1.566   1.569   1.571   1.590   1.596
  1.602   1.626   1.630   1.636   1.654   1.674   1.681   1.699
  1.711   1.727   1.742   1.757   1.769   1.803   1.823   1.827
  1.841   1.850   1.869   1.886   1.897   1.926   1.948   2.003
  2.022   2.042   2.063   2.073   2.080   2.092   2.105   2.113
  2.125   2.158   2.168   2.191   2.206   2.231   2.254   2.271
  2.309   2.326   2.366   2.496   2.506   2.511   2.543   2.569
  2.586   2.589   2.626   2.637   2.644   2.666   2.680   2.718
  2.785   2.795   2.818   2.831   2.860   2.883   2.907   2.918
  2.943   2.949   2.972   2.981   3.001   3.039   3.055   3.082
  3.109   3.118   3.137   3.144   3.153   3.160   3.182   3.200
  3.229   3.242   3.263   3.299   3.305   3.333   3.348   3.362
  3.401   3.420   3.485   3.541   3.776   3.828   3.859   3.880
  3.892   3.908   3.921   3.927   3.970   3.978   4.016   4.050
  4.088   4.167   4.173   4.219   4.313   4.353   5.054   5.068
  5.079   5.086   5.124   5.136   5.328   5.396   5.408   5.414
  5.423   5.449   5.604   5.630   5.645   5.654   5.700   5.788
 23.725  23.763  23.792  23.822  23.847  23.887  49.895  49.905
 49.929  49.946  49.973  49.978
 --------------------------------------------------------------

          Ground-State Mulliken Net Atomic Charges

     Atom                 Charge (a.u.)
  ----------------------------------------
      1 C                    -0.143904
      2 O                    -0.112142
      3 C                    -0.214226
      4 C                    -0.281976
      5 O                    -0.202743
      6 C                    -0.228710
      7 C                    -0.353962
      8 O                    -0.231352
      9 O                    -0.227679
     10 C                    -0.448870
     11 O                    -0.238327
     12 H                     0.196321
     13 H                     0.253531
     14 H                     0.243416
     15 H                     0.283065
     16 H                     0.222397
     17 H                     0.267886
     18 H                     0.262186
     19 H                     0.268018
     20 H                     0.204927
     21 O                    -0.199121
     22 H                     0.162048
     23 H                     0.253691
     24 H                     0.265525
  ----------------------------------------
  Sum of atomic charges =    -0.000000

 -----------------------------------------------------------------
                    Cartesian Multipole Moments
 -----------------------------------------------------------------
    Charge (ESU x 10^10)
                -0.0000
    Dipole Moment (Debye)
         X       2.3476      Y      -1.9783      Z       1.7483
       Tot       3.5329
    Quadrupole Moments (Debye-Ang)
        XX     -77.8744     XY      -0.1583     YY     -66.8596
        XZ      -3.8133     YZ      -3.2862     ZZ     -72.7983
    Octopole Moments (Debye-Ang^2)
       XXX      41.2890    XXY      -2.8331    XYY       9.3427
       YYY     -17.1784    XXZ       6.8416    XYZ       0.9676
       YYZ       5.9003    XZZ       6.5836    YZZ      -8.1254
       ZZZ      -2.6246
    Hexadecapole Moments (Debye-Ang^3)
      XXXX   -1477.0956   XXXY     -22.7310   XXYY    -374.7016
      XYYY     -15.1739   YYYY    -792.2424   XXXZ     -88.9606
      XXYZ     -15.5709   XYYZ      27.8543   YYYZ     -22.8107
      XXZZ    -296.5042   XYZZ       2.4534   YYZZ    -197.5191
      XZZZ       0.4654   YZZZ       4.4884   ZZZZ    -213.3194
 -----------------------------------------------------------------
 Calculating analytic gradient of the SCF energy
 Gradient of SCF Energy
            1           2           3           4           5           6
    1   0.0000310   0.0001464   0.0001096   0.0001046   0.0001404   0.0001465
    2   0.0000889  -0.0000257   0.0002719   0.0001854   0.0000312  -0.0000181
    3   0.0001943  -0.0000452   0.0003416  -0.0002528  -0.0004498   0.0001454
            7           8           9          10          11          12
    1   0.0000576  -0.0000289   0.0003165  -0.0000526  -0.0002323  -0.0000408
    2  -0.0000628  -0.0002894  -0.0000803  -0.0002567  -0.0002494  -0.0001604
    3  -0.0001255  -0.0003748   0.0003712  -0.0000546   0.0002559  -0.0001788
           13          14          15          16          17          18
    1  -0.0000966  -0.0000601   0.0000503  -0.0000071  -0.0002012  -0.0004232
    2  -0.0000267   0.0000854   0.0000708  -0.0000500   0.0002864  -0.0000716
    3  -0.0000027   0.0000219   0.0000120  -0.0000678   0.0003086  -0.0001624
           19          20          21          22          23          24
    1  -0.0000785   0.0001092  -0.0000186  -0.0001316  -0.0000234   0.0001826
    2  -0.0003185  -0.0000394  -0.0003374   0.0001542   0.0004740   0.0003384
    3   0.0002843  -0.0001987   0.0001274  -0.0000132   0.0000796  -0.0002159
 Max gradient component =       4.740E-04
 RMS gradient           =       1.957E-04
 Gradient time:  CPU 220.43 s  wall 220.40 s
 Geometry Optimization Parameters
   NAtoms,    NIC,     NZ,  NCons,   NDum,   NFix, NCnnct, MaxDiis
       24     180       0       0       0       0       0       0

 Cartesian Hessian Update
 Hessian Updated using BFGS Update


** GEOMETRY OPTIMIZATION IN DELOCALIZED INTERNAL COORDINATES **
   Searching for a Minimum

   Optimization Cycle:   3

                       Coordinates (Angstroms)
     ATOM                X               Y               Z
      1  C         0.9547470750   -1.2858691278    0.4148572976
      2  O        -0.4383917058   -1.3747332517    0.1524813810
      3  C        -1.1979482835   -0.2431597304    0.6127634848
      4  C        -0.6855573848    1.0394274146   -0.0551637230
      5  O        -1.3865931172    2.1293155082    0.5290634913
      6  C         0.8186736755    1.1829300918    0.1560471421
      7  C         1.5504504816   -0.0723749826   -0.2970075606
      8  O         2.9271207142    0.1058840305    0.0166496417
      9  O         1.2386592967    2.3380103744   -0.5627890647
     10  C        -2.6557728012   -0.5517136364    0.2875366894
     11  O         1.5815697201   -2.4230998839   -0.0986439987
     12  H        -1.0942806138   -0.1399663120    1.7028901544
     13  H        -0.8926486256    0.9846674345   -1.1307785316
     14  H         1.0083482026    1.3291525950    1.2299126559
     15  H         1.4126438823   -0.2147827107   -1.3765009503
     16  H         1.1131609565   -1.2040581593    1.5023495543
     17  H         3.4071283159   -0.6766197115   -0.2757251039
     18  H         2.1945702689    2.4168340416   -0.4688496070
     19  H        -1.0084191488    2.9403319317    0.1708134768
     20  H        -3.2671928533    0.3127336050    0.5469752822
     21  O        -2.8620036789   -0.8038804558   -1.0940249877
     22  H        -2.9787180492   -1.4068039012    0.8951242579
     23  H        -2.2598350874   -1.5114583650   -1.3506579959
     24  H         1.2803415435   -3.1980417678    0.3876025837
   Point Group: c1    Number of degrees of freedom:    66


   Energy is   -687.403915547

 Hessian Updated using BFGS Update

 64 Hessian modes will be used to form the next step
  Hessian Eigenvalues:
     0.005201    0.007384    0.007912    0.010399    0.012758    0.012912
     0.013174    0.014340    0.016154    0.030764    0.032464    0.045048
     0.049589    0.049907    0.050649    0.053817    0.054502    0.057235
     0.060288    0.061828    0.064440    0.066521    0.068932    0.070954
     0.080225    0.091326    0.111461    0.114827    0.116003    0.139360
     0.141904    0.159711    0.160033    0.163758    0.172203    0.176819
     0.188781    0.192482    0.199408    0.221569    0.273507    0.289972
     0.292614    0.294566    0.297614    0.330900    0.332454    0.334254
     0.335042    0.335927    0.337003    0.345228    0.384149    0.407641
     0.421962    0.423623    0.426333    0.446639    0.465618    0.530483
     0.530843    0.531620    0.532496    0.563529

 Minimum Search - Taking Simple RFO Step
 Searching for Lamda that Minimizes Along All modes
 Value Taken    Lamda =  -0.00002140
 Step Taken.  Stepsize is  0.047797

                             Maximum     Tolerance    Cnvgd?
         Gradient           0.000446      0.000300      NO
         Displacement       0.024651      0.001200      NO
         Energy change     -0.000049      0.000001      NO


 New Cartesian Coordinates Obtained by Inverse Iteration

 Displacement from previous Coordinates is:  0.039986
 ----------------------------------------------------------------
             Standard Nuclear Orientation (Angstroms)
    I     Atom           X                Y                Z
 ----------------------------------------------------------------
    1      C       0.9547127808    -1.2865516225     0.4154622672
    2      O      -0.4381208419    -1.3746446939     0.1511134490
    3      C      -1.1974711882    -0.2435416928     0.6120960158
    4      C      -0.6851140421     1.0397102276    -0.0542299447
    5      O      -1.3848540286     2.1294246148     0.5327041874
    6      C       0.8194644300     1.1830090936     0.1546554187
    7      C       1.5518794468    -0.0731437620    -0.2952578215
    8      O       2.9279569910     0.1055758391     0.0218537354
    9      O       1.2388945142     2.3361563128    -0.5680606329
   10      C      -2.6548247234    -0.5517600464     0.2873864063
   11      O       1.5819867913    -2.4240054739    -0.0970826456
   12      H      -1.0942415266    -0.1404565848     1.7025823820
   13      H      -0.8930827756     0.9868820149    -1.1296506899
   14      H       1.0103744587     1.3317171023     1.2277945381
   15      H       1.4166076913    -0.2166960510    -1.3748071956
   16      H       1.1115345031    -1.2045952167     1.5032049498
   17      H       3.4097149571    -0.6734159420    -0.2773676120
   18      H       2.1940902179     2.4185473566    -0.4685942594
   19      H      -1.0124355529     2.9402105889     0.1676729486
   20      H      -3.2669414470     0.3106628285     0.5523193472
   21      O      -2.8627375625    -0.7974923287    -1.0952345213
   22      H      -2.9750517058    -1.4107949992     0.8908558505
   23      H      -2.2708434498    -1.5133397064    -1.3530360410
   24      H       1.2785548457    -3.1987328277     0.3885454372
 ----------------------------------------------------------------
 Molecular Point Group                 C1    NOp =  1
 Largest Abelian Subgroup              C1    NOp =  1
 Nuclear Repulsion Energy =   829.2888356713 hartrees
 There are       48 alpha and       48 beta electrons
 Applying Cartesian multipole field
    Component          Value
    ---------          -----
     (2,0,0)        1.00000E-11
     (0,2,0)        2.00000E-11
     (0,0,2)       -3.00000E-11
 Nucleus-field energy     =     0.0000000225 hartrees
 Requested basis set is 6-311++G(d,p)
 There are 132 shells and 348 basis functions
 A cutoff of  1.0D-11 yielded   7664 shell pairs
 There are     53468 function pairs (     57064 Cartesian)
 Smallest overlap matrix eigenvalue = 4.36E-06
 Guess MOs from SCF MO coefficient file
 Reading MOs from coefficient file
 Reading MOs from coefficient file
 A restricted hybrid HF-DFT SCF calculation will be
 performed using Pulay DIIS extrapolation
 Exchange:     0.2000 Hartree-Fock + 0.0800 Slater + 0.7200 B88
 Correlation:  0.1900 VWN1RPA + 0.8100 LYP
 Using SG-1 standard quadrature grid
 SCF converges when DIIS error is below 1.0E-08
 Geometry optimization detected.  Setting ReadMinima to 0
 Setting SaveMinima to 0
 ---------------------------------------
  Cycle       Energy         DIIS Error
 ---------------------------------------
    1    -687.4032342672      8.51E-05
    2    -687.4039293462      1.35E-05
    3    -687.4039303424      1.12E-05
    4    -687.4039305857      5.16E-06
    5    -687.4039313892      7.99E-07
    6    -687.4039314569      2.91E-07
    7    -687.4039314247      6.37E-08
    8    -687.4039314245      2.75E-08
    9    -687.4039314258      7.23E-09 Convergence criterion met
 ---------------------------------------
 SCF time:  CPU 423.81 s  wall 427.35 s
 SCF   energy in the final basis set = -687.4039314258
 Total energy in the final basis set = -687.4039314258

 --------------------------------------------------------------

                    Orbital Energies (a.u.)
 --------------------------------------------------------------

 Alpha MOs
 -- Occupied --
-19.162 -19.156 -19.149 -19.141 -19.134 -19.125 -10.297 -10.243
-10.243 -10.240 -10.235 -10.223  -1.103  -1.060  -1.052  -1.039
 -1.029  -1.023  -0.803  -0.788  -0.706  -0.663  -0.636  -0.603
 -0.584  -0.550  -0.539  -0.531  -0.505  -0.504  -0.483  -0.475
 -0.450  -0.436  -0.425  -0.419  -0.397  -0.393  -0.375  -0.362
 -0.351  -0.342  -0.333  -0.317  -0.302  -0.291  -0.286  -0.281
 -- Virtual --
 -0.022  -0.010  -0.003   0.003   0.015   0.021   0.026   0.033
  0.040   0.050   0.058   0.066   0.070   0.079   0.081   0.087
  0.098   0.099   0.102   0.108   0.110   0.116   0.117   0.122
  0.124   0.131   0.137   0.138   0.141   0.144   0.148   0.156
  0.158   0.160   0.163   0.171   0.176   0.185   0.190   0.197
  0.198   0.201   0.214   0.221   0.224   0.235   0.237   0.243
  0.248   0.250   0.260   0.265   0.270   0.279   0.281   0.289
  0.292   0.294   0.298   0.303   0.309   0.313   0.316   0.324
  0.329   0.333   0.340   0.344   0.347   0.351   0.356   0.360
  0.367   0.380   0.382   0.393   0.398   0.400   0.413   0.419
  0.426   0.436   0.449   0.462   0.487   0.512   0.525   0.537
  0.559   0.565   0.572   0.580   0.590   0.597   0.605   0.620
  0.632   0.638   0.657   0.665   0.683   0.692   0.703   0.713
  0.726   0.732   0.748   0.758   0.775   0.785   0.791   0.810
  0.828   0.916   0.932   0.949   0.985   0.998   1.009   1.037
  1.056   1.073   1.092   1.099   1.110   1.130   1.133   1.139
  1.163   1.170   1.175   1.193   1.211   1.225   1.226   1.247
  1.260   1.266   1.278   1.292   1.304   1.320   1.359   1.377
  1.397   1.416   1.428   1.434   1.449   1.460   1.491   1.495
  1.514   1.530   1.548   1.565   1.568   1.570   1.590   1.596
  1.602   1.625   1.630   1.637   1.654   1.674   1.681   1.699
  1.711   1.727   1.743   1.757   1.769   1.803   1.823   1.827
  1.841   1.850   1.869   1.886   1.898   1.926   1.948   2.003
  2.022   2.041   2.063   2.073   2.080   2.092   2.105   2.114
  2.126   2.158   2.168   2.191   2.205   2.231   2.253   2.271
  2.309   2.326   2.367   2.496   2.506   2.511   2.543   2.569
  2.586   2.590   2.626   2.637   2.644   2.666   2.680   2.720
  2.786   2.795   2.818   2.831   2.860   2.883   2.907   2.917
  2.944   2.950   2.973   2.982   3.001   3.039   3.056   3.082
  3.110   3.118   3.137   3.144   3.153   3.161   3.182   3.200
  3.228   3.242   3.263   3.300   3.305   3.333   3.348   3.362
  3.401   3.420   3.485   3.541   3.777   3.829   3.859   3.879
  3.891   3.908   3.920   3.926   3.970   3.978   4.016   4.050
  4.088   4.167   4.173   4.219   4.313   4.354   5.054   5.068
  5.079   5.086   5.124   5.137   5.328   5.397   5.408   5.415
  5.424   5.450   5.604   5.629   5.644   5.653   5.700   5.788
 23.725  23.763  23.792  23.822  23.847  23.886  49.895  49.904
 49.929  49.946  49.973  49.978
 --------------------------------------------------------------

          Ground-State Mulliken Net Atomic Charges

     Atom                 Charge (a.u.)
  ----------------------------------------
      1 C                    -0.144118
      2 O                    -0.111381
      3 C                    -0.215672
      4 C                    -0.284800
      5 O                    -0.202846
      6 C                    -0.226195
      7 C                    -0.352246
      8 O                    -0.231538
      9 O                    -0.227806
     10 C                    -0.448715
     11 O                    -0.238753
     12 H                     0.196242
     13 H                     0.253843
     14 H                     0.243457
     15 H                     0.282979
     16 H                     0.222027
     17 H                     0.267929
     18 H                     0.262237
     19 H                     0.268249
     20 H                     0.205111
     21 O                    -0.199006
     22 H                     0.162008
     23 H                     0.253547
     24 H                     0.265447
  ----------------------------------------
  Sum of atomic charges =    -0.000000

 -----------------------------------------------------------------
                    Cartesian Multipole Moments
 -----------------------------------------------------------------
    Charge (ESU x 10^10)
                -0.0000
    Dipole Moment (Debye)
         X       2.3164      Y      -1.9866      Z       1.7305
       Tot       3.5081
    Quadrupole Moments (Debye-Ang)
        XX     -77.7896     XY      -0.0552     YY     -66.7955
        XZ      -3.8107     YZ      -3.2601     ZZ     -72.8238
    Octopole Moments (Debye-Ang^2)
       XXX      41.0840    XXY      -2.9571    XYY       8.9954
       YYY     -17.1536    XXZ       6.5491    XYZ       0.9466
       YYZ       5.7726    XZZ       6.4910    YZZ      -8.2512
       ZZZ      -2.6981
    Hexadecapole Moments (Debye-Ang^3)
      XXXX   -1476.8870   XXXY     -21.5066   XXYY    -374.1019
      XYYY     -14.3730   YYYY    -791.5297   XXXZ     -89.5220
      XXYZ     -14.9539   XYYZ      28.1925   YYYZ     -22.6600
      XXZZ    -296.4635   XYZZ       2.6823   YYZZ    -197.5785
      XZZZ       0.3168   YZZZ       4.8073   ZZZZ    -213.6839
 -----------------------------------------------------------------
 Calculating analytic gradient of the SCF energy
 Gradient of SCF Energy
            1           2           3           4           5           6
    1  -0.0000496   0.0000433  -0.0000978   0.0000424   0.0000574   0.0001472
    2  -0.0000296   0.0000109   0.0001214   0.0000948   0.0000659   0.0000436
    3   0.0000751  -0.0000718   0.0000655  -0.0001539  -0.0002297   0.0001099
            7           8           9          10          11          12
    1   0.0000752   0.0000121   0.0001490   0.0001257  -0.0000634  -0.0000934
    2  -0.0000910  -0.0000945   0.0000042  -0.0001589  -0.0001160  -0.0000514
    3  -0.0000557  -0.0001876   0.0001704   0.0000580   0.0001138  -0.0000573
           13          14          15          16          17          18
    1  -0.0000003  -0.0000523   0.0000254  -0.0000011  -0.0001751  -0.0002798
    2  -0.0000053   0.0000128   0.0000177  -0.0000108   0.0001627  -0.0001006
    3   0.0000375  -0.0000597   0.0000849  -0.0000658   0.0001821  -0.0000598
           19          20          21          22          23          24
    1  -0.0000377   0.0000936   0.0000741  -0.0000311  -0.0000518   0.0000882
    2  -0.0002374   0.0000470  -0.0002402   0.0000520   0.0002949   0.0002078
    3   0.0001472  -0.0001137   0.0000974  -0.0000531   0.0000528  -0.0000865
 Max gradient component =       2.949E-04
 RMS gradient           =       1.126E-04
 Gradient time:  CPU 218.41 s  wall 218.40 s
 Geometry Optimization Parameters
   NAtoms,    NIC,     NZ,  NCons,   NDum,   NFix, NCnnct, MaxDiis
       24     180       0       0       0       0       0       0

 Cartesian Hessian Update
 Hessian Updated using BFGS Update


** GEOMETRY OPTIMIZATION IN DELOCALIZED INTERNAL COORDINATES **
   Searching for a Minimum

   Optimization Cycle:   4

                       Coordinates (Angstroms)
     ATOM                X               Y               Z
      1  C         0.9547127808   -1.2865516225    0.4154622672
      2  O        -0.4381208419   -1.3746446939    0.1511134490
      3  C        -1.1974711882   -0.2435416928    0.6120960158
      4  C        -0.6851140421    1.0397102276   -0.0542299447
      5  O        -1.3848540286    2.1294246148    0.5327041874
      6  C         0.8194644300    1.1830090936    0.1546554187
      7  C         1.5518794468   -0.0731437620   -0.2952578215
      8  O         2.9279569910    0.1055758391    0.0218537354
      9  O         1.2388945142    2.3361563128   -0.5680606329
     10  C        -2.6548247234   -0.5517600464    0.2873864063
     11  O         1.5819867913   -2.4240054739   -0.0970826456
     12  H        -1.0942415266   -0.1404565848    1.7025823820
     13  H        -0.8930827756    0.9868820149   -1.1296506899
     14  H         1.0103744587    1.3317171023    1.2277945381
     15  H         1.4166076913   -0.2166960510   -1.3748071956
     16  H         1.1115345031   -1.2045952167    1.5032049498
     17  H         3.4097149571   -0.6734159420   -0.2773676120
     18  H         2.1940902179    2.4185473566   -0.4685942594
     19  H        -1.0124355529    2.9402105889    0.1676729486
     20  H        -3.2669414470    0.3106628285    0.5523193472
     21  O        -2.8627375625   -0.7974923287   -1.0952345213
     22  H        -2.9750517058   -1.4107949992    0.8908558505
     23  H        -2.2708434498   -1.5133397064   -1.3530360410
     24  H         1.2785548457   -3.1987328277    0.3885454372
   Point Group: c1    Number of degrees of freedom:    66


   Energy is   -687.403931426

 Hessian Updated using BFGS Update

 65 Hessian modes will be used to form the next step
  Hessian Eigenvalues:
     0.003581    0.006392    0.007870    0.009314    0.012759    0.012935
     0.013192    0.014352    0.016152    0.030738    0.032470    0.045335
     0.049612    0.049931    0.050722    0.053838    0.054189    0.057289
     0.060364    0.061523    0.064263    0.066985    0.068907    0.071031
     0.079364    0.091441    0.111460    0.115267    0.116543    0.139575
     0.142877    0.159967    0.159969    0.161726    0.163151    0.172208
     0.178228    0.189485    0.192476    0.199414    0.221570    0.273497
     0.289989    0.292609    0.295969    0.306618    0.330487    0.332802
     0.334369    0.334655    0.336508    0.337089    0.345610    0.383981
     0.407488    0.421961    0.423559    0.426073    0.444191    0.465281
     0.522364    0.530562    0.530937    0.531657    0.532778

 Minimum Search - Taking Simple RFO Step
 Searching for Lamda that Minimizes Along All modes
 Value Taken    Lamda =  -0.00001292
 Step Taken.  Stepsize is  0.052903

                             Maximum     Tolerance    Cnvgd?
         Gradient           0.000263      0.000300     YES
         Displacement       0.026757      0.001200      NO
         Energy change     -0.000016      0.000001      NO


 New Cartesian Coordinates Obtained by Inverse Iteration

 Displacement from previous Coordinates is:  0.044677
 ----------------------------------------------------------------
             Standard Nuclear Orientation (Angstroms)
    I     Atom           X                Y                Z
 ----------------------------------------------------------------
    1      C       0.9552441237    -1.2869899861     0.4171431630
    2      O      -0.4373542023    -1.3747631007     0.1512749932
    3      C      -1.1969547251    -0.2440472482     0.6119395612
    4      C      -0.6844703748     1.0398308133    -0.0529371024
    5      O      -1.3827333281     2.1293927333     0.5369362074
    6      C       0.8206200187     1.1828944817     0.1533503332
    7      C       1.5534329711    -0.0741299049    -0.2937310523
    8      O       2.9292653075     0.1046647037     0.0258987820
    9      O       1.2396697794     2.3340475456    -0.5733834997
   10      C      -2.6544591150    -0.5519760453     0.2865032873
   11      O       1.5821789268    -2.4252500573    -0.0941719441
   12      H      -1.0937531895    -0.1410947304     1.7026835047
   13      H      -0.8941034700     0.9888088037    -1.1281551140
   14      H       1.0131097323     1.3343851838     1.2258893894
   15      H       1.4199937314    -0.2188026848    -1.3734551174
   16      H       1.1108422201    -1.2044046860     1.5051584287
   17      H       3.4134410877    -0.6698163600    -0.2818213004
   18      H       2.1940503162     2.4216196478    -0.4678652986
   19      H      -1.0173691870     2.9403157446     0.1644930233
   20      H      -3.2682284951     0.3074870983     0.5572795064
   21      O      -2.8637205800    -0.7900314980    -1.0975323642
   22      H      -2.9723795847    -1.4151751307     0.8853518302
   23      H      -2.2826023544    -1.5144508705    -1.3566994377
   24      H       1.2763331740    -3.1997894215     0.3907757898
 ----------------------------------------------------------------
 Molecular Point Group                 C1    NOp =  1
 Largest Abelian Subgroup              C1    NOp =  1
 Nuclear Repulsion Energy =   829.1267111541 hartrees
 There are       48 alpha and       48 beta electrons
 Applying Cartesian multipole field
    Component          Value
    ---------          -----
     (2,0,0)        1.00000E-11
     (0,2,0)        2.00000E-11
     (0,0,2)       -3.00000E-11
 Nucleus-field energy     =     0.0000000225 hartrees
 Requested basis set is 6-311++G(d,p)
 There are 132 shells and 348 basis functions
 A cutoff of  1.0D-11 yielded   7658 shell pairs
 There are     53426 function pairs (     57019 Cartesian)
 Smallest overlap matrix eigenvalue = 4.36E-06
 Guess MOs from SCF MO coefficient file
 Reading MOs from coefficient file
 Reading MOs from coefficient file
 A restricted hybrid HF-DFT SCF calculation will be
 performed using Pulay DIIS extrapolation
 Exchange:     0.2000 Hartree-Fock + 0.0800 Slater + 0.7200 B88
 Correlation:  0.1900 VWN1RPA + 0.8100 LYP
 Using SG-1 standard quadrature grid
 SCF converges when DIIS error is below 1.0E-08
 Geometry optimization detected.  Setting ReadMinima to 0
 Setting SaveMinima to 0
 ---------------------------------------
  Cycle       Energy         DIIS Error
 ---------------------------------------
    1    -687.4021021399      9.20E-05
    2    -687.4039354112      1.53E-05
    3    -687.4039370403      1.09E-05
    4    -687.4039369907      5.81E-06
    5    -687.4039379979      9.50E-07
    6    -687.4039381269      3.33E-07
    7    -687.4039380774      7.99E-08
    8    -687.4039380771      3.14E-08
    9    -687.4039380793      7.62E-09 Convergence criterion met
 ---------------------------------------
 SCF time:  CPU 428.50 s  wall 429.21 s
 SCF   energy in the final basis set = -687.4039380793
 Total energy in the final basis set = -687.4039380793

 --------------------------------------------------------------

                    Orbital Energies (a.u.)
 --------------------------------------------------------------

 Alpha MOs
 -- Occupied --
-19.162 -19.156 -19.149 -19.141 -19.134 -19.126 -10.297 -10.243
-10.243 -10.240 -10.235 -10.223  -1.103  -1.060  -1.051  -1.038
 -1.028  -1.024  -0.803  -0.788  -0.706  -0.663  -0.636  -0.603
 -0.583  -0.550  -0.539  -0.531  -0.505  -0.504  -0.483  -0.474
 -0.450  -0.436  -0.425  -0.419  -0.397  -0.393  -0.374  -0.362
 -0.351  -0.342  -0.333  -0.317  -0.302  -0.291  -0.286  -0.281
 -- Virtual --
 -0.022  -0.010  -0.003   0.002   0.015   0.021   0.026   0.033
  0.040   0.050   0.058   0.066   0.070   0.079   0.081   0.087
  0.098   0.099   0.102   0.108   0.110   0.116   0.116   0.122
  0.124   0.131   0.137   0.138   0.141   0.144   0.148   0.156
  0.158   0.160   0.163   0.171   0.176   0.185   0.190   0.197
  0.198   0.201   0.214   0.221   0.224   0.236   0.237   0.243
  0.248   0.250   0.260   0.265   0.270   0.279   0.281   0.289
  0.292   0.294   0.298   0.303   0.309   0.313   0.316   0.324
  0.329   0.333   0.340   0.344   0.347   0.351   0.357   0.360
  0.367   0.381   0.382   0.393   0.398   0.399   0.413   0.419
  0.426   0.436   0.449   0.462   0.487   0.512   0.525   0.537
  0.559   0.565   0.571   0.580   0.590   0.597   0.605   0.619
  0.632   0.638   0.656   0.665   0.683   0.692   0.704   0.713
  0.727   0.732   0.748   0.758   0.775   0.785   0.791   0.809
  0.828   0.916   0.933   0.948   0.985   0.998   1.009   1.037
  1.056   1.073   1.092   1.098   1.110   1.130   1.133   1.139
  1.164   1.170   1.175   1.193   1.212   1.225   1.227   1.246
  1.261   1.268   1.279   1.294   1.305   1.320   1.360   1.377
  1.397   1.416   1.428   1.434   1.449   1.459   1.491   1.496
  1.514   1.530   1.548   1.565   1.568   1.570   1.590   1.597
  1.602   1.625   1.630   1.637   1.654   1.674   1.680   1.699
  1.711   1.727   1.743   1.757   1.768   1.804   1.823   1.828
  1.841   1.851   1.869   1.886   1.898   1.926   1.949   2.003
  2.022   2.041   2.063   2.073   2.080   2.093   2.104   2.113
  2.127   2.158   2.168   2.191   2.204   2.231   2.253   2.270
  2.309   2.326   2.367   2.496   2.505   2.511   2.543   2.570
  2.585   2.590   2.627   2.638   2.645   2.666   2.681   2.722
  2.786   2.795   2.818   2.831   2.860   2.884   2.907   2.917
  2.944   2.950   2.974   2.982   3.000   3.040   3.056   3.082
  3.110   3.118   3.136   3.144   3.153   3.161   3.182   3.199
  3.228   3.242   3.262   3.300   3.305   3.333   3.348   3.361
  3.401   3.419   3.484   3.540   3.777   3.829   3.859   3.878
  3.890   3.907   3.919   3.925   3.970   3.978   4.016   4.050
  4.087   4.166   4.172   4.219   4.313   4.354   5.055   5.069
  5.079   5.087   5.124   5.137   5.328   5.397   5.407   5.414
  5.424   5.449   5.603   5.627   5.643   5.653   5.700   5.787
 23.725  23.763  23.792  23.822  23.846  23.886  49.895  49.904
 49.929  49.946  49.973  49.978
 --------------------------------------------------------------

          Ground-State Mulliken Net Atomic Charges

     Atom                 Charge (a.u.)
  ----------------------------------------
      1 C                    -0.144135
      2 O                    -0.110662
      3 C                    -0.215848
      4 C                    -0.288715
      5 O                    -0.203048
      6 C                    -0.222845
      7 C                    -0.350525
      8 O                    -0.232050
      9 O                    -0.228214
     10 C                    -0.448894
     11 O                    -0.239380
     12 H                     0.196078
     13 H                     0.254128
     14 H                     0.243517
     15 H                     0.282871
     16 H                     0.221671
     17 H                     0.268059
     18 H                     0.262362
     19 H                     0.268563
     20 H                     0.205307
     21 O                    -0.199104
     22 H                     0.162089
     23 H                     0.253401
     24 H                     0.265373
  ----------------------------------------
  Sum of atomic charges =    -0.000000

 -----------------------------------------------------------------
                    Cartesian Multipole Moments
 -----------------------------------------------------------------
    Charge (ESU x 10^10)
                -0.0000
    Dipole Moment (Debye)
         X       2.2803      Y      -1.9906      Z       1.7085
       Tot       3.4758
    Quadrupole Moments (Debye-Ang)
        XX     -77.6801     XY       0.0645     YY     -66.7272
        XZ      -3.8095     YZ      -3.2263     ZZ     -72.8451
    Octopole Moments (Debye-Ang^2)
       XXX      40.8111    XXY      -3.0681    XYY       8.6197
       YYY     -17.0330    XXZ       6.2027    XYZ       0.9393
       YYZ       5.6256    XZZ       6.4086    YZZ      -8.3988
       ZZZ      -2.8013
    Hexadecapole Moments (Debye-Ang^3)
      XXXX   -1476.6431   XXXY     -20.0851   XXYY    -373.4436
      XYYY     -13.4642   YYYY    -790.5961   XXXZ     -90.3253
      XXYZ     -14.2063   XYYZ      28.5412   YYYZ     -22.4769
      XXZZ    -296.4933   XYZZ       2.9166   YYZZ    -197.6471
      XZZZ       0.1295   YZZZ       5.2207   ZZZZ    -214.2160
 -----------------------------------------------------------------
 Calculating analytic gradient of the SCF energy
 Gradient of SCF Energy
            1           2           3           4           5           6
    1  -0.0000380   0.0000817  -0.0001030   0.0000109  -0.0000304  -0.0000160
    2   0.0000056   0.0000183   0.0000026  -0.0000520  -0.0000003  -0.0000009
    3   0.0000489  -0.0000142  -0.0001080   0.0000025   0.0000144   0.0000215
            7           8           9          10          11          12
    1  -0.0000147   0.0000030  -0.0000279   0.0000784   0.0000067   0.0000072
    2  -0.0000028   0.0000621   0.0000171  -0.0000602   0.0000350   0.0000067
    3   0.0000151   0.0000185  -0.0000062   0.0000308  -0.0000313   0.0000300
           13          14          15          16          17          18
    1   0.0000129   0.0000017   0.0000087  -0.0000077   0.0000172   0.0000358
    2  -0.0000028  -0.0000029  -0.0000046  -0.0000034  -0.0000332  -0.0000005
    3  -0.0000053  -0.0000040   0.0000018   0.0000173   0.0000219   0.0000099
           19          20          21          22          23          24
    1   0.0000106  -0.0000115  -0.0000500  -0.0000012   0.0000188   0.0000066
    2   0.0000085   0.0000139   0.0000218  -0.0000147   0.0000068  -0.0000205
    3  -0.0000224  -0.0000504  -0.0000231  -0.0000235   0.0000141   0.0000417
 Max gradient component =       1.080E-04
 RMS gradient           =       3.170E-05
 Gradient time:  CPU 217.83 s  wall 217.80 s
 Geometry Optimization Parameters
   NAtoms,    NIC,     NZ,  NCons,   NDum,   NFix, NCnnct, MaxDiis
       24     180       0       0       0       0       0       0

 Cartesian Hessian Update
 Hessian Updated using BFGS Update


** GEOMETRY OPTIMIZATION IN DELOCALIZED INTERNAL COORDINATES **
   Searching for a Minimum

   Optimization Cycle:   5

                       Coordinates (Angstroms)
     ATOM                X               Y               Z
      1  C         0.9552441237   -1.2869899861    0.4171431630
      2  O        -0.4373542023   -1.3747631007    0.1512749932
      3  C        -1.1969547251   -0.2440472482    0.6119395612
      4  C        -0.6844703748    1.0398308133   -0.0529371024
      5  O        -1.3827333281    2.1293927333    0.5369362074
      6  C         0.8206200187    1.1828944817    0.1533503332
      7  C         1.5534329711   -0.0741299049   -0.2937310523
      8  O         2.9292653075    0.1046647037    0.0258987820
      9  O         1.2396697794    2.3340475456   -0.5733834997
     10  C        -2.6544591150   -0.5519760453    0.2865032873
     11  O         1.5821789268   -2.4252500573   -0.0941719441
     12  H        -1.0937531895   -0.1410947304    1.7026835047
     13  H        -0.8941034700    0.9888088037   -1.1281551140
     14  H         1.0131097323    1.3343851838    1.2258893894
     15  H         1.4199937314   -0.2188026848   -1.3734551174
     16  H         1.1108422201   -1.2044046860    1.5051584287
     17  H         3.4134410877   -0.6698163600   -0.2818213004
     18  H         2.1940503162    2.4216196478   -0.4678652986
     19  H        -1.0173691870    2.9403157446    0.1644930233
     20  H        -3.2682284951    0.3074870983    0.5572795064
     21  O        -2.8637205800   -0.7900314980   -1.0975323642
     22  H        -2.9723795847   -1.4151751307    0.8853518302
     23  H        -2.2826023544   -1.5144508705   -1.3566994377
     24  H         1.2763331740   -3.1997894215    0.3907757898
   Point Group: c1    Number of degrees of freedom:    66


   Energy is   -687.403938079

 Hessian Updated using BFGS Update

 66 Hessian modes will be used to form the next step
  Hessian Eigenvalues:
     0.003604    0.006194    0.007872    0.009167    0.012759    0.012939
     0.013192    0.014375    0.016148    0.030719    0.032481    0.045324
     0.049839    0.049939    0.050797    0.053813    0.054064    0.057275
     0.060277    0.061348    0.064270    0.067082    0.068935    0.071176
     0.079401    0.091441    0.111483    0.115438    0.116558    0.139631
     0.142922    0.159965    0.159986    0.160015    0.161925    0.163510
     0.172229    0.178212    0.188473    0.192462    0.199415    0.221919
     0.273498    0.290027    0.292589    0.295954    0.305810    0.330736
     0.332919    0.334461    0.334944    0.336503    0.337068    0.345633
     0.383898    0.407332    0.421961    0.423688    0.426414    0.444025
     0.465219    0.527422    0.530645    0.531487    0.532612    0.532825

 Minimum Search - Taking Simple RFO Step
 Searching for Lamda that Minimizes Along All modes
 Value Taken    Lamda =   0.00000000
 Step Taken.  Stepsize is  0.004604

                             Maximum     Tolerance    Cnvgd?
         Gradient           0.000065      0.000300     YES
         Displacement       0.001442      0.001200      NO
         Energy change     -0.000007      0.000001      NO


 New Cartesian Coordinates Obtained by Inverse Iteration

 Displacement from previous Coordinates is:  0.007432
 ----------------------------------------------------------------
             Standard Nuclear Orientation (Angstroms)
    I     Atom           X                Y                Z
 ----------------------------------------------------------------
    1      C       0.9551745042    -1.2870592992     0.4170982391
    2      O      -0.4375886806    -1.3747218314     0.1518098816
    3      C      -1.1969382058    -0.2438341040     0.6123866490
    4      C      -0.6844022186     1.0399905495    -0.0526153616
    5      O      -1.3825570925     2.1295577288     0.5373356593
    6      C       0.8207009227     1.1828909688     0.1534941536
    7      C       1.5533287574    -0.0741888008    -0.2938097169
    8      O       2.9292077077     0.1043916590     0.0256567370
    9      O       1.2396421665     2.3340569918    -0.5732435459
   10      C      -2.6543234122    -0.5516931107     0.2861561218
   11      O       1.5817956653    -2.4254519020    -0.0943000253
   12      H      -1.0941964432    -0.1408060833     1.7031136320
   13      H      -0.8942198853     0.9889534290    -1.1278031161
   14      H       1.0132352911     1.3343685637     1.2260412917
   15      H       1.4197035213    -0.2186806172    -1.3735238720
   16      H       1.1111145487    -1.2044302575     1.5050530745
   17      H       3.4134036034    -0.6695985258    -0.2831530680
   18      H       2.1939104151     2.4220021994    -0.4673188117
   19      H      -1.0176290791     2.9404937458     0.1645363758
   20      H      -3.2682077036     0.3079350077     0.5560600967
   21      O      -2.8622581109    -0.7909061413    -1.0979011533
   22      H      -2.9727217977    -1.4144434540     0.8853927809
   23      H      -2.2816386511    -1.5161525983    -1.3559272514
   24      H       1.2755169604    -3.1999490869     0.3903867985
 ----------------------------------------------------------------
 Molecular Point Group                 C1    NOp =  1
 Largest Abelian Subgroup              C1    NOp =  1
 Nuclear Repulsion Energy =   829.1410590693 hartrees
 There are       48 alpha and       48 beta electrons
 Applying Cartesian multipole field
    Component          Value
    ---------          -----
     (2,0,0)        1.00000E-11
     (0,2,0)        2.00000E-11
     (0,0,2)       -3.00000E-11
 Nucleus-field energy     =     0.0000000225 hartrees
 Requested basis set is 6-311++G(d,p)
 There are 132 shells and 348 basis functions
 A cutoff of  1.0D-11 yielded   7658 shell pairs
 There are     53426 function pairs (     57019 Cartesian)
 Smallest overlap matrix eigenvalue = 4.36E-06
 Guess MOs from SCF MO coefficient file
 Reading MOs from coefficient file
 Reading MOs from coefficient file
 A restricted hybrid HF-DFT SCF calculation will be
 performed using Pulay DIIS extrapolation
 Exchange:     0.2000 Hartree-Fock + 0.0800 Slater + 0.7200 B88
 Correlation:  0.1900 VWN1RPA + 0.8100 LYP
 Using SG-1 standard quadrature grid
 SCF converges when DIIS error is below 1.0E-08
 Geometry optimization detected.  Setting ReadMinima to 0
 Setting SaveMinima to 0
 ---------------------------------------
  Cycle       Energy         DIIS Error
 ---------------------------------------
    1    -687.4039215571      1.22E-05
    2    -687.4039381152      2.11E-06
    3    -687.4039381874      1.92E-06
    4    -687.4039381399      8.30E-07
    5    -687.4039381505      1.44E-07
    6    -687.4039381607      5.19E-08
    7    -687.4039381571      1.06E-08
    8    -687.4039381568      4.44E-09 Convergence criterion met
 ---------------------------------------
 SCF time:  CPU 360.09 s  wall 362.14 s
 SCF   energy in the final basis set = -687.4039381568
 Total energy in the final basis set = -687.4039381568

 --------------------------------------------------------------

                    Orbital Energies (a.u.)
 --------------------------------------------------------------

 Alpha MOs
 -- Occupied --
-19.162 -19.156 -19.149 -19.141 -19.134 -19.126 -10.297 -10.243
-10.243 -10.240 -10.235 -10.223  -1.103  -1.060  -1.051  -1.038
 -1.028  -1.023  -0.803  -0.788  -0.706  -0.663  -0.636  -0.603
 -0.583  -0.550  -0.539  -0.531  -0.505  -0.504  -0.483  -0.474
 -0.450  -0.436  -0.425  -0.419  -0.397  -0.393  -0.374  -0.362
 -0.351  -0.342  -0.333  -0.317  -0.302  -0.291  -0.286  -0.281
 -- Virtual --
 -0.022  -0.010  -0.003   0.002   0.015   0.021   0.026   0.033
  0.040   0.050   0.058   0.066   0.070   0.079   0.081   0.087
  0.098   0.099   0.102   0.108   0.110   0.116   0.116   0.122
  0.124   0.131   0.137   0.138   0.141   0.144   0.148   0.156
  0.158   0.160   0.163   0.171   0.176   0.185   0.190   0.197
  0.198   0.201   0.214   0.221   0.224   0.236   0.237   0.243
  0.248   0.250   0.260   0.265   0.270   0.279   0.281   0.289
  0.292   0.294   0.298   0.303   0.309   0.313   0.316   0.324
  0.329   0.333   0.340   0.344   0.347   0.351   0.357   0.360
  0.367   0.381   0.382   0.393   0.398   0.399   0.413   0.419
  0.426   0.436   0.449   0.462   0.487   0.512   0.525   0.537
  0.559   0.565   0.571   0.580   0.590   0.597   0.605   0.619
  0.632   0.638   0.656   0.665   0.683   0.692   0.704   0.713
  0.727   0.732   0.748   0.759   0.775   0.785   0.791   0.809
  0.828   0.916   0.933   0.948   0.985   0.998   1.009   1.037
  1.056   1.073   1.092   1.098   1.110   1.130   1.133   1.139
  1.164   1.170   1.175   1.193   1.212   1.225   1.227   1.246
  1.261   1.268   1.279   1.294   1.305   1.320   1.360   1.377
  1.397   1.416   1.428   1.434   1.449   1.459   1.491   1.496
  1.514   1.530   1.548   1.565   1.568   1.570   1.590   1.597
  1.602   1.625   1.630   1.637   1.654   1.674   1.680   1.699
  1.711   1.727   1.743   1.757   1.768   1.804   1.823   1.828
  1.841   1.851   1.869   1.886   1.898   1.926   1.949   2.003
  2.022   2.041   2.063   2.073   2.080   2.093   2.104   2.114
  2.127   2.158   2.168   2.191   2.204   2.231   2.253   2.270
  2.309   2.326   2.367   2.496   2.505   2.511   2.543   2.570
  2.585   2.590   2.627   2.638   2.645   2.666   2.682   2.722
  2.786   2.794   2.818   2.831   2.860   2.884   2.907   2.917
  2.944   2.951   2.974   2.982   3.000   3.040   3.056   3.083
  3.110   3.118   3.136   3.144   3.153   3.161   3.182   3.199
  3.228   3.242   3.262   3.300   3.305   3.333   3.348   3.361
  3.401   3.419   3.484   3.540   3.777   3.829   3.859   3.878
  3.890   3.907   3.919   3.925   3.970   3.978   4.016   4.050
  4.087   4.166   4.172   4.219   4.313   4.354   5.055   5.069
  5.080   5.087   5.124   5.137   5.328   5.397   5.407   5.414
  5.424   5.449   5.603   5.628   5.643   5.653   5.700   5.788
 23.725  23.763  23.792  23.822  23.846  23.886  49.895  49.904
 49.929  49.947  49.973  49.978
 --------------------------------------------------------------

          Ground-State Mulliken Net Atomic Charges

     Atom                 Charge (a.u.)
  ----------------------------------------
      1 C                    -0.144432
      2 O                    -0.110775
      3 C                    -0.215350
      4 C                    -0.289712
      5 O                    -0.203152
      6 C                    -0.222359
      7 C                    -0.350419
      8 O                    -0.232073
      9 O                    -0.228261
     10 C                    -0.448505
     11 O                    -0.239387
     12 H                     0.196114
     13 H                     0.254178
     14 H                     0.243506
     15 H                     0.282851
     16 H                     0.221693
     17 H                     0.268070
     18 H                     0.262368
     19 H                     0.268582
     20 H                     0.205289
     21 O                    -0.199076
     22 H                     0.162064
     23 H                     0.253401
     24 H                     0.265385
  ----------------------------------------
  Sum of atomic charges =    -0.000000

 -----------------------------------------------------------------
                    Cartesian Multipole Moments
 -----------------------------------------------------------------
    Charge (ESU x 10^10)
                -0.0000
    Dipole Moment (Debye)
         X       2.2779      Y      -1.9885      Z       1.7076
       Tot       3.4726
    Quadrupole Moments (Debye-Ang)
        XX     -77.6677     XY       0.0680     YY     -66.7197
        XZ      -3.8161     YZ      -3.2237     ZZ     -72.8516
    Octopole Moments (Debye-Ang^2)
       XXX      40.7360    XXY      -3.0355    XYY       8.5938
       YYY     -17.0249    XXZ       6.1711    XYZ       0.9635
       YYZ       5.6037    XZZ       6.4223    YZZ      -8.3910
       ZZZ      -2.7968
    Hexadecapole Moments (Debye-Ang^3)
      XXXX   -1475.9824   XXXY     -20.0633   XXYY    -373.3980
      XYYY     -13.3899   YYYY    -790.6114   XXXZ     -90.3099
      XXYZ     -14.2070   XYYZ      28.5654   YYYZ     -22.5021
      XXZZ    -296.4488   XYZZ       2.8956   YYZZ    -197.6891
      XZZZ       0.1249   YZZZ       5.1486   ZZZZ    -214.2847
 -----------------------------------------------------------------
 Calculating analytic gradient of the SCF energy
 Gradient of SCF Energy
            1           2           3           4           5           6
    1  -0.0000183   0.0000137  -0.0000380   0.0000033  -0.0000159   0.0000041
    2   0.0000046   0.0000086  -0.0000040  -0.0000197   0.0000020  -0.0000122
    3   0.0000047  -0.0000258  -0.0000119  -0.0000102   0.0000001   0.0000142
            7           8           9          10          11          12
    1  -0.0000012   0.0000071  -0.0000206   0.0000301   0.0000070  -0.0000165
    2  -0.0000001   0.0000317   0.0000124   0.0000197  -0.0000028   0.0000076
    3   0.0000159   0.0000141  -0.0000031   0.0000165   0.0000027   0.0000088
           13          14          15          16          17          18
    1   0.0000077  -0.0000101   0.0000095  -0.0000138   0.0000017   0.0000049
    2   0.0000030   0.0000061  -0.0000025   0.0000015  -0.0000059  -0.0000028
    3  -0.0000108   0.0000057   0.0000077   0.0000103   0.0000243   0.0000139
           19          20          21          22          23          24
    1  -0.0000043  -0.0000008   0.0000162   0.0000081   0.0000120   0.0000141
    2   0.0000027  -0.0000023  -0.0000162  -0.0000095  -0.0000209  -0.0000010
    3  -0.0000168  -0.0000095  -0.0000310  -0.0000195  -0.0000234   0.0000230
 Max gradient component =       3.798E-05
 RMS gradient           =       1.400E-05
 Gradient time:  CPU 222.87 s  wall 222.89 s
 Geometry Optimization Parameters
   NAtoms,    NIC,     NZ,  NCons,   NDum,   NFix, NCnnct, MaxDiis
       24     180       0       0       0       0       0       0

 Cartesian Hessian Update
 Hessian Updated using BFGS Update


** GEOMETRY OPTIMIZATION IN DELOCALIZED INTERNAL COORDINATES **
   Searching for a Minimum

   Optimization Cycle:   6

                       Coordinates (Angstroms)
     ATOM                X               Y               Z
      1  C         0.9551745042   -1.2870592992    0.4170982391
      2  O        -0.4375886806   -1.3747218314    0.1518098816
      3  C        -1.1969382058   -0.2438341040    0.6123866490
      4  C        -0.6844022186    1.0399905495   -0.0526153616
      5  O        -1.3825570925    2.1295577288    0.5373356593
      6  C         0.8207009227    1.1828909688    0.1534941536
      7  C         1.5533287574   -0.0741888008   -0.2938097169
      8  O         2.9292077077    0.1043916590    0.0256567370
      9  O         1.2396421665    2.3340569918   -0.5732435459
     10  C        -2.6543234122   -0.5516931107    0.2861561218
     11  O         1.5817956653   -2.4254519020   -0.0943000253
     12  H        -1.0941964432   -0.1408060833    1.7031136320
     13  H        -0.8942198853    0.9889534290   -1.1278031161
     14  H         1.0132352911    1.3343685637    1.2260412917
     15  H         1.4197035213   -0.2186806172   -1.3735238720
     16  H         1.1111145487   -1.2044302575    1.5050530745
     17  H         3.4134036034   -0.6695985258   -0.2831530680
     18  H         2.1939104151    2.4220021994   -0.4673188117
     19  H        -1.0176290791    2.9404937458    0.1645363758
     20  H        -3.2682077036    0.3079350077    0.5560600967
     21  O        -2.8622581109   -0.7909061413   -1.0979011533
     22  H        -2.9727217977   -1.4144434540    0.8853927809
     23  H        -2.2816386511   -1.5161525983   -1.3559272514
     24  H         1.2755169604   -3.1999490869    0.3903867985
   Point Group: c1    Number of degrees of freedom:    66


   Energy is   -687.403938157

 Hessian Updated using BFGS Update

 66 Hessian modes will be used to form the next step
  Hessian Eigenvalues:
     0.003586    0.006211    0.007871    0.008773    0.012029    0.012767
     0.013162    0.013687    0.015705    0.030902    0.032196    0.045151
     0.049887    0.050611    0.052571    0.053777    0.055203    0.057682
     0.060044    0.061882    0.064286    0.068268    0.069173    0.071082
     0.079571    0.091510    0.110868    0.114215    0.117446    0.139664
     0.143819    0.159651    0.159972    0.160044    0.162793    0.170001
     0.172551    0.177827    0.186548    0.193448    0.199742    0.221589
     0.273588    0.289639    0.292053    0.295703    0.310902    0.330742
     0.332500    0.333119    0.334705    0.336555    0.337236    0.345324
     0.383747    0.406151    0.421978    0.424271    0.429127    0.446128
     0.466848    0.523525    0.530876    0.531523    0.532344    0.533735

 Minimum Search - Taking Simple RFO Step
 Searching for Lamda that Minimizes Along All modes
 Value Taken    Lamda =   0.00000000
 Step Taken.  Stepsize is  0.001910

                             Maximum     Tolerance    Cnvgd?
         Gradient           0.000030      0.000300     YES
         Displacement       0.000663      0.001200     YES
         Energy change     -0.000000      0.000001     YES

 Final energy is   -687.40393815682819     


 ******************************
 **  OPTIMIZATION CONVERGED  **
 ******************************

                       Coordinates (Angstroms)
     ATOM                X               Y               Z
      1  C         0.9551745042   -1.2870592992    0.4170982391
      2  O        -0.4375886806   -1.3747218314    0.1518098816
      3  C        -1.1969382058   -0.2438341040    0.6123866490
      4  C        -0.6844022186    1.0399905495   -0.0526153616
      5  O        -1.3825570925    2.1295577288    0.5373356593
      6  C         0.8207009227    1.1828909688    0.1534941536
      7  C         1.5533287574   -0.0741888008   -0.2938097169
      8  O         2.9292077077    0.1043916590    0.0256567370
      9  O         1.2396421665    2.3340569918   -0.5732435459
     10  C        -2.6543234122   -0.5516931107    0.2861561218
     11  O         1.5817956653   -2.4254519020   -0.0943000253
     12  H        -1.0941964432   -0.1408060833    1.7031136320
     13  H        -0.8942198853    0.9889534290   -1.1278031161
     14  H         1.0132352911    1.3343685637    1.2260412917
     15  H         1.4197035213   -0.2186806172   -1.3735238720
     16  H         1.1111145487   -1.2044302575    1.5050530745
     17  H         3.4134036034   -0.6695985258   -0.2831530680
     18  H         2.1939104151    2.4220021994   -0.4673188117
     19  H        -1.0176290791    2.9404937458    0.1645363758
     20  H        -3.2682077036    0.3079350077    0.5560600967
     21  O        -2.8622581109   -0.7909061413   -1.0979011533
     22  H        -2.9727217977   -1.4144434540    0.8853927809
     23  H        -2.2816386511   -1.5161525983   -1.3559272514
     24  H         1.2755169604   -3.1999490869    0.3903867985

Z-matrix Print:
$molecule
0 1
O 
C  1 1.420511
H  2 1.102175 1 109.128788
O  2 1.396467 1 108.738838 3 121.267681 0
H  4 0.963625 2 109.170555 1 -65.369222 0
C  1 1.437932 2 114.168129 3 59.723765 0
H  6 1.100389 1 109.987914 2 -60.485759 0
C  6 1.524853 1 106.105625 2 -177.851692 0
H  8 1.090258 6 109.026220 1 -176.234479 0
H  8 1.097634 6 108.610603 1 65.426173 0
O  8 1.419885 6 112.490052 1 -57.763637 0
H  11 0.964199 8 107.420973 6 56.937111 0
C  2 1.527820 1 110.239933 3 -121.091358 0
H  13 1.097505 2 107.793268 1 -62.179027 0
O  13 1.423725 2 111.932661 1 175.743298 0
H  15 0.963779 13 108.232914 2 62.368775 0
C  13 1.522194 2 109.294828 1 57.149549 0
H  17 1.100169 13 108.418378 2 64.875643 0
O  17 1.424374 13 112.082525 2 -174.076656 0
H  19 0.964148 17 107.985379 13 -56.626462 0
C  17 1.525856 13 110.960021 2 -54.175262 0
H  21 1.096657 17 108.996752 13 -66.584235 0
O  21 1.422188 17 110.881914 13 171.697454 0
H  23 0.964245 21 107.346311 17 55.422955 0
$end


 --------------------------------------------------------------

                    Orbital Energies (a.u.)
 --------------------------------------------------------------

 Alpha MOs
 -- Occupied --
-19.162 -19.156 -19.149 -19.141 -19.134 -19.126 -10.297 -10.243
-10.243 -10.240 -10.235 -10.223  -1.103  -1.060  -1.051  -1.038
 -1.028  -1.023  -0.803  -0.788  -0.706  -0.663  -0.636  -0.603
 -0.583  -0.550  -0.539  -0.531  -0.505  -0.504  -0.483  -0.474
 -0.450  -0.436  -0.425  -0.419  -0.397  -0.393  -0.374  -0.362
 -0.351  -0.342  -0.333  -0.317  -0.302  -0.291  -0.286  -0.281
 -- Virtual --
 -0.022  -0.010  -0.003   0.002   0.015   0.021   0.026   0.033
  0.040   0.050   0.058   0.066   0.070   0.079   0.081   0.087
  0.098   0.099   0.102   0.108   0.110   0.116   0.116   0.122
  0.124   0.131   0.137   0.138   0.141   0.144   0.148   0.156
  0.158   0.160   0.163   0.171   0.176   0.185   0.190   0.197
  0.198   0.201   0.214   0.221   0.224   0.236   0.237   0.243
  0.248   0.250   0.260   0.265   0.270   0.279   0.281   0.289
  0.292   0.294   0.298   0.303   0.309   0.313   0.316   0.324
  0.329   0.333   0.340   0.344   0.347   0.351   0.357   0.360
  0.367   0.381   0.382   0.393   0.398   0.399   0.413   0.419
  0.426   0.436   0.449   0.462   0.487   0.512   0.525   0.537
  0.559   0.565   0.571   0.580   0.590   0.597   0.605   0.619
  0.632   0.638   0.656   0.665   0.683   0.692   0.704   0.713
  0.727   0.732   0.748   0.759   0.775   0.785   0.791   0.809
  0.828   0.916   0.933   0.948   0.985   0.998   1.009   1.037
  1.056   1.073   1.092   1.098   1.110   1.130   1.133   1.139
  1.164   1.170   1.175   1.193   1.212   1.225   1.227   1.246
  1.261   1.268   1.279   1.294   1.305   1.320   1.360   1.377
  1.397   1.416   1.428   1.434   1.449   1.459   1.491   1.496
  1.514   1.530   1.548   1.565   1.568   1.570   1.590   1.597
  1.602   1.625   1.630   1.637   1.654   1.674   1.680   1.699
  1.711   1.727   1.743   1.757   1.768   1.804   1.823   1.828
  1.841   1.851   1.869   1.886   1.898   1.926   1.949   2.003
  2.022   2.041   2.063   2.073   2.080   2.093   2.104   2.114
  2.127   2.158   2.168   2.191   2.204   2.231   2.253   2.270
  2.309   2.326   2.367   2.496   2.505   2.511   2.543   2.570
  2.585   2.590   2.627   2.638   2.645   2.666   2.682   2.722
  2.786   2.794   2.818   2.831   2.860   2.884   2.907   2.917
  2.944   2.951   2.974   2.982   3.000   3.040   3.056   3.083
  3.110   3.118   3.136   3.144   3.153   3.161   3.182   3.199
  3.228   3.242   3.262   3.300   3.305   3.333   3.348   3.361
  3.401   3.419   3.484   3.540   3.777   3.829   3.859   3.878
  3.890   3.907   3.919   3.925   3.970   3.978   4.016   4.050
  4.087   4.166   4.172   4.219   4.313   4.354   5.055   5.069
  5.080   5.087   5.124   5.137   5.328   5.397   5.407   5.414
  5.424   5.449   5.603   5.628   5.643   5.653   5.700   5.788
 23.725  23.763  23.792  23.822  23.846  23.886  49.895  49.904
 49.929  49.947  49.973  49.978
 --------------------------------------------------------------

          Ground-State Mulliken Net Atomic Charges

     Atom                 Charge (a.u.)
  ----------------------------------------
      1 C                    -0.144432
      2 O                    -0.110775
      3 C                    -0.215350
      4 C                    -0.289712
      5 O                    -0.203152
      6 C                    -0.222359
      7 C                    -0.350419
      8 O                    -0.232073
      9 O                    -0.228261
     10 C                    -0.448505
     11 O                    -0.239387
     12 H                     0.196114
     13 H                     0.254178
     14 H                     0.243506
     15 H                     0.282851
     16 H                     0.221693
     17 H                     0.268070
     18 H                     0.262368
     19 H                     0.268582
     20 H                     0.205289
     21 O                    -0.199076
     22 H                     0.162064
     23 H                     0.253401
     24 H                     0.265385
  ----------------------------------------
  Sum of atomic charges =    -0.000000

 -----------------------------------------------------------------
                    Cartesian Multipole Moments
 -----------------------------------------------------------------
    Charge (ESU x 10^10)
                -0.0000
    Dipole Moment (Debye)
         X       2.2779      Y      -1.9885      Z       1.7076
       Tot       3.4726
    Quadrupole Moments (Debye-Ang)
        XX     -77.6677     XY       0.0680     YY     -66.7197
        XZ      -3.8161     YZ      -3.2237     ZZ     -72.8516
    Octopole Moments (Debye-Ang^2)
       XXX      40.7360    XXY      -3.0355    XYY       8.5938
       YYY     -17.0249    XXZ       6.1711    XYZ       0.9635
       YYZ       5.6037    XZZ       6.4223    YZZ      -8.3910
       ZZZ      -2.7968
    Hexadecapole Moments (Debye-Ang^3)
      XXXX   -1475.9824   XXXY     -20.0633   XXYY    -373.3980
      XYYY     -13.3899   YYYY    -790.6114   XXXZ     -90.3099
      XXYZ     -14.2070   XYYZ      28.5654   YYYZ     -22.5021
      XXZZ    -296.4488   XYZZ       2.8956   YYZZ    -197.6891
      XZZZ       0.1249   YZZZ       5.1486   ZZZZ    -214.2847
 -----------------------------------------------------------------
Archival summary:
1\1\pikachu\OPT\ProcedureUnspecified\BasisUnspecified\6612\cher\ThuDec1502:36:372016ThuDec1502:36:372016\0\\#,OPT,ProcedureUnspecified,BasisUnspecified,\\0,1\O\C,1,1.42051\H,2,1.10218,1,109.129\O,2,1.39647,1,108.739,3,121.268,0\H,4,0.963625,2,109.171,1,-65.3692,0\C,1,1.43793,2,114.168,3,59.7238,0\H,6,1.10039,1,109.988,2,-60.4858,0\C,6,1.52485,1,106.106,2,-177.852,0\H,8,1.09026,6,109.026,1,-176.234,0\H,8,1.09763,6,108.611,1,65.4262,0\O,8,1.41989,6,112.49,1,-57.7636,0\H,11,0.964199,8,107.421,6,56.9371,0\C,2,1.52782,1,110.24,3,-121.091,0\H,13,1.0975,2,107.793,1,-62.179,0\O,13,1.42372,2,111.933,1,175.743,0\H,15,0.963779,13,108.233,2,62.3688,0\C,13,1.52219,2,109.295,1,57.1495,0\H,17,1.10017,13,108.418,2,64.8756,0\O,17,1.42437,13,112.083,2,-174.077,0\H,19,0.964148,17,107.985,13,-56.6265,0\C,17,1.52586,13,110.96,2,-54.1753,0\H,21,1.09666,17,108.997,13,-66.5842,0\O,21,1.42219,17,110.882,13,171.697,0\H,23,0.964245,21,107.346,17,55.423,0\\\@

 Total job time:  4124.41s(wall), 4115.54s(cpu) 
 Thu Dec 15 02:36:37 2016

        *************************************************************
        *                                                           *
        *  Thank you very much for using Q-Chem.  Have a nice day.  *
        *                                                           *
        *************************************************************


 
User input: 2 of 3 
 
pikachu 127.0.1
Q-Chem Developer Version! Running on 127.0.1.*
                  Welcome to Q-Chem
     A Quantum Leap Into The Future Of Chemistry


 Q-Chem 4.4, Q-Chem, Inc., Pleasanton, CA (2016)

 Y. Shao,  Z. Gan,  E. Epifanovsky,  A. T. B. Gilbert,  M. Wormit,  
 J. Kussmann,  A. W. Lange,  A. Behn,  J. Deng,  X. Feng,  D. Ghosh,  
 M. Goldey,  P. R. Horn,  L. D. Jacobson,  I. Kaliman,  F. Rob,  
 R. Z. Khaliullin,  T. Kus,  A. Landau,  J. Liu,  E. I. Proynov,  Y. M. Rhee,  
 R. M. Richard,  M. A. Rohrdanz,  R. P. Steele,  E. J. Sundstrom,  
 H. L. Woodcock III,  P. M. Zimmerman,  D. Zuev,  B. Albrecht,  E. Alguire,  
 B. Austin,  S. A. Baeppler,  G. J. O. Beran,  Y. A. Bernard,  E. Berquist,  
 K. Brandhorst,  K. B. Bravaya,  S. T. Brown,  D. Casanova,  C.-M. Chang,  
 Y. Chen,  S. H. Chien,  K. D. Closser,  M. P. Coons,  D. L. Crittenden,  
 S. Dasgupta,  M. Diedenhofen,  R. A. DiStasio Jr.,  H. Do,  A. D. Dutoi,  
 R. G. Edgar,  P.-T. Fang,  S. Fatehi,  Q. Feng,  L. Fusti-Molnar,  
 A. Ghysels,  A. Golubeva-Zadorozhnaya,  J. Gomes,  A. Gunina,  
 M. W. D. Hanson-Heine,  P. H. P. Harbach,  A. W. Hauser,  J. E. Herr,  
 E. G. Hohenstein,  Z. C. Holden,  K. Hui,  T.-C. Jagau,  H. Ji,  B. Kaduk,  
 K. Khistyaev,  Jaehoon Kim,  Jihan Kim,  R. A. King,  P. Klunzinger,  
 K. Koh,  D. Kosenkov,  T. Kowalczyk,  C. M. Krauter,  A. Kunitsa,  
 K. U. Lao,  A. Laurent,  K. V. Lawler,  J. Lee,  D. Lefrancois,  S. Lehtola,  
 S. V. Levchenko,  C. Y. Lin,  Y.-S. Lin,  F. Liu,  E. Livshits,  
 R. C. Lochan,  A. Luenser,  P. Manohar,  S. F. Manzer,  S.-P. Mao,  Y. Mao,  
 N. Mardirossian,  A. V. Marenich,  L. A. Martinez-Martinez,  S. A. Maurer,  
 N. J. Mayhall,  J.-M. Mewes,  A. F. Morrison,  K. Nanda,  T. S. Nguyen-Beck,  
 C. M. Oana,  R. Olivares-Amaya,  D. P. O'Neill,  J. A. Parkhill,  
 T. M. Perrine,  R. Peverati,  P. A. Pieniazek,  F. Plasser,  A. Prociuk,  
 D. R. Rehn,  E. Rosta,  N. J. Russ,  N. Sergueev,  S. M. Sharada,  
 S. Sharma,  D. W. Small,  A. Sodt,  T. Stauch,  T. Stein,  D. Stuck,  
 Y.-C. Su,  A. J. W. Thom,  T. Tsuchimochi,  L. Vogt,  O. Vydrov,  T. Wang,  
 M. A. Watson,  J. Wenzel,  A. White,  C. F. Williams,  V. Vanovschi,  
 K. Yao,  S. Yeganeh,  S. R. Yost,  Z.-Q. You,  I. Y. Zhang,  X. Zhang,  
 Y. Zhao,  B. R. Brooks,  G. K. L. Chan,  D. M. Chipman,  C. J. Cramer,  
 W. A. Goddard III,  M. S. Gordon,  W. J. Hehre,  A. Klamt,  
 H. F. Schaefer III,  M. W. Schmidt,  C. D. Sherrill,  D. G. Truhlar,  
 A. Warshel,  X. Xu,  A. Aspuru-Guzik,  R. Baer,  A. T. Bell,  N. A. Besley,  
 J.-D. Chai,  A. Dreuw,  B. D. Dunietz,  T. R. Furlani,  S. R. Gwaltney,  
 C.-P. Hsu,  Y. Jung,  J. Kong,  D. S. Lambrecht,  W. Liang,  C. Ochsenfeld,  
 V. A. Rassolov,  L. V. Slipchenko,  J. E. Subotnik,  T. Van Voorhis,  
 J. M. Herbert,  A. I. Krylov,  P. M. W. Gill,  M. Head-Gordon

 Contributors to earlier versions of Q-Chem not listed above: 
 R. D. Adamson,  J. Baker,  E. F. C. Byrd,  A. K. Chakraborty,  C.-L. Cheng,  
 H. Dachsel,  R. J. Doerksen,  G. Hawkins,  A. Heyden,  S. Hirata,  
 G. Kedziora,  F. J. Keil,  C. Kelley,  P. P. Korambath,  W. Kurlancheek,  
 A. M. Lee,  M. S. Lee,  D. Liotard,  I. Lotan,  P. E. Maslen,  N. Nair,  
 D. Neuhauser,  R. Olson,  B. Peters,  J. Ritchie,  N. E. Schultz,  
 N. Shenvi,  A. C. Simmonett,  K. S. Thanthiriwatte,  Q. Wu,  W. Zhang

 Please cite Q-Chem as follows:
 Y. Shao et al., Mol. Phys. 113, 184-215 (2015)
 DOI: 10.1080/00268976.2014.952696

 Q-Chem 4.4.2 for Intel X86 EM64T Linux

 Parts of Q-Chem use Armadillo 5.200.1 (Boston Tea Smuggler).
 http://arma.sourceforge.net/

 Q-Chem begins on Thu Dec 15 02:36:37 2016  


Host: 0

     Scratch files written to /scratch/cher/qchem12305//
The previous job contains 0 fragments, simply inherited here
FILE_GEOM_ORG=        593

Checking the input file for inconsistencies... 	...done.

--------------------------------------------------------------
User input:
--------------------------------------------------------------

$molecule
   read
$end

$rem
   BASIS 6-311++G**
   JOB_TYPE FREQUENCY
   METHOD B3LYP
$end

--------------------------------------------------------------
 ----------------------------------------------------------------
             Standard Nuclear Orientation (Angstroms)
    I     Atom           X                Y                Z
 ----------------------------------------------------------------
    1      C       0.9562811908    -1.2855658853     0.4074771756
    2      O      -0.4374591476    -1.3740742823     0.1476579039
    3      C      -1.1962557249    -0.2455730431     0.6149505523
    4      C      -0.6880080606     1.0409732059    -0.0480800763
    5      O      -1.3850269931     2.1278181570     0.5482015125
    6      C       0.8177607165     1.1850428682     0.1522732379
    7      C       1.5500418687    -0.0697241350    -0.3020371470
    8      O       2.9270128116     0.1095094667     0.0123177797
    9      O       1.2323186446     2.3390135622    -0.5725274409
   10      C      -2.6546051636    -0.5541617499     0.2937573246
   11      O       1.5821498396    -2.4215716534    -0.1101127314
   12      H      -1.0891360045    -0.1458787398     1.7055661609
   13      H      -0.9022008585     0.9930905219    -1.1225500118
   14      H       1.0145391068     1.3333528801     1.2244927647
   15      H       1.4121341102    -0.2109543210    -1.3816443581
   16      H       1.1166117050    -1.2061972064     1.4950365160
   17      H       3.4108570657    -0.6629107336    -0.3009420791
   18      H       2.1869099267     2.4277785781    -0.4702603637
   19      H      -1.0226130506     2.9403733852     0.1764769912
   20      H      -3.2683998428     0.3038621047     0.5689186184
   21      O      -2.8679644716    -0.7892378652    -1.0901831652
   22      H      -2.9694931097    -1.4191924401     0.8915597558
   23      H      -2.2875463306    -1.5129587853    -1.3529029005
   24      H       1.2788028521    -3.1979718883     0.3733716345
 ----------------------------------------------------------------
 Molecular Point Group                 C1    NOp =  1
 Largest Abelian Subgroup              C1    NOp =  1
 Nuclear Repulsion Energy =   829.1410590693 hartrees
 There are       48 alpha and       48 beta electrons
 Requested basis set is 6-311++G(d,p)
 There are 132 shells and 348 basis functions

 Total QAlloc Memory Limit   2000 MB
 Mega-Array Size        61 MB
 MEM_STATIC part        62 MB
 A cutoff of  1.0D-11 yielded   7658 shell pairs
 There are     53426 function pairs (     57019 Cartesian)

 -------------------------------------------------------
 OpenMP Integral Computing Module                       
 Release: version 1.0, May 2013, Q-Chem Inc. Pittsburgh 
 -------------------------------------------------------
 Integral Job Info:
 Integral job number is                      11
 Integral operator is                         1
 short-range coefficients                     0
 long-range coefficients              100000000
 Omega coefficients                           0
 if combine SR and LR in K                    0
 Integral screening is                        0
 Integral computing path is                   2
 max size of driver memory is            800000
 size of driver memory is                593474
 size of scratch memory is              2260544
 max col of scratch BK array               1296
 max len of scratch array in speh3          155
 max len of scratch index in speh4           18
 max int batch size is                      520
 min int batch size is                       52
 fixed nKL is                                52
 max L of basis functions is                  2
 order of int derivative is                   0
 number of shells is                        132
 number of basis is                         360
 number of cartesian basis is               360
 number of contracted shell pairs          7658
 number of primitive shell pairs          17553
 maxK2 (contraction) of shell pair           36
 max number of K2 of shell pair               1
 max number of CS2 of shell pair           1357
 max number of PS2 of shell pair           2478
 mem total for path MDJ                   95464
 -------------------------------------------------------
 Smallest overlap matrix eigenvalue = 4.36E-06
 Guess from superposition of atomic densities
 Warning:  Energy on first SCF cycle will be non-variational
 A restricted hybrid HF-DFT SCF calculation will be
 performed using Pulay DIIS extrapolation
 Exchange:     0.2000 Hartree-Fock + 0.0800 Slater + 0.7200 B88
 Correlation:  0.1900 VWN1RPA + 0.8100 LYP
 Using SG-1 standard quadrature grid
 SCF converges when DIIS error is below 1.0E-08
 ---------------------------------------
  Cycle       Energy         DIIS Error
 ---------------------------------------
    1    -689.6507611129      3.36E-02
    2    -687.1717800047      4.55E-03
    3    -686.9146392614      6.78E-03
    4    -687.3984878189      6.58E-04
    5    -687.4028499235      2.85E-04
    6    -687.4039122535      5.24E-05
    7    -687.4039318532      3.23E-05
    8    -687.4039421435      4.14E-06
    9    -687.4039426483      1.66E-06
   10    -687.4039427171      4.84E-07
   11    -687.4039426943      1.49E-07
   12    -687.4039426937      3.37E-08
   13    -687.4039426942      7.42E-09 Convergence criterion met
 ---------------------------------------
 SCF time:  CPU 619.74 s  wall 620.28 s
 SCF   energy in the final basis set = -687.4039426942
 Total energy in the final basis set = -687.4039426942

 --------------------------------------------------------------

                    Orbital Energies (a.u.)
 --------------------------------------------------------------

 Alpha MOs
 -- Occupied --
-19.162 -19.156 -19.149 -19.141 -19.134 -19.126 -10.297 -10.243
-10.243 -10.240 -10.235 -10.223  -1.103  -1.060  -1.051  -1.038
 -1.028  -1.023  -0.803  -0.788  -0.706  -0.663  -0.636  -0.603
 -0.583  -0.550  -0.539  -0.531  -0.505  -0.504  -0.483  -0.474
 -0.450  -0.436  -0.425  -0.419  -0.397  -0.393  -0.374  -0.362
 -0.351  -0.342  -0.333  -0.317  -0.302  -0.291  -0.286  -0.281
 -- Virtual --
 -0.022  -0.010  -0.003   0.002   0.015   0.021   0.026   0.033
  0.040   0.050   0.058   0.066   0.070   0.079   0.081   0.087
  0.098   0.099   0.102   0.108   0.110   0.116   0.116   0.122
  0.124   0.131   0.137   0.138   0.141   0.144   0.148   0.156
  0.158   0.160   0.163   0.171   0.176   0.185   0.190   0.197
  0.198   0.201   0.214   0.221   0.224   0.236   0.237   0.243
  0.248   0.250   0.260   0.265   0.270   0.279   0.281   0.289
  0.292   0.294   0.298   0.303   0.309   0.313   0.316   0.324
  0.329   0.333   0.340   0.344   0.347   0.351   0.357   0.360
  0.367   0.381   0.382   0.393   0.398   0.399   0.413   0.419
  0.426   0.436   0.449   0.462   0.487   0.512   0.525   0.537
  0.559   0.565   0.571   0.580   0.590   0.597   0.605   0.619
  0.632   0.638   0.656   0.665   0.683   0.692   0.704   0.713
  0.727   0.732   0.748   0.759   0.775   0.785   0.791   0.809
  0.828   0.916   0.933   0.948   0.985   0.998   1.009   1.037
  1.056   1.073   1.092   1.098   1.110   1.130   1.133   1.139
  1.164   1.170   1.175   1.193   1.212   1.225   1.227   1.246
  1.261   1.268   1.279   1.294   1.305   1.320   1.360   1.377
  1.397   1.416   1.428   1.434   1.449   1.459   1.491   1.496
  1.514   1.530   1.548   1.565   1.568   1.570   1.590   1.597
  1.602   1.625   1.630   1.637   1.654   1.674   1.680   1.699
  1.711   1.727   1.743   1.757   1.768   1.804   1.823   1.828
  1.841   1.851   1.869   1.886   1.898   1.926   1.949   2.003
  2.022   2.041   2.063   2.073   2.080   2.093   2.104   2.114
  2.127   2.158   2.168   2.191   2.204   2.231   2.253   2.270
  2.309   2.326   2.367   2.496   2.505   2.511   2.543   2.570
  2.585   2.590   2.627   2.638   2.645   2.666   2.682   2.722
  2.786   2.794   2.818   2.831   2.860   2.884   2.907   2.917
  2.944   2.951   2.974   2.982   3.000   3.040   3.056   3.083
  3.110   3.118   3.136   3.144   3.153   3.161   3.182   3.199
  3.228   3.242   3.262   3.300   3.305   3.333   3.348   3.361
  3.401   3.419   3.484   3.540   3.777   3.829   3.859   3.878
  3.890   3.907   3.919   3.925   3.970   3.978   4.016   4.050
  4.087   4.166   4.172   4.219   4.313   4.354   5.055   5.069
  5.080   5.087   5.124   5.137   5.328   5.397   5.407   5.414
  5.424   5.449   5.603   5.628   5.643   5.653   5.700   5.788
 23.725  23.763  23.792  23.822  23.846  23.886  49.895  49.904
 49.929  49.947  49.973  49.978
 --------------------------------------------------------------

          Ground-State Mulliken Net Atomic Charges

     Atom                 Charge (a.u.)
  ----------------------------------------
      1 C                    -0.144508
      2 O                    -0.110730
      3 C                    -0.215462
      4 C                    -0.289761
      5 O                    -0.203148
      6 C                    -0.222430
      7 C                    -0.350267
      8 O                    -0.232073
      9 O                    -0.228254
     10 C                    -0.448462
     11 O                    -0.239368
     12 H                     0.196112
     13 H                     0.254193
     14 H                     0.243489
     15 H                     0.282854
     16 H                     0.221709
     17 H                     0.268077
     18 H                     0.262368
     19 H                     0.268582
     20 H                     0.205286
     21 O                    -0.199072
     22 H                     0.162078
     23 H                     0.253407
     24 H                     0.265380
  ----------------------------------------
  Sum of atomic charges =     0.000000

 -----------------------------------------------------------------
                    Cartesian Multipole Moments
 -----------------------------------------------------------------
    Charge (ESU x 10^10)
                 0.0000
    Dipole Moment (Debye)
         X       2.2873      Y      -1.9911      Z       1.6918
       Tot       3.4726
    Quadrupole Moments (Debye-Ang)
        XX     -77.7089     XY       0.0616     YY     -66.7057
        XZ      -3.7994     YZ      -3.2032     ZZ     -72.8461
    Octopole Moments (Debye-Ang^2)
       XXX      41.3235    XXY      -3.1473    XYY       8.7678
       YYY     -17.3771    XXZ       6.1837    XYZ       0.9496
       YYZ       5.6650    XZZ       6.5449    YZZ      -8.4566
       ZZZ      -2.6082
    Hexadecapole Moments (Debye-Ang^3)
      XXXX   -1477.7068   XXXY     -20.3014   XXYY    -373.1307
      XYYY     -14.0758   YYYY    -790.5015   XXXZ     -88.0001
      XXYZ     -14.5098   XYYZ      29.1963   YYYZ     -22.9102
      XXZZ    -295.8463   XYZZ       3.1185   YYZZ    -198.1390
      XZZZ       2.9045   YZZZ       3.9449   ZZZZ    -214.2351
 -----------------------------------------------------------------
 Calculating MO derivatives via CPSCF
   1         3          72      0.199291    0.018707
   2         3          72      0.024758    0.002348
   3         3          72      0.001756    0.000183
   4        39          36      0.000087    0.000012
   5        75           0      0.000000    0.000000    Roots Converged
 Calculating analytic Hessian of the SCF energy
 Polarizability Matrix (a.u.)
            1           2           3
    1-105.9828454   1.3936674   1.9175921
    2   1.3936674 -99.5673037   0.0743928
    3   1.9175921   0.0743928 -83.4324717

 Direct stationary perturbation theory relativistic correction:

 rels  =       0.232670669082
 relv  =      -1.157530249650
 rel2e =       0.533701815324
 E_rel =      -0.391157765244

 Hessian of the SCF Energy
            1           2           3           4           5           6
    1   0.4180173   0.0039237   0.0021001  -0.1664265  -0.0184495  -0.0280266
    2   0.0039237   0.5354965   0.0102821  -0.0500604  -0.0895835  -0.0222888
    3   0.0021001   0.0102821   0.6070750  -0.0452526  -0.0126946  -0.0841574
    4  -0.1664265  -0.0500604  -0.0452526   0.4145460  -0.0568117   0.0164849
    5  -0.0184495  -0.0895835  -0.0126946  -0.0568117   0.2878899   0.0886434
    6  -0.0280266  -0.0222888  -0.0841574   0.0164849   0.0886434   0.1485446
    7  -0.0333016   0.0308287   0.0121169  -0.0976369   0.0157646   0.0057067
    8   0.0195797  -0.0032227   0.0030933   0.0415105  -0.1471242  -0.0401259
    9   0.0046359   0.0056798  -0.0006617   0.0174984  -0.0404095  -0.0839551
   10   0.0074433   0.0054013  -0.0013866  -0.0014014   0.0267154  -0.0058569
   11   0.0032607  -0.0011435   0.0013086   0.0004295  -0.0323404   0.0035504
   12  -0.0041786  -0.0003381   0.0004177   0.0007900  -0.0190372   0.0056206
   13  -0.0031694  -0.0023403   0.0003609   0.0035519  -0.0045686   0.0005757
   14  -0.0050910   0.0013933  -0.0010041   0.0011860  -0.0120889   0.0033573
   15   0.0010154   0.0004263  -0.0005165  -0.0007467   0.0052723   0.0008070
   16   0.0148909  -0.0047483  -0.0064817  -0.0035111   0.0032716  -0.0001536
   17   0.0032083  -0.0320607  -0.0029789   0.0040452   0.0030156  -0.0004782
   18  -0.0111336   0.0119568   0.0072412  -0.0006238  -0.0026864  -0.0000227
   19  -0.0706300  -0.0295997   0.0212565  -0.0343856  -0.0261882   0.0111776
   20  -0.0139755  -0.1343046   0.0373719  -0.0014443   0.0028763  -0.0007458
   21   0.0236712   0.0524195  -0.1218318  -0.0088599  -0.0085807   0.0062097
   22  -0.0357140  -0.0004555  -0.0082456  -0.0063577  -0.0071294   0.0038686
   23  -0.0253639  -0.0007204  -0.0101596  -0.0097963  -0.0039706   0.0032412
   24   0.0093274  -0.0005359   0.0051369   0.0043595   0.0028268   0.0013835
   25  -0.0038979   0.0020618   0.0006662   0.0031524  -0.0007235  -0.0002819
   26   0.0103413   0.0007085  -0.0048687  -0.0018354   0.0008720  -0.0003104
   27   0.0006861  -0.0017786   0.0003607  -0.0002102   0.0008050   0.0003439
   28  -0.0003758   0.0020328   0.0019394  -0.0371638   0.0073139  -0.0022716
   29  -0.0014773  -0.0038231  -0.0036314   0.0431811  -0.0013883   0.0033093
   30  -0.0013879  -0.0014527  -0.0026676   0.0147647  -0.0003408   0.0002855
   31  -0.0895367   0.0236182   0.0414171  -0.0424824   0.0508599   0.0204222
   32   0.0501222  -0.1904424  -0.0653449   0.0265072  -0.0070722  -0.0014046
   33   0.0349203  -0.0303064  -0.1197947   0.0076803  -0.0000621   0.0084010
   34   0.0038664   0.0004933   0.0039904  -0.0033275   0.0096614   0.0213092
   35  -0.0047581   0.0004039  -0.0022029   0.0071744  -0.0124060  -0.0327563
   36  -0.0026801   0.0002076  -0.0000342   0.0066059  -0.0115901  -0.0086015
   37  -0.0006209  -0.0002608  -0.0001915   0.0001653   0.0002215  -0.0007040
   38   0.0000239  -0.0000095   0.0002576  -0.0003518   0.0018893  -0.0014279
   39   0.0002553   0.0002359  -0.0002166  -0.0005242   0.0003452   0.0018352
   40  -0.0003266  -0.0008181   0.0002284   0.0000066  -0.0002636   0.0003082
   41  -0.0002744   0.0009773  -0.0024695  -0.0000953  -0.0004290   0.0005758
   42   0.0004234   0.0008818  -0.0016057  -0.0001458  -0.0001704   0.0004171
   43   0.0020174   0.0008842   0.0122624   0.0015933   0.0009393  -0.0005488
   44   0.0003697   0.0011245   0.0308030   0.0011261   0.0009215  -0.0018741
   45  -0.0010084  -0.0021881  -0.0203280   0.0005631  -0.0005449   0.0024753
   46  -0.0475188  -0.0039814  -0.0266861  -0.0287454  -0.0008072  -0.0378113
   47  -0.0039225  -0.0556893   0.0001137  -0.0032200   0.0045948  -0.0050355
   48  -0.0254892  -0.0047501  -0.2788327  -0.0118331  -0.0009308  -0.0029184
   49  -0.0026808   0.0012949   0.0018324   0.0019879  -0.0001258  -0.0003805
   50  -0.0038893   0.0040799   0.0003779   0.0003241  -0.0014168   0.0001602
   51   0.0020084  -0.0011713   0.0008947  -0.0010220   0.0000779  -0.0003252
   52  -0.0008952  -0.0002346   0.0000575  -0.0001591  -0.0000041   0.0000547
   53  -0.0012411  -0.0003007   0.0004420   0.0013798   0.0000920  -0.0001664
   54  -0.0001694  -0.0001237   0.0001905  -0.0000208  -0.0001550  -0.0001164
   55   0.0014341   0.0002165   0.0000039  -0.0006395   0.0022127  -0.0001966
   56  -0.0006161  -0.0004660  -0.0000020  -0.0000392  -0.0015368   0.0006510
   57  -0.0001432   0.0001871   0.0000324   0.0003447  -0.0013244   0.0006791
   58   0.0013924   0.0009880   0.0009464  -0.0084085  -0.0011820  -0.0018995
   59  -0.0001135   0.0006336   0.0001186  -0.0028742   0.0006590   0.0000906
   60   0.0004563  -0.0000458   0.0006311  -0.0034251  -0.0000453   0.0005644
   61   0.0025153  -0.0012714  -0.0015325  -0.0001601  -0.0003490  -0.0026894
   62   0.0001984   0.0000828   0.0007240   0.0005984   0.0017299   0.0014145
   63   0.0020542  -0.0002276   0.0000106   0.0003906  -0.0000310   0.0027980
   64  -0.0003332  -0.0000544  -0.0001767   0.0035590   0.0001822  -0.0003170
   65   0.0000490   0.0001068   0.0000517   0.0002979   0.0016356  -0.0003474
   66   0.0000215  -0.0001066   0.0000534   0.0001663  -0.0000162   0.0001164
   67  -0.0022569   0.0006301   0.0003714   0.0012261   0.0005186   0.0015927
   68  -0.0008461   0.0003042   0.0003620   0.0006923  -0.0002526   0.0014628
   69  -0.0020020   0.0011042   0.0007310   0.0020796   0.0007907   0.0005715
   70   0.0061070   0.0214512  -0.0095965   0.0010171  -0.0010585  -0.0003628
   71  -0.0110582  -0.0335448   0.0200501  -0.0019239   0.0034334   0.0005046
   72  -0.0053562  -0.0180675   0.0078718   0.0009359  -0.0001420  -0.0009561
            7           8           9          10          11          12
    1  -0.0333016   0.0195797   0.0046359   0.0074433   0.0032607  -0.0041786
    2   0.0308287  -0.0032227   0.0056798   0.0054013  -0.0011435  -0.0003381
    3   0.0121169   0.0030933  -0.0006617  -0.0013866   0.0013086   0.0004177
    4  -0.0976369   0.0415105   0.0174984  -0.0014014   0.0004295   0.0007900
    5   0.0157646  -0.1471242  -0.0404095   0.0267154  -0.0323404  -0.0190372
    6   0.0057067  -0.0401259  -0.0839551  -0.0058569   0.0035504   0.0056206
    7   0.4941468   0.0352759   0.0185726  -0.0975164  -0.0339186   0.0119739
    8   0.0352759   0.4421016   0.0045003  -0.0353776  -0.1240745   0.0419821
    9   0.0185726   0.0045003   0.5848951   0.0153643   0.0472531  -0.1105538
   10  -0.0975164  -0.0353776   0.0153643   0.4814194   0.0129039   0.0169803
   11  -0.0339186  -0.1240745   0.0472531   0.0129039   0.4956516  -0.0078982
   12   0.0119739   0.0419821  -0.1105538   0.0169803  -0.0078982   0.5971573
   13   0.0059132  -0.0012486  -0.0045088  -0.1058137   0.0249871   0.0431180
   14   0.0213349  -0.0339314  -0.0184810   0.0598300  -0.1586839  -0.0544989
   15  -0.0062477   0.0060388   0.0070675   0.0424787  -0.0254963  -0.1073440
   16  -0.0071756  -0.0154330   0.0017285  -0.1664941   0.0024815  -0.0301128
   17  -0.0312685  -0.0047677  -0.0024191  -0.0221917  -0.0742925  -0.0034557
   18   0.0169744   0.0030827   0.0023724  -0.0245416  -0.0026048  -0.0876645
   19   0.0001499  -0.0025411   0.0016250  -0.0179867   0.0253845   0.0113164
   20  -0.0024805   0.0054459   0.0012024   0.0101294   0.0067625   0.0016577
   21   0.0016045  -0.0017247  -0.0000450   0.0007886   0.0048758   0.0016250
   22   0.0026986  -0.0015753  -0.0018926   0.0036287   0.0035149   0.0008546
   23   0.0019473  -0.0038561  -0.0008336  -0.0010848  -0.0058366  -0.0017732
   24  -0.0007112   0.0008385  -0.0001038  -0.0002729  -0.0021214  -0.0005971
   25  -0.0101552   0.0043707  -0.0016744  -0.0203080  -0.0407572   0.0263757
   26  -0.0008607   0.0014203  -0.0011976  -0.0101625  -0.0149993   0.0069971
   27  -0.0000491  -0.0010501   0.0001642   0.0031625   0.0009876   0.0014221
   28  -0.1677095  -0.0193246  -0.0069331  -0.0128869  -0.0131708   0.0021248
   29  -0.0385352  -0.0843554  -0.0019921  -0.0317112  -0.0050416  -0.0041281
   30  -0.0209194   0.0031134  -0.0757446   0.0181725   0.0005309   0.0075589
   31  -0.0029154  -0.0065199  -0.0041434  -0.0018415  -0.0010698   0.0011918
   32   0.0004327   0.0054088   0.0016248  -0.0014899   0.0011478  -0.0001248
   33  -0.0004161   0.0015982   0.0017193   0.0005708   0.0000119  -0.0004129
   34  -0.0573612  -0.0050991  -0.0307481   0.0022141  -0.0016730   0.0128129
   35  -0.0025074  -0.0486176  -0.0102024   0.0023714   0.0009749   0.0288455
   36  -0.0294406  -0.0108274  -0.2845779  -0.0020572  -0.0003744  -0.0180101
   37   0.0037009  -0.0006595   0.0129381  -0.0619468  -0.0030577  -0.0557924
   38   0.0053620   0.0003361   0.0286325  -0.0022683  -0.0499758   0.0005496
   39  -0.0010566   0.0016098  -0.0149615  -0.0539758  -0.0014546  -0.2850879
   40   0.0015044   0.0014362  -0.0014499  -0.0094343  -0.0073383  -0.0335799
   41   0.0003223   0.0003006  -0.0010221  -0.0000114  -0.0002507  -0.0037148
   42   0.0004108   0.0003985  -0.0003950  -0.0018764  -0.0028098  -0.0060286
   43  -0.0003305   0.0002608   0.0003221   0.0002757   0.0001146   0.0007714
   44   0.0002387  -0.0002325  -0.0001271  -0.0012451   0.0003319  -0.0005636
   45   0.0001952   0.0001151  -0.0001242  -0.0009280  -0.0003345  -0.0008182
   46   0.0036111  -0.0048919  -0.0042476  -0.0006119  -0.0000260   0.0005095
   47   0.0001949   0.0007072   0.0003523  -0.0003987  -0.0001361   0.0002212
   48   0.0010889  -0.0008276   0.0001670  -0.0002048  -0.0000558  -0.0000942
   49  -0.0003728   0.0008218   0.0002604   0.0007455   0.0018780   0.0006746
   50   0.0001594   0.0002506  -0.0000375  -0.0001119   0.0002580  -0.0000748
   51   0.0002428  -0.0003913  -0.0000857  -0.0000019   0.0003546   0.0008571
   52  -0.0004393   0.0003056  -0.0002819  -0.0003202  -0.0019236   0.0022710
   53  -0.0022777   0.0011239  -0.0002125  -0.0006869  -0.0067461   0.0037935
   54   0.0010538   0.0000813   0.0008835   0.0002436   0.0027381  -0.0023326
   55  -0.0028236   0.0014629   0.0017887   0.0060053   0.0232579  -0.0077503
   56   0.0036273  -0.0022960  -0.0041550  -0.0103735  -0.0318383   0.0131241
   57   0.0013829  -0.0007284  -0.0020307  -0.0057206  -0.0204008   0.0060041
   58  -0.0145409   0.0256071   0.0075317  -0.0001100   0.0015194   0.0009663
   59  -0.0026878   0.0058305   0.0023655   0.0002236   0.0001640   0.0002239
   60   0.0009832   0.0055481   0.0024036   0.0004496  -0.0005370   0.0001867
   61  -0.0064084  -0.0050895  -0.0391210   0.0013895   0.0017741   0.0017902
   62  -0.0019367  -0.0018943  -0.0133418   0.0008306   0.0004315   0.0002034
   63  -0.0117455  -0.0097473  -0.0311619   0.0004763   0.0026978  -0.0025455
   64  -0.0138303  -0.0299496   0.0157609  -0.0065466   0.0018972  -0.0023284
   65  -0.0005822  -0.0073720   0.0036658  -0.0008048   0.0006117  -0.0012796
   66  -0.0017873  -0.0044084   0.0047537  -0.0018719   0.0000482   0.0003017
   67   0.0020627  -0.0035082  -0.0038151  -0.0003076  -0.0004927  -0.0005140
   68   0.0012521  -0.0002572  -0.0003922  -0.0001537  -0.0008579  -0.0008923
   69   0.0002664  -0.0024603  -0.0003777  -0.0000329  -0.0003726   0.0004070
   70  -0.0012701   0.0005869   0.0007892   0.0004049   0.0000245  -0.0002649
   71   0.0003149  -0.0009242  -0.0004531  -0.0003338  -0.0001164   0.0001811
   72  -0.0001995   0.0002913   0.0003522   0.0000405   0.0001033  -0.0000688
           13          14          15          16          17          18
    1  -0.0031694  -0.0050910   0.0010154   0.0148909   0.0032083  -0.0111336
    2  -0.0023403   0.0013933   0.0004263  -0.0047483  -0.0320607   0.0119568
    3   0.0003609  -0.0010041  -0.0005165  -0.0064817  -0.0029789   0.0072412
    4   0.0035519   0.0011860  -0.0007467  -0.0035111   0.0040452  -0.0006238
    5  -0.0045686  -0.0120889   0.0052723   0.0032716   0.0030156  -0.0026864
    6   0.0005757   0.0033573   0.0008070  -0.0001536  -0.0004782  -0.0000227
    7   0.0059132   0.0213349  -0.0062477  -0.0071756  -0.0312685   0.0169744
    8  -0.0012486  -0.0339314   0.0060388  -0.0154330  -0.0047677   0.0030827
    9  -0.0045088  -0.0184810   0.0070675   0.0017285  -0.0024191   0.0023724
   10  -0.1058137   0.0598300   0.0424787  -0.1664941  -0.0221917  -0.0245416
   11   0.0249871  -0.1586839  -0.0254963   0.0024815  -0.0742925  -0.0026048
   12   0.0431180  -0.0544989  -0.1073440  -0.0301128  -0.0034557  -0.0876645
   13   0.2252369   0.0716822  -0.1559911  -0.0283626   0.0418568   0.0212300
   14   0.0716822   0.5863728  -0.0889153   0.0125243  -0.0148445  -0.0044959
   15  -0.1559911  -0.0889153   0.2015810   0.0037319  -0.0033521   0.0004548
   16  -0.0283626   0.0125243   0.0037319   0.5135790   0.0023043   0.0260715
   17   0.0418568  -0.0148445  -0.0033521   0.0023043   0.4813869   0.0209602
   18   0.0212300  -0.0044959   0.0004548   0.0260715   0.0209602   0.5767871
   19  -0.0049559  -0.0004835  -0.0007329  -0.0959949   0.0499475   0.0198211
   20  -0.0068999   0.0028172   0.0009845   0.0225621  -0.1391249  -0.0353212
   21  -0.0016119   0.0008065   0.0011331   0.0147848  -0.0373313  -0.1007003
   22  -0.0034114   0.0024965   0.0008871  -0.0413977   0.0012605  -0.0051735
   23   0.0036231  -0.0004017  -0.0005472   0.0373438   0.0019507   0.0086500
   24   0.0008176  -0.0003942   0.0003270   0.0123314   0.0021009   0.0035911
   25   0.0013010  -0.0021346  -0.0002672  -0.0991359  -0.0446159   0.0236997
   26   0.0006243   0.0037615   0.0002507  -0.0065074  -0.1548745   0.0672382
   27   0.0004434   0.0004268   0.0014416  -0.0005691   0.0630705  -0.1111914
   28  -0.0017565   0.0007897   0.0001171  -0.0001565  -0.0002795   0.0004791
   29   0.0010263   0.0008248  -0.0004317   0.0019070  -0.0042541   0.0026197
   30  -0.0000713  -0.0004297  -0.0006090  -0.0016850   0.0029003  -0.0031288
   31   0.0007836   0.0015114  -0.0002586  -0.0016703  -0.0012024   0.0014395
   32   0.0009871  -0.0009669  -0.0001290  -0.0054130  -0.0001395   0.0039717
   33  -0.0001339  -0.0002186   0.0002487   0.0022694   0.0013274  -0.0023190
   34   0.0000701   0.0007499  -0.0008063   0.0007250   0.0002804   0.0012308
   35  -0.0003028   0.0024215  -0.0011593   0.0013752   0.0006169   0.0008418
   36  -0.0003763  -0.0002977   0.0021435  -0.0011267  -0.0007465  -0.0005045
   37   0.0013669   0.0085562   0.0232128  -0.0105114  -0.0004015  -0.0346878
   38   0.0039217  -0.0117169  -0.0348250  -0.0033293   0.0019366  -0.0024749
   39   0.0050555  -0.0119214  -0.0119937  -0.0020907   0.0015850  -0.0057391
   40   0.0037974  -0.0005445   0.0015249  -0.0601011  -0.0066829  -0.0455076
   41   0.0002646   0.0003070   0.0010901  -0.0077985  -0.0553957  -0.0438395
   42   0.0009094   0.0007631   0.0020614  -0.0440385  -0.0422295  -0.2707508
   43  -0.0002242  -0.0000421  -0.0003490   0.0026094   0.0013970   0.0171969
   44   0.0004563  -0.0000376   0.0006439  -0.0008658  -0.0037758  -0.0290114
   45   0.0002830   0.0001078   0.0005780   0.0007360  -0.0005012  -0.0107781
   46   0.0002654   0.0003994  -0.0000456  -0.0001722   0.0007210   0.0000292
   47   0.0002065   0.0000424  -0.0001264  -0.0003283   0.0013513   0.0016211
   48  -0.0000560   0.0002985   0.0001660   0.0003129  -0.0015451  -0.0011647
   49  -0.0008597   0.0000890   0.0000875  -0.0083818  -0.0027583  -0.0025624
   50  -0.0002419   0.0000399   0.0000647  -0.0007993  -0.0007029   0.0005992
   51  -0.0003404   0.0001609  -0.0000245  -0.0014351  -0.0003140  -0.0005852
   52   0.0007582  -0.0003484  -0.0002067  -0.0111356  -0.0005607  -0.0023892
   53   0.0010100   0.0006755  -0.0005551  -0.0376767  -0.0067980  -0.0030352
   54  -0.0001248   0.0000464   0.0000304   0.0243597   0.0050092   0.0003862
   55  -0.0962598  -0.1711816   0.0935606   0.0005166   0.0055118  -0.0012898
   56  -0.1330705  -0.3649011   0.1402770  -0.0000286   0.0009395   0.0011711
   57   0.0910888   0.1749458  -0.0984804   0.0006778  -0.0007553   0.0015794
   58   0.0006612  -0.0003964  -0.0002088  -0.0001742   0.0003068  -0.0000928
   59  -0.0010328  -0.0011561   0.0003309  -0.0000070   0.0000368  -0.0001417
   60  -0.0003920  -0.0000961  -0.0002031  -0.0000661   0.0000994  -0.0000141
   61   0.0008251  -0.0013877  -0.0008790   0.0006072   0.0007410  -0.0010350
   62  -0.0003221  -0.0006740  -0.0003736   0.0005186   0.0003025  -0.0008953
   63  -0.0001781  -0.0003681   0.0011537   0.0009801  -0.0001368   0.0008176
   64   0.0007404   0.0001801  -0.0001610   0.0010130  -0.0014209   0.0009681
   65  -0.0005556  -0.0001026   0.0000632   0.0005041  -0.0003243   0.0002335
   66  -0.0000451   0.0001689   0.0001133   0.0001935  -0.0003194   0.0002744
   67  -0.0003054   0.0006614   0.0002511  -0.0000224  -0.0004530   0.0000444
   68  -0.0001321   0.0005107   0.0005104  -0.0003537  -0.0000743   0.0001474
   69  -0.0000056   0.0001593  -0.0001028  -0.0001569  -0.0001693   0.0000293
   70  -0.0001526  -0.0003812   0.0000335   0.0004563   0.0002545  -0.0001478
   71   0.0000692   0.0003391  -0.0000419  -0.0015040  -0.0001076   0.0014128
   72  -0.0000471  -0.0001205  -0.0000327  -0.0002613  -0.0003205   0.0010297
           19          20          21          22          23          24
    1  -0.0706300  -0.0139755   0.0236712  -0.0357140  -0.0253639   0.0093274
    2  -0.0295997  -0.1343046   0.0524195  -0.0004555  -0.0007204  -0.0005359
    3   0.0212565   0.0373719  -0.1218318  -0.0082456  -0.0101596   0.0051369
    4  -0.0343856  -0.0014443  -0.0088599  -0.0063577  -0.0097963   0.0043595
    5  -0.0261882   0.0028763  -0.0085807  -0.0071294  -0.0039706   0.0028268
    6   0.0111776  -0.0007458   0.0062097   0.0038686   0.0032412   0.0013835
    7   0.0001499  -0.0024805   0.0016045   0.0026986   0.0019473  -0.0007112
    8  -0.0025411   0.0054459  -0.0017247  -0.0015753  -0.0038561   0.0008385
    9   0.0016250   0.0012024  -0.0000450  -0.0018926  -0.0008336  -0.0001038
   10  -0.0179867   0.0101294   0.0007886   0.0036287  -0.0010848  -0.0002729
   11   0.0253845   0.0067625   0.0048758   0.0035149  -0.0058366  -0.0021214
   12   0.0113164   0.0016577   0.0016250   0.0008546  -0.0017732  -0.0005971
   13  -0.0049559  -0.0068999  -0.0016119  -0.0034114   0.0036231   0.0008176
   14  -0.0004835   0.0028172   0.0008065   0.0024965  -0.0004017  -0.0003942
   15  -0.0007329   0.0009845   0.0011331   0.0008871  -0.0005472   0.0003270
   16  -0.0959949   0.0225621   0.0147848  -0.0413977   0.0373438   0.0123314
   17   0.0499475  -0.1391249  -0.0373313   0.0012605   0.0019507   0.0021009
   18   0.0198211  -0.0353212  -0.1007003  -0.0051735   0.0086500   0.0035911
   19   0.4812765  -0.0118479   0.0018779  -0.1994391   0.0038153  -0.0245103
   20  -0.0118479   0.5026928   0.0273268  -0.0373112  -0.0882419  -0.0218571
   21   0.0018779   0.0273268   0.5996998  -0.0430601  -0.0147660  -0.0809579
   22  -0.1994391  -0.0373112  -0.0430601   0.4444402  -0.1655559  -0.0223144
   23   0.0038153  -0.0882419  -0.0147660  -0.1655559   0.4333295   0.1656216
   24  -0.0245103  -0.0218571  -0.0809579  -0.0223144   0.1656216   0.1322247
   25   0.0030317   0.0068096  -0.0072711   0.0026806   0.0026333  -0.0009919
   26  -0.0165848  -0.0468444   0.0266069  -0.0000810   0.0026742   0.0001787
   27   0.0000611   0.0018335   0.0038216  -0.0004230  -0.0012865   0.0017243
   28  -0.0006720   0.0002282  -0.0000093   0.0004395  -0.0001085  -0.0000089
   29   0.0002364  -0.0007334   0.0004183   0.0004776   0.0005469  -0.0001822
   30  -0.0003582   0.0001815   0.0006460   0.0004435   0.0000253  -0.0002563
   31   0.0034028  -0.0063355  -0.0060260   0.0028437  -0.0024737   0.0011825
   32   0.0186445  -0.0475235  -0.0150981  -0.0004154   0.0004781   0.0002825
   33  -0.0075744   0.0150422   0.0094284  -0.0002677  -0.0002285   0.0013973
   34  -0.0003317  -0.0000047  -0.0001117  -0.0001693  -0.0001662  -0.0000425
   35   0.0002399  -0.0003672   0.0003579   0.0001572   0.0003924  -0.0000644
   36  -0.0000374  -0.0000028   0.0000396   0.0003848   0.0000933   0.0000845
   37   0.0006131  -0.0009968  -0.0015993  -0.0002291   0.0001309   0.0006798
   38   0.0003019  -0.0002679   0.0001550  -0.0001035   0.0001014   0.0000931
   39  -0.0002898  -0.0008233  -0.0007061   0.0001799   0.0001801   0.0004627
   40   0.0029009   0.0061124   0.0164901   0.0018100  -0.0009735  -0.0001314
   41  -0.0049632  -0.0060473  -0.0285863  -0.0011688   0.0017527   0.0016952
   42  -0.0038762  -0.0047980  -0.0117471  -0.0002113   0.0008278   0.0015931
   43  -0.0486714  -0.0004789  -0.0175160  -0.0230508  -0.0072469  -0.0383254
   44  -0.0026598  -0.0563120  -0.0302408  -0.0031451   0.0023238  -0.0049674
   45  -0.0192580  -0.0296876  -0.2922297  -0.0095511  -0.0007795  -0.0012208
   46   0.0039848  -0.0010857   0.0117876   0.0018297   0.0012751  -0.0008838
   47   0.0029201   0.0023529   0.0270268   0.0007509   0.0011302  -0.0022453
   48  -0.0040544  -0.0000698  -0.0169301   0.0010595  -0.0007717   0.0027220
   49  -0.0245645   0.0338924   0.0144431  -0.1500865   0.1632067   0.0597532
   50  -0.0067500   0.0049357   0.0018038   0.2082079  -0.3456204  -0.1409298
   51  -0.0083109   0.0088089   0.0022803   0.0830992  -0.1479553  -0.0661491
   52   0.0028994   0.0014842  -0.0009763  -0.0007174  -0.0005389   0.0000027
   53  -0.0042216  -0.0016436  -0.0005807   0.0005848   0.0021598  -0.0004007
   54  -0.0004708   0.0003032   0.0015074   0.0005290   0.0003380  -0.0013095
   55  -0.0000757  -0.0000285   0.0004275   0.0000239  -0.0004543   0.0000274
   56  -0.0002325  -0.0009064   0.0000169  -0.0006463   0.0005008   0.0000243
   57   0.0000379   0.0004559  -0.0001314   0.0001928  -0.0000759  -0.0001496
   58   0.0000593   0.0003651  -0.0001474  -0.0001314  -0.0003136   0.0000523
   59   0.0000233   0.0000645   0.0000192   0.0000613  -0.0000280  -0.0000012
   60  -0.0000497   0.0000912  -0.0001489  -0.0001268  -0.0000947   0.0000517
   61   0.0006362  -0.0000080   0.0000459  -0.0007202  -0.0000455  -0.0000109
   62   0.0003400  -0.0003287  -0.0000214  -0.0003347   0.0002686  -0.0000257
   63   0.0002494  -0.0000806  -0.0006131  -0.0003717  -0.0000467   0.0003313
   64   0.0003337  -0.0003341   0.0000188  -0.0000370   0.0002616  -0.0000459
   65   0.0002379  -0.0001821   0.0000114  -0.0001607   0.0001293  -0.0000371
   66  -0.0000205  -0.0000357  -0.0000991  -0.0000251  -0.0000037   0.0000491
   67  -0.0002688  -0.0003067  -0.0001333   0.0005364   0.0002730   0.0000501
   68  -0.0003353   0.0000935  -0.0002099   0.0002749  -0.0001093   0.0000949
   69   0.0000294  -0.0002192   0.0004612   0.0003492   0.0002296  -0.0002218
   70  -0.0013121   0.0019547   0.0013822   0.0005304  -0.0003882  -0.0003343
   71   0.0043162  -0.0052132  -0.0047050   0.0002961   0.0010467   0.0000060
   72   0.0020912  -0.0016189  -0.0007119  -0.0001854   0.0001153  -0.0001131
           25          26          27          28          29          30
    1  -0.0038979   0.0103413   0.0006861  -0.0003758  -0.0014773  -0.0013879
    2   0.0020618   0.0007085  -0.0017786   0.0020328  -0.0038231  -0.0014527
    3   0.0006662  -0.0048687   0.0003607   0.0019394  -0.0036314  -0.0026676
    4   0.0031524  -0.0018354  -0.0002102  -0.0371638   0.0431811   0.0147647
    5  -0.0007235   0.0008720   0.0008050   0.0073139  -0.0013883  -0.0003408
    6  -0.0002819  -0.0003104   0.0003439  -0.0022716   0.0033093   0.0002855
    7  -0.0101552  -0.0008607  -0.0000491  -0.1677095  -0.0385352  -0.0209194
    8   0.0043707   0.0014203  -0.0010501  -0.0193246  -0.0843554   0.0031134
    9  -0.0016744  -0.0011976   0.0001642  -0.0069331  -0.0019921  -0.0757446
   10  -0.0203080  -0.0101625   0.0031625  -0.0128869  -0.0317112   0.0181725
   11  -0.0407572  -0.0149993   0.0009876  -0.0131708  -0.0050416   0.0005309
   12   0.0263757   0.0069971   0.0014221   0.0021248  -0.0041281   0.0075589
   13   0.0013010   0.0006243   0.0004434  -0.0017565   0.0010263  -0.0000713
   14  -0.0021346   0.0037615   0.0004268   0.0007897   0.0008248  -0.0004297
   15  -0.0002672   0.0002507   0.0014416   0.0001171  -0.0004317  -0.0006090
   16  -0.0991359  -0.0065074  -0.0005691  -0.0001565   0.0019070  -0.0016850
   17  -0.0446159  -0.1548745   0.0630705  -0.0002795  -0.0042541   0.0029003
   18   0.0236997   0.0672382  -0.1111914   0.0004791   0.0026197  -0.0031288
   19   0.0030317  -0.0165848   0.0000611  -0.0006720   0.0002364  -0.0003582
   20   0.0068096  -0.0468444   0.0018335   0.0002282  -0.0007334   0.0001815
   21  -0.0072711   0.0266069   0.0038216  -0.0000093   0.0004183   0.0006460
   22   0.0026806  -0.0000810  -0.0004230   0.0004395   0.0004776   0.0004435
   23   0.0026333   0.0026742  -0.0012865  -0.0001085   0.0005469   0.0000253
   24  -0.0009919   0.0001787   0.0017243  -0.0000089  -0.0001822  -0.0002563
   25   0.6169386   0.0902737   0.0314255   0.0008791  -0.0022467   0.0025568
   26   0.0902737   0.2522733  -0.1195358   0.0007444  -0.0003685   0.0010463
   27   0.0314255  -0.1195358   0.1420999  -0.0006909  -0.0000954  -0.0002804
   28   0.0008791   0.0007444  -0.0006909   0.5034384  -0.0518347  -0.0508881
   29  -0.0022467  -0.0003685  -0.0000954  -0.0518347   0.6235256  -0.0130406
   30   0.0025568   0.0010463  -0.0002804  -0.0508881  -0.0130406   0.4852064
   31   0.0012390  -0.0007796  -0.0001901  -0.0003493   0.0033895   0.0017460
   32   0.0004608  -0.0052472   0.0007510  -0.0003382  -0.0018919  -0.0013096
   33  -0.0004322   0.0014055   0.0005373  -0.0004626  -0.0005789  -0.0002448
   34  -0.0001099  -0.0000308  -0.0002599   0.0016624  -0.0017041  -0.0303359
   35  -0.0002857  -0.0001238  -0.0003582  -0.0024295  -0.0003290  -0.0063080
   36   0.0000288   0.0001509   0.0006186   0.0000982   0.0010986  -0.0074561
   37   0.0032003   0.0010057   0.0011446   0.0003340   0.0001930   0.0012484
   38   0.0006748   0.0006559  -0.0006298   0.0004984   0.0009069   0.0007627
   39   0.0005833  -0.0001472   0.0013925  -0.0011323  -0.0004238  -0.0019424
   40   0.0035928  -0.0042280   0.0143748  -0.0001552   0.0000884  -0.0002024
   41   0.0001378  -0.0083514   0.0385111  -0.0000162   0.0000605  -0.0000423
   42   0.0031667   0.0131435  -0.0200330  -0.0003034  -0.0002685   0.0001270
   43   0.0003367  -0.0012987  -0.0012713   0.0000595   0.0000086   0.0001746
   44  -0.0008454   0.0033002   0.0015633  -0.0000040   0.0000692  -0.0000526
   45  -0.0004805   0.0004945   0.0023784  -0.0000343  -0.0000137  -0.0002100
   46   0.0000467  -0.0004516  -0.0001945  -0.0001635  -0.0000411  -0.0001977
   47   0.0000714  -0.0004572  -0.0006663  -0.0000257   0.0001688   0.0000133
   48   0.0000844   0.0003682   0.0008263  -0.0004434   0.0003539   0.0001873
   49   0.0010278  -0.0009007   0.0002349  -0.0000702  -0.0001507  -0.0000445
   50   0.0004505   0.0005359  -0.0000022   0.0000330  -0.0000595  -0.0000321
   51  -0.0001882   0.0001274  -0.0001045   0.0000332   0.0000920   0.0001226
   52  -0.5038501  -0.0571686  -0.0475784  -0.0000376  -0.0001961   0.0001963
   53  -0.0154179  -0.0337942   0.0173015   0.0000683  -0.0005401   0.0004554
   54  -0.0755258   0.0096102  -0.0247665   0.0000167   0.0003432  -0.0001830
   55   0.0012910  -0.0015702  -0.0004494  -0.0003440  -0.0000843   0.0004692
   56  -0.0007560  -0.0003896   0.0000224   0.0001428   0.0002830  -0.0000643
   57  -0.0003511  -0.0005403  -0.0012252   0.0002256  -0.0001315   0.0001702
   58   0.0002731  -0.0001905  -0.0000288  -0.1386730   0.1188635   0.0362450
   59   0.0000986   0.0000136  -0.0000064   0.1214322  -0.2181933  -0.0491069
   60   0.0000193  -0.0000392   0.0000034   0.0285018  -0.0392616  -0.0596263
   61  -0.0002584  -0.0005336   0.0003423  -0.0781817   0.0189566  -0.0025820
   62  -0.0003085  -0.0000835   0.0002503   0.0081199  -0.0850179  -0.0361759
   63  -0.0010958  -0.0006025   0.0006444  -0.0345862  -0.0053401  -0.2151190
   64  -0.0011108  -0.0003101   0.0000810  -0.0718366  -0.0547963   0.0370402
   65  -0.0004607  -0.0001162   0.0000457  -0.0577300  -0.2146473   0.1001131
   66  -0.0002923  -0.0001329   0.0000482   0.0383509   0.0978305  -0.1078902
   67  -0.0000076   0.0003238  -0.0000246   0.0036994  -0.0055999  -0.0043183
   68   0.0002378   0.0001411  -0.0000480   0.0037211  -0.0061697  -0.0009626
   69   0.0001573   0.0002237  -0.0001699   0.0257924  -0.0364211  -0.0190627
   70  -0.0001569   0.0001808  -0.0000167   0.0000198   0.0000495  -0.0000663
   71   0.0002713  -0.0007068  -0.0001113   0.0001369   0.0004276   0.0001761
   72   0.0000889  -0.0004671  -0.0000564   0.0000851  -0.0001249   0.0001173
           31          32          33          34          35          36
    1  -0.0895367   0.0501222   0.0349203   0.0038664  -0.0047581  -0.0026801
    2   0.0236182  -0.1904424  -0.0303064   0.0004933   0.0004039   0.0002076
    3   0.0414171  -0.0653449  -0.1197947   0.0039904  -0.0022029  -0.0000342
    4  -0.0424824   0.0265072   0.0076803  -0.0033275   0.0071744   0.0066059
    5   0.0508599  -0.0070722  -0.0000621   0.0096614  -0.0124060  -0.0115901
    6   0.0204222  -0.0014046   0.0084010   0.0213092  -0.0327563  -0.0086015
    7  -0.0029154   0.0004327  -0.0004161  -0.0573612  -0.0025074  -0.0294406
    8  -0.0065199   0.0054088   0.0015982  -0.0050991  -0.0486176  -0.0108274
    9  -0.0041434   0.0016248   0.0017193  -0.0307481  -0.0102024  -0.2845779
   10  -0.0018415  -0.0014899   0.0005708   0.0022141   0.0023714  -0.0020572
   11  -0.0010698   0.0011478   0.0000119  -0.0016730   0.0009749  -0.0003744
   12   0.0011918  -0.0001248  -0.0004129   0.0128129   0.0288455  -0.0180101
   13   0.0007836   0.0009871  -0.0001339   0.0000701  -0.0003028  -0.0003763
   14   0.0015114  -0.0009669  -0.0002186   0.0007499   0.0024215  -0.0002977
   15  -0.0002586  -0.0001290   0.0002487  -0.0008063  -0.0011593   0.0021435
   16  -0.0016703  -0.0054130   0.0022694   0.0007250   0.0013752  -0.0011267
   17  -0.0012024  -0.0001395   0.0013274   0.0002804   0.0006169  -0.0007465
   18   0.0014395   0.0039717  -0.0023190   0.0012308   0.0008418  -0.0005045
   19   0.0034028   0.0186445  -0.0075744  -0.0003317   0.0002399  -0.0000374
   20  -0.0063355  -0.0475235   0.0150422  -0.0000047  -0.0003672  -0.0000028
   21  -0.0060260  -0.0150981   0.0094284  -0.0001117   0.0003579   0.0000396
   22   0.0028437  -0.0004154  -0.0002677  -0.0001693   0.0001572   0.0003848
   23  -0.0024737   0.0004781  -0.0002285  -0.0001662   0.0003924   0.0000933
   24   0.0011825   0.0002825   0.0013973  -0.0000425  -0.0000644   0.0000845
   25   0.0012390   0.0004608  -0.0004322  -0.0001099  -0.0002857   0.0000288
   26  -0.0007796  -0.0052472   0.0014055  -0.0000308  -0.0001238   0.0001509
   27  -0.0001901   0.0007510   0.0005373  -0.0002599  -0.0003582   0.0006186
   28  -0.0003493  -0.0003382  -0.0004626   0.0016624  -0.0024295   0.0000982
   29   0.0033895  -0.0018919  -0.0005789  -0.0017041  -0.0003290   0.0010986
   30   0.0017460  -0.0013096  -0.0002448  -0.0303359  -0.0063080  -0.0074561
   31   0.2012633   0.0325918  -0.1575672  -0.0005654   0.0006811   0.0004539
   32   0.0325918   0.5922794  -0.1269470   0.0000963  -0.0002668   0.0000890
   33  -0.1575672  -0.1269470   0.2642866  -0.0006642   0.0006153   0.0006218
   34  -0.0005654   0.0000963  -0.0006642   0.0596204   0.0010301   0.0264364
   35   0.0006811  -0.0002668   0.0006153   0.0010301   0.0600134   0.0205611
   36   0.0004539   0.0000890   0.0006218   0.0264364   0.0205611   0.3126570
   37   0.0001345   0.0001181   0.0000047  -0.0005081  -0.0017826   0.0014144
   38   0.0000414  -0.0001255  -0.0000992  -0.0017192  -0.0043520   0.0021585
   39  -0.0000655   0.0000635   0.0001312   0.0006681   0.0015388  -0.0003024
   40  -0.0000551   0.0002249  -0.0001664   0.0000189  -0.0004974   0.0009595
   41   0.0000866  -0.0000353   0.0005892  -0.0001598  -0.0001086   0.0002520
   42  -0.0000160   0.0000005   0.0007919   0.0000100  -0.0002761   0.0005788
   43   0.0003636   0.0004788  -0.0009902   0.0000111   0.0000048  -0.0002103
   44   0.0001605   0.0024873  -0.0012225   0.0000653  -0.0001371   0.0000302
   45  -0.0001445  -0.0009874   0.0020980  -0.0001726   0.0000078   0.0001625
   46   0.0015177   0.0106813   0.0203326   0.0001716   0.0004039   0.0016945
   47   0.0063229  -0.0139853  -0.0370262  -0.0005542   0.0003069  -0.0001258
   48   0.0048379  -0.0110412  -0.0107656  -0.0010601   0.0009924   0.0003722
   49   0.0008234   0.0007162  -0.0003802   0.0000171  -0.0000941  -0.0000322
   50   0.0013004  -0.0005317  -0.0003958   0.0000078  -0.0000350  -0.0000006
   51  -0.0012709  -0.0000891  -0.0009068  -0.0000070   0.0000225  -0.0000139
   52  -0.0000697   0.0006139  -0.0000318  -0.0000385  -0.0000505   0.0000855
   53   0.0003971   0.0005481  -0.0001407   0.0000226  -0.0000562  -0.0000093
   54  -0.0000001  -0.0000036  -0.0001437  -0.0000454  -0.0001398  -0.0000241
   55  -0.0003173  -0.0003173   0.0000580  -0.0001011  -0.0001083  -0.0000808
   56   0.0000988   0.0002600  -0.0000101   0.0001197   0.0003872  -0.0000104
   57   0.0000409  -0.0000657  -0.0000570  -0.0000361  -0.0001277   0.0003820
   58  -0.0010803   0.0005150   0.0001464   0.0004990  -0.0001490  -0.0006398
   59  -0.0003507   0.0001632   0.0000466   0.0008543   0.0002775   0.0001488
   60  -0.0003808   0.0002844   0.0000472   0.0003997   0.0003573  -0.0000204
   61  -0.0003718   0.0008436   0.0004586  -0.0072915  -0.0011837  -0.0015882
   62  -0.0003450   0.0006263   0.0002072  -0.0023196   0.0009717  -0.0006101
   63  -0.0008261   0.0008731   0.0006997  -0.0038340  -0.0002758   0.0010819
   64   0.0001084   0.0001267  -0.0000140   0.0012105   0.0003114  -0.0001816
   65  -0.0001230   0.0001551  -0.0000109  -0.0005044   0.0000292  -0.0005119
   66   0.0000068  -0.0000235   0.0000235   0.0008095  -0.0003613   0.0007545
   67   0.0004807  -0.0003614   0.0000549  -0.0003653   0.0004993   0.0004753
   68   0.0001254  -0.0005992  -0.0002726   0.0005620  -0.0000690   0.0002921
   69   0.0003182  -0.0004320  -0.0003132   0.0003945   0.0002595   0.0002162
   70  -0.0717057  -0.1358258   0.1026050   0.0000827  -0.0000997  -0.0001861
   71  -0.1019851  -0.3347268   0.1766758  -0.0000080   0.0000730   0.0000251
   72   0.0978324   0.2150599  -0.1554742   0.0000624  -0.0001678  -0.0001678
           37          38          39          40          41          42
    1  -0.0006209   0.0000239   0.0002553  -0.0003266  -0.0002744   0.0004234
    2  -0.0002608  -0.0000095   0.0002359  -0.0008181   0.0009773   0.0008818
    3  -0.0001915   0.0002576  -0.0002166   0.0002284  -0.0024695  -0.0016057
    4   0.0001653  -0.0003518  -0.0005242   0.0000066  -0.0000953  -0.0001458
    5   0.0002215   0.0018893   0.0003452  -0.0002636  -0.0004290  -0.0001704
    6  -0.0007040  -0.0014279   0.0018352   0.0003082   0.0005758   0.0004171
    7   0.0037009   0.0053620  -0.0010566   0.0015044   0.0003223   0.0004108
    8  -0.0006595   0.0003361   0.0016098   0.0014362   0.0003006   0.0003985
    9   0.0129381   0.0286325  -0.0149615  -0.0014499  -0.0010221  -0.0003950
   10  -0.0619468  -0.0022683  -0.0539758  -0.0094343  -0.0000114  -0.0018764
   11  -0.0030577  -0.0499758  -0.0014546  -0.0073383  -0.0002507  -0.0028098
   12  -0.0557924   0.0005496  -0.2850879  -0.0335799  -0.0037148  -0.0060286
   13   0.0013669   0.0039217   0.0050555   0.0037974   0.0002646   0.0009094
   14   0.0085562  -0.0117169  -0.0119214  -0.0005445   0.0003070   0.0007631
   15   0.0232128  -0.0348250  -0.0119937   0.0015249   0.0010901   0.0020614
   16  -0.0105114  -0.0033293  -0.0020907  -0.0601011  -0.0077985  -0.0440385
   17  -0.0004015   0.0019366   0.0015850  -0.0066829  -0.0553957  -0.0422295
   18  -0.0346878  -0.0024749  -0.0057391  -0.0455076  -0.0438395  -0.2707508
   19   0.0006131   0.0003019  -0.0002898   0.0029009  -0.0049632  -0.0038762
   20  -0.0009968  -0.0002679  -0.0008233   0.0061124  -0.0060473  -0.0047980
   21  -0.0015993   0.0001550  -0.0007061   0.0164901  -0.0285863  -0.0117471
   22  -0.0002291  -0.0001035   0.0001799   0.0018100  -0.0011688  -0.0002113
   23   0.0001309   0.0001014   0.0001801  -0.0009735   0.0017527   0.0008278
   24   0.0006798   0.0000931   0.0004627  -0.0001314   0.0016952   0.0015931
   25   0.0032003   0.0006748   0.0005833   0.0035928   0.0001378   0.0031667
   26   0.0010057   0.0006559  -0.0001472  -0.0042280  -0.0083514   0.0131435
   27   0.0011446  -0.0006298   0.0013925   0.0143748   0.0385111  -0.0200330
   28   0.0003340   0.0004984  -0.0011323  -0.0001552  -0.0000162  -0.0003034
   29   0.0001930   0.0009069  -0.0004238   0.0000884   0.0000605  -0.0002685
   30   0.0012484   0.0007627  -0.0019424  -0.0002024  -0.0000423   0.0001270
   31   0.0001345   0.0000414  -0.0000655  -0.0000551   0.0000866  -0.0000160
   32   0.0001181  -0.0001255   0.0000635   0.0002249  -0.0000353   0.0000005
   33   0.0000047  -0.0000992   0.0001312  -0.0001664   0.0005892   0.0007919
   34  -0.0005081  -0.0017192   0.0006681   0.0000189  -0.0001598   0.0000100
   35  -0.0017826  -0.0043520   0.0015388  -0.0004974  -0.0001086  -0.0002761
   36   0.0014144   0.0021585  -0.0003024   0.0009595   0.0002520   0.0005788
   37   0.0701603  -0.0025004   0.0527911  -0.0056310  -0.0006973  -0.0002461
   38  -0.0025004   0.0594083   0.0093603  -0.0001173   0.0002753  -0.0001398
   39   0.0527911   0.0093603   0.3138992  -0.0002421   0.0002792   0.0005912
   40  -0.0056310  -0.0001173  -0.0002421   0.0628431   0.0109068   0.0459996
   41  -0.0006973   0.0002753   0.0002792   0.0109068   0.0701703   0.0359737
   42  -0.0002461  -0.0001398   0.0005912   0.0459996   0.0359737   0.3028601
   43  -0.0003542  -0.0000114  -0.0000381  -0.0013457   0.0028558   0.0006563
   44   0.0006639   0.0000496   0.0005183   0.0023912  -0.0038066  -0.0012415
   45   0.0006746   0.0001736   0.0005972   0.0007856  -0.0009205   0.0003193
   46  -0.0000382  -0.0001162   0.0000841   0.0001620  -0.0000957  -0.0001142
   47  -0.0000580   0.0000171  -0.0001227  -0.0000092  -0.0003919  -0.0006923
   48   0.0001832  -0.0001449   0.0001096  -0.0000445   0.0009147   0.0012308
   49  -0.0000657  -0.0000817  -0.0001219   0.0003112  -0.0003602  -0.0000003
   50   0.0000719   0.0000094   0.0000586  -0.0001331   0.0001549   0.0002241
   51   0.0001310   0.0000267  -0.0000678  -0.0000881   0.0001199   0.0003384
   52   0.0004213   0.0001252   0.0001542   0.0007464   0.0012955  -0.0008526
   53   0.0003391   0.0000594  -0.0000711   0.0004133   0.0008672   0.0004893
   54   0.0000730   0.0000871   0.0002902   0.0008432   0.0000279  -0.0001091
   55   0.0000658  -0.0001014   0.0007152  -0.0003948  -0.0001856   0.0000654
   56  -0.0010256   0.0013013   0.0001491   0.0002305   0.0000120   0.0000393
   57  -0.0002890  -0.0011129  -0.0000560  -0.0004258   0.0003738  -0.0004480
   58  -0.0000128  -0.0002852   0.0000426   0.0000107   0.0000005   0.0000143
   59   0.0000936  -0.0000976   0.0000035  -0.0000038   0.0000065   0.0000200
   60  -0.0000272  -0.0000901  -0.0000648  -0.0000106  -0.0000010  -0.0000090
   61  -0.0003622   0.0001250  -0.0012762  -0.0002242  -0.0000641   0.0000875
   62   0.0000857   0.0001048  -0.0011980  -0.0002946  -0.0000763   0.0000688
   63  -0.0006634  -0.0013704   0.0017788   0.0004368   0.0000949   0.0003215
   64   0.0000942   0.0002281   0.0001002  -0.0000370   0.0000036  -0.0000688
   65   0.0001844   0.0001742  -0.0000314  -0.0000491  -0.0000065  -0.0000327
   66  -0.0002842  -0.0002229   0.0001002   0.0000036   0.0000151  -0.0000084
   67   0.0000420  -0.0003458   0.0002028   0.0000188   0.0000452   0.0000391
   68  -0.0002623  -0.0006956   0.0002851   0.0001047   0.0000359   0.0000294
   69  -0.0000141   0.0002608  -0.0000299  -0.0000108  -0.0000136  -0.0000461
   70  -0.0000183   0.0000292  -0.0000189  -0.0000179  -0.0000283  -0.0000330
   71   0.0000386   0.0000152  -0.0000189   0.0000450  -0.0000211  -0.0002017
   72   0.0000030   0.0000204  -0.0000198  -0.0000952   0.0000973  -0.0000498
           43          44          45          46          47          48
    1   0.0020174   0.0003697  -0.0010084  -0.0475188  -0.0039225  -0.0254892
    2   0.0008842   0.0011245  -0.0021881  -0.0039814  -0.0556893  -0.0047501
    3   0.0122624   0.0308030  -0.0203280  -0.0266861   0.0001137  -0.2788327
    4   0.0015933   0.0011261   0.0005631  -0.0287454  -0.0032200  -0.0118331
    5   0.0009393   0.0009215  -0.0005449  -0.0008072   0.0045948  -0.0009308
    6  -0.0005488  -0.0018741   0.0024753  -0.0378113  -0.0050355  -0.0029184
    7  -0.0003305   0.0002387   0.0001952   0.0036111   0.0001949   0.0010889
    8   0.0002608  -0.0002325   0.0001151  -0.0048919   0.0007072  -0.0008276
    9   0.0003221  -0.0001271  -0.0001242  -0.0042476   0.0003523   0.0001670
   10   0.0002757  -0.0012451  -0.0009280  -0.0006119  -0.0003987  -0.0002048
   11   0.0001146   0.0003319  -0.0003345  -0.0000260  -0.0001361  -0.0000558
   12   0.0007714  -0.0005636  -0.0008182   0.0005095   0.0002212  -0.0000942
   13  -0.0002242   0.0004563   0.0002830   0.0002654   0.0002065  -0.0000560
   14  -0.0000421  -0.0000376   0.0001078   0.0003994   0.0000424   0.0002985
   15  -0.0003490   0.0006439   0.0005780  -0.0000456  -0.0001264   0.0001660
   16   0.0026094  -0.0008658   0.0007360  -0.0001722  -0.0003283   0.0003129
   17   0.0013970  -0.0037758  -0.0005012   0.0007210   0.0013513  -0.0015451
   18   0.0171969  -0.0290114  -0.0107781   0.0000292   0.0016211  -0.0011647
   19  -0.0486714  -0.0026598  -0.0192580   0.0039848   0.0029201  -0.0040544
   20  -0.0004789  -0.0563120  -0.0296876  -0.0010857   0.0023529  -0.0000698
   21  -0.0175160  -0.0302408  -0.2922297   0.0117876   0.0270268  -0.0169301
   22  -0.0230508  -0.0031451  -0.0095511   0.0018297   0.0007509   0.0010595
   23  -0.0072469   0.0023238  -0.0007795   0.0012751   0.0011302  -0.0007717
   24  -0.0383254  -0.0049674  -0.0012208  -0.0008838  -0.0022453   0.0027220
   25   0.0003367  -0.0008454  -0.0004805   0.0000467   0.0000714   0.0000844
   26  -0.0012987   0.0033002   0.0004945  -0.0004516  -0.0004572   0.0003682
   27  -0.0012713   0.0015633   0.0023784  -0.0001945  -0.0006663   0.0008263
   28   0.0000595  -0.0000040  -0.0000343  -0.0001635  -0.0000257  -0.0004434
   29   0.0000086   0.0000692  -0.0000137  -0.0000411   0.0001688   0.0003539
   30   0.0001746  -0.0000526  -0.0002100  -0.0001977   0.0000133   0.0001873
   31   0.0003636   0.0001605  -0.0001445   0.0015177   0.0063229   0.0048379
   32   0.0004788   0.0024873  -0.0009874   0.0106813  -0.0139853  -0.0110412
   33  -0.0009902  -0.0012225   0.0020980   0.0203326  -0.0370262  -0.0107656
   34   0.0000111   0.0000653  -0.0001726   0.0001716  -0.0005542  -0.0010601
   35   0.0000048  -0.0001371   0.0000078   0.0004039   0.0003069   0.0009924
   36  -0.0002103   0.0000302   0.0001625   0.0016945  -0.0001258   0.0003722
   37  -0.0003542   0.0006639   0.0006746  -0.0000382  -0.0000580   0.0001832
   38  -0.0000114   0.0000496   0.0001736  -0.0001162   0.0000171  -0.0001449
   39  -0.0000381   0.0005183   0.0005972   0.0000841  -0.0001227   0.0001096
   40  -0.0013457   0.0023912   0.0007856   0.0001620  -0.0000092  -0.0000445
   41   0.0028558  -0.0038066  -0.0009205  -0.0000957  -0.0003919   0.0009147
   42   0.0006563  -0.0012415   0.0003193  -0.0001142  -0.0006923   0.0012308
   43   0.0663146   0.0048906   0.0282811  -0.0008957  -0.0018886   0.0007166
   44   0.0048906   0.0573140   0.0336383  -0.0016624  -0.0039271   0.0020723
   45   0.0282811   0.0336383   0.3170596   0.0009323   0.0021612  -0.0005034
   46  -0.0008957  -0.0016624   0.0009323   0.0671807  -0.0000400   0.0341100
   47  -0.0018886  -0.0039271   0.0021612  -0.0000400   0.0618041   0.0153526
   48   0.0007166   0.0020723  -0.0005034   0.0341100   0.0153526   0.3049843
   49   0.0014947   0.0003612  -0.0006964   0.0000118  -0.0001290  -0.0000512
   50  -0.0010983   0.0001245  -0.0005108   0.0001278  -0.0002899  -0.0000121
   51  -0.0009176   0.0008750   0.0003315   0.0003523   0.0000889  -0.0004157
   52  -0.0001538  -0.0001775  -0.0000713   0.0000319   0.0000205   0.0000172
   53   0.0001627  -0.0004203  -0.0001370   0.0000387   0.0001016  -0.0000702
   54  -0.0002108  -0.0004885  -0.0002958   0.0000600   0.0001204  -0.0001906
   55   0.0000585  -0.0000573  -0.0000865  -0.0000846  -0.0000436  -0.0000395
   56  -0.0000091   0.0000223   0.0000021   0.0000680   0.0000319  -0.0000029
   57   0.0000825  -0.0001617  -0.0001109   0.0000242   0.0000131  -0.0000208
   58   0.0000017  -0.0000203   0.0000042  -0.0001591  -0.0000485  -0.0001170
   59  -0.0000015  -0.0000092   0.0000064  -0.0000039  -0.0000103  -0.0000098
   60  -0.0000124  -0.0000058   0.0000135  -0.0000388  -0.0000010  -0.0000519
   61   0.0000456  -0.0000359  -0.0000763  -0.0005880   0.0000289   0.0001518
   62   0.0000005  -0.0000147  -0.0000067   0.0002950   0.0000158   0.0000656
   63  -0.0001682   0.0000039   0.0002197   0.0002747   0.0000814   0.0004024
   64  -0.0000161   0.0000218   0.0000149   0.0000447  -0.0000080   0.0000427
   65  -0.0000133   0.0000131  -0.0000189  -0.0000250  -0.0000104  -0.0000322
   66  -0.0000224   0.0000068   0.0000328   0.0000346   0.0000040   0.0000050
   67  -0.0000743  -0.0000108   0.0001323   0.0005737   0.0001037   0.0002792
   68  -0.0000539   0.0000368   0.0000761   0.0002045  -0.0000573   0.0000142
   69   0.0000525   0.0000348  -0.0000834   0.0004431   0.0000257   0.0000619
   70  -0.0000651  -0.0000156  -0.0000943  -0.0004546   0.0000544   0.0005089
   71   0.0001448   0.0005543  -0.0001523  -0.0009867   0.0023297  -0.0001680
   72   0.0000641  -0.0002330   0.0004367  -0.0004493  -0.0011545   0.0006533
           49          50          51          52          53          54
    1  -0.0026808  -0.0038893   0.0020084  -0.0008952  -0.0012411  -0.0001694
    2   0.0012949   0.0040799  -0.0011713  -0.0002346  -0.0003007  -0.0001237
    3   0.0018324   0.0003779   0.0008947   0.0000575   0.0004420   0.0001905
    4   0.0019879   0.0003241  -0.0010220  -0.0001591   0.0013798  -0.0000208
    5  -0.0001258  -0.0014168   0.0000779  -0.0000041   0.0000920  -0.0001550
    6  -0.0003805   0.0001602  -0.0003252   0.0000547  -0.0001664  -0.0001164
    7  -0.0003728   0.0001594   0.0002428  -0.0004393  -0.0022777   0.0010538
    8   0.0008218   0.0002506  -0.0003913   0.0003056   0.0011239   0.0000813
    9   0.0002604  -0.0000375  -0.0000857  -0.0002819  -0.0002125   0.0008835
   10   0.0007455  -0.0001119  -0.0000019  -0.0003202  -0.0006869   0.0002436
   11   0.0018780   0.0002580   0.0003546  -0.0019236  -0.0067461   0.0027381
   12   0.0006746  -0.0000748   0.0008571   0.0022710   0.0037935  -0.0023326
   13  -0.0008597  -0.0002419  -0.0003404   0.0007582   0.0010100  -0.0001248
   14   0.0000890   0.0000399   0.0001609  -0.0003484   0.0006755   0.0000464
   15   0.0000875   0.0000647  -0.0000245  -0.0002067  -0.0005551   0.0000304
   16  -0.0083818  -0.0007993  -0.0014351  -0.0111356  -0.0376767   0.0243597
   17  -0.0027583  -0.0007029  -0.0003140  -0.0005607  -0.0067980   0.0050092
   18  -0.0025624   0.0005992  -0.0005852  -0.0023892  -0.0030352   0.0003862
   19  -0.0245645  -0.0067500  -0.0083109   0.0028994  -0.0042216  -0.0004708
   20   0.0338924   0.0049357   0.0088089   0.0014842  -0.0016436   0.0003032
   21   0.0144431   0.0018038   0.0022803  -0.0009763  -0.0005807   0.0015074
   22  -0.1500865   0.2082079   0.0830992  -0.0007174   0.0005848   0.0005290
   23   0.1632067  -0.3456204  -0.1479553  -0.0005389   0.0021598   0.0003380
   24   0.0597532  -0.1409298  -0.0661491   0.0000027  -0.0004007  -0.0013095
   25   0.0010278   0.0004505  -0.0001882  -0.5038501  -0.0154179  -0.0755258
   26  -0.0009007   0.0005359   0.0001274  -0.0571686  -0.0337942   0.0096102
   27   0.0002349  -0.0000022  -0.0001045  -0.0475784   0.0173015  -0.0247665
   28  -0.0000702   0.0000330   0.0000332  -0.0000376   0.0000683   0.0000167
   29  -0.0001507  -0.0000595   0.0000920  -0.0001961  -0.0005401   0.0003432
   30  -0.0000445  -0.0000321   0.0001226   0.0001963   0.0004554  -0.0001830
   31   0.0008234   0.0013004  -0.0012709  -0.0000697   0.0003971  -0.0000001
   32   0.0007162  -0.0005317  -0.0000891   0.0006139   0.0005481  -0.0000036
   33  -0.0003802  -0.0003958  -0.0009068  -0.0000318  -0.0001407  -0.0001437
   34   0.0000171   0.0000078  -0.0000070  -0.0000385   0.0000226  -0.0000454
   35  -0.0000941  -0.0000350   0.0000225  -0.0000505  -0.0000562  -0.0001398
   36  -0.0000322  -0.0000006  -0.0000139   0.0000855  -0.0000093  -0.0000241
   37  -0.0000657   0.0000719   0.0001310   0.0004213   0.0003391   0.0000730
   38  -0.0000817   0.0000094   0.0000267   0.0001252   0.0000594   0.0000871
   39  -0.0001219   0.0000586  -0.0000678   0.0001542  -0.0000711   0.0002902
   40   0.0003112  -0.0001331  -0.0000881   0.0007464   0.0004133   0.0008432
   41  -0.0003602   0.0001549   0.0001199   0.0012955   0.0008672   0.0000279
   42  -0.0000003   0.0002241   0.0003384  -0.0008526   0.0004893  -0.0001091
   43   0.0014947  -0.0010983  -0.0009176  -0.0001538   0.0001627  -0.0002108
   44   0.0003612   0.0001245   0.0008750  -0.0001775  -0.0004203  -0.0004885
   45  -0.0006964  -0.0005108   0.0003315  -0.0000713  -0.0001370  -0.0002958
   46   0.0000118   0.0001278   0.0003523   0.0000319   0.0000387   0.0000600
   47  -0.0001290  -0.0002899   0.0000889   0.0000205   0.0001016   0.0001204
   48  -0.0000512  -0.0000121  -0.0004157   0.0000172  -0.0000702  -0.0001906
   49   0.1799933  -0.1979750  -0.0726032  -0.0001070   0.0009162  -0.0004038
   50  -0.1979750   0.3380877   0.1394295  -0.0001586   0.0004791  -0.0005706
   51  -0.0726032   0.1394295   0.0641218   0.0000092  -0.0003340  -0.0000139
   52  -0.0001070  -0.0001586   0.0000092   0.5131036   0.0573658   0.0498539
   53   0.0009162   0.0004791  -0.0003340   0.0573658   0.0436740  -0.0172600
   54  -0.0004038  -0.0005706  -0.0000139   0.0498539  -0.0172600   0.0263537
   55  -0.0000329   0.0000232  -0.0000140  -0.0000639  -0.0009919  -0.0001047
   56  -0.0000767  -0.0000191  -0.0000343   0.0000013   0.0005378   0.0000303
   57   0.0000484  -0.0000164   0.0000178  -0.0002989   0.0006574  -0.0001686
   58   0.0000815   0.0000374  -0.0000322  -0.0000067   0.0000458  -0.0000052
   59  -0.0000009   0.0000051   0.0000009  -0.0000052   0.0000170  -0.0000061
   60   0.0000262   0.0000061  -0.0000208   0.0000003   0.0000330  -0.0000068
   61   0.0001372  -0.0000300  -0.0000420   0.0001025   0.0001009  -0.0000473
   62  -0.0000033  -0.0000492   0.0000007   0.0000845   0.0000094  -0.0000545
   63   0.0000643   0.0000328  -0.0001411  -0.0000141  -0.0001369  -0.0000167
   64  -0.0000387  -0.0000301   0.0000196  -0.0000380  -0.0002140   0.0000978
   65  -0.0000002  -0.0000174   0.0000085   0.0000295  -0.0000355   0.0000323
   66  -0.0000018   0.0000059  -0.0000157  -0.0000360  -0.0000531   0.0000085
   67  -0.0001402   0.0000014   0.0000253  -0.0000369  -0.0001011  -0.0000052
   68  -0.0000233   0.0000517  -0.0000044  -0.0000397  -0.0000062   0.0000023
   69  -0.0000704  -0.0000190   0.0000853  -0.0000138  -0.0000130   0.0000211
   70   0.0007694   0.0004726   0.0003521   0.0000057  -0.0000161   0.0000034
   71  -0.0004967  -0.0002704   0.0000993   0.0000804  -0.0000039   0.0000318
   72  -0.0000763  -0.0001611  -0.0001795   0.0000484   0.0000036   0.0000059
           55          56          57          58          59          60
    1   0.0014341  -0.0006161  -0.0001432   0.0013924  -0.0001135   0.0004563
    2   0.0002165  -0.0004660   0.0001871   0.0009880   0.0006336  -0.0000458
    3   0.0000039  -0.0000020   0.0000324   0.0009464   0.0001186   0.0006311
    4  -0.0006395  -0.0000392   0.0003447  -0.0084085  -0.0028742  -0.0034251
    5   0.0022127  -0.0015368  -0.0013244  -0.0011820   0.0006590  -0.0000453
    6  -0.0001966   0.0006510   0.0006791  -0.0018995   0.0000906   0.0005644
    7  -0.0028236   0.0036273   0.0013829  -0.0145409  -0.0026878   0.0009832
    8   0.0014629  -0.0022960  -0.0007284   0.0256071   0.0058305   0.0055481
    9   0.0017887  -0.0041550  -0.0020307   0.0075317   0.0023655   0.0024036
   10   0.0060053  -0.0103735  -0.0057206  -0.0001100   0.0002236   0.0004496
   11   0.0232579  -0.0318383  -0.0204008   0.0015194   0.0001640  -0.0005370
   12  -0.0077503   0.0131241   0.0060041   0.0009663   0.0002239   0.0001867
   13  -0.0962598  -0.1330705   0.0910888   0.0006612  -0.0010328  -0.0003920
   14  -0.1711816  -0.3649011   0.1749458  -0.0003964  -0.0011561  -0.0000961
   15   0.0935606   0.1402770  -0.0984804  -0.0002088   0.0003309  -0.0002031
   16   0.0005166  -0.0000286   0.0006778  -0.0001742  -0.0000070  -0.0000661
   17   0.0055118   0.0009395  -0.0007553   0.0003068   0.0000368   0.0000994
   18  -0.0012898   0.0011711   0.0015794  -0.0000928  -0.0001417  -0.0000141
   19  -0.0000757  -0.0002325   0.0000379   0.0000593   0.0000233  -0.0000497
   20  -0.0000285  -0.0009064   0.0004559   0.0003651   0.0000645   0.0000912
   21   0.0004275   0.0000169  -0.0001314  -0.0001474   0.0000192  -0.0001489
   22   0.0000239  -0.0006463   0.0001928  -0.0001314   0.0000613  -0.0001268
   23  -0.0004543   0.0005008  -0.0000759  -0.0003136  -0.0000280  -0.0000947
   24   0.0000274   0.0000243  -0.0001496   0.0000523  -0.0000012   0.0000517
   25   0.0012910  -0.0007560  -0.0003511   0.0002731   0.0000986   0.0000193
   26  -0.0015702  -0.0003896  -0.0005403  -0.0001905   0.0000136  -0.0000392
   27  -0.0004494   0.0000224  -0.0012252  -0.0000288  -0.0000064   0.0000034
   28  -0.0003440   0.0001428   0.0002256  -0.1386730   0.1214322   0.0285018
   29  -0.0000843   0.0002830  -0.0001315   0.1188635  -0.2181933  -0.0392616
   30   0.0004692  -0.0000643   0.0001702   0.0362450  -0.0491069  -0.0596263
   31  -0.0003173   0.0000988   0.0000409  -0.0010803  -0.0003507  -0.0003808
   32  -0.0003173   0.0002600  -0.0000657   0.0005150   0.0001632   0.0002844
   33   0.0000580  -0.0000101  -0.0000570   0.0001464   0.0000466   0.0000472
   34  -0.0001011   0.0001197  -0.0000361   0.0004990   0.0008543   0.0003997
   35  -0.0001083   0.0003872  -0.0001277  -0.0001490   0.0002775   0.0003573
   36  -0.0000808  -0.0000104   0.0003820  -0.0006398   0.0001488  -0.0000204
   37   0.0000658  -0.0010256  -0.0002890  -0.0000128   0.0000936  -0.0000272
   38  -0.0001014   0.0013013  -0.0011129  -0.0002852  -0.0000976  -0.0000901
   39   0.0007152   0.0001491  -0.0000560   0.0000426   0.0000035  -0.0000648
   40  -0.0003948   0.0002305  -0.0004258   0.0000107  -0.0000038  -0.0000106
   41  -0.0001856   0.0000120   0.0003738   0.0000005   0.0000065  -0.0000010
   42   0.0000654   0.0000393  -0.0004480   0.0000143   0.0000200  -0.0000090
   43   0.0000585  -0.0000091   0.0000825   0.0000017  -0.0000015  -0.0000124
   44  -0.0000573   0.0000223  -0.0001617  -0.0000203  -0.0000092  -0.0000058
   45  -0.0000865   0.0000021  -0.0001109   0.0000042   0.0000064   0.0000135
   46  -0.0000846   0.0000680   0.0000242  -0.0001591  -0.0000039  -0.0000388
   47  -0.0000436   0.0000319   0.0000131  -0.0000485  -0.0000103  -0.0000010
   48  -0.0000395  -0.0000029  -0.0000208  -0.0001170  -0.0000098  -0.0000519
   49  -0.0000329  -0.0000767   0.0000484   0.0000815  -0.0000009   0.0000262
   50   0.0000232  -0.0000191  -0.0000164   0.0000374   0.0000051   0.0000061
   51  -0.0000140  -0.0000343   0.0000178  -0.0000322   0.0000009  -0.0000208
   52  -0.0000639   0.0000013  -0.0002989  -0.0000067  -0.0000052   0.0000003
   53  -0.0009919   0.0005378   0.0006574   0.0000458   0.0000170   0.0000330
   54  -0.0001047   0.0000303  -0.0001686  -0.0000052  -0.0000061  -0.0000068
   55   0.0910901   0.1427165  -0.0866898   0.0004400  -0.0001366   0.0000197
   56   0.1427165   0.3979577  -0.1513093  -0.0002920  -0.0001536  -0.0000118
   57  -0.0866898  -0.1513093   0.0942007  -0.0001063  -0.0000449  -0.0000384
   58   0.0004400  -0.0002920  -0.0001063   0.1461984  -0.1303119  -0.0364733
   59  -0.0001366  -0.0001536  -0.0000449  -0.1303119   0.2310664   0.0567162
   60   0.0000197  -0.0000118  -0.0000384  -0.0364733   0.0567162   0.0786086
   61   0.0000881   0.0001566  -0.0000947   0.0058791   0.0015983   0.0210124
   62   0.0000039   0.0002429   0.0001405  -0.0059318  -0.0024121  -0.0330013
   63  -0.0002962   0.0000684  -0.0001700  -0.0019172  -0.0062224  -0.0209022
   64   0.0000720   0.0000467  -0.0000332   0.0071802   0.0144029  -0.0096432
   65  -0.0000586   0.0001378   0.0000115  -0.0084138  -0.0184261   0.0118018
   66  -0.0000842   0.0000301  -0.0000458  -0.0026404  -0.0044044   0.0055382
   67  -0.0000175  -0.0000220   0.0000493   0.0005640  -0.0012186  -0.0012519
   68  -0.0000401  -0.0001075  -0.0000062  -0.0005751   0.0015759  -0.0016558
   69  -0.0000615   0.0000022   0.0000531  -0.0017082  -0.0001443  -0.0069542
   70   0.0000691  -0.0000203  -0.0000073   0.0000564  -0.0000396   0.0000296
   71  -0.0000458   0.0000003   0.0000164  -0.0001384  -0.0000274  -0.0000509
   72   0.0000075  -0.0000080   0.0000140   0.0000676  -0.0000031   0.0000121
           61          62          63          64          65          66
    1   0.0025153   0.0001984   0.0020542  -0.0003332   0.0000490   0.0000215
    2  -0.0012714   0.0000828  -0.0002276  -0.0000544   0.0001068  -0.0001066
    3  -0.0015325   0.0007240   0.0000106  -0.0001767   0.0000517   0.0000534
    4  -0.0001601   0.0005984   0.0003906   0.0035590   0.0002979   0.0001663
    5  -0.0003490   0.0017299  -0.0000310   0.0001822   0.0016356  -0.0000162
    6  -0.0026894   0.0014145   0.0027980  -0.0003170  -0.0003474   0.0001164
    7  -0.0064084  -0.0019367  -0.0117455  -0.0138303  -0.0005822  -0.0017873
    8  -0.0050895  -0.0018943  -0.0097473  -0.0299496  -0.0073720  -0.0044084
    9  -0.0391210  -0.0133418  -0.0311619   0.0157609   0.0036658   0.0047537
   10   0.0013895   0.0008306   0.0004763  -0.0065466  -0.0008048  -0.0018719
   11   0.0017741   0.0004315   0.0026978   0.0018972   0.0006117   0.0000482
   12   0.0017902   0.0002034  -0.0025455  -0.0023284  -0.0012796   0.0003017
   13   0.0008251  -0.0003221  -0.0001781   0.0007404  -0.0005556  -0.0000451
   14  -0.0013877  -0.0006740  -0.0003681   0.0001801  -0.0001026   0.0001689
   15  -0.0008790  -0.0003736   0.0011537  -0.0001610   0.0000632   0.0001133
   16   0.0006072   0.0005186   0.0009801   0.0010130   0.0005041   0.0001935
   17   0.0007410   0.0003025  -0.0001368  -0.0014209  -0.0003243  -0.0003194
   18  -0.0010350  -0.0008953   0.0008176   0.0009681   0.0002335   0.0002744
   19   0.0006362   0.0003400   0.0002494   0.0003337   0.0002379  -0.0000205
   20  -0.0000080  -0.0003287  -0.0000806  -0.0003341  -0.0001821  -0.0000357
   21   0.0000459  -0.0000214  -0.0006131   0.0000188   0.0000114  -0.0000991
   22  -0.0007202  -0.0003347  -0.0003717  -0.0000370  -0.0001607  -0.0000251
   23  -0.0000455   0.0002686  -0.0000467   0.0002616   0.0001293  -0.0000037
   24  -0.0000109  -0.0000257   0.0003313  -0.0000459  -0.0000371   0.0000491
   25  -0.0002584  -0.0003085  -0.0010958  -0.0011108  -0.0004607  -0.0002923
   26  -0.0005336  -0.0000835  -0.0006025  -0.0003101  -0.0001162  -0.0001329
   27   0.0003423   0.0002503   0.0006444   0.0000810   0.0000457   0.0000482
   28  -0.0781817   0.0081199  -0.0345862  -0.0718366  -0.0577300   0.0383509
   29   0.0189566  -0.0850179  -0.0053401  -0.0547963  -0.2146473   0.0978305
   30  -0.0025820  -0.0361759  -0.2151190   0.0370402   0.1001131  -0.1078902
   31  -0.0003718  -0.0003450  -0.0008261   0.0001084  -0.0001230   0.0000068
   32   0.0008436   0.0006263   0.0008731   0.0001267   0.0001551  -0.0000235
   33   0.0004586   0.0002072   0.0006997  -0.0000140  -0.0000109   0.0000235
   34  -0.0072915  -0.0023196  -0.0038340   0.0012105  -0.0005044   0.0008095
   35  -0.0011837   0.0009717  -0.0002758   0.0003114   0.0000292  -0.0003613
   36  -0.0015882  -0.0006101   0.0010819  -0.0001816  -0.0005119   0.0007545
   37  -0.0003622   0.0000857  -0.0006634   0.0000942   0.0001844  -0.0002842
   38   0.0001250   0.0001048  -0.0013704   0.0002281   0.0001742  -0.0002229
   39  -0.0012762  -0.0011980   0.0017788   0.0001002  -0.0000314   0.0001002
   40  -0.0002242  -0.0002946   0.0004368  -0.0000370  -0.0000491   0.0000036
   41  -0.0000641  -0.0000763   0.0000949   0.0000036  -0.0000065   0.0000151
   42   0.0000875   0.0000688   0.0003215  -0.0000688  -0.0000327  -0.0000084
   43   0.0000456   0.0000005  -0.0001682  -0.0000161  -0.0000133  -0.0000224
   44  -0.0000359  -0.0000147   0.0000039   0.0000218   0.0000131   0.0000068
   45  -0.0000763  -0.0000067   0.0002197   0.0000149  -0.0000189   0.0000328
   46  -0.0005880   0.0002950   0.0002747   0.0000447  -0.0000250   0.0000346
   47   0.0000289   0.0000158   0.0000814  -0.0000080  -0.0000104   0.0000040
   48   0.0001518   0.0000656   0.0004024   0.0000427  -0.0000322   0.0000050
   49   0.0001372  -0.0000033   0.0000643  -0.0000387  -0.0000002  -0.0000018
   50  -0.0000300  -0.0000492   0.0000328  -0.0000301  -0.0000174   0.0000059
   51  -0.0000420   0.0000007  -0.0001411   0.0000196   0.0000085  -0.0000157
   52   0.0001025   0.0000845  -0.0000141  -0.0000380   0.0000295  -0.0000360
   53   0.0001009   0.0000094  -0.0001369  -0.0002140  -0.0000355  -0.0000531
   54  -0.0000473  -0.0000545  -0.0000167   0.0000978   0.0000323   0.0000085
   55   0.0000881   0.0000039  -0.0002962   0.0000720  -0.0000586  -0.0000842
   56   0.0001566   0.0002429   0.0000684   0.0000467   0.0001378   0.0000301
   57  -0.0000947   0.0001405  -0.0001700  -0.0000332   0.0000115  -0.0000458
   58   0.0058791  -0.0059318  -0.0019172   0.0071802  -0.0084138  -0.0026404
   59   0.0015983  -0.0024121  -0.0062224   0.0144029  -0.0184261  -0.0044044
   60   0.0210124  -0.0330013  -0.0209022  -0.0096432   0.0118018   0.0055382
   61   0.2740693  -0.2433413  -0.0250170   0.0050372   0.0026494   0.0052138
   62  -0.2433413   0.3656217   0.1351103   0.0049270   0.0127606   0.0210649
   63  -0.0250170   0.1351103   0.3714677  -0.0051331  -0.0034269  -0.0402165
   64   0.0050372   0.0049270  -0.0051331   0.0748035   0.0648974  -0.0369286
   65   0.0026494   0.0127606  -0.0034269   0.0648974   0.2242237  -0.1106114
   66   0.0052138   0.0210649  -0.0402165  -0.0369286  -0.1106114   0.1354325
   67  -0.1968142   0.2392617   0.0808631  -0.0002612   0.0006482  -0.0008112
   68   0.2266209  -0.2924987  -0.1107337  -0.0003971   0.0012873   0.0015126
   69   0.0468810  -0.0734480  -0.0706634   0.0008902   0.0002687   0.0006837
   70   0.0000486  -0.0001268   0.0000572  -0.0001115  -0.0000162   0.0000504
   71  -0.0002556  -0.0001191  -0.0002160   0.0000277  -0.0000240   0.0000127
   72   0.0000080  -0.0000978  -0.0001778  -0.0000029   0.0000333  -0.0000135
           67          68          69          70          71          72
    1  -0.0022569  -0.0008461  -0.0020020   0.0061070  -0.0110582  -0.0053562
    2   0.0006301   0.0003042   0.0011042   0.0214512  -0.0335448  -0.0180675
    3   0.0003714   0.0003620   0.0007310  -0.0095965   0.0200501   0.0078718
    4   0.0012261   0.0006923   0.0020796   0.0010171  -0.0019239   0.0009359
    5   0.0005186  -0.0002526   0.0007907  -0.0010585   0.0034334  -0.0001420
    6   0.0015927   0.0014628   0.0005715  -0.0003628   0.0005046  -0.0009561
    7   0.0020627   0.0012521   0.0002664  -0.0012701   0.0003149  -0.0001995
    8  -0.0035082  -0.0002572  -0.0024603   0.0005869  -0.0009242   0.0002913
    9  -0.0038151  -0.0003922  -0.0003777   0.0007892  -0.0004531   0.0003522
   10  -0.0003076  -0.0001537  -0.0000329   0.0004049  -0.0003338   0.0000405
   11  -0.0004927  -0.0008579  -0.0003726   0.0000245  -0.0001164   0.0001033
   12  -0.0005140  -0.0008923   0.0004070  -0.0002649   0.0001811  -0.0000688
   13  -0.0003054  -0.0001321  -0.0000056  -0.0001526   0.0000692  -0.0000471
   14   0.0006614   0.0005107   0.0001593  -0.0003812   0.0003391  -0.0001205
   15   0.0002511   0.0005104  -0.0001028   0.0000335  -0.0000419  -0.0000327
   16  -0.0000224  -0.0003537  -0.0001569   0.0004563  -0.0015040  -0.0002613
   17  -0.0004530  -0.0000743  -0.0001693   0.0002545  -0.0001076  -0.0003205
   18   0.0000444   0.0001474   0.0000293  -0.0001478   0.0014128   0.0010297
   19  -0.0002688  -0.0003353   0.0000294  -0.0013121   0.0043162   0.0020912
   20  -0.0003067   0.0000935  -0.0002192   0.0019547  -0.0052132  -0.0016189
   21  -0.0001333  -0.0002099   0.0004612   0.0013822  -0.0047050  -0.0007119
   22   0.0005364   0.0002749   0.0003492   0.0005304   0.0002961  -0.0001854
   23   0.0002730  -0.0001093   0.0002296  -0.0003882   0.0010467   0.0001153
   24   0.0000501   0.0000949  -0.0002218  -0.0003343   0.0000060  -0.0001131
   25  -0.0000076   0.0002378   0.0001573  -0.0001569   0.0002713   0.0000889
   26   0.0003238   0.0001411   0.0002237   0.0001808  -0.0007068  -0.0004671
   27  -0.0000246  -0.0000480  -0.0001699  -0.0000167  -0.0001113  -0.0000564
   28   0.0036994   0.0037211   0.0257924   0.0000198   0.0001369   0.0000851
   29  -0.0055999  -0.0061697  -0.0364211   0.0000495   0.0004276  -0.0001249
   30  -0.0043183  -0.0009626  -0.0190627  -0.0000663   0.0001761   0.0001173
   31   0.0004807   0.0001254   0.0003182  -0.0717057  -0.1019851   0.0978324
   32  -0.0003614  -0.0005992  -0.0004320  -0.1358258  -0.3347268   0.2150599
   33   0.0000549  -0.0002726  -0.0003132   0.1026050   0.1766758  -0.1554742
   34  -0.0003653   0.0005620   0.0003945   0.0000827  -0.0000080   0.0000624
   35   0.0004993  -0.0000690   0.0002595  -0.0000997   0.0000730  -0.0001678
   36   0.0004753   0.0002921   0.0002162  -0.0001861   0.0000251  -0.0001678
   37   0.0000420  -0.0002623  -0.0000141  -0.0000183   0.0000386   0.0000030
   38  -0.0003458  -0.0006956   0.0002608   0.0000292   0.0000152   0.0000204
   39   0.0002028   0.0002851  -0.0000299  -0.0000189  -0.0000189  -0.0000198
   40   0.0000188   0.0001047  -0.0000108  -0.0000179   0.0000450  -0.0000952
   41   0.0000452   0.0000359  -0.0000136  -0.0000283  -0.0000211   0.0000973
   42   0.0000391   0.0000294  -0.0000461  -0.0000330  -0.0002017  -0.0000498
   43  -0.0000743  -0.0000539   0.0000525  -0.0000651   0.0001448   0.0000641
   44  -0.0000108   0.0000368   0.0000348  -0.0000156   0.0005543  -0.0002330
   45   0.0001323   0.0000761  -0.0000834  -0.0000943  -0.0001523   0.0004367
   46   0.0005737   0.0002045   0.0004431  -0.0004546  -0.0009867  -0.0004493
   47   0.0001037  -0.0000573   0.0000257   0.0000544   0.0023297  -0.0011545
   48   0.0002792   0.0000142   0.0000619   0.0005089  -0.0001680   0.0006533
   49  -0.0001402  -0.0000233  -0.0000704   0.0007694  -0.0004967  -0.0000763
   50   0.0000014   0.0000517  -0.0000190   0.0004726  -0.0002704  -0.0001611
   51   0.0000253  -0.0000044   0.0000853   0.0003521   0.0000993  -0.0001795
   52  -0.0000369  -0.0000397  -0.0000138   0.0000057   0.0000804   0.0000484
   53  -0.0001011  -0.0000062  -0.0000130  -0.0000161  -0.0000039   0.0000036
   54  -0.0000052   0.0000023   0.0000211   0.0000034   0.0000318   0.0000059
   55  -0.0000175  -0.0000401  -0.0000615   0.0000691  -0.0000458   0.0000075
   56  -0.0000220  -0.0001075   0.0000022  -0.0000203   0.0000003  -0.0000080
   57   0.0000493  -0.0000062   0.0000531  -0.0000073   0.0000164   0.0000140
   58   0.0005640  -0.0005751  -0.0017082   0.0000564  -0.0001384   0.0000676
   59  -0.0012186   0.0015759  -0.0001443  -0.0000396  -0.0000274  -0.0000031
   60  -0.0012519  -0.0016558  -0.0069542   0.0000296  -0.0000509   0.0000121
   61  -0.1968142   0.2266209   0.0468810   0.0000486  -0.0002556   0.0000080
   62   0.2392617  -0.2924987  -0.0734480  -0.0001268  -0.0001191  -0.0000978
   63   0.0808631  -0.1107337  -0.0706634   0.0000572  -0.0002160  -0.0001778
   64  -0.0002612  -0.0003971   0.0008902  -0.0001115   0.0000277  -0.0000029
   65   0.0006482   0.0012873   0.0002687  -0.0000162  -0.0000240   0.0000333
   66  -0.0008112   0.0015126   0.0006837   0.0000504   0.0000127  -0.0000135
   67   0.1918226  -0.2307453  -0.0734104  -0.0001481   0.0001992  -0.0001468
   68  -0.2307453   0.2975977   0.1102402   0.0001622   0.0001195   0.0001481
   69  -0.0734104   0.1102402   0.0947179  -0.0001675   0.0001132  -0.0000142
   70  -0.0001481   0.0001622  -0.0001675   0.0658453   0.1127959  -0.0945149
   71   0.0001992   0.0001195   0.0001132   0.1127959   0.3674669  -0.1931860
   72  -0.0001468   0.0001481  -0.0000142  -0.0945149  -0.1931860   0.1475427
 Gradient time:  CPU 14882.53 s  wall 14882.97 s
 **********************************************************************
 **                                                                  **
 **                       VIBRATIONAL ANALYSIS                       **
 **                       --------------------                       **
 **                                                                  **
 **        VIBRATIONAL FREQUENCIES (CM**-1) AND NORMAL MODES         **
 **     FORCE CONSTANTS (mDYN/ANGSTROM) AND REDUCED MASSES (AMU)     **
 **                  INFRARED INTENSITIES (KM/MOL)                   **
 **                                                                  **
 **********************************************************************


 Mode:                 1                      2                      3
 Frequency:        74.23                  95.02                 118.50
 Force Cnst:      0.0200                 0.0296                 0.0528
 Red. Mass:       6.1559                 5.5662                 6.3808
 IR Active:          YES                    YES                    YES
 IR Intens:        1.496                  1.834                  3.026
 Raman Active:       YES                    YES                    YES
               X      Y      Z        X      Y      Z        X      Y      Z
 C         -0.008  0.038  0.083    0.022 -0.009  0.004    0.050  0.001  0.047
 O         -0.006 -0.012  0.094    0.047 -0.038 -0.141    0.040 -0.070  0.086
 C         -0.044 -0.012  0.030    0.036 -0.088 -0.041    0.014 -0.050  0.012
 C         -0.025  0.025  0.111   -0.014 -0.048  0.002    0.010 -0.084 -0.060
 O          0.042 -0.019  0.280   -0.008 -0.095  0.099   -0.100 -0.053 -0.264
 C         -0.005 -0.006 -0.023   -0.007 -0.005 -0.079   -0.014 -0.043  0.081
 C         -0.068 -0.025 -0.069    0.055 -0.011  0.031   -0.030 -0.008 -0.044
 O         -0.027 -0.018 -0.270    0.021  0.041  0.163    0.010  0.007 -0.256
 O         -0.058 -0.021 -0.077   -0.080 -0.061 -0.217    0.025  0.052  0.269
 C         -0.005 -0.013 -0.160    0.013 -0.045  0.043    0.010 -0.029  0.033
 O          0.014 -0.009  0.216    0.116 -0.005  0.114    0.094 -0.004  0.116
 H         -0.159 -0.029  0.041    0.097 -0.157 -0.039    0.004  0.007  0.008
 H         -0.112  0.141  0.124   -0.074  0.001  0.013    0.125 -0.208 -0.077
 H          0.100  0.001 -0.043    0.026  0.107 -0.102   -0.084 -0.176  0.114
 H         -0.216 -0.087 -0.043    0.162 -0.047  0.022   -0.184 -0.006 -0.025
 H         -0.006  0.168  0.074   -0.107  0.032  0.020    0.070  0.080  0.038
 H         -0.091 -0.080 -0.216    0.073  0.038  0.250   -0.043 -0.027 -0.254
 H         -0.043 -0.048 -0.188   -0.094  0.045 -0.184    0.041 -0.048  0.216
 H         -0.048  0.010  0.257   -0.111 -0.068  0.059   -0.002 -0.077 -0.221
 H         -0.051 -0.036 -0.190    0.032 -0.126  0.336    0.017 -0.091  0.242
 O          0.178  0.067 -0.204   -0.166  0.317  0.007   -0.094  0.257 -0.001
 H         -0.070 -0.051 -0.252    0.101 -0.203 -0.139    0.064 -0.150 -0.115
 H          0.196  0.067 -0.164   -0.288  0.310 -0.239   -0.244  0.198 -0.164
 H          0.058  0.044  0.328    0.062 -0.002  0.086    0.165  0.017  0.193
 TransDip  -0.039 -0.000  0.005   -0.035 -0.016 -0.020   -0.006 -0.055 -0.008

 Mode:                 4                      5                      6
 Frequency:       138.14                 223.52                 234.06
 Force Cnst:      0.0741                 0.0678                 0.0780
 Red. Mass:       6.5905                 2.3032                 2.4171
 IR Active:          YES                    YES                    YES
 IR Intens:        0.834                 29.806                  8.030
 Raman Active:       YES                    YES                    YES
               X      Y      Z        X      Y      Z        X      Y      Z
 C          0.046 -0.057  0.033    0.034 -0.024  0.034    0.010 -0.017  0.031
 O          0.003 -0.051  0.290    0.028  0.032  0.013   -0.007 -0.050  0.082
 C          0.002 -0.002  0.172   -0.009  0.016 -0.016   -0.005  0.004 -0.035
 C         -0.015 -0.067  0.049   -0.024  0.026 -0.017    0.001  0.025 -0.017
 O         -0.069 -0.015 -0.112   -0.010  0.015  0.027   -0.066 -0.048  0.056
 C         -0.031  0.002  0.014   -0.022 -0.025 -0.002   -0.004  0.024  0.011
 C         -0.017 -0.004  0.069    0.004 -0.017  0.022   -0.053  0.004  0.047
 O         -0.021  0.022  0.090   -0.007  0.197 -0.022   -0.045  0.017  0.003
 O         -0.107 -0.063 -0.141    0.128 -0.083  0.006    0.160 -0.066 -0.035
 C          0.043  0.000  0.002    0.005 -0.072 -0.006   -0.028  0.074 -0.042
 O         -0.080 -0.001 -0.268   -0.070 -0.071  0.019    0.089  0.075 -0.086
 H         -0.079  0.084  0.170   -0.024  0.039 -0.016   -0.059  0.062 -0.033
 H         -0.004 -0.213  0.055   -0.038  0.054 -0.015    0.001  0.073 -0.019
 H          0.010  0.118 -0.011   -0.052 -0.032  0.006   -0.033  0.052  0.013
 H          0.004 -0.001  0.066   -0.001 -0.049  0.028   -0.077 -0.005  0.050
 H          0.277 -0.213  0.011    0.029 -0.044  0.037    0.064 -0.079  0.025
 H          0.025  0.111 -0.058    0.175  0.414 -0.267   -0.051  0.031 -0.041
 H         -0.111  0.009 -0.169    0.165 -0.334 -0.106    0.199 -0.322 -0.159
 H         -0.097 -0.055 -0.225   -0.053  0.029  0.016   -0.215  0.005  0.031
 H         -0.012 -0.054  0.045   -0.059 -0.142  0.071    0.053  0.151 -0.103
 O          0.240  0.214 -0.069   -0.038 -0.003 -0.012   -0.085 -0.014 -0.020
 H         -0.005 -0.098 -0.168    0.101 -0.136 -0.047   -0.105  0.152  0.029
 H          0.225  0.205 -0.077   -0.014  0.042 -0.081   -0.239 -0.160  0.039
 H         -0.023 -0.068 -0.340   -0.544 -0.090 -0.305    0.656  0.055  0.233
 TransDip   0.006 -0.007 -0.028   -0.062 -0.026 -0.161    0.045 -0.070  0.036

 Mode:                 7                      8                      9
 Frequency:       248.65                 260.06                 262.14
 Force Cnst:      0.1460                 0.0762                 0.0881
 Red. Mass:       4.0088                 1.9118                 2.1770
 IR Active:          YES                    YES                    YES
 IR Intens:        2.399                 20.658                 66.923
 Raman Active:       YES                    YES                    YES
               X      Y      Z        X      Y      Z        X      Y      Z
 C          0.071  0.002  0.024    0.016 -0.018  0.004   -0.010 -0.051 -0.060
 O          0.025 -0.044  0.187    0.006 -0.041 -0.016   -0.026 -0.012 -0.061
 C         -0.062 -0.010 -0.022    0.033 -0.033 -0.006    0.013 -0.007  0.018
 C          0.023 -0.047 -0.020    0.033 -0.050  0.005   -0.031 -0.018 -0.023
 O          0.227  0.061  0.020   -0.050 -0.107  0.008    0.051  0.029 -0.012
 C          0.008 -0.066 -0.035    0.012 -0.002  0.011   -0.055 -0.067 -0.047
 C          0.065 -0.007 -0.032    0.025  0.001  0.004   -0.023 -0.036 -0.063
 O          0.047  0.081  0.032    0.025  0.052 -0.016   -0.067  0.134  0.046
 O         -0.133  0.028  0.029   -0.053  0.014 -0.000   -0.026 -0.028  0.047
 C         -0.075 -0.004 -0.098   -0.012  0.200 -0.020    0.008  0.063  0.039
 O          0.006 -0.005 -0.048    0.013 -0.030  0.035   -0.019 -0.086  0.014
 H         -0.212  0.091 -0.015    0.040 -0.046 -0.007    0.087 -0.026  0.011
 H         -0.004 -0.002 -0.018    0.048 -0.057  0.002   -0.086 -0.036 -0.010
 H          0.003 -0.094 -0.030    0.022  0.005  0.008   -0.056 -0.138 -0.035
 H          0.117 -0.045 -0.031    0.017  0.001  0.006    0.057 -0.034 -0.072
 H          0.201  0.008  0.004   -0.017 -0.008  0.009   -0.019 -0.001 -0.065
 H          0.132  0.152 -0.009    0.077  0.126 -0.113    0.106  0.298 -0.086
 H         -0.168  0.245  0.150   -0.057  0.069 -0.012   -0.026 -0.057  0.080
 H          0.477 -0.010  0.103   -0.104 -0.072  0.033    0.184  0.001  0.054
 H         -0.029  0.032 -0.100    0.200  0.415 -0.218    0.056  0.119 -0.027
 O         -0.199 -0.033 -0.079    0.019  0.004  0.008    0.100  0.030  0.032
 H         -0.109  0.036 -0.060   -0.285  0.397  0.119   -0.080  0.106  0.054
 H         -0.433 -0.221 -0.074   -0.167 -0.208  0.180    0.142  0.039  0.097
 H          0.093  0.002  0.018   -0.400 -0.064 -0.276    0.571  0.024  0.556
 TransDip   0.045 -0.013 -0.016   -0.117  0.052 -0.070    0.241 -0.009  0.103

 Mode:                10                     11                     12
 Frequency:       297.10                 318.08                 361.61
 Force Cnst:      0.1865                 0.1178                 0.1157
 Red. Mass:       3.5852                 1.9762                 1.5017
 IR Active:          YES                    YES                    YES
 IR Intens:        8.899                 41.864                 72.370
 Raman Active:       YES                    YES                    YES
               X      Y      Z        X      Y      Z        X      Y      Z
 C          0.017  0.042 -0.057   -0.023  0.012 -0.006    0.023 -0.007 -0.005
 O          0.011 -0.026  0.150   -0.021 -0.059  0.011    0.025  0.047 -0.018
 C          0.045  0.041 -0.046   -0.007 -0.018  0.011   -0.008  0.005  0.019
 C         -0.018  0.020 -0.138   -0.030 -0.015 -0.038    0.009 -0.006  0.046
 O         -0.079 -0.138  0.089    0.074  0.035 -0.004   -0.024  0.001 -0.007
 C         -0.003  0.022 -0.171   -0.053 -0.043 -0.046    0.018 -0.013  0.042
 C          0.025  0.001 -0.156   -0.073 -0.013 -0.042    0.043 -0.000  0.008
 O         -0.018 -0.017  0.072   -0.099  0.039 -0.003    0.057  0.083 -0.063
 O          0.094  0.127  0.045    0.034 -0.035  0.030   -0.025 -0.022  0.011
 C          0.057 -0.016  0.010   -0.005  0.013  0.024   -0.011  0.009 -0.015
 O         -0.109 -0.066  0.018    0.125  0.082  0.008   -0.063 -0.055 -0.024
 H          0.045  0.222 -0.061    0.037 -0.003  0.002   -0.035 -0.034  0.026
 H         -0.136  0.100 -0.117   -0.090 -0.016 -0.025    0.041 -0.029  0.041
 H         -0.055 -0.115 -0.142   -0.077 -0.097 -0.033    0.053 -0.007  0.035
 H          0.171 -0.034 -0.169   -0.050 -0.059 -0.040    0.018  0.000  0.009
 H          0.171  0.172 -0.086   -0.036  0.038 -0.005    0.029 -0.041 -0.003
 H         -0.012 -0.153  0.415   -0.149 -0.246  0.616   -0.059 -0.346  0.804
 H          0.053  0.214  0.348    0.053 -0.171 -0.022    0.014 -0.141 -0.245
 H         -0.251 -0.022  0.179    0.269  0.008  0.123   -0.160 -0.008 -0.159
 H          0.015 -0.066  0.064    0.018  0.039 -0.001    0.003  0.024 -0.030
 O          0.014  0.023  0.009    0.051  0.017  0.017   -0.019 -0.007 -0.012
 H          0.141 -0.057 -0.006   -0.052  0.030  0.022   -0.034  0.024 -0.005
 H         -0.079 -0.045 -0.010    0.059  0.014  0.042   -0.063 -0.047  0.002
 H         -0.144  0.030  0.152   -0.311 -0.035 -0.449    0.109 -0.001  0.171
 TransDip  -0.057  0.069  0.035   -0.139 -0.149  0.038   -0.045 -0.169  0.209

 Mode:                13                     14                     15
 Frequency:       387.42                 394.80                 402.76
 Force Cnst:      0.1333                 0.1253                 0.1242
 Red. Mass:       1.5074                 1.3644                 1.2998
 IR Active:          YES                    YES                    YES
 IR Intens:      105.743                110.975                141.506
 Raman Active:       YES                    YES                    YES
               X      Y      Z        X      Y      Z        X      Y      Z
 C          0.026 -0.062  0.046    0.002  0.025 -0.010   -0.008 -0.029  0.044
 O          0.029  0.012 -0.012   -0.028 -0.001  0.019    0.004 -0.012  0.009
 C          0.024  0.027 -0.031   -0.048 -0.003  0.019    0.027  0.019 -0.046
 C         -0.021  0.053 -0.012    0.010 -0.037  0.008    0.024  0.009 -0.044
 O         -0.041  0.044  0.008    0.012 -0.050  0.005   -0.037 -0.047 -0.021
 C         -0.028  0.004  0.021    0.022 -0.028 -0.009    0.004  0.028  0.016
 C         -0.022 -0.029  0.064    0.034  0.003 -0.022   -0.006 -0.000  0.057
 O         -0.014  0.024 -0.057    0.034  0.028 -0.010    0.007  0.010 -0.022
 O          0.009 -0.058 -0.053    0.029 -0.036 -0.009   -0.029  0.035 -0.010
 C          0.029  0.012 -0.005   -0.068  0.038  0.000    0.027  0.015 -0.003
 O          0.028 -0.049 -0.019    0.012  0.038 -0.001   -0.031 -0.017 -0.014
 H          0.028  0.039 -0.032   -0.065 -0.004  0.019    0.031  0.063 -0.051
 H         -0.012  0.083 -0.014    0.011 -0.039  0.006    0.076  0.052 -0.057
 H         -0.060  0.060  0.018    0.024 -0.036 -0.008   -0.014  0.065  0.015
 H         -0.094 -0.048  0.075    0.050  0.006 -0.023   -0.046 -0.027  0.064
 H          0.006 -0.146  0.055   -0.005  0.043 -0.012   -0.018 -0.083  0.049
 H         -0.054 -0.085  0.149    0.049  0.019  0.035   -0.025 -0.043  0.056
 H         -0.133  0.502  0.754   -0.015  0.132  0.250    0.011 -0.094 -0.265
 H          0.042  0.049  0.097   -0.135 -0.048 -0.132    0.522  0.018  0.659
 H          0.033  0.013 -0.000   -0.042  0.070 -0.042    0.023  0.007  0.012
 O         -0.002  0.001  0.003   -0.053 -0.030  0.009   -0.024 -0.012  0.011
 H          0.042  0.018  0.010   -0.101  0.068  0.031    0.068  0.014  0.020
 H         -0.051 -0.039  0.005    0.661  0.594 -0.148    0.257  0.245 -0.083
 H          0.047 -0.074 -0.047    0.023  0.028 -0.010    0.058 -0.022  0.034
 TransDip  -0.032  0.124  0.304    0.203  0.266  0.043    0.346  0.032  0.157

 Mode:                16                     17                     18
 Frequency:       416.10                 426.06                 451.69
 Force Cnst:      0.2783                 0.3646                 0.6038
 Red. Mass:       2.7284                 3.4091                 5.0233
 IR Active:          YES                    YES                    YES
 IR Intens:       49.986                  7.686                 16.585
 Raman Active:       YES                    YES                    YES
               X      Y      Z        X      Y      Z        X      Y      Z
 C          0.090 -0.084  0.024   -0.083 -0.081  0.049    0.059 -0.058 -0.164
 O          0.069  0.027  0.031   -0.051 -0.151  0.003    0.009 -0.123  0.049
 C          0.022  0.085 -0.066    0.081 -0.040 -0.074    0.008 -0.074  0.106
 C         -0.071  0.094 -0.072    0.125  0.006 -0.024    0.031  0.077  0.220
 O         -0.029  0.089  0.054    0.154 -0.022  0.016   -0.146  0.169 -0.063
 C         -0.076 -0.034 -0.034    0.046  0.114  0.041    0.075  0.101  0.039
 C          0.004 -0.072  0.007   -0.102  0.031  0.084   -0.034  0.030 -0.146
 O          0.004 -0.078  0.024   -0.119  0.077 -0.027   -0.084 -0.001  0.065
 O         -0.113  0.025  0.074   -0.011  0.135 -0.017    0.079  0.086 -0.064
 C          0.031  0.057 -0.011    0.084 -0.015 -0.008   -0.025 -0.001 -0.049
 O          0.114 -0.095 -0.008   -0.050 -0.047 -0.000    0.102 -0.182  0.053
 H          0.024  0.164 -0.076    0.090 -0.032 -0.074   -0.091 -0.245  0.129
 H         -0.115  0.195 -0.065    0.170  0.051 -0.036    0.085 -0.029  0.210
 H         -0.139 -0.085 -0.014    0.033  0.178  0.028    0.353  0.069 -0.011
 H          0.024 -0.130  0.010   -0.181  0.016  0.092    0.037  0.219 -0.179
 H          0.126 -0.125  0.018   -0.123 -0.145  0.061    0.160  0.096 -0.189
 H          0.007 -0.031 -0.086   -0.107  0.036  0.095   -0.006  0.044  0.076
 H         -0.038 -0.243 -0.384   -0.003  0.149 -0.106    0.081  0.081 -0.065
 H         -0.392  0.092 -0.290   -0.402 -0.047 -0.572    0.252  0.116  0.201
 H          0.055  0.082 -0.029    0.080 -0.039  0.050    0.042  0.060 -0.085
 O         -0.036 -0.013  0.010   -0.028 -0.019  0.009   -0.091 -0.038 -0.042
 H          0.042  0.092  0.044    0.160 -0.035  0.005   -0.125  0.046 -0.034
 H          0.301  0.288 -0.082    0.161  0.172 -0.104    0.126  0.165 -0.127
 H         -0.022 -0.128 -0.143    0.008 -0.064  0.008   -0.179 -0.088  0.032
 TransDip   0.000  0.047 -0.222   -0.012  0.039 -0.079    0.106  0.075  0.015

 Mode:                19                     20                     21
 Frequency:       514.14                 563.89                 590.78
 Force Cnst:      0.8303                 0.6095                 0.8020
 Red. Mass:       5.3311                 3.2532                 3.9001
 IR Active:          YES                    YES                    YES
 IR Intens:       34.401                  4.459                 29.824
 Raman Active:       YES                    YES                    YES
               X      Y      Z        X      Y      Z        X      Y      Z
 C         -0.055 -0.135  0.079    0.097  0.062  0.070   -0.016 -0.057  0.159
 O         -0.126 -0.113 -0.033    0.175 -0.002 -0.042    0.048  0.182 -0.060
 C         -0.141 -0.063  0.051    0.056 -0.183  0.049    0.025  0.034  0.137
 C         -0.119 -0.001 -0.053   -0.128 -0.071 -0.002    0.058 -0.040  0.111
 O         -0.014  0.072  0.025    0.050  0.053  0.004   -0.023 -0.061 -0.033
 C         -0.006  0.080 -0.146   -0.129  0.058 -0.060    0.086 -0.050 -0.155
 C          0.116 -0.032  0.108   -0.034  0.066  0.058   -0.037 -0.183 -0.026
 O          0.217  0.039 -0.061   -0.022 -0.063 -0.003   -0.136  0.012  0.012
 O          0.101  0.222 -0.013    0.071  0.050 -0.007    0.023  0.139  0.019
 C         -0.194 -0.047  0.063    0.023  0.006 -0.014    0.015  0.004 -0.037
 O          0.074 -0.055 -0.022   -0.127  0.006 -0.019    0.022  0.043 -0.036
 H         -0.041 -0.086  0.038    0.055 -0.258  0.055   -0.058 -0.096  0.158
 H         -0.287 -0.023 -0.016   -0.308 -0.164  0.037   -0.039 -0.228  0.132
 H         -0.139  0.145 -0.131   -0.290  0.122 -0.038    0.298 -0.155 -0.177
 H          0.151 -0.222  0.128   -0.079  0.014  0.069   -0.036 -0.571  0.024
 H         -0.194 -0.298  0.105    0.126  0.032  0.071   -0.060 -0.176  0.171
 H          0.157 -0.036  0.025   -0.156 -0.128 -0.051    0.069  0.137  0.031
 H          0.124  0.035 -0.045    0.080 -0.140  0.095    0.029  0.127 -0.017
 H          0.033  0.044  0.007    0.155 -0.043 -0.109   -0.008 -0.053  0.003
 H         -0.214 -0.044  0.017    0.294  0.238 -0.118   -0.021 -0.020 -0.048
 O          0.085  0.036  0.017   -0.038 -0.004 -0.015   -0.052 -0.023 -0.042
 H         -0.275 -0.068 -0.009   -0.313  0.166  0.036    0.024 -0.008 -0.052
 H         -0.035 -0.119  0.177    0.126  0.162 -0.117   -0.044 -0.003 -0.079
 H          0.146 -0.158 -0.140   -0.061  0.088  0.152    0.159 -0.098 -0.179
 TransDip  -0.103 -0.152  0.039   -0.023 -0.050  0.040    0.097 -0.142  0.032

 Mode:                22                     23                     24
 Frequency:       626.75                 715.98                 905.19
 Force Cnst:      1.1983                 1.2066                 1.5172
 Red. Mass:       5.1776                 3.9949                 3.1429
 IR Active:          YES                    YES                    YES
 IR Intens:       34.695                  2.782                 32.592
 Raman Active:       YES                    YES                    YES
               X      Y      Z        X      Y      Z        X      Y      Z
 C          0.103 -0.028 -0.091   -0.122 -0.047 -0.095    0.051  0.001  0.009
 O          0.042  0.205 -0.007   -0.154  0.053  0.023    0.046 -0.118 -0.057
 C         -0.109  0.103  0.068    0.112  0.082  0.194    0.158  0.086  0.181
 C          0.005 -0.083 -0.073   -0.071 -0.069  0.022    0.082  0.066 -0.065
 O          0.141 -0.185 -0.013    0.026 -0.029  0.002   -0.004  0.004  0.003
 C         -0.050  0.104  0.087   -0.122  0.027 -0.042   -0.004  0.026 -0.048
 C         -0.070  0.115  0.058    0.012  0.058  0.046   -0.006  0.015  0.019
 O         -0.109 -0.036  0.001    0.107  0.008 -0.017   -0.002 -0.003 -0.001
 O          0.048  0.056 -0.049    0.014 -0.010  0.006   -0.034 -0.058  0.036
 C         -0.183 -0.011  0.026    0.249  0.058 -0.074   -0.159  0.070  0.084
 O          0.132 -0.202  0.006    0.066 -0.029  0.026   -0.039  0.030  0.003
 H         -0.111  0.186  0.059    0.048  0.040  0.205    0.591  0.025  0.137
 H          0.045 -0.178 -0.080   -0.318 -0.321  0.080   -0.053 -0.066 -0.029
 H         -0.208  0.260  0.087   -0.323  0.091 -0.011   -0.124 -0.003 -0.016
 H         -0.183  0.364  0.034    0.073  0.179  0.022   -0.006 -0.020  0.023
 H          0.195 -0.095 -0.104   -0.199 -0.074 -0.083    0.025  0.022  0.015
 H         -0.220 -0.090 -0.037   -0.016 -0.063 -0.039   -0.048 -0.027 -0.015
 H          0.052 -0.020 -0.001    0.019 -0.154  0.104   -0.038 -0.007  0.004
 H          0.063 -0.134  0.033    0.081 -0.071 -0.037   -0.138  0.119  0.128
 H         -0.311 -0.095  0.007    0.159 -0.020 -0.052   -0.503 -0.184  0.078
 O          0.028  0.014 -0.005   -0.092 -0.049 -0.068   -0.042 -0.035 -0.145
 H         -0.117 -0.074 -0.028    0.362  0.027 -0.070    0.037 -0.147 -0.141
 H         -0.013 -0.071  0.137   -0.077  0.026 -0.244    0.057 -0.068  0.142
 H         -0.077 -0.097  0.049    0.022 -0.062 -0.052   -0.051  0.073  0.064
 TransDip  -0.172  0.051  0.059   -0.013 -0.045 -0.025    0.021  0.130  0.127

 Mode:                25                     26                     27
 Frequency:       914.50                1008.76                1018.00
 Force Cnst:      1.0019                 2.4016                 2.4343
 Red. Mass:       2.0333                 4.0056                 3.9868
 IR Active:          YES                    YES                    YES
 IR Intens:        5.069                 95.135                 47.521
 Raman Active:       YES                    YES                    YES
               X      Y      Z        X      Y      Z        X      Y      Z
 C          0.093  0.018  0.043    0.079 -0.002 -0.136   -0.022  0.075  0.011
 O          0.014 -0.083 -0.041   -0.021 -0.012  0.004    0.009 -0.039 -0.024
 C         -0.060  0.075 -0.077    0.006  0.025  0.008   -0.078  0.015  0.061
 C         -0.022 -0.070  0.114   -0.132 -0.149 -0.104    0.027 -0.081 -0.098
 O         -0.004 -0.007 -0.004   -0.048  0.068  0.066   -0.062  0.075  0.044
 C         -0.059 -0.003 -0.027    0.092 -0.105  0.188    0.222 -0.055 -0.178
 C         -0.007  0.016 -0.007    0.124 -0.167  0.097    0.109  0.183  0.154
 O          0.005 -0.009  0.005   -0.122 -0.014 -0.044   -0.124  0.011 -0.027
 O          0.015  0.023 -0.009    0.050  0.106 -0.066   -0.019 -0.092  0.083
 C          0.014  0.151 -0.067    0.035  0.049  0.062    0.042  0.004 -0.075
 O         -0.020  0.003 -0.009   -0.020  0.077  0.024    0.029 -0.074 -0.028
 H         -0.238 -0.092 -0.051    0.168  0.224 -0.026   -0.240 -0.022  0.072
 H         -0.065 -0.138  0.122   -0.186 -0.124 -0.084   -0.268 -0.155 -0.031
 H         -0.005  0.007 -0.038   -0.103  0.096  0.182    0.092 -0.124 -0.134
 H         -0.001 -0.060  0.003   -0.068  0.040  0.088    0.077  0.168  0.150
 H          0.099  0.017  0.038    0.055  0.061 -0.135   -0.066 -0.129  0.032
 H         -0.038 -0.032 -0.006    0.321  0.194  0.155   -0.437 -0.129 -0.165
 H          0.021 -0.115  0.084    0.050  0.325 -0.247   -0.032  0.327 -0.252
 H          0.137 -0.120 -0.117    0.178 -0.132 -0.174   -0.062  0.086  0.063
 H         -0.366 -0.223  0.233   -0.024 -0.008  0.093    0.021 -0.015 -0.053
 O          0.008 -0.011  0.045   -0.016 -0.016 -0.072    0.004  0.006  0.063
 H          0.603 -0.120 -0.135    0.116 -0.016 -0.002    0.067  0.013 -0.039
 H          0.064 -0.049  0.268    0.030 -0.022  0.035   -0.033  0.018 -0.042
 H         -0.042  0.045  0.045   -0.139  0.203  0.149   -0.109  0.075  0.130
 TransDip   0.012 -0.028  0.065    0.284 -0.124  0.040    0.029  0.187 -0.113

 Mode:                28                     29                     30
 Frequency:      1033.50                1056.79                1064.59
 Force Cnst:      1.8315                 3.3978                 3.0603
 Red. Mass:       2.9102                 5.1639                 4.5830
 IR Active:          YES                    YES                    YES
 IR Intens:       39.945                 50.399                152.597
 Raman Active:       YES                    YES                    YES
               X      Y      Z        X      Y      Z        X      Y      Z
 C          0.101  0.035 -0.101    0.256 -0.047  0.261   -0.260 -0.088  0.031
 O         -0.000 -0.091 -0.057   -0.166 -0.068 -0.132    0.279 -0.093 -0.028
 C         -0.103  0.059  0.144   -0.115  0.046  0.117   -0.053  0.146  0.108
 C          0.058  0.129 -0.033   -0.123  0.036 -0.103   -0.084 -0.020 -0.078
 O          0.044 -0.049 -0.036    0.034 -0.033 -0.007    0.003 -0.003  0.019
 C         -0.054  0.014  0.000    0.074  0.036  0.124    0.042 -0.049  0.125
 C         -0.010 -0.131  0.088   -0.009  0.112 -0.220   -0.034  0.009 -0.119
 O         -0.005 -0.008 -0.016   -0.002 -0.014  0.040    0.047  0.013  0.020
 O         -0.012  0.016 -0.004    0.013 -0.028 -0.009    0.023  0.030 -0.040
 C          0.048 -0.053 -0.128    0.132 -0.020  0.065   -0.018  0.004 -0.135
 O         -0.013  0.044 -0.000   -0.042  0.001 -0.009   -0.037  0.023  0.027
 H         -0.326 -0.067  0.168   -0.112  0.160  0.105   -0.039  0.127  0.087
 H          0.086  0.023 -0.037   -0.086 -0.024 -0.107   -0.154 -0.123 -0.057
 H         -0.191  0.105  0.013    0.194 -0.115  0.120   -0.020 -0.075  0.132
 H         -0.032 -0.241  0.104   -0.136  0.152 -0.202   -0.056  0.374 -0.161
 H          0.113  0.050 -0.106    0.193 -0.001  0.252   -0.143  0.081  0.023
 H          0.168  0.069  0.068    0.002 -0.009  0.033    0.072  0.037 -0.005
 H         -0.010 -0.054  0.052    0.002  0.231 -0.174    0.018  0.161 -0.102
 H         -0.264  0.208  0.248   -0.076  0.054  0.085    0.021 -0.033 -0.035
 H          0.051 -0.001 -0.254    0.174  0.067 -0.110   -0.175 -0.073 -0.217
 O          0.009  0.018  0.115   -0.013 -0.007 -0.049    0.003  0.012  0.104
 H         -0.091  0.068 -0.010   -0.021  0.090  0.129    0.007  0.031 -0.071
 H         -0.120  0.035 -0.188   -0.093 -0.007 -0.226   -0.057  0.042 -0.094
 H         -0.226  0.285  0.255    0.172 -0.183 -0.175    0.300 -0.307 -0.304
 TransDip  -0.097  0.178 -0.007    0.214  0.047  0.062   -0.380  0.009 -0.108

 Mode:                31                     32                     33
 Frequency:      1077.74                1095.83                1106.34
 Force Cnst:      1.8981                 1.6227                 1.8389
 Red. Mass:       2.7736                 2.2935                 2.5499
 IR Active:          YES                    YES                    YES
 IR Intens:      130.740                158.126                 76.357
 Raman Active:       YES                    YES                    YES
               X      Y      Z        X      Y      Z        X      Y      Z
 C         -0.020  0.049 -0.047   -0.080  0.057 -0.021   -0.012  0.069  0.009
 O          0.052 -0.077 -0.019    0.052  0.017  0.022   -0.012 -0.015 -0.004
 C         -0.051  0.141 -0.036   -0.076 -0.110  0.032    0.052  0.061 -0.043
 C         -0.125  0.063  0.119   -0.099  0.117 -0.054   -0.080 -0.071  0.014
 O          0.029 -0.078 -0.044    0.051 -0.050 -0.039   -0.006 -0.002  0.020
 C          0.032 -0.107 -0.042    0.077  0.067  0.018    0.087  0.248 -0.018
 C         -0.108  0.025  0.098   -0.051 -0.053  0.007   -0.046 -0.074 -0.031
 O          0.060  0.027  0.016    0.027  0.004  0.005    0.016 -0.016  0.003
 O          0.019  0.034 -0.008   -0.004 -0.044  0.029   -0.024 -0.107  0.076
 C          0.035 -0.041  0.127    0.056  0.098  0.054   -0.033 -0.038 -0.045
 O          0.015 -0.018 -0.017    0.026 -0.034 -0.021    0.025 -0.033 -0.031
 H          0.137  0.256 -0.067   -0.264 -0.320  0.070    0.189  0.155 -0.067
 H         -0.098  0.141  0.107   -0.179  0.066 -0.042   -0.231 -0.144  0.043
 H          0.406 -0.206 -0.096    0.065  0.034  0.029    0.109  0.296 -0.020
 H         -0.077 -0.089  0.113   -0.103 -0.114  0.023   -0.124 -0.331  0.011
 H          0.033 -0.037 -0.047   -0.031  0.089 -0.030   -0.004  0.094  0.002
 H         -0.249 -0.120 -0.117    0.163  0.072  0.047    0.368  0.156  0.135
 H          0.018  0.078 -0.034   -0.016  0.239 -0.158   -0.034  0.071 -0.045
 H          0.141 -0.173 -0.144   -0.124  0.098  0.128    0.267 -0.224 -0.211
 H          0.099  0.089 -0.127    0.113  0.002  0.472   -0.102 -0.018 -0.253
 O         -0.001 -0.001 -0.083   -0.018 -0.025 -0.070    0.011  0.013  0.047
 H         -0.101  0.129  0.280    0.183 -0.110 -0.187   -0.059  0.053  0.077
 H         -0.064  0.000 -0.227    0.145 -0.062  0.366   -0.067  0.039 -0.180
 H         -0.184  0.192  0.200   -0.022  0.014  0.031   -0.071  0.075  0.088
 TransDip  -0.300  0.190  0.091   -0.129  0.344  0.165    0.080  0.206 -0.172

 Mode:                34                     35                     36
 Frequency:      1113.86                1121.21                1150.37
 Force Cnst:      2.5489                 3.0575                 2.7996
 Red. Mass:       3.4869                 4.1281                 3.5906
 IR Active:          YES                    YES                    YES
 IR Intens:       52.739                 38.685                 38.552
 Raman Active:       YES                    YES                    YES
               X      Y      Z        X      Y      Z        X      Y      Z
 C         -0.104  0.069  0.047    0.049 -0.109 -0.028   -0.073  0.270  0.131
 O          0.071 -0.072 -0.019   -0.042  0.012  0.043   -0.065 -0.012 -0.000
 C         -0.121  0.089 -0.010    0.129 -0.021 -0.039    0.079 -0.043  0.037
 C          0.037  0.016  0.071   -0.198  0.213  0.123   -0.047  0.042 -0.017
 O          0.016 -0.022 -0.017    0.074 -0.131 -0.092    0.008 -0.011 -0.007
 C         -0.076  0.094 -0.001    0.025 -0.000 -0.009   -0.058 -0.123  0.118
 C          0.267 -0.003 -0.021    0.201  0.042  0.025    0.059  0.007 -0.008
 O         -0.139 -0.037 -0.053   -0.119 -0.017 -0.040   -0.015  0.001 -0.003
 O         -0.020 -0.018  0.004    0.008 -0.031  0.022    0.026  0.062 -0.062
 C          0.055 -0.016  0.151   -0.057 -0.007 -0.110   -0.018  0.023 -0.088
 O          0.007 -0.043 -0.023   -0.041  0.065  0.050    0.080 -0.157 -0.109
 H         -0.173  0.070 -0.005    0.234 -0.165 -0.030    0.436 -0.121  0.008
 H          0.118  0.000  0.058   -0.380  0.288  0.143    0.123  0.161 -0.054
 H         -0.210  0.275  0.008    0.053  0.009 -0.005   -0.015 -0.233  0.123
 H          0.370 -0.093 -0.031    0.295  0.229 -0.020    0.033 -0.344  0.049
 H         -0.135  0.129  0.055   -0.067 -0.181  0.001   -0.125  0.430  0.121
 H          0.156  0.112  0.061   -0.063  0.009  0.001   -0.033  0.003 -0.040
 H         -0.008 -0.370  0.243    0.001  0.186 -0.174    0.027  0.034 -0.024
 H         -0.030  0.024  0.047    0.090 -0.138 -0.080   -0.004 -0.009 -0.018
 H          0.152  0.092  0.035   -0.156 -0.072 -0.120   -0.203 -0.094 -0.146
 O         -0.002 -0.006 -0.100    0.005  0.011  0.080    0.001 -0.003  0.061
 H          0.004  0.104  0.280   -0.074 -0.047 -0.166    0.012 -0.044 -0.162
 H         -0.029 -0.023 -0.125   -0.009  0.010  0.062   -0.046  0.027 -0.105
 H          0.141 -0.153 -0.118    0.116 -0.106 -0.137   -0.059  0.010  0.090
 TransDip   0.060  0.158  0.160    0.168  0.023 -0.105   -0.134  0.144  0.031

 Mode:                37                     38                     39
 Frequency:      1201.48                1236.84                1239.31
 Force Cnst:      1.0574                 1.0905                 1.0504
 Red. Mass:       1.2432                 1.2099                 1.1607
 IR Active:          YES                    YES                    YES
 IR Intens:        6.096                 45.903                 34.305
 Raman Active:       YES                    YES                    YES
               X      Y      Z        X      Y      Z        X      Y      Z
 C         -0.004 -0.022 -0.025    0.013  0.025  0.033    0.025  0.002 -0.036
 O          0.018 -0.005 -0.006   -0.014 -0.017 -0.026   -0.009 -0.003 -0.016
 C         -0.011 -0.017  0.059   -0.001  0.028  0.030   -0.017  0.000  0.026
 C         -0.049 -0.027 -0.046    0.016  0.002  0.031    0.012 -0.007 -0.000
 O          0.000  0.005  0.015   -0.015 -0.009 -0.004   -0.014 -0.004  0.011
 C         -0.025  0.052  0.034    0.020 -0.042 -0.062   -0.009  0.033 -0.003
 C          0.029  0.035 -0.016   -0.010 -0.009  0.032   -0.019 -0.054  0.034
 O         -0.011  0.002 -0.003   -0.002 -0.018 -0.005    0.010  0.034  0.004
 O         -0.010 -0.002 -0.006   -0.011  0.010  0.008    0.013 -0.016  0.014
 C          0.017  0.010 -0.043    0.010 -0.029 -0.040    0.010 -0.002 -0.004
 O          0.001  0.015  0.007   -0.000 -0.017 -0.013   -0.027 -0.001  0.020
 H          0.052  0.302  0.025    0.046  0.297  0.005   -0.022  0.078  0.021
 H          0.283  0.166 -0.121    0.006  0.272  0.024    0.120  0.173 -0.028
 H          0.465 -0.070 -0.037   -0.036  0.161 -0.083   -0.129  0.069  0.017
 H          0.206 -0.317  0.006   -0.260  0.392  0.011    0.285 -0.208  0.019
 H         -0.128 -0.289  0.010   -0.001  0.229  0.021    0.165  0.459 -0.087
 H         -0.141 -0.058 -0.058    0.270  0.109  0.114   -0.397 -0.166 -0.157
 H         -0.004 -0.227  0.169   -0.003 -0.140  0.092    0.003  0.207 -0.143
 H          0.073 -0.067 -0.077    0.117 -0.115 -0.114    0.157 -0.144 -0.141
 H          0.102  0.010  0.149    0.251  0.066  0.208    0.044  0.009  0.039
 O         -0.013 -0.004  0.011   -0.016  0.000  0.005   -0.003 -0.001 -0.001
 H         -0.091 -0.079 -0.231   -0.216 -0.091 -0.258   -0.032 -0.014 -0.044
 H          0.061 -0.015  0.195    0.099 -0.022  0.302    0.010 -0.007  0.041
 H         -0.093  0.110  0.101    0.052 -0.062 -0.052    0.235 -0.271 -0.262
 TransDip   0.005 -0.057  0.055    0.193 -0.007  0.099    0.027 -0.123 -0.139

 Mode:                40                     41                     42
 Frequency:      1246.07                1253.40                1319.77
 Force Cnst:      1.0956                 1.1540                 1.2211
 Red. Mass:       1.1976                 1.2467                 1.1899
 IR Active:          YES                    YES                    YES
 IR Intens:       23.054                 18.845                 20.970
 Raman Active:       YES                    YES                    YES
               X      Y      Z        X      Y      Z        X      Y      Z
 C          0.016  0.003 -0.018   -0.011 -0.015  0.001   -0.052 -0.020  0.042
 O         -0.008  0.011  0.005    0.016  0.019  0.000   -0.015  0.007 -0.001
 C         -0.015 -0.037 -0.004   -0.044 -0.077  0.060   -0.057  0.062 -0.009
 C         -0.051 -0.010 -0.039    0.010  0.003 -0.019    0.001 -0.001 -0.019
 O          0.018  0.009 -0.003   -0.023 -0.009  0.006   -0.010 -0.003  0.012
 C          0.020  0.001 -0.018    0.004 -0.005 -0.041    0.029 -0.001  0.006
 C         -0.008 -0.029  0.071   -0.004  0.012 -0.005   -0.001 -0.022 -0.015
 O         -0.005 -0.002 -0.010   -0.001 -0.011 -0.002   -0.000  0.010 -0.002
 O         -0.025  0.014  0.005   -0.000 -0.007  0.010   -0.008  0.004 -0.001
 C          0.009  0.034  0.005    0.020  0.061  0.030    0.023 -0.011 -0.014
 O         -0.015 -0.003  0.012    0.004  0.006  0.002    0.016  0.012 -0.002
 H          0.146 -0.096 -0.020   -0.001 -0.071  0.058    0.386 -0.495 -0.020
 H          0.050 -0.119 -0.060    0.231  0.619 -0.087    0.041 -0.009 -0.029
 H          0.548  0.116 -0.132   -0.104  0.064 -0.034   -0.058  0.141 -0.000
 H         -0.006  0.235  0.040   -0.090  0.119 -0.011    0.188  0.099 -0.052
 H          0.126  0.313 -0.051    0.021 -0.139  0.006    0.587 -0.130 -0.032
 H          0.042  0.014  0.026    0.138  0.057  0.056   -0.091 -0.037 -0.034
 H         -0.012 -0.327  0.243   -0.000  0.013 -0.017   -0.004 -0.107  0.076
 H         -0.158  0.145  0.136    0.228 -0.216 -0.221    0.084 -0.080 -0.073
 H         -0.165 -0.056 -0.113   -0.286 -0.101 -0.159    0.131  0.040  0.073
 O          0.007 -0.005  0.009    0.012 -0.011 -0.000   -0.005 -0.004  0.005
 H          0.117  0.025  0.051    0.193  0.049  0.113   -0.101 -0.037 -0.131
 H         -0.064  0.015 -0.186   -0.120  0.010 -0.324    0.017 -0.003  0.045
 H          0.165 -0.189 -0.180   -0.040  0.050  0.047   -0.126  0.142  0.124
 TransDip  -0.014 -0.153 -0.009    0.057 -0.082 -0.096   -0.135  0.043  0.037

 Mode:                43                     44                     45
 Frequency:      1332.26                1343.85                1348.78
 Force Cnst:      1.4072                 1.4062                 1.3698
 Red. Mass:       1.3457                 1.3216                 1.2780
 IR Active:          YES                    YES                    YES
 IR Intens:       34.607                 36.048                 43.671
 Raman Active:       YES                    YES                    YES
               X      Y      Z        X      Y      Z        X      Y      Z
 C         -0.011 -0.006 -0.014   -0.016 -0.014  0.074   -0.003  0.003  0.011
 O          0.012  0.005  0.003    0.003  0.006 -0.014   -0.000 -0.004 -0.002
 C         -0.086 -0.042 -0.021    0.021 -0.047 -0.002    0.007  0.029  0.006
 C         -0.035 -0.049  0.085   -0.001  0.003  0.011   -0.025  0.006 -0.002
 O          0.029  0.011 -0.027    0.008  0.002 -0.005   -0.001  0.003  0.024
 C         -0.007 -0.003 -0.035   -0.016  0.017  0.002   -0.098  0.030 -0.045
 C          0.001  0.020 -0.012   -0.028 -0.112 -0.015   -0.021  0.022  0.053
 O          0.001 -0.003  0.003    0.003  0.020 -0.009   -0.010 -0.033 -0.029
 O          0.020 -0.015  0.017    0.004 -0.004  0.012    0.030 -0.021  0.012
 C          0.035  0.045 -0.004   -0.008  0.020  0.009   -0.006 -0.023 -0.010
 O         -0.003  0.004  0.012    0.029  0.001 -0.043   -0.001 -0.002 -0.000
 H          0.492  0.369 -0.116   -0.125  0.317 -0.013   -0.001 -0.143  0.018
 H          0.254 -0.047  0.031   -0.034 -0.061  0.020    0.489 -0.212 -0.104
 H         -0.209  0.134 -0.018    0.047  0.161 -0.031    0.175 -0.382 -0.037
 H         -0.081 -0.097  0.010    0.504  0.512 -0.153    0.228  0.201  0.007
 H          0.100 -0.098 -0.023   -0.111  0.075  0.084    0.069  0.030  0.005
 H          0.050  0.023  0.018   -0.191 -0.080 -0.074    0.356  0.143  0.129
 H          0.008  0.239 -0.161    0.001  0.085 -0.060    0.013  0.351 -0.244
 H         -0.283  0.267  0.256   -0.046  0.044  0.040    0.052 -0.050 -0.050
 H         -0.030 -0.021  0.053   -0.065 -0.021  0.013    0.060  0.024 -0.009
 O          0.006 -0.019  0.018    0.006 -0.006  0.003   -0.006  0.009 -0.008
 H         -0.060 -0.072 -0.238    0.015 -0.013 -0.025    0.036  0.031  0.094
 H         -0.062  0.007 -0.182   -0.028  0.006 -0.095    0.037 -0.005  0.113
 H          0.031 -0.034 -0.032   -0.230  0.263  0.235    0.021 -0.022 -0.019
 TransDip  -0.092  0.159 -0.041   -0.166  0.088  0.041    0.114  0.176 -0.024

 Mode:                46                     47                     48
 Frequency:      1363.27                1381.65                1389.66
 Force Cnst:      1.3141                 1.4571                 1.5037
 Red. Mass:       1.2001                 1.2956                 1.3216
 IR Active:          YES                    YES                    YES
 IR Intens:        0.786                 15.329                  2.202
 Raman Active:       YES                    YES                    YES
               X      Y      Z        X      Y      Z        X      Y      Z
 C         -0.044  0.006  0.005   -0.050  0.003  0.016    0.051 -0.016 -0.006
 O         -0.008  0.001 -0.030   -0.010 -0.001 -0.024    0.013  0.012  0.025
 C          0.011 -0.041 -0.004    0.053 -0.033  0.033   -0.094  0.011  0.013
 C          0.057 -0.003  0.004   -0.049 -0.037  0.019    0.044 -0.060  0.007
 O         -0.002 -0.001 -0.015    0.017  0.006 -0.019    0.005  0.002 -0.022
 C         -0.007  0.034  0.025    0.021 -0.027  0.002    0.008  0.056  0.012
 C         -0.021  0.033  0.040    0.001  0.017 -0.008   -0.038 -0.016  0.016
 O         -0.007 -0.019 -0.021   -0.000  0.001 -0.001   -0.002 -0.005 -0.009
 O         -0.006  0.005 -0.023    0.001  0.001  0.005   -0.004  0.002 -0.015
 C         -0.004  0.026  0.017   -0.049 -0.052 -0.056    0.003 -0.027 -0.043
 O          0.001 -0.000  0.014    0.006  0.000  0.004   -0.004  0.000 -0.009
 H         -0.132  0.311 -0.018   -0.066  0.213  0.025    0.470 -0.134 -0.032
 H         -0.424  0.106  0.105    0.083  0.199 -0.014   -0.316  0.330  0.073
 H          0.031 -0.454  0.099   -0.043  0.212 -0.022   -0.026 -0.343  0.083
 H          0.222 -0.063  0.032    0.022 -0.089  0.003    0.223  0.088 -0.023
 H          0.514 -0.035 -0.068    0.405 -0.042 -0.046   -0.390  0.092  0.054
 H          0.209  0.084  0.076    0.010  0.006  0.004    0.036  0.012  0.014
 H         -0.003 -0.061  0.043    0.001  0.004  0.003   -0.003 -0.037  0.029
 H         -0.008  0.010  0.008   -0.151  0.141  0.129   -0.079  0.077  0.074
 H         -0.044 -0.016  0.065    0.089  0.055 -0.106    0.136  0.060 -0.034
 O          0.010 -0.014  0.009   -0.013  0.035 -0.022   -0.009  0.015 -0.008
 H         -0.071 -0.048 -0.127    0.417  0.139  0.493    0.226  0.059  0.201
 H         -0.050  0.008 -0.165    0.116 -0.009  0.349    0.047 -0.012  0.172
 H          0.032 -0.044 -0.040   -0.027  0.021  0.017    0.001  0.008  0.008
 TransDip   0.021 -0.017  0.008   -0.072  0.043  0.093    0.023 -0.023 -0.035

 Mode:                49                     50                     51
 Frequency:      1416.89                1425.05                1439.15
 Force Cnst:      1.8899                 1.6118                 1.6593
 Red. Mass:       1.5977                 1.3471                 1.3597
 IR Active:          YES                    YES                    YES
 IR Intens:       12.648                 25.948                  0.194
 Raman Active:       YES                    YES                    YES
               X      Y      Z        X      Y      Z        X      Y      Z
 C          0.020 -0.040  0.003    0.013 -0.031  0.003    0.012  0.017 -0.005
 O          0.003  0.003  0.003   -0.002 -0.005 -0.000    0.002 -0.003  0.004
 C          0.046  0.029 -0.018    0.039  0.038  0.017    0.014  0.043 -0.006
 C         -0.083 -0.037  0.024   -0.040 -0.009  0.002    0.052 -0.053 -0.018
 O          0.010  0.006 -0.008    0.003 -0.001 -0.001   -0.000  0.006 -0.013
 C          0.131 -0.025 -0.007    0.040 -0.014 -0.002   -0.084 -0.077  0.030
 C         -0.097  0.070  0.018   -0.023  0.034  0.004   -0.051  0.059 -0.006
 O         -0.007 -0.019 -0.022   -0.004 -0.007 -0.006   -0.000 -0.021 -0.016
 O         -0.020  0.016 -0.018   -0.006  0.004 -0.004    0.025 -0.008  0.027
 C          0.048  0.001  0.038   -0.120  0.022 -0.035    0.003 -0.002  0.015
 O          0.001 -0.002 -0.008   -0.001  0.002 -0.006   -0.005 -0.005  0.006
 H         -0.199 -0.114  0.020   -0.051 -0.075  0.040   -0.074 -0.177  0.018
 H          0.254  0.089 -0.048    0.120  0.040 -0.034   -0.300  0.261  0.049
 H         -0.382 -0.017  0.090   -0.098  0.021  0.019    0.333  0.564 -0.155
 H          0.478 -0.155 -0.013    0.107 -0.084  0.005    0.308 -0.159 -0.014
 H         -0.132  0.186  0.011   -0.090  0.141  0.008   -0.071 -0.086  0.011
 H          0.201  0.079  0.080    0.069  0.028  0.027    0.207  0.082  0.068
 H         -0.008 -0.224  0.162   -0.003 -0.068  0.049    0.013  0.248 -0.162
 H         -0.099  0.096  0.094   -0.017  0.015  0.016   -0.076  0.072  0.063
 H         -0.214 -0.110 -0.212    0.407  0.232  0.536    0.005  0.005  0.004
 O         -0.015  0.008 -0.003    0.045 -0.038  0.012    0.001 -0.004  0.002
 H         -0.237 -0.018 -0.142    0.243 -0.051  0.044   -0.103 -0.033 -0.093
 H          0.041 -0.002  0.140   -0.166  0.004 -0.522   -0.012 -0.001 -0.034
 H         -0.024  0.026  0.024   -0.022  0.028  0.025    0.046 -0.052 -0.042
 TransDip   0.018 -0.014  0.112   -0.079 -0.041 -0.137    0.012 -0.006  0.003

 Mode:                52                     53                     54
 Frequency:      1442.34                1453.48                1495.10
 Force Cnst:      2.0219                 2.0699                 1.4217
 Red. Mass:       1.6496                 1.6629                 1.0795
 IR Active:          YES                    YES                    YES
 IR Intens:       18.949                  6.017                  6.799
 Raman Active:       YES                    YES                    YES
               X      Y      Z        X      Y      Z        X      Y      Z
 C         -0.023 -0.011  0.011   -0.039 -0.190  0.031    0.001 -0.000  0.001
 O         -0.007 -0.008 -0.003    0.010  0.025  0.002   -0.004  0.001  0.001
 C          0.080  0.085 -0.013   -0.030 -0.021 -0.004    0.006  0.003  0.001
 C         -0.049 -0.145  0.022    0.029  0.018 -0.007   -0.001 -0.010  0.001
 O          0.027  0.014 -0.032   -0.004 -0.002  0.003    0.001  0.002 -0.002
 C         -0.039  0.074 -0.010   -0.043 -0.008  0.004   -0.001  0.001  0.001
 C          0.065 -0.059 -0.004    0.052  0.090 -0.002    0.000 -0.001 -0.000
 O          0.003  0.018  0.015   -0.006 -0.009  0.001   -0.000  0.000  0.000
 O          0.012 -0.007  0.001    0.008 -0.010  0.006    0.000 -0.000  0.000
 C         -0.002 -0.001  0.033    0.016  0.002  0.003    0.042 -0.001 -0.066
 O          0.006  0.005 -0.008    0.024  0.020 -0.043    0.000  0.000 -0.000
 H         -0.282 -0.273  0.050    0.054  0.042 -0.019    0.038 -0.008 -0.005
 H          0.064  0.517 -0.021   -0.085 -0.050  0.021   -0.008  0.021  0.002
 H          0.101 -0.268  0.017    0.129  0.031 -0.030    0.004 -0.001  0.000
 H         -0.328  0.135  0.010   -0.204 -0.251  0.067   -0.001  0.001 -0.001
 H          0.086  0.084 -0.007    0.034  0.750 -0.023    0.001  0.002  0.001
 H         -0.177 -0.070 -0.064    0.048  0.018  0.026   -0.002 -0.000 -0.001
 H          0.005  0.098 -0.060    0.002  0.075 -0.050    0.000  0.004 -0.002
 H         -0.241  0.229  0.211    0.028 -0.027 -0.027   -0.017  0.015  0.013
 H         -0.020  0.004 -0.010   -0.051 -0.029 -0.057   -0.244 -0.388  0.552
 O          0.002 -0.007  0.001   -0.004  0.004 -0.001    0.006 -0.002 -0.009
 H         -0.190 -0.066 -0.173   -0.002  0.010  0.005   -0.390  0.429  0.372
 H         -0.018 -0.001 -0.052    0.016  0.001  0.047   -0.003 -0.001 -0.035
 H         -0.054  0.063  0.050   -0.251  0.294  0.249    0.000  0.000  0.000
 TransDip  -0.055  0.126  0.025   -0.003 -0.069  0.037   -0.080 -0.023 -0.010

 Mode:                55                     56                     57
 Frequency:      2958.54                2985.32                2990.53
 Force Cnst:      5.5877                 5.6808                 5.6968
 Red. Mass:       1.0835                 1.0819                 1.0811
 IR Active:          YES                    YES                    YES
 IR Intens:       30.513                  4.312                 30.926
 Raman Active:       YES                    YES                    YES
               X      Y      Z        X      Y      Z        X      Y      Z
 C         -0.009 -0.002 -0.081   -0.000 -0.000  0.005   -0.002 -0.000 -0.013
 O         -0.002  0.000 -0.000    0.001 -0.001 -0.000    0.000 -0.001 -0.000
 C          0.001 -0.000  0.005   -0.008 -0.004 -0.062   -0.005 -0.002 -0.044
 C         -0.000  0.000 -0.001   -0.000 -0.000  0.002    0.004 -0.001  0.016
 O          0.000 -0.000 -0.000    0.000  0.000 -0.000   -0.000  0.001  0.001
 C          0.003  0.002  0.014    0.009  0.009  0.048   -0.012 -0.011 -0.059
 C         -0.000  0.000  0.006    0.000 -0.001 -0.007   -0.000  0.002  0.011
 O          0.001  0.000  0.000   -0.000  0.000 -0.000    0.001 -0.000  0.000
 O         -0.000 -0.000  0.000   -0.000 -0.001  0.000    0.001  0.001 -0.000
 C          0.000  0.001 -0.000   -0.008 -0.011  0.010   -0.008 -0.011  0.010
 O          0.000 -0.001  0.000    0.000  0.000 -0.000    0.000 -0.000  0.000
 H         -0.011  0.000 -0.056    0.078  0.059  0.748    0.054  0.042  0.533
 H          0.003 -0.000  0.018   -0.008 -0.003 -0.024   -0.040 -0.008 -0.209
 H         -0.034 -0.024 -0.172   -0.107 -0.090 -0.578    0.138  0.114  0.724
 H         -0.010 -0.014 -0.076    0.011  0.011  0.095   -0.018 -0.017 -0.144
 H          0.133  0.056  0.965   -0.001 -0.002 -0.054    0.025  0.006  0.159
 H         -0.001  0.000 -0.002   -0.002 -0.000 -0.001    0.002  0.000  0.001
 H         -0.000 -0.001 -0.000   -0.001 -0.003  0.000    0.001  0.005 -0.002
 H          0.000  0.000  0.000   -0.000  0.002  0.002   -0.001  0.001  0.000
 H         -0.002  0.002  0.000    0.030 -0.052 -0.014    0.029 -0.049 -0.013
 O          0.000 -0.000  0.000    0.000  0.000  0.001    0.000  0.000  0.001
 H         -0.002 -0.006  0.004    0.064  0.186 -0.122    0.063  0.184 -0.121
 H          0.000  0.001  0.001    0.001  0.003  0.002    0.001  0.002  0.002
 H          0.005 -0.001 -0.003   -0.001  0.000  0.001    0.001 -0.001 -0.002
 TransDip  -0.053 -0.037 -0.165   -0.008 -0.066  0.008   -0.020 -0.023 -0.175

 Mode:                58                     59                     60
 Frequency:      3009.22                3024.60                3035.53
 Force Cnst:      5.7259                 5.8447                 5.8930
 Red. Mass:       1.0732                 1.0844                 1.0855
 IR Active:          YES                    YES                    YES
 IR Intens:       73.427                  5.662                 61.402
 Raman Active:       YES                    YES                    YES
               X      Y      Z        X      Y      Z        X      Y      Z
 C          0.000  0.000  0.001   -0.001 -0.001 -0.007   -0.001 -0.001 -0.007
 O         -0.000  0.001  0.000    0.000  0.000  0.000    0.000  0.000  0.000
 C          0.004 -0.000  0.026    0.001  0.001  0.008   -0.001 -0.001 -0.012
 C         -0.001  0.001 -0.007    0.011  0.000  0.049   -0.014 -0.001 -0.063
 O          0.000 -0.000 -0.000   -0.000  0.001  0.000    0.001 -0.001  0.000
 C          0.001  0.001  0.002   -0.001 -0.000 -0.003   -0.003 -0.002 -0.019
 C          0.000 -0.000 -0.001   -0.005 -0.008 -0.065   -0.004 -0.006 -0.048
 O         -0.000  0.000 -0.000   -0.001  0.000  0.000   -0.001  0.000  0.000
 O         -0.000 -0.000  0.000   -0.000 -0.000  0.000    0.000  0.000  0.000
 C         -0.032 -0.049  0.042   -0.000 -0.001  0.001    0.001  0.002 -0.002
 O         -0.000  0.000 -0.000    0.000  0.000  0.000    0.000  0.000  0.000
 H         -0.039 -0.024 -0.315   -0.009 -0.004 -0.094    0.012  0.007  0.139
 H          0.020  0.004  0.089   -0.120 -0.017 -0.583    0.159  0.023  0.747
 H         -0.007 -0.005 -0.031    0.001  0.008  0.032    0.043  0.037  0.213
 H          0.002  0.002  0.015    0.085  0.098  0.778    0.060  0.075  0.570
 H         -0.005 -0.001 -0.017    0.008  0.002  0.073    0.010  0.001  0.079
 H         -0.000  0.000  0.000   -0.004 -0.002  0.000   -0.003 -0.002 -0.000
 H         -0.000 -0.000  0.000    0.001  0.001 -0.002    0.000  0.000 -0.000
 H          0.001 -0.001 -0.000   -0.002  0.002  0.000    0.002 -0.003 -0.001
 H          0.103 -0.164 -0.042    0.001 -0.002 -0.000   -0.002  0.003  0.000
 O          0.000  0.000  0.002    0.000  0.000 -0.000   -0.000 -0.000  0.000
 H          0.263  0.735 -0.484    0.004  0.012 -0.008   -0.007 -0.021  0.014
 H         -0.001  0.004  0.003   -0.000 -0.000 -0.000    0.001  0.001 -0.000
 H          0.000  0.000  0.000   -0.000  0.001  0.001   -0.000  0.001  0.000
 TransDip  -0.103 -0.115  0.227   -0.071  0.005 -0.027   -0.024 -0.043 -0.246

 Mode:                61                     62                     63
 Frequency:      3116.25                3811.38                3816.91
 Force Cnst:      6.2575                 9.1232                 9.1524
 Red. Mass:       1.0937                 1.0659                 1.0663
 IR Active:          YES                    YES                    YES
 IR Intens:        8.792                 37.283                 55.800
 Raman Active:       YES                    YES                    YES
               X      Y      Z        X      Y      Z        X      Y      Z
 C         -0.000  0.000 -0.000    0.000  0.000  0.000    0.000 -0.000  0.000
 O         -0.001  0.000  0.000    0.000 -0.000  0.000   -0.000  0.000  0.000
 C          0.000 -0.001 -0.001   -0.000  0.000  0.000    0.000  0.000 -0.000
 C          0.000 -0.000 -0.000   -0.000 -0.000  0.000   -0.001 -0.001  0.001
 O         -0.000 -0.000  0.000   -0.001 -0.002  0.001   -0.022 -0.054  0.023
 C         -0.000  0.000 -0.000   -0.000  0.000  0.000    0.000  0.000 -0.000
 C         -0.000 -0.000  0.000   -0.000  0.000  0.000   -0.000 -0.000  0.000
 O          0.000  0.000  0.000   -0.000  0.000  0.000   -0.000  0.000  0.000
 O          0.000  0.000  0.000   -0.000 -0.000 -0.000    0.004  0.000  0.000
 C          0.042 -0.077 -0.012    0.001 -0.002  0.000   -0.000  0.000  0.000
 O          0.000  0.000  0.000   -0.000 -0.001  0.000   -0.000 -0.001  0.000
 H          0.004  0.003  0.014    0.001 -0.001 -0.000   -0.000  0.000 -0.000
 H          0.000  0.000  0.000   -0.000 -0.000  0.000   -0.001  0.003  0.002
 H          0.000  0.000  0.001    0.000 -0.000 -0.000    0.000 -0.001  0.001
 H         -0.000  0.000  0.000    0.000  0.000 -0.000    0.000  0.000  0.000
 H          0.000  0.000  0.000   -0.000 -0.000 -0.001   -0.000  0.000 -0.000
 H         -0.000 -0.000  0.000    0.002 -0.003 -0.001    0.001 -0.002 -0.001
 H         -0.000  0.000 -0.000    0.006  0.001  0.001   -0.068 -0.008 -0.007
 H         -0.001  0.000  0.000    0.014  0.032 -0.014    0.360  0.848 -0.375
 H         -0.556  0.768  0.237   -0.007  0.011  0.003    0.000 -0.001 -0.000
 O         -0.001  0.001 -0.000    0.037 -0.047 -0.019   -0.001  0.002  0.001
 H          0.064  0.148 -0.102    0.000 -0.000  0.004    0.000  0.000 -0.000
 H          0.011 -0.011  0.004   -0.591  0.750  0.289    0.022 -0.028 -0.011
 H         -0.000  0.000 -0.000    0.003  0.008 -0.004    0.004  0.009 -0.006
 TransDip   0.038 -0.082 -0.030   -0.091  0.148  0.090    0.036  0.228 -0.062

 Mode:                64                     65                     66
 Frequency:      3820.29                3822.75                3824.43
 Force Cnst:      9.1688                 9.1814                 9.1883
 Red. Mass:       1.0663                 1.0664                 1.0662
 IR Active:          YES                    YES                    YES
 IR Intens:       55.186                 50.798                 70.369
 Raman Active:       YES                    YES                    YES
               X      Y      Z        X      Y      Z        X      Y      Z
 C         -0.000 -0.000 -0.000    0.000  0.001 -0.001   -0.001 -0.000  0.001
 O         -0.000 -0.000  0.000   -0.000 -0.000 -0.000   -0.000  0.000  0.000
 C          0.000  0.000 -0.000    0.000  0.000 -0.000    0.000 -0.000 -0.000
 C          0.000 -0.000  0.000   -0.000 -0.000 -0.000   -0.000 -0.000 -0.000
 O         -0.001 -0.004  0.002    0.000  0.000 -0.000    0.000  0.001 -0.000
 C         -0.001  0.000 -0.001    0.000  0.000  0.000   -0.000  0.000  0.000
 C          0.000  0.000 -0.000   -0.000 -0.001 -0.001    0.000 -0.000 -0.001
 O          0.004 -0.007 -0.003    0.031 -0.046 -0.018    0.011 -0.017 -0.007
 O         -0.061 -0.007 -0.005    0.008  0.001  0.001    0.001  0.000  0.000
 C         -0.000 -0.000  0.000    0.000 -0.000  0.000    0.000  0.000  0.000
 O          0.000  0.001 -0.001    0.006  0.017 -0.010   -0.017 -0.048  0.029
 H         -0.000 -0.000  0.000    0.000 -0.000 -0.000   -0.000  0.000  0.000
 H          0.001  0.000  0.001    0.000  0.000  0.000    0.000  0.000  0.000
 H          0.001  0.002 -0.002   -0.000  0.000  0.001   -0.000 -0.000 -0.000
 H         -0.001 -0.000 -0.000   -0.003  0.000  0.000   -0.001  0.001 -0.001
 H          0.000 -0.000 -0.000    0.001 -0.002  0.001   -0.001  0.004 -0.002
 H         -0.071  0.108  0.044   -0.479  0.737  0.300   -0.174  0.267  0.109
 H          0.975  0.108  0.097   -0.135 -0.015 -0.014   -0.024 -0.003 -0.002
 H          0.024  0.058 -0.026   -0.001 -0.002  0.001   -0.004 -0.010  0.004
 H          0.000 -0.000 -0.000    0.000  0.000  0.000   -0.000 -0.000 -0.000
 O         -0.000  0.000  0.000    0.000 -0.000 -0.000   -0.000  0.000  0.000
 H          0.000  0.000 -0.000   -0.000 -0.000  0.000   -0.000 -0.000  0.000
 H          0.004 -0.006 -0.002   -0.004  0.006  0.002    0.004 -0.005 -0.002
 H         -0.007 -0.019  0.011   -0.103 -0.274  0.167    0.286  0.763 -0.466
 TransDip   0.212  0.108 -0.004   -0.202  0.065  0.083   -0.055  0.257 -0.054

 STANDARD THERMODYNAMIC QUANTITIES AT   298.15 K  AND     1.00 ATM

   This Molecule has  0 Imaginary Frequencies
   Zero point vibrational energy:      123.418 kcal/mol

   Atom    1 Element C  Has Mass   12.00000
   Atom    2 Element O  Has Mass   15.99491
   Atom    3 Element C  Has Mass   12.00000
   Atom    4 Element C  Has Mass   12.00000
   Atom    5 Element O  Has Mass   15.99491
   Atom    6 Element C  Has Mass   12.00000
   Atom    7 Element C  Has Mass   12.00000
   Atom    8 Element O  Has Mass   15.99491
   Atom    9 Element O  Has Mass   15.99491
   Atom   10 Element C  Has Mass   12.00000
   Atom   11 Element O  Has Mass   15.99491
   Atom   12 Element H  Has Mass    1.00783
   Atom   13 Element H  Has Mass    1.00783
   Atom   14 Element H  Has Mass    1.00783
   Atom   15 Element H  Has Mass    1.00783
   Atom   16 Element H  Has Mass    1.00783
   Atom   17 Element H  Has Mass    1.00783
   Atom   18 Element H  Has Mass    1.00783
   Atom   19 Element H  Has Mass    1.00783
   Atom   20 Element H  Has Mass    1.00783
   Atom   21 Element O  Has Mass   15.99491
   Atom   22 Element H  Has Mass    1.00783
   Atom   23 Element H  Has Mass    1.00783
   Atom   24 Element H  Has Mass    1.00783
   Molecular Mass:   180.063420 amu
   Principal axes and moments of inertia in amu*Bohr^2:
                             1           2           3
    Eigenvalues --     1550.74158  2229.43280  3409.69409
          X               0.99995     0.00828    -0.00585
          Y              -0.00831     0.99995    -0.00575
          Z               0.00580     0.00580     0.99997
   Rotational Symmetry Number is   1
   The Molecule is an Asymmetric Top
   Translational Enthalpy:        0.889 kcal/mol
   Rotational Enthalpy:           0.889 kcal/mol
   Vibrational Enthalpy:        129.509 kcal/mol
   gas constant (RT):             0.592 kcal/mol
   Translational Entropy:        41.471  cal/mol.K
   Rotational Entropy:           30.845  cal/mol.K
   Vibrational Entropy:          35.507  cal/mol.K

   Total Enthalpy:              131.879 kcal/mol
   Total Entropy:               107.823  cal/mol.K

 ======================================================================

 STANDARD THERMODYNAMIC QUANTITIES FOR ANHARMONIC VIBRATION -- TOSH

   Zero point vibrational energy: ************ kcal/mol

   Vibrational Enthalpy:       Infinity kcal/mol
   Vibrational Entropy:             NaN  cal/mol.K

   Total Enthalpy:             Infinity kcal/mol
   Total Entropy:                   NaN  cal/mol.K

 ======================================================================

 STANDARD THERMODYNAMIC QUANTITIES FOR ANHARMONIC VIBRATION -- VPT2

   Zero point vibrational energy: ************ kcal/mol

   Vibrational Enthalpy:       Infinity kcal/mol
   Vibrational Entropy:             NaN  cal/mol.K

   Total Enthalpy:             Infinity kcal/mol
   Total Entropy:                   NaN  cal/mol.K

 ======================================================================

Archival summary:
1\1\pikachu\FREQ\ProcedureUnspecified\BasisUnspecified\6612\cher\ThuDec1506:55:012016ThuDec1506:55:012016\0\\#,FREQ,ProcedureUnspecified,BasisUnspecified,\\0,1\O\C,1,1.42051\H,2,1.10218,1,109.129\O,2,1.39647,1,108.739,3,121.268,0\H,4,0.963625,2,109.171,1,-65.3692,0\C,1,1.43793,2,114.168,3,59.7238,0\H,6,1.10039,1,109.988,2,-60.4858,0\C,6,1.52485,1,106.106,2,-177.852,0\H,8,1.09026,6,109.026,1,-176.234,0\H,8,1.09763,6,108.611,1,65.4262,0\O,8,1.41989,6,112.49,1,-57.7636,0\H,11,0.964199,8,107.421,6,56.9371,0\C,2,1.52782,1,110.24,3,-121.091,0\H,13,1.0975,2,107.793,1,-62.179,0\O,13,1.42372,2,111.933,1,175.743,0\H,15,0.963779,13,108.233,2,62.3688,0\C,13,1.52219,2,109.295,1,57.1495,0\H,17,1.10017,13,108.418,2,64.8756,0\O,17,1.42437,13,112.083,2,-174.077,0\H,19,0.964148,17,107.985,13,-56.6265,0\C,17,1.52586,13,110.96,2,-54.1753,0\H,21,1.09666,17,108.997,13,-66.5842,0\O,21,1.42219,17,110.882,13,171.697,0\H,23,0.964245,21,107.346,17,55.423,0\\\@

 Total job time:  15504.14s(wall), 15503.16s(cpu) 
 Thu Dec 15 06:55:01 2016

        *************************************************************
        *                                                           *
        *  Thank you very much for using Q-Chem.  Have a nice day.  *
        *                                                           *
        *************************************************************


 
User input: 3 of 3 
 
pikachu 127.0.1
Q-Chem Developer Version! Running on 127.0.1.*
                  Welcome to Q-Chem
     A Quantum Leap Into The Future Of Chemistry


 Q-Chem 4.4, Q-Chem, Inc., Pleasanton, CA (2016)

 Y. Shao,  Z. Gan,  E. Epifanovsky,  A. T. B. Gilbert,  M. Wormit,  
 J. Kussmann,  A. W. Lange,  A. Behn,  J. Deng,  X. Feng,  D. Ghosh,  
 M. Goldey,  P. R. Horn,  L. D. Jacobson,  I. Kaliman,  F. Rob,  
 R. Z. Khaliullin,  T. Kus,  A. Landau,  J. Liu,  E. I. Proynov,  Y. M. Rhee,  
 R. M. Richard,  M. A. Rohrdanz,  R. P. Steele,  E. J. Sundstrom,  
 H. L. Woodcock III,  P. M. Zimmerman,  D. Zuev,  B. Albrecht,  E. Alguire,  
 B. Austin,  S. A. Baeppler,  G. J. O. Beran,  Y. A. Bernard,  E. Berquist,  
 K. Brandhorst,  K. B. Bravaya,  S. T. Brown,  D. Casanova,  C.-M. Chang,  
 Y. Chen,  S. H. Chien,  K. D. Closser,  M. P. Coons,  D. L. Crittenden,  
 S. Dasgupta,  M. Diedenhofen,  R. A. DiStasio Jr.,  H. Do,  A. D. Dutoi,  
 R. G. Edgar,  P.-T. Fang,  S. Fatehi,  Q. Feng,  L. Fusti-Molnar,  
 A. Ghysels,  A. Golubeva-Zadorozhnaya,  J. Gomes,  A. Gunina,  
 M. W. D. Hanson-Heine,  P. H. P. Harbach,  A. W. Hauser,  J. E. Herr,  
 E. G. Hohenstein,  Z. C. Holden,  K. Hui,  T.-C. Jagau,  H. Ji,  B. Kaduk,  
 K. Khistyaev,  Jaehoon Kim,  Jihan Kim,  R. A. King,  P. Klunzinger,  
 K. Koh,  D. Kosenkov,  T. Kowalczyk,  C. M. Krauter,  A. Kunitsa,  
 K. U. Lao,  A. Laurent,  K. V. Lawler,  J. Lee,  D. Lefrancois,  S. Lehtola,  
 S. V. Levchenko,  C. Y. Lin,  Y.-S. Lin,  F. Liu,  E. Livshits,  
 R. C. Lochan,  A. Luenser,  P. Manohar,  S. F. Manzer,  S.-P. Mao,  Y. Mao,  
 N. Mardirossian,  A. V. Marenich,  L. A. Martinez-Martinez,  S. A. Maurer,  
 N. J. Mayhall,  J.-M. Mewes,  A. F. Morrison,  K. Nanda,  T. S. Nguyen-Beck,  
 C. M. Oana,  R. Olivares-Amaya,  D. P. O'Neill,  J. A. Parkhill,  
 T. M. Perrine,  R. Peverati,  P. A. Pieniazek,  F. Plasser,  A. Prociuk,  
 D. R. Rehn,  E. Rosta,  N. J. Russ,  N. Sergueev,  S. M. Sharada,  
 S. Sharma,  D. W. Small,  A. Sodt,  T. Stauch,  T. Stein,  D. Stuck,  
 Y.-C. Su,  A. J. W. Thom,  T. Tsuchimochi,  L. Vogt,  O. Vydrov,  T. Wang,  
 M. A. Watson,  J. Wenzel,  A. White,  C. F. Williams,  V. Vanovschi,  
 K. Yao,  S. Yeganeh,  S. R. Yost,  Z.-Q. You,  I. Y. Zhang,  X. Zhang,  
 Y. Zhao,  B. R. Brooks,  G. K. L. Chan,  D. M. Chipman,  C. J. Cramer,  
 W. A. Goddard III,  M. S. Gordon,  W. J. Hehre,  A. Klamt,  
 H. F. Schaefer III,  M. W. Schmidt,  C. D. Sherrill,  D. G. Truhlar,  
 A. Warshel,  X. Xu,  A. Aspuru-Guzik,  R. Baer,  A. T. Bell,  N. A. Besley,  
 J.-D. Chai,  A. Dreuw,  B. D. Dunietz,  T. R. Furlani,  S. R. Gwaltney,  
 C.-P. Hsu,  Y. Jung,  J. Kong,  D. S. Lambrecht,  W. Liang,  C. Ochsenfeld,  
 V. A. Rassolov,  L. V. Slipchenko,  J. E. Subotnik,  T. Van Voorhis,  
 J. M. Herbert,  A. I. Krylov,  P. M. W. Gill,  M. Head-Gordon

 Contributors to earlier versions of Q-Chem not listed above: 
 R. D. Adamson,  J. Baker,  E. F. C. Byrd,  A. K. Chakraborty,  C.-L. Cheng,  
 H. Dachsel,  R. J. Doerksen,  G. Hawkins,  A. Heyden,  S. Hirata,  
 G. Kedziora,  F. J. Keil,  C. Kelley,  P. P. Korambath,  W. Kurlancheek,  
 A. M. Lee,  M. S. Lee,  D. Liotard,  I. Lotan,  P. E. Maslen,  N. Nair,  
 D. Neuhauser,  R. Olson,  B. Peters,  J. Ritchie,  N. E. Schultz,  
 N. Shenvi,  A. C. Simmonett,  K. S. Thanthiriwatte,  Q. Wu,  W. Zhang

 Please cite Q-Chem as follows:
 Y. Shao et al., Mol. Phys. 113, 184-215 (2015)
 DOI: 10.1080/00268976.2014.952696

 Q-Chem 4.4.2 for Intel X86 EM64T Linux

 Parts of Q-Chem use Armadillo 5.200.1 (Boston Tea Smuggler).
 http://arma.sourceforge.net/

 Q-Chem begins on Thu Dec 15 06:55:01 2016  


Host: 0

     Scratch files written to /scratch/cher/qchem12305//
The previous job contains 0 fragments, simply inherited here
FILE_GEOM_ORG=        593

Checking the input file for inconsistencies... 	...done.

--------------------------------------------------------------
User input:
--------------------------------------------------------------

$molecule
   read
$end
$rem
   BASIS  =  6-311++G**
   JOB_TYPE  =  SP
   METHOD  =  B3LYP
   SOLVENT_METHOD SMD
$end
--------------------------------------------------------------
 ----------------------------------------------------------------
             Standard Nuclear Orientation (Angstroms)
    I     Atom           X                Y                Z
 ----------------------------------------------------------------
    1      C       0.9551745042    -1.2870592992     0.4170982391
    2      O      -0.4375886806    -1.3747218314     0.1518098816
    3      C      -1.1969382058    -0.2438341040     0.6123866490
    4      C      -0.6844022186     1.0399905495    -0.0526153616
    5      O      -1.3825570925     2.1295577288     0.5373356593
    6      C       0.8207009227     1.1828909688     0.1534941536
    7      C       1.5533287574    -0.0741888008    -0.2938097169
    8      O       2.9292077077     0.1043916590     0.0256567370
    9      O       1.2396421665     2.3340569918    -0.5732435459
   10      C      -2.6543234122    -0.5516931107     0.2861561218
   11      O       1.5817956653    -2.4254519020    -0.0943000253
   12      H      -1.0941964432    -0.1408060833     1.7031136320
   13      H      -0.8942198853     0.9889534290    -1.1278031161
   14      H       1.0132352911     1.3343685637     1.2260412917
   15      H       1.4197035213    -0.2186806172    -1.3735238720
   16      H       1.1111145487    -1.2044302575     1.5050530745
   17      H       3.4134036034    -0.6695985258    -0.2831530680
   18      H       2.1939104151     2.4220021994    -0.4673188117
   19      H      -1.0176290791     2.9404937458     0.1645363758
   20      H      -3.2682077036     0.3079350077     0.5560600967
   21      O      -2.8622581109    -0.7909061413    -1.0979011533
   22      H      -2.9727217977    -1.4144434540     0.8853927809
   23      H      -2.2816386511    -1.5161525983    -1.3559272514
   24      H       1.2755169604    -3.1999490869     0.3903867985
 ----------------------------------------------------------------
 Nuclear Repulsion Energy =   829.1410590693 hartrees
 There are       48 alpha and       48 beta electrons
 Requested basis set is 6-311++G(d,p)
 There are 132 shells and 348 basis functions

 Total QAlloc Memory Limit   2000 MB
 Mega-Array Size        61 MB
 MEM_STATIC part        62 MB
 A cutoff of  1.0D-08 yielded   7128 shell pairs
 There are     49513 function pairs (     52723 Cartesian)

 -------------------------------------------------------
 OpenMP Integral Computing Module                       
 Release: version 1.0, May 2013, Q-Chem Inc. Pittsburgh 
 -------------------------------------------------------
 Integral Job Info:
 Integral job number is                      11
 Integral operator is                         1
 short-range coefficients                     0
 long-range coefficients              100000000
 Omega coefficients                           0
 if combine SR and LR in K                    0
 Integral screening is                        0
 Integral computing path is                   2
 max size of driver memory is            800000
 size of driver memory is                593474
 size of scratch memory is              2260544
 max col of scratch BK array               1296
 max len of scratch array in speh3          155
 max len of scratch index in speh4           18
 max int batch size is                      520
 min int batch size is                       52
 fixed nKL is                                52
 max L of basis functions is                  2
 order of int derivative is                   0
 number of shells is                        132
 number of basis is                         360
 number of cartesian basis is               360
 number of contracted shell pairs          7128
 number of primitive shell pairs          15986
 maxK2 (contraction) of shell pair           36
 max number of K2 of shell pair               1
 max number of CS2 of shell pair           1314
 max number of PS2 of shell pair           2352
 mem total for path MDJ                   88392
 -------------------------------------------------------
 Smallest overlap matrix eigenvalue = 4.36E-06

 Q-Chem warning in module /home/taweetham/qchem/stvman/mkSTV.C, line 257:

 Overlap eigenvalue is smaller than square root of threshold


 Scale SEOQF with 1.000000e-01/1.000000e-01/1.000000e-01

 Standard Electronic Orientation quadrupole field applied
 Nucleus-field energy     =     0.0000000225 hartrees
 Guess from superposition of atomic densities
 Warning:  Energy on first SCF cycle will be non-variational
 A restricted hybrid HF-DFT SCF calculation will be
 performed using Pulay DIIS extrapolation
 Exchange:     0.2000 Hartree-Fock + 0.0800 Slater + 0.7200 B88
 Correlation:  0.1900 VWN1RPA + 0.8100 LYP
 Using SG-1 standard quadrature grid
 SCF converges when DIIS error is below 1.0E-05
 ---------------------------------------
  Cycle       Energy         DIIS Error
 ---------------------------------------
    1    -689.6507564406      3.36E-02
    2    -687.1717222516      4.55E-03
    3    -686.9153266187      6.78E-03
    4    -687.3990205981      6.58E-04
    5    -687.4031627648      2.85E-04
    6    -687.4042785809      5.24E-05
    7    -687.4042985755      3.23E-05
    8    -687.4043060551      4.14E-06 Convergence criterion met
 ---------------------------------------
 SCF time:  CPU 303.48 s  wall 303.98 s

 Citation of the SMD model:
 Marenich, A.V.; Cramer, C.J.; Truhlar, D.G.
 J. Phys. Chem. B 2009, 113, 6378-6396.
 iSolventCode=           1
 Solvent: water                                                           

 vradii
            1           2           3           4           5           6
    1   1.8500000   1.5200000   1.8500000   1.8500000   1.5200000   1.8500000
            7           8           9          10          11          12
    1   1.8500000   1.5200000   1.5200000   1.8500000   1.5200000   1.2000000
           13          14          15          16          17          18
    1   1.2000000   1.2000000   1.2000000   1.2000000   1.2000000   1.2000000
           19          20          21          22          23          24
    1   1.2000000   1.2000000   1.5200000   1.2000000   1.2000000   1.2000000
Changing PCM_TESSEL_METHOD to VTN
Changing PCM_VDW_RADII to SMD_RADIUS
 Discretize the solute cavity surface with Lebedev spheres
	Using 302 Lebedev grid points for each H atom
	Using 302 Lebedev grid points for other atoms
	Atomic van der Waals radii will be scaled by 1.20
 Removing interior tesserae...
 Keep 2361 surface tesserae and discard 4887 interior tesserae
 Molecular Surface Area = 188.408 Angst**2
 A restricted hybrid HF-DFT SCF calculation will be
 performed using Pulay DIIS extrapolation
 Polarizable Continuum solvation model will be applied
 Exchange:     0.2000 Hartree-Fock + 0.0800 Slater + 0.7200 B88
 Correlation:  0.1900 VWN1RPA + 0.8100 LYP
 Using SG-1 standard quadrature grid
 SCF converges when DIIS error is below 1.0E-05

 Citation of the SMD model:
 Marenich, A.V.; Cramer, C.J.; Truhlar, D.G.
 J. Phys. Chem. B 2009, 113, 6378-6396.
 iSolventCode=           1
 Solvent: water                                                           

 vradii
            1           2           3           4           5           6
    1   1.8500000   1.5200000   1.8500000   1.8500000   1.5200000   1.8500000
            7           8           9          10          11          12
    1   1.8500000   1.5200000   1.5200000   1.8500000   1.5200000   1.2000000
           13          14          15          16          17          18
    1   1.2000000   1.2000000   1.2000000   1.2000000   1.2000000   1.2000000
           19          20          21          22          23          24
    1   1.2000000   1.2000000   1.5200000   1.2000000   1.2000000   1.2000000
 ---------------------------------------
  Cycle       Energy         DIIS Error
 ---------------------------------------
    1    -687.4039375824      1.68E-06
 Time req'd to invert C: 19.50 s (CPU) 19.51 s (wall)
    2    -687.4410707811      3.85E-04
    3    -687.4410667181      3.85E-04
    4    -687.4410882940      3.85E-04
    5    -687.4411007725      3.85E-04
    6    -687.4411387480      3.85E-04
    7    -687.4411434379      3.85E-04
    8    -687.4411519321      3.85E-04
    9    -687.4411593951      3.85E-04
   10    -687.4411652353      3.85E-04
   11    -687.4411620946      3.85E-04
   12    -687.4411630724      3.85E-04
   13    -687.4411542571      3.85E-04
   14    -687.4411528787      3.85E-04
   15    -687.4411594111      3.85E-04
   16    -687.4410679700      3.85E-04
   17    -687.4452239342      2.56E-04
   18    -687.4456282938      1.85E-04
   19    -687.4459812990      2.06E-05
   20    -687.4459786002      1.02E-05
   21    -687.4459872927      3.16E-06 Convergence criterion met
 ---------------------------------------
 SCF time:  CPU 632.08 s  wall 635.81 s
(0)  E-EN(g) gas-phase elect-nuc energy                 -687.403937582 a.u.
(3)  G-ENP(liq) elect-nuc-pol free energy of system     -687.445987293 a.u.
(4)  G-CDS(liq) cavity-dispersion-solvent structure 
     free energy                                                4.0630 kcal/mol
(6)  G-S(liq) free energy of system                     -687.439512418 a.u.
(9)  DeltaG-S(liq) free energy of  solvation
     (9) = (6) - (0)                                          -22.3235 kcal/mol
 SCF   energy in the final basis set = -687.4395124182
 Total energy in the final basis set = -687.4395124182

 --------------------------------------------------------------

                    Orbital Energies (a.u.)
 --------------------------------------------------------------

 Alpha MOs
 -- Occupied --
-19.147 -19.147 -19.140 -19.137 -19.136 -19.132 -10.280 -10.233
-10.230 -10.230 -10.229 -10.218  -1.091  -1.054  -1.046  -1.035
 -1.025  -1.020  -0.794  -0.778  -0.698  -0.653  -0.629  -0.591
 -0.573  -0.541  -0.528  -0.522  -0.501  -0.498  -0.477  -0.465
 -0.444  -0.436  -0.421  -0.414  -0.393  -0.386  -0.372  -0.357
 -0.350  -0.344  -0.323  -0.310  -0.298  -0.292  -0.290  -0.274
 -- Virtual --
 -0.003   0.003   0.007   0.009   0.029   0.031   0.037   0.040
  0.048   0.057   0.068   0.073   0.079   0.088   0.089   0.097
  0.105   0.110   0.115   0.117   0.117   0.123   0.125   0.129
  0.134   0.138   0.145   0.146   0.149   0.152   0.159   0.165
  0.166   0.169   0.173   0.179   0.185   0.190   0.198   0.205
  0.209   0.211   0.219   0.229   0.231   0.242   0.244   0.248
  0.256   0.257   0.266   0.270   0.277   0.287   0.290   0.297
  0.298   0.300   0.302   0.309   0.316   0.321   0.325   0.331
  0.336   0.338   0.344   0.348   0.350   0.356   0.357   0.368
  0.374   0.381   0.386   0.397   0.402   0.406   0.415   0.426
  0.430   0.440   0.447   0.468   0.497   0.522   0.535   0.550
  0.567   0.579   0.581   0.592   0.605   0.608   0.615   0.629
  0.641   0.650   0.668   0.675   0.692   0.700   0.713   0.721
  0.737   0.742   0.757   0.773   0.785   0.792   0.800   0.818
  0.837   0.922   0.942   0.960   0.993   1.004   1.019   1.044
  1.065   1.082   1.095   1.099   1.110   1.134   1.135   1.143
  1.166   1.177   1.182   1.200   1.212   1.225   1.227   1.250
  1.267   1.272   1.279   1.297   1.313   1.323   1.368   1.387
  1.404   1.430   1.438   1.447   1.455   1.464   1.496   1.504
  1.523   1.538   1.560   1.571   1.579   1.580   1.598   1.607
  1.612   1.634   1.642   1.649   1.661   1.684   1.687   1.708
  1.719   1.735   1.753   1.766   1.779   1.815   1.832   1.839
  1.850   1.862   1.880   1.894   1.911   1.941   1.961   2.017
  2.033   2.054   2.072   2.084   2.093   2.113   2.118   2.127
  2.139   2.173   2.183   2.204   2.213   2.244   2.262   2.281
  2.317   2.338   2.378   2.502   2.515   2.527   2.555   2.582
  2.598   2.606   2.641   2.648   2.657   2.675   2.700   2.729
  2.799   2.807   2.828   2.842   2.870   2.893   2.917   2.923
  2.952   2.960   2.981   2.992   3.009   3.046   3.068   3.091
  3.115   3.124   3.140   3.144   3.158   3.170   3.189   3.211
  3.229   3.246   3.268   3.305   3.311   3.339   3.358   3.366
  3.405   3.427   3.494   3.549   3.776   3.841   3.863   3.886
  3.897   3.912   3.927   3.934   3.976   3.985   4.013   4.055
  4.096   4.171   4.180   4.226   4.323   4.361   5.058   5.073
  5.081   5.090   5.128   5.133   5.336   5.397   5.407   5.418
  5.429   5.449   5.613   5.634   5.646   5.655   5.706   5.798
 23.739  23.773  23.803  23.832  23.854  23.893  49.906  49.907
 49.929  49.952  49.976  49.984
 --------------------------------------------------------------

          Ground-State Mulliken Net Atomic Charges

     Atom                 Charge (a.u.)
  ----------------------------------------
      1 C                    -0.199999
      2 O                    -0.167626
      3 C                    -0.031494
      4 C                    -0.419301
      5 O                    -0.309593
      6 C                    -0.108566
      7 C                    -0.316423
      8 O                    -0.322578
      9 O                    -0.321364
     10 C                    -0.527016
     11 O                    -0.330950
     12 H                     0.253309
     13 H                     0.263071
     14 H                     0.276384
     15 H                     0.313432
     16 H                     0.278963
     17 H                     0.316768
     18 H                     0.311722
     19 H                     0.316270
     20 H                     0.211022
     21 O                    -0.324516
     22 H                     0.205462
     23 H                     0.307325
     24 H                     0.325700
  ----------------------------------------
  Sum of atomic charges =     0.000000

 -----------------------------------------------------------------
                    Cartesian Multipole Moments
 -----------------------------------------------------------------
    Charge (ESU x 10^10)
                 0.0000
    Dipole Moment (Debye)
         X       3.0511      Y      -2.7670      Z       2.6639
       Tot       4.9053
    Quadrupole Moments (Debye-Ang)
        XX     -79.7433     XY       0.4794     YY     -66.2559
        XZ      -4.6197     YZ      -4.1439     ZZ     -72.3613
    Octopole Moments (Debye-Ang^2)
       XXX      49.5632    XXY      -5.7198    XYY       9.7770
       YYY     -22.4559    XXZ      10.0808    XYZ       1.5543
       YYZ       8.4741    XZZ       7.7658    YZZ     -10.1989
       ZZZ       0.7441
    Hexadecapole Moments (Debye-Ang^3)
      XXXX   -1505.5292   XXXY     -19.5443   XXYY    -372.3509
      XYYY     -12.7437   YYYY    -779.3957   XXXZ    -108.5540
      XXYZ     -19.2304   XYYZ      33.1674   YYYZ     -28.0897
      XXZZ    -300.1651   XYZZ       3.4531   YYZZ    -198.1751
      XZZZ      -2.6867   YZZZ       3.2029   ZZZZ    -210.9481
 -----------------------------------------------------------------
Archival summary:
1\1\pikachu\SP\ProcedureUnspecified\BasisUnspecified\6612\cher\ThuDec1507:10:412016ThuDec1507:10:412016\0\\#,ProcedureUnspecified,BasisUnspecified,\\0,1\O\C,1,1.42051\H,2,1.10218,1,109.129\O,2,1.39647,1,108.739,3,121.268,0\H,4,0.963625,2,109.171,1,-65.3692,0\C,1,1.43793,2,114.168,3,59.7238,0\H,6,1.10039,1,109.988,2,-60.4858,0\C,6,1.52485,1,106.106,2,-177.852,0\H,8,1.09026,6,109.026,1,-176.234,0\H,8,1.09763,6,108.611,1,65.4262,0\O,8,1.41989,6,112.49,1,-57.7636,0\H,11,0.964199,8,107.421,6,56.9371,0\C,2,1.52782,1,110.24,3,-121.091,0\H,13,1.0975,2,107.793,1,-62.179,0\O,13,1.42372,2,111.933,1,175.743,0\H,15,0.963779,13,108.233,2,62.3688,0\C,13,1.52219,2,109.295,1,57.1495,0\H,17,1.10017,13,108.418,2,64.8756,0\O,17,1.42437,13,112.083,2,-174.077,0\H,19,0.964148,17,107.985,13,-56.6265,0\C,17,1.52586,13,110.96,2,-54.1753,0\H,21,1.09666,17,108.997,13,-66.5842,0\O,21,1.42219,17,110.882,13,171.697,0\H,23,0.964245,21,107.346,17,55.423,0\\\@

 Total job time:  940.31s(wall), 936.08s(cpu) 
 Thu Dec 15 07:10:41 2016

        *************************************************************
        *                                                           *
        *  Thank you very much for using Q-Chem.  Have a nice day.  *
        *                                                           *
        *************************************************************
