# Supplementary material for: A DFT investigation of the blue bottle experiment: E∘half-cell analysis of autoxidation catalysed by redox indicators
Source: R Soc Open Sci. 2017 Nov 8;4(11):170708. doi: 10.1098/rsos.170708 (PMC5717635; doi:10.1098/rsos.170708)
Supplement: output.zip [file rsos170708supp2.zip › B3LYP_6-311++Gdp_reducing_agents/C6H12O7.out]

pikachu 127.0.1
Q-Chem Developer Version! Running on 127.0.1.*
                  Welcome to Q-Chem
     A Quantum Leap Into The Future Of Chemistry


 Q-Chem 4.4, Q-Chem, Inc., Pleasanton, CA (2016)

 Y. Shao,  Z. Gan,  E. Epifanovsky,  A. T. B. Gilbert,  M. Wormit,  
 J. Kussmann,  A. W. Lange,  A. Behn,  J. Deng,  X. Feng,  D. Ghosh,  
 M. Goldey,  P. R. Horn,  L. D. Jacobson,  I. Kaliman,  F. Rob,  
 R. Z. Khaliullin,  T. Kus,  A. Landau,  J. Liu,  E. I. Proynov,  Y. M. Rhee,  
 R. M. Richard,  M. A. Rohrdanz,  R. P. Steele,  E. J. Sundstrom,  
 H. L. Woodcock III,  P. M. Zimmerman,  D. Zuev,  B. Albrecht,  E. Alguire,  
 B. Austin,  S. A. Baeppler,  G. J. O. Beran,  Y. A. Bernard,  E. Berquist,  
 K. Brandhorst,  K. B. Bravaya,  S. T. Brown,  D. Casanova,  C.-M. Chang,  
 Y. Chen,  S. H. Chien,  K. D. Closser,  M. P. Coons,  D. L. Crittenden,  
 S. Dasgupta,  M. Diedenhofen,  R. A. DiStasio Jr.,  H. Do,  A. D. Dutoi,  
 R. G. Edgar,  P.-T. Fang,  S. Fatehi,  Q. Feng,  L. Fusti-Molnar,  
 A. Ghysels,  A. Golubeva-Zadorozhnaya,  J. Gomes,  A. Gunina,  
 M. W. D. Hanson-Heine,  P. H. P. Harbach,  A. W. Hauser,  J. E. Herr,  
 E. G. Hohenstein,  Z. C. Holden,  K. Hui,  T.-C. Jagau,  H. Ji,  B. Kaduk,  
 K. Khistyaev,  Jaehoon Kim,  Jihan Kim,  R. A. King,  P. Klunzinger,  
 K. Koh,  D. Kosenkov,  T. Kowalczyk,  C. M. Krauter,  A. Kunitsa,  
 K. U. Lao,  A. Laurent,  K. V. Lawler,  J. Lee,  D. Lefrancois,  S. Lehtola,  
 S. V. Levchenko,  C. Y. Lin,  Y.-S. Lin,  F. Liu,  E. Livshits,  
 R. C. Lochan,  A. Luenser,  P. Manohar,  S. F. Manzer,  S.-P. Mao,  Y. Mao,  
 N. Mardirossian,  A. V. Marenich,  L. A. Martinez-Martinez,  S. A. Maurer,  
 N. J. Mayhall,  J.-M. Mewes,  A. F. Morrison,  K. Nanda,  T. S. Nguyen-Beck,  
 C. M. Oana,  R. Olivares-Amaya,  D. P. O'Neill,  J. A. Parkhill,  
 T. M. Perrine,  R. Peverati,  P. A. Pieniazek,  F. Plasser,  A. Prociuk,  
 D. R. Rehn,  E. Rosta,  N. J. Russ,  N. Sergueev,  S. M. Sharada,  
 S. Sharma,  D. W. Small,  A. Sodt,  T. Stauch,  T. Stein,  D. Stuck,  
 Y.-C. Su,  A. J. W. Thom,  T. Tsuchimochi,  L. Vogt,  O. Vydrov,  T. Wang,  
 M. A. Watson,  J. Wenzel,  A. White,  C. F. Williams,  V. Vanovschi,  
 K. Yao,  S. Yeganeh,  S. R. Yost,  Z.-Q. You,  I. Y. Zhang,  X. Zhang,  
 Y. Zhao,  B. R. Brooks,  G. K. L. Chan,  D. M. Chipman,  C. J. Cramer,  
 W. A. Goddard III,  M. S. Gordon,  W. J. Hehre,  A. Klamt,  
 H. F. Schaefer III,  M. W. Schmidt,  C. D. Sherrill,  D. G. Truhlar,  
 A. Warshel,  X. Xu,  A. Aspuru-Guzik,  R. Baer,  A. T. Bell,  N. A. Besley,  
 J.-D. Chai,  A. Dreuw,  B. D. Dunietz,  T. R. Furlani,  S. R. Gwaltney,  
 C.-P. Hsu,  Y. Jung,  J. Kong,  D. S. Lambrecht,  W. Liang,  C. Ochsenfeld,  
 V. A. Rassolov,  L. V. Slipchenko,  J. E. Subotnik,  T. Van Voorhis,  
 J. M. Herbert,  A. I. Krylov,  P. M. W. Gill,  M. Head-Gordon

 Contributors to earlier versions of Q-Chem not listed above: 
 R. D. Adamson,  J. Baker,  E. F. C. Byrd,  A. K. Chakraborty,  C.-L. Cheng,  
 H. Dachsel,  R. J. Doerksen,  G. Hawkins,  A. Heyden,  S. Hirata,  
 G. Kedziora,  F. J. Keil,  C. Kelley,  P. P. Korambath,  W. Kurlancheek,  
 A. M. Lee,  M. S. Lee,  D. Liotard,  I. Lotan,  P. E. Maslen,  N. Nair,  
 D. Neuhauser,  R. Olson,  B. Peters,  J. Ritchie,  N. E. Schultz,  
 N. Shenvi,  A. C. Simmonett,  K. S. Thanthiriwatte,  Q. Wu,  W. Zhang

 Please cite Q-Chem as follows:
 Y. Shao et al., Mol. Phys. 113, 184-215 (2015)
 DOI: 10.1080/00268976.2014.952696

 Q-Chem 4.4.2 for Intel X86 EM64T Linux

 Parts of Q-Chem use Armadillo 5.200.1 (Boston Tea Smuggler).
 http://arma.sourceforge.net/

 Q-Chem begins on Tue Dec 13 15:23:42 2016  


Host: 0

     Scratch files written to /scratch/cher/qchem5830//
FILE_GEOM_ORG=        593

Checking the input file for inconsistencies... 	...done.

--------------------------------------------------------------
User input:
--------------------------------------------------------------
$molecule
0 1
  C    0.4960212   -0.8103047    0.6242603
  C   -0.4370929    0.1786321   -0.1280272
  O   -0.1026579    1.5335260    0.1415694
  H   -0.3857056   -0.0463789   -1.2045153
  C   -1.8994059    0.0303671    0.3162093
  O   -2.3412107   -1.2861088   -0.0298014
  H   -1.9562050    0.1708636    1.4072551
  C   -2.8271390    1.0458349   -0.3446417
  H   -2.5922912    2.0572727    0.0017940
  H   -2.7030124    1.0021775   -1.4372326
  O   -4.1468117    0.6425166    0.0377446
  C    1.9755123   -0.7735154    0.1649099
  C    2.6004402    0.6163357    0.2335149
  O    0.1340824   -2.1651778    0.3666901
  H    0.4589128   -0.5720328    1.6971991
  O    2.0553226   -1.2314689   -1.1818804
  H    2.5421391   -1.4307516    0.8358801
  O    2.6185517    1.2530488   -0.9720390
  H    0.6638592    1.7866606   -0.3988129
  H   -3.3086146   -1.2761619    0.0855578
  H   -4.7882274    1.1399049   -0.4895465
  O    2.9909918    1.1337734    1.2455990
  H   -0.8429238   -2.2113444    0.3123758
  H    1.3925495   -1.9491967   -1.2305212
  H    2.4033577    0.5640144   -1.6398439
$end

$rem
   BASIS  =  6-311++G**
   JOB_TYPE  =  optimization
   METHOD  =  B3LYP
$end

--------------------------------------------------------------
 ----------------------------------------------------------------
             Standard Nuclear Orientation (Angstroms)
    I     Atom           X                Y                Z
 ----------------------------------------------------------------
    1      C       0.4960212002    -0.8103047087     0.6242602852
    2      C      -0.4370928918     0.1786321041    -0.1280272079
    3      O      -0.1026578831     1.5335259995     0.1415694043
    4      H      -0.3857055915    -0.0463788870    -1.2045153097
    5      C      -1.8994058936     0.0303671102     0.3162092884
    6      O      -2.3412107019    -1.2861087839    -0.0298014237
    7      H      -1.9562049945     0.1708636012     1.4072550895
    8      C      -2.8271389856     1.0458349221    -0.3446417045
    9      H      -2.5922911793     2.0572727175     0.0017940046
   10      H      -2.7030123840     1.0021775307    -1.4372326047
   11      O      -4.1468116890     0.6425166278     0.0377445898
   12      C       1.9755123012    -0.7735154148     0.1649098881
   13      C       2.6004402105     0.6163356804     0.2335149011
   14      O       0.1340823914    -2.1651778041     0.3666900730
   15      H       0.4589128000    -0.5720328177     1.6971990872
   16      O       2.0553226004    -1.2314689038    -1.1818804157
   17      H       2.5421390956    -1.4307516244     0.8358800834
   18      O       2.6185517169     1.2530487906    -0.9720389934
   19      H       0.6638592195     1.7866605989    -0.3988128922
   20      H      -3.3086146021    -1.2761618783     0.0855577747
   21      H      -4.7882273847     1.1399049366    -0.4895465070
   22      O       2.9909918123     1.1337733690     1.2455990062
   23      H      -0.8429238088    -2.2113443970     0.3123757709
   24      H       1.3925494956    -1.9491966989    -1.2305212230
   25      H       2.4033577133     0.5640143978    -1.6398438997
 ----------------------------------------------------------------
 Molecular Point Group                 C1    NOp =  1
 Largest Abelian Subgroup              C1    NOp =  1
 Nuclear Repulsion Energy =   923.2119222665 hartrees
 There are       52 alpha and       52 beta electrons
 Requested basis set is 6-311++G(d,p)
 There are 138 shells and 370 basis functions

 Total QAlloc Memory Limit   2000 MB
 Mega-Array Size        61 MB
 MEM_STATIC part        62 MB
 A cutoff of  1.0D-11 yielded   8112 shell pairs
 There are     57894 function pairs (     61737 Cartesian)

 -------------------------------------------------------
 OpenMP Integral Computing Module                       
 Release: version 1.0, May 2013, Q-Chem Inc. Pittsburgh 
 -------------------------------------------------------
 Integral Job Info:
 Integral job number is                      11
 Integral operator is                         1
 short-range coefficients                     0
 long-range coefficients              100000000
 Omega coefficients                           0
 if combine SR and LR in K                    0
 Integral screening is                        0
 Integral computing path is                   2
 max size of driver memory is            800000
 size of driver memory is                593474
 size of scratch memory is              2260544
 max col of scratch BK array               1296
 max len of scratch array in speh3          155
 max len of scratch index in speh4           18
 max int batch size is                      520
 min int batch size is                       52
 fixed nKL is                                52
 max L of basis functions is                  2
 order of int derivative is                   0
 number of shells is                        138
 number of basis is                         383
 number of cartesian basis is               383
 number of contracted shell pairs          8112
 number of primitive shell pairs          18609
 maxK2 (contraction) of shell pair           36
 max number of K2 of shell pair               1
 max number of CS2 of shell pair           1461
 max number of PS2 of shell pair           2634
 mem total for path MDJ                  104408
 -------------------------------------------------------
 Smallest overlap matrix eigenvalue = 3.88E-06

 Scale SEOQF with 1.000000e-01/1.000000e-01/1.000000e-01

 Standard Electronic Orientation quadrupole field applied
 Nucleus-field energy     =     0.0000000246 hartrees
 Guess from superposition of atomic densities
 Warning:  Energy on first SCF cycle will be non-variational
 A restricted hybrid HF-DFT SCF calculation will be
 performed using Pulay DIIS extrapolation
 Exchange:     0.2000 Hartree-Fock + 0.0800 Slater + 0.7200 B88
 Correlation:  0.1900 VWN1RPA + 0.8100 LYP
 Using SG-1 standard quadrature grid
 SCF converges when DIIS error is below 1.0E-08
 ---------------------------------------
  Cycle       Energy         DIIS Error
 ---------------------------------------
    1    -764.9700740217      3.26E-02
    2    -762.3859352622      4.80E-03
    3    -761.9070151934      7.93E-03
    4    -762.6408093345      1.51E-03
    5    -762.6676282373      4.92E-04
    6    -762.6701636651      1.48E-04
    7    -762.6704702824      3.64E-05
    8    -762.6704865053      1.10E-05
    9    -762.6704879214      3.03E-06
   10    -762.6704881826      9.30E-07
   11    -762.6704881395      2.28E-07
   12    -762.6704881088      7.68E-08
   13    -762.6704881063      2.80E-08
   14    -762.6704881078      7.76E-09 Convergence criterion met
 ---------------------------------------
 SCF time:  CPU 736.31 s  wall 736.51 s
 SCF   energy in the final basis set = -762.6704881078
 Total energy in the final basis set = -762.6704881078

 --------------------------------------------------------------

                    Orbital Energies (a.u.)
 --------------------------------------------------------------

 Alpha MOs
 -- Occupied --
-19.185 -19.161 -19.161 -19.159 -19.149 -19.144 -19.129 -10.322
-10.261 -10.256 -10.255 -10.253 -10.244  -1.125  -1.080  -1.071
 -1.054  -1.048  -1.043  -1.034  -0.805  -0.778  -0.721  -0.665
 -0.623  -0.617  -0.578  -0.571  -0.557  -0.539  -0.526  -0.513
 -0.496  -0.493  -0.464  -0.459  -0.449  -0.446  -0.423  -0.407
 -0.404  -0.395  -0.391  -0.388  -0.352  -0.343  -0.333  -0.319
 -0.315  -0.308  -0.297  -0.290
 -- Virtual --
 -0.030  -0.025  -0.015  -0.006   0.004   0.016   0.023   0.026
  0.035   0.045   0.050   0.059   0.062   0.068   0.075   0.077
  0.082   0.084   0.101   0.104   0.109   0.111   0.116   0.118
  0.121   0.123   0.124   0.130   0.134   0.138   0.140   0.146
  0.150   0.157   0.158   0.161   0.167   0.171   0.179   0.187
  0.191   0.196   0.203   0.207   0.215   0.219   0.225   0.231
  0.233   0.234   0.241   0.248   0.253   0.256   0.260   0.263
  0.272   0.279   0.284   0.286   0.289   0.295   0.303   0.305
  0.312   0.314   0.319   0.321   0.330   0.331   0.341   0.344
  0.347   0.349   0.364   0.371   0.380   0.382   0.387   0.391
  0.402   0.407   0.417   0.423   0.435   0.441   0.449   0.469
  0.477   0.482   0.502   0.516   0.534   0.538   0.564   0.572
  0.582   0.591   0.603   0.612   0.616   0.639   0.641   0.647
  0.666   0.668   0.678   0.684   0.695   0.704   0.713   0.722
  0.741   0.753   0.768   0.772   0.788   0.806   0.865   0.885
  0.910   0.946   0.973   0.980   0.998   1.025   1.044   1.068
  1.075   1.080   1.098   1.110   1.125   1.127   1.132   1.149
  1.163   1.170   1.177   1.194   1.200   1.202   1.215   1.221
  1.242   1.249   1.252   1.260   1.305   1.317   1.340   1.350
  1.358   1.375   1.392   1.411   1.448   1.453   1.463   1.481
  1.502   1.528   1.533   1.544   1.558   1.564   1.569   1.578
  1.587   1.606   1.612   1.624   1.627   1.651   1.661   1.672
  1.689   1.696   1.705   1.727   1.748   1.754   1.760   1.773
  1.790   1.826   1.851   1.864   1.877   1.884   1.923   1.931
  1.941   1.977   1.998   2.017   2.039   2.054   2.067   2.075
  2.086   2.125   2.138   2.149   2.157   2.194   2.213   2.231
  2.249   2.274   2.328   2.335   2.361   2.457   2.489   2.502
  2.544   2.570   2.573   2.586   2.612   2.615   2.641   2.651
  2.702   2.739   2.742   2.809   2.819   2.830   2.839   2.850
  2.861   2.885   2.889   2.921   2.939   2.944   2.968   2.986
  3.007   3.061   3.076   3.098   3.118   3.122   3.130   3.151
  3.156   3.180   3.185   3.202   3.207   3.214   3.257   3.259
  3.285   3.308   3.354   3.357   3.366   3.384   3.406   3.494
  3.560   3.692   3.773   3.807   3.841   3.863   3.868   3.877
  3.894   3.920   3.963   3.979   3.988   3.998   4.050   4.114
  4.139   4.155   4.234   4.320   5.041   5.044   5.068   5.078
  5.101   5.107   5.148   5.158   5.354   5.372   5.401   5.421
  5.448   5.461   5.527   5.611   5.629   5.641   5.655   5.733
  5.868  23.740  23.763  23.783  23.811  23.821  23.834  49.872
 49.882  49.909  49.912  49.951  49.954  50.016
 --------------------------------------------------------------

          Ground-State Mulliken Net Atomic Charges

     Atom                 Charge (a.u.)
  ----------------------------------------
      1 C                    -0.053002
      2 C                    -0.631214
      3 O                    -0.164221
      4 H                     0.289376
      5 C                    -0.221827
      6 O                    -0.266761
      7 H                     0.243667
      8 C                    -0.387919
      9 H                     0.204800
     10 H                     0.166771
     11 O                    -0.298945
     12 C                    -0.064144
     13 C                    -0.284951
     14 O                    -0.250172
     15 H                     0.246652
     16 O                    -0.250595
     17 H                     0.288966
     18 O                    -0.102275
     19 H                     0.307451
     20 H                     0.290768
     21 H                     0.266946
     22 O                    -0.207302
     23 H                     0.326041
     24 H                     0.291176
     25 H                     0.260713
  ----------------------------------------
  Sum of atomic charges =    -0.000000

 -----------------------------------------------------------------
                    Cartesian Multipole Moments
 -----------------------------------------------------------------
    Charge (ESU x 10^10)
                 0.0000
    Dipole Moment (Debye)
         X      -4.8145      Y      -0.7337      Z      -2.8140
       Tot       5.6246
    Quadrupole Moments (Debye-Ang)
        XX     -76.3433     XY      -9.9588     YY     -83.3413
        XZ       0.4478     YZ      -5.0139     ZZ     -78.0390
    Octopole Moments (Debye-Ang^2)
       XXX     -93.8130    XXY      -3.1956    XYY     -24.6757
       YYY       0.1230    XXZ     -33.3492    XYZ      -0.0168
       YYZ     -10.2487    XZZ     -10.5145    YZZ      -3.3263
       ZZZ     -11.3470
    Hexadecapole Moments (Debye-Ang^3)
      XXXX   -2250.6622   XXXY    -153.2694   XXYY    -506.3744
      XYYY     -10.5167   YYYY    -716.6505   XXXZ      82.8039
      XXYZ     -64.8160   XYYZ      -0.0307   YYYZ      12.7905
      XXZZ    -481.5702   XYZZ     -10.5264   YYZZ    -171.2879
      XZZZ     -25.2248   YZZZ      -6.6217   ZZZZ    -281.3749
 -----------------------------------------------------------------
 Calculating analytic gradient of the SCF energy
 Gradient of SCF Energy
            1           2           3           4           5           6
    1  -0.0013332   0.0014254  -0.0053905   0.0004457  -0.0007436   0.0070467
    2  -0.0026184   0.0018786  -0.0005193  -0.0012969  -0.0025483  -0.0001387
    3  -0.0017807   0.0010094   0.0047147  -0.0013422  -0.0005784  -0.0026235
            7           8           9          10          11          12
    1  -0.0000989  -0.0050624   0.0010771   0.0008971   0.0060109  -0.0006949
    2   0.0009008  -0.0016571   0.0018584   0.0004326  -0.0053076  -0.0008310
    3   0.0015768   0.0011890  -0.0001225  -0.0017928   0.0052384  -0.0021452
           13          14          15          16          17          18
    1  -0.0027814   0.0068188   0.0000896   0.0050924   0.0005887   0.0003542
    2  -0.0044634  -0.0007848   0.0012224   0.0060028  -0.0011413   0.0054932
    3  -0.0065405  -0.0009673   0.0015979  -0.0007862   0.0013675   0.0007648
           19          20          21          22          23          24
    1   0.0057271  -0.0059188  -0.0029984   0.0028418  -0.0054046  -0.0056769
    2  -0.0010081   0.0025201   0.0039406   0.0043216   0.0017395  -0.0034182
    3  -0.0043499   0.0011946  -0.0045494   0.0088496   0.0000858   0.0023071
           25
    1  -0.0023118
    2  -0.0045775
    3  -0.0023169
 Max gradient component =       8.850E-03
 RMS gradient           =       3.377E-03
 Gradient time:  CPU 248.29 s  wall 255.06 s
 Geometry Optimization Parameters
   NAtoms,    NIC,     NZ,  NCons,   NDum,   NFix, NCnnct, MaxDiis
       25     172       0       0       0       0       0       0


** GEOMETRY OPTIMIZATION IN DELOCALIZED INTERNAL COORDINATES **
   Searching for a Minimum

   Optimization Cycle:   1

                       Coordinates (Angstroms)
     ATOM                X               Y               Z
      1  C         0.4960212002   -0.8103047087    0.6242602852
      2  C        -0.4370928918    0.1786321041   -0.1280272079
      3  O        -0.1026578831    1.5335259995    0.1415694043
      4  H        -0.3857055915   -0.0463788870   -1.2045153097
      5  C        -1.8994058936    0.0303671102    0.3162092884
      6  O        -2.3412107019   -1.2861087839   -0.0298014237
      7  H        -1.9562049945    0.1708636012    1.4072550895
      8  C        -2.8271389856    1.0458349221   -0.3446417045
      9  H        -2.5922911793    2.0572727175    0.0017940046
     10  H        -2.7030123840    1.0021775307   -1.4372326047
     11  O        -4.1468116890    0.6425166278    0.0377445898
     12  C         1.9755123012   -0.7735154148    0.1649098881
     13  C         2.6004402105    0.6163356804    0.2335149011
     14  O         0.1340823914   -2.1651778041    0.3666900730
     15  H         0.4589128000   -0.5720328177    1.6971990872
     16  O         2.0553226004   -1.2314689038   -1.1818804157
     17  H         2.5421390956   -1.4307516244    0.8358800834
     18  O         2.6185517169    1.2530487906   -0.9720389934
     19  H         0.6638592195    1.7866605989   -0.3988128922
     20  H        -3.3086146021   -1.2761618783    0.0855577747
     21  H        -4.7882273847    1.1399049366   -0.4895465070
     22  O         2.9909918123    1.1337733690    1.2455990062
     23  H        -0.8429238088   -2.2113443970    0.3123757709
     24  H         1.3925494956   -1.9491966989   -1.2305212230
     25  H         2.4033577133    0.5640143978   -1.6398438997
   Point Group: c1    Number of degrees of freedom:    69


   Energy is   -762.670488108


 Attempting to Generate Delocalized Internal Coordinates

 69 Hessian modes will be used to form the next step
  Hessian Eigenvalues:
     0.002048    0.002618    0.004486    0.005743    0.005815    0.009461
     0.011422    0.011533    0.012227    0.012370    0.012820    0.020476
     0.040965    0.044203    0.044864    0.048432    0.048502    0.048641
     0.050068    0.053830    0.057519    0.060863    0.071788    0.073654
     0.075250    0.079655    0.106510    0.133415    0.160000    0.160000
     0.160000    0.160000    0.160000    0.160000    0.163571    0.165278
     0.167939    0.179142    0.194913    0.196181    0.197074    0.198514
     0.219607    0.249810    0.250000    0.273215    0.276854    0.289234
     0.297986    0.298498    0.335146    0.335770    0.336285    0.337149
     0.340254    0.342849    0.407134    0.408328    0.415927    0.417518
     0.422561    0.507335    0.514619    0.517468    0.522493    0.525062
     0.530898    0.538068    1.038694

 Minimum Search - Taking Simple RFO Step
 Searching for Lamda that Minimizes Along All modes
 Value Taken    Lamda =  -0.00323051
 Calculated Step too Large.  Step scaled by  0.956785
 Step Taken.  Stepsize is  0.300000

                             Maximum     Tolerance    Cnvgd?
         Gradient           0.007325      0.000300      NO
         Displacement       0.102137      0.001200      NO
         Energy change     *********      0.000001      NO


 New Cartesian Coordinates Obtained by Inverse Iteration

 Displacement from previous Coordinates is:  0.933382
 ----------------------------------------------------------------
             Standard Nuclear Orientation (Angstroms)
    I     Atom           X                Y                Z
 ----------------------------------------------------------------
    1      C       0.4820680195    -0.7688486870     0.6046251323
    2      C      -0.4673664202     0.2227981180    -0.1306530274
    3      O      -0.1791812421     1.5813292803     0.1792309590
    4      H      -0.4166004581     0.0318743215    -1.2113087934
    5      C      -1.9250843377     0.0321070214     0.3143215506
    6      O      -2.3289467675    -1.2999698110    -0.0294148503
    7      H      -1.9792660262     0.1593762557     1.4045865369
    8      C      -2.8740079359     1.0370549742    -0.3341925208
    9      H      -2.6543540952     2.0458041193     0.0211813936
   10      H      -2.7599271444     1.0032098269    -1.4254288098
   11      O      -4.1924446564     0.6227662003     0.0508306943
   12      C       1.9687176341    -0.7689985491     0.1493916483
   13      C       2.6506851170     0.5938281403     0.2165192121
   14      O       0.1035652402    -2.1240807929     0.3659961017
   15      H       0.4519088032    -0.5346532772     1.6759030717
   16      O       2.0758852681    -1.2603728028    -1.1866192775
   17      H       2.5055275152    -1.4273740962     0.8391213128
   18      O       2.8497342027     1.1673349411    -1.0024416197
   19      H       0.5602371453     1.9056082048    -0.3494431841
   20      H      -3.2889245072    -1.3464857322     0.0902261533
   21      H      -4.8477875334     1.1157658412    -0.4517837485
   22      O       3.0111685627     1.1129308151     1.2330002781
   23      H      -0.8679648491    -2.1816596093     0.3177682078
   24      H       1.4352242703    -1.9880236055    -1.2575775992
   25      H       2.6875767621     0.4711653709    -1.6701417570
 ----------------------------------------------------------------
 Molecular Point Group                 C1    NOp =  1
 Largest Abelian Subgroup              C1    NOp =  1
 Nuclear Repulsion Energy =   916.6344532841 hartrees
 There are       52 alpha and       52 beta electrons
 Applying Cartesian multipole field
    Component          Value
    ---------          -----
     (2,0,0)        1.00000E-11
     (0,2,0)        2.00000E-11
     (0,0,2)       -3.00000E-11
 Nucleus-field energy     =     0.0000000252 hartrees
 Requested basis set is 6-311++G(d,p)
 There are 138 shells and 370 basis functions
 A cutoff of  1.0D-11 yielded   8066 shell pairs
 There are     57570 function pairs (     61384 Cartesian)
 Smallest overlap matrix eigenvalue = 4.02E-06
 Guess MOs from SCF MO coefficient file
 Reading MOs from coefficient file
 Reading MOs from coefficient file
 A restricted hybrid HF-DFT SCF calculation will be
 performed using Pulay DIIS extrapolation
 Exchange:     0.2000 Hartree-Fock + 0.0800 Slater + 0.7200 B88
 Correlation:  0.1900 VWN1RPA + 0.8100 LYP
 Using SG-1 standard quadrature grid
 SCF converges when DIIS error is below 1.0E-08
 Geometry optimization detected.  Setting ReadMinima to 0
 Setting SaveMinima to 0
 ---------------------------------------
  Cycle       Energy         DIIS Error
 ---------------------------------------
    1    -762.6553301765      1.38E-03
    2    -762.6695133254      2.40E-04
    3    -762.6684616611      4.03E-04
    4    -762.6703845653      7.05E-05
    5    -762.6704326871      3.37E-05
    6    -762.6704452141      9.50E-06
    7    -762.6704466158      3.03E-06
    8    -762.6704467978      5.18E-07
    9    -762.6704467242      2.51E-07
   10    -762.6704467662      6.72E-08
   11    -762.6704467628      3.28E-08
   12    -762.6704467590      6.64E-09 Convergence criterion met
 ---------------------------------------
 SCF time:  CPU 636.48 s  wall 759.09 s
 SCF   energy in the final basis set = -762.6704467590
 Total energy in the final basis set = -762.6704467590

 --------------------------------------------------------------

                    Orbital Energies (a.u.)
 --------------------------------------------------------------

 Alpha MOs
 -- Occupied --
-19.178 -19.161 -19.159 -19.158 -19.153 -19.138 -19.125 -10.318
-10.259 -10.257 -10.255 -10.254 -10.244  -1.121  -1.080  -1.067
 -1.056  -1.048  -1.041  -1.030  -0.806  -0.777  -0.721  -0.665
 -0.622  -0.617  -0.580  -0.569  -0.555  -0.539  -0.525  -0.510
 -0.497  -0.490  -0.463  -0.458  -0.450  -0.443  -0.423  -0.404
 -0.400  -0.393  -0.389  -0.384  -0.351  -0.341  -0.331  -0.319
 -0.314  -0.305  -0.296  -0.288
 -- Virtual --
 -0.030  -0.019  -0.017  -0.007   0.004   0.015   0.022   0.026
  0.033   0.045   0.046   0.059   0.061   0.068   0.074   0.077
  0.081   0.084   0.101   0.103   0.110   0.111   0.116   0.117
  0.119   0.122   0.124   0.130   0.134   0.137   0.142   0.144
  0.150   0.157   0.159   0.160   0.168   0.171   0.179   0.185
  0.190   0.194   0.201   0.205   0.214   0.223   0.225   0.231
  0.233   0.236   0.242   0.249   0.251   0.259   0.260   0.267
  0.274   0.279   0.284   0.287   0.290   0.296   0.302   0.307
  0.312   0.313   0.319   0.322   0.329   0.332   0.341   0.346
  0.349   0.353   0.366   0.371   0.378   0.381   0.386   0.397
  0.401   0.406   0.414   0.419   0.427   0.437   0.449   0.470
  0.477   0.484   0.499   0.521   0.532   0.542   0.563   0.567
  0.581   0.592   0.599   0.618   0.624   0.631   0.644   0.651
  0.667   0.673   0.676   0.686   0.696   0.705   0.717   0.724
  0.740   0.749   0.764   0.769   0.785   0.807   0.862   0.881
  0.911   0.951   0.971   0.979   0.992   1.027   1.044   1.063
  1.074   1.083   1.098   1.106   1.126   1.130   1.133   1.150
  1.154   1.172   1.179   1.195   1.201   1.207   1.217   1.224
  1.242   1.249   1.262   1.271   1.311   1.312   1.336   1.352
  1.366   1.381   1.398   1.411   1.449   1.452   1.466   1.480
  1.501   1.520   1.531   1.536   1.544   1.559   1.566   1.576
  1.584   1.598   1.607   1.620   1.633   1.647   1.654   1.670
  1.684   1.694   1.710   1.734   1.740   1.761   1.763   1.773
  1.781   1.815   1.842   1.862   1.874   1.893   1.899   1.931
  1.934   1.979   2.001   2.024   2.036   2.059   2.064   2.075
  2.090   2.108   2.126   2.137   2.179   2.195   2.219   2.228
  2.255   2.278   2.326   2.339   2.375   2.460   2.492   2.507
  2.546   2.572   2.576   2.583   2.604   2.619   2.636   2.647
  2.696   2.727   2.730   2.809   2.814   2.827   2.842   2.849
  2.857   2.875   2.888   2.919   2.937   2.939   2.968   2.984
  3.007   3.060   3.068   3.092   3.111   3.118   3.132   3.149
  3.158   3.173   3.179   3.200   3.205   3.217   3.257   3.262
  3.279   3.308   3.354   3.360   3.374   3.390   3.404   3.493
  3.563   3.685   3.783   3.820   3.845   3.864   3.878   3.892
  3.912   3.933   3.957   3.969   3.982   3.998   4.037   4.105
  4.135   4.157   4.235   4.321   5.011   5.038   5.058   5.075
  5.092   5.104   5.139   5.167   5.359   5.364   5.391   5.407
  5.444   5.459   5.538   5.622   5.636   5.652   5.666   5.733
  5.872  23.739  23.762  23.781  23.802  23.824  23.834  49.879
 49.886  49.911  49.912  49.942  49.955  50.025
 --------------------------------------------------------------

          Ground-State Mulliken Net Atomic Charges

     Atom                 Charge (a.u.)
  ----------------------------------------
      1 C                    -0.013101
      2 C                    -0.619875
      3 O                    -0.155541
      4 H                     0.280275
      5 C                    -0.180822
      6 O                    -0.274941
      7 H                     0.249640
      8 C                    -0.388563
      9 H                     0.203960
     10 H                     0.168324
     11 O                    -0.303435
     12 C                    -0.128597
     13 C                    -0.291088
     14 O                    -0.266348
     15 H                     0.245114
     16 O                    -0.261756
     17 H                     0.281584
     18 O                    -0.094281
     19 H                     0.297438
     20 H                     0.290873
     21 H                     0.266722
     22 O                    -0.201476
     23 H                     0.335148
     24 H                     0.296301
     25 H                     0.264445
  ----------------------------------------
  Sum of atomic charges =    -0.000000

 -----------------------------------------------------------------
                    Cartesian Multipole Moments
 -----------------------------------------------------------------
    Charge (ESU x 10^10)
                -0.0000
    Dipole Moment (Debye)
         X      -4.9309      Y      -0.6645      Z      -2.8885
       Tot       5.7531
    Quadrupole Moments (Debye-Ang)
        XX     -76.6888     XY     -10.0787     YY     -82.2121
        XZ       0.0703     YZ      -4.8562     ZZ     -78.1417
    Octopole Moments (Debye-Ang^2)
       XXX     -99.0569    XXY      -6.3841    XYY     -25.0731
       YYY       1.1781    XXZ     -33.9670    XYZ       0.7588
       YYZ     -10.6325    XZZ      -9.4231    YZZ      -4.0566
       ZZZ     -11.3057
    Hexadecapole Moments (Debye-Ang^3)
      XXXX   -2342.2353   XXXY    -163.4068   XXYY    -518.6850
      XYYY      -5.1842   YYYY    -697.7696   XXXZ      89.1518
      XXYZ     -62.3478   XYYZ       2.7604   YYYZ       8.8054
      XXZZ    -492.7265   XYZZ     -10.7546   YYZZ    -169.7668
      XZZZ     -18.1060   YZZZ      -9.0054   ZZZZ    -281.0392
 -----------------------------------------------------------------
 Calculating analytic gradient of the SCF energy
 Gradient of SCF Energy
            1           2           3           4           5           6
    1  -0.0005726  -0.0006505  -0.0043383  -0.0007159   0.0016812   0.0046601
    2   0.0009267   0.0030489  -0.0004679  -0.0009848  -0.0011125  -0.0015103
    3   0.0004687   0.0011342   0.0012358  -0.0002930  -0.0012804   0.0002896
            7           8           9          10          11          12
    1   0.0001096  -0.0004516  -0.0001749   0.0001846   0.0002004   0.0043217
    2   0.0000078   0.0001631   0.0004797   0.0003593   0.0004421  -0.0008264
    3   0.0003242   0.0006108  -0.0002070  -0.0001709   0.0004519  -0.0002961
           13          14          15          16          17          18
    1  -0.0072216  -0.0017618  -0.0005270   0.0024348   0.0001571   0.0015855
    2   0.0009852   0.0006431  -0.0006100   0.0002560   0.0001243   0.0025095
    3   0.0059255  -0.0001852   0.0001289  -0.0013252  -0.0001678  -0.0025716
           19          20          21          22          23          24
    1   0.0007996  -0.0014696  -0.0007110   0.0038405  -0.0013933  -0.0019929
    2   0.0013014  -0.0001517   0.0001352  -0.0013540  -0.0000654  -0.0015017
    3  -0.0008851   0.0001087  -0.0005090  -0.0011716   0.0001673  -0.0005616
           25
    1   0.0020059
    2  -0.0027975
    3  -0.0012211
 Max gradient component =       7.222E-03
 RMS gradient           =       1.815E-03
 Gradient time:  CPU 245.51 s  wall 291.73 s
 Geometry Optimization Parameters
   NAtoms,    NIC,     NZ,  NCons,   NDum,   NFix, NCnnct, MaxDiis
       25     172       0       0       0       0       0       0

 Cartesian Hessian Update
 Hessian Updated using BFGS Update


** GEOMETRY OPTIMIZATION IN DELOCALIZED INTERNAL COORDINATES **
   Searching for a Minimum

   Optimization Cycle:   2

                       Coordinates (Angstroms)
     ATOM                X               Y               Z
      1  C         0.4820680195   -0.7688486870    0.6046251323
      2  C        -0.4673664202    0.2227981180   -0.1306530274
      3  O        -0.1791812421    1.5813292803    0.1792309590
      4  H        -0.4166004581    0.0318743215   -1.2113087934
      5  C        -1.9250843377    0.0321070214    0.3143215506
      6  O        -2.3289467675   -1.2999698110   -0.0294148503
      7  H        -1.9792660262    0.1593762557    1.4045865369
      8  C        -2.8740079359    1.0370549742   -0.3341925208
      9  H        -2.6543540952    2.0458041193    0.0211813936
     10  H        -2.7599271444    1.0032098269   -1.4254288098
     11  O        -4.1924446564    0.6227662003    0.0508306943
     12  C         1.9687176341   -0.7689985491    0.1493916483
     13  C         2.6506851170    0.5938281403    0.2165192121
     14  O         0.1035652402   -2.1240807929    0.3659961017
     15  H         0.4519088032   -0.5346532772    1.6759030717
     16  O         2.0758852681   -1.2603728028   -1.1866192775
     17  H         2.5055275152   -1.4273740962    0.8391213128
     18  O         2.8497342027    1.1673349411   -1.0024416197
     19  H         0.5602371453    1.9056082048   -0.3494431841
     20  H        -3.2889245072   -1.3464857322    0.0902261533
     21  H        -4.8477875334    1.1157658412   -0.4517837485
     22  O         3.0111685627    1.1129308151    1.2330002781
     23  H        -0.8679648491   -2.1816596093    0.3177682078
     24  H         1.4352242703   -1.9880236055   -1.2575775992
     25  H         2.6875767621    0.4711653709   -1.6701417570
   Point Group: c1    Number of degrees of freedom:    69


   Energy is   -762.670446759

 Hessian Updated using BFGS Update

 65 Hessian modes will be used to form the next step
  Hessian Eigenvalues:
     0.002287    0.002628    0.004545    0.005742    0.006210    0.011147
     0.011479    0.011645    0.012217    0.012483    0.013318    0.022341
     0.040305    0.042386    0.044317    0.048028    0.048482    0.049959
     0.052478    0.057117    0.057573    0.060761    0.072386    0.074192
     0.075663    0.079466    0.106550    0.131614    0.134276    0.160085
     0.164229    0.166785    0.174013    0.179101    0.192597    0.196286
     0.198315    0.218080    0.245734    0.248440    0.257647    0.273283
     0.285771    0.297202    0.298478    0.327297    0.335245    0.335606
     0.336539    0.338423    0.342121    0.343373    0.406690    0.408347
     0.415835    0.421920    0.423274    0.472302    0.509936    0.515767
     0.521383    0.526471    0.529944    0.537321    1.026803

 Minimum Search - Taking Simple RFO Step
 Searching for Lamda that Minimizes Along All modes
 Value Taken    Lamda =  -0.00320411
 Calculated Step too Large.  Step scaled by  0.777059
 Step Taken.  Stepsize is  0.300000

                             Maximum     Tolerance    Cnvgd?
         Gradient           0.016380      0.000300      NO
         Displacement       0.122945      0.001200      NO
         Energy change      0.000041      0.000001      NO


 New Cartesian Coordinates Obtained by Inverse Iteration

 Displacement from previous Coordinates is:  0.934015
 ----------------------------------------------------------------
             Standard Nuclear Orientation (Angstroms)
    I     Atom           X                Y                Z
 ----------------------------------------------------------------
    1      C       0.4789074854    -0.8161996696     0.5753903462
    2      C      -0.4808598429     0.1562709424    -0.1742697598
    3      O      -0.1512623897     1.5184530790     0.0767242010
    4      H      -0.4601401585    -0.0661784174    -1.2480633128
    5      C      -1.9340487494     0.0326169501     0.3183832001
    6      O      -2.4080689237    -1.2928105023     0.0390133318
    7      H      -1.9500139852     0.1984385463     1.4028899461
    8      C      -2.8561752626     1.0566355607    -0.3371774383
    9      H      -2.5805612421     2.0626929763    -0.0213375041
   10      H      -2.7810748548     0.9801251421    -1.4277794358
   11      O      -4.1826398561     0.7227803306     0.1004127197
   12      C       1.9739802032    -0.7631517747     0.1567690006
   13      C       2.6113757623     0.6190697659     0.2618459008
   14      O       0.1584386716    -2.1862016369     0.3321563305
   15      H       0.4233457568    -0.5848183471     1.6445378821
   16      O       2.1451023085    -1.2397679306    -1.1784214909
   17      H       2.5130181748    -1.4074791237     0.8554543343
   18      O       2.7897437055     1.2442877040    -0.9315104033
   19      H       0.5742351913     1.8169725942    -0.4774178764
   20      H      -3.3602815469    -1.3071852366     0.1903574831
   21      H      -4.8316539841     1.2319756294    -0.3861477895
   22      O       2.8755788355     1.1484878095     1.2988642571
   23      H      -0.8033358683    -2.2939006716     0.2584486583
   24      H       1.5641244516    -2.0057538746    -1.2843572529
   25      H       2.6727086846     0.5771266224    -1.6310682630
 ----------------------------------------------------------------
 Molecular Point Group                 C1    NOp =  1
 Largest Abelian Subgroup              C1    NOp =  1
 Nuclear Repulsion Energy =   916.3557322933 hartrees
 There are       52 alpha and       52 beta electrons
 Applying Cartesian multipole field
    Component          Value
    ---------          -----
     (2,0,0)        1.00000E-11
     (0,2,0)        2.00000E-11
     (0,0,2)       -3.00000E-11
 Nucleus-field energy     =     0.0000000253 hartrees
 Requested basis set is 6-311++G(d,p)
 There are 138 shells and 370 basis functions
 A cutoff of  1.0D-11 yielded   8066 shell pairs
 There are     57579 function pairs (     61392 Cartesian)
 Smallest overlap matrix eigenvalue = 3.75E-06
 Guess MOs from SCF MO coefficient file
 Reading MOs from coefficient file
 Reading MOs from coefficient file
 A restricted hybrid HF-DFT SCF calculation will be
 performed using Pulay DIIS extrapolation
 Exchange:     0.2000 Hartree-Fock + 0.0800 Slater + 0.7200 B88
 Correlation:  0.1900 VWN1RPA + 0.8100 LYP
 Using SG-1 standard quadrature grid
 SCF converges when DIIS error is below 1.0E-08
 Geometry optimization detected.  Setting ReadMinima to 0
 Setting SaveMinima to 0
 ---------------------------------------
  Cycle       Energy         DIIS Error
 ---------------------------------------
    1    -762.6460670454      1.45E-03
    2    -762.6701530722      2.05E-04
    3    -762.6698518157      2.83E-04
    4    -762.6707802867      5.28E-05
    5    -762.6708052631      2.51E-05
    6    -762.6708122050      9.83E-06
    7    -762.6708135975      2.71E-06
    8    -762.6708134053      4.89E-07
    9    -762.6708133495      2.54E-07
   10    -762.6708134193      5.88E-08
   11    -762.6708134227      2.24E-08
   12    -762.6708134190      6.30E-09 Convergence criterion met
 ---------------------------------------
 SCF time:  CPU 632.64 s  wall 771.02 s
 SCF   energy in the final basis set = -762.6708134190
 Total energy in the final basis set = -762.6708134190

 --------------------------------------------------------------

                    Orbital Energies (a.u.)
 --------------------------------------------------------------

 Alpha MOs
 -- Occupied --
-19.181 -19.159 -19.155 -19.154 -19.149 -19.143 -19.126 -10.319
-10.260 -10.257 -10.255 -10.252 -10.240  -1.124  -1.075  -1.066
 -1.054  -1.046  -1.042  -1.033  -0.804  -0.778  -0.721  -0.665
 -0.625  -0.618  -0.577  -0.569  -0.552  -0.541  -0.522  -0.510
 -0.498  -0.490  -0.463  -0.458  -0.447  -0.444  -0.421  -0.404
 -0.399  -0.391  -0.388  -0.382  -0.350  -0.342  -0.331  -0.315
 -0.311  -0.306  -0.297  -0.289
 -- Virtual --
 -0.028  -0.021  -0.015  -0.007   0.004   0.015   0.022   0.026
  0.035   0.044   0.047   0.059   0.063   0.067   0.074   0.077
  0.082   0.085   0.101   0.103   0.110   0.112   0.116   0.118
  0.120   0.123   0.125   0.131   0.135   0.139   0.141   0.143
  0.150   0.157   0.159   0.162   0.168   0.172   0.179   0.187
  0.191   0.193   0.199   0.210   0.216   0.221   0.227   0.232
  0.233   0.236   0.241   0.248   0.254   0.256   0.259   0.266
  0.272   0.276   0.284   0.287   0.291   0.298   0.303   0.306
  0.314   0.316   0.320   0.324   0.329   0.334   0.341   0.345
  0.347   0.355   0.367   0.372   0.382   0.383   0.385   0.396
  0.402   0.405   0.417   0.419   0.431   0.440   0.448   0.470
  0.473   0.490   0.498   0.523   0.532   0.542   0.566   0.571
  0.584   0.593   0.603   0.618   0.624   0.638   0.642   0.651
  0.661   0.672   0.680   0.689   0.701   0.707   0.717   0.727
  0.742   0.753   0.765   0.771   0.784   0.804   0.861   0.879
  0.919   0.947   0.972   0.980   0.991   1.024   1.052   1.066
  1.070   1.082   1.100   1.110   1.124   1.130   1.135   1.152
  1.155   1.172   1.179   1.192   1.194   1.201   1.216   1.220
  1.237   1.246   1.253   1.260   1.312   1.315   1.338   1.353
  1.365   1.379   1.403   1.416   1.445   1.452   1.463   1.490
  1.500   1.518   1.528   1.537   1.545   1.562   1.567   1.577
  1.583   1.597   1.613   1.620   1.628   1.646   1.657   1.665
  1.689   1.695   1.708   1.735   1.745   1.754   1.766   1.768
  1.786   1.817   1.833   1.852   1.881   1.889   1.911   1.931
  1.942   1.981   2.003   2.020   2.040   2.059   2.069   2.080
  2.093   2.117   2.129   2.141   2.164   2.197   2.206   2.228
  2.247   2.280   2.328   2.332   2.347   2.467   2.497   2.509
  2.548   2.574   2.580   2.586   2.599   2.616   2.628   2.647
  2.696   2.719   2.732   2.812   2.816   2.825   2.839   2.851
  2.857   2.873   2.890   2.921   2.938   2.940   2.969   2.985
  3.003   3.058   3.070   3.095   3.107   3.115   3.125   3.143
  3.154   3.175   3.179   3.201   3.205   3.217   3.256   3.262
  3.279   3.299   3.344   3.354   3.361   3.390   3.405   3.491
  3.563   3.690   3.793   3.831   3.855   3.867   3.888   3.902
  3.917   3.939   3.950   3.970   3.985   4.003   4.039   4.105
  4.131   4.156   4.235   4.322   5.023   5.039   5.062   5.073
  5.092   5.099   5.144   5.169   5.359   5.365   5.387   5.412
  5.426   5.445   5.545   5.632   5.647   5.666   5.680   5.741
  5.880  23.742  23.758  23.782  23.803  23.829  23.839  49.878
 49.890  49.911  49.915  49.948  49.950  50.024
 --------------------------------------------------------------

          Ground-State Mulliken Net Atomic Charges

     Atom                 Charge (a.u.)
  ----------------------------------------
      1 C                    -0.048921
      2 C                    -0.559045
      3 O                    -0.166316
      4 H                     0.277096
      5 C                    -0.173298
      6 O                    -0.281100
      7 H                     0.244755
      8 C                    -0.382498
      9 H                     0.205907
     10 H                     0.167041
     11 O                    -0.306675
     12 C                    -0.141559
     13 C                    -0.278032
     14 O                    -0.252659
     15 H                     0.243779
     16 O                    -0.257184
     17 H                     0.280865
     18 O                    -0.106034
     19 H                     0.301628
     20 H                     0.288116
     21 H                     0.265590
     22 O                    -0.197332
     23 H                     0.317641
     24 H                     0.292909
     25 H                     0.265327
  ----------------------------------------
  Sum of atomic charges =    -0.000000

 -----------------------------------------------------------------
                    Cartesian Multipole Moments
 -----------------------------------------------------------------
    Charge (ESU x 10^10)
                -0.0000
    Dipole Moment (Debye)
         X      -4.3483      Y      -0.8371      Z      -3.0727
       Tot       5.3898
    Quadrupole Moments (Debye-Ang)
        XX     -75.8609     XY     -10.0965     YY     -82.1172
        XZ      -0.4377     YZ      -5.0395     ZZ     -77.9501
    Octopole Moments (Debye-Ang^2)
       XXX     -86.4465    XXY      -3.4372    XYY     -24.8196
       YYY      -1.6044    XXZ     -32.7117    XYZ       0.4985
       YYZ     -12.2754    XZZ      -7.4302    YZZ      -4.2714
       ZZZ     -13.8572
    Hexadecapole Moments (Debye-Ang^3)
      XXXX   -2294.7503   XXXY    -147.8998   XXYY    -513.6819
      XYYY      -6.2121   YYYY    -715.4336   XXXZ      84.9709
      XXYZ     -65.5357   XYYZ       0.0997   YYYZ      11.3637
      XXZZ    -489.2385   XYZZ      -7.5037   YYZZ    -170.8035
      XZZZ     -19.0384   YZZZ      -8.8383   ZZZZ    -281.3146
 -----------------------------------------------------------------
 Calculating analytic gradient of the SCF energy
 Gradient of SCF Energy
            1           2           3           4           5           6
    1   0.0003089  -0.0004909   0.0009847  -0.0004290   0.0027789  -0.0067574
    2  -0.0005225   0.0009082   0.0000925   0.0006412   0.0025352   0.0003967
    3   0.0014604   0.0000650  -0.0025678   0.0005108  -0.0004919   0.0013674
            7           8           9          10          11          12
    1  -0.0001940   0.0020257  -0.0004748  -0.0002304  -0.0031741   0.0001326
    2  -0.0004628   0.0001474  -0.0007059   0.0002694   0.0037709   0.0017502
    3  -0.0006519  -0.0000527  -0.0000036   0.0009156  -0.0026051   0.0014944
           13          14          15          16          17          18
    1   0.0052052   0.0013003  -0.0001785  -0.0002262  -0.0000198  -0.0012409
    2  -0.0015051   0.0004449  -0.0005559  -0.0042104   0.0012402   0.0009004
    3   0.0046721   0.0019231  -0.0007577  -0.0003900  -0.0010095  -0.0002066
           19          20          21          22          23          24
    1  -0.0027652   0.0015449   0.0011334  -0.0021579   0.0009924   0.0007180
    2   0.0008648  -0.0016329  -0.0024293  -0.0007311  -0.0026689   0.0007232
    3   0.0019741  -0.0006165   0.0021260  -0.0046566  -0.0013860  -0.0014387
           25
    1   0.0012144
    2   0.0007397
    3   0.0003256
 Max gradient component =       6.757E-03
 RMS gradient           =       1.894E-03
 Gradient time:  CPU 244.40 s  wall 288.93 s
 Geometry Optimization Parameters
   NAtoms,    NIC,     NZ,  NCons,   NDum,   NFix, NCnnct, MaxDiis
       25     172       0       0       0       0       0       0

 Cartesian Hessian Update
 Hessian Updated using BFGS Update


** GEOMETRY OPTIMIZATION IN DELOCALIZED INTERNAL COORDINATES **
   Searching for a Minimum

   Optimization Cycle:   3

                       Coordinates (Angstroms)
     ATOM                X               Y               Z
      1  C         0.4789074854   -0.8161996696    0.5753903462
      2  C        -0.4808598429    0.1562709424   -0.1742697598
      3  O        -0.1512623897    1.5184530790    0.0767242010
      4  H        -0.4601401585   -0.0661784174   -1.2480633128
      5  C        -1.9340487494    0.0326169501    0.3183832001
      6  O        -2.4080689237   -1.2928105023    0.0390133318
      7  H        -1.9500139852    0.1984385463    1.4028899461
      8  C        -2.8561752626    1.0566355607   -0.3371774383
      9  H        -2.5805612421    2.0626929763   -0.0213375041
     10  H        -2.7810748548    0.9801251421   -1.4277794358
     11  O        -4.1826398561    0.7227803306    0.1004127197
     12  C         1.9739802032   -0.7631517747    0.1567690006
     13  C         2.6113757623    0.6190697659    0.2618459008
     14  O         0.1584386716   -2.1862016369    0.3321563305
     15  H         0.4233457568   -0.5848183471    1.6445378821
     16  O         2.1451023085   -1.2397679306   -1.1784214909
     17  H         2.5130181748   -1.4074791237    0.8554543343
     18  O         2.7897437055    1.2442877040   -0.9315104033
     19  H         0.5742351913    1.8169725942   -0.4774178764
     20  H        -3.3602815469   -1.3071852366    0.1903574831
     21  H        -4.8316539841    1.2319756294   -0.3861477895
     22  O         2.8755788355    1.1484878095    1.2988642571
     23  H        -0.8033358683   -2.2939006716    0.2584486583
     24  H         1.5641244516   -2.0057538746   -1.2843572529
     25  H         2.6727086846    0.5771266224   -1.6310682630
   Point Group: c1    Number of degrees of freedom:    69


   Energy is   -762.670813419

 Hessian Updated using BFGS Update

 66 Hessian modes will be used to form the next step
  Hessian Eigenvalues:
     0.002601    0.002968    0.004714    0.005742    0.006231    0.011328
     0.011528    0.011933    0.012235    0.012858    0.015432    0.021450
     0.041726    0.044223    0.047207    0.048450    0.048668    0.050051
     0.053730    0.054041    0.057475    0.060716    0.071798    0.074139
     0.077663    0.079517    0.106521    0.133312    0.148454    0.160040
     0.160467    0.163861    0.166750    0.177827    0.180029    0.195008
     0.196349    0.198286    0.219281    0.245481    0.249489    0.262365
     0.275927    0.282704    0.297825    0.298282    0.333327    0.335436
     0.336078    0.336960    0.339730    0.342379    0.373191    0.406843
     0.411486    0.416783    0.419724    0.422315    0.476616    0.509929
     0.515976    0.522053    0.523788    0.530400    0.537233    1.029122

 Minimum Search - Taking Simple RFO Step
 Searching for Lamda that Minimizes Along All modes
 Value Taken    Lamda =  -0.00227332
 Step Taken.  Stepsize is  0.252249

                             Maximum     Tolerance    Cnvgd?
         Gradient           0.010551      0.000300      NO
         Displacement       0.088215      0.001200      NO
         Energy change     -0.000367      0.000001      NO


 New Cartesian Coordinates Obtained by Inverse Iteration

 Displacement from previous Coordinates is:  0.787866
 ----------------------------------------------------------------
             Standard Nuclear Orientation (Angstroms)
    I     Atom           X                Y                Z
 ----------------------------------------------------------------
    1      C       0.4832695529    -0.8176801657     0.6004734669
    2      C      -0.4497859507     0.1675644240    -0.1481429361
    3      O      -0.0833496155     1.5181178208     0.1113537845
    4      H      -0.4132021779    -0.0539508514    -1.2224569341
    5      C      -1.9078531274     0.0467061294     0.3250715025
    6      O      -2.3520916257    -1.2889017243     0.0594676156
    7      H      -1.9445444430     0.2347262676     1.4063336229
    8      C      -2.8333433222     1.0369097479    -0.3721009796
    9      H      -2.5809944725     2.0561270926    -0.0763689032
   10      H      -2.7366911976     0.9334215164    -1.4599551034
   11      O      -4.1563729502     0.6808629041     0.0530434930
   12      C       1.9594058583    -0.7782120744     0.1432278160
   13      C       2.5990861825     0.6006765143     0.2668226200
   14      O       0.1154116341    -2.1752787646     0.3633774484
   15      H       0.4552482024    -0.5759106117     1.6695677828
   16      O       2.0677822134    -1.1960571625    -1.2144580881
   17      H       2.5163474259    -1.4541355172     0.7993760311
   18      O       2.6778786708     1.2791919625    -0.9066432960
   19      H       0.6699574341     1.7766700586    -0.4294313792
   20      H      -3.3081234453    -1.3029099132     0.1942655484
   21      H      -4.8030530063     1.1740400760    -0.4573428940
   22      O       2.9413482967     1.0802264482     1.3077842720
   23      H      -0.8535260700    -2.2335733108     0.3311604924
   24      H       1.4772847177    -1.9566203479    -1.3122813159
   25      H       2.4603537823     0.6504759494    -1.6184466022
 ----------------------------------------------------------------
 Molecular Point Group                 C1    NOp =  1
 Largest Abelian Subgroup              C1    NOp =  1
 Nuclear Repulsion Energy =   922.4608672555 hartrees
 There are       52 alpha and       52 beta electrons
 Applying Cartesian multipole field
    Component          Value
    ---------          -----
     (2,0,0)        1.00000E-11
     (0,2,0)        2.00000E-11
     (0,0,2)       -3.00000E-11
 Nucleus-field energy     =     0.0000000245 hartrees
 Requested basis set is 6-311++G(d,p)
 There are 138 shells and 370 basis functions
 A cutoff of  1.0D-11 yielded   8100 shell pairs
 There are     57852 function pairs (     61692 Cartesian)
 Smallest overlap matrix eigenvalue = 3.78E-06
 Guess MOs from SCF MO coefficient file
 Reading MOs from coefficient file
 Reading MOs from coefficient file
 A restricted hybrid HF-DFT SCF calculation will be
 performed using Pulay DIIS extrapolation
 Exchange:     0.2000 Hartree-Fock + 0.0800 Slater + 0.7200 B88
 Correlation:  0.1900 VWN1RPA + 0.8100 LYP
 Using SG-1 standard quadrature grid
 SCF converges when DIIS error is below 1.0E-08
 Geometry optimization detected.  Setting ReadMinima to 0
 Setting SaveMinima to 0
 ---------------------------------------
  Cycle       Energy         DIIS Error
 ---------------------------------------
    1    -762.6744419078      1.40E-03
    2    -762.6708070727      1.69E-04
    3    -762.6707905119      2.04E-04
    4    -762.6712873441      4.56E-05
    5    -762.6713055312      2.26E-05
    6    -762.6713115620      9.56E-06
    7    -762.6713128102      2.72E-06
    8    -762.6713128222      4.14E-07
    9    -762.6713127997      2.25E-07
   10    -762.6713127880      6.05E-08
   11    -762.6713128089      1.84E-08
   12    -762.6713128079      4.40E-09 Convergence criterion met
 ---------------------------------------
 SCF time:  CPU 638.38 s  wall 764.50 s
 SCF   energy in the final basis set = -762.6713128079
 Total energy in the final basis set = -762.6713128079

 --------------------------------------------------------------

                    Orbital Energies (a.u.)
 --------------------------------------------------------------

 Alpha MOs
 -- Occupied --
-19.185 -19.161 -19.158 -19.157 -19.147 -19.139 -19.127 -10.320
-10.260 -10.255 -10.253 -10.252 -10.242  -1.128  -1.078  -1.069
 -1.054  -1.048  -1.044  -1.033  -0.805  -0.779  -0.721  -0.665
 -0.628  -0.618  -0.578  -0.570  -0.555  -0.542  -0.525  -0.512
 -0.496  -0.491  -0.464  -0.459  -0.448  -0.446  -0.423  -0.406
 -0.402  -0.394  -0.388  -0.384  -0.352  -0.342  -0.331  -0.318
 -0.313  -0.306  -0.297  -0.288
 -- Virtual --
 -0.029  -0.023  -0.015  -0.006   0.005   0.015   0.022   0.026
  0.035   0.045   0.050   0.060   0.062   0.068   0.075   0.077
  0.082   0.085   0.101   0.104   0.109   0.111   0.116   0.119
  0.122   0.123   0.124   0.131   0.135   0.139   0.141   0.146
  0.151   0.158   0.158   0.162   0.168   0.172   0.180   0.188
  0.191   0.196   0.203   0.210   0.218   0.221   0.226   0.232
  0.235   0.236   0.243   0.247   0.253   0.256   0.259   0.266
  0.273   0.279   0.284   0.287   0.292   0.298   0.304   0.306
  0.314   0.316   0.320   0.323   0.331   0.333   0.341   0.345
  0.346   0.352   0.366   0.371   0.383   0.383   0.386   0.397
  0.404   0.407   0.417   0.423   0.435   0.441   0.449   0.472
  0.476   0.488   0.502   0.520   0.535   0.538   0.566   0.576
  0.586   0.595   0.604   0.617   0.622   0.639   0.645   0.651
  0.668   0.671   0.683   0.687   0.700   0.708   0.714   0.726
  0.741   0.755   0.768   0.771   0.786   0.805   0.867   0.888
  0.912   0.946   0.972   0.983   0.995   1.029   1.044   1.069
  1.073   1.079   1.100   1.111   1.125   1.128   1.133   1.151
  1.163   1.169   1.179   1.195   1.199   1.204   1.218   1.224
  1.242   1.254   1.260   1.262   1.307   1.313   1.343   1.353
  1.359   1.382   1.402   1.416   1.451   1.455   1.464   1.486
  1.504   1.529   1.532   1.542   1.557   1.564   1.570   1.576
  1.582   1.608   1.613   1.621   1.628   1.650   1.658   1.672
  1.689   1.700   1.708   1.732   1.743   1.756   1.764   1.769
  1.789   1.822   1.843   1.861   1.883   1.883   1.927   1.936
  1.946   1.985   2.009   2.024   2.045   2.063   2.070   2.079
  2.093   2.128   2.142   2.151   2.161   2.201   2.216   2.231
  2.250   2.278   2.333   2.340   2.370   2.465   2.492   2.504
  2.548   2.575   2.579   2.588   2.613   2.620   2.634   2.651
  2.703   2.729   2.741   2.815   2.819   2.827   2.843   2.854
  2.860   2.883   2.891   2.922   2.943   2.948   2.973   2.986
  3.010   3.063   3.076   3.102   3.118   3.120   3.132   3.154
  3.159   3.183   3.187   3.203   3.209   3.217   3.260   3.262
  3.286   3.315   3.357   3.366   3.371   3.393   3.410   3.495
  3.565   3.697   3.788   3.828   3.851   3.875   3.884   3.897
  3.911   3.937   3.957   3.974   3.987   4.004   4.051   4.115
  4.140   4.162   4.241   4.324   5.038   5.042   5.067   5.074
  5.097   5.103   5.151   5.163   5.359   5.368   5.403   5.416
  5.440   5.459   5.545   5.631   5.646   5.660   5.674   5.749
  5.879  23.742  23.769  23.785  23.815  23.827  23.844  49.875
 49.887  49.913  49.915  49.957  49.958  50.022
 --------------------------------------------------------------

          Ground-State Mulliken Net Atomic Charges

     Atom                 Charge (a.u.)
  ----------------------------------------
      1 C                    -0.088786
      2 C                    -0.575221
      3 O                    -0.169000
      4 H                     0.281008
      5 C                    -0.192433
      6 O                    -0.275401
      7 H                     0.245920
      8 C                    -0.388894
      9 H                     0.205669
     10 H                     0.164233
     11 O                    -0.302422
     12 C                    -0.089022
     13 C                    -0.279971
     14 O                    -0.253591
     15 H                     0.247266
     16 O                    -0.247927
     17 H                     0.286665
     18 O                    -0.105723
     19 H                     0.304555
     20 H                     0.289769
     21 H                     0.265690
     22 O                    -0.202527
     23 H                     0.326947
     24 H                     0.289497
     25 H                     0.263702
  ----------------------------------------
  Sum of atomic charges =     0.000000

 -----------------------------------------------------------------
                    Cartesian Multipole Moments
 -----------------------------------------------------------------
    Charge (ESU x 10^10)
                 0.0000
    Dipole Moment (Debye)
         X      -4.5998      Y      -0.7387      Z      -3.1034
       Tot       5.5978
    Quadrupole Moments (Debye-Ang)
        XX     -75.8979     XY      -9.7563     YY     -82.7093
        XZ      -0.3214     YZ      -4.9857     ZZ     -77.8805
    Octopole Moments (Debye-Ang^2)
       XXX     -90.5458    XXY      -3.7618    XYY     -23.1639
       YYY      -0.3249    XXZ     -34.0269    XYZ       0.5043
       YYZ     -11.9844    XZZ     -10.0399    YZZ      -3.3627
       ZZZ     -14.4443
    Hexadecapole Moments (Debye-Ang^3)
      XXXX   -2254.1010   XXXY    -147.9071   XXYY    -500.1658
      XYYY     -10.3659   YYYY    -711.7001   XXXZ      77.8300
      XXYZ     -65.3871   XYYZ      -2.6119   YYYZ      15.4400
      XXZZ    -483.3748   XYZZ      -8.6632   YYZZ    -168.6895
      XZZZ     -26.8212   YZZZ      -5.1627   ZZZZ    -286.2548
 -----------------------------------------------------------------
 Calculating analytic gradient of the SCF energy
 Gradient of SCF Energy
            1           2           3           4           5           6
    1   0.0005236  -0.0004583   0.0041213   0.0005565  -0.0012132   0.0001861
    2   0.0010971  -0.0006082  -0.0004955   0.0003886  -0.0005333  -0.0001402
    3  -0.0002546  -0.0003991  -0.0011718   0.0001429   0.0006857   0.0003077
            7           8           9          10          11          12
    1  -0.0000548   0.0001367  -0.0002782  -0.0001030  -0.0002908  -0.0015908
    2  -0.0003992   0.0006551  -0.0005678   0.0001058   0.0004724   0.0006441
    3   0.0000006  -0.0004559   0.0000245   0.0001094  -0.0002177  -0.0000418
           13          14          15          16          17          18
    1   0.0029531  -0.0034644   0.0003716   0.0003205   0.0000156  -0.0007082
    2  -0.0000096  -0.0000671  -0.0000977  -0.0002563   0.0000925  -0.0010782
    3  -0.0026473   0.0003963  -0.0003943   0.0006575   0.0000856   0.0012888
           19          20          21          22          23          24
    1  -0.0002865   0.0010569   0.0006548  -0.0019262   0.0009552   0.0003859
    2  -0.0010106   0.0000980  -0.0006327   0.0000961  -0.0000075   0.0008241
    3   0.0005026  -0.0001130   0.0002993   0.0002384  -0.0000912   0.0002781
           25
    1  -0.0018636
    2   0.0014300
    3   0.0007693
 Max gradient component =       4.121E-03
 RMS gradient           =       1.004E-03
 Gradient time:  CPU 252.43 s  wall 307.61 s
 Geometry Optimization Parameters
   NAtoms,    NIC,     NZ,  NCons,   NDum,   NFix, NCnnct, MaxDiis
       25     172       0       0       0       0       0       0

 Cartesian Hessian Update
 Hessian Updated using BFGS Update


** GEOMETRY OPTIMIZATION IN DELOCALIZED INTERNAL COORDINATES **
   Searching for a Minimum

   Optimization Cycle:   4

                       Coordinates (Angstroms)
     ATOM                X               Y               Z
      1  C         0.4832695529   -0.8176801657    0.6004734669
      2  C        -0.4497859507    0.1675644240   -0.1481429361
      3  O        -0.0833496155    1.5181178208    0.1113537845
      4  H        -0.4132021779   -0.0539508514   -1.2224569341
      5  C        -1.9078531274    0.0467061294    0.3250715025
      6  O        -2.3520916257   -1.2889017243    0.0594676156
      7  H        -1.9445444430    0.2347262676    1.4063336229
      8  C        -2.8333433222    1.0369097479   -0.3721009796
      9  H        -2.5809944725    2.0561270926   -0.0763689032
     10  H        -2.7366911976    0.9334215164   -1.4599551034
     11  O        -4.1563729502    0.6808629041    0.0530434930
     12  C         1.9594058583   -0.7782120744    0.1432278160
     13  C         2.5990861825    0.6006765143    0.2668226200
     14  O         0.1154116341   -2.1752787646    0.3633774484
     15  H         0.4552482024   -0.5759106117    1.6695677828
     16  O         2.0677822134   -1.1960571625   -1.2144580881
     17  H         2.5163474259   -1.4541355172    0.7993760311
     18  O         2.6778786708    1.2791919625   -0.9066432960
     19  H         0.6699574341    1.7766700586   -0.4294313792
     20  H        -3.3081234453   -1.3029099132    0.1942655484
     21  H        -4.8030530063    1.1740400760   -0.4573428940
     22  O         2.9413482967    1.0802264482    1.3077842720
     23  H        -0.8535260700   -2.2335733108    0.3311604924
     24  H         1.4772847177   -1.9566203479   -1.3122813159
     25  H         2.4603537823    0.6504759494   -1.6184466022
   Point Group: c1    Number of degrees of freedom:    69


   Energy is   -762.671312808

 Hessian Updated using BFGS Update

 67 Hessian modes will be used to form the next step
  Hessian Eigenvalues:
     0.002656    0.003025    0.005140    0.005742    0.006855    0.011303
     0.011525    0.011990    0.012270    0.012860    0.014366    0.023475
     0.041740    0.044331    0.046884    0.047961    0.048884    0.049972
     0.053182    0.056599    0.057482    0.060756    0.073979    0.074332
     0.077358    0.079284    0.106408    0.133297    0.140269    0.158524
     0.160006    0.160134    0.166681    0.169305    0.177972    0.179734
     0.195462    0.197252    0.218233    0.243694    0.246805    0.252848
     0.262232    0.281099    0.297412    0.298259    0.307164    0.332933
     0.335411    0.336051    0.336762    0.339756    0.342141    0.375158
     0.406731    0.410153    0.415135    0.420072    0.423318    0.473130
     0.509917    0.515935    0.521572    0.524328    0.529286    0.536157
     1.024813

 Minimum Search - Taking Simple RFO Step
 Searching for Lamda that Minimizes Along All modes
 Value Taken    Lamda =  -0.00129650
 Step Taken.  Stepsize is  0.198575

                             Maximum     Tolerance    Cnvgd?
         Gradient           0.010298      0.000300      NO
         Displacement       0.083592      0.001200      NO
         Energy change     -0.000499      0.000001      NO


 New Cartesian Coordinates Obtained by Inverse Iteration

 Displacement from previous Coordinates is:  0.466513
 ----------------------------------------------------------------
             Standard Nuclear Orientation (Angstroms)
    I     Atom           X                Y                Z
 ----------------------------------------------------------------
    1      C       0.4823160834    -0.8086286500     0.6017614668
    2      C      -0.4641349719     0.1701808892    -0.1436096098
    3      O      -0.1276347155     1.5265741847     0.1257908814
    4      H      -0.4246032398    -0.0466858188    -1.2195894442
    5      C      -1.9224778485     0.0340941821     0.3231206402
    6      O      -2.3702797568    -1.2925066888     0.0245698345
    7      H      -1.9625056884     0.2031804917     1.4081325934
    8      C      -2.8473962327     1.0370021697    -0.3551265294
    9      H      -2.5924296864     2.0517003047    -0.0417899536
   10      H      -2.7495769313     0.9529470848    -1.4454583657
   11      O      -4.1690466410     0.6720262130     0.0644865490
   12      C       1.9587694212    -0.7619966034     0.1457333428
   13      C       2.5980142508     0.6185996556     0.2531862438
   14      O       0.1369170491    -2.1688575393     0.3526457919
   15      H       0.4490188612    -0.5729009550     1.6732485236
   16      O       2.0612214761    -1.1902395255    -1.2086928680
   17      H       2.5162689202    -1.4330493498     0.8078278793
   18      O       2.7766009765     1.2321634892    -0.9461257073
   19      H       0.6226443745     1.8016214961    -0.4149130110
   20      H      -3.3288787341    -1.2985308954     0.1565828698
   21      H      -4.8139303680     1.1825563320    -0.4352274239
   22      O       2.9347302012     1.1178729614     1.2884270797
   23      H      -0.8334507954    -2.2345013269     0.3242805107
   24      H       1.4684813628    -1.9533895001    -1.2903554629
   25      H       2.6018051998     0.5632538665    -1.6352087663
 ----------------------------------------------------------------
 Molecular Point Group                 C1    NOp =  1
 Largest Abelian Subgroup              C1    NOp =  1
 Nuclear Repulsion Energy =   920.3229971733 hartrees
 There are       52 alpha and       52 beta electrons
 Applying Cartesian multipole field
    Component          Value
    ---------          -----
     (2,0,0)        1.00000E-11
     (0,2,0)        2.00000E-11
     (0,0,2)       -3.00000E-11
 Nucleus-field energy     =     0.0000000248 hartrees
 Requested basis set is 6-311++G(d,p)
 There are 138 shells and 370 basis functions
 A cutoff of  1.0D-11 yielded   8081 shell pairs
 There are     57683 function pairs (     61503 Cartesian)
 Smallest overlap matrix eigenvalue = 3.80E-06
 Guess MOs from SCF MO coefficient file
 Reading MOs from coefficient file
 Reading MOs from coefficient file
 A restricted hybrid HF-DFT SCF calculation will be
 performed using Pulay DIIS extrapolation
 Exchange:     0.2000 Hartree-Fock + 0.0800 Slater + 0.7200 B88
 Correlation:  0.1900 VWN1RPA + 0.8100 LYP
 Using SG-1 standard quadrature grid
 SCF converges when DIIS error is below 1.0E-08
 Geometry optimization detected.  Setting ReadMinima to 0
 Setting SaveMinima to 0
 ---------------------------------------
  Cycle       Energy         DIIS Error
 ---------------------------------------
    1    -762.6495212680      8.40E-04
    2    -762.6711357635      1.38E-04
    3    -762.6706508339      2.55E-04
    4    -762.6714498786      3.75E-05
    5    -762.6714638771      1.75E-05
    6    -762.6714676784      5.62E-06
    7    -762.6714685712      1.38E-06
    8    -762.6714683555      3.93E-07
    9    -762.6714684009      1.91E-07
   10    -762.6714684165      4.81E-08
   11    -762.6714684116      1.61E-08
   12    -762.6714684107      4.92E-09 Convergence criterion met
 ---------------------------------------
 SCF time:  CPU 628.70 s  wall 754.07 s
 SCF   energy in the final basis set = -762.6714684107
 Total energy in the final basis set = -762.6714684107

 --------------------------------------------------------------

                    Orbital Energies (a.u.)
 --------------------------------------------------------------

 Alpha MOs
 -- Occupied --
-19.181 -19.161 -19.158 -19.158 -19.150 -19.142 -19.126 -10.319
-10.260 -10.255 -10.253 -10.252 -10.242  -1.124  -1.079  -1.070
 -1.055  -1.047  -1.042  -1.034  -0.805  -0.779  -0.721  -0.665
 -0.625  -0.617  -0.578  -0.571  -0.555  -0.541  -0.524  -0.511
 -0.497  -0.491  -0.463  -0.459  -0.449  -0.444  -0.422  -0.405
 -0.402  -0.395  -0.389  -0.385  -0.351  -0.342  -0.332  -0.317
 -0.313  -0.307  -0.296  -0.289
 -- Virtual --
 -0.029  -0.019  -0.016  -0.007   0.004   0.015   0.022   0.027
  0.035   0.045   0.048   0.060   0.062   0.068   0.074   0.077
  0.081   0.085   0.101   0.104   0.110   0.111   0.116   0.118
  0.120   0.123   0.124   0.131   0.135   0.139   0.141   0.145
  0.150   0.157   0.158   0.161   0.169   0.172   0.180   0.187
  0.190   0.195   0.201   0.209   0.216   0.222   0.226   0.232
  0.234   0.236   0.242   0.247   0.254   0.257   0.259   0.265
  0.273   0.278   0.284   0.287   0.290   0.297   0.304   0.307
  0.314   0.315   0.320   0.323   0.330   0.333   0.341   0.345
  0.349   0.353   0.366   0.371   0.382   0.384   0.386   0.397
  0.404   0.408   0.418   0.422   0.432   0.438   0.450   0.471
  0.475   0.488   0.500   0.520   0.535   0.540   0.565   0.571
  0.582   0.591   0.603   0.616   0.622   0.638   0.643   0.652
  0.666   0.671   0.679   0.687   0.700   0.708   0.715   0.726
  0.741   0.752   0.766   0.768   0.785   0.808   0.868   0.879
  0.912   0.951   0.970   0.983   0.993   1.024   1.046   1.069
  1.069   1.082   1.100   1.107   1.128   1.130   1.134   1.154
  1.159   1.170   1.181   1.195   1.199   1.204   1.219   1.223
  1.241   1.248   1.257   1.265   1.309   1.314   1.340   1.353
  1.361   1.380   1.398   1.414   1.449   1.452   1.463   1.483
  1.503   1.525   1.530   1.540   1.552   1.563   1.568   1.577
  1.584   1.604   1.610   1.623   1.629   1.649   1.657   1.667
  1.688   1.696   1.707   1.736   1.747   1.755   1.764   1.766
  1.785   1.821   1.843   1.863   1.881   1.896   1.917   1.935
  1.943   1.982   2.003   2.023   2.040   2.061   2.071   2.077
  2.092   2.119   2.130   2.144   2.175   2.206   2.217   2.239
  2.248   2.278   2.330   2.340   2.358   2.463   2.492   2.505
  2.549   2.574   2.577   2.587   2.611   2.618   2.630   2.654
  2.705   2.726   2.741   2.815   2.817   2.829   2.844   2.855
  2.859   2.880   2.894   2.923   2.942   2.945   2.971   2.985
  3.011   3.060   3.075   3.099   3.117   3.118   3.130   3.149
  3.155   3.179   3.182   3.202   3.210   3.219   3.260   3.261
  3.282   3.310   3.357   3.362   3.371   3.387   3.410   3.495
  3.565   3.692   3.786   3.823   3.848   3.870   3.883   3.889
  3.908   3.931   3.960   3.977   3.987   4.003   4.043   4.114
  4.137   4.159   4.240   4.327   5.021   5.039   5.063   5.075
  5.095   5.101   5.144   5.168   5.360   5.370   5.398   5.421
  5.444   5.459   5.541   5.625   5.638   5.658   5.671   5.736
  5.876  23.742  23.767  23.785  23.812  23.826  23.840  49.879
 49.887  49.911  49.913  49.949  49.955  50.026
 --------------------------------------------------------------

          Ground-State Mulliken Net Atomic Charges

     Atom                 Charge (a.u.)
  ----------------------------------------
      1 C                    -0.047967
      2 C                    -0.598266
      3 O                    -0.155013
      4 H                     0.282711
      5 C                    -0.194758
      6 O                    -0.273184
      7 H                     0.245288
      8 C                    -0.386793
      9 H                     0.204748
     10 H                     0.167049
     11 O                    -0.301069
     12 C                    -0.098938
     13 C                    -0.308171
     14 O                    -0.251982
     15 H                     0.246709
     16 O                    -0.252840
     17 H                     0.287046
     18 O                    -0.096935
     19 H                     0.298787
     20 H                     0.288716
     21 H                     0.265946
     22 O                    -0.202390
     23 H                     0.322472
     24 H                     0.293302
     25 H                     0.265534
  ----------------------------------------
  Sum of atomic charges =    -0.000000

 -----------------------------------------------------------------
                    Cartesian Multipole Moments
 -----------------------------------------------------------------
    Charge (ESU x 10^10)
                -0.0000
    Dipole Moment (Debye)
         X      -4.6161      Y      -0.8041      Z      -2.9846
       Tot       5.5554
    Quadrupole Moments (Debye-Ang)
        XX     -76.1446     XY     -10.4122     YY     -82.4956
        XZ      -0.3429     YZ      -4.9586     ZZ     -78.0682
    Octopole Moments (Debye-Ang^2)
       XXX     -91.3139    XXY      -4.6917    XYY     -23.8117
       YYY      -0.4438    XXZ     -33.6748    XYZ       0.7594
       YYZ     -11.4220    XZZ      -9.0824    YZZ      -4.2322
       ZZZ     -13.2297
    Hexadecapole Moments (Debye-Ang^3)
      XXXX   -2285.8931   XXXY    -161.8296   XXYY    -507.3499
      XYYY     -13.1915   YYYY    -706.2695   XXXZ      81.1396
      XXYZ     -63.6640   XYYZ      -0.5150   YYYZ      12.0198
      XXZZ    -486.7376   XYZZ     -10.6744   YYZZ    -169.4036
      XZZZ     -22.3462   YZZZ      -7.2117   ZZZZ    -285.3460
 -----------------------------------------------------------------
 Calculating analytic gradient of the SCF energy
 Gradient of SCF Energy
            1           2           3           4           5           6
    1  -0.0009884   0.0004464  -0.0017945   0.0000419  -0.0008190   0.0001089
    2  -0.0005680   0.0005349  -0.0007650  -0.0002066  -0.0002410   0.0005662
    3  -0.0006968   0.0001806   0.0012415  -0.0003826   0.0005097  -0.0010185
            7           8           9          10          11          12
    1   0.0000300  -0.0010593   0.0004532   0.0001268   0.0014852   0.0019275
    2   0.0002298  -0.0007043   0.0002415   0.0000852  -0.0013137  -0.0019899
    3   0.0001907  -0.0001526   0.0001888  -0.0003677   0.0013971  -0.0008601
           13          14          15          16          17          18
    1  -0.0074797   0.0030480   0.0003411   0.0005702  -0.0001817   0.0014897
    2   0.0017969  -0.0000026   0.0002864   0.0023938  -0.0004727  -0.0007394
    3   0.0001373  -0.0003555   0.0003255   0.0000290   0.0005189  -0.0016927
           19          20          21          22          23          24
    1   0.0012937  -0.0007483  -0.0004013   0.0027242  -0.0005072  -0.0007153
    2  -0.0003364   0.0007702   0.0008389  -0.0006632   0.0013415  -0.0002316
    3  -0.0005742   0.0001773  -0.0010656   0.0010216   0.0002735   0.0009893
           25
    1   0.0006080
    2  -0.0008511
    3  -0.0000146
 Max gradient component =       7.480E-03
 RMS gradient           =       1.300E-03
 Gradient time:  CPU 246.63 s  wall 311.26 s
 Geometry Optimization Parameters
   NAtoms,    NIC,     NZ,  NCons,   NDum,   NFix, NCnnct, MaxDiis
       25     172       0       0       0       0       0       0

 Cartesian Hessian Update
 Hessian Updated using BFGS Update


** GEOMETRY OPTIMIZATION IN DELOCALIZED INTERNAL COORDINATES **
   Searching for a Minimum

   Optimization Cycle:   5

                       Coordinates (Angstroms)
     ATOM                X               Y               Z
      1  C         0.4823160834   -0.8086286500    0.6017614668
      2  C        -0.4641349719    0.1701808892   -0.1436096098
      3  O        -0.1276347155    1.5265741847    0.1257908814
      4  H        -0.4246032398   -0.0466858188   -1.2195894442
      5  C        -1.9224778485    0.0340941821    0.3231206402
      6  O        -2.3702797568   -1.2925066888    0.0245698345
      7  H        -1.9625056884    0.2031804917    1.4081325934
      8  C        -2.8473962327    1.0370021697   -0.3551265294
      9  H        -2.5924296864    2.0517003047   -0.0417899536
     10  H        -2.7495769313    0.9529470848   -1.4454583657
     11  O        -4.1690466410    0.6720262130    0.0644865490
     12  C         1.9587694212   -0.7619966034    0.1457333428
     13  C         2.5980142508    0.6185996556    0.2531862438
     14  O         0.1369170491   -2.1688575393    0.3526457919
     15  H         0.4490188612   -0.5729009550    1.6732485236
     16  O         2.0612214761   -1.1902395255   -1.2086928680
     17  H         2.5162689202   -1.4330493498    0.8078278793
     18  O         2.7766009765    1.2321634892   -0.9461257073
     19  H         0.6226443745    1.8016214961   -0.4149130110
     20  H        -3.3288787341   -1.2985308954    0.1565828698
     21  H        -4.8139303680    1.1825563320   -0.4352274239
     22  O         2.9347302012    1.1178729614    1.2884270797
     23  H        -0.8334507954   -2.2345013269    0.3242805107
     24  H         1.4684813628   -1.9533895001   -1.2903554629
     25  H         2.6018051998    0.5632538665   -1.6352087663
   Point Group: c1    Number of degrees of freedom:    69


   Energy is   -762.671468411

 Hessian Updated using BFGS Update

 68 Hessian modes will be used to form the next step
  Hessian Eigenvalues:
     0.002664    0.003038    0.005349    0.005740    0.007094    0.011261
     0.011531    0.012005    0.012304    0.012866    0.017599    0.032678
     0.042780    0.044256    0.046864    0.048484    0.048529    0.050296
     0.053793    0.055446    0.057488    0.060738    0.072992    0.074189
     0.077364    0.080051    0.106509    0.133281    0.147790    0.159397
     0.159789    0.160006    0.160359    0.163217    0.166711    0.178462
     0.179750    0.195731    0.197251    0.218820    0.224861    0.249363
     0.259131    0.260697    0.277113    0.285506    0.297576    0.302523
     0.333146    0.335440    0.336043    0.336770    0.339965    0.342138
     0.384405    0.406524    0.408944    0.417090    0.419956    0.424171
     0.476155    0.510117    0.515914    0.522343    0.524637    0.529096
     0.536353    1.025423

 Minimum Search - Taking Simple RFO Step
 Searching for Lamda that Minimizes Along All modes
 Value Taken    Lamda =  -0.00094035
 Step Taken.  Stepsize is  0.199576

                             Maximum     Tolerance    Cnvgd?
         Gradient           0.003111      0.000300      NO
         Displacement       0.066242      0.001200      NO
         Energy change     -0.000156      0.000001      NO


 New Cartesian Coordinates Obtained by Inverse Iteration

 Displacement from previous Coordinates is:  0.452210
 ----------------------------------------------------------------
             Standard Nuclear Orientation (Angstroms)
    I     Atom           X                Y                Z
 ----------------------------------------------------------------
    1      C       0.4821120857    -0.7924511153     0.5910513921
    2      C      -0.4688689023     0.1845699201    -0.1566567294
    3      O      -0.1478590096     1.5487168991     0.0980657047
    4      H      -0.4417193106    -0.0421413564    -1.2304506201
    5      C      -1.9210360479     0.0453502304     0.3252766080
    6      O      -2.3534162158    -1.2971051144     0.0730706830
    7      H      -1.9517762205     0.2435838715     1.4052204356
    8      C      -2.8619566052     1.0229650644    -0.3703180427
    9      H      -2.6110373686     2.0477518132    -0.0894196570
   10      H      -2.7758921043     0.9085722973    -1.4582984108
   11      O      -4.1794973919     0.6664566816     0.0722181833
   12      C       1.9623062212    -0.7755475642     0.1335305561
   13      C       2.6574094908     0.5757882361     0.2823299072
   14      O       0.1208411602    -2.1529822513     0.3588777245
   15      H       0.4518377237    -0.5497993364     1.6606300120
   16      O       2.0596822665    -1.1848338215    -1.2292180822
   17      H       2.4960877712    -1.4782110390     0.7809489025
   18      O       2.8244738927     1.2424697632    -0.8897612119
   19      H       0.5822897590     1.8414682091    -0.4586663338
   20      H      -3.3093963116    -1.3205977286     0.2166335926
   21      H      -4.8338246541     1.1631600700    -0.4270569493
   22      O       2.9628340135     1.0520962333     1.3368727137
   23      H      -0.8491038583    -2.2200213422     0.3337680815
   24      H       1.4514848940    -1.9317889076    -1.3363194246
   25      H       2.6544672890     0.6050167551    -1.6086319700
 ----------------------------------------------------------------
 Molecular Point Group                 C1    NOp =  1
 Largest Abelian Subgroup              C1    NOp =  1
 Nuclear Repulsion Energy =   917.9464173891 hartrees
 There are       52 alpha and       52 beta electrons
 Applying Cartesian multipole field
    Component          Value
    ---------          -----
     (2,0,0)        1.00000E-11
     (0,2,0)        2.00000E-11
     (0,0,2)       -3.00000E-11
 Nucleus-field energy     =     0.0000000248 hartrees
 Requested basis set is 6-311++G(d,p)
 There are 138 shells and 370 basis functions
 A cutoff of  1.0D-11 yielded   8074 shell pairs
 There are     57594 function pairs (     61411 Cartesian)
 Smallest overlap matrix eigenvalue = 3.80E-06
 Guess MOs from SCF MO coefficient file
 Reading MOs from coefficient file
 Reading MOs from coefficient file
 A restricted hybrid HF-DFT SCF calculation will be
 performed using Pulay DIIS extrapolation
 Exchange:     0.2000 Hartree-Fock + 0.0800 Slater + 0.7200 B88
 Correlation:  0.1900 VWN1RPA + 0.8100 LYP
 Using SG-1 standard quadrature grid
 SCF converges when DIIS error is below 1.0E-08
 Geometry optimization detected.  Setting ReadMinima to 0
 Setting SaveMinima to 0
 ---------------------------------------
  Cycle       Energy         DIIS Error
 ---------------------------------------
    1    -762.6614828665      8.16E-04
    2    -762.6711711122      1.20E-04
    3    -762.6710618397      1.63E-04
    4    -762.6713734917      2.54E-05
    5    -762.6713794051      1.01E-05
    6    -762.6713804892      5.12E-06
    7    -762.6713808999      1.47E-06
    8    -762.6713808067      2.87E-07
    9    -762.6713807756      1.02E-07
   10    -762.6713807875      2.25E-08
   11    -762.6713807912      7.36E-09 Convergence criterion met
 ---------------------------------------
 SCF time:  CPU 587.17 s  wall 712.30 s
 SCF   energy in the final basis set = -762.6713807912
 Total energy in the final basis set = -762.6713807912

 --------------------------------------------------------------

                    Orbital Energies (a.u.)
 --------------------------------------------------------------

 Alpha MOs
 -- Occupied --
-19.181 -19.160 -19.159 -19.157 -19.150 -19.138 -19.125 -10.319
-10.259 -10.256 -10.253 -10.253 -10.242  -1.123  -1.078  -1.068
 -1.054  -1.047  -1.042  -1.032  -0.805  -0.778  -0.721  -0.664
 -0.624  -0.617  -0.579  -0.569  -0.555  -0.540  -0.523  -0.510
 -0.497  -0.490  -0.463  -0.458  -0.448  -0.444  -0.422  -0.403
 -0.401  -0.393  -0.388  -0.384  -0.350  -0.342  -0.331  -0.317
 -0.313  -0.305  -0.296  -0.289
 -- Virtual --
 -0.029  -0.021  -0.016  -0.007   0.004   0.015   0.022   0.026
  0.034   0.044   0.047   0.060   0.062   0.068   0.074   0.077
  0.081   0.085   0.101   0.104   0.110   0.111   0.116   0.118
  0.120   0.122   0.123   0.131   0.135   0.138   0.141   0.145
  0.150   0.157   0.159   0.161   0.168   0.171   0.181   0.188
  0.190   0.193   0.201   0.210   0.216   0.223   0.226   0.232
  0.235   0.236   0.242   0.247   0.252   0.256   0.259   0.266
  0.273   0.278   0.284   0.287   0.291   0.297   0.304   0.306
  0.313   0.315   0.319   0.324   0.331   0.334   0.342   0.346
  0.347   0.352   0.366   0.371   0.381   0.384   0.386   0.399
  0.404   0.405   0.417   0.421   0.430   0.439   0.446   0.473
  0.474   0.489   0.499   0.521   0.534   0.542   0.565   0.571
  0.583   0.592   0.601   0.619   0.626   0.638   0.645   0.655
  0.667   0.669   0.680   0.688   0.700   0.708   0.717   0.726
  0.741   0.752   0.763   0.768   0.782   0.805   0.868   0.885
  0.914   0.948   0.966   0.984   0.997   1.026   1.047   1.069
  1.072   1.081   1.100   1.108   1.125   1.127   1.133   1.149
  1.156   1.170   1.181   1.191   1.200   1.202   1.219   1.221
  1.242   1.255   1.260   1.266   1.307   1.311   1.341   1.352
  1.367   1.381   1.401   1.411   1.444   1.453   1.461   1.485
  1.499   1.528   1.532   1.537   1.547   1.563   1.567   1.573
  1.585   1.599   1.611   1.620   1.630   1.648   1.654   1.668
  1.686   1.693   1.708   1.734   1.748   1.752   1.763   1.766
  1.782   1.817   1.837   1.859   1.879   1.888   1.904   1.929
  1.945   1.980   2.009   2.028   2.039   2.063   2.067   2.076
  2.091   2.114   2.129   2.141   2.168   2.198   2.217   2.229
  2.250   2.277   2.333   2.340   2.368   2.464   2.492   2.507
  2.549   2.574   2.577   2.587   2.604   2.620   2.631   2.651
  2.695   2.726   2.737   2.812   2.819   2.827   2.842   2.852
  2.859   2.875   2.891   2.921   2.939   2.944   2.970   2.985
  3.007   3.059   3.070   3.098   3.113   3.118   3.129   3.149
  3.156   3.177   3.179   3.199   3.206   3.219   3.256   3.261
  3.281   3.309   3.352   3.362   3.371   3.392   3.406   3.494
  3.562   3.685   3.788   3.826   3.849   3.869   3.884   3.894
  3.911   3.934   3.953   3.971   3.984   4.006   4.037   4.106
  4.134   4.161   4.239   4.324   5.022   5.038   5.058   5.071
  5.093   5.100   5.142   5.166   5.359   5.367   5.395   5.414
  5.441   5.458   5.541   5.627   5.639   5.656   5.672   5.737
  5.879  23.741  23.762  23.785  23.807  23.826  23.838  49.876
 49.887  49.911  49.914  49.947  49.958  50.022
 --------------------------------------------------------------

          Ground-State Mulliken Net Atomic Charges

     Atom                 Charge (a.u.)
  ----------------------------------------
      1 C                    -0.064944
      2 C                    -0.591462
      3 O                    -0.160733
      4 H                     0.278887
      5 C                    -0.168956
      6 O                    -0.278081
      7 H                     0.248616
      8 C                    -0.395603
      9 H                     0.205839
     10 H                     0.166133
     11 O                    -0.301992
     12 C                    -0.113542
     13 C                    -0.265996
     14 O                    -0.257612
     15 H                     0.247013
     16 O                    -0.256155
     17 H                     0.282481
     18 O                    -0.106661
     19 H                     0.293729
     20 H                     0.289583
     21 H                     0.265889
     22 O                    -0.202376
     23 H                     0.329809
     24 H                     0.293138
     25 H                     0.262997
  ----------------------------------------
  Sum of atomic charges =     0.000000

 -----------------------------------------------------------------
                    Cartesian Multipole Moments
 -----------------------------------------------------------------
    Charge (ESU x 10^10)
                 0.0000
    Dipole Moment (Debye)
         X      -4.6630      Y      -0.6849      Z      -3.1899
       Tot       5.6910
    Quadrupole Moments (Debye-Ang)
        XX     -76.0087     XY      -9.8795     YY     -82.3055
        XZ      -0.7382     YZ      -5.0488     ZZ     -78.1013
    Octopole Moments (Debye-Ang^2)
       XXX     -93.5363    XXY      -4.8280    XYY     -23.7553
       YYY       0.8967    XXZ     -35.5624    XYZ       0.4037
       YYZ     -12.2642    XZZ     -10.1788    YZZ      -3.5466
       ZZZ     -15.4128
    Hexadecapole Moments (Debye-Ang^3)
      XXXX   -2309.2922   XXXY    -157.5837   XXYY    -510.9153
      XYYY      -8.1819   YYYY    -698.9618   XXXZ      72.5597
      XXYZ     -65.2373   XYYZ      -2.0459   YYYZ      11.8963
      XXZZ    -493.8892   XYZZ      -8.2521   YYZZ    -167.3980
      XZZZ     -27.4649   YZZZ      -6.3108   ZZZZ    -290.1913
 -----------------------------------------------------------------
 Calculating analytic gradient of the SCF energy
 Gradient of SCF Energy
            1           2           3           4           5           6
    1  -0.0007225  -0.0000604  -0.0021085  -0.0006917   0.0003389   0.0019867
    2  -0.0002082   0.0004961   0.0001147  -0.0003864   0.0000348  -0.0006293
    3  -0.0007608   0.0001291   0.0004615  -0.0000426  -0.0005347   0.0000923
            7           8           9          10          11          12
    1   0.0001215   0.0002313  -0.0000016   0.0000341  -0.0001610  -0.0009821
    2   0.0000411  -0.0000004   0.0002678   0.0001188   0.0003395   0.0001405
    3   0.0000322   0.0000445   0.0000109   0.0000679   0.0002412  -0.0001196
           13          14          15          16          17          18
    1   0.0063751  -0.0005785  -0.0001892   0.0003372   0.0004531  -0.0013929
    2  -0.0036764   0.0003210  -0.0002007  -0.0004397   0.0004509   0.0020424
    3   0.0013657   0.0008337   0.0001346   0.0002184  -0.0002047   0.0001163
           19          20          21          22          23          24
    1  -0.0006666  -0.0003195  -0.0002354  -0.0013516  -0.0001624  -0.0008151
    2   0.0008899   0.0001329   0.0000110   0.0012298  -0.0001418  -0.0002321
    3  -0.0005656   0.0000524  -0.0002152  -0.0001822  -0.0002926  -0.0004594
           25
    1   0.0005609
    2  -0.0007162
    3  -0.0004234
 Max gradient component =       6.375E-03
 RMS gradient           =       1.060E-03
 Gradient time:  CPU 244.88 s  wall 291.93 s
 Geometry Optimization Parameters
   NAtoms,    NIC,     NZ,  NCons,   NDum,   NFix, NCnnct, MaxDiis
       25     172       0       0       0       0       0       0

 Cartesian Hessian Update
 Hessian Updated using BFGS Update


** GEOMETRY OPTIMIZATION IN DELOCALIZED INTERNAL COORDINATES **
   Searching for a Minimum

   Optimization Cycle:   6

                       Coordinates (Angstroms)
     ATOM                X               Y               Z
      1  C         0.4821120857   -0.7924511153    0.5910513921
      2  C        -0.4688689023    0.1845699201   -0.1566567294
      3  O        -0.1478590096    1.5487168991    0.0980657047
      4  H        -0.4417193106   -0.0421413564   -1.2304506201
      5  C        -1.9210360479    0.0453502304    0.3252766080
      6  O        -2.3534162158   -1.2971051144    0.0730706830
      7  H        -1.9517762205    0.2435838715    1.4052204356
      8  C        -2.8619566052    1.0229650644   -0.3703180427
      9  H        -2.6110373686    2.0477518132   -0.0894196570
     10  H        -2.7758921043    0.9085722973   -1.4582984108
     11  O        -4.1794973919    0.6664566816    0.0722181833
     12  C         1.9623062212   -0.7755475642    0.1335305561
     13  C         2.6574094908    0.5757882361    0.2823299072
     14  O         0.1208411602   -2.1529822513    0.3588777245
     15  H         0.4518377237   -0.5497993364    1.6606300120
     16  O         2.0596822665   -1.1848338215   -1.2292180822
     17  H         2.4960877712   -1.4782110390    0.7809489025
     18  O         2.8244738927    1.2424697632   -0.8897612119
     19  H         0.5822897590    1.8414682091   -0.4586663338
     20  H        -3.3093963116   -1.3205977286    0.2166335926
     21  H        -4.8338246541    1.1631600700   -0.4270569493
     22  O         2.9628340135    1.0520962333    1.3368727137
     23  H        -0.8491038583   -2.2200213422    0.3337680815
     24  H         1.4514848940   -1.9317889076   -1.3363194246
     25  H         2.6544672890    0.6050167551   -1.6086319700
   Point Group: c1    Number of degrees of freedom:    69


   Energy is   -762.671380791

 Hessian Updated using BFGS Update

 69 Hessian modes will be used to form the next step
  Hessian Eigenvalues:
     0.002758    0.003212    0.005703    0.005739    0.007059    0.011143
     0.011526    0.011917    0.012320    0.013092    0.020439    0.039804
     0.042619    0.044258    0.046740    0.048522    0.049967    0.050733
     0.053153    0.056664    0.057478    0.060751    0.073834    0.074950
     0.077357    0.080460    0.106444    0.133301    0.139240    0.159249
     0.159881    0.160003    0.160099    0.160637    0.166695    0.169148
     0.179494    0.183328    0.195440    0.197484    0.218215    0.242561
     0.249889    0.251798    0.268291    0.283118    0.297387    0.298930
     0.316581    0.333144    0.335406    0.336074    0.336857    0.340176
     0.342393    0.401790    0.406726    0.409410    0.417589    0.419810
     0.427080    0.473204    0.510206    0.516083    0.521740    0.524313
     0.529098    0.536180    1.024863

 Minimum Search - Taking Simple RFO Step
 Searching for Lamda that Minimizes Along All modes
 Value Taken    Lamda =  -0.00088182
 Step Taken.  Stepsize is  0.178795

                             Maximum     Tolerance    Cnvgd?
         Gradient           0.009340      0.000300      NO
         Displacement       0.058019      0.001200      NO
         Energy change      0.000088      0.000001      NO


 New Cartesian Coordinates Obtained by Inverse Iteration

 Displacement from previous Coordinates is:  0.401108
 ----------------------------------------------------------------
             Standard Nuclear Orientation (Angstroms)
    I     Atom           X                Y                Z
 ----------------------------------------------------------------
    1      C       0.4762734969    -0.8193319287     0.5836581169
    2      C      -0.4653026752     0.1672892386    -0.1585335286
    3      O      -0.1103053429     1.5235800058     0.0942518000
    4      H      -0.4411811048    -0.0577742477    -1.2322664940
    5      C      -1.9183225121     0.0505816853     0.3300076121
    6      O      -2.3679070678    -1.2898966821     0.0954395026
    7      H      -1.9425013593     0.2588289025     1.4078761145
    8      C      -2.8502765611     1.0325141079    -0.3718409092
    9      H      -2.5874370890     2.0563941419    -0.1012075445
   10      H      -2.7701614999     0.9066114400    -1.4586430052
   11      O      -4.1708469523     0.6959328907     0.0781132318
   12      C       1.9581401940    -0.7692873694     0.1402302815
   13      C       2.6023084203     0.6074416178     0.2808730693
   14      O       0.1266802958    -2.1785010435     0.3228858847
   15      H       0.4340108854    -0.5935878772     1.6559940212
   16      O       2.0855674135    -1.1895050528    -1.2171645140
   17      H       2.5065150767    -1.4480049616     0.8003983101
   18      O       2.7648506213     1.2672077781    -0.8947915865
   19      H       0.6318607305     1.7949397333    -0.4557242212
   20      H      -3.3221819663    -1.3055587732     0.2447091563
   21      H      -4.8218104681     1.1977609404    -0.4183940146
   22      O       2.9142420116     1.0874577001     1.3310385974
   23      H      -0.8414807637    -2.2564538416     0.2918673469
   24      H       1.5158964973    -1.9648619631    -1.3239704710
   25      H       2.5938122858     0.6287100262    -1.6111096919
 ----------------------------------------------------------------
 Molecular Point Group                 C1    NOp =  1
 Largest Abelian Subgroup              C1    NOp =  1
 Nuclear Repulsion Energy =   919.5961558777 hartrees
 There are       52 alpha and       52 beta electrons
 Applying Cartesian multipole field
    Component          Value
    ---------          -----
     (2,0,0)        1.00000E-11
     (0,2,0)        2.00000E-11
     (0,0,2)       -3.00000E-11
 Nucleus-field energy     =     0.0000000248 hartrees
 Requested basis set is 6-311++G(d,p)
 There are 138 shells and 370 basis functions
 A cutoff of  1.0D-11 yielded   8081 shell pairs
 There are     57715 function pairs (     61545 Cartesian)
 Smallest overlap matrix eigenvalue = 3.72E-06
 Guess MOs from SCF MO coefficient file
 Reading MOs from coefficient file
 Reading MOs from coefficient file
 A restricted hybrid HF-DFT SCF calculation will be
 performed using Pulay DIIS extrapolation
 Exchange:     0.2000 Hartree-Fock + 0.0800 Slater + 0.7200 B88
 Correlation:  0.1900 VWN1RPA + 0.8100 LYP
 Using SG-1 standard quadrature grid
 SCF converges when DIIS error is below 1.0E-08
 Geometry optimization detected.  Setting ReadMinima to 0
 Setting SaveMinima to 0
 ---------------------------------------
  Cycle       Energy         DIIS Error
 ---------------------------------------
    1    -762.6778862004      5.83E-04
    2    -762.6715586833      1.06E-04
    3    -762.6714524175      1.52E-04
    4    -762.6717212244      1.82E-05
    5    -762.6717251976      4.63E-06
    6    -762.6717246798      2.94E-06
    7    -762.6717249870      1.29E-06
    8    -762.6717250701      2.65E-07
    9    -762.6717250647      9.38E-08
   10    -762.6717250525      2.59E-08
   11    -762.6717250463      8.34E-09 Convergence criterion met
 ---------------------------------------
 SCF time:  CPU 581.36 s  wall 691.05 s
 SCF   energy in the final basis set = -762.6717250463
 Total energy in the final basis set = -762.6717250463

 --------------------------------------------------------------

                    Orbital Energies (a.u.)
 --------------------------------------------------------------

 Alpha MOs
 -- Occupied --
-19.183 -19.160 -19.157 -19.156 -19.149 -19.139 -19.126 -10.320
-10.260 -10.255 -10.253 -10.252 -10.241  -1.125  -1.077  -1.068
 -1.054  -1.046  -1.043  -1.032  -0.805  -0.778  -0.721  -0.664
 -0.626  -0.618  -0.578  -0.569  -0.555  -0.541  -0.524  -0.510
 -0.497  -0.490  -0.463  -0.459  -0.448  -0.444  -0.422  -0.404
 -0.401  -0.393  -0.387  -0.384  -0.351  -0.342  -0.331  -0.317
 -0.313  -0.306  -0.296  -0.289
 -- Virtual --
 -0.028  -0.021  -0.016  -0.007   0.005   0.015   0.022   0.027
  0.035   0.045   0.048   0.060   0.062   0.068   0.074   0.077
  0.081   0.085   0.100   0.104   0.109   0.112   0.116   0.118
  0.121   0.123   0.124   0.131   0.136   0.139   0.141   0.145
  0.150   0.157   0.158   0.162   0.169   0.172   0.180   0.188
  0.191   0.195   0.201   0.211   0.217   0.221   0.226   0.232
  0.235   0.236   0.242   0.246   0.254   0.256   0.259   0.266
  0.273   0.279   0.283   0.287   0.291   0.298   0.304   0.306
  0.314   0.316   0.320   0.324   0.331   0.334   0.341   0.346
  0.347   0.354   0.367   0.371   0.383   0.384   0.386   0.398
  0.404   0.407   0.418   0.422   0.434   0.440   0.448   0.472
  0.473   0.490   0.500   0.522   0.533   0.540   0.565   0.574
  0.585   0.592   0.603   0.618   0.623   0.639   0.645   0.653
  0.667   0.670   0.683   0.688   0.702   0.710   0.715   0.727
  0.741   0.754   0.766   0.771   0.785   0.806   0.866   0.882
  0.914   0.947   0.970   0.983   0.994   1.026   1.046   1.066
  1.071   1.081   1.101   1.109   1.125   1.129   1.133   1.152
  1.160   1.169   1.182   1.194   1.201   1.203   1.220   1.223
  1.243   1.253   1.257   1.262   1.308   1.313   1.341   1.355
  1.361   1.382   1.401   1.415   1.449   1.456   1.463   1.487
  1.501   1.527   1.530   1.540   1.552   1.563   1.567   1.573
  1.584   1.603   1.613   1.622   1.627   1.647   1.656   1.671
  1.688   1.697   1.709   1.733   1.746   1.753   1.762   1.768
  1.787   1.820   1.837   1.859   1.883   1.890   1.920   1.933
  1.945   1.983   2.009   2.024   2.042   2.062   2.069   2.078
  2.092   2.125   2.132   2.144   2.165   2.201   2.215   2.232
  2.248   2.279   2.333   2.339   2.362   2.466   2.494   2.506
  2.549   2.575   2.580   2.591   2.609   2.619   2.629   2.652
  2.702   2.723   2.741   2.813   2.822   2.826   2.842   2.854
  2.858   2.878   2.893   2.922   2.941   2.945   2.972   2.985
  3.007   3.060   3.074   3.099   3.114   3.117   3.126   3.150
  3.153   3.179   3.183   3.200   3.208   3.218   3.259   3.260
  3.282   3.312   3.356   3.359   3.367   3.390   3.408   3.494
  3.564   3.693   3.789   3.829   3.851   3.872   3.886   3.898
  3.914   3.937   3.955   3.971   3.985   4.005   4.044   4.110
  4.135   4.160   4.240   4.324   5.028   5.038   5.063   5.070
  5.094   5.101   5.146   5.167   5.358   5.366   5.398   5.414
  5.437   5.455   5.543   5.630   5.643   5.661   5.673   5.741
  5.878  23.741  23.764  23.785  23.810  23.827  23.840  49.877
 49.888  49.913  49.914  49.952  49.956  50.025
 --------------------------------------------------------------

          Ground-State Mulliken Net Atomic Charges

     Atom                 Charge (a.u.)
  ----------------------------------------
      1 C                    -0.069675
      2 C                    -0.572035
      3 O                    -0.162903
      4 H                     0.280153
      5 C                    -0.172828
      6 O                    -0.279031
      7 H                     0.246764
      8 C                    -0.391635
      9 H                     0.206327
     10 H                     0.164700
     11 O                    -0.302594
     12 C                    -0.111907
     13 C                    -0.288399
     14 O                    -0.256446
     15 H                     0.244787
     16 O                    -0.252186
     17 H                     0.285092
     18 O                    -0.104339
     19 H                     0.298853
     20 H                     0.289040
     21 H                     0.265517
     22 O                    -0.200441
     23 H                     0.326156
     24 H                     0.291615
     25 H                     0.265414
  ----------------------------------------
  Sum of atomic charges =     0.000000

 -----------------------------------------------------------------
                    Cartesian Multipole Moments
 -----------------------------------------------------------------
    Charge (ESU x 10^10)
                -0.0000
    Dipole Moment (Debye)
         X      -4.5290      Y      -0.8000      Z      -3.1436
       Tot       5.5708
    Quadrupole Moments (Debye-Ang)
        XX     -75.7812     XY      -9.9931     YY     -82.3140
        XZ      -0.6387     YZ      -5.0544     ZZ     -77.9978
    Octopole Moments (Debye-Ang^2)
       XXX     -89.9943    XXY      -4.2327    XYY     -23.3975
       YYY      -1.1209    XXZ     -34.2464    XYZ       0.5311
       YYZ     -12.3750    XZZ      -9.2238    YZZ      -4.0630
       ZZZ     -15.1520
    Hexadecapole Moments (Debye-Ang^3)
      XXXX   -2276.9779   XXXY    -153.0691   XXYY    -504.7407
      XYYY     -10.5849   YYYY    -709.0699   XXXZ      76.6974
      XXYZ     -65.7842   XYYZ      -1.9202   YYYZ      12.6822
      XXZZ    -487.4108   XYZZ      -8.5051   YYZZ    -168.5393
      XZZZ     -24.4043   YZZZ      -7.1904   ZZZZ    -287.6629
 -----------------------------------------------------------------
 Calculating analytic gradient of the SCF energy
 Gradient of SCF Energy
            1           2           3           4           5           6
    1   0.0006008  -0.0000745   0.0015275  -0.0001466   0.0003186  -0.0004652
    2   0.0004230  -0.0000230   0.0002504   0.0001245   0.0001566  -0.0002560
    3   0.0007341   0.0000599  -0.0007642   0.0002306  -0.0002502   0.0005274
            7           8           9          10          11          12
    1  -0.0000819   0.0006969  -0.0003059  -0.0000745  -0.0009534   0.0003665
    2  -0.0002076   0.0005306  -0.0002156   0.0000939   0.0009897   0.0010519
    3  -0.0000799  -0.0000113  -0.0000477   0.0002501  -0.0006083   0.0001308
           13          14          15          16          17          18
    1  -0.0003332  -0.0012357  -0.0001208  -0.0002904  -0.0001701   0.0003258
    2   0.0007531   0.0000029   0.0000588  -0.0018642   0.0000290  -0.0000724
    3   0.0002743   0.0005187  -0.0001711  -0.0001367  -0.0002188   0.0005019
           19          20          21          22          23          24
    1  -0.0004962   0.0003207   0.0002470  -0.0000763   0.0001670   0.0004277
    2   0.0000234  -0.0003831  -0.0006425  -0.0002564  -0.0011350   0.0000454
    3   0.0005583  -0.0000350   0.0004692  -0.0007846  -0.0007681  -0.0005296
           25
    1  -0.0001736
    2   0.0005228
    3   0.0001502
 Max gradient component =       1.864E-03
 RMS gradient           =       5.288E-04
 Gradient time:  CPU 246.48 s  wall 288.60 s
 Geometry Optimization Parameters
   NAtoms,    NIC,     NZ,  NCons,   NDum,   NFix, NCnnct, MaxDiis
       25     172       0       0       0       0       0       0

 Cartesian Hessian Update
 Hessian Updated using BFGS Update


** GEOMETRY OPTIMIZATION IN DELOCALIZED INTERNAL COORDINATES **
   Searching for a Minimum

   Optimization Cycle:   7

                       Coordinates (Angstroms)
     ATOM                X               Y               Z
      1  C         0.4762734969   -0.8193319287    0.5836581169
      2  C        -0.4653026752    0.1672892386   -0.1585335286
      3  O        -0.1103053429    1.5235800058    0.0942518000
      4  H        -0.4411811048   -0.0577742477   -1.2322664940
      5  C        -1.9183225121    0.0505816853    0.3300076121
      6  O        -2.3679070678   -1.2898966821    0.0954395026
      7  H        -1.9425013593    0.2588289025    1.4078761145
      8  C        -2.8502765611    1.0325141079   -0.3718409092
      9  H        -2.5874370890    2.0563941419   -0.1012075445
     10  H        -2.7701614999    0.9066114400   -1.4586430052
     11  O        -4.1708469523    0.6959328907    0.0781132318
     12  C         1.9581401940   -0.7692873694    0.1402302815
     13  C         2.6023084203    0.6074416178    0.2808730693
     14  O         0.1266802958   -2.1785010435    0.3228858847
     15  H         0.4340108854   -0.5935878772    1.6559940212
     16  O         2.0855674135   -1.1895050528   -1.2171645140
     17  H         2.5065150767   -1.4480049616    0.8003983101
     18  O         2.7648506213    1.2672077781   -0.8947915865
     19  H         0.6318607305    1.7949397333   -0.4557242212
     20  H        -3.3221819663   -1.3055587732    0.2447091563
     21  H        -4.8218104681    1.1977609404   -0.4183940146
     22  O         2.9142420116    1.0874577001    1.3310385974
     23  H        -0.8414807637   -2.2564538416    0.2918673469
     24  H         1.5158964973   -1.9648619631   -1.3239704710
     25  H         2.5938122858    0.6287100262   -1.6111096919
   Point Group: c1    Number of degrees of freedom:    69


   Energy is   -762.671725046

 Hessian Updated using BFGS Update

 69 Hessian modes will be used to form the next step
  Hessian Eigenvalues:
     0.002759    0.003735    0.005736    0.005874    0.007259    0.011072
     0.011537    0.011897    0.012391    0.013160    0.021081    0.040701
     0.042435    0.044260    0.046845    0.048413    0.049351    0.050173
     0.053597    0.055112    0.057479    0.060750    0.073718    0.074530
     0.077466    0.080311    0.106461    0.133288    0.144804    0.158718
     0.159846    0.159913    0.160003    0.160270    0.166289    0.169342
     0.179533    0.180832    0.195605    0.197840    0.218766    0.243104
     0.249592    0.256799    0.270051    0.282296    0.296207    0.298742
     0.323605    0.333138    0.335666    0.336050    0.336807    0.339908
     0.342866    0.395822    0.406557    0.412800    0.417581    0.421703
     0.422344    0.473898    0.510244    0.516221    0.521985    0.524332
     0.529113    0.536307    1.024955

 Minimum Search - Taking Simple RFO Step
 Searching for Lamda that Minimizes Along All modes
 Value Taken    Lamda =  -0.00023405
 Step Taken.  Stepsize is  0.127851

                             Maximum     Tolerance    Cnvgd?
         Gradient           0.002241      0.000300      NO
         Displacement       0.052909      0.001200      NO
         Energy change     -0.000344      0.000001      NO


 New Cartesian Coordinates Obtained by Inverse Iteration

 Displacement from previous Coordinates is:  0.262328
 ----------------------------------------------------------------
             Standard Nuclear Orientation (Angstroms)
    I     Atom           X                Y                Z
 ----------------------------------------------------------------
    1      C       0.4832473335    -0.8130199346     0.5979235115
    2      C      -0.4622897775     0.1654290230    -0.1490787397
    3      O      -0.1188917357     1.5229255244     0.1093967360
    4      H      -0.4248338502    -0.0569138081    -1.2234682219
    5      C      -1.9196045133     0.0398022214     0.3244471685
    6      O      -2.3701986813    -1.2942675124     0.0621122360
    7      H      -1.9550402754     0.2344805988     1.4048658735
    8      C      -2.8450471723     1.0287537411    -0.3735440506
    9      H      -2.5832798951     2.0495216897    -0.0883965766
   10      H      -2.7558542209     0.9153779161    -1.4615630487
   11      O      -4.1667418918     0.6835746419     0.0637475179
   12      C       1.9577608849    -0.7690972841     0.1360251249
   13      C       2.6090422451     0.6031685102     0.2728798669
   14      O       0.1304352907    -2.1733630670     0.3566221760
   15      H       0.4547649793    -0.5748348541     1.6684040921
   16      O       2.0566684715    -1.1685056229    -1.2283477193
   17      H       2.5134202102    -1.4573948380     0.7809072187
   18      O       2.7610225150     1.2583036773    -0.9069533044
   19      H       0.6296471416     1.7943915078    -0.4335597353
   20      H      -3.3270666802    -1.3035035877     0.1987399438
   21      H      -4.8129168781     1.1965911229    -0.4294976453
   22      O       2.9305942470     1.0833176843     1.3209040372
   23      H      -0.8393396909    -2.2414356531     0.3577875148
   24      H       1.4741579408    -1.9356856692    -1.3292744203
   25      H       2.5807865700     0.6148704400    -1.6173824909
 ----------------------------------------------------------------
 Molecular Point Group                 C1    NOp =  1
 Largest Abelian Subgroup              C1    NOp =  1
 Nuclear Repulsion Energy =   920.4013596638 hartrees
 There are       52 alpha and       52 beta electrons
 Applying Cartesian multipole field
    Component          Value
    ---------          -----
     (2,0,0)        1.00000E-11
     (0,2,0)        2.00000E-11
     (0,0,2)       -3.00000E-11
 Nucleus-field energy     =     0.0000000246 hartrees
 Requested basis set is 6-311++G(d,p)
 There are 138 shells and 370 basis functions
 A cutoff of  1.0D-11 yielded   8084 shell pairs
 There are     57737 function pairs (     61567 Cartesian)
 Smallest overlap matrix eigenvalue = 3.81E-06
 Guess MOs from SCF MO coefficient file
 Reading MOs from coefficient file
 Reading MOs from coefficient file
 A restricted hybrid HF-DFT SCF calculation will be
 performed using Pulay DIIS extrapolation
 Exchange:     0.2000 Hartree-Fock + 0.0800 Slater + 0.7200 B88
 Correlation:  0.1900 VWN1RPA + 0.8100 LYP
 Using SG-1 standard quadrature grid
 SCF converges when DIIS error is below 1.0E-08
 Geometry optimization detected.  Setting ReadMinima to 0
 Setting SaveMinima to 0
 ---------------------------------------
  Cycle       Energy         DIIS Error
 ---------------------------------------
    1    -762.6710519814      3.88E-04
    2    -762.6716939495      5.08E-05
    3    -762.6716901160      5.96E-05
    4    -762.6717364593      1.32E-05
    5    -762.6717383341      4.56E-06
    6    -762.6717391293      1.91E-06
    7    -762.6717390793      9.54E-07
    8    -762.6717390288      1.46E-07
    9    -762.6717390335      4.25E-08
   10    -762.6717390380      1.59E-08
   11    -762.6717390348      5.03E-09 Convergence criterion met
 ---------------------------------------
 SCF time:  CPU 570.03 s  wall 676.50 s
 SCF   energy in the final basis set = -762.6717390348
 Total energy in the final basis set = -762.6717390348

 --------------------------------------------------------------

                    Orbital Energies (a.u.)
 --------------------------------------------------------------

 Alpha MOs
 -- Occupied --
-19.182 -19.162 -19.157 -19.157 -19.149 -19.140 -19.126 -10.320
-10.260 -10.255 -10.253 -10.252 -10.241  -1.125  -1.078  -1.069
 -1.054  -1.047  -1.043  -1.033  -0.805  -0.779  -0.721  -0.664
 -0.626  -0.617  -0.578  -0.570  -0.555  -0.541  -0.524  -0.511
 -0.497  -0.490  -0.463  -0.459  -0.448  -0.444  -0.422  -0.404
 -0.402  -0.395  -0.388  -0.384  -0.351  -0.342  -0.332  -0.317
 -0.313  -0.307  -0.296  -0.289
 -- Virtual --
 -0.028  -0.021  -0.016  -0.006   0.005   0.015   0.022   0.026
  0.035   0.044   0.048   0.060   0.062   0.068   0.075   0.077
  0.081   0.085   0.101   0.104   0.110   0.111   0.116   0.118
  0.121   0.123   0.124   0.131   0.135   0.139   0.141   0.146
  0.150   0.157   0.158   0.162   0.168   0.172   0.181   0.188
  0.190   0.195   0.201   0.210   0.217   0.222   0.226   0.233
  0.235   0.236   0.242   0.247   0.253   0.256   0.259   0.265
  0.273   0.278   0.284   0.288   0.291   0.297   0.304   0.306
  0.314   0.316   0.320   0.324   0.331   0.334   0.341   0.345
  0.347   0.353   0.367   0.371   0.383   0.384   0.386   0.398
  0.405   0.407   0.417   0.423   0.431   0.440   0.449   0.472
  0.475   0.489   0.500   0.521   0.535   0.540   0.565   0.573
  0.583   0.592   0.603   0.618   0.623   0.638   0.645   0.654
  0.666   0.670   0.681   0.688   0.700   0.708   0.715   0.726
  0.742   0.754   0.765   0.769   0.784   0.806   0.870   0.883
  0.912   0.950   0.968   0.985   0.994   1.025   1.046   1.068
  1.071   1.081   1.101   1.108   1.126   1.128   1.135   1.153
  1.159   1.170   1.183   1.195   1.198   1.202   1.219   1.223
  1.241   1.251   1.261   1.264   1.309   1.312   1.342   1.353
  1.361   1.382   1.400   1.414   1.449   1.453   1.462   1.485
  1.501   1.527   1.534   1.540   1.552   1.563   1.570   1.573
  1.585   1.604   1.611   1.623   1.628   1.649   1.656   1.668
  1.687   1.697   1.706   1.735   1.748   1.753   1.763   1.765
  1.786   1.820   1.840   1.863   1.883   1.888   1.919   1.933
  1.946   1.983   2.008   2.025   2.041   2.063   2.071   2.078
  2.092   2.124   2.132   2.144   2.169   2.205   2.216   2.233
  2.248   2.278   2.333   2.338   2.360   2.465   2.492   2.505
  2.550   2.574   2.579   2.587   2.610   2.618   2.630   2.654
  2.702   2.725   2.741   2.815   2.818   2.828   2.844   2.854
  2.859   2.880   2.893   2.922   2.942   2.947   2.971   2.985
  3.010   3.061   3.074   3.100   3.117   3.119   3.130   3.151
  3.157   3.181   3.183   3.201   3.208   3.220   3.259   3.261
  3.283   3.313   3.357   3.361   3.370   3.391   3.409   3.494
  3.564   3.692   3.788   3.826   3.850   3.873   3.885   3.893
  3.910   3.934   3.957   3.975   3.986   4.005   4.043   4.113
  4.137   4.161   4.241   4.326   5.028   5.039   5.063   5.074
  5.093   5.100   5.145   5.166   5.359   5.369   5.399   5.419
  5.442   5.457   5.543   5.629   5.640   5.658   5.673   5.739
  5.879  23.742  23.766  23.785  23.813  23.827  23.841  49.877
 49.888  49.912  49.914  49.950  49.956  50.024
 --------------------------------------------------------------

          Ground-State Mulliken Net Atomic Charges

     Atom                 Charge (a.u.)
  ----------------------------------------
      1 C                    -0.072899
      2 C                    -0.578521
      3 O                    -0.160509
      4 H                     0.280099
      5 C                    -0.190400
      6 O                    -0.275435
      7 H                     0.246078
      8 C                    -0.391824
      9 H                     0.204968
     10 H                     0.166272
     11 O                    -0.301410
     12 C                    -0.095219
     13 C                    -0.291107
     14 O                    -0.250350
     15 H                     0.247356
     16 O                    -0.251423
     17 H                     0.286604
     18 O                    -0.102436
     19 H                     0.299012
     20 H                     0.287960
     21 H                     0.265619
     22 O                    -0.202121
     23 H                     0.322491
     24 H                     0.292231
     25 H                     0.264965
  ----------------------------------------
  Sum of atomic charges =    -0.000000

 -----------------------------------------------------------------
                    Cartesian Multipole Moments
 -----------------------------------------------------------------
    Charge (ESU x 10^10)
                 0.0000
    Dipole Moment (Debye)
         X      -4.5210      Y      -0.7822      Z      -3.0770
       Tot       5.5244
    Quadrupole Moments (Debye-Ang)
        XX     -75.8868     XY     -10.2108     YY     -82.4205
        XZ      -0.6853     YZ      -5.0403     ZZ     -78.0221
    Octopole Moments (Debye-Ang^2)
       XXX     -89.8683    XXY      -4.1610    XYY     -23.3708
       YYY      -0.1454    XXZ     -34.1713    XYZ       0.8272
       YYZ     -11.8226    XZZ      -9.4548    YZZ      -4.0328
       ZZZ     -14.6134
    Hexadecapole Moments (Debye-Ang^3)
      XXXX   -2277.7737   XXXY    -158.9996   XXYY    -503.4134
      XYYY     -12.7657   YYYY    -705.5607   XXXZ      74.1242
      XXYZ     -64.3745   XYYZ      -2.4081   YYYZ      13.1051
      XXZZ    -487.6886   XYZZ      -9.4274   YYZZ    -168.2802
      XZZZ     -26.0096   YZZZ      -5.7678   ZZZZ    -288.9808
 -----------------------------------------------------------------
 Calculating analytic gradient of the SCF energy
 Gradient of SCF Energy
            1           2           3           4           5           6
    1  -0.0004063   0.0000686  -0.0000449   0.0002710  -0.0002001  -0.0007862
    2  -0.0001228   0.0000915  -0.0004062   0.0000950  -0.0000082   0.0004806
    3  -0.0005540   0.0001744   0.0001049  -0.0001499   0.0003468  -0.0004762
            7           8           9          10          11          12
    1   0.0000165  -0.0002661   0.0001816   0.0000059   0.0003655   0.0000157
    2   0.0000360  -0.0003979  -0.0000117   0.0000710  -0.0002227  -0.0007851
    3  -0.0000146  -0.0001986   0.0001300  -0.0000997   0.0004128  -0.0002718
           13          14          15          16          17          18
    1  -0.0004445   0.0007566   0.0002289   0.0004358   0.0000526  -0.0002012
    2  -0.0002283  -0.0002079  -0.0000786   0.0016177  -0.0000026  -0.0006421
    3  -0.0003920  -0.0000627   0.0000009   0.0000977   0.0002126  -0.0004794
           19          20          21          22          23          24
    1   0.0002123  -0.0000476   0.0000093   0.0000019   0.0000304  -0.0002314
    2  -0.0002434   0.0000322   0.0001090  -0.0001035   0.0007354   0.0001795
    3  -0.0000975  -0.0000844  -0.0002417   0.0003186   0.0006444   0.0005907
           25
    1  -0.0000245
    2   0.0000131
    3   0.0000889
 Max gradient component =       1.618E-03
 RMS gradient           =       3.608E-04
 Gradient time:  CPU 248.80 s  wall 300.01 s
 Geometry Optimization Parameters
   NAtoms,    NIC,     NZ,  NCons,   NDum,   NFix, NCnnct, MaxDiis
       25     172       0       0       0       0       0       0

 Cartesian Hessian Update
 Hessian Updated using BFGS Update


** GEOMETRY OPTIMIZATION IN DELOCALIZED INTERNAL COORDINATES **
   Searching for a Minimum

   Optimization Cycle:   8

                       Coordinates (Angstroms)
     ATOM                X               Y               Z
      1  C         0.4832473335   -0.8130199346    0.5979235115
      2  C        -0.4622897775    0.1654290230   -0.1490787397
      3  O        -0.1188917357    1.5229255244    0.1093967360
      4  H        -0.4248338502   -0.0569138081   -1.2234682219
      5  C        -1.9196045133    0.0398022214    0.3244471685
      6  O        -2.3701986813   -1.2942675124    0.0621122360
      7  H        -1.9550402754    0.2344805988    1.4048658735
      8  C        -2.8450471723    1.0287537411   -0.3735440506
      9  H        -2.5832798951    2.0495216897   -0.0883965766
     10  H        -2.7558542209    0.9153779161   -1.4615630487
     11  O        -4.1667418918    0.6835746419    0.0637475179
     12  C         1.9577608849   -0.7690972841    0.1360251249
     13  C         2.6090422451    0.6031685102    0.2728798669
     14  O         0.1304352907   -2.1733630670    0.3566221760
     15  H         0.4547649793   -0.5748348541    1.6684040921
     16  O         2.0566684715   -1.1685056229   -1.2283477193
     17  H         2.5134202102   -1.4573948380    0.7809072187
     18  O         2.7610225150    1.2583036773   -0.9069533044
     19  H         0.6296471416    1.7943915078   -0.4335597353
     20  H        -3.3270666802   -1.3035035877    0.1987399438
     21  H        -4.8129168781    1.1965911229   -0.4294976453
     22  O         2.9305942470    1.0833176843    1.3209040372
     23  H        -0.8393396909   -2.2414356531    0.3577875148
     24  H         1.4741579408   -1.9356856692   -1.3292744203
     25  H         2.5807865700    0.6148704400   -1.6173824909
   Point Group: c1    Number of degrees of freedom:    69


   Energy is   -762.671739035

 Hessian Updated using BFGS Update

 69 Hessian modes will be used to form the next step
  Hessian Eigenvalues:
     0.002742    0.004686    0.005737    0.005891    0.007526    0.010982
     0.011541    0.011924    0.013052    0.013772    0.021067    0.040657
     0.042132    0.044254    0.046655    0.048893    0.049867    0.050964
     0.054429    0.057389    0.058025    0.060748    0.073755    0.074649
     0.078053    0.080288    0.106549    0.133300    0.145623    0.158852
     0.159901    0.159990    0.160169    0.164208    0.168179    0.171238
     0.179977    0.188546    0.196120    0.205769    0.219709    0.242550
     0.251430    0.261688    0.268704    0.282448    0.297306    0.307995
     0.309764    0.332834    0.335502    0.336055    0.336895    0.340064
     0.342364    0.400653    0.406215    0.409807    0.417745    0.421177
     0.446160    0.473681    0.510215    0.516073    0.522089    0.524169
     0.528907    0.536294    1.024940

 Minimum Search - Taking Simple RFO Step
 Searching for Lamda that Minimizes Along All modes
 Value Taken    Lamda =  -0.00013869
 Step Taken.  Stepsize is  0.091151

                             Maximum     Tolerance    Cnvgd?
         Gradient           0.002285      0.000300      NO
         Displacement       0.038968      0.001200      NO
         Energy change     -0.000014      0.000001      NO


 New Cartesian Coordinates Obtained by Inverse Iteration

 Displacement from previous Coordinates is:  0.245744
 ----------------------------------------------------------------
             Standard Nuclear Orientation (Angstroms)
    I     Atom           X                Y                Z
 ----------------------------------------------------------------
    1      C       0.4776419528    -0.8146665435     0.5856476787
    2      C      -0.4661498135     0.1685196013    -0.1581552327
    3      O      -0.1177108952     1.5265769215     0.0923471216
    4      H      -0.4408464056    -0.0596512910    -1.2316041200
    5      C      -1.9183405035     0.0501818970     0.3305345894
    6      O      -2.3657997531    -1.2909184816     0.1006189690
    7      H      -1.9436197733     0.2656389515     1.4073074382
    8      C      -2.8524397787     1.0240753689    -0.3777487801
    9      H      -2.5898249820     2.0508481323    -0.1157905933
   10      H      -2.7733350515     0.8891276885    -1.4640406545
   11      O      -4.1698447059     0.6863836139     0.0782960396
   12      C       1.9568167943    -0.7691649776     0.1371533592
   13      C       2.6120725914     0.6006953745     0.2881076077
   14      O       0.1275880993    -2.1726164255     0.3257567473
   15      H       0.4387758980    -0.5877891001     1.6582968530
   16      O       2.0690947091    -1.1682771145    -1.2269662612
   17      H       2.5042738661    -1.4611339181     0.7849466567
   18      O       2.7843494815     1.2610608544    -0.8861022921
   19      H       0.6248682202     1.7967558321    -0.4593461655
   20      H      -3.3210367021    -1.3011584824     0.2482708203
   21      H      -4.8212760818     1.1916084912    -0.4160423314
   22      O       2.9234277771     1.0742741597     1.3421216673
   23      H      -0.8419526479    -2.2427921169     0.3091967802
   24      H       1.4890782254    -1.9362187646    -1.3367051675
   25      H       2.6146320459     0.6211267970    -1.6024036648
 ----------------------------------------------------------------
 Molecular Point Group                 C1    NOp =  1
 Largest Abelian Subgroup              C1    NOp =  1
 Nuclear Repulsion Energy =   919.8703161944 hartrees
 There are       52 alpha and       52 beta electrons
 Applying Cartesian multipole field
    Component          Value
    ---------          -----
     (2,0,0)        1.00000E-11
     (0,2,0)        2.00000E-11
     (0,0,2)       -3.00000E-11
 Nucleus-field energy     =     0.0000000247 hartrees
 Requested basis set is 6-311++G(d,p)
 There are 138 shells and 370 basis functions
 A cutoff of  1.0D-11 yielded   8078 shell pairs
 There are     57646 function pairs (     61476 Cartesian)
 Smallest overlap matrix eigenvalue = 3.72E-06
 Guess MOs from SCF MO coefficient file
 Reading MOs from coefficient file
 Reading MOs from coefficient file
 A restricted hybrid HF-DFT SCF calculation will be
 performed using Pulay DIIS extrapolation
 Exchange:     0.2000 Hartree-Fock + 0.0800 Slater + 0.7200 B88
 Correlation:  0.1900 VWN1RPA + 0.8100 LYP
 Using SG-1 standard quadrature grid
 SCF converges when DIIS error is below 1.0E-08
 Geometry optimization detected.  Setting ReadMinima to 0
 Setting SaveMinima to 0
 ---------------------------------------
  Cycle       Energy         DIIS Error
 ---------------------------------------
    1    -762.6689586651      3.52E-04
    2    -762.6717692970      3.90E-05
    3    -762.6717639539      4.99E-05
    4    -762.6717933304      1.62E-05
    5    -762.6717959155      6.31E-06
    6    -762.6717959827      1.78E-06
    7    -762.6717961163      5.82E-07
    8    -762.6717961317      9.87E-08
    9    -762.6717961197      2.69E-08
   10    -762.6717961206      1.76E-08
   11    -762.6717961202      2.82E-09 Convergence criterion met
 ---------------------------------------
 SCF time:  CPU 564.38 s  wall 674.17 s
 SCF   energy in the final basis set = -762.6717961202
 Total energy in the final basis set = -762.6717961202

 --------------------------------------------------------------

                    Orbital Energies (a.u.)
 --------------------------------------------------------------

 Alpha MOs
 -- Occupied --
-19.182 -19.161 -19.158 -19.157 -19.149 -19.140 -19.126 -10.319
-10.260 -10.255 -10.252 -10.252 -10.242  -1.125  -1.078  -1.068
 -1.054  -1.047  -1.042  -1.033  -0.805  -0.778  -0.721  -0.664
 -0.625  -0.617  -0.578  -0.570  -0.555  -0.541  -0.524  -0.510
 -0.497  -0.490  -0.463  -0.459  -0.448  -0.444  -0.422  -0.404
 -0.402  -0.394  -0.388  -0.385  -0.351  -0.342  -0.331  -0.317
 -0.313  -0.306  -0.296  -0.289
 -- Virtual --
 -0.029  -0.020  -0.016  -0.006   0.004   0.015   0.022   0.027
  0.035   0.044   0.048   0.060   0.062   0.068   0.074   0.077
  0.081   0.086   0.100   0.104   0.109   0.111   0.116   0.118
  0.121   0.123   0.124   0.131   0.135   0.139   0.141   0.145
  0.150   0.157   0.158   0.162   0.169   0.171   0.181   0.188
  0.191   0.195   0.201   0.211   0.217   0.222   0.226   0.232
  0.235   0.237   0.242   0.246   0.254   0.255   0.259   0.267
  0.272   0.278   0.283   0.287   0.291   0.298   0.304   0.306
  0.314   0.316   0.320   0.324   0.331   0.334   0.341   0.346
  0.347   0.353   0.366   0.371   0.383   0.384   0.387   0.399
  0.405   0.407   0.418   0.422   0.433   0.440   0.448   0.472
  0.474   0.490   0.500   0.522   0.534   0.540   0.565   0.573
  0.584   0.592   0.603   0.618   0.624   0.638   0.646   0.654
  0.667   0.669   0.683   0.688   0.702   0.710   0.715   0.727
  0.741   0.753   0.765   0.770   0.784   0.807   0.868   0.883
  0.913   0.949   0.968   0.984   0.995   1.026   1.046   1.066
  1.071   1.081   1.101   1.109   1.125   1.128   1.134   1.153
  1.159   1.169   1.182   1.194   1.201   1.203   1.220   1.223
  1.243   1.252   1.261   1.263   1.308   1.312   1.341   1.355
  1.362   1.382   1.399   1.414   1.448   1.454   1.461   1.486
  1.500   1.527   1.532   1.540   1.551   1.563   1.569   1.573
  1.586   1.604   1.612   1.622   1.628   1.648   1.655   1.669
  1.687   1.696   1.708   1.734   1.748   1.752   1.762   1.766
  1.785   1.820   1.839   1.862   1.882   1.891   1.918   1.933
  1.946   1.982   2.010   2.026   2.042   2.063   2.070   2.077
  2.092   2.122   2.132   2.144   2.169   2.203   2.217   2.232
  2.248   2.278   2.334   2.340   2.364   2.465   2.493   2.506
  2.550   2.574   2.581   2.591   2.609   2.619   2.630   2.654
  2.701   2.725   2.743   2.814   2.822   2.827   2.843   2.853
  2.859   2.878   2.894   2.923   2.941   2.947   2.972   2.985
  3.008   3.060   3.074   3.100   3.115   3.118   3.127   3.150
  3.154   3.180   3.182   3.200   3.209   3.219   3.259   3.260
  3.283   3.313   3.357   3.360   3.370   3.390   3.408   3.495
  3.564   3.691   3.788   3.827   3.850   3.872   3.885   3.895
  3.911   3.935   3.956   3.973   3.986   4.006   4.043   4.111
  4.136   4.161   4.241   4.326   5.026   5.038   5.062   5.070
  5.094   5.101   5.145   5.167   5.359   5.368   5.399   5.418
  5.441   5.458   5.542   5.628   5.641   5.659   5.672   5.739
  5.878  23.742  23.765  23.786  23.811  23.827  23.840  49.877
 49.888  49.912  49.914  49.950  49.957  50.025
 --------------------------------------------------------------

          Ground-State Mulliken Net Atomic Charges

     Atom                 Charge (a.u.)
  ----------------------------------------
      1 C                    -0.070018
      2 C                    -0.576772
      3 O                    -0.160738
      4 H                     0.280052
      5 C                    -0.175724
      6 O                    -0.277631
      7 H                     0.247242
      8 C                    -0.393665
      9 H                     0.206318
     10 H                     0.165124
     11 O                    -0.301104
     12 C                    -0.109209
     13 C                    -0.286058
     14 O                    -0.255250
     15 H                     0.245505
     16 O                    -0.252391
     17 H                     0.285688
     18 O                    -0.104956
     19 H                     0.296800
     20 H                     0.288846
     21 H                     0.265646
     22 O                    -0.201982
     23 H                     0.327061
     24 H                     0.292215
     25 H                     0.265001
  ----------------------------------------
  Sum of atomic charges =     0.000000

 -----------------------------------------------------------------
                    Cartesian Multipole Moments
 -----------------------------------------------------------------
    Charge (ESU x 10^10)
                 0.0000
    Dipole Moment (Debye)
         X      -4.5655      Y      -0.7836      Z      -3.1546
       Tot       5.6044
    Quadrupole Moments (Debye-Ang)
        XX     -75.7596     XY     -10.1141     YY     -82.3997
        XZ      -0.7391     YZ      -5.0467     ZZ     -78.0501
    Octopole Moments (Debye-Ang^2)
       XXX     -90.9015    XXY      -4.3128    XYY     -23.2876
       YYY      -0.4135    XXZ     -34.6493    XYZ       0.5157
       YYZ     -12.2730    XZZ      -9.5805    YZZ      -4.1331
       ZZZ     -15.4974
    Hexadecapole Moments (Debye-Ang^3)
      XXXX   -2280.7126   XXXY    -157.5691   XXYY    -505.1161
      XYYY     -11.7172   YYYY    -704.7390   XXXZ      73.2274
      XXYZ     -65.2898   XYYZ      -2.2178   YYYZ      12.1219
      XXZZ    -489.0902   XYZZ      -8.9594   YYZZ    -167.7696
      XZZZ     -25.9289   YZZZ      -6.7278   ZZZZ    -289.8355
 -----------------------------------------------------------------
 Calculating analytic gradient of the SCF energy
 Gradient of SCF Energy
            1           2           3           4           5           6
    1  -0.0003181   0.0000360  -0.0001915  -0.0001496  -0.0002478   0.0005101
    2   0.0000188  -0.0000612  -0.0000735  -0.0000871  -0.0000142  -0.0001249
    3  -0.0000637  -0.0001953   0.0003085  -0.0000424   0.0000450  -0.0000768
            7           8           9          10          11          12
    1  -0.0000253  -0.0000678   0.0000441   0.0000298   0.0001648   0.0001749
    2   0.0000034   0.0000276   0.0000361   0.0000527  -0.0000955  -0.0003378
    3   0.0000774  -0.0000587   0.0000233  -0.0000322   0.0003063  -0.0001775
           13          14          15          16          17          18
    1  -0.0003606   0.0002754   0.0000121   0.0000233   0.0000181   0.0000061
    2  -0.0001847   0.0001311   0.0000468   0.0002611  -0.0000295   0.0000205
    3   0.0000307   0.0002858   0.0000529   0.0000752   0.0000389  -0.0000933
           19          20          21          22          23          24
    1   0.0000276  -0.0000852  -0.0000225   0.0002326  -0.0000164  -0.0001517
    2   0.0000322   0.0002684   0.0000816   0.0000428   0.0001918  -0.0000365
    3  -0.0002129   0.0000755  -0.0002095   0.0001578  -0.0003407   0.0000480
           25
    1   0.0000813
    2  -0.0001697
    3  -0.0000224
 Max gradient component =       5.101E-04
 RMS gradient           =       1.593E-04
 Gradient time:  CPU 247.44 s  wall 296.83 s
 Geometry Optimization Parameters
   NAtoms,    NIC,     NZ,  NCons,   NDum,   NFix, NCnnct, MaxDiis
       25     172       0       0       0       0       0       0

 Cartesian Hessian Update
 Hessian Updated using BFGS Update


** GEOMETRY OPTIMIZATION IN DELOCALIZED INTERNAL COORDINATES **
   Searching for a Minimum

   Optimization Cycle:   9

                       Coordinates (Angstroms)
     ATOM                X               Y               Z
      1  C         0.4776419528   -0.8146665435    0.5856476787
      2  C        -0.4661498135    0.1685196013   -0.1581552327
      3  O        -0.1177108952    1.5265769215    0.0923471216
      4  H        -0.4408464056   -0.0596512910   -1.2316041200
      5  C        -1.9183405035    0.0501818970    0.3305345894
      6  O        -2.3657997531   -1.2909184816    0.1006189690
      7  H        -1.9436197733    0.2656389515    1.4073074382
      8  C        -2.8524397787    1.0240753689   -0.3777487801
      9  H        -2.5898249820    2.0508481323   -0.1157905933
     10  H        -2.7733350515    0.8891276885   -1.4640406545
     11  O        -4.1698447059    0.6863836139    0.0782960396
     12  C         1.9568167943   -0.7691649776    0.1371533592
     13  C         2.6120725914    0.6006953745    0.2881076077
     14  O         0.1275880993   -2.1726164255    0.3257567473
     15  H         0.4387758980   -0.5877891001    1.6582968530
     16  O         2.0690947091   -1.1682771145   -1.2269662612
     17  H         2.5042738661   -1.4611339181    0.7849466567
     18  O         2.7843494815    1.2610608544   -0.8861022921
     19  H         0.6248682202    1.7967558321   -0.4593461655
     20  H        -3.3210367021   -1.3011584824    0.2482708203
     21  H        -4.8212760818    1.1916084912   -0.4160423314
     22  O         2.9234277771    1.0742741597    1.3421216673
     23  H        -0.8419526479   -2.2427921169    0.3091967802
     24  H         1.4890782254   -1.9362187646   -1.3367051675
     25  H         2.6146320459    0.6211267970   -1.6024036648
   Point Group: c1    Number of degrees of freedom:    69


   Energy is   -762.671796120

 Hessian Updated using BFGS Update

 69 Hessian modes will be used to form the next step
  Hessian Eigenvalues:
     0.002851    0.004604    0.005738    0.005930    0.007502    0.010899
     0.011536    0.011985    0.013127    0.016073    0.021031    0.040649
     0.042097    0.044202    0.046621    0.048984    0.049667    0.051205
     0.054220    0.056589    0.057551    0.060747    0.073918    0.074721
     0.078215    0.080449    0.106458    0.133351    0.142191    0.158787
     0.159765    0.159990    0.160186    0.163697    0.167773    0.170981
     0.179999    0.186951    0.196019    0.207461    0.218559    0.245027
     0.253183    0.254477    0.271041    0.282683    0.297304    0.301653
     0.317784    0.332825    0.335483    0.336047    0.336977    0.340018
     0.342474    0.405016    0.405833    0.415156    0.417861    0.420831
     0.450133    0.473392    0.510388    0.516417    0.521846    0.524254
     0.528781    0.536159    1.024491

 Minimum Search - Taking Simple RFO Step
 Searching for Lamda that Minimizes Along All modes
 Value Taken    Lamda =  -0.00003151
 Step Taken.  Stepsize is  0.055356

                             Maximum     Tolerance    Cnvgd?
         Gradient           0.000985      0.000300      NO
         Displacement       0.016779      0.001200      NO
         Energy change     -0.000057      0.000001      NO


 New Cartesian Coordinates Obtained by Inverse Iteration

 Displacement from previous Coordinates is:  0.121591
 ----------------------------------------------------------------
             Standard Nuclear Orientation (Angstroms)
    I     Atom           X                Y                Z
 ----------------------------------------------------------------
    1      C       0.4784822169    -0.8160602607     0.5865067680
    2      C      -0.4644108831     0.1715506853    -0.1529534465
    3      O      -0.1181834712     1.5282682654     0.1087310449
    4      H      -0.4337216251    -0.0480547086    -1.2278906591
    5      C      -1.9187912358     0.0484168048     0.3286665158
    6      O      -2.3648216653    -1.2919520212     0.0897859864
    7      H      -1.9482142750     0.2574968064     1.4064356342
    8      C      -2.8508010484     1.0265247162    -0.3770424042
    9      H      -2.5892374324     2.0516529264    -0.1081181680
   10      H      -2.7681000249     0.8979908945    -1.4637224152
   11      O      -4.1703931584     0.6870440159     0.0718728131
   12      C       1.9573300126    -0.7696033561     0.1362710055
   13      C       2.6090975097     0.6036440155     0.2768106946
   14      O       0.1255755008    -2.1734257775     0.3244566265
   15      H       0.4416554538    -0.5919324616     1.6596676256
   16      O       2.0723175013    -1.1825894035    -1.2239611955
   17      H       2.5067841351    -1.4542136411     0.7899226134
   18      O       2.7731063866     1.2607053083    -0.9003374387
   19      H       0.6287383980     1.8030861671    -0.4342577487
   20      H      -3.3203851286    -1.3064660505     0.2336067442
   21      H      -4.8202875534     1.1985390031    -0.4174715568
   22      O       2.9159749484     1.0862438440     1.3277898312
   23      H      -0.8437671565    -2.2467747513     0.3207392479
   24      H       1.4988906773    -1.9560618780    -1.3274562874
   25      H       2.6036044842     0.6184573250    -1.6143547664
 ----------------------------------------------------------------
 Molecular Point Group                 C1    NOp =  1
 Largest Abelian Subgroup              C1    NOp =  1
 Nuclear Repulsion Energy =   919.8025557825 hartrees
 There are       52 alpha and       52 beta electrons
 Applying Cartesian multipole field
    Component          Value
    ---------          -----
     (2,0,0)        1.00000E-11
     (0,2,0)        2.00000E-11
     (0,0,2)       -3.00000E-11
 Nucleus-field energy     =     0.0000000247 hartrees
 Requested basis set is 6-311++G(d,p)
 There are 138 shells and 370 basis functions
 A cutoff of  1.0D-11 yielded   8082 shell pairs
 There are     57722 function pairs (     61552 Cartesian)
 Smallest overlap matrix eigenvalue = 3.77E-06
 Guess MOs from SCF MO coefficient file
 Reading MOs from coefficient file
 Reading MOs from coefficient file
 A restricted hybrid HF-DFT SCF calculation will be
 performed using Pulay DIIS extrapolation
 Exchange:     0.2000 Hartree-Fock + 0.0800 Slater + 0.7200 B88
 Correlation:  0.1900 VWN1RPA + 0.8100 LYP
 Using SG-1 standard quadrature grid
 SCF converges when DIIS error is below 1.0E-08
 Geometry optimization detected.  Setting ReadMinima to 0
 Setting SaveMinima to 0
 ---------------------------------------
  Cycle       Energy         DIIS Error
 ---------------------------------------
    1    -762.6723599150      1.89E-04
    2    -762.6717784369      2.91E-05
    3    -762.6717646920      4.67E-05
    4    -762.6717902277      9.47E-06
    5    -762.6717911000      4.53E-06
    6    -762.6717914591      8.92E-07
    7    -762.6717913456      3.27E-07
    8    -762.6717913928      7.68E-08
    9    -762.6717913944      2.70E-08
   10    -762.6717913933      1.04E-08
   11    -762.6717913918      2.14E-09 Convergence criterion met
 ---------------------------------------
 SCF time:  CPU 557.12 s  wall 661.64 s
 SCF   energy in the final basis set = -762.6717913918
 Total energy in the final basis set = -762.6717913918

 --------------------------------------------------------------

                    Orbital Energies (a.u.)
 --------------------------------------------------------------

 Alpha MOs
 -- Occupied --
-19.183 -19.160 -19.157 -19.156 -19.149 -19.139 -19.126 -10.320
-10.260 -10.255 -10.253 -10.252 -10.241  -1.125  -1.077  -1.068
 -1.054  -1.046  -1.043  -1.032  -0.805  -0.778  -0.721  -0.664
 -0.626  -0.617  -0.578  -0.569  -0.555  -0.541  -0.524  -0.510
 -0.497  -0.490  -0.463  -0.459  -0.448  -0.444  -0.422  -0.404
 -0.402  -0.393  -0.388  -0.384  -0.351  -0.342  -0.331  -0.317
 -0.312  -0.306  -0.296  -0.288
 -- Virtual --
 -0.028  -0.021  -0.016  -0.006   0.005   0.015   0.022   0.027
  0.035   0.044   0.048   0.060   0.062   0.068   0.074   0.077
  0.081   0.085   0.101   0.104   0.109   0.112   0.116   0.118
  0.121   0.123   0.124   0.131   0.135   0.139   0.141   0.145
  0.150   0.157   0.158   0.162   0.168   0.172   0.181   0.188
  0.191   0.195   0.201   0.211   0.217   0.221   0.226   0.232
  0.235   0.236   0.242   0.247   0.254   0.256   0.259   0.266
  0.272   0.278   0.284   0.287   0.291   0.298   0.304   0.306
  0.314   0.316   0.320   0.324   0.331   0.334   0.341   0.346
  0.347   0.354   0.367   0.371   0.383   0.384   0.387   0.399
  0.404   0.407   0.418   0.423   0.432   0.440   0.449   0.472
  0.474   0.490   0.500   0.522   0.534   0.539   0.565   0.573
  0.584   0.592   0.603   0.618   0.624   0.638   0.645   0.654
  0.667   0.669   0.682   0.689   0.701   0.710   0.715   0.727
  0.742   0.753   0.766   0.770   0.784   0.806   0.867   0.882
  0.913   0.948   0.969   0.984   0.994   1.025   1.047   1.067
  1.071   1.081   1.101   1.109   1.125   1.129   1.134   1.153
  1.159   1.169   1.183   1.194   1.200   1.203   1.219   1.222
  1.243   1.252   1.260   1.263   1.308   1.311   1.341   1.354
  1.361   1.383   1.399   1.414   1.449   1.456   1.463   1.486
  1.501   1.528   1.533   1.540   1.552   1.563   1.569   1.573
  1.586   1.603   1.613   1.622   1.628   1.648   1.655   1.669
  1.687   1.696   1.709   1.734   1.748   1.753   1.762   1.767
  1.786   1.819   1.839   1.863   1.883   1.888   1.917   1.932
  1.945   1.983   2.009   2.025   2.042   2.062   2.069   2.078
  2.092   2.122   2.132   2.144   2.167   2.203   2.215   2.231
  2.248   2.278   2.334   2.340   2.363   2.465   2.494   2.506
  2.550   2.574   2.582   2.590   2.610   2.618   2.630   2.654
  2.702   2.725   2.742   2.814   2.821   2.826   2.843   2.852
  2.859   2.879   2.893   2.922   2.941   2.946   2.972   2.985
  3.009   3.059   3.074   3.100   3.114   3.118   3.128   3.150
  3.155   3.181   3.183   3.200   3.208   3.219   3.259   3.261
  3.283   3.313   3.356   3.360   3.369   3.391   3.408   3.494
  3.564   3.691   3.789   3.827   3.850   3.873   3.886   3.896
  3.912   3.936   3.956   3.972   3.986   4.006   4.043   4.111
  4.136   4.160   4.241   4.326   5.027   5.038   5.063   5.071
  5.094   5.100   5.145   5.166   5.359   5.368   5.399   5.416
  5.440   5.458   5.542   5.629   5.642   5.660   5.673   5.739
  5.879  23.741  23.765  23.786  23.810  23.827  23.840  49.877
 49.888  49.912  49.914  49.951  49.956  50.024
 --------------------------------------------------------------

          Ground-State Mulliken Net Atomic Charges

     Atom                 Charge (a.u.)
  ----------------------------------------
      1 C                    -0.072534
      2 C                    -0.571252
      3 O                    -0.161819
      4 H                     0.279317
      5 C                    -0.179043
      6 O                    -0.277966
      7 H                     0.247273
      8 C                    -0.392713
      9 H                     0.205681
     10 H                     0.165334
     11 O                    -0.301521
     12 C                    -0.108809
     13 C                    -0.288771
     14 O                    -0.255349
     15 H                     0.245047
     16 O                    -0.252021
     17 H                     0.284692
     18 O                    -0.102613
     19 H                     0.299220
     20 H                     0.288330
     21 H                     0.265624
     22 O                    -0.200037
     23 H                     0.326376
     24 H                     0.292275
     25 H                     0.265279
  ----------------------------------------
  Sum of atomic charges =    -0.000000

 -----------------------------------------------------------------
                    Cartesian Multipole Moments
 -----------------------------------------------------------------
    Charge (ESU x 10^10)
                -0.0000
    Dipole Moment (Debye)
         X      -4.5140      Y      -0.7898      Z      -3.0921
       Tot       5.5282
    Quadrupole Moments (Debye-Ang)
        XX     -75.6751     XY     -10.1088     YY     -82.2943
        XZ      -0.6985     YZ      -5.1094     ZZ     -78.0474
    Octopole Moments (Debye-Ang^2)
       XXX     -89.7394    XXY      -4.0255    XYY     -23.4269
       YYY      -0.7438    XXZ     -34.0059    XYZ       0.6457
       YYZ     -11.9868    XZZ      -9.2629    YZZ      -4.1979
       ZZZ     -14.8263
    Hexadecapole Moments (Debye-Ang^3)
      XXXX   -2276.9580   XXXY    -157.0045   XXYY    -503.8996
      XYYY     -11.6420   YYYY    -706.6236   XXXZ      74.8286
      XXYZ     -65.0764   XYYZ      -1.9429   YYYZ      11.7784
      XXZZ    -487.6825   XYZZ      -8.8571   YYZZ    -168.3351
      XZZZ     -24.5517   YZZZ      -7.2634   ZZZZ    -288.3660
 -----------------------------------------------------------------
 Calculating analytic gradient of the SCF energy
 Gradient of SCF Energy
            1           2           3           4           5           6
    1   0.0002959  -0.0000674   0.0002499  -0.0000225   0.0001174   0.0001187
    2  -0.0000328   0.0000930   0.0000458   0.0000173  -0.0000164  -0.0000340
    3   0.0001399   0.0001571  -0.0001029   0.0000575  -0.0000804   0.0000104
            7           8           9          10          11          12
    1  -0.0000089   0.0001501  -0.0000482  -0.0000189  -0.0001719  -0.0003374
    2  -0.0000256   0.0000624  -0.0000032   0.0000558   0.0002590   0.0006125
    3  -0.0000320  -0.0000151   0.0000172   0.0000468  -0.0000399   0.0000539
           13          14          15          16          17          18
    1   0.0008357  -0.0005228   0.0000015  -0.0002501  -0.0000897  -0.0001058
    2  -0.0000693  -0.0000626  -0.0000463  -0.0007282   0.0000017   0.0002885
    3   0.0000468  -0.0001148  -0.0000049  -0.0000568  -0.0000828   0.0000504
           19          20          21          22          23          24
    1  -0.0000136   0.0000111   0.0000080  -0.0003728  -0.0000112   0.0001775
    2   0.0000402  -0.0001146  -0.0001137   0.0001039  -0.0002362  -0.0001160
    3   0.0001485  -0.0000248   0.0000386  -0.0001419   0.0000596  -0.0001493
           25
    1   0.0000755
    2   0.0000186
    3   0.0000191
 Max gradient component =       8.357E-04
 RMS gradient           =       1.983E-04
 Gradient time:  CPU 246.46 s  wall 292.65 s
 Geometry Optimization Parameters
   NAtoms,    NIC,     NZ,  NCons,   NDum,   NFix, NCnnct, MaxDiis
       25     172       0       0       0       0       0       0

 Cartesian Hessian Update
 Hessian Updated using BFGS Update


** GEOMETRY OPTIMIZATION IN DELOCALIZED INTERNAL COORDINATES **
   Searching for a Minimum

   Optimization Cycle:  10

                       Coordinates (Angstroms)
     ATOM                X               Y               Z
      1  C         0.4784822169   -0.8160602607    0.5865067680
      2  C        -0.4644108831    0.1715506853   -0.1529534465
      3  O        -0.1181834712    1.5282682654    0.1087310449
      4  H        -0.4337216251   -0.0480547086   -1.2278906591
      5  C        -1.9187912358    0.0484168048    0.3286665158
      6  O        -2.3648216653   -1.2919520212    0.0897859864
      7  H        -1.9482142750    0.2574968064    1.4064356342
      8  C        -2.8508010484    1.0265247162   -0.3770424042
      9  H        -2.5892374324    2.0516529264   -0.1081181680
     10  H        -2.7681000249    0.8979908945   -1.4637224152
     11  O        -4.1703931584    0.6870440159    0.0718728131
     12  C         1.9573300126   -0.7696033561    0.1362710055
     13  C         2.6090975097    0.6036440155    0.2768106946
     14  O         0.1255755008   -2.1734257775    0.3244566265
     15  H         0.4416554538   -0.5919324616    1.6596676256
     16  O         2.0723175013   -1.1825894035   -1.2239611955
     17  H         2.5067841351   -1.4542136411    0.7899226134
     18  O         2.7731063866    1.2607053083   -0.9003374387
     19  H         0.6287383980    1.8030861671   -0.4342577487
     20  H        -3.3203851286   -1.3064660505    0.2336067442
     21  H        -4.8202875534    1.1985390031   -0.4174715568
     22  O         2.9159749484    1.0862438440    1.3277898312
     23  H        -0.8437671565   -2.2467747513    0.3207392479
     24  H         1.4988906773   -1.9560618780   -1.3274562874
     25  H         2.6036044842    0.6184573250   -1.6143547664
   Point Group: c1    Number of degrees of freedom:    69


   Energy is   -762.671791392

 Hessian Updated using BFGS Update

 69 Hessian modes will be used to form the next step
  Hessian Eigenvalues:
     0.004466    0.005011    0.005725    0.005927    0.007043    0.010717
     0.011544    0.012453    0.013480    0.017162    0.022071    0.040664
     0.043212    0.044032    0.046640    0.049270    0.050349    0.052066
     0.054202    0.057544    0.059990    0.060772    0.073629    0.074682
     0.078111    0.080134    0.106599    0.133347    0.146489    0.158493
     0.159603    0.159995    0.160596    0.163658    0.167604    0.171011
     0.180072    0.188856    0.196003    0.206520    0.219421    0.244996
     0.252588    0.263006    0.270003    0.282863    0.297304    0.306348
     0.329488    0.332946    0.335568    0.336172    0.336914    0.340161
     0.342438    0.402595    0.406375    0.411401    0.417912    0.421981
     0.449596    0.473631    0.510321    0.516044    0.521838    0.524200
     0.528914    0.536257    1.024961

 Minimum Search - Taking Simple RFO Step
 Searching for Lamda that Minimizes Along All modes
 Value Taken    Lamda =  -0.00004075
 Step Taken.  Stepsize is  0.062572

                             Maximum     Tolerance    Cnvgd?
         Gradient           0.000943      0.000300      NO
         Displacement       0.019578      0.001200      NO
         Energy change      0.000005      0.000001      NO


 New Cartesian Coordinates Obtained by Inverse Iteration

 Displacement from previous Coordinates is:  0.167741
 ----------------------------------------------------------------
             Standard Nuclear Orientation (Angstroms)
    I     Atom           X                Y                Z
 ----------------------------------------------------------------
    1      C       0.4781939765    -0.8174606945     0.5840152098
    2      C      -0.4669396315     0.1649002518    -0.1600071040
    3      O      -0.1175836394     1.5235190602     0.0873038623
    4      H      -0.4406877169    -0.0642048737    -1.2330325860
    5      C      -1.9197503680     0.0498112909     0.3290071595
    6      O      -2.3714298211    -1.2916712758     0.1069083323
    7      H      -1.9436889731     0.2707016537     1.4044862294
    8      C      -2.8521561547     1.0230265206    -0.3828600812
    9      H      -2.5858995401     2.0501047123    -0.1264629513
   10      H      -2.7753085213     0.8822145666    -1.4684104467
   11      O      -4.1707183103     0.6930013359     0.0760877043
   12      C       1.9572939772    -0.7691627065     0.1344025305
   13      C       2.6125078456     0.6003621200     0.2920183147
   14      O       0.1287659712    -2.1768568900     0.3277558857
   15      H       0.4406739401    -0.5895137516     1.6562661252
   16      O       2.0718865078    -1.1642037566    -1.2311597701
   17      H       2.5053668214    -1.4630256233     0.7793786363
   18      O       2.7805096050     1.2706229055    -0.8770006081
   19      H       0.6278033239     1.7921009303    -0.4606630265
   20      H      -3.3262442218    -1.3024096831     0.2551226339
   21      H      -4.8212934502     1.2042163285    -0.4123865272
   22      O       2.9292044414     1.0649335449     1.3480780257
   23      H      -0.8402227651    -2.2536761879     0.3294598945
   24      H       1.4963114699    -1.9343621373    -1.3455753949
   25      H       2.6038478004     0.6395188270    -1.5990349829
 ----------------------------------------------------------------
 Molecular Point Group                 C1    NOp =  1
 Largest Abelian Subgroup              C1    NOp =  1
 Nuclear Repulsion Energy =   919.4298607484 hartrees
 There are       52 alpha and       52 beta electrons
 Applying Cartesian multipole field
    Component          Value
    ---------          -----
     (2,0,0)        1.00000E-11
     (0,2,0)        2.00000E-11
     (0,0,2)       -3.00000E-11
 Nucleus-field energy     =     0.0000000247 hartrees
 Requested basis set is 6-311++G(d,p)
 There are 138 shells and 370 basis functions
 A cutoff of  1.0D-11 yielded   8077 shell pairs
 There are     57663 function pairs (     61493 Cartesian)
 Smallest overlap matrix eigenvalue = 3.74E-06
 Guess MOs from SCF MO coefficient file
 Reading MOs from coefficient file
 Reading MOs from coefficient file
 A restricted hybrid HF-DFT SCF calculation will be
 performed using Pulay DIIS extrapolation
 Exchange:     0.2000 Hartree-Fock + 0.0800 Slater + 0.7200 B88
 Correlation:  0.1900 VWN1RPA + 0.8100 LYP
 Using SG-1 standard quadrature grid
 SCF converges when DIIS error is below 1.0E-08
 Geometry optimization detected.  Setting ReadMinima to 0
 Setting SaveMinima to 0
 ---------------------------------------
  Cycle       Energy         DIIS Error
 ---------------------------------------
    1    -762.6695556519      2.92E-04
    2    -762.6717768965      3.48E-05
    3    -762.6717654298      5.05E-05
    4    -762.6717942145      1.34E-05
    5    -762.6717961763      5.22E-06
    6    -762.6717964656      1.33E-06
    7    -762.6717965573      3.16E-07
    8    -762.6717964958      8.86E-08
    9    -762.6717965039      2.71E-08
   10    -762.6717965106      1.09E-08
   11    -762.6717965078      2.69E-09 Convergence criterion met
 ---------------------------------------
 SCF time:  CPU 559.66 s  wall 671.69 s
 SCF   energy in the final basis set = -762.6717965078
 Total energy in the final basis set = -762.6717965078

 --------------------------------------------------------------

                    Orbital Energies (a.u.)
 --------------------------------------------------------------

 Alpha MOs
 -- Occupied --
-19.183 -19.161 -19.157 -19.156 -19.149 -19.140 -19.126 -10.320
-10.260 -10.255 -10.253 -10.252 -10.241  -1.125  -1.077  -1.068
 -1.054  -1.046  -1.043  -1.033  -0.805  -0.779  -0.721  -0.664
 -0.626  -0.617  -0.578  -0.569  -0.555  -0.541  -0.524  -0.510
 -0.497  -0.490  -0.463  -0.459  -0.448  -0.444  -0.422  -0.404
 -0.402  -0.394  -0.388  -0.384  -0.351  -0.342  -0.331  -0.317
 -0.312  -0.307  -0.296  -0.289
 -- Virtual --
 -0.028  -0.021  -0.016  -0.006   0.004   0.015   0.022   0.027
  0.035   0.044   0.048   0.061   0.062   0.068   0.074   0.077
  0.081   0.086   0.100   0.104   0.109   0.111   0.116   0.118
  0.121   0.123   0.124   0.131   0.135   0.139   0.141   0.145
  0.150   0.157   0.158   0.162   0.168   0.171   0.181   0.188
  0.191   0.195   0.200   0.211   0.217   0.221   0.226   0.232
  0.235   0.237   0.242   0.246   0.253   0.255   0.259   0.266
  0.272   0.278   0.283   0.287   0.291   0.298   0.304   0.306
  0.314   0.317   0.320   0.324   0.331   0.334   0.341   0.345
  0.347   0.353   0.366   0.371   0.383   0.384   0.387   0.399
  0.405   0.406   0.418   0.423   0.432   0.440   0.448   0.472
  0.473   0.491   0.500   0.521   0.534   0.540   0.565   0.573
  0.585   0.592   0.603   0.619   0.623   0.638   0.647   0.654
  0.666   0.669   0.683   0.689   0.702   0.710   0.715   0.727
  0.741   0.754   0.765   0.770   0.784   0.807   0.868   0.884
  0.913   0.948   0.967   0.985   0.995   1.026   1.045   1.065
  1.072   1.081   1.101   1.109   1.125   1.128   1.134   1.152
  1.159   1.169   1.183   1.194   1.199   1.203   1.220   1.223
  1.242   1.251   1.261   1.263   1.309   1.311   1.342   1.354
  1.361   1.383   1.399   1.414   1.447   1.455   1.461   1.485
  1.500   1.527   1.533   1.540   1.552   1.563   1.569   1.571
  1.586   1.603   1.613   1.622   1.627   1.648   1.655   1.669
  1.686   1.696   1.707   1.732   1.748   1.752   1.761   1.766
  1.786   1.819   1.837   1.861   1.883   1.890   1.918   1.932
  1.947   1.983   2.011   2.026   2.041   2.063   2.069   2.078
  2.092   2.123   2.133   2.145   2.168   2.202   2.215   2.231
  2.247   2.277   2.334   2.338   2.360   2.465   2.493   2.506
  2.550   2.573   2.582   2.590   2.609   2.618   2.630   2.653
  2.700   2.723   2.742   2.813   2.822   2.826   2.843   2.852
  2.860   2.877   2.893   2.922   2.941   2.947   2.971   2.984
  3.008   3.060   3.074   3.100   3.114   3.118   3.127   3.150
  3.155   3.180   3.182   3.200   3.208   3.219   3.259   3.260
  3.283   3.313   3.356   3.359   3.368   3.390   3.408   3.494
  3.564   3.691   3.789   3.828   3.850   3.873   3.886   3.896
  3.912   3.936   3.955   3.972   3.986   4.007   4.043   4.110
  4.135   4.161   4.241   4.325   5.026   5.038   5.062   5.070
  5.092   5.100   5.145   5.167   5.358   5.368   5.398   5.417
  5.439   5.456   5.543   5.629   5.641   5.659   5.673   5.739
  5.878  23.741  23.764  23.786  23.811  23.827  23.840  49.877
 49.888  49.912  49.914  49.950  49.956  50.025
 --------------------------------------------------------------

          Ground-State Mulliken Net Atomic Charges

     Atom                 Charge (a.u.)
  ----------------------------------------
      1 C                    -0.076940
      2 C                    -0.567389
      3 O                    -0.161000
      4 H                     0.278829
      5 C                    -0.175595
      6 O                    -0.278426
      7 H                     0.247006
      8 C                    -0.395907
      9 H                     0.205915
     10 H                     0.165282
     11 O                    -0.301560
     12 C                    -0.106323
     13 C                    -0.285405
     14 O                    -0.253091
     15 H                     0.245881
     16 O                    -0.252252
     17 H                     0.285830
     18 O                    -0.105029
     19 H                     0.296160
     20 H                     0.288095
     21 H                     0.265558
     22 O                    -0.201666
     23 H                     0.324890
     24 H                     0.291956
     25 H                     0.265181
  ----------------------------------------
  Sum of atomic charges =    -0.000000

 -----------------------------------------------------------------
                    Cartesian Multipole Moments
 -----------------------------------------------------------------
    Charge (ESU x 10^10)
                 0.0000
    Dipole Moment (Debye)
         X      -4.5358      Y      -0.7750      Z      -3.1471
       Tot       5.5748
    Quadrupole Moments (Debye-Ang)
        XX     -75.8830     XY     -10.0832     YY     -82.2977
        XZ      -0.8738     YZ      -5.0971     ZZ     -78.0355
    Octopole Moments (Debye-Ang^2)
       XXX     -90.8725    XXY      -3.9755    XYY     -23.3172
       YYY      -0.4709    XXZ     -34.5396    XYZ       0.6148
       YYZ     -12.1828    XZZ      -9.6252    YZZ      -4.0862
       ZZZ     -15.6647
    Hexadecapole Moments (Debye-Ang^3)
      XXXX   -2285.0942   XXXY    -158.0490   XXYY    -504.2142
      XYYY     -11.7827   YYYY    -705.1256   XXXZ      70.4755
      XXYZ     -65.4514   XYYZ      -2.9259   YYYZ      12.4523
      XXZZ    -490.1582   XYZZ      -8.5680   YYZZ    -167.5487
      XZZZ     -27.0569   YZZZ      -6.1711   ZZZZ    -290.5477
 -----------------------------------------------------------------
 Calculating analytic gradient of the SCF energy
 Gradient of SCF Energy
            1           2           3           4           5           6
    1   0.0000426  -0.0000282   0.0002629   0.0000123   0.0002665  -0.0006055
    2   0.0000862   0.0001388   0.0000243   0.0000617   0.0002186   0.0000886
    3  -0.0000894   0.0001474  -0.0002825   0.0000639  -0.0000910   0.0000388
            7           8           9          10          11          12
    1  -0.0000044   0.0002279  -0.0000339  -0.0000321  -0.0003073   0.0003852
    2  -0.0000401   0.0000129  -0.0000347   0.0000485   0.0003628   0.0001570
    3  -0.0000723   0.0000031   0.0000214   0.0000760  -0.0001711  -0.0000024
           13          14          15          16          17          18
    1  -0.0002996  -0.0001021   0.0000016   0.0000842   0.0000107   0.0002452
    2   0.0002574  -0.0001347  -0.0000628  -0.0003652  -0.0000384  -0.0000695
    3   0.0001922   0.0002919  -0.0000904   0.0000207  -0.0000847   0.0001922
           19          20          21          22          23          24
    1  -0.0002198   0.0000597   0.0000494   0.0002047  -0.0000250   0.0000118
    2   0.0000144  -0.0002391  -0.0001928  -0.0001965  -0.0003442   0.0000636
    3   0.0000581  -0.0000469   0.0001388  -0.0002450   0.0000179  -0.0000902
           25
    1  -0.0002071
    2   0.0001834
    3   0.0000033
 Max gradient component =       6.055E-04
 RMS gradient           =       1.756E-04
 Gradient time:  CPU 248.06 s  wall 294.44 s
 Geometry Optimization Parameters
   NAtoms,    NIC,     NZ,  NCons,   NDum,   NFix, NCnnct, MaxDiis
       25     172       0       0       0       0       0       0

 Cartesian Hessian Update
 Hessian Updated using BFGS Update


** GEOMETRY OPTIMIZATION IN DELOCALIZED INTERNAL COORDINATES **
   Searching for a Minimum

   Optimization Cycle:  11

                       Coordinates (Angstroms)
     ATOM                X               Y               Z
      1  C         0.4781939765   -0.8174606945    0.5840152098
      2  C        -0.4669396315    0.1649002518   -0.1600071040
      3  O        -0.1175836394    1.5235190602    0.0873038623
      4  H        -0.4406877169   -0.0642048737   -1.2330325860
      5  C        -1.9197503680    0.0498112909    0.3290071595
      6  O        -2.3714298211   -1.2916712758    0.1069083323
      7  H        -1.9436889731    0.2707016537    1.4044862294
      8  C        -2.8521561547    1.0230265206   -0.3828600812
      9  H        -2.5858995401    2.0501047123   -0.1264629513
     10  H        -2.7753085213    0.8822145666   -1.4684104467
     11  O        -4.1707183103    0.6930013359    0.0760877043
     12  C         1.9572939772   -0.7691627065    0.1344025305
     13  C         2.6125078456    0.6003621200    0.2920183147
     14  O         0.1287659712   -2.1768568900    0.3277558857
     15  H         0.4406739401   -0.5895137516    1.6562661252
     16  O         2.0718865078   -1.1642037566   -1.2311597701
     17  H         2.5053668214   -1.4630256233    0.7793786363
     18  O         2.7805096050    1.2706229055   -0.8770006081
     19  H         0.6278033239    1.7921009303   -0.4606630265
     20  H        -3.3262442218   -1.3024096831    0.2551226339
     21  H        -4.8212934502    1.2042163285   -0.4123865272
     22  O         2.9292044414    1.0649335449    1.3480780257
     23  H        -0.8402227651   -2.2536761879    0.3294598945
     24  H         1.4963114699   -1.9343621373   -1.3455753949
     25  H         2.6038478004    0.6395188270   -1.5990349829
   Point Group: c1    Number of degrees of freedom:    69


   Energy is   -762.671796508

 Hessian Updated using BFGS Update

 69 Hessian modes will be used to form the next step
  Hessian Eigenvalues:
     0.003810    0.005526    0.005877    0.005948    0.009811    0.011366
     0.011535    0.012441    0.014887    0.016310    0.029530    0.040903
     0.042367    0.044248    0.046720    0.048963    0.050101    0.051186
     0.054203    0.056905    0.057553    0.060746    0.073561    0.074598
     0.078862    0.082521    0.106453    0.133320    0.141440    0.159109
     0.159683    0.159983    0.161214    0.163968    0.167756    0.170536
     0.179990    0.185788    0.196229    0.206159    0.218601    0.244778
     0.252587    0.254364    0.270620    0.282866    0.297653    0.301045
     0.324583    0.333242    0.335483    0.336149    0.336946    0.340002
     0.342421    0.404817    0.406407    0.413719    0.417830    0.421011
     0.460488    0.473973    0.510420    0.516512    0.521946    0.524463
     0.529026    0.536173    1.024404

 Minimum Search - Taking Simple RFO Step
 Searching for Lamda that Minimizes Along All modes
 Value Taken    Lamda =  -0.00003988
 Step Taken.  Stepsize is  0.045376

                             Maximum     Tolerance    Cnvgd?
         Gradient           0.000874      0.000300      NO
         Displacement       0.015884      0.001200      NO
         Energy change     -0.000005      0.000001      NO


 New Cartesian Coordinates Obtained by Inverse Iteration

 Displacement from previous Coordinates is:  0.089834
 ----------------------------------------------------------------
             Standard Nuclear Orientation (Angstroms)
    I     Atom           X                Y                Z
 ----------------------------------------------------------------
    1      C       0.4767038323    -0.8179901160     0.5823271783
    2      C      -0.4665608807     0.1666207849    -0.1597886239
    3      O      -0.1147375834     1.5241503164     0.0891900679
    4      H      -0.4420518705    -0.0621758454    -1.2331089289
    5      C      -1.9181816849     0.0525781077     0.3320357943
    6      O      -2.3678981469    -1.2901975025     0.1167286076
    7      H      -1.9409616674     0.2788898878     1.4065989591
    8      C      -2.8530572421     1.0200355274    -0.3837702509
    9      H      -2.5879965079     2.0490991343    -0.1335058734
   10      H      -2.7774722722     0.8731938558    -1.4688038311
   11      O      -4.1694133992     0.6889426140     0.0797149992
   12      C       1.9558042491    -0.7688884745     0.1352904472
   13      C       2.6091298747     0.6008050315     0.2935239606
   14      O       0.1273475403    -2.1749221778     0.3165539877
   15      H       0.4367001717    -0.5950775195     1.6557397925
   16      O       2.0698789028    -1.1581630370    -1.2315021369
   17      H       2.5037639668    -1.4637612615     0.7795587707
   18      O       2.7869024284     1.2639657677    -0.8781726919
   19      H       0.6315064739     1.7905655971    -0.4592959902
   20      H      -3.3227813776    -1.2983729275     0.2661240953
   21      H      -4.8212004778     1.1982982478    -0.4097907351
   22      O       2.9130844660     1.0721252331     1.3506382652
   23      H      -0.8421628643    -2.2462318685     0.3114503743
   24      H       1.4920299913    -1.9267313431    -1.3469946005
   25      H       2.6220666447     0.6257284359    -1.5970445723
 ----------------------------------------------------------------
 Molecular Point Group                 C1    NOp =  1
 Largest Abelian Subgroup              C1    NOp =  1
 Nuclear Repulsion Energy =   920.0385253535 hartrees
 There are       52 alpha and       52 beta electrons
 Applying Cartesian multipole field
    Component          Value
    ---------          -----
     (2,0,0)        1.00000E-11
     (0,2,0)        2.00000E-11
     (0,0,2)       -3.00000E-11
 Nucleus-field energy     =     0.0000000246 hartrees
 Requested basis set is 6-311++G(d,p)
 There are 138 shells and 370 basis functions
 A cutoff of  1.0D-11 yielded   8078 shell pairs
 There are     57662 function pairs (     61492 Cartesian)
 Smallest overlap matrix eigenvalue = 3.71E-06
 Guess MOs from SCF MO coefficient file
 Reading MOs from coefficient file
 Reading MOs from coefficient file
 A restricted hybrid HF-DFT SCF calculation will be
 performed using Pulay DIIS extrapolation
 Exchange:     0.2000 Hartree-Fock + 0.0800 Slater + 0.7200 B88
 Correlation:  0.1900 VWN1RPA + 0.8100 LYP
 Using SG-1 standard quadrature grid
 SCF converges when DIIS error is below 1.0E-08
 Geometry optimization detected.  Setting ReadMinima to 0
 Setting SaveMinima to 0
 ---------------------------------------
  Cycle       Energy         DIIS Error
 ---------------------------------------
    1    -762.6723139260      1.87E-04
    2    -762.6717947763      1.88E-05
    3    -762.6717919664      2.81E-05
    4    -762.6718013038      5.78E-06
    5    -762.6718013005      3.52E-06
    6    -762.6718013712      9.49E-07
    7    -762.6718014935      2.77E-07
    8    -762.6718014194      4.59E-08
    9    -762.6718014183      2.39E-08
   10    -762.6718014213      6.94E-09 Convergence criterion met
 ---------------------------------------
 SCF time:  CPU 518.32 s  wall 623.29 s
 SCF   energy in the final basis set = -762.6718014213
 Total energy in the final basis set = -762.6718014213

 --------------------------------------------------------------

                    Orbital Energies (a.u.)
 --------------------------------------------------------------

 Alpha MOs
 -- Occupied --
-19.182 -19.161 -19.157 -19.157 -19.149 -19.140 -19.126 -10.319
-10.260 -10.255 -10.252 -10.252 -10.241  -1.125  -1.078  -1.069
 -1.054  -1.046  -1.042  -1.033  -0.805  -0.779  -0.721  -0.664
 -0.625  -0.617  -0.578  -0.570  -0.555  -0.541  -0.524  -0.510
 -0.497  -0.490  -0.463  -0.459  -0.448  -0.444  -0.422  -0.404
 -0.402  -0.394  -0.388  -0.385  -0.351  -0.342  -0.331  -0.317
 -0.313  -0.306  -0.296  -0.288
 -- Virtual --
 -0.028  -0.020  -0.016  -0.006   0.004   0.015   0.022   0.027
  0.035   0.044   0.048   0.061   0.062   0.068   0.074   0.077
  0.081   0.086   0.100   0.104   0.109   0.111   0.116   0.118
  0.121   0.123   0.124   0.131   0.136   0.139   0.141   0.146
  0.150   0.157   0.158   0.162   0.169   0.171   0.181   0.187
  0.191   0.195   0.201   0.212   0.217   0.222   0.227   0.232
  0.236   0.237   0.242   0.246   0.254   0.255   0.259   0.267
  0.272   0.278   0.283   0.287   0.291   0.298   0.304   0.306
  0.314   0.316   0.320   0.324   0.331   0.334   0.341   0.346
  0.347   0.354   0.366   0.371   0.383   0.384   0.388   0.399
  0.405   0.407   0.418   0.423   0.433   0.441   0.449   0.472
  0.474   0.491   0.500   0.522   0.534   0.539   0.565   0.573
  0.585   0.592   0.603   0.618   0.624   0.638   0.646   0.654
  0.667   0.669   0.684   0.689   0.703   0.711   0.715   0.727
  0.741   0.754   0.765   0.770   0.784   0.807   0.867   0.883
  0.912   0.949   0.967   0.985   0.995   1.025   1.047   1.065
  1.072   1.081   1.101   1.109   1.125   1.128   1.134   1.153
  1.160   1.168   1.183   1.194   1.200   1.204   1.220   1.223
  1.243   1.252   1.262   1.263   1.307   1.311   1.341   1.355
  1.362   1.383   1.399   1.414   1.448   1.455   1.461   1.486
  1.500   1.527   1.533   1.541   1.552   1.563   1.569   1.572
  1.587   1.604   1.613   1.622   1.628   1.648   1.655   1.668
  1.686   1.697   1.708   1.733   1.748   1.753   1.761   1.766
  1.785   1.820   1.838   1.863   1.883   1.891   1.919   1.933
  1.947   1.983   2.010   2.027   2.042   2.063   2.070   2.078
  2.092   2.123   2.133   2.145   2.169   2.205   2.216   2.232
  2.247   2.278   2.334   2.340   2.363   2.465   2.493   2.506
  2.550   2.573   2.582   2.592   2.610   2.619   2.630   2.655
  2.701   2.725   2.744   2.814   2.824   2.827   2.843   2.852
  2.860   2.878   2.895   2.923   2.941   2.947   2.972   2.985
  3.008   3.060   3.075   3.100   3.115   3.118   3.126   3.150
  3.153   3.180   3.182   3.200   3.209   3.220   3.259   3.260
  3.284   3.314   3.357   3.360   3.370   3.391   3.408   3.495
  3.564   3.692   3.788   3.827   3.850   3.873   3.886   3.896
  3.911   3.935   3.956   3.973   3.986   4.007   4.043   4.111
  4.136   4.162   4.242   4.326   5.027   5.038   5.062   5.069
  5.093   5.101   5.145   5.167   5.359   5.368   5.400   5.418
  5.442   5.459   5.542   5.628   5.641   5.659   5.673   5.739
  5.879  23.742  23.765  23.787  23.812  23.827  23.841  49.877
 49.888  49.913  49.914  49.950  49.957  50.025
 --------------------------------------------------------------

          Ground-State Mulliken Net Atomic Charges

     Atom                 Charge (a.u.)
  ----------------------------------------
      1 C                    -0.075669
      2 C                    -0.568354
      3 O                    -0.160988
      4 H                     0.279100
      5 C                    -0.175622
      6 O                    -0.278105
      7 H                     0.247442
      8 C                    -0.394547
      9 H                     0.206412
     10 H                     0.164919
     11 O                    -0.300862
     12 C                    -0.110627
     13 C                    -0.286845
     14 O                    -0.254668
     15 H                     0.245267
     16 O                    -0.251932
     17 H                     0.285900
     18 O                    -0.105230
     19 H                     0.297170
     20 H                     0.288551
     21 H                     0.265657
     22 O                    -0.201688
     23 H                     0.327060
     24 H                     0.292328
     25 H                     0.265333
  ----------------------------------------
  Sum of atomic charges =     0.000000

 -----------------------------------------------------------------
                    Cartesian Multipole Moments
 -----------------------------------------------------------------
    Charge (ESU x 10^10)
                -0.0000
    Dipole Moment (Debye)
         X      -4.5325      Y      -0.7962      Z      -3.1579
       Tot       5.5812
    Quadrupole Moments (Debye-Ang)
        XX     -75.6055     XY     -10.1543     YY     -82.4125
        XZ      -0.8259     YZ      -5.0632     ZZ     -78.0517
    Octopole Moments (Debye-Ang^2)
       XXX     -90.2569    XXY      -4.0715    XYY     -23.2181
       YYY      -0.4355    XXZ     -34.5241    XYZ       0.5292
       YYZ     -12.2451    XZZ      -9.5151    YZZ      -4.3042
       ZZZ     -15.7860
    Hexadecapole Moments (Debye-Ang^3)
      XXXX   -2276.5437   XXXY    -158.5769   XXYY    -503.9783
      XYYY     -12.2730   YYYY    -704.4425   XXXZ      71.6766
      XXYZ     -65.2978   XYYZ      -2.3952   YYYZ      11.7489
      XXZZ    -488.9278   XYZZ      -8.9808   YYZZ    -167.5215
      XZZZ     -26.0904   YZZZ      -6.6695   ZZZZ    -290.8214
 -----------------------------------------------------------------
 Calculating analytic gradient of the SCF energy
 Gradient of SCF Energy
            1           2           3           4           5           6
    1  -0.0002561  -0.0000242   0.0000761  -0.0000385  -0.0002010   0.0002237
    2   0.0000444  -0.0001199  -0.0000703  -0.0000692  -0.0000347  -0.0000550
    3  -0.0000936  -0.0001951   0.0002588  -0.0000348   0.0000550  -0.0000532
            7           8           9          10          11          12
    1  -0.0000380  -0.0000994   0.0000403   0.0000258   0.0001654   0.0001177
    2   0.0000057   0.0000171   0.0000133   0.0000279  -0.0001219  -0.0004906
    3   0.0000670  -0.0000306   0.0000139  -0.0000368   0.0002155  -0.0000957
           13          14          15          16          17          18
    1  -0.0002239   0.0002258  -0.0000115   0.0001402   0.0000156  -0.0002207
    2  -0.0002388   0.0000858   0.0000393   0.0007533   0.0000397  -0.0002575
    3  -0.0000894   0.0002040   0.0000414  -0.0000065   0.0001152  -0.0002107
           19          20          21          22          23          24
    1   0.0000799  -0.0000457   0.0000048   0.0000316   0.0000051  -0.0001394
    2  -0.0000280   0.0001998   0.0000875  -0.0000144   0.0002447   0.0000684
    3  -0.0001106   0.0000617  -0.0001414   0.0001088  -0.0002156   0.0001730
           25
    1   0.0001463
    2  -0.0001268
    3  -0.0000001
 Max gradient component =       7.533E-04
 RMS gradient           =       1.622E-04
 Gradient time:  CPU 247.75 s  wall 297.68 s
 Geometry Optimization Parameters
   NAtoms,    NIC,     NZ,  NCons,   NDum,   NFix, NCnnct, MaxDiis
       25     172       0       0       0       0       0       0

 Cartesian Hessian Update
 Hessian Updated using BFGS Update


** GEOMETRY OPTIMIZATION IN DELOCALIZED INTERNAL COORDINATES **
   Searching for a Minimum

   Optimization Cycle:  12

                       Coordinates (Angstroms)
     ATOM                X               Y               Z
      1  C         0.4767038323   -0.8179901160    0.5823271783
      2  C        -0.4665608807    0.1666207849   -0.1597886239
      3  O        -0.1147375834    1.5241503164    0.0891900679
      4  H        -0.4420518705   -0.0621758454   -1.2331089289
      5  C        -1.9181816849    0.0525781077    0.3320357943
      6  O        -2.3678981469   -1.2901975025    0.1167286076
      7  H        -1.9409616674    0.2788898878    1.4065989591
      8  C        -2.8530572421    1.0200355274   -0.3837702509
      9  H        -2.5879965079    2.0490991343   -0.1335058734
     10  H        -2.7774722722    0.8731938558   -1.4688038311
     11  O        -4.1694133992    0.6889426140    0.0797149992
     12  C         1.9558042491   -0.7688884745    0.1352904472
     13  C         2.6091298747    0.6008050315    0.2935239606
     14  O         0.1273475403   -2.1749221778    0.3165539877
     15  H         0.4367001717   -0.5950775195    1.6557397925
     16  O         2.0698789028   -1.1581630370   -1.2315021369
     17  H         2.5037639668   -1.4637612615    0.7795587707
     18  O         2.7869024284    1.2639657677   -0.8781726919
     19  H         0.6315064739    1.7905655971   -0.4592959902
     20  H        -3.3227813776   -1.2983729275    0.2661240953
     21  H        -4.8212004778    1.1982982478   -0.4097907351
     22  O         2.9130844660    1.0721252331    1.3506382652
     23  H        -0.8421628643   -2.2462318685    0.3114503743
     24  H         1.4920299913   -1.9267313431   -1.3469946005
     25  H         2.6220666447    0.6257284359   -1.5970445723
   Point Group: c1    Number of degrees of freedom:    69


   Energy is   -762.671801421

 Hessian Updated using BFGS Update

 69 Hessian modes will be used to form the next step
  Hessian Eigenvalues:
     0.003994    0.005487    0.005860    0.005932    0.010401    0.011422
     0.011532    0.012431    0.015001    0.017764    0.028434    0.041000
     0.042585    0.044263    0.046719    0.049713    0.050526    0.052929
     0.054345    0.057536    0.060695    0.061321    0.073619    0.075086
     0.078975    0.081845    0.106513    0.133390    0.146520    0.158256
     0.159965    0.160523    0.160956    0.163721    0.169067    0.170471
     0.180359    0.191559    0.196310    0.207198    0.219872    0.244251
     0.252459    0.269461    0.272844    0.282960    0.297419    0.323330
     0.327106    0.335187    0.335785    0.336330    0.336997    0.340128
     0.342416    0.404860    0.406740    0.417640    0.419988    0.434499
     0.450303    0.473731    0.510488    0.516422    0.522288    0.524303
     0.529480    0.536313    1.024594

 Minimum Search - Taking Simple RFO Step
 Searching for Lamda that Minimizes Along All modes
 Value Taken    Lamda =  -0.00001981
 Step Taken.  Stepsize is  0.025804

                             Maximum     Tolerance    Cnvgd?
         Gradient           0.000727      0.000300      NO
         Displacement       0.009088      0.001200      NO
         Energy change     -0.000005      0.000001      NO


 New Cartesian Coordinates Obtained by Inverse Iteration

 Displacement from previous Coordinates is:  0.049993
 ----------------------------------------------------------------
             Standard Nuclear Orientation (Angstroms)
    I     Atom           X                Y                Z
 ----------------------------------------------------------------
    1      C       0.4773101816    -0.8173413434     0.5827161074
    2      C      -0.4664041766     0.1680961194    -0.1583828287
    3      O      -0.1176133679     1.5258664499     0.0937618316
    4      H      -0.4399072729    -0.0579702482    -1.2321788714
    5      C      -1.9187473075     0.0515150589     0.3307429853
    6      O      -2.3676103503    -1.2909977960     0.1113452271
    7      H      -1.9430576851     0.2750930503     1.4057777628
    8      C      -2.8529502239     1.0207407265    -0.3837315714
    9      H      -2.5881586162     2.0491436773    -0.1305704093
   10      H      -2.7761572037     0.8766295844    -1.4689998423
   11      O      -4.1701063264     0.6889288035     0.0771774657
   12      C       1.9562140057    -0.7690968144     0.1346501957
   13      C       2.6108379219     0.6009706301     0.2900366189
   14      O       0.1271299390    -2.1743719988     0.3173331288
   15      H       0.4385580416    -0.5946445439     1.6561669605
   16      O       2.0707255061    -1.1658118036    -1.2302714373
   17      H       2.5039189863    -1.4621249683     0.7810261263
   18      O       2.7848453925     1.2654725447    -0.8814404929
   19      H       0.6295257710     1.7950071729    -0.4519920209
   20      H      -3.3227054450    -1.3009763331     0.2588110858
   21      H      -4.8213208451     1.2013149812    -0.4097369002
   22      O       2.9183960414     1.0719533669     1.3461892304
   23      H      -0.8422296695    -2.2475450579     0.3186446652
   24      H       1.4952617091    -1.9365711468    -1.3426437339
   25      H       2.6146875605     0.6292063563    -1.6007342181
 ----------------------------------------------------------------
 Molecular Point Group                 C1    NOp =  1
 Largest Abelian Subgroup              C1    NOp =  1
 Nuclear Repulsion Energy =   919.7767711609 hartrees
 There are       52 alpha and       52 beta electrons
 Applying Cartesian multipole field
    Component          Value
    ---------          -----
     (2,0,0)        1.00000E-11
     (0,2,0)        2.00000E-11
     (0,0,2)       -3.00000E-11
 Nucleus-field energy     =     0.0000000247 hartrees
 Requested basis set is 6-311++G(d,p)
 There are 138 shells and 370 basis functions
 A cutoff of  1.0D-11 yielded   8075 shell pairs
 There are     57656 function pairs (     61486 Cartesian)
 Smallest overlap matrix eigenvalue = 3.73E-06
 Guess MOs from SCF MO coefficient file
 Reading MOs from coefficient file
 Reading MOs from coefficient file
 A restricted hybrid HF-DFT SCF calculation will be
 performed using Pulay DIIS extrapolation
 Exchange:     0.2000 Hartree-Fock + 0.0800 Slater + 0.7200 B88
 Correlation:  0.1900 VWN1RPA + 0.8100 LYP
 Using SG-1 standard quadrature grid
 SCF converges when DIIS error is below 1.0E-08
 Geometry optimization detected.  Setting ReadMinima to 0
 Setting SaveMinima to 0
 ---------------------------------------
  Cycle       Energy         DIIS Error
 ---------------------------------------
    1    -762.6716233215      8.21E-05
    2    -762.6718083228      1.28E-05
    3    -762.6718049513      2.20E-05
    4    -762.6718105473      3.68E-06
    5    -762.6718106858      2.02E-06
    6    -762.6718107594      3.66E-07
    7    -762.6718106796      1.39E-07
    8    -762.6718107024      2.59E-08
    9    -762.6718107087      1.14E-08
   10    -762.6718107056      3.32E-09 Convergence criterion met
 ---------------------------------------
 SCF time:  CPU 502.02 s  wall 602.49 s
 SCF   energy in the final basis set = -762.6718107056
 Total energy in the final basis set = -762.6718107056

 --------------------------------------------------------------

                    Orbital Energies (a.u.)
 --------------------------------------------------------------

 Alpha MOs
 -- Occupied --
-19.182 -19.161 -19.157 -19.157 -19.149 -19.139 -19.126 -10.319
-10.260 -10.255 -10.252 -10.252 -10.241  -1.125  -1.077  -1.068
 -1.054  -1.046  -1.043  -1.033  -0.805  -0.779  -0.721  -0.664
 -0.626  -0.617  -0.578  -0.569  -0.555  -0.541  -0.524  -0.510
 -0.497  -0.490  -0.463  -0.459  -0.448  -0.444  -0.422  -0.404
 -0.402  -0.394  -0.388  -0.384  -0.351  -0.342  -0.331  -0.317
 -0.312  -0.307  -0.296  -0.288
 -- Virtual --
 -0.028  -0.020  -0.016  -0.006   0.004   0.015   0.022   0.027
  0.035   0.044   0.048   0.061   0.062   0.068   0.074   0.077
  0.081   0.086   0.100   0.104   0.109   0.111   0.116   0.118
  0.121   0.123   0.124   0.131   0.136   0.139   0.141   0.145
  0.150   0.157   0.158   0.162   0.169   0.172   0.181   0.188
  0.191   0.195   0.201   0.211   0.217   0.221   0.226   0.232
  0.236   0.237   0.242   0.246   0.254   0.255   0.259   0.266
  0.272   0.278   0.283   0.287   0.291   0.298   0.304   0.306
  0.314   0.316   0.320   0.324   0.331   0.334   0.341   0.346
  0.347   0.354   0.366   0.371   0.383   0.384   0.387   0.399
  0.405   0.407   0.418   0.423   0.432   0.440   0.449   0.472
  0.473   0.491   0.500   0.522   0.534   0.539   0.565   0.573
  0.585   0.592   0.603   0.619   0.624   0.638   0.646   0.654
  0.667   0.669   0.683   0.689   0.702   0.711   0.715   0.727
  0.742   0.754   0.765   0.770   0.784   0.806   0.867   0.883
  0.913   0.948   0.967   0.985   0.995   1.025   1.046   1.066
  1.072   1.081   1.101   1.109   1.125   1.128   1.134   1.153
  1.159   1.169   1.183   1.194   1.200   1.204   1.220   1.223
  1.243   1.251   1.261   1.263   1.308   1.311   1.341   1.355
  1.361   1.383   1.398   1.414   1.448   1.455   1.461   1.485
  1.500   1.527   1.533   1.540   1.552   1.563   1.569   1.572
  1.587   1.603   1.613   1.622   1.628   1.648   1.655   1.669
  1.686   1.696   1.708   1.733   1.748   1.753   1.761   1.766
  1.785   1.819   1.838   1.863   1.883   1.890   1.918   1.933
  1.946   1.983   2.010   2.026   2.042   2.063   2.070   2.078
  2.092   2.122   2.133   2.145   2.168   2.203   2.216   2.231
  2.247   2.278   2.334   2.340   2.362   2.465   2.493   2.506
  2.550   2.573   2.583   2.591   2.610   2.619   2.630   2.654
  2.701   2.725   2.743   2.814   2.823   2.826   2.843   2.852
  2.860   2.878   2.894   2.922   2.941   2.947   2.972   2.984
  3.008   3.060   3.075   3.100   3.115   3.118   3.127   3.150
  3.154   3.181   3.182   3.200   3.208   3.219   3.259   3.261
  3.284   3.314   3.356   3.360   3.369   3.391   3.408   3.494
  3.564   3.691   3.789   3.828   3.850   3.873   3.886   3.896
  3.912   3.935   3.956   3.973   3.986   4.007   4.043   4.111
  4.136   4.161   4.242   4.326   5.026   5.038   5.062   5.069
  5.093   5.100   5.145   5.167   5.359   5.368   5.400   5.418
  5.440   5.458   5.542   5.629   5.642   5.659   5.673   5.739
  5.878  23.742  23.765  23.786  23.811  23.827  23.840  49.877
 49.888  49.912  49.914  49.950  49.956  50.024
 --------------------------------------------------------------

          Ground-State Mulliken Net Atomic Charges

     Atom                 Charge (a.u.)
  ----------------------------------------
      1 C                    -0.076111
      2 C                    -0.567213
      3 O                    -0.160947
      4 H                     0.278904
      5 C                    -0.176347
      6 O                    -0.278185
      7 H                     0.247456
      8 C                    -0.394890
      9 H                     0.206117
     10 H                     0.165143
     11 O                    -0.301000
     12 C                    -0.109761
     13 C                    -0.287052
     14 O                    -0.254542
     15 H                     0.245268
     16 O                    -0.252080
     17 H                     0.285342
     18 O                    -0.104165
     19 H                     0.297091
     20 H                     0.288260
     21 H                     0.265654
     22 O                    -0.201095
     23 H                     0.326640
     24 H                     0.292231
     25 H                     0.265284
  ----------------------------------------
  Sum of atomic charges =    -0.000000

 -----------------------------------------------------------------
                    Cartesian Multipole Moments
 -----------------------------------------------------------------
    Charge (ESU x 10^10)
                -0.0000
    Dipole Moment (Debye)
         X      -4.5308      Y      -0.7839      Z      -3.1343
       Tot       5.5648
    Quadrupole Moments (Debye-Ang)
        XX     -75.6957     XY     -10.1337     YY     -82.3301
        XZ      -0.8286     YZ      -5.1005     ZZ     -78.0583
    Octopole Moments (Debye-Ang^2)
       XXX     -90.4465    XXY      -3.9298    XYY     -23.2873
       YYY      -0.5202    XXZ     -34.3495    XYZ       0.5517
       YYZ     -12.1329    XZZ      -9.5014    YZZ      -4.2401
       ZZZ     -15.5378
    Hexadecapole Moments (Debye-Ang^3)
      XXXX   -2279.6896   XXXY    -158.6817   XXYY    -503.9047
      XYYY     -12.1414   YYYY    -704.7795   XXXZ      71.4570
      XXYZ     -65.2555   XYYZ      -2.4582   YYYZ      11.7049
      XXZZ    -489.2376   XYZZ      -8.7933   YYZZ    -167.6279
      XZZZ     -26.0400   YZZZ      -6.8375   ZZZZ    -290.3041
 -----------------------------------------------------------------
 Calculating analytic gradient of the SCF energy
 Gradient of SCF Energy
            1           2           3           4           5           6
    1  -0.0000512  -0.0000081  -0.0000328  -0.0000191  -0.0000271   0.0000863
    2  -0.0000291   0.0000084  -0.0000456  -0.0000016   0.0000149  -0.0000120
    3   0.0000294  -0.0000216   0.0000671  -0.0000101   0.0000219  -0.0000504
            7           8           9          10          11          12
    1  -0.0000062  -0.0000040   0.0000238   0.0000057   0.0000360  -0.0000592
    2   0.0000081  -0.0000104   0.0000182   0.0000333   0.0000267   0.0000203
    3   0.0000113  -0.0000306   0.0000196  -0.0000041   0.0000901  -0.0000217
           13          14          15          16          17          18
    1   0.0000091   0.0000623   0.0000183  -0.0000755  -0.0000217   0.0000433
    2  -0.0000117   0.0000150  -0.0000015  -0.0001392  -0.0000378   0.0000705
    3   0.0000234  -0.0000127   0.0000119   0.0000073  -0.0000182  -0.0000079
           19          20          21          22          23          24
    1   0.0000142  -0.0000127   0.0000047   0.0000266  -0.0000090  -0.0000016
    2  -0.0000061   0.0000581   0.0000222   0.0000055   0.0000769  -0.0000465
    3  -0.0000393   0.0000097  -0.0000482   0.0000159  -0.0000208  -0.0000243
           25
    1  -0.0000020
    2  -0.0000369
    3   0.0000023
 Max gradient component =       1.392E-04
 RMS gradient           =       3.696E-05
 Gradient time:  CPU 247.52 s  wall 303.33 s
 Geometry Optimization Parameters
   NAtoms,    NIC,     NZ,  NCons,   NDum,   NFix, NCnnct, MaxDiis
       25     172       0       0       0       0       0       0

 Cartesian Hessian Update
 Hessian Updated using BFGS Update


** GEOMETRY OPTIMIZATION IN DELOCALIZED INTERNAL COORDINATES **
   Searching for a Minimum

   Optimization Cycle:  13

                       Coordinates (Angstroms)
     ATOM                X               Y               Z
      1  C         0.4773101816   -0.8173413434    0.5827161074
      2  C        -0.4664041766    0.1680961194   -0.1583828287
      3  O        -0.1176133679    1.5258664499    0.0937618316
      4  H        -0.4399072729   -0.0579702482   -1.2321788714
      5  C        -1.9187473075    0.0515150589    0.3307429853
      6  O        -2.3676103503   -1.2909977960    0.1113452271
      7  H        -1.9430576851    0.2750930503    1.4057777628
      8  C        -2.8529502239    1.0207407265   -0.3837315714
      9  H        -2.5881586162    2.0491436773   -0.1305704093
     10  H        -2.7761572037    0.8766295844   -1.4689998423
     11  O        -4.1701063264    0.6889288035    0.0771774657
     12  C         1.9562140057   -0.7690968144    0.1346501957
     13  C         2.6108379219    0.6009706301    0.2900366189
     14  O         0.1271299390   -2.1743719988    0.3173331288
     15  H         0.4385580416   -0.5946445439    1.6561669605
     16  O         2.0707255061   -1.1658118036   -1.2302714373
     17  H         2.5039189863   -1.4621249683    0.7810261263
     18  O         2.7848453925    1.2654725447   -0.8814404929
     19  H         0.6295257710    1.7950071729   -0.4519920209
     20  H        -3.3227054450   -1.3009763331    0.2588110858
     21  H        -4.8213208451    1.2013149812   -0.4097369002
     22  O         2.9183960414    1.0719533669    1.3461892304
     23  H        -0.8422296695   -2.2475450579    0.3186446652
     24  H         1.4952617091   -1.9365711468   -1.3426437339
     25  H         2.6146875605    0.6292063563   -1.6007342181
   Point Group: c1    Number of degrees of freedom:    69


   Energy is   -762.671810706

 Hessian Updated using BFGS Update

 69 Hessian modes will be used to form the next step
  Hessian Eigenvalues:
     0.004220    0.005556    0.005845    0.005950    0.010009    0.011399
     0.011530    0.012550    0.015029    0.017605    0.028400    0.041020
     0.042305    0.044245    0.046630    0.049768    0.050339    0.052478
     0.054318    0.057535    0.060727    0.063962    0.073858    0.075692
     0.079197    0.081649    0.106468    0.133382    0.142683    0.158703
     0.159972    0.160614    0.160825    0.164215    0.167536    0.170637
     0.180352    0.192652    0.196227    0.207911    0.219279    0.244625
     0.252570    0.269413    0.272795    0.283492    0.297502    0.324156
     0.332285    0.335450    0.336097    0.336928    0.339614    0.342012
     0.345151    0.404972    0.406555    0.416186    0.419222    0.430666
     0.452653    0.473706    0.510452    0.516290    0.522122    0.524442
     0.529154    0.536235    1.024400

 Minimum Search - Taking Simple RFO Step
 Searching for Lamda that Minimizes Along All modes
 Value Taken    Lamda =  -0.00000236
 Step Taken.  Stepsize is  0.016943

                             Maximum     Tolerance    Cnvgd?
         Gradient           0.000184      0.000300     YES
         Displacement       0.005703      0.001200      NO
         Energy change     -0.000009      0.000001      NO


 New Cartesian Coordinates Obtained by Inverse Iteration

 Displacement from previous Coordinates is:  0.041838
 ----------------------------------------------------------------
             Standard Nuclear Orientation (Angstroms)
    I     Atom           X                Y                Z
 ----------------------------------------------------------------
    1      C       0.4768155505    -0.8185883198     0.5809386222
    2      C      -0.4669747918     0.1669872644    -0.1599608975
    3      O      -0.1165658499     1.5248520840     0.0899213508
    4      H      -0.4417411039    -0.0604177248    -1.2334643556
    5      C      -1.9188966170     0.0525862747     0.3312426060
    6      O      -2.3688912719    -1.2905975670     0.1178811688
    7      H      -1.9415174656     0.2801754791     1.4054311911
    8      C      -2.8536112598     1.0197963975    -0.3854293125
    9      H      -2.5879132122     2.0489368366    -0.1363806803
   10      H      -2.7784129416     0.8716617085    -1.4702392712
   11      O      -4.1704974086     0.6905792939     0.0782260224
   12      C       1.9561375922    -0.7690011099     0.1339273697
   13      C       2.6103456804     0.6007167971     0.2931207325
   14      O       0.1269447993    -2.1757856964     0.3150840308
   15      H       0.4374237952    -0.5965158443     1.6544526334
   16      O       2.0723371151    -1.1617248355    -1.2320290637
   17      H       2.5035766038    -1.4633554729     0.7790646567
   18      O       2.7869267003     1.2672081371    -0.8767885073
   19      H       0.6311744713     1.7924596480    -0.4556328537
   20      H      -3.3237264733    -1.3002256562     0.2666865922
   21      H      -4.8220270753     1.2036832657    -0.4073639707
   22      O       2.9155320170     1.0697590817     1.3507553999
   23      H      -0.8422431621    -2.2506951560     0.3194858146
   24      H       1.4974878621    -1.9323949065    -1.3474761835
   25      H       2.6187590128     0.6323864887    -1.5977560303
 ----------------------------------------------------------------
 Molecular Point Group                 C1    NOp =  1
 Largest Abelian Subgroup              C1    NOp =  1
 Nuclear Repulsion Energy =   919.7086980287 hartrees
 There are       52 alpha and       52 beta electrons
 Applying Cartesian multipole field
    Component          Value
    ---------          -----
     (2,0,0)        1.00000E-11
     (0,2,0)        2.00000E-11
     (0,0,2)       -3.00000E-11
 Nucleus-field energy     =     0.0000000247 hartrees
 Requested basis set is 6-311++G(d,p)
 There are 138 shells and 370 basis functions
 A cutoff of  1.0D-11 yielded   8076 shell pairs
 There are     57654 function pairs (     61484 Cartesian)
 Smallest overlap matrix eigenvalue = 3.73E-06
 Guess MOs from SCF MO coefficient file
 Reading MOs from coefficient file
 Reading MOs from coefficient file
 A restricted hybrid HF-DFT SCF calculation will be
 performed using Pulay DIIS extrapolation
 Exchange:     0.2000 Hartree-Fock + 0.0800 Slater + 0.7200 B88
 Correlation:  0.1900 VWN1RPA + 0.8100 LYP
 Using SG-1 standard quadrature grid
 SCF converges when DIIS error is below 1.0E-08
 Geometry optimization detected.  Setting ReadMinima to 0
 Setting SaveMinima to 0
 ---------------------------------------
  Cycle       Energy         DIIS Error
 ---------------------------------------
    1    -762.6716448591      6.55E-05
    2    -762.6718105991      8.73E-06
    3    -762.6718094106      1.29E-05
    4    -762.6718117392      3.09E-06
    5    -762.6718120358      1.37E-06
    6    -762.6718119782      3.16E-07
    7    -762.6718119913      1.06E-07
    8    -762.6718119967      1.78E-08
    9    -762.6718119908      5.21E-09 Convergence criterion met
 ---------------------------------------
 SCF time:  CPU 465.95 s  wall 556.53 s
 SCF   energy in the final basis set = -762.6718119908
 Total energy in the final basis set = -762.6718119908

 --------------------------------------------------------------

                    Orbital Energies (a.u.)
 --------------------------------------------------------------

 Alpha MOs
 -- Occupied --
-19.182 -19.161 -19.157 -19.156 -19.149 -19.139 -19.126 -10.319
-10.260 -10.255 -10.252 -10.252 -10.241  -1.125  -1.077  -1.068
 -1.054  -1.046  -1.043  -1.033  -0.805  -0.779  -0.721  -0.664
 -0.626  -0.617  -0.578  -0.569  -0.555  -0.541  -0.524  -0.510
 -0.497  -0.490  -0.463  -0.459  -0.448  -0.444  -0.422  -0.404
 -0.402  -0.394  -0.388  -0.384  -0.351  -0.342  -0.331  -0.317
 -0.312  -0.307  -0.296  -0.288
 -- Virtual --
 -0.028  -0.020  -0.016  -0.006   0.004   0.015   0.022   0.027
  0.035   0.044   0.048   0.061   0.062   0.068   0.074   0.077
  0.081   0.086   0.100   0.104   0.109   0.111   0.116   0.118
  0.121   0.123   0.124   0.131   0.136   0.139   0.141   0.145
  0.150   0.157   0.158   0.162   0.169   0.171   0.181   0.187
  0.191   0.195   0.201   0.212   0.217   0.221   0.227   0.232
  0.236   0.237   0.242   0.246   0.254   0.255   0.259   0.267
  0.272   0.278   0.283   0.287   0.291   0.298   0.304   0.306
  0.314   0.316   0.320   0.324   0.331   0.334   0.341   0.346
  0.347   0.354   0.366   0.371   0.383   0.384   0.388   0.399
  0.405   0.407   0.418   0.423   0.432   0.441   0.449   0.472
  0.473   0.491   0.500   0.522   0.534   0.539   0.565   0.573
  0.585   0.592   0.603   0.619   0.624   0.638   0.646   0.654
  0.667   0.669   0.684   0.689   0.702   0.711   0.715   0.727
  0.741   0.754   0.765   0.770   0.784   0.806   0.867   0.883
  0.913   0.948   0.967   0.985   0.995   1.025   1.046   1.065
  1.072   1.081   1.101   1.109   1.125   1.128   1.134   1.153
  1.159   1.168   1.183   1.194   1.200   1.203   1.220   1.223
  1.243   1.251   1.261   1.264   1.308   1.311   1.341   1.355
  1.361   1.383   1.398   1.414   1.448   1.456   1.461   1.485
  1.500   1.527   1.534   1.540   1.552   1.563   1.569   1.572
  1.587   1.603   1.613   1.622   1.628   1.648   1.655   1.669
  1.686   1.696   1.708   1.733   1.748   1.753   1.761   1.766
  1.785   1.819   1.838   1.863   1.883   1.890   1.918   1.933
  1.947   1.983   2.011   2.026   2.042   2.063   2.070   2.078
  2.092   2.123   2.133   2.145   2.168   2.203   2.216   2.231
  2.247   2.278   2.334   2.339   2.362   2.465   2.493   2.506
  2.550   2.573   2.583   2.591   2.610   2.619   2.630   2.655
  2.701   2.724   2.744   2.814   2.823   2.826   2.843   2.852
  2.860   2.878   2.894   2.922   2.941   2.947   2.971   2.984
  3.008   3.059   3.075   3.100   3.114   3.118   3.126   3.150
  3.154   3.180   3.182   3.200   3.208   3.219   3.259   3.260
  3.284   3.314   3.356   3.359   3.369   3.391   3.408   3.494
  3.564   3.691   3.789   3.828   3.850   3.873   3.886   3.896
  3.912   3.935   3.955   3.973   3.986   4.007   4.043   4.111
  4.136   4.161   4.242   4.326   5.027   5.038   5.062   5.069
  5.092   5.100   5.145   5.167   5.359   5.368   5.400   5.417
  5.440   5.458   5.542   5.629   5.642   5.659   5.673   5.739
  5.879  23.742  23.765  23.786  23.811  23.827  23.840  49.877
 49.888  49.912  49.914  49.950  49.956  50.025
 --------------------------------------------------------------

          Ground-State Mulliken Net Atomic Charges

     Atom                 Charge (a.u.)
  ----------------------------------------
      1 C                    -0.078547
      2 C                    -0.563399
      3 O                    -0.161111
      4 H                     0.278457
      5 C                    -0.175291
      6 O                    -0.278526
      7 H                     0.247451
      8 C                    -0.395465
      9 H                     0.206155
     10 H                     0.165061
     11 O                    -0.301083
     12 C                    -0.110639
     13 C                    -0.286719
     14 O                    -0.254286
     15 H                     0.245220
     16 O                    -0.251977
     17 H                     0.285464
     18 O                    -0.104584
     19 H                     0.296984
     20 H                     0.288163
     21 H                     0.265648
     22 O                    -0.201077
     23 H                     0.326432
     24 H                     0.292268
     25 H                     0.265400
  ----------------------------------------
  Sum of atomic charges =     0.000000

 -----------------------------------------------------------------
                    Cartesian Multipole Moments
 -----------------------------------------------------------------
    Charge (ESU x 10^10)
                 0.0000
    Dipole Moment (Debye)
         X      -4.5198      Y      -0.7881      Z      -3.1426
       Tot       5.5611
    Quadrupole Moments (Debye-Ang)
        XX     -75.6578     XY     -10.1343     YY     -82.3279
        XZ      -0.8741     YZ      -5.1034     ZZ     -78.0562
    Octopole Moments (Debye-Ang^2)
       XXX     -90.2868    XXY      -3.8651    XYY     -23.2781
       YYY      -0.5390    XXZ     -34.3674    XYZ       0.5540
       YYZ     -12.1545    XZZ      -9.4938    YZZ      -4.2804
       ZZZ     -15.7125
    Hexadecapole Moments (Debye-Ang^3)
      XXXX   -2279.4290   XXXY    -158.8337   XXYY    -503.7054
      XYYY     -12.1636   YYYY    -704.7102   XXXZ      70.7877
      XXYZ     -65.3301   XYYZ      -2.5992   YYYZ      11.6613
      XXZZ    -489.4217   XYZZ      -8.7407   YYZZ    -167.5124
      XZZZ     -26.2431   YZZZ      -6.7203   ZZZZ    -290.7673
 -----------------------------------------------------------------
 Calculating analytic gradient of the SCF energy
 Gradient of SCF Energy
            1           2           3           4           5           6
    1   0.0000286  -0.0000318   0.0001267  -0.0000038   0.0000437  -0.0000689
    2   0.0000183   0.0000208   0.0000161  -0.0000004   0.0000505   0.0000082
    3  -0.0000421   0.0000286  -0.0000218   0.0000221  -0.0000334   0.0000051
            7           8           9          10          11          12
    1  -0.0000088   0.0000530  -0.0000027  -0.0000039  -0.0000596   0.0000721
    2  -0.0000070   0.0000318   0.0000023   0.0000254   0.0001008   0.0000368
    3  -0.0000087   0.0000072   0.0000076   0.0000191  -0.0000149  -0.0000017
           13          14          15          16          17          18
    1   0.0000542  -0.0001153  -0.0000136   0.0000244  -0.0000117  -0.0000271
    2  -0.0000362  -0.0000384  -0.0000156  -0.0000055   0.0000013  -0.0000316
    3   0.0000336   0.0000950  -0.0000159  -0.0000225  -0.0000076  -0.0000080
           19          20          21          22          23          24
    1  -0.0000292   0.0000030   0.0000126  -0.0000199  -0.0000315  -0.0000067
    2   0.0000105  -0.0000326  -0.0000261  -0.0000380  -0.0001074   0.0000131
    3   0.0000199   0.0000044   0.0000187  -0.0000621  -0.0000276   0.0000029
           25
    1   0.0000162
    2   0.0000028
    3   0.0000021
 Max gradient component =       1.267E-04
 RMS gradient           =       3.910E-05
 Gradient time:  CPU 247.33 s  wall 306.45 s
 Geometry Optimization Parameters
   NAtoms,    NIC,     NZ,  NCons,   NDum,   NFix, NCnnct, MaxDiis
       25     172       0       0       0       0       0       0

 Cartesian Hessian Update
 Hessian Updated using BFGS Update


** GEOMETRY OPTIMIZATION IN DELOCALIZED INTERNAL COORDINATES **
   Searching for a Minimum

   Optimization Cycle:  14

                       Coordinates (Angstroms)
     ATOM                X               Y               Z
      1  C         0.4768155505   -0.8185883198    0.5809386222
      2  C        -0.4669747918    0.1669872644   -0.1599608975
      3  O        -0.1165658499    1.5248520840    0.0899213508
      4  H        -0.4417411039   -0.0604177248   -1.2334643556
      5  C        -1.9188966170    0.0525862747    0.3312426060
      6  O        -2.3688912719   -1.2905975670    0.1178811688
      7  H        -1.9415174656    0.2801754791    1.4054311911
      8  C        -2.8536112598    1.0197963975   -0.3854293125
      9  H        -2.5879132122    2.0489368366   -0.1363806803
     10  H        -2.7784129416    0.8716617085   -1.4702392712
     11  O        -4.1704974086    0.6905792939    0.0782260224
     12  C         1.9561375922   -0.7690011099    0.1339273697
     13  C         2.6103456804    0.6007167971    0.2931207325
     14  O         0.1269447993   -2.1757856964    0.3150840308
     15  H         0.4374237952   -0.5965158443    1.6544526334
     16  O         2.0723371151   -1.1617248355   -1.2320290637
     17  H         2.5035766038   -1.4633554729    0.7790646567
     18  O         2.7869267003    1.2672081371   -0.8767885073
     19  H         0.6311744713    1.7924596480   -0.4556328537
     20  H        -3.3237264733   -1.3002256562    0.2666865922
     21  H        -4.8220270753    1.2036832657   -0.4073639707
     22  O         2.9155320170    1.0697590817    1.3507553999
     23  H        -0.8422431621   -2.2506951560    0.3194858146
     24  H         1.4974878621   -1.9323949065   -1.3474761835
     25  H         2.6187590128    0.6323864887   -1.5977560303
   Point Group: c1    Number of degrees of freedom:    69


   Energy is   -762.671811991

 Hessian Updated using BFGS Update

 69 Hessian modes will be used to form the next step
  Hessian Eigenvalues:
     0.002852    0.005576    0.005834    0.005964    0.009454    0.011415
     0.011585    0.012436    0.015210    0.017628    0.028345    0.040999
     0.044029    0.044146    0.047824    0.050308    0.051096    0.053875
     0.055326    0.057533    0.060725    0.064100    0.073920    0.075525
     0.079275    0.082843    0.106658    0.133379    0.149977    0.159901
     0.160498    0.160563    0.162453    0.164587    0.168413    0.179907
     0.190316    0.193783    0.196183    0.209594    0.221484    0.248578
     0.257770    0.272368    0.279820    0.288249    0.301738    0.323843
     0.334168    0.335618    0.336097    0.336956    0.339968    0.341978
     0.349667    0.404780    0.406957    0.419182    0.428590    0.443579
     0.472998    0.478678    0.510703    0.520112    0.522544    0.524840
     0.532281    0.537484    1.026931

 Minimum Search - Taking Simple RFO Step
 Searching for Lamda that Minimizes Along All modes
 Value Taken    Lamda =   0.00000000
 Step Taken.  Stepsize is  0.010947

                             Maximum     Tolerance    Cnvgd?
         Gradient           0.000176      0.000300     YES
         Displacement       0.004350      0.001200      NO
         Energy change     -0.000001      0.000001      NO


 New Cartesian Coordinates Obtained by Inverse Iteration

 Displacement from previous Coordinates is:  0.022777
 ----------------------------------------------------------------
             Standard Nuclear Orientation (Angstroms)
    I     Atom           X                Y                Z
 ----------------------------------------------------------------
    1      C       0.4766135195    -0.8187961888     0.5801984620
    2      C      -0.4672073698     0.1667764407    -0.1606040625
    3      O      -0.1166791384     1.5247617216     0.0883285096
    4      H      -0.4424478340    -0.0611920664    -1.2340196675
    5      C      -1.9188179746     0.0531529864     0.3316423782
    6      O      -2.3690351998    -1.2904391750     0.1217154421
    7      H      -1.9406946249     0.2833490592     1.4053002254
    8      C      -2.8539856831     1.0186073283    -0.3867126434
    9      H      -2.5879000214     2.0483346860    -0.1404320266
   10      H      -2.7796625505     0.8677211160    -1.4712272077
   11      O      -4.1704380432     0.6905860702     0.0788671114
   12      C       1.9558692674    -0.7689434032     0.1336250794
   13      C       2.6104612947     0.6003855907     0.2948149502
   14      O       0.1271095090    -2.1756428361     0.3126381226
   15      H       0.4368632786    -0.5976643434     1.6539082737
   16      O       2.0721476963    -1.1598891071    -1.2328309530
   17      H       2.5030074794    -1.4643473793     0.7779241374
   18      O       2.7887201907     1.2678037630    -0.8742889423
   19      H       0.6316616627     1.7915534970    -0.4568455884
   20      H      -3.3238636692    -1.2993341165     0.2706471902
   21      H      -4.8221342148     1.2045984136    -0.4055899869
   22      O       2.9150643922     1.0680918585     1.3532367664
   23      H      -0.8420706435    -2.2503246117     0.3187594039
   24      H       1.4974089237    -1.9304899726    -1.3493625980
   25      H       2.6204523198     0.6338271365    -1.5959953114
 ----------------------------------------------------------------
 Molecular Point Group                 C1    NOp =  1
 Largest Abelian Subgroup              C1    NOp =  1
 Nuclear Repulsion Energy =   919.7235044006 hartrees
 There are       52 alpha and       52 beta electrons
 Applying Cartesian multipole field
    Component          Value
    ---------          -----
     (2,0,0)        1.00000E-11
     (0,2,0)        2.00000E-11
     (0,0,2)       -3.00000E-11
 Nucleus-field energy     =     0.0000000246 hartrees
 Requested basis set is 6-311++G(d,p)
 There are 138 shells and 370 basis functions
 A cutoff of  1.0D-11 yielded   8075 shell pairs
 There are     57650 function pairs (     61480 Cartesian)
 Smallest overlap matrix eigenvalue = 3.73E-06
 Guess MOs from SCF MO coefficient file
 Reading MOs from coefficient file
 Reading MOs from coefficient file
 A restricted hybrid HF-DFT SCF calculation will be
 performed using Pulay DIIS extrapolation
 Exchange:     0.2000 Hartree-Fock + 0.0800 Slater + 0.7200 B88
 Correlation:  0.1900 VWN1RPA + 0.8100 LYP
 Using SG-1 standard quadrature grid
 SCF converges when DIIS error is below 1.0E-08
 Geometry optimization detected.  Setting ReadMinima to 0
 Setting SaveMinima to 0
 ---------------------------------------
  Cycle       Energy         DIIS Error
 ---------------------------------------
    1    -762.6718266409      3.66E-05
    2    -762.6718120715      4.12E-06
    3    -762.6718118542      5.23E-06
    4    -762.6718122198      1.89E-06
    5    -762.6718122642      5.76E-07
    6    -762.6718122504      1.91E-07
    7    -762.6718122686      4.63E-08
    8    -762.6718122653      1.03E-08
    9    -762.6718122619      2.15E-09 Convergence criterion met
 ---------------------------------------
 SCF time:  CPU 449.71 s  wall 546.63 s
 SCF   energy in the final basis set = -762.6718122619
 Total energy in the final basis set = -762.6718122619

 --------------------------------------------------------------

                    Orbital Energies (a.u.)
 --------------------------------------------------------------

 Alpha MOs
 -- Occupied --
-19.182 -19.161 -19.157 -19.156 -19.149 -19.139 -19.126 -10.319
-10.260 -10.255 -10.252 -10.252 -10.241  -1.125  -1.077  -1.068
 -1.054  -1.046  -1.043  -1.033  -0.805  -0.779  -0.721  -0.664
 -0.626  -0.617  -0.578  -0.569  -0.555  -0.541  -0.524  -0.510
 -0.497  -0.490  -0.463  -0.459  -0.448  -0.444  -0.422  -0.404
 -0.402  -0.394  -0.388  -0.384  -0.351  -0.342  -0.331  -0.317
 -0.312  -0.307  -0.296  -0.288
 -- Virtual --
 -0.028  -0.020  -0.016  -0.006   0.004   0.015   0.022   0.027
  0.035   0.044   0.048   0.061   0.062   0.068   0.074   0.077
  0.081   0.086   0.100   0.104   0.109   0.111   0.116   0.118
  0.121   0.123   0.124   0.131   0.136   0.139   0.141   0.145
  0.150   0.157   0.158   0.162   0.169   0.171   0.181   0.187
  0.191   0.195   0.201   0.212   0.217   0.221   0.227   0.232
  0.236   0.237   0.242   0.246   0.254   0.255   0.259   0.267
  0.272   0.278   0.283   0.287   0.291   0.298   0.304   0.306
  0.314   0.316   0.321   0.324   0.331   0.334   0.341   0.346
  0.347   0.354   0.366   0.371   0.383   0.384   0.388   0.399
  0.405   0.407   0.418   0.423   0.432   0.441   0.449   0.472
  0.473   0.491   0.500   0.522   0.534   0.539   0.565   0.573
  0.585   0.592   0.603   0.619   0.624   0.638   0.647   0.655
  0.667   0.669   0.684   0.689   0.702   0.711   0.715   0.727
  0.741   0.754   0.765   0.770   0.784   0.806   0.867   0.883
  0.913   0.948   0.967   0.985   0.995   1.025   1.046   1.065
  1.072   1.081   1.101   1.109   1.124   1.128   1.134   1.153
  1.159   1.168   1.183   1.194   1.200   1.204   1.220   1.223
  1.243   1.251   1.261   1.264   1.308   1.311   1.341   1.355
  1.361   1.383   1.398   1.415   1.448   1.456   1.461   1.485
  1.500   1.527   1.534   1.540   1.552   1.563   1.569   1.572
  1.587   1.603   1.613   1.622   1.628   1.648   1.655   1.668
  1.686   1.697   1.708   1.733   1.748   1.753   1.761   1.766
  1.785   1.819   1.838   1.863   1.883   1.890   1.918   1.933
  1.947   1.983   2.011   2.027   2.042   2.063   2.070   2.078
  2.092   2.123   2.133   2.145   2.168   2.203   2.216   2.231
  2.247   2.278   2.334   2.339   2.362   2.465   2.493   2.506
  2.550   2.573   2.583   2.592   2.610   2.619   2.630   2.655
  2.701   2.724   2.744   2.814   2.824   2.826   2.843   2.851
  2.860   2.878   2.894   2.922   2.941   2.947   2.971   2.984
  3.008   3.059   3.075   3.100   3.114   3.118   3.126   3.150
  3.154   3.180   3.182   3.200   3.208   3.219   3.258   3.261
  3.284   3.314   3.356   3.359   3.370   3.391   3.408   3.494
  3.564   3.691   3.789   3.828   3.850   3.874   3.886   3.896
  3.912   3.935   3.955   3.973   3.986   4.007   4.043   4.111
  4.136   4.161   4.242   4.326   5.026   5.038   5.062   5.069
  5.092   5.100   5.145   5.167   5.359   5.368   5.400   5.418
  5.440   5.458   5.542   5.629   5.642   5.659   5.673   5.739
  5.879  23.742  23.765  23.786  23.811  23.827  23.840  49.877
 49.888  49.912  49.914  49.950  49.956  50.025
 --------------------------------------------------------------

          Ground-State Mulliken Net Atomic Charges

     Atom                 Charge (a.u.)
  ----------------------------------------
      1 C                    -0.079397
      2 C                    -0.562148
      3 O                    -0.160997
      4 H                     0.278374
      5 C                    -0.175124
      6 O                    -0.278546
      7 H                     0.247517
      8 C                    -0.395768
      9 H                     0.206217
     10 H                     0.165045
     11 O                    -0.300973
     12 C                    -0.111099
     13 C                    -0.286603
     14 O                    -0.254242
     15 H                     0.245198
     16 O                    -0.251973
     17 H                     0.285440
     18 O                    -0.104620
     19 H                     0.296730
     20 H                     0.288129
     21 H                     0.265670
     22 O                    -0.201116
     23 H                     0.326591
     24 H                     0.292275
     25 H                     0.265418
  ----------------------------------------
  Sum of atomic charges =    -0.000000

 -----------------------------------------------------------------
                    Cartesian Multipole Moments
 -----------------------------------------------------------------
    Charge (ESU x 10^10)
                 0.0000
    Dipole Moment (Debye)
         X      -4.5201      Y      -0.7868      Z      -3.1452
       Tot       5.5626
    Quadrupole Moments (Debye-Ang)
        XX     -75.6490     XY     -10.1431     YY     -82.3280
        XZ      -0.8928     YZ      -5.1052     ZZ     -78.0603
    Octopole Moments (Debye-Ang^2)
       XXX     -90.3488    XXY      -3.8049    XYY     -23.2573
       YYY      -0.5203    XXZ     -34.3721    XYZ       0.5304
       YYZ     -12.1595    XZZ      -9.5126    YZZ      -4.2981
       ZZZ     -15.7938
    Hexadecapole Moments (Debye-Ang^3)
      XXXX   -2279.4831   XXXY    -159.2019   XXYY    -503.5893
      XYYY     -12.2913   YYYY    -704.4198   XXXZ      70.2504
      XXYZ     -65.3228   XYYZ      -2.6496   YYYZ      11.5761
      XXZZ    -489.5999   XYZZ      -8.7267   YYZZ    -167.4103
      XZZZ     -26.3903   YZZZ      -6.7308   ZZZZ    -291.0228
 -----------------------------------------------------------------
 Calculating analytic gradient of the SCF energy
 Gradient of SCF Energy
            1           2           3           4           5           6
    1  -0.0000177  -0.0000183   0.0000675  -0.0000015   0.0000211  -0.0000506
    2   0.0000044  -0.0000010  -0.0000034   0.0000029   0.0000276   0.0000065
    3  -0.0000083  -0.0000012   0.0000040   0.0000064  -0.0000123  -0.0000040
            7           8           9          10          11          12
    1  -0.0000043   0.0000220   0.0000085   0.0000015  -0.0000181   0.0000281
    2   0.0000029   0.0000145   0.0000094   0.0000213   0.0000581  -0.0000210
    3  -0.0000015   0.0000011   0.0000084   0.0000090   0.0000065  -0.0000021
           13          14          15          16          17          18
    1  -0.0000110  -0.0000037  -0.0000041   0.0000052  -0.0000067  -0.0000019
    2  -0.0000163  -0.0000073  -0.0000082   0.0000022  -0.0000120  -0.0000373
    3   0.0000230   0.0000401  -0.0000058  -0.0000104  -0.0000030  -0.0000076
           19          20          21          22          23          24
    1  -0.0000101  -0.0000012   0.0000108   0.0000120  -0.0000115  -0.0000153
    2  -0.0000008   0.0000030   0.0000040  -0.0000370  -0.0000092   0.0000016
    3  -0.0000026   0.0000054   0.0000060  -0.0000262  -0.0000196  -0.0000031
           25
    1  -0.0000007
    2  -0.0000050
    3  -0.0000023
 Max gradient component =       6.750E-05
 RMS gradient           =       1.778E-05
 Gradient time:  CPU 246.64 s  wall 305.63 s
 Geometry Optimization Parameters
   NAtoms,    NIC,     NZ,  NCons,   NDum,   NFix, NCnnct, MaxDiis
       25     172       0       0       0       0       0       0

 Cartesian Hessian Update
 Hessian Updated using BFGS Update


** GEOMETRY OPTIMIZATION IN DELOCALIZED INTERNAL COORDINATES **
   Searching for a Minimum

   Optimization Cycle:  15

                       Coordinates (Angstroms)
     ATOM                X               Y               Z
      1  C         0.4766135195   -0.8187961888    0.5801984620
      2  C        -0.4672073698    0.1667764407   -0.1606040625
      3  O        -0.1166791384    1.5247617216    0.0883285096
      4  H        -0.4424478340   -0.0611920664   -1.2340196675
      5  C        -1.9188179746    0.0531529864    0.3316423782
      6  O        -2.3690351998   -1.2904391750    0.1217154421
      7  H        -1.9406946249    0.2833490592    1.4053002254
      8  C        -2.8539856831    1.0186073283   -0.3867126434
      9  H        -2.5879000214    2.0483346860   -0.1404320266
     10  H        -2.7796625505    0.8677211160   -1.4712272077
     11  O        -4.1704380432    0.6905860702    0.0788671114
     12  C         1.9558692674   -0.7689434032    0.1336250794
     13  C         2.6104612947    0.6003855907    0.2948149502
     14  O         0.1271095090   -2.1756428361    0.3126381226
     15  H         0.4368632786   -0.5976643434    1.6539082737
     16  O         2.0721476963   -1.1598891071   -1.2328309530
     17  H         2.5030074794   -1.4643473793    0.7779241374
     18  O         2.7887201907    1.2678037630   -0.8742889423
     19  H         0.6316616627    1.7915534970   -0.4568455884
     20  H        -3.3238636692   -1.2993341165    0.2706471902
     21  H        -4.8221342148    1.2045984136   -0.4055899869
     22  O         2.9150643922    1.0680918585    1.3532367664
     23  H        -0.8420706435   -2.2503246117    0.3187594039
     24  H         1.4974089237   -1.9304899726   -1.3493625980
     25  H         2.6204523198    0.6338271365   -1.5959953114
   Point Group: c1    Number of degrees of freedom:    69


   Energy is   -762.671812262

 Hessian Updated using BFGS Update

 69 Hessian modes will be used to form the next step
  Hessian Eigenvalues:
     0.001928    0.005573    0.005828    0.005961    0.008997    0.011388
     0.011510    0.012426    0.015076    0.017581    0.029444    0.041065
     0.044029    0.045019    0.048258    0.050336    0.050925    0.053698
     0.056622    0.057607    0.060732    0.064167    0.073914    0.075669
     0.079300    0.082212    0.106574    0.133364    0.148704    0.159844
     0.160071    0.160641    0.160949    0.163937    0.168121    0.180140
     0.192305    0.195877    0.197457    0.210749    0.220754    0.248209
     0.257817    0.272683    0.277538    0.289140    0.300665    0.323417
     0.333685    0.335504    0.336092    0.336972    0.339833    0.341957
     0.346829    0.404925    0.406647    0.418921    0.428447    0.450829
     0.465181    0.473900    0.510504    0.518814    0.522446    0.524572
     0.530384    0.536526    1.025195

 Minimum Search - Taking Simple RFO Step
 Searching for Lamda that Minimizes Along All modes
 Value Taken    Lamda =   0.00000000
 Step Taken.  Stepsize is  0.012779

                             Maximum     Tolerance    Cnvgd?
         Gradient           0.000082      0.000300     YES
         Displacement       0.005692      0.001200      NO
         Energy change     -0.000000      0.000001     YES

 Final energy is   -762.67181226192304     


 ******************************
 **  OPTIMIZATION CONVERGED  **
 ******************************

                       Coordinates (Angstroms)
     ATOM                X               Y               Z
      1  C         0.4766135195   -0.8187961888    0.5801984620
      2  C        -0.4672073698    0.1667764407   -0.1606040625
      3  O        -0.1166791384    1.5247617216    0.0883285096
      4  H        -0.4424478340   -0.0611920664   -1.2340196675
      5  C        -1.9188179746    0.0531529864    0.3316423782
      6  O        -2.3690351998   -1.2904391750    0.1217154421
      7  H        -1.9406946249    0.2833490592    1.4053002254
      8  C        -2.8539856831    1.0186073283   -0.3867126434
      9  H        -2.5879000214    2.0483346860   -0.1404320266
     10  H        -2.7796625505    0.8677211160   -1.4712272077
     11  O        -4.1704380432    0.6905860702    0.0788671114
     12  C         1.9558692674   -0.7689434032    0.1336250794
     13  C         2.6104612947    0.6003855907    0.2948149502
     14  O         0.1271095090   -2.1756428361    0.3126381226
     15  H         0.4368632786   -0.5976643434    1.6539082737
     16  O         2.0721476963   -1.1598891071   -1.2328309530
     17  H         2.5030074794   -1.4643473793    0.7779241374
     18  O         2.7887201907    1.2678037630   -0.8742889423
     19  H         0.6316616627    1.7915534970   -0.4568455884
     20  H        -3.3238636692   -1.2993341165    0.2706471902
     21  H        -4.8221342148    1.2045984136   -0.4055899869
     22  O         2.9150643922    1.0680918585    1.3532367664
     23  H        -0.8420706435   -2.2503246117    0.3187594039
     24  H         1.4974089237   -1.9304899726   -1.3493625980
     25  H         2.6204523198    0.6338271365   -1.5959953114

Z-matrix Print:
$molecule
0 1
O 
H  1 0.963539
C  1 1.424416 2 110.868121
H  3 1.097636 1 111.306587 2 -42.408332 0
C  3 1.537007 1 104.295385 2 -159.337414 0
H  5 1.098276 3 108.445477 1 -61.126138 0
O  5 1.432482 3 108.616588 1 179.964079 0
H  7 0.966415 5 107.251859 3 -169.021366 0
C  5 1.524032 3 112.441165 1 58.736165 0
H  9 1.091693 5 109.976484 3 -65.655050 0
H  9 1.097480 5 109.702338 3 55.010772 0
O  9 1.434367 5 105.385078 3 174.071420 0
H  12 0.961049 9 109.659464 5 -174.168054 0
C  3 1.552720 1 111.849835 2 79.438016 0
H  14 1.096965 3 108.481904 1 57.552155 0
O  14 1.426455 3 111.428676 1 -179.336530 0
H  16 0.972073 14 108.432299 3 -40.673576 0
C  14 1.545998 3 115.044779 1 -63.646873 0
H  18 1.094563 14 106.724513 3 176.602565 0
O  18 1.426030 14 110.241005 3 -63.442157 0
H  20 0.968365 18 106.563499 14 -43.027553 0
C  18 1.526281 14 114.128802 3 58.546758 0
O  22 1.196574 18 123.591631 14 72.744987 0
O  22 1.357950 18 113.974174 14 -105.584821 0
H  24 0.975244 22 107.155229 18 -11.606488 0
$end


 --------------------------------------------------------------

                    Orbital Energies (a.u.)
 --------------------------------------------------------------

 Alpha MOs
 -- Occupied --
-19.182 -19.161 -19.157 -19.156 -19.149 -19.139 -19.126 -10.319
-10.260 -10.255 -10.252 -10.252 -10.241  -1.125  -1.077  -1.068
 -1.054  -1.046  -1.043  -1.033  -0.805  -0.779  -0.721  -0.664
 -0.626  -0.617  -0.578  -0.569  -0.555  -0.541  -0.524  -0.510
 -0.497  -0.490  -0.463  -0.459  -0.448  -0.444  -0.422  -0.404
 -0.402  -0.394  -0.388  -0.384  -0.351  -0.342  -0.331  -0.317
 -0.312  -0.307  -0.296  -0.288
 -- Virtual --
 -0.028  -0.020  -0.016  -0.006   0.004   0.015   0.022   0.027
  0.035   0.044   0.048   0.061   0.062   0.068   0.074   0.077
  0.081   0.086   0.100   0.104   0.109   0.111   0.116   0.118
  0.121   0.123   0.124   0.131   0.136   0.139   0.141   0.145
  0.150   0.157   0.158   0.162   0.169   0.171   0.181   0.187
  0.191   0.195   0.201   0.212   0.217   0.221   0.227   0.232
  0.236   0.237   0.242   0.246   0.254   0.255   0.259   0.267
  0.272   0.278   0.283   0.287   0.291   0.298   0.304   0.306
  0.314   0.316   0.321   0.324   0.331   0.334   0.341   0.346
  0.347   0.354   0.366   0.371   0.383   0.384   0.388   0.399
  0.405   0.407   0.418   0.423   0.432   0.441   0.449   0.472
  0.473   0.491   0.500   0.522   0.534   0.539   0.565   0.573
  0.585   0.592   0.603   0.619   0.624   0.638   0.647   0.655
  0.667   0.669   0.684   0.689   0.702   0.711   0.715   0.727
  0.741   0.754   0.765   0.770   0.784   0.806   0.867   0.883
  0.913   0.948   0.967   0.985   0.995   1.025   1.046   1.065
  1.072   1.081   1.101   1.109   1.124   1.128   1.134   1.153
  1.159   1.168   1.183   1.194   1.200   1.204   1.220   1.223
  1.243   1.251   1.261   1.264   1.308   1.311   1.341   1.355
  1.361   1.383   1.398   1.415   1.448   1.456   1.461   1.485
  1.500   1.527   1.534   1.540   1.552   1.563   1.569   1.572
  1.587   1.603   1.613   1.622   1.628   1.648   1.655   1.668
  1.686   1.697   1.708   1.733   1.748   1.753   1.761   1.766
  1.785   1.819   1.838   1.863   1.883   1.890   1.918   1.933
  1.947   1.983   2.011   2.027   2.042   2.063   2.070   2.078
  2.092   2.123   2.133   2.145   2.168   2.203   2.216   2.231
  2.247   2.278   2.334   2.339   2.362   2.465   2.493   2.506
  2.550   2.573   2.583   2.592   2.610   2.619   2.630   2.655
  2.701   2.724   2.744   2.814   2.824   2.826   2.843   2.851
  2.860   2.878   2.894   2.922   2.941   2.947   2.971   2.984
  3.008   3.059   3.075   3.100   3.114   3.118   3.126   3.150
  3.154   3.180   3.182   3.200   3.208   3.219   3.258   3.261
  3.284   3.314   3.356   3.359   3.370   3.391   3.408   3.494
  3.564   3.691   3.789   3.828   3.850   3.874   3.886   3.896
  3.912   3.935   3.955   3.973   3.986   4.007   4.043   4.111
  4.136   4.161   4.242   4.326   5.026   5.038   5.062   5.069
  5.092   5.100   5.145   5.167   5.359   5.368   5.400   5.418
  5.440   5.458   5.542   5.629   5.642   5.659   5.673   5.739
  5.879  23.742  23.765  23.786  23.811  23.827  23.840  49.877
 49.888  49.912  49.914  49.950  49.956  50.025
 --------------------------------------------------------------

          Ground-State Mulliken Net Atomic Charges

     Atom                 Charge (a.u.)
  ----------------------------------------
      1 C                    -0.079397
      2 C                    -0.562148
      3 O                    -0.160997
      4 H                     0.278374
      5 C                    -0.175124
      6 O                    -0.278546
      7 H                     0.247517
      8 C                    -0.395768
      9 H                     0.206217
     10 H                     0.165045
     11 O                    -0.300973
     12 C                    -0.111099
     13 C                    -0.286603
     14 O                    -0.254242
     15 H                     0.245198
     16 O                    -0.251973
     17 H                     0.285440
     18 O                    -0.104620
     19 H                     0.296730
     20 H                     0.288129
     21 H                     0.265670
     22 O                    -0.201116
     23 H                     0.326591
     24 H                     0.292275
     25 H                     0.265418
  ----------------------------------------
  Sum of atomic charges =    -0.000000

 -----------------------------------------------------------------
                    Cartesian Multipole Moments
 -----------------------------------------------------------------
    Charge (ESU x 10^10)
                 0.0000
    Dipole Moment (Debye)
         X      -4.5201      Y      -0.7868      Z      -3.1452
       Tot       5.5626
    Quadrupole Moments (Debye-Ang)
        XX     -75.6490     XY     -10.1431     YY     -82.3280
        XZ      -0.8928     YZ      -5.1052     ZZ     -78.0603
    Octopole Moments (Debye-Ang^2)
       XXX     -90.3488    XXY      -3.8049    XYY     -23.2573
       YYY      -0.5203    XXZ     -34.3721    XYZ       0.5304
       YYZ     -12.1595    XZZ      -9.5126    YZZ      -4.2981
       ZZZ     -15.7938
    Hexadecapole Moments (Debye-Ang^3)
      XXXX   -2279.4831   XXXY    -159.2019   XXYY    -503.5893
      XYYY     -12.2913   YYYY    -704.4198   XXXZ      70.2504
      XXYZ     -65.3228   XYYZ      -2.6496   YYYZ      11.5761
      XXZZ    -489.5999   XYZZ      -8.7267   YYZZ    -167.4103
      XZZZ     -26.3903   YZZZ      -6.7308   ZZZZ    -291.0228
 -----------------------------------------------------------------
Archival summary:
1\1\pikachu\OPT\ProcedureUnspecified\BasisUnspecified\7612\cher\TueDec1319:27:522016TueDec1319:27:522016\0\\#,OPT,ProcedureUnspecified,BasisUnspecified,\\0,1\O\H,1,0.963539\C,1,1.42442,2,110.868\H,3,1.09764,1,111.307,2,-42.4083,0\C,3,1.53701,1,104.295,2,-159.337,0\H,5,1.09828,3,108.445,1,-61.1261,0\O,5,1.43248,3,108.617,1,179.964,0\H,7,0.966415,5,107.252,3,-169.021,0\C,5,1.52403,3,112.441,1,58.7362,0\H,9,1.09169,5,109.976,3,-65.655,0\H,9,1.09748,5,109.702,3,55.0108,0\O,9,1.43437,5,105.385,3,174.071,0\H,12,0.961049,9,109.659,5,-174.168,0\C,3,1.55272,1,111.85,2,79.438,0\H,14,1.09696,3,108.482,1,57.5522,0\O,14,1.42646,3,111.429,1,-179.337,0\H,16,0.972073,14,108.432,3,-40.6736,0\C,14,1.546,3,115.045,1,-63.6469,0\H,18,1.09456,14,106.725,3,176.603,0\O,18,1.42603,14,110.241,3,-63.4422,0\H,20,0.968365,18,106.563,14,-43.0276,0\C,18,1.52628,14,114.129,3,58.5468,0\O,22,1.19657,18,123.592,14,72.745,0\O,22,1.35795,18,113.974,14,-105.585,0\H,24,0.975244,22,107.155,18,-11.6065,0\\\@

 Total job time:  14650.29s(wall), 12351.17s(cpu) 
 Tue Dec 13 19:27:52 2016

        *************************************************************
        *                                                           *
        *  Thank you very much for using Q-Chem.  Have a nice day.  *
        *                                                           *
        *************************************************************


 
User input: 2 of 3 
 
pikachu 127.0.1
Q-Chem Developer Version! Running on 127.0.1.*
                  Welcome to Q-Chem
     A Quantum Leap Into The Future Of Chemistry


 Q-Chem 4.4, Q-Chem, Inc., Pleasanton, CA (2016)

 Y. Shao,  Z. Gan,  E. Epifanovsky,  A. T. B. Gilbert,  M. Wormit,  
 J. Kussmann,  A. W. Lange,  A. Behn,  J. Deng,  X. Feng,  D. Ghosh,  
 M. Goldey,  P. R. Horn,  L. D. Jacobson,  I. Kaliman,  F. Rob,  
 R. Z. Khaliullin,  T. Kus,  A. Landau,  J. Liu,  E. I. Proynov,  Y. M. Rhee,  
 R. M. Richard,  M. A. Rohrdanz,  R. P. Steele,  E. J. Sundstrom,  
 H. L. Woodcock III,  P. M. Zimmerman,  D. Zuev,  B. Albrecht,  E. Alguire,  
 B. Austin,  S. A. Baeppler,  G. J. O. Beran,  Y. A. Bernard,  E. Berquist,  
 K. Brandhorst,  K. B. Bravaya,  S. T. Brown,  D. Casanova,  C.-M. Chang,  
 Y. Chen,  S. H. Chien,  K. D. Closser,  M. P. Coons,  D. L. Crittenden,  
 S. Dasgupta,  M. Diedenhofen,  R. A. DiStasio Jr.,  H. Do,  A. D. Dutoi,  
 R. G. Edgar,  P.-T. Fang,  S. Fatehi,  Q. Feng,  L. Fusti-Molnar,  
 A. Ghysels,  A. Golubeva-Zadorozhnaya,  J. Gomes,  A. Gunina,  
 M. W. D. Hanson-Heine,  P. H. P. Harbach,  A. W. Hauser,  J. E. Herr,  
 E. G. Hohenstein,  Z. C. Holden,  K. Hui,  T.-C. Jagau,  H. Ji,  B. Kaduk,  
 K. Khistyaev,  Jaehoon Kim,  Jihan Kim,  R. A. King,  P. Klunzinger,  
 K. Koh,  D. Kosenkov,  T. Kowalczyk,  C. M. Krauter,  A. Kunitsa,  
 K. U. Lao,  A. Laurent,  K. V. Lawler,  J. Lee,  D. Lefrancois,  S. Lehtola,  
 S. V. Levchenko,  C. Y. Lin,  Y.-S. Lin,  F. Liu,  E. Livshits,  
 R. C. Lochan,  A. Luenser,  P. Manohar,  S. F. Manzer,  S.-P. Mao,  Y. Mao,  
 N. Mardirossian,  A. V. Marenich,  L. A. Martinez-Martinez,  S. A. Maurer,  
 N. J. Mayhall,  J.-M. Mewes,  A. F. Morrison,  K. Nanda,  T. S. Nguyen-Beck,  
 C. M. Oana,  R. Olivares-Amaya,  D. P. O'Neill,  J. A. Parkhill,  
 T. M. Perrine,  R. Peverati,  P. A. Pieniazek,  F. Plasser,  A. Prociuk,  
 D. R. Rehn,  E. Rosta,  N. J. Russ,  N. Sergueev,  S. M. Sharada,  
 S. Sharma,  D. W. Small,  A. Sodt,  T. Stauch,  T. Stein,  D. Stuck,  
 Y.-C. Su,  A. J. W. Thom,  T. Tsuchimochi,  L. Vogt,  O. Vydrov,  T. Wang,  
 M. A. Watson,  J. Wenzel,  A. White,  C. F. Williams,  V. Vanovschi,  
 K. Yao,  S. Yeganeh,  S. R. Yost,  Z.-Q. You,  I. Y. Zhang,  X. Zhang,  
 Y. Zhao,  B. R. Brooks,  G. K. L. Chan,  D. M. Chipman,  C. J. Cramer,  
 W. A. Goddard III,  M. S. Gordon,  W. J. Hehre,  A. Klamt,  
 H. F. Schaefer III,  M. W. Schmidt,  C. D. Sherrill,  D. G. Truhlar,  
 A. Warshel,  X. Xu,  A. Aspuru-Guzik,  R. Baer,  A. T. Bell,  N. A. Besley,  
 J.-D. Chai,  A. Dreuw,  B. D. Dunietz,  T. R. Furlani,  S. R. Gwaltney,  
 C.-P. Hsu,  Y. Jung,  J. Kong,  D. S. Lambrecht,  W. Liang,  C. Ochsenfeld,  
 V. A. Rassolov,  L. V. Slipchenko,  J. E. Subotnik,  T. Van Voorhis,  
 J. M. Herbert,  A. I. Krylov,  P. M. W. Gill,  M. Head-Gordon

 Contributors to earlier versions of Q-Chem not listed above: 
 R. D. Adamson,  J. Baker,  E. F. C. Byrd,  A. K. Chakraborty,  C.-L. Cheng,  
 H. Dachsel,  R. J. Doerksen,  G. Hawkins,  A. Heyden,  S. Hirata,  
 G. Kedziora,  F. J. Keil,  C. Kelley,  P. P. Korambath,  W. Kurlancheek,  
 A. M. Lee,  M. S. Lee,  D. Liotard,  I. Lotan,  P. E. Maslen,  N. Nair,  
 D. Neuhauser,  R. Olson,  B. Peters,  J. Ritchie,  N. E. Schultz,  
 N. Shenvi,  A. C. Simmonett,  K. S. Thanthiriwatte,  Q. Wu,  W. Zhang

 Please cite Q-Chem as follows:
 Y. Shao et al., Mol. Phys. 113, 184-215 (2015)
 DOI: 10.1080/00268976.2014.952696

 Q-Chem 4.4.2 for Intel X86 EM64T Linux

 Parts of Q-Chem use Armadillo 5.200.1 (Boston Tea Smuggler).
 http://arma.sourceforge.net/

 Q-Chem begins on Tue Dec 13 19:27:52 2016  


Host: 0

     Scratch files written to /scratch/cher/qchem5830//
The previous job contains 0 fragments, simply inherited here
FILE_GEOM_ORG=        593

Checking the input file for inconsistencies... 	...done.

--------------------------------------------------------------
User input:
--------------------------------------------------------------

$molecule
   read
$end

$rem
   BASIS 6-311++G**
   JOB_TYPE FREQUENCY
   METHOD B3LYP
$end

--------------------------------------------------------------
 ----------------------------------------------------------------
             Standard Nuclear Orientation (Angstroms)
    I     Atom           X                Y                Z
 ----------------------------------------------------------------
    1      C       0.4771635190    -0.8186667189     0.5712502489
    2      C      -0.4640263490     0.1645760758    -0.1759678574
    3      O      -0.1168257570     1.5233895675     0.0731087035
    4      H      -0.4330815546    -0.0647416594    -1.2489354860
    5      C      -1.9181349213     0.0494785818     0.3085019796
    6      O      -2.3652565284    -1.2950363482     0.0978680887
    7      H      -1.9462014193     0.2810283809     1.3817246754
    8      C      -2.8507651106     1.0126446796    -0.4161956567
    9      H      -2.5875165242     2.0430747214    -0.1698051867
   10      H      -2.7703084414     0.8604667991    -1.5000918854
   11      O      -4.1692620340     0.6833117944     0.0426234623
   12      C       1.9587598576    -0.7672406374     0.1326863407
   13      C       2.6104816711     0.6032451890     0.2956650752
   14      O       0.1310871073    -2.1763641366     0.3035503202
   15      H       0.4312365409    -0.5962070393     1.6444392063
   16      O       2.0830564601    -1.1597805311    -1.2326063354
   17      H       2.5033801707    -1.4610164146     0.7808623002
   18      O       2.7941504260     1.2694120068    -0.8733151306
   19      H       0.6340914321     1.7905646811    -0.4683222127
   20      H      -3.3208694132    -1.3051267099     0.2416018381
   21      H      -4.8190483061     1.1957506592    -0.4460476743
   22      O       2.9086293350     1.0727595522     1.3551239815
   23      H      -0.8380029930    -2.2524464162     0.3044830218
   24      H       1.5100770734    -1.9313656583    -1.3512696781
   25      H       2.6307393614     0.6342603970    -1.5951044204
 ----------------------------------------------------------------
 Molecular Point Group                 C1    NOp =  1
 Largest Abelian Subgroup              C1    NOp =  1
 Nuclear Repulsion Energy =   919.7235044006 hartrees
 There are       52 alpha and       52 beta electrons
 Requested basis set is 6-311++G(d,p)
 There are 138 shells and 370 basis functions

 Total QAlloc Memory Limit   2000 MB
 Mega-Array Size        61 MB
 MEM_STATIC part        62 MB
 A cutoff of  1.0D-11 yielded   8075 shell pairs
 There are     57650 function pairs (     61480 Cartesian)

 -------------------------------------------------------
 OpenMP Integral Computing Module                       
 Release: version 1.0, May 2013, Q-Chem Inc. Pittsburgh 
 -------------------------------------------------------
 Integral Job Info:
 Integral job number is                      11
 Integral operator is                         1
 short-range coefficients                     0
 long-range coefficients              100000000
 Omega coefficients                           0
 if combine SR and LR in K                    0
 Integral screening is                        0
 Integral computing path is                   2
 max size of driver memory is            800000
 size of driver memory is                593474
 size of scratch memory is              2260544
 max col of scratch BK array               1296
 max len of scratch array in speh3          155
 max len of scratch index in speh4           18
 max int batch size is                      520
 min int batch size is                       52
 fixed nKL is                                52
 max L of basis functions is                  2
 order of int derivative is                   0
 number of shells is                        138
 number of basis is                         383
 number of cartesian basis is               383
 number of contracted shell pairs          8075
 number of primitive shell pairs          18554
 maxK2 (contraction) of shell pair           36
 max number of K2 of shell pair               1
 max number of CS2 of shell pair           1453
 max number of PS2 of shell pair           2634
 mem total for path MDJ                  103992
 -------------------------------------------------------
 Smallest overlap matrix eigenvalue = 3.73E-06
 Guess from superposition of atomic densities
 Warning:  Energy on first SCF cycle will be non-variational
 A restricted hybrid HF-DFT SCF calculation will be
 performed using Pulay DIIS extrapolation
 Exchange:     0.2000 Hartree-Fock + 0.0800 Slater + 0.7200 B88
 Correlation:  0.1900 VWN1RPA + 0.8100 LYP
 Using SG-1 standard quadrature grid
 SCF converges when DIIS error is below 1.0E-08
 ---------------------------------------
  Cycle       Energy         DIIS Error
 ---------------------------------------
    1    -764.9783869539      3.26E-02
    2    -762.3824611416      4.84E-03
    3    -761.9072666547      7.94E-03
    4    -762.6439086003      1.46E-03
    5    -762.6689293698      4.94E-04
    6    -762.6714997275      1.46E-04
    7    -762.6717994484      3.55E-05
    8    -762.6718152286      1.03E-05
    9    -762.6718163218      2.94E-06
   10    -762.6718165487      8.91E-07
   11    -762.6718165154      2.19E-07
   12    -762.6718164849      6.81E-08
   13    -762.6718164837      2.69E-08
   14    -762.6718164845      7.40E-09 Convergence criterion met
 ---------------------------------------
 SCF time:  CPU 744.19 s  wall 892.97 s
 SCF   energy in the final basis set = -762.6718164845
 Total energy in the final basis set = -762.6718164845

 --------------------------------------------------------------

                    Orbital Energies (a.u.)
 --------------------------------------------------------------

 Alpha MOs
 -- Occupied --
-19.182 -19.161 -19.157 -19.156 -19.149 -19.139 -19.126 -10.319
-10.260 -10.255 -10.252 -10.252 -10.241  -1.125  -1.077  -1.068
 -1.054  -1.046  -1.043  -1.033  -0.805  -0.779  -0.721  -0.664
 -0.626  -0.617  -0.578  -0.569  -0.555  -0.541  -0.524  -0.510
 -0.497  -0.490  -0.463  -0.459  -0.448  -0.444  -0.422  -0.404
 -0.402  -0.394  -0.388  -0.384  -0.351  -0.342  -0.331  -0.317
 -0.312  -0.307  -0.296  -0.288
 -- Virtual --
 -0.028  -0.020  -0.016  -0.006   0.004   0.015   0.022   0.027
  0.035   0.044   0.048   0.061   0.062   0.068   0.074   0.077
  0.081   0.086   0.100   0.104   0.109   0.111   0.116   0.118
  0.121   0.123   0.124   0.131   0.136   0.139   0.141   0.145
  0.150   0.157   0.158   0.162   0.169   0.171   0.181   0.187
  0.191   0.195   0.201   0.212   0.217   0.221   0.227   0.232
  0.236   0.237   0.242   0.246   0.254   0.255   0.259   0.267
  0.272   0.278   0.283   0.287   0.291   0.298   0.304   0.306
  0.314   0.316   0.321   0.324   0.331   0.334   0.341   0.346
  0.347   0.354   0.366   0.371   0.383   0.384   0.388   0.399
  0.405   0.407   0.418   0.423   0.432   0.441   0.449   0.472
  0.473   0.491   0.500   0.522   0.534   0.539   0.565   0.573
  0.585   0.592   0.603   0.619   0.624   0.638   0.647   0.655
  0.667   0.669   0.684   0.689   0.702   0.711   0.715   0.727
  0.741   0.754   0.765   0.770   0.784   0.806   0.867   0.883
  0.913   0.948   0.967   0.985   0.995   1.025   1.046   1.065
  1.072   1.081   1.101   1.109   1.124   1.128   1.134   1.153
  1.159   1.168   1.183   1.194   1.200   1.204   1.220   1.223
  1.243   1.251   1.261   1.264   1.308   1.311   1.341   1.355
  1.361   1.383   1.398   1.415   1.448   1.456   1.461   1.485
  1.500   1.527   1.534   1.540   1.552   1.563   1.569   1.572
  1.587   1.603   1.613   1.622   1.628   1.648   1.655   1.668
  1.686   1.697   1.708   1.733   1.748   1.753   1.761   1.766
  1.785   1.819   1.838   1.863   1.883   1.890   1.918   1.933
  1.947   1.983   2.011   2.027   2.042   2.063   2.070   2.078
  2.092   2.123   2.133   2.145   2.168   2.203   2.216   2.231
  2.247   2.278   2.334   2.339   2.362   2.465   2.493   2.506
  2.550   2.573   2.583   2.592   2.610   2.619   2.630   2.655
  2.701   2.724   2.744   2.814   2.824   2.826   2.843   2.851
  2.860   2.878   2.894   2.922   2.941   2.947   2.971   2.984
  3.008   3.059   3.075   3.100   3.114   3.118   3.126   3.150
  3.154   3.180   3.182   3.200   3.208   3.219   3.258   3.261
  3.284   3.314   3.356   3.359   3.370   3.391   3.408   3.494
  3.564   3.691   3.789   3.828   3.850   3.874   3.886   3.896
  3.912   3.935   3.955   3.973   3.986   4.007   4.043   4.111
  4.136   4.161   4.242   4.326   5.026   5.038   5.062   5.069
  5.092   5.100   5.145   5.167   5.359   5.368   5.400   5.418
  5.440   5.458   5.542   5.629   5.642   5.659   5.673   5.739
  5.879  23.742  23.765  23.786  23.811  23.827  23.840  49.877
 49.888  49.912  49.914  49.950  49.956  50.025
 --------------------------------------------------------------

          Ground-State Mulliken Net Atomic Charges

     Atom                 Charge (a.u.)
  ----------------------------------------
      1 C                    -0.079496
      2 C                    -0.561941
      3 O                    -0.160983
      4 H                     0.278328
      5 C                    -0.175223
      6 O                    -0.278575
      7 H                     0.247512
      8 C                    -0.395823
      9 H                     0.206221
     10 H                     0.165059
     11 O                    -0.300983
     12 C                    -0.110969
     13 C                    -0.286655
     14 O                    -0.254217
     15 H                     0.245193
     16 O                    -0.251991
     17 H                     0.285450
     18 O                    -0.104624
     19 H                     0.296731
     20 H                     0.288126
     21 H                     0.265673
     22 O                    -0.201088
     23 H                     0.326602
     24 H                     0.292256
     25 H                     0.265418
  ----------------------------------------
  Sum of atomic charges =    -0.000000

 -----------------------------------------------------------------
                    Cartesian Multipole Moments
 -----------------------------------------------------------------
    Charge (ESU x 10^10)
                 0.0000
    Dipole Moment (Debye)
         X      -4.5017      Y      -0.7973      Z      -3.1688
       Tot       5.5626
    Quadrupole Moments (Debye-Ang)
        XX     -75.6331     XY     -10.1025     YY     -82.3685
        XZ      -0.8103     YZ      -5.1418     ZZ     -77.9767
    Octopole Moments (Debye-Ang^2)
       XXX     -90.3422    XXY      -3.8700    XYY     -23.3821
       YYY      -0.3442    XXZ     -33.8056    XYZ       0.6333
       YYZ     -11.2435    XZZ      -9.9752    YZZ      -4.0629
       ZZZ     -12.9858
    Hexadecapole Moments (Debye-Ang^3)
      XXXX   -2280.9682   XXXY    -159.0649   XXYY    -504.2509
      XYYY     -13.4488   YYYY    -704.4309   XXXZ      67.1816
      XXYZ     -65.8631   XYYZ      -4.4369   YYYZ      11.8047
      XXZZ    -487.5213   XYZZ      -9.9132   YYZZ    -167.2171
      XZZZ     -32.4198   YZZZ      -6.4753   ZZZZ    -290.9043
 -----------------------------------------------------------------
 Calculating MO derivatives via CPSCF
   1         3          75      0.201901    0.022378
   2         3          75      0.026218    0.002780
   3         3          75      0.001776    0.000210
   4        41          37      0.000089    0.000013
   5        78           0      0.000000    0.000000    Roots Converged
 Calculating analytic Hessian of the SCF energy
 Polarizability Matrix (a.u.)
            1           2           3
    1-112.4147857  -2.4251912  -1.9815903
    2  -2.4251912 -97.0178311  -0.7076492
    3  -1.9815903  -0.7076492 -91.9724884

 Direct stationary perturbation theory relativistic correction:

 rels  =       0.262862376687
 relv  =      -1.308452258764
 rel2e =       0.603416309610
 E_rel =      -0.442173572468

 Hessian of the SCF Energy
            1           2           3           4           5           6
    1   0.4672753  -0.0062403  -0.0003031  -0.1158785   0.0243497  -0.0248772
    2  -0.0062403   0.4333519   0.0434080   0.0248145  -0.0795975   0.0237153
    3  -0.0003031   0.0434080   0.5919988  -0.0270348   0.0245589  -0.1153540
    4  -0.1158785   0.0248145  -0.0270348   0.4742469   0.0075682  -0.0237430
    5   0.0243497  -0.0795975   0.0245589   0.0075682   0.4552230   0.0326846
    6  -0.0248772   0.0237153  -0.1153540  -0.0237430   0.0326846   0.5942471
    7   0.0074957   0.0108423   0.0051486  -0.0856356  -0.0469277   0.0056549
    8  -0.0126758  -0.0363758  -0.0091763  -0.0186205  -0.1970594  -0.0456712
    9   0.0063221   0.0099468   0.0068652   0.0180947  -0.0174083  -0.0856593
   10   0.0012325  -0.0021906  -0.0230047  -0.0534977   0.0036332   0.0109312
   11   0.0002042   0.0044948   0.0207520   0.0005135  -0.0548339  -0.0357236
   12  -0.0011250  -0.0032141  -0.0185295   0.0098478  -0.0396033  -0.2893407
   13  -0.0266937   0.0082075   0.0044183  -0.1644916   0.0121409   0.0379139
   14   0.0235765   0.0110592  -0.0078516   0.0115940  -0.0675999   0.0013072
   15  -0.0176915  -0.0035603   0.0078659   0.0352215   0.0039845  -0.0986542
   16   0.0036274   0.0045185   0.0000791  -0.0064067  -0.0386418  -0.0090932
   17  -0.0003893  -0.0061900  -0.0001344  -0.0057732  -0.0126166  -0.0014242
   18   0.0001015   0.0005612  -0.0003850   0.0014192   0.0087744   0.0023803
   19   0.0021052  -0.0006148   0.0018681  -0.0040632   0.0060122   0.0323777
   20  -0.0000237  -0.0004508  -0.0009673   0.0008291   0.0015225   0.0006150
   21  -0.0012665   0.0003584   0.0001999   0.0015751  -0.0026514  -0.0120856
   22  -0.0028162  -0.0010595   0.0015038  -0.0244173   0.0155353  -0.0126436
   23  -0.0028417  -0.0017173   0.0014797   0.0038853   0.0091469  -0.0045035
   24   0.0027307   0.0012222  -0.0025966   0.0058857  -0.0107611   0.0066795
   25   0.0000614   0.0002585  -0.0001485   0.0008115   0.0007032   0.0004542
   26   0.0000949  -0.0001654  -0.0000481  -0.0002141  -0.0020350   0.0000659
   27  -0.0000002   0.0001858   0.0001008   0.0001375  -0.0004774  -0.0000749
   28  -0.0000780   0.0000434  -0.0000660   0.0015023  -0.0001712  -0.0016561
   29  -0.0000098  -0.0000765   0.0000892  -0.0011072   0.0008292   0.0002270
   30  -0.0001845   0.0001398   0.0004899   0.0014360  -0.0001656  -0.0003499
   31  -0.0014618  -0.0021630   0.0014193  -0.0004889   0.0047701  -0.0038398
   32   0.0007843   0.0002901  -0.0007504   0.0016731  -0.0051967   0.0026879
   33  -0.0008404  -0.0002170   0.0007437  -0.0014644   0.0028352  -0.0018864
   34  -0.1405834  -0.0052830   0.0065623  -0.0234121   0.0032317   0.0029767
   35   0.0235121  -0.0664635  -0.0026522   0.0195424   0.0028227  -0.0050302
   36   0.0204145   0.0103934  -0.0756522  -0.0163165  -0.0058836   0.0095012
   37  -0.0112240  -0.0294645  -0.0007717  -0.0007520  -0.0005021  -0.0023967
   38  -0.0197387   0.0009265   0.0098904   0.0024226   0.0090341  -0.0020423
   39  -0.0056776   0.0093026   0.0051563  -0.0000766  -0.0024020   0.0013987
   40  -0.0978342  -0.0410530  -0.0095273   0.0076506   0.0101069   0.0050754
   41   0.0007926  -0.1906270  -0.0302931  -0.0144929  -0.0345439  -0.0100915
   42  -0.0029738  -0.0320809  -0.0726358   0.0044555   0.0105833   0.0039430
   43  -0.0545716   0.0049095   0.0137551   0.0002455  -0.0010698  -0.0222659
   44   0.0019310  -0.0515081  -0.0364110   0.0013216   0.0035895   0.0209656
   45   0.0152244  -0.0374283  -0.2934075  -0.0000496  -0.0028129  -0.0179944
   46  -0.0048735   0.0075266   0.0386063   0.0015259  -0.0015038  -0.0022343
   47   0.0002654  -0.0048848  -0.0080477  -0.0008326  -0.0002965  -0.0003613
   48   0.0100591  -0.0116714  -0.0339660  -0.0022829   0.0022270  -0.0025676
   49  -0.0234086   0.0235965  -0.0161787  -0.0045706  -0.0032646   0.0033065
   50   0.0004526  -0.0000038   0.0005207  -0.0005742  -0.0001276  -0.0003787
   51   0.0058243  -0.0053463   0.0063318   0.0020754   0.0009529  -0.0003002
   52  -0.0002065   0.0022617  -0.0005747   0.0003651   0.0029194   0.0003203
   53   0.0062643  -0.0040023  -0.0015946  -0.0004453  -0.0045932   0.0003445
   54  -0.0043097  -0.0000789   0.0005873   0.0004515   0.0019596  -0.0014270
   55   0.0030691   0.0007255   0.0001071  -0.0076456  -0.0003196   0.0030752
   56  -0.0016070  -0.0015519   0.0005759  -0.0315391  -0.0133094   0.0241411
   57   0.0007237   0.0009695  -0.0006782  -0.0120222  -0.0068737   0.0032781
   58  -0.0000297   0.0001350   0.0000280   0.0006851  -0.0015115  -0.0014424
   59  -0.0001809  -0.0010904  -0.0002313   0.0013790  -0.0062777  -0.0023273
   60   0.0001115   0.0000584  -0.0000032   0.0004460   0.0001075  -0.0006771
   61  -0.0005203  -0.0003079   0.0003367  -0.0004846   0.0016627  -0.0012608
   62  -0.0000741  -0.0002008   0.0000443  -0.0003391   0.0004609   0.0000303
   63   0.0002910   0.0001662  -0.0000948   0.0004370  -0.0002119   0.0008775
   64   0.0010758   0.0034066   0.0004930   0.0002998   0.0002170   0.0006289
   65   0.0038109  -0.0011920  -0.0034111  -0.0008269  -0.0036270   0.0004479
   66   0.0054244  -0.0009003  -0.0042494  -0.0006963  -0.0005047   0.0001949
   67  -0.0081608  -0.0064169  -0.0006478   0.0050334   0.0002633   0.0008637
   68  -0.0422518  -0.0067364   0.0005610  -0.0010825  -0.0016805   0.0010841
   69  -0.0088585  -0.0013867  -0.0011536   0.0010273   0.0008967   0.0022400
   70   0.0020095   0.0043017   0.0038165  -0.0003776   0.0009679   0.0009567
   71  -0.0001729   0.0022539   0.0004607  -0.0001338  -0.0011841  -0.0010112
   72  -0.0004367  -0.0043039  -0.0007535   0.0007970  -0.0002707   0.0010650
   73   0.0003892  -0.0007541   0.0001150  -0.0002442  -0.0001701   0.0009177
   74   0.0001671   0.0004577  -0.0007716   0.0004384   0.0019503   0.0002484
   75   0.0013172  -0.0002397  -0.0008804   0.0003792   0.0004620   0.0005659
            7           8           9          10          11          12
    1   0.0074957  -0.0126758   0.0063221   0.0012325   0.0002042  -0.0011250
    2   0.0108423  -0.0363758   0.0099468  -0.0021906   0.0044948  -0.0032141
    3   0.0051486  -0.0091763   0.0068652  -0.0230047   0.0207520  -0.0185295
    4  -0.0856356  -0.0186205   0.0180947  -0.0534977   0.0005135   0.0098478
    5  -0.0469277  -0.1970594  -0.0174083   0.0036332  -0.0548339  -0.0396033
    6   0.0056549  -0.0456712  -0.0856593   0.0109312  -0.0357236  -0.2893407
    7   0.4146642   0.1655927  -0.2429543   0.0008409  -0.0038183  -0.0025612
    8   0.1655927   0.3522639  -0.0185117  -0.0079783  -0.0233911  -0.0068723
    9  -0.2429543  -0.0185117   0.2467551  -0.0105109  -0.0364574   0.0015522
   10   0.0008409  -0.0079783  -0.0105109   0.0568391  -0.0011304  -0.0091474
   11  -0.0038183  -0.0233911  -0.0364574  -0.0011304   0.0702842   0.0499164
   12  -0.0025612  -0.0068723   0.0015522  -0.0091474   0.0499164   0.3124447
   13  -0.0083085  -0.0107732   0.0012765  -0.0031786   0.0006996   0.0012939
   14  -0.0408174  -0.0225077   0.0131848   0.0063975   0.0013403  -0.0029338
   15  -0.0068733  -0.0025383   0.0041320   0.0322223   0.0026734  -0.0123432
   16  -0.0108134  -0.0057824   0.0049960   0.0020900   0.0003925  -0.0002946
   17  -0.0036673   0.0015528   0.0012778   0.0007492   0.0006488   0.0006432
   18   0.0029838   0.0011956   0.0003177  -0.0018374   0.0001655   0.0015180
   19   0.0016377   0.0008467  -0.0016785  -0.0052652  -0.0010425   0.0017103
   20   0.0001473   0.0006867   0.0001628  -0.0005925  -0.0001632   0.0002101
   21  -0.0002416   0.0005043   0.0011522   0.0014291   0.0002081   0.0003496
   22  -0.0005740   0.0008421   0.0004215   0.0012361   0.0003255  -0.0009588
   23   0.0027661  -0.0021511   0.0004835  -0.0003476  -0.0000784   0.0004021
   24  -0.0010431  -0.0001715   0.0001680   0.0020505  -0.0009868   0.0000321
   25  -0.0026461  -0.0005157  -0.0001460  -0.0001149  -0.0001709  -0.0000543
   26  -0.0022675   0.0012753  -0.0001545   0.0000276   0.0000696   0.0001726
   27  -0.0006527   0.0005540  -0.0004045  -0.0000642  -0.0000218   0.0001249
   28   0.0002695  -0.0002784   0.0004871  -0.0004629   0.0001715   0.0006005
   29  -0.0001366  -0.0002330   0.0002571   0.0001565   0.0001101  -0.0003478
   30  -0.0003031  -0.0002808   0.0005099  -0.0007757   0.0002788   0.0008150
   31  -0.0013316   0.0005062  -0.0003836   0.0001311  -0.0001204  -0.0002249
   32  -0.0015340   0.0018399  -0.0005285  -0.0001188   0.0000161   0.0001721
   33   0.0003903  -0.0000968   0.0005094  -0.0006202   0.0002917   0.0004408
   34   0.0008037  -0.0012664  -0.0000988   0.0008900  -0.0002623   0.0008875
   35  -0.0021933   0.0019681  -0.0011370  -0.0009189   0.0004334  -0.0007002
   36   0.0007512  -0.0007209  -0.0006036  -0.0009819   0.0000201  -0.0017333
   37   0.0011995  -0.0008433   0.0007535  -0.0000550   0.0001883   0.0000419
   38  -0.0046703  -0.0060052   0.0000380   0.0001016  -0.0006062   0.0001281
   39   0.0012863   0.0019005  -0.0063380  -0.0008366  -0.0002616  -0.0009066
   40   0.0014725   0.0053166  -0.0018040   0.0003388  -0.0003696   0.0009978
   41   0.0053915  -0.0106982   0.0048893  -0.0006331   0.0022862   0.0005829
   42  -0.0019529   0.0051817   0.0010199   0.0019285  -0.0013959   0.0027401
   43   0.0002491  -0.0005679   0.0016026  -0.0021951   0.0023724  -0.0019252
   44  -0.0008612   0.0018841  -0.0015232   0.0024155  -0.0026697   0.0019300
   45   0.0007881   0.0009085   0.0021850  -0.0017542   0.0015568  -0.0005285
   46   0.0009593   0.0020221   0.0005519   0.0005653   0.0002320   0.0017247
   47   0.0013044   0.0006742   0.0000969  -0.0001589  -0.0002038  -0.0004321
   48   0.0006669  -0.0007679   0.0011140   0.0013712  -0.0005490   0.0019878
   49   0.0008365  -0.0000074   0.0001740   0.0001384  -0.0000749  -0.0001068
   50   0.0002560   0.0002384   0.0000958  -0.0000453   0.0000111   0.0000521
   51  -0.0000902   0.0001833   0.0000469   0.0002292  -0.0001020   0.0002084
   52  -0.0048057  -0.0004248   0.0021995   0.0001057  -0.0001505   0.0000083
   53   0.0033758   0.0040669  -0.0017096  -0.0001998   0.0002025  -0.0000744
   54   0.0003460  -0.0019543   0.0030955   0.0005721   0.0001190   0.0005624
   55  -0.3105165  -0.1173799   0.2234406   0.0009847   0.0020074   0.0002625
   56  -0.0824990  -0.0697520   0.0436863  -0.0001803   0.0020755  -0.0008728
   57   0.2404366   0.0763244  -0.1782554  -0.0012453  -0.0008349   0.0010648
   58  -0.0000889   0.0006358   0.0002127   0.0002299   0.0000333  -0.0000104
   59  -0.0024214  -0.0013132   0.0011940   0.0001848   0.0001063   0.0001628
   60   0.0000682   0.0001779   0.0003346  -0.0002058   0.0000323   0.0001092
   61   0.0004855  -0.0001333   0.0001474  -0.0000218   0.0000517   0.0000611
   62  -0.0000542  -0.0000754  -0.0000517   0.0000430  -0.0000442  -0.0000479
   63   0.0000552  -0.0001391  -0.0000776  -0.0001106  -0.0000733  -0.0000138
   64  -0.0025815   0.0005910  -0.0015969  -0.0000130  -0.0001026  -0.0001115
   65   0.0021370   0.0025018   0.0016023   0.0001321   0.0003271   0.0001043
   66  -0.0002477   0.0002170   0.0026464   0.0004752   0.0001173   0.0004053
   67  -0.0026250   0.0022374  -0.0005057   0.0000562  -0.0002230   0.0000107
   68   0.0010559   0.0015918  -0.0003050   0.0000741   0.0000070   0.0002580
   69  -0.0003939  -0.0007511  -0.0006286   0.0001342   0.0002811  -0.0007089
   70  -0.0005578  -0.0013723  -0.0002750  -0.0002179   0.0005779  -0.0005779
   71   0.0001721   0.0003395   0.0005005   0.0007299  -0.0004502   0.0005651
   72  -0.0001574   0.0006292  -0.0003212  -0.0002123   0.0000654  -0.0001677
   73  -0.0004294   0.0000290  -0.0007262  -0.0006563  -0.0003044  -0.0003489
   74  -0.0011728  -0.0013211   0.0003711  -0.0001506   0.0000279  -0.0002011
   75  -0.0011049  -0.0001243  -0.0001159  -0.0000362  -0.0000716  -0.0000830
           13          14          15          16          17          18
    1  -0.0266937   0.0235765  -0.0176915   0.0036274  -0.0003893   0.0001015
    2   0.0082075   0.0110592  -0.0035603   0.0045185  -0.0061900   0.0005612
    3   0.0044183  -0.0078516   0.0078659   0.0000791  -0.0001344  -0.0003850
    4  -0.1644916   0.0115940   0.0352215  -0.0064067  -0.0057732   0.0014192
    5   0.0121409  -0.0675999   0.0039845  -0.0386418  -0.0126166   0.0087744
    6   0.0379139   0.0013072  -0.0986542  -0.0090932  -0.0014242   0.0023803
    7  -0.0083085  -0.0408174  -0.0068733  -0.0108134  -0.0036673   0.0029838
    8  -0.0107732  -0.0225077  -0.0025383  -0.0057824   0.0015528   0.0011956
    9   0.0012765   0.0131848   0.0041320   0.0049960   0.0012778   0.0003177
   10  -0.0031786   0.0063975   0.0322223   0.0020900   0.0007492  -0.0018374
   11   0.0006996   0.0013403   0.0026734   0.0003925   0.0006488   0.0001655
   12   0.0012939  -0.0029338  -0.0123432  -0.0002946   0.0006432   0.0015180
   13   0.5201551  -0.0087364  -0.0056092  -0.1062808  -0.0039524   0.0007798
   14  -0.0087364   0.4599628   0.0191509  -0.0489357  -0.1829746  -0.0251919
   15  -0.0056092   0.0191509   0.5875447  -0.0044129  -0.0293890  -0.0723035
   16  -0.1062808  -0.0489357  -0.0044129   0.6283112   0.0425791  -0.0658968
   17  -0.0039524  -0.1829746  -0.0293890   0.0425791   0.3192196   0.0411836
   18   0.0007798  -0.0251919  -0.0723035  -0.0658968   0.0411836   0.0724795
   19  -0.0544940   0.0043465   0.0104071   0.0017592  -0.0102799  -0.0123857
   20   0.0031894  -0.0519977  -0.0390174  -0.0065193  -0.0258002  -0.0345142
   21   0.0089429  -0.0401167  -0.2880227  -0.0031203  -0.0087226   0.0028728
   22  -0.1050206   0.0515972  -0.0418785   0.0022544  -0.0118188   0.0052516
   23   0.0264737  -0.1072667   0.0344370   0.0136780  -0.0521167   0.0158619
   24  -0.0296407   0.0379327  -0.1176224   0.0042009  -0.0047472   0.0057813
   25   0.0083784   0.0146490   0.0077698  -0.0020789   0.0065309  -0.0029069
   26  -0.0048994  -0.0174008  -0.0080473   0.0024847  -0.0034870   0.0029707
   27   0.0030536   0.0145332   0.0036746  -0.0020037   0.0037487  -0.0001200
   28  -0.0002160  -0.0041422  -0.0228580   0.0010839  -0.0008361   0.0020357
   29   0.0008803   0.0024771   0.0216520  -0.0007369   0.0026015  -0.0012257
   30  -0.0018206  -0.0043048  -0.0188255   0.0008544   0.0001084   0.0028584
   31  -0.0455606  -0.0019452   0.0106573  -0.0009204   0.0007473   0.0003804
   32   0.0233147  -0.0001493  -0.0071352   0.0077787   0.0013835   0.0007827
   33  -0.0165512  -0.0038263   0.0081188  -0.0009058  -0.0000267   0.0023133
   34  -0.0001204   0.0020925  -0.0023612   0.0001108   0.0002484   0.0000664
   35   0.0014863  -0.0030876   0.0023232  -0.0009990   0.0007468  -0.0001304
   36  -0.0015801   0.0037560  -0.0041450   0.0000910  -0.0004140  -0.0002246
   37  -0.0005426  -0.0010980   0.0008383   0.0006748   0.0004844   0.0000133
   38   0.0003493  -0.0014153   0.0014121   0.0007065  -0.0011234   0.0002856
   39  -0.0004763   0.0003502   0.0002952   0.0006039   0.0000358  -0.0003885
   40  -0.0030820  -0.0088233   0.0001258  -0.0208545   0.0093156  -0.0001683
   41  -0.0042548  -0.0021423  -0.0006301   0.0067410   0.0057513  -0.0002657
   42   0.0001805  -0.0003720  -0.0008541  -0.0015575  -0.0001347   0.0038659
   43   0.0016734  -0.0007405  -0.0016673  -0.0002393   0.0001077   0.0004217
   44  -0.0013789   0.0002306   0.0003573  -0.0003077   0.0004733  -0.0000005
   45   0.0010833  -0.0006344  -0.0000084  -0.0002606   0.0002667   0.0003031
   46   0.0008499  -0.0001598   0.0011424  -0.0007883   0.0001087  -0.0001876
   47  -0.0005036  -0.0009225  -0.0003273  -0.0002241   0.0008867  -0.0000140
   48   0.0001186  -0.0005025   0.0010652   0.0004754   0.0000946   0.0004049
   49  -0.0003516   0.0017856  -0.0014226   0.0002645  -0.0004297   0.0000493
   50  -0.0001318  -0.0000613   0.0000389  -0.0000010   0.0001067   0.0000033
   51   0.0001694  -0.0005261   0.0005011   0.0000027   0.0000909   0.0000305
   52   0.0005812   0.0000148  -0.0003020  -0.0006972  -0.0004591   0.0000393
   53  -0.0003563   0.0002922  -0.0003156  -0.0003189   0.0007884  -0.0002177
   54   0.0001095  -0.0002783   0.0003468   0.0002705  -0.0002246   0.0003040
   55  -0.0001934  -0.0027170  -0.0009476  -0.0003364   0.0007530   0.0001728
   56   0.0009990  -0.0058219  -0.0020545  -0.0016846  -0.0000229   0.0005208
   57   0.0003128  -0.0026129  -0.0010057  -0.0015847  -0.0005902   0.0005191
   58  -0.0129378  -0.0054343   0.0026938  -0.4890957  -0.0183719   0.0711568
   59  -0.0437839  -0.0038534   0.0068369   0.0271763  -0.0448508  -0.0109913
   60  -0.0068970  -0.0017213   0.0009124   0.0797783  -0.0034693  -0.0189902
   61  -0.0069699  -0.0026717   0.0037994   0.0016385  -0.0016840   0.0000724
   62  -0.0015990  -0.0022728   0.0005243   0.0020594   0.0000196  -0.0003538
   63   0.0022404   0.0005958  -0.0011156   0.0002782  -0.0004839   0.0001167
   64   0.0003568   0.0002835  -0.0002486  -0.0004576  -0.0002106  -0.0000199
   65  -0.0000145   0.0003599  -0.0005524  -0.0003963   0.0004770  -0.0000315
   66   0.0002821   0.0002103  -0.0005551  -0.0004269   0.0000559   0.0001966
   67   0.0069322   0.0095098   0.0015942  -0.0037594  -0.0033996  -0.0014665
   68   0.0021623  -0.0070701   0.0000274  -0.0037144  -0.0046019   0.0006090
   69   0.0002383   0.0001297   0.0013218  -0.0009177   0.0018776  -0.0034572
   70  -0.0001701   0.0005844   0.0000003   0.0006901  -0.0005030  -0.0000433
   71   0.0004206   0.0007792   0.0001293   0.0000420  -0.0005171  -0.0000015
   72   0.0000093  -0.0003736  -0.0001534  -0.0008497   0.0004245  -0.0003073
   73  -0.0003146  -0.0002096  -0.0001992   0.0002242   0.0001507  -0.0000316
   74   0.0000606   0.0000428   0.0000201   0.0001055  -0.0003549   0.0000238
   75   0.0001522   0.0000954  -0.0001697  -0.0003058  -0.0000468  -0.0000860
           19          20          21          22          23          24
    1   0.0021052  -0.0000237  -0.0012665  -0.0028162  -0.0028417   0.0027307
    2  -0.0006148  -0.0004508   0.0003584  -0.0010595  -0.0017173   0.0012222
    3   0.0018681  -0.0009673   0.0001999   0.0015038   0.0014797  -0.0025966
    4  -0.0040632   0.0008291   0.0015751  -0.0244173   0.0038853   0.0058857
    5   0.0060122   0.0015225  -0.0026514   0.0155353   0.0091469  -0.0107611
    6   0.0323777   0.0006150  -0.0120856  -0.0126436  -0.0045035   0.0066795
    7   0.0016377   0.0001473  -0.0002416  -0.0005740   0.0027661  -0.0010431
    8   0.0008467   0.0006867   0.0005043   0.0008421  -0.0021511  -0.0001715
    9  -0.0016785   0.0001628   0.0011522   0.0004215   0.0004835   0.0001680
   10  -0.0052652  -0.0005925   0.0014291   0.0012361  -0.0003476   0.0020505
   11  -0.0010425  -0.0001632   0.0002081   0.0003255  -0.0000784  -0.0009868
   12   0.0017103   0.0002101   0.0003496  -0.0009588   0.0004021   0.0000321
   13  -0.0544940   0.0031894   0.0089429  -0.1050206   0.0264737  -0.0296407
   14   0.0043465  -0.0519977  -0.0401167   0.0515972  -0.1072667   0.0379327
   15   0.0104071  -0.0390174  -0.2880227  -0.0418785   0.0344370  -0.1176224
   16   0.0017592  -0.0065193  -0.0031203   0.0022544   0.0136780   0.0042009
   17  -0.0102799  -0.0258002  -0.0087226  -0.0118188  -0.0521167  -0.0047472
   18  -0.0123857  -0.0345142   0.0028728   0.0052516   0.0158619   0.0057813
   19   0.0572478  -0.0005618  -0.0078229   0.0006741  -0.0007412  -0.0219541
   20  -0.0005618   0.0726356   0.0498973   0.0006680   0.0033983   0.0234828
   21  -0.0078229   0.0498973   0.3110667   0.0011128  -0.0007431  -0.0191494
   22   0.0006741   0.0006680   0.0011128   0.4390986   0.0225806   0.0164061
   23  -0.0007412   0.0033983  -0.0007431   0.0225806   0.5810501   0.0347666
   24  -0.0219541   0.0234828  -0.0191494   0.0164061   0.0347666   0.5719652
   25   0.0007054  -0.0007099  -0.0001727  -0.0581559  -0.0466213  -0.0158157
   26  -0.0002289   0.0009946   0.0003860  -0.0481517  -0.2864449  -0.0596326
   27   0.0006930  -0.0001794   0.0004901  -0.0143978  -0.0651141  -0.0714053
   28  -0.0023825   0.0034244  -0.0017245  -0.0480296   0.0027954   0.0036935
   29   0.0021805  -0.0020235   0.0020276   0.0009326  -0.0621652  -0.0423323
   30  -0.0017400   0.0023888  -0.0003240   0.0069925  -0.0383353  -0.2887981
   31   0.0018279  -0.0009192   0.0002262  -0.1828627  -0.0437199   0.0536056
   32  -0.0006737   0.0007779  -0.0004203  -0.0146789  -0.0848330   0.0247489
   33   0.0008737  -0.0014354   0.0018782   0.0215787   0.0284995  -0.0933570
   34   0.0000288   0.0001097   0.0002659  -0.0003358  -0.0004181   0.0007549
   35  -0.0001010   0.0000243   0.0000042   0.0005600   0.0008799  -0.0005241
   36   0.0002710   0.0001142   0.0000431  -0.0007000  -0.0007314   0.0012976
   37   0.0000488   0.0000109  -0.0000186  -0.0003705   0.0002910  -0.0003213
   38  -0.0000557   0.0000406  -0.0000954   0.0002755   0.0009074  -0.0005094
   39   0.0003467  -0.0000051  -0.0002802  -0.0004405  -0.0000307   0.0002121
   40   0.0001060   0.0008464   0.0003722   0.0005704   0.0007543   0.0000650
   41   0.0003617   0.0003035   0.0000806  -0.0004801   0.0001209   0.0000524
   42  -0.0004297   0.0003766   0.0003572   0.0002164  -0.0001088  -0.0000811
   43  -0.0002605   0.0001688   0.0006931   0.0000734   0.0001558  -0.0000104
   44   0.0001874   0.0000861  -0.0003523  -0.0000908   0.0000105   0.0001520
   45  -0.0008212   0.0002417   0.0007391   0.0000159   0.0001124   0.0003502
   46  -0.0003399  -0.0000811  -0.0000080   0.0004753  -0.0002389  -0.0001604
   47   0.0001767   0.0000731   0.0001078  -0.0002485   0.0000425  -0.0000189
   48  -0.0004711   0.0000830   0.0003414   0.0000774   0.0002796  -0.0002936
   49  -0.0000135  -0.0000006   0.0000303  -0.0001729  -0.0004489   0.0004126
   50   0.0000204   0.0000011  -0.0000141  -0.0000148  -0.0000168  -0.0000237
   51  -0.0000259  -0.0000080  -0.0000148   0.0000742   0.0001229  -0.0001840
   52  -0.0000400   0.0000075  -0.0000168   0.0004600   0.0000598   0.0000849
   53   0.0000730  -0.0000030  -0.0000003  -0.0002266  -0.0003557   0.0002260
   54  -0.0002136  -0.0000117   0.0001361   0.0001494   0.0001399  -0.0003270
   55   0.0002531   0.0001947  -0.0000473  -0.0006020  -0.0001234   0.0002621
   56   0.0002858   0.0000709   0.0002269   0.0000752  -0.0001914  -0.0000756
   57  -0.0002605   0.0001484   0.0003953  -0.0001640  -0.0002302   0.0003767
   58   0.0004157   0.0014123   0.0003217   0.0037852   0.0026054  -0.0003606
   59  -0.0001796  -0.0000626  -0.0007627  -0.0048729  -0.0024875   0.0022914
   60  -0.0011074  -0.0006907  -0.0001782   0.0016800   0.0010467   0.0013411
   61   0.0003745  -0.0003247   0.0001388  -0.0245059   0.0209954  -0.0204611
   62  -0.0000463   0.0000311  -0.0000952  -0.0121732   0.0049095  -0.0053071
   63   0.0001990  -0.0000279   0.0003220   0.0153596  -0.0077227   0.0054024
   64   0.0000103  -0.0000072  -0.0000138   0.0002786  -0.0000645   0.0000811
   65  -0.0000540  -0.0000254   0.0000984  -0.0000177  -0.0003760   0.0001198
   66  -0.0001837   0.0000021   0.0001730   0.0002291  -0.0001487  -0.0000078
   67  -0.0005537  -0.0012359  -0.0005008  -0.0006263  -0.0015996  -0.0005179
   68   0.0002333  -0.0000569   0.0000856   0.0001851  -0.0002474   0.0001269
   69   0.0002577  -0.0008794  -0.0003806  -0.0000292   0.0001008  -0.0001109
   70   0.0000692  -0.0000514  -0.0000976  -0.0001834   0.0000533   0.0000018
   71  -0.0001824  -0.0000564   0.0000316   0.0001830  -0.0001713   0.0000134
   72   0.0000707   0.0000060  -0.0000448   0.0000629  -0.0000333   0.0001644
   73   0.0001487   0.0000188  -0.0000567  -0.0002329   0.0000709   0.0000496
   74   0.0000376  -0.0000066  -0.0000426   0.0000734   0.0001533  -0.0000447
   75   0.0000191   0.0000075  -0.0000364   0.0000803  -0.0000307   0.0001626
           25          26          27          28          29          30
    1   0.0000614   0.0000949  -0.0000002  -0.0000780  -0.0000098  -0.0001845
    2   0.0002585  -0.0001654   0.0001858   0.0000434  -0.0000765   0.0001398
    3  -0.0001485  -0.0000481   0.0001008  -0.0000660   0.0000892   0.0004899
    4   0.0008115  -0.0002141   0.0001375   0.0015023  -0.0011072   0.0014360
    5   0.0007032  -0.0020350  -0.0004774  -0.0001712   0.0008292  -0.0001656
    6   0.0004542   0.0000659  -0.0000749  -0.0016561   0.0002270  -0.0003499
    7  -0.0026461  -0.0022675  -0.0006527   0.0002695  -0.0001366  -0.0003031
    8  -0.0005157   0.0012753   0.0005540  -0.0002784  -0.0002330  -0.0002808
    9  -0.0001460  -0.0001545  -0.0004045   0.0004871   0.0002571   0.0005099
   10  -0.0001149   0.0000276  -0.0000642  -0.0004629   0.0001565  -0.0007757
   11  -0.0001709   0.0000696  -0.0000218   0.0001715   0.0001101   0.0002788
   12  -0.0000543   0.0001726   0.0001249   0.0006005  -0.0003478   0.0008150
   13   0.0083784  -0.0048994   0.0030536  -0.0002160   0.0008803  -0.0018206
   14   0.0146490  -0.0174008   0.0145332  -0.0041422   0.0024771  -0.0043048
   15   0.0077698  -0.0080473   0.0036746  -0.0228580   0.0216520  -0.0188255
   16  -0.0020789   0.0024847  -0.0020037   0.0010839  -0.0007369   0.0008544
   17   0.0065309  -0.0034870   0.0037487  -0.0008361   0.0026015   0.0001084
   18  -0.0029069   0.0029707  -0.0001200   0.0020357  -0.0012257   0.0028584
   19   0.0007054  -0.0002289   0.0006930  -0.0023825   0.0021805  -0.0017400
   20  -0.0007099   0.0009946  -0.0001794   0.0034244  -0.0020235   0.0023888
   21  -0.0001727   0.0003860   0.0004901  -0.0017245   0.0020276  -0.0003240
   22  -0.0581559  -0.0481517  -0.0143978  -0.0480296   0.0009326   0.0069925
   23  -0.0466213  -0.2864449  -0.0651141   0.0027954  -0.0621652  -0.0383353
   24  -0.0158157  -0.0596326  -0.0714053   0.0036935  -0.0423323  -0.2887981
   25   0.0733776   0.0610382   0.0120886   0.0029214   0.0009630  -0.0009184
   26   0.0610382   0.3070388   0.0629850   0.0002230  -0.0019398  -0.0008609
   27   0.0120886   0.0629850   0.0691304  -0.0054418  -0.0297705  -0.0062215
   28   0.0029214   0.0002230  -0.0054418   0.0626747  -0.0006988  -0.0156818
   29   0.0009630  -0.0019398  -0.0297705  -0.0006988   0.0564203   0.0389465
   30  -0.0009184  -0.0008609  -0.0062215  -0.0156818   0.0389465   0.3165096
   31  -0.0227162  -0.0075800   0.0069835  -0.0186811  -0.0029880   0.0116705
   32  -0.0341441   0.0003911   0.0146730  -0.0006739   0.0037612   0.0016207
   33  -0.0000961   0.0021439   0.0048263   0.0393193   0.0109456  -0.0065043
   34  -0.0000563   0.0000954  -0.0000379   0.0000219  -0.0000227  -0.0000369
   35  -0.0000348  -0.0000322  -0.0000488   0.0000048  -0.0000078   0.0000302
   36   0.0000447   0.0000258  -0.0000075  -0.0000047  -0.0000864  -0.0001023
   37  -0.0000518   0.0000914  -0.0000090   0.0000238   0.0000294   0.0000193
   38   0.0001549  -0.0002570  -0.0000453   0.0000624   0.0000364   0.0000545
   39  -0.0000416   0.0000645   0.0000864  -0.0000648  -0.0000422  -0.0001806
   40  -0.0003801   0.0004590  -0.0001135   0.0000282  -0.0001223  -0.0000657
   41  -0.0003340   0.0003982  -0.0000641   0.0000100  -0.0000131  -0.0000169
   42   0.0000324  -0.0000221   0.0000026   0.0000681  -0.0000461   0.0001071
   43   0.0000052   0.0000002   0.0000111   0.0000257  -0.0000319   0.0002346
   44  -0.0000163  -0.0000018  -0.0000124  -0.0000080  -0.0000011  -0.0001583
   45  -0.0000249   0.0000377  -0.0000102   0.0001953  -0.0001304   0.0001527
   46  -0.0000266   0.0000340   0.0000346  -0.0000227   0.0000030   0.0000077
   47  -0.0000664   0.0000953   0.0000014   0.0000023  -0.0000193   0.0000108
   48  -0.0000255   0.0000135  -0.0000126   0.0000868  -0.0000113   0.0001392
   49   0.0000215   0.0000089   0.0000107  -0.0000003  -0.0000174  -0.0000185
   50  -0.0000078   0.0000085   0.0000009  -0.0000039   0.0000004  -0.0000018
   51  -0.0000083  -0.0000007   0.0000009  -0.0000014   0.0000125   0.0000119
   52   0.0000776  -0.0001428  -0.0000057  -0.0000058  -0.0000193   0.0000045
   53  -0.0001026   0.0001540   0.0000480  -0.0000497  -0.0000374  -0.0000611
   54   0.0000400  -0.0000394  -0.0000501   0.0000557   0.0000575   0.0001380
   55  -0.0003621  -0.0000561   0.0001761  -0.0000909  -0.0000995  -0.0002558
   56  -0.0001364   0.0003866  -0.0002127   0.0000067   0.0001590   0.0000887
   57  -0.0001689   0.0000106   0.0000594  -0.0000489  -0.0000660  -0.0001900
   58  -0.0013968   0.0001654   0.0002186  -0.0004361  -0.0002053   0.0002457
   59   0.0000749   0.0005755  -0.0003776   0.0005967  -0.0000718  -0.0001440
   60   0.0002358  -0.0004372  -0.0001193  -0.0000078   0.0003638  -0.0005179
   61   0.0009172  -0.0003670  -0.0009164   0.0018987   0.0008518   0.0002900
   62  -0.0014331   0.0002214  -0.0003909  -0.0004514   0.0001984   0.0006586
   63  -0.0001477   0.0003934  -0.0000314   0.0010991  -0.0006032   0.0004249
   64   0.0000272  -0.0000528  -0.0000010  -0.0000083  -0.0000125  -0.0000001
   65  -0.0000571   0.0000961   0.0000030  -0.0000125  -0.0000055   0.0000219
   66  -0.0000009  -0.0000023  -0.0000440   0.0000270   0.0000141   0.0000935
   67   0.0006634  -0.0007311   0.0002548  -0.0000294   0.0001834   0.0001101
   68  -0.0000950   0.0001567  -0.0000065  -0.0000365  -0.0000281  -0.0000513
   69   0.0000063  -0.0000238   0.0000141  -0.0000739   0.0000909  -0.0001350
   70   0.0000388  -0.0000539  -0.0000144  -0.0000005   0.0000351  -0.0000232
   71   0.0000259  -0.0000276   0.0000151   0.0000121   0.0000026   0.0000229
   72  -0.0000131   0.0000226  -0.0000157  -0.0000243   0.0000004  -0.0000552
   73  -0.0000209   0.0000227  -0.0000036  -0.0000062  -0.0000075  -0.0000413
   74   0.0000469  -0.0000704  -0.0000266   0.0000099   0.0000259   0.0000100
   75   0.0000178  -0.0000233   0.0000065  -0.0000144  -0.0000223  -0.0000458
           31          32          33          34          35          36
    1  -0.0014618   0.0007843  -0.0008404  -0.1405834   0.0235121   0.0204145
    2  -0.0021630   0.0002901  -0.0002170  -0.0052830  -0.0664635   0.0103934
    3   0.0014193  -0.0007504   0.0007437   0.0065623  -0.0026522  -0.0756522
    4  -0.0004889   0.0016731  -0.0014644  -0.0234121   0.0195424  -0.0163165
    5   0.0047701  -0.0051967   0.0028352   0.0032317   0.0028227  -0.0058836
    6  -0.0038398   0.0026879  -0.0018864   0.0029767  -0.0050302   0.0095012
    7  -0.0013316  -0.0015340   0.0003903   0.0008037  -0.0021933   0.0007512
    8   0.0005062   0.0018399  -0.0000968  -0.0012664   0.0019681  -0.0007209
    9  -0.0003836  -0.0005285   0.0005094  -0.0000988  -0.0011370  -0.0006036
   10   0.0001311  -0.0001188  -0.0006202   0.0008900  -0.0009189  -0.0009819
   11  -0.0001204   0.0000161   0.0002917  -0.0002623   0.0004334   0.0000201
   12  -0.0002249   0.0001721   0.0004408   0.0008875  -0.0007002  -0.0017333
   13  -0.0455606   0.0233147  -0.0165512  -0.0001204   0.0014863  -0.0015801
   14  -0.0019452  -0.0001493  -0.0038263   0.0020925  -0.0030876   0.0037560
   15   0.0106573  -0.0071352   0.0081188  -0.0023612   0.0023232  -0.0041450
   16  -0.0009204   0.0077787  -0.0009058   0.0001108  -0.0009990   0.0000910
   17   0.0007473   0.0013835  -0.0000267   0.0002484   0.0007468  -0.0004140
   18   0.0003804   0.0007827   0.0023133   0.0000664  -0.0001304  -0.0002246
   19   0.0018279  -0.0006737   0.0008737   0.0000288  -0.0001010   0.0002710
   20  -0.0009192   0.0007779  -0.0014354   0.0001097   0.0000243   0.0001142
   21   0.0002262  -0.0004203   0.0018782   0.0002659   0.0000042   0.0000431
   22  -0.1828627  -0.0146789   0.0215787  -0.0003358   0.0005600  -0.0007000
   23  -0.0437199  -0.0848330   0.0284995  -0.0004181   0.0008799  -0.0007314
   24   0.0536056   0.0247489  -0.0933570   0.0007549  -0.0005241   0.0012976
   25  -0.0227162  -0.0341441  -0.0000961  -0.0000563  -0.0000348   0.0000447
   26  -0.0075800   0.0003911   0.0021439   0.0000954  -0.0000322   0.0000258
   27   0.0069835   0.0146730   0.0048263  -0.0000379  -0.0000488  -0.0000075
   28  -0.0186811  -0.0006739   0.0393193   0.0000219   0.0000048  -0.0000047
   29  -0.0029880   0.0037612   0.0109456  -0.0000227  -0.0000078  -0.0000864
   30   0.0116705   0.0016207  -0.0065043  -0.0000369   0.0000302  -0.0001023
   31   0.5239506  -0.1393196   0.1061605  -0.0000791   0.0003596  -0.0009417
   32  -0.1393196   0.2451088  -0.1942740   0.0002151  -0.0002378   0.0003732
   33   0.1061605  -0.1942740   0.2401140  -0.0001465   0.0001748  -0.0003682
   34  -0.0000791   0.0002151  -0.0001465   0.4504617  -0.0027969   0.0569716
   35   0.0003596  -0.0002378   0.0001748  -0.0027969   0.5387678  -0.0553355
   36  -0.0009417   0.0003732  -0.0003682   0.0569716  -0.0553355   0.5096890
   37   0.0009083  -0.0001437   0.0000237  -0.1065691  -0.0331599  -0.0069441
   38   0.0006756  -0.0006609   0.0001721  -0.0211777  -0.1575416  -0.0142469
   39   0.0004868   0.0000065  -0.0002915   0.0134029   0.0147709  -0.0640658
   40  -0.0000651   0.0008982  -0.0000634  -0.0292616  -0.0502568  -0.0028471
   41   0.0010238   0.0003480  -0.0000664  -0.0207027  -0.0224037  -0.0015008
   42  -0.0002330   0.0000747   0.0001212   0.0029812   0.0020356  -0.0020639
   43  -0.0001040   0.0000024   0.0001206  -0.0011976   0.0035126   0.0291443
   44   0.0001114   0.0000168  -0.0001084   0.0028519   0.0013099   0.0011248
   45  -0.0000966   0.0000828   0.0000555   0.0006751   0.0002666  -0.0099575
   46  -0.0005426   0.0001623   0.0000563  -0.0728684  -0.0196019  -0.0008534
   47   0.0003291   0.0001238   0.0000000  -0.0041208  -0.0916048  -0.0392675
   48   0.0004360  -0.0001124   0.0001990   0.0246530  -0.0076588  -0.1951194
   49  -0.0004333   0.0001529  -0.0001003  -0.1115700   0.0847569  -0.0750761
   50   0.0000342   0.0000055  -0.0000046   0.0866514  -0.1619678   0.0965110
   51   0.0001539  -0.0000568   0.0000490  -0.0743467   0.0940048  -0.1242403
   52  -0.0006198  -0.0000429   0.0000513   0.0161430  -0.0162770   0.0150960
   53  -0.0000954   0.0003234  -0.0001319  -0.0135914  -0.0174769   0.0326032
   54   0.0000650  -0.0001332   0.0002169   0.0026282   0.0074261  -0.0190935
   55   0.0006133   0.0001343  -0.0002425   0.0002338   0.0005691   0.0004555
   56   0.0003412   0.0001039   0.0000551  -0.0000149  -0.0002420   0.0002046
   57  -0.0000365   0.0001157  -0.0002169  -0.0000805   0.0009631   0.0011756
   58  -0.0013793  -0.0006890   0.0001363  -0.0000848  -0.0000148   0.0000786
   59  -0.0008302   0.0014817  -0.0009738   0.0000700   0.0001433   0.0000487
   60  -0.0007214  -0.0019001  -0.0020741  -0.0000296   0.0000411   0.0000341
   61  -0.2502943   0.1579937  -0.1476620  -0.0000754   0.0001464  -0.0001554
   62   0.1921878  -0.1656159   0.1560525  -0.0000329   0.0000346  -0.0000146
   63  -0.1852152   0.1599412  -0.1548088   0.0000193  -0.0000313   0.0001220
   64  -0.0004713   0.0000436   0.0000221   0.0137926  -0.0110479  -0.0177810
   65  -0.0003639   0.0002885   0.0000052  -0.0162954  -0.0065494  -0.0306858
   66  -0.0004590   0.0001124   0.0001404  -0.0145529  -0.0150775  -0.0122812
   67  -0.0000071  -0.0009600   0.0000565   0.0007012   0.0006084  -0.0001797
   68  -0.0007286   0.0005775  -0.0000629  -0.0026728  -0.0082083  -0.0016843
   69   0.0002659  -0.0001868  -0.0000717   0.0015382  -0.0000923  -0.0013577
   70   0.0002714  -0.0001510  -0.0000329   0.0036159   0.0025265  -0.0023541
   71  -0.0003366   0.0000038   0.0000202  -0.0058244  -0.0108685  -0.0063311
   72  -0.0001687   0.0000804  -0.0000826  -0.0230168  -0.0372926  -0.0116258
   73   0.0003166  -0.0000239  -0.0000635  -0.0005897  -0.0001829   0.0033971
   74   0.0000236  -0.0001481   0.0000283  -0.0010839  -0.0004388   0.0117277
   75  -0.0001903   0.0000255  -0.0000649   0.0003245   0.0036703   0.0007794
           37          38          39          40          41          42
    1  -0.0112240  -0.0197387  -0.0056776  -0.0978342   0.0007926  -0.0029738
    2  -0.0294645   0.0009265   0.0093026  -0.0410530  -0.1906270  -0.0320809
    3  -0.0007717   0.0098904   0.0051563  -0.0095273  -0.0302931  -0.0726358
    4  -0.0007520   0.0024226  -0.0000766   0.0076506  -0.0144929   0.0044555
    5  -0.0005021   0.0090341  -0.0024020   0.0101069  -0.0345439   0.0105833
    6  -0.0023967  -0.0020423   0.0013987   0.0050754  -0.0100915   0.0039430
    7   0.0011995  -0.0046703   0.0012863   0.0014725   0.0053915  -0.0019529
    8  -0.0008433  -0.0060052   0.0019005   0.0053166  -0.0106982   0.0051817
    9   0.0007535   0.0000380  -0.0063380  -0.0018040   0.0048893   0.0010199
   10  -0.0000550   0.0001016  -0.0008366   0.0003388  -0.0006331   0.0019285
   11   0.0001883  -0.0006062  -0.0002616  -0.0003696   0.0022862  -0.0013959
   12   0.0000419   0.0001281  -0.0009066   0.0009978   0.0005829   0.0027401
   13  -0.0005426   0.0003493  -0.0004763  -0.0030820  -0.0042548   0.0001805
   14  -0.0010980  -0.0014153   0.0003502  -0.0088233  -0.0021423  -0.0003720
   15   0.0008383   0.0014121   0.0002952   0.0001258  -0.0006301  -0.0008541
   16   0.0006748   0.0007065   0.0006039  -0.0208545   0.0067410  -0.0015575
   17   0.0004844  -0.0011234   0.0000358   0.0093156   0.0057513  -0.0001347
   18   0.0000133   0.0002856  -0.0003885  -0.0001683  -0.0002657   0.0038659
   19   0.0000488  -0.0000557   0.0003467   0.0001060   0.0003617  -0.0004297
   20   0.0000109   0.0000406  -0.0000051   0.0008464   0.0003035   0.0003766
   21  -0.0000186  -0.0000954  -0.0002802   0.0003722   0.0000806   0.0003572
   22  -0.0003705   0.0002755  -0.0004405   0.0005704  -0.0004801   0.0002164
   23   0.0002910   0.0009074  -0.0000307   0.0007543   0.0001209  -0.0001088
   24  -0.0003213  -0.0005094   0.0002121   0.0000650   0.0000524  -0.0000811
   25  -0.0000518   0.0001549  -0.0000416  -0.0003801  -0.0003340   0.0000324
   26   0.0000914  -0.0002570   0.0000645   0.0004590   0.0003982  -0.0000221
   27  -0.0000090  -0.0000453   0.0000864  -0.0001135  -0.0000641   0.0000026
   28   0.0000238   0.0000624  -0.0000648   0.0000282   0.0000100   0.0000681
   29   0.0000294   0.0000364  -0.0000422  -0.0001223  -0.0000131  -0.0000461
   30   0.0000193   0.0000545  -0.0001806  -0.0000657  -0.0000169   0.0001071
   31   0.0009083   0.0006756   0.0004868  -0.0000651   0.0010238  -0.0002330
   32  -0.0001437  -0.0006609   0.0000065   0.0008982   0.0003480   0.0000747
   33   0.0000237   0.0001721  -0.0002915  -0.0000634  -0.0000664   0.0001212
   34  -0.1065691  -0.0211777   0.0134029  -0.0292616  -0.0207027   0.0029812
   35  -0.0331599  -0.1575416   0.0147709  -0.0502568  -0.0224037   0.0020356
   36  -0.0069441  -0.0142469  -0.0640658  -0.0028471  -0.0015008  -0.0020639
   37   0.3067987   0.1610230   0.1397372  -0.0055226   0.0002791   0.0006785
   38   0.1610230   0.5565340   0.1875405   0.0097206   0.0047299   0.0006117
   39   0.1397372   0.1875405   0.9080475   0.0048459   0.0008249  -0.0022441
   40  -0.0055226   0.0097206   0.0048459   0.6097009   0.0773545   0.0053285
   41   0.0002791   0.0047299   0.0008249   0.0773545   0.3192015   0.0542506
   42   0.0006785   0.0006117  -0.0022441   0.0053285   0.0542506   0.0680970
   43   0.0010383   0.0016220   0.0024253   0.0025703  -0.0075551  -0.0101374
   44   0.0002926   0.0001163   0.0005130  -0.0037453  -0.0227943  -0.0350830
   45  -0.0000618  -0.0011890  -0.0024235  -0.0032144  -0.0090653   0.0022500
   46   0.0027105  -0.0048328  -0.0152119  -0.0022330   0.0003033   0.0058069
   47   0.0032524  -0.0134485  -0.0304924  -0.0055283   0.0024645   0.0056273
   48   0.0025982  -0.0048352  -0.0214248   0.0003766  -0.0007011   0.0026935
   49   0.0085175  -0.0117581   0.0068396   0.0042038   0.0006296   0.0004817
   50   0.0163765  -0.0207079   0.0180896  -0.0009247   0.0008827  -0.0002973
   51   0.0016259   0.0013614   0.0009744  -0.0007452  -0.0000100   0.0001124
   52  -0.0668612  -0.0432000   0.0169609   0.0003514  -0.0005350   0.0001076
   53  -0.0405274  -0.1712927   0.0375507  -0.0056371  -0.0013425  -0.0001757
   54   0.0300646   0.0968805  -0.1761394   0.0024148   0.0014730   0.0016596
   55  -0.0028227   0.0081416  -0.0095778  -0.0015773   0.0012860  -0.0003613
   56   0.0037889   0.0003838   0.0021396   0.0007319   0.0003990  -0.0003469
   57  -0.0030789   0.0011102   0.0066182  -0.0001199  -0.0007385   0.0000558
   58  -0.0001652  -0.0002505  -0.0000177   0.0012906   0.0006275  -0.0001483
   59   0.0000178  -0.0002326  -0.0000403   0.0038431  -0.0004513   0.0005924
   60  -0.0000184  -0.0000576   0.0001616  -0.0011207   0.0004218   0.0006286
   61  -0.0000447   0.0000449  -0.0000760   0.0003045  -0.0000719   0.0000300
   62   0.0000540   0.0000828   0.0000502   0.0001529   0.0000245  -0.0000081
   63  -0.0000291  -0.0000179   0.0000817  -0.0000434  -0.0000624  -0.0000466
   64  -0.1244670  -0.0879282  -0.1535706   0.0001680  -0.0004880  -0.0000325
   65  -0.0861695  -0.2239940  -0.2427184  -0.0032080  -0.0009396   0.0004321
   66  -0.1570513  -0.2523487  -0.5984807  -0.0021680  -0.0005421   0.0015320
   67  -0.0000186  -0.0021531  -0.0000042  -0.4677875  -0.0449024  -0.0005668
   68  -0.0016082   0.0021024   0.0004848  -0.0007757  -0.0479420  -0.0094931
   69   0.0001786  -0.0009063   0.0002307   0.0071101  -0.0078483  -0.0114368
   70  -0.0010963   0.0011559   0.0010731   0.0000217  -0.0005279  -0.0035929
   71  -0.0004356  -0.0002496  -0.0015436   0.0001881  -0.0023513   0.0007623
   72   0.0021735   0.0021736  -0.0087280  -0.0035627   0.0000556   0.0002785
   73  -0.0013567   0.0093087  -0.0019365  -0.0001799   0.0001773  -0.0003098
   74   0.0077722   0.0226409   0.0039121   0.0007559  -0.0006613  -0.0009638
   75  -0.0080455  -0.0253646  -0.0413711  -0.0011484  -0.0007348  -0.0001021
           43          44          45          46          47          48
    1  -0.0545716   0.0019310   0.0152244  -0.0048735   0.0002654   0.0100591
    2   0.0049095  -0.0515081  -0.0374283   0.0075266  -0.0048848  -0.0116714
    3   0.0137551  -0.0364110  -0.2934075   0.0386063  -0.0080477  -0.0339660
    4   0.0002455   0.0013216  -0.0000496   0.0015259  -0.0008326  -0.0022829
    5  -0.0010698   0.0035895  -0.0028129  -0.0015038  -0.0002965   0.0022270
    6  -0.0222659   0.0209656  -0.0179944  -0.0022343  -0.0003613  -0.0025676
    7   0.0002491  -0.0008612   0.0007881   0.0009593   0.0013044   0.0006669
    8  -0.0005679   0.0018841   0.0009085   0.0020221   0.0006742  -0.0007679
    9   0.0016026  -0.0015232   0.0021850   0.0005519   0.0000969   0.0011140
   10  -0.0021951   0.0024155  -0.0017542   0.0005653  -0.0001589   0.0013712
   11   0.0023724  -0.0026697   0.0015568   0.0002320  -0.0002038  -0.0005490
   12  -0.0019252   0.0019300  -0.0005285   0.0017247  -0.0004321   0.0019878
   13   0.0016734  -0.0013789   0.0010833   0.0008499  -0.0005036   0.0001186
   14  -0.0007405   0.0002306  -0.0006344  -0.0001598  -0.0009225  -0.0005025
   15  -0.0016673   0.0003573  -0.0000084   0.0011424  -0.0003273   0.0010652
   16  -0.0002393  -0.0003077  -0.0002606  -0.0007883  -0.0002241   0.0004754
   17   0.0001077   0.0004733   0.0002667   0.0001087   0.0008867   0.0000946
   18   0.0004217  -0.0000005   0.0003031  -0.0001876  -0.0000140   0.0004049
   19  -0.0002605   0.0001874  -0.0008212  -0.0003399   0.0001767  -0.0004711
   20   0.0001688   0.0000861   0.0002417  -0.0000811   0.0000731   0.0000830
   21   0.0006931  -0.0003523   0.0007391  -0.0000080   0.0001078   0.0003414
   22   0.0000734  -0.0000908   0.0000159   0.0004753  -0.0002485   0.0000774
   23   0.0001558   0.0000105   0.0001124  -0.0002389   0.0000425   0.0002796
   24  -0.0000104   0.0001520   0.0003502  -0.0001604  -0.0000189  -0.0002936
   25   0.0000052  -0.0000163  -0.0000249  -0.0000266  -0.0000664  -0.0000255
   26   0.0000002  -0.0000018   0.0000377   0.0000340   0.0000953   0.0000135
   27   0.0000111  -0.0000124  -0.0000102   0.0000346   0.0000014  -0.0000126
   28   0.0000257  -0.0000080   0.0001953  -0.0000227   0.0000023   0.0000868
   29  -0.0000319  -0.0000011  -0.0001304   0.0000030  -0.0000193  -0.0000113
   30   0.0002346  -0.0001583   0.0001527   0.0000077   0.0000108   0.0001392
   31  -0.0001040   0.0001114  -0.0000966  -0.0005426   0.0003291   0.0004360
   32   0.0000024   0.0000168   0.0000828   0.0001623   0.0001238  -0.0001124
   33   0.0001206  -0.0001084   0.0000555   0.0000563   0.0000000   0.0001990
   34  -0.0011976   0.0028519   0.0006751  -0.0728684  -0.0041208   0.0246530
   35   0.0035126   0.0013099   0.0002666  -0.0196019  -0.0916048  -0.0076588
   36   0.0291443   0.0011248  -0.0099575  -0.0008534  -0.0392675  -0.1951194
   37   0.0010383   0.0002926  -0.0000618   0.0027105   0.0032524   0.0025982
   38   0.0016220   0.0001163  -0.0011890  -0.0048328  -0.0134485  -0.0048352
   39   0.0024253   0.0005130  -0.0024235  -0.0152119  -0.0304924  -0.0214248
   40   0.0025703  -0.0037453  -0.0032144  -0.0022330  -0.0055283   0.0003766
   41  -0.0075551  -0.0227943  -0.0090653   0.0003033   0.0024645  -0.0007011
   42  -0.0101374  -0.0350830   0.0022500   0.0058069   0.0056273   0.0026935
   43   0.0580526  -0.0029052  -0.0132687  -0.0070067   0.0008137   0.0049800
   44  -0.0029052   0.0684297   0.0486235  -0.0011478   0.0015875   0.0013345
   45  -0.0132687   0.0486235   0.3148595   0.0020126  -0.0004376   0.0005764
   46  -0.0070067  -0.0011478   0.0020126   0.2579607   0.2555367  -0.0047651
   47   0.0008137   0.0015875  -0.0004376   0.2555367   0.4262571   0.0981248
   48   0.0049800   0.0013345   0.0005764  -0.0047651   0.0981248   0.3274162
   49   0.0011950   0.0001117   0.0001515   0.0061278  -0.0045429   0.0021581
   50   0.0005800   0.0002068  -0.0001778  -0.0066253   0.0116249  -0.0123811
   51  -0.0004188  -0.0005229   0.0008614  -0.0122016   0.0123187  -0.0384447
   52   0.0000261  -0.0001618   0.0001058   0.0004425  -0.0040076  -0.0003279
   53  -0.0003786   0.0001515   0.0000901  -0.0062937  -0.0102289  -0.0016252
   54  -0.0005031  -0.0001589   0.0007475  -0.0042638  -0.0094879   0.0061329
   55  -0.0001090   0.0000515  -0.0000837  -0.0012760  -0.0010169  -0.0002096
   56   0.0000111   0.0001144  -0.0000672  -0.0003011   0.0004903  -0.0000017
   57   0.0001300   0.0000542  -0.0000587  -0.0002478  -0.0000277  -0.0009706
   58  -0.0000681  -0.0000193  -0.0000432   0.0002181  -0.0000209  -0.0001196
   59  -0.0000067   0.0001385   0.0000291   0.0001228   0.0000683  -0.0000504
   60  -0.0000176  -0.0000179  -0.0000297   0.0000433  -0.0000317  -0.0001071
   61   0.0000047  -0.0000056  -0.0000135   0.0000837  -0.0000231   0.0000113
   62  -0.0000160   0.0000161  -0.0000171  -0.0000366  -0.0000075  -0.0000236
   63  -0.0000085   0.0000096  -0.0000176  -0.0000073  -0.0000322  -0.0000876
   64   0.0002114   0.0001638  -0.0006038  -0.0023481  -0.0063175  -0.0023724
   65  -0.0005749  -0.0002214   0.0003956  -0.0056256  -0.0079579  -0.0048700
   66  -0.0016831  -0.0000623   0.0015540  -0.0024974  -0.0065102   0.0011483
   67   0.0004487   0.0020337   0.0007682   0.0013288   0.0009921  -0.0010902
   68  -0.0002014  -0.0002292  -0.0005962   0.0008249   0.0007275  -0.0003129
   69  -0.0011840  -0.0010761  -0.0004424   0.0012932   0.0018837  -0.0001527
   70  -0.0001902  -0.0009581  -0.0005519  -0.1796286  -0.2364532  -0.0355635
   71  -0.0007814  -0.0009502   0.0002738  -0.2234569  -0.3148393  -0.0571876
   72  -0.0004005   0.0004128   0.0002500  -0.0083483  -0.0219018  -0.0465471
   73   0.0001230   0.0001339  -0.0001726  -0.0012932   0.0013924  -0.0008409
   74   0.0005735   0.0000142  -0.0003291   0.0030291  -0.0007019   0.0011048
   75  -0.0000279   0.0000099  -0.0000062  -0.0002931  -0.0007811  -0.0035251
           49          50          51          52          53          54
    1  -0.0234086   0.0004526   0.0058243  -0.0002065   0.0062643  -0.0043097
    2   0.0235965  -0.0000038  -0.0053463   0.0022617  -0.0040023  -0.0000789
    3  -0.0161787   0.0005207   0.0063318  -0.0005747  -0.0015946   0.0005873
    4  -0.0045706  -0.0005742   0.0020754   0.0003651  -0.0004453   0.0004515
    5  -0.0032646  -0.0001276   0.0009529   0.0029194  -0.0045932   0.0019596
    6   0.0033065  -0.0003787  -0.0003002   0.0003203   0.0003445  -0.0014270
    7   0.0008365   0.0002560  -0.0000902  -0.0048057   0.0033758   0.0003460
    8  -0.0000074   0.0002384   0.0001833  -0.0004248   0.0040669  -0.0019543
    9   0.0001740   0.0000958   0.0000469   0.0021995  -0.0017096   0.0030955
   10   0.0001384  -0.0000453   0.0002292   0.0001057  -0.0001998   0.0005721
   11  -0.0000749   0.0000111  -0.0001020  -0.0001505   0.0002025   0.0001190
   12  -0.0001068   0.0000521   0.0002084   0.0000083  -0.0000744   0.0005624
   13  -0.0003516  -0.0001318   0.0001694   0.0005812  -0.0003563   0.0001095
   14   0.0017856  -0.0000613  -0.0005261   0.0000148   0.0002922  -0.0002783
   15  -0.0014226   0.0000389   0.0005011  -0.0003020  -0.0003156   0.0003468
   16   0.0002645  -0.0000010   0.0000027  -0.0006972  -0.0003189   0.0002705
   17  -0.0004297   0.0001067   0.0000909  -0.0004591   0.0007884  -0.0002246
   18   0.0000493   0.0000033   0.0000305   0.0000393  -0.0002177   0.0003040
   19  -0.0000135   0.0000204  -0.0000259  -0.0000400   0.0000730  -0.0002136
   20  -0.0000006   0.0000011  -0.0000080   0.0000075  -0.0000030  -0.0000117
   21   0.0000303  -0.0000141  -0.0000148  -0.0000168  -0.0000003   0.0001361
   22  -0.0001729  -0.0000148   0.0000742   0.0004600  -0.0002266   0.0001494
   23  -0.0004489  -0.0000168   0.0001229   0.0000598  -0.0003557   0.0001399
   24   0.0004126  -0.0000237  -0.0001840   0.0000849   0.0002260  -0.0003270
   25   0.0000215  -0.0000078  -0.0000083   0.0000776  -0.0001026   0.0000400
   26   0.0000089   0.0000085  -0.0000007  -0.0001428   0.0001540  -0.0000394
   27   0.0000107   0.0000009   0.0000009  -0.0000057   0.0000480  -0.0000501
   28  -0.0000003  -0.0000039  -0.0000014  -0.0000058  -0.0000497   0.0000557
   29  -0.0000174   0.0000004   0.0000125  -0.0000193  -0.0000374   0.0000575
   30  -0.0000185  -0.0000018   0.0000119   0.0000045  -0.0000611   0.0001380
   31  -0.0004333   0.0000342   0.0001539  -0.0006198  -0.0000954   0.0000650
   32   0.0001529   0.0000055  -0.0000568  -0.0000429   0.0003234  -0.0001332
   33  -0.0001003  -0.0000046   0.0000490   0.0000513  -0.0001319   0.0002169
   34  -0.1115700   0.0866514  -0.0743467   0.0161430  -0.0135914   0.0026282
   35   0.0847569  -0.1619678   0.0940048  -0.0162770  -0.0174769   0.0074261
   36  -0.0750761   0.0965110  -0.1242403   0.0150960   0.0326032  -0.0190935
   37   0.0085175   0.0163765   0.0016259  -0.0668612  -0.0405274   0.0300646
   38  -0.0117581  -0.0207079   0.0013614  -0.0432000  -0.1712927   0.0968805
   39   0.0068396   0.0180896   0.0009744   0.0169609   0.0375507  -0.1761394
   40   0.0042038  -0.0009247  -0.0007452   0.0003514  -0.0056371   0.0024148
   41   0.0006296   0.0008827  -0.0000100  -0.0005350  -0.0013425   0.0014730
   42   0.0004817  -0.0002973   0.0001124   0.0001076  -0.0001757   0.0016596
   43   0.0011950   0.0005800  -0.0004188   0.0000261  -0.0003786  -0.0005031
   44   0.0001117   0.0002068  -0.0005229  -0.0001618   0.0001515  -0.0001589
   45   0.0001515  -0.0001778   0.0008614   0.0001058   0.0000901   0.0007475
   46   0.0061278  -0.0066253  -0.0122016   0.0004425  -0.0062937  -0.0042638
   47  -0.0045429   0.0116249   0.0123187  -0.0040076  -0.0102289  -0.0094879
   48   0.0021581  -0.0123811  -0.0384447  -0.0003279  -0.0016252   0.0061329
   49   0.1226787  -0.0894355   0.0780982  -0.0025772  -0.0024158   0.0012271
   50  -0.0894355   0.1699525  -0.1005353  -0.0040249  -0.0036277   0.0008491
   51   0.0780982  -0.1005353   0.1530030  -0.0005837  -0.0004327   0.0018180
   52  -0.0025772  -0.0040249  -0.0005837   0.0705306   0.1138791   0.0251594
   53  -0.0024158  -0.0036277  -0.0004327   0.1138791   0.4041338   0.1112144
   54   0.0012271   0.0008491   0.0018180   0.0251594   0.1112144   0.5509768
   55  -0.0002202  -0.0002314  -0.0000485   0.0014367  -0.0052246   0.0033921
   56  -0.0000069   0.0002487   0.0000294  -0.0018674  -0.0009637  -0.0003282
   57   0.0000654  -0.0000769  -0.0002016  -0.0010845   0.0020801  -0.0049245
   58   0.0000500   0.0000023  -0.0000157   0.0000938   0.0001059  -0.0000697
   59  -0.0000347   0.0000188  -0.0000075  -0.0000298   0.0001341  -0.0000380
   60  -0.0000160  -0.0000068  -0.0000035  -0.0000028   0.0000638  -0.0001124
   61  -0.0000542  -0.0000089   0.0000243   0.0000766  -0.0000353   0.0000269
   62  -0.0000247   0.0000096  -0.0000007  -0.0000243  -0.0000262  -0.0000116
   63   0.0000339   0.0000002  -0.0000161   0.0000176   0.0000168  -0.0000662
   64  -0.0007048  -0.0024766   0.0000552   0.0156085   0.0069519  -0.0048948
   65   0.0010055   0.0027781  -0.0012664   0.0085954   0.0363250   0.0095984
   66   0.0006962  -0.0011993   0.0006461  -0.0132025  -0.0034305  -0.1053631
   67  -0.0002593   0.0000133   0.0001397  -0.0000319   0.0011819  -0.0006188
   68   0.0002869   0.0001206  -0.0002992   0.0003641  -0.0008832   0.0005550
   69   0.0000242  -0.0000963   0.0000690  -0.0002599   0.0004200  -0.0002326
   70   0.0000019  -0.0003912   0.0005962   0.0010466   0.0016437   0.0014077
   71   0.0002052   0.0007760   0.0015886   0.0000404   0.0002340   0.0003678
   72  -0.0007225  -0.0000896  -0.0005953   0.0004042   0.0025824   0.0027817
   73   0.0003012   0.0005106  -0.0005824  -0.0315000  -0.0575773  -0.0535070
   74  -0.0000776  -0.0004774  -0.0015511  -0.0567750  -0.2319725  -0.2178953
   75  -0.0001180  -0.0008784  -0.0006644  -0.0441991  -0.1774710  -0.2617675
           55          56          57          58          59          60
    1   0.0030691  -0.0016070   0.0007237  -0.0000297  -0.0001809   0.0001115
    2   0.0007255  -0.0015519   0.0009695   0.0001350  -0.0010904   0.0000584
    3   0.0001071   0.0005759  -0.0006782   0.0000280  -0.0002313  -0.0000032
    4  -0.0076456  -0.0315391  -0.0120222   0.0006851   0.0013790   0.0004460
    5  -0.0003196  -0.0133094  -0.0068737  -0.0015115  -0.0062777   0.0001075
    6   0.0030752   0.0241411   0.0032781  -0.0014424  -0.0023273  -0.0006771
    7  -0.3105165  -0.0824990   0.2404366  -0.0000889  -0.0024214   0.0000682
    8  -0.1173799  -0.0697520   0.0763244   0.0006358  -0.0013132   0.0001779
    9   0.2234406   0.0436863  -0.1782554   0.0002127   0.0011940   0.0003346
   10   0.0009847  -0.0001803  -0.0012453   0.0002299   0.0001848  -0.0002058
   11   0.0020074   0.0020755  -0.0008349   0.0000333   0.0001063   0.0000323
   12   0.0002625  -0.0008728   0.0010648  -0.0000104   0.0001628   0.0001092
   13  -0.0001934   0.0009990   0.0003128  -0.0129378  -0.0437839  -0.0068970
   14  -0.0027170  -0.0058219  -0.0026129  -0.0054343  -0.0038534  -0.0017213
   15  -0.0009476  -0.0020545  -0.0010057   0.0026938   0.0068369   0.0009124
   16  -0.0003364  -0.0016846  -0.0015847  -0.4890957   0.0271763   0.0797783
   17   0.0007530  -0.0000229  -0.0005902  -0.0183719  -0.0448508  -0.0034693
   18   0.0001728   0.0005208   0.0005191   0.0711568  -0.0109913  -0.0189902
   19   0.0002531   0.0002858  -0.0002605   0.0004157  -0.0001796  -0.0011074
   20   0.0001947   0.0000709   0.0001484   0.0014123  -0.0000626  -0.0006907
   21  -0.0000473   0.0002269   0.0003953   0.0003217  -0.0007627  -0.0001782
   22  -0.0006020   0.0000752  -0.0001640   0.0037852  -0.0048729   0.0016800
   23  -0.0001234  -0.0001914  -0.0002302   0.0026054  -0.0024875   0.0010467
   24   0.0002621  -0.0000756   0.0003767  -0.0003606   0.0022914   0.0013411
   25  -0.0003621  -0.0001364  -0.0001689  -0.0013968   0.0000749   0.0002358
   26  -0.0000561   0.0003866   0.0000106   0.0001654   0.0005755  -0.0004372
   27   0.0001761  -0.0002127   0.0000594   0.0002186  -0.0003776  -0.0001193
   28  -0.0000909   0.0000067  -0.0000489  -0.0004361   0.0005967  -0.0000078
   29  -0.0000995   0.0001590  -0.0000660  -0.0002053  -0.0000718   0.0003638
   30  -0.0002558   0.0000887  -0.0001900   0.0002457  -0.0001440  -0.0005179
   31   0.0006133   0.0003412  -0.0000365  -0.0013793  -0.0008302  -0.0007214
   32   0.0001343   0.0001039   0.0001157  -0.0006890   0.0014817  -0.0019001
   33  -0.0002425   0.0000551  -0.0002169   0.0001363  -0.0009738  -0.0020741
   34   0.0002338  -0.0000149  -0.0000805  -0.0000848   0.0000700  -0.0000296
   35   0.0005691  -0.0002420   0.0009631  -0.0000148   0.0001433   0.0000411
   36   0.0004555   0.0002046   0.0011756   0.0000786   0.0000487   0.0000341
   37  -0.0028227   0.0037889  -0.0030789  -0.0001652   0.0000178  -0.0000184
   38   0.0081416   0.0003838   0.0011102  -0.0002505  -0.0002326  -0.0000576
   39  -0.0095778   0.0021396   0.0066182  -0.0000177  -0.0000403   0.0001616
   40  -0.0015773   0.0007319  -0.0001199   0.0012906   0.0038431  -0.0011207
   41   0.0012860   0.0003990  -0.0007385   0.0006275  -0.0004513   0.0004218
   42  -0.0003613  -0.0003469   0.0000558  -0.0001483   0.0005924   0.0006286
   43  -0.0001090   0.0000111   0.0001300  -0.0000681  -0.0000067  -0.0000176
   44   0.0000515   0.0001144   0.0000542  -0.0000193   0.0001385  -0.0000179
   45  -0.0000837  -0.0000672  -0.0000587  -0.0000432   0.0000291  -0.0000297
   46  -0.0012760  -0.0003011  -0.0002478   0.0002181   0.0001228   0.0000433
   47  -0.0010169   0.0004903  -0.0000277  -0.0000209   0.0000683  -0.0000317
   48  -0.0002096  -0.0000017  -0.0009706  -0.0001196  -0.0000504  -0.0001071
   49  -0.0002202  -0.0000069   0.0000654   0.0000500  -0.0000347  -0.0000160
   50  -0.0002314   0.0002487  -0.0000769   0.0000023   0.0000188  -0.0000068
   51  -0.0000485   0.0000294  -0.0002016  -0.0000157  -0.0000075  -0.0000035
   52   0.0014367  -0.0018674  -0.0010845   0.0000938  -0.0000298  -0.0000028
   53  -0.0052246  -0.0009637   0.0020801   0.0001059   0.0001341   0.0000638
   54   0.0033921  -0.0003282  -0.0049245  -0.0000697  -0.0000380  -0.0001124
   55   0.3188925   0.1128799  -0.2243883  -0.0000635  -0.0002482   0.0000434
   56   0.1128799   0.0892156  -0.0665079  -0.0000584  -0.0004684  -0.0000666
   57  -0.2243883  -0.0665079   0.1754304  -0.0001300  -0.0003869   0.0001751
   58  -0.0000635  -0.0000584  -0.0001300   0.5024376   0.0211324  -0.0730938
   59  -0.0002482  -0.0004684  -0.0003869   0.0211324   0.0534872   0.0064158
   60   0.0000434  -0.0000666   0.0001751  -0.0730938   0.0064158   0.0204167
   61  -0.0001009  -0.0000134  -0.0000423  -0.0005811   0.0013520   0.0000733
   62   0.0000182   0.0000622  -0.0000009  -0.0004709   0.0019410   0.0006423
   63   0.0000033  -0.0000227   0.0000346  -0.0000943  -0.0000438  -0.0004480
   64   0.0000869  -0.0004207   0.0007673   0.0000974   0.0000219   0.0000053
   65  -0.0004776  -0.0007490  -0.0016214   0.0001197   0.0000777  -0.0000040
   66   0.0029739  -0.0006111  -0.0029492   0.0000633   0.0000437  -0.0000830
   67   0.0001101  -0.0003609   0.0001100  -0.0027679  -0.0032225   0.0007457
   68  -0.0004274   0.0001731   0.0000631   0.0000607   0.0030144  -0.0009732
   69   0.0002474   0.0000253  -0.0000232   0.0002880  -0.0013958  -0.0008353
   70   0.0005749  -0.0000667  -0.0000283  -0.0001367  -0.0001438  -0.0000049
   71  -0.0001541  -0.0002237  -0.0001038   0.0000603   0.0000044   0.0000147
   72   0.0000616  -0.0000548   0.0000835   0.0000560   0.0001475   0.0000368
   73  -0.0003386   0.0016371   0.0021855  -0.0000719  -0.0000171   0.0000123
   74   0.0017146  -0.0005870  -0.0011674  -0.0000492  -0.0000314  -0.0000096
   75   0.0014885  -0.0004709   0.0002076   0.0000459   0.0000084   0.0000288
           61          62          63          64          65          66
    1  -0.0005203  -0.0000741   0.0002910   0.0010758   0.0038109   0.0054244
    2  -0.0003079  -0.0002008   0.0001662   0.0034066  -0.0011920  -0.0009003
    3   0.0003367   0.0000443  -0.0000948   0.0004930  -0.0034111  -0.0042494
    4  -0.0004846  -0.0003391   0.0004370   0.0002998  -0.0008269  -0.0006963
    5   0.0016627   0.0004609  -0.0002119   0.0002170  -0.0036270  -0.0005047
    6  -0.0012608   0.0000303   0.0008775   0.0006289   0.0004479   0.0001949
    7   0.0004855  -0.0000542   0.0000552  -0.0025815   0.0021370  -0.0002477
    8  -0.0001333  -0.0000754  -0.0001391   0.0005910   0.0025018   0.0002170
    9   0.0001474  -0.0000517  -0.0000776  -0.0015969   0.0016023   0.0026464
   10  -0.0000218   0.0000430  -0.0001106  -0.0000130   0.0001321   0.0004752
   11   0.0000517  -0.0000442  -0.0000733  -0.0001026   0.0003271   0.0001173
   12   0.0000611  -0.0000479  -0.0000138  -0.0001115   0.0001043   0.0004053
   13  -0.0069699  -0.0015990   0.0022404   0.0003568  -0.0000145   0.0002821
   14  -0.0026717  -0.0022728   0.0005958   0.0002835   0.0003599   0.0002103
   15   0.0037994   0.0005243  -0.0011156  -0.0002486  -0.0005524  -0.0005551
   16   0.0016385   0.0020594   0.0002782  -0.0004576  -0.0003963  -0.0004269
   17  -0.0016840   0.0000196  -0.0004839  -0.0002106   0.0004770   0.0000559
   18   0.0000724  -0.0003538   0.0001167  -0.0000199  -0.0000315   0.0001966
   19   0.0003745  -0.0000463   0.0001990   0.0000103  -0.0000540  -0.0001837
   20  -0.0003247   0.0000311  -0.0000279  -0.0000072  -0.0000254   0.0000021
   21   0.0001388  -0.0000952   0.0003220  -0.0000138   0.0000984   0.0001730
   22  -0.0245059  -0.0121732   0.0153596   0.0002786  -0.0000177   0.0002291
   23   0.0209954   0.0049095  -0.0077227  -0.0000645  -0.0003760  -0.0001487
   24  -0.0204611  -0.0053071   0.0054024   0.0000811   0.0001198  -0.0000078
   25   0.0009172  -0.0014331  -0.0001477   0.0000272  -0.0000571  -0.0000009
   26  -0.0003670   0.0002214   0.0003934  -0.0000528   0.0000961  -0.0000023
   27  -0.0009164  -0.0003909  -0.0000314  -0.0000010   0.0000030  -0.0000440
   28   0.0018987  -0.0004514   0.0010991  -0.0000083  -0.0000125   0.0000270
   29   0.0008518   0.0001984  -0.0006032  -0.0000125  -0.0000055   0.0000141
   30   0.0002900   0.0006586   0.0004249  -0.0000001   0.0000219   0.0000935
   31  -0.2502943   0.1921878  -0.1852152  -0.0004713  -0.0003639  -0.0004590
   32   0.1579937  -0.1656159   0.1599412   0.0000436   0.0002885   0.0001124
   33  -0.1476620   0.1560525  -0.1548088   0.0000221   0.0000052   0.0001404
   34  -0.0000754  -0.0000329   0.0000193   0.0137926  -0.0162954  -0.0145529
   35   0.0001464   0.0000346  -0.0000313  -0.0110479  -0.0065494  -0.0150775
   36  -0.0001554  -0.0000146   0.0001220  -0.0177810  -0.0306858  -0.0122812
   37  -0.0000447   0.0000540  -0.0000291  -0.1244670  -0.0861695  -0.1570513
   38   0.0000449   0.0000828  -0.0000179  -0.0879282  -0.2239940  -0.2523487
   39  -0.0000760   0.0000502   0.0000817  -0.1535706  -0.2427184  -0.5984807
   40   0.0003045   0.0001529  -0.0000434   0.0001680  -0.0032080  -0.0021680
   41  -0.0000719   0.0000245  -0.0000624  -0.0004880  -0.0009396  -0.0005421
   42   0.0000300  -0.0000081  -0.0000466  -0.0000325   0.0004321   0.0015320
   43   0.0000047  -0.0000160  -0.0000085   0.0002114  -0.0005749  -0.0016831
   44  -0.0000056   0.0000161   0.0000096   0.0001638  -0.0002214  -0.0000623
   45  -0.0000135  -0.0000171  -0.0000176  -0.0006038   0.0003956   0.0015540
   46   0.0000837  -0.0000366  -0.0000073  -0.0023481  -0.0056256  -0.0024974
   47  -0.0000231  -0.0000075  -0.0000322  -0.0063175  -0.0079579  -0.0065102
   48   0.0000113  -0.0000236  -0.0000876  -0.0023724  -0.0048700   0.0011483
   49  -0.0000542  -0.0000247   0.0000339  -0.0007048   0.0010055   0.0006962
   50  -0.0000089   0.0000096   0.0000002  -0.0024766   0.0027781  -0.0011993
   51   0.0000243  -0.0000007  -0.0000161   0.0000552  -0.0012664   0.0006461
   52   0.0000766  -0.0000243   0.0000176   0.0156085   0.0085954  -0.0132025
   53  -0.0000353  -0.0000262   0.0000168   0.0069519   0.0363250  -0.0034305
   54   0.0000269  -0.0000116  -0.0000662  -0.0048948   0.0095984  -0.1053631
   55  -0.0001009   0.0000182   0.0000033   0.0000869  -0.0004776   0.0029739
   56  -0.0000134   0.0000622  -0.0000227  -0.0004207  -0.0007490  -0.0006111
   57  -0.0000423  -0.0000009   0.0000346   0.0007673  -0.0016214  -0.0029492
   58  -0.0005811  -0.0004709  -0.0000943   0.0000974   0.0001197   0.0000633
   59   0.0013520   0.0019410  -0.0000438   0.0000219   0.0000777   0.0000437
   60   0.0000733   0.0006423  -0.0004480   0.0000053  -0.0000040  -0.0000830
   61   0.2782416  -0.1776309   0.1655484   0.0000491  -0.0000033   0.0000363
   62  -0.1776309   0.1601766  -0.1516686  -0.0000224  -0.0000537  -0.0000468
   63   0.1655484  -0.1516686   0.1493839   0.0000095  -0.0000177  -0.0000401
   64   0.0000491  -0.0000224   0.0000095   0.0924104   0.0992182   0.1789487
   65  -0.0000033  -0.0000537  -0.0000177   0.0992182   0.2055535   0.2692779
   66   0.0000363  -0.0000468  -0.0000401   0.1789487   0.2692779   0.7183520
   67  -0.0003293  -0.0001347   0.0000467   0.0002594   0.0009571   0.0004372
   68   0.0001537   0.0001002   0.0000193   0.0002267  -0.0005697  -0.0002666
   69  -0.0000353   0.0000141   0.0000403  -0.0000888   0.0001878   0.0000672
   70  -0.0000514   0.0000255   0.0000114   0.0008674   0.0008003   0.0008258
   71   0.0000168  -0.0000123   0.0000100  -0.0002050  -0.0001851  -0.0004652
   72   0.0000171   0.0000197   0.0000296  -0.0014405  -0.0026312  -0.0001899
   73  -0.0000407   0.0000230   0.0000064   0.0054521  -0.0026790   0.0027504
   74   0.0000119   0.0000202   0.0000062  -0.0017681  -0.0023389   0.0120658
   75   0.0000095   0.0000021   0.0000286   0.0017652   0.0055152  -0.0029063
           67          68          69          70          71          72
    1  -0.0081608  -0.0422518  -0.0088585   0.0020095  -0.0001729  -0.0004367
    2  -0.0064169  -0.0067364  -0.0013867   0.0043017   0.0022539  -0.0043039
    3  -0.0006478   0.0005610  -0.0011536   0.0038165   0.0004607  -0.0007535
    4   0.0050334  -0.0010825   0.0010273  -0.0003776  -0.0001338   0.0007970
    5   0.0002633  -0.0016805   0.0008967   0.0009679  -0.0011841  -0.0002707
    6   0.0008637   0.0010841   0.0022400   0.0009567  -0.0010112   0.0010650
    7  -0.0026250   0.0010559  -0.0003939  -0.0005578   0.0001721  -0.0001574
    8   0.0022374   0.0015918  -0.0007511  -0.0013723   0.0003395   0.0006292
    9  -0.0005057  -0.0003050  -0.0006286  -0.0002750   0.0005005  -0.0003212
   10   0.0000562   0.0000741   0.0001342  -0.0002179   0.0007299  -0.0002123
   11  -0.0002230   0.0000070   0.0002811   0.0005779  -0.0004502   0.0000654
   12   0.0000107   0.0002580  -0.0007089  -0.0005779   0.0005651  -0.0001677
   13   0.0069322   0.0021623   0.0002383  -0.0001701   0.0004206   0.0000093
   14   0.0095098  -0.0070701   0.0001297   0.0005844   0.0007792  -0.0003736
   15   0.0015942   0.0000274   0.0013218   0.0000003   0.0001293  -0.0001534
   16  -0.0037594  -0.0037144  -0.0009177   0.0006901   0.0000420  -0.0008497
   17  -0.0033996  -0.0046019   0.0018776  -0.0005030  -0.0005171   0.0004245
   18  -0.0014665   0.0006090  -0.0034572  -0.0000433  -0.0000015  -0.0003073
   19  -0.0005537   0.0002333   0.0002577   0.0000692  -0.0001824   0.0000707
   20  -0.0012359  -0.0000569  -0.0008794  -0.0000514  -0.0000564   0.0000060
   21  -0.0005008   0.0000856  -0.0003806  -0.0000976   0.0000316  -0.0000448
   22  -0.0006263   0.0001851  -0.0000292  -0.0001834   0.0001830   0.0000629
   23  -0.0015996  -0.0002474   0.0001008   0.0000533  -0.0001713  -0.0000333
   24  -0.0005179   0.0001269  -0.0001109   0.0000018   0.0000134   0.0001644
   25   0.0006634  -0.0000950   0.0000063   0.0000388   0.0000259  -0.0000131
   26  -0.0007311   0.0001567  -0.0000238  -0.0000539  -0.0000276   0.0000226
   27   0.0002548  -0.0000065   0.0000141  -0.0000144   0.0000151  -0.0000157
   28  -0.0000294  -0.0000365  -0.0000739  -0.0000005   0.0000121  -0.0000243
   29   0.0001834  -0.0000281   0.0000909   0.0000351   0.0000026   0.0000004
   30   0.0001101  -0.0000513  -0.0001350  -0.0000232   0.0000229  -0.0000552
   31  -0.0000071  -0.0007286   0.0002659   0.0002714  -0.0003366  -0.0001687
   32  -0.0009600   0.0005775  -0.0001868  -0.0001510   0.0000038   0.0000804
   33   0.0000565  -0.0000629  -0.0000717  -0.0000329   0.0000202  -0.0000826
   34   0.0007012  -0.0026728   0.0015382   0.0036159  -0.0058244  -0.0230168
   35   0.0006084  -0.0082083  -0.0000923   0.0025265  -0.0108685  -0.0372926
   36  -0.0001797  -0.0016843  -0.0013577  -0.0023541  -0.0063311  -0.0116258
   37  -0.0000186  -0.0016082   0.0001786  -0.0010963  -0.0004356   0.0021735
   38  -0.0021531   0.0021024  -0.0009063   0.0011559  -0.0002496   0.0021736
   39  -0.0000042   0.0004848   0.0002307   0.0010731  -0.0015436  -0.0087280
   40  -0.4677875  -0.0007757   0.0071101   0.0000217   0.0001881  -0.0035627
   41  -0.0449024  -0.0479420  -0.0078483  -0.0005279  -0.0023513   0.0000556
   42  -0.0005668  -0.0094931  -0.0114368  -0.0035929   0.0007623   0.0002785
   43   0.0004487  -0.0002014  -0.0011840  -0.0001902  -0.0007814  -0.0004005
   44   0.0020337  -0.0002292  -0.0010761  -0.0009581  -0.0009502   0.0004128
   45   0.0007682  -0.0005962  -0.0004424  -0.0005519   0.0002738   0.0002500
   46   0.0013288   0.0008249   0.0012932  -0.1796286  -0.2234569  -0.0083483
   47   0.0009921   0.0007275   0.0018837  -0.2364532  -0.3148393  -0.0219018
   48  -0.0010902  -0.0003129  -0.0001527  -0.0355635  -0.0571876  -0.0465471
   49  -0.0002593   0.0002869   0.0000242   0.0000019   0.0002052  -0.0007225
   50   0.0000133   0.0001206  -0.0000963  -0.0003912   0.0007760  -0.0000896
   51   0.0001397  -0.0002992   0.0000690   0.0005962   0.0015886  -0.0005953
   52  -0.0000319   0.0003641  -0.0002599   0.0010466   0.0000404   0.0004042
   53   0.0011819  -0.0008832   0.0004200   0.0016437   0.0002340   0.0025824
   54  -0.0006188   0.0005550  -0.0002326   0.0014077   0.0003678   0.0027817
   55   0.0001101  -0.0004274   0.0002474   0.0005749  -0.0001541   0.0000616
   56  -0.0003609   0.0001731   0.0000253  -0.0000667  -0.0002237  -0.0000548
   57   0.0001100   0.0000631  -0.0000232  -0.0000283  -0.0001038   0.0000835
   58  -0.0027679   0.0000607   0.0002880  -0.0001367   0.0000603   0.0000560
   59  -0.0032225   0.0030144  -0.0013958  -0.0001438   0.0000044   0.0001475
   60   0.0007457  -0.0009732  -0.0008353  -0.0000049   0.0000147   0.0000368
   61  -0.0003293   0.0001537  -0.0000353  -0.0000514   0.0000168   0.0000171
   62  -0.0001347   0.0001002   0.0000141   0.0000255  -0.0000123   0.0000197
   63   0.0000467   0.0000193   0.0000403   0.0000114   0.0000100   0.0000296
   64   0.0002594   0.0002267  -0.0000888   0.0008674  -0.0002050  -0.0014405
   65   0.0009571  -0.0005697   0.0001878   0.0008003  -0.0001851  -0.0026312
   66   0.0004372  -0.0002666   0.0000672   0.0008258  -0.0004652  -0.0001899
   67   0.4731891   0.0482855  -0.0005711  -0.0016888  -0.0004500   0.0013154
   68   0.0482855   0.0699429   0.0093810  -0.0001301  -0.0002104   0.0009224
   69  -0.0005711   0.0093810   0.0151979  -0.0002860  -0.0005354   0.0018399
   70  -0.0016888  -0.0001301  -0.0002860   0.1767045   0.2299796   0.0349598
   71  -0.0004500  -0.0002104  -0.0005354   0.2299796   0.3285518   0.0633320
   72   0.0013154   0.0009224   0.0018399   0.0349598   0.0633320   0.0629729
   73  -0.0000776  -0.0001889   0.0000888  -0.0016124   0.0000571  -0.0005740
   74  -0.0004763  -0.0000500  -0.0001105  -0.0018493  -0.0006477  -0.0039229
   75   0.0002163  -0.0001264   0.0001062  -0.0002034  -0.0009284   0.0000853
           73          74          75
    1   0.0003892   0.0001671   0.0013172
    2  -0.0007541   0.0004577  -0.0002397
    3   0.0001150  -0.0007716  -0.0008804
    4  -0.0002442   0.0004384   0.0003792
    5  -0.0001701   0.0019503   0.0004620
    6   0.0009177   0.0002484   0.0005659
    7  -0.0004294  -0.0011728  -0.0011049
    8   0.0000290  -0.0013211  -0.0001243
    9  -0.0007262   0.0003711  -0.0001159
   10  -0.0006563  -0.0001506  -0.0000362
   11  -0.0003044   0.0000279  -0.0000716
   12  -0.0003489  -0.0002011  -0.0000830
   13  -0.0003146   0.0000606   0.0001522
   14  -0.0002096   0.0000428   0.0000954
   15  -0.0001992   0.0000201  -0.0001697
   16   0.0002242   0.0001055  -0.0003058
   17   0.0001507  -0.0003549  -0.0000468
   18  -0.0000316   0.0000238  -0.0000860
   19   0.0001487   0.0000376   0.0000191
   20   0.0000188  -0.0000066   0.0000075
   21  -0.0000567  -0.0000426  -0.0000364
   22  -0.0002329   0.0000734   0.0000803
   23   0.0000709   0.0001533  -0.0000307
   24   0.0000496  -0.0000447   0.0001626
   25  -0.0000209   0.0000469   0.0000178
   26   0.0000227  -0.0000704  -0.0000233
   27  -0.0000036  -0.0000266   0.0000065
   28  -0.0000062   0.0000099  -0.0000144
   29  -0.0000075   0.0000259  -0.0000223
   30  -0.0000413   0.0000100  -0.0000458
   31   0.0003166   0.0000236  -0.0001903
   32  -0.0000239  -0.0001481   0.0000255
   33  -0.0000635   0.0000283  -0.0000649
   34  -0.0005897  -0.0010839   0.0003245
   35  -0.0001829  -0.0004388   0.0036703
   36   0.0033971   0.0117277   0.0007794
   37  -0.0013567   0.0077722  -0.0080455
   38   0.0093087   0.0226409  -0.0253646
   39  -0.0019365   0.0039121  -0.0413711
   40  -0.0001799   0.0007559  -0.0011484
   41   0.0001773  -0.0006613  -0.0007348
   42  -0.0003098  -0.0009638  -0.0001021
   43   0.0001230   0.0005735  -0.0000279
   44   0.0001339   0.0000142   0.0000099
   45  -0.0001726  -0.0003291  -0.0000062
   46  -0.0012932   0.0030291  -0.0002931
   47   0.0013924  -0.0007019  -0.0007811
   48  -0.0008409   0.0011048  -0.0035251
   49   0.0003012  -0.0000776  -0.0001180
   50   0.0005106  -0.0004774  -0.0008784
   51  -0.0005824  -0.0015511  -0.0006644
   52  -0.0315000  -0.0567750  -0.0441991
   53  -0.0575773  -0.2319725  -0.1774710
   54  -0.0535070  -0.2178953  -0.2617675
   55  -0.0003386   0.0017146   0.0014885
   56   0.0016371  -0.0005870  -0.0004709
   57   0.0021855  -0.0011674   0.0002076
   58  -0.0000719  -0.0000492   0.0000459
   59  -0.0000171  -0.0000314   0.0000084
   60   0.0000123  -0.0000096   0.0000288
   61  -0.0000407   0.0000119   0.0000095
   62   0.0000230   0.0000202   0.0000021
   63   0.0000064   0.0000062   0.0000286
   64   0.0054521  -0.0017681   0.0017652
   65  -0.0026790  -0.0023389   0.0055152
   66   0.0027504   0.0120658  -0.0029063
   67  -0.0000776  -0.0004763   0.0002163
   68  -0.0001889  -0.0000500  -0.0001264
   69   0.0000888  -0.0001105   0.0001062
   70  -0.0016124  -0.0018493  -0.0002034
   71   0.0000571  -0.0006477  -0.0009284
   72  -0.0005740  -0.0039229   0.0000853
   73   0.0320101   0.0485825   0.0498714
   74   0.0485825   0.2144748   0.1975178
   75   0.0498714   0.1975178   0.3098539
 Gradient time:  CPU 17089.08 s  wall 17215.69 s
 **********************************************************************
 **                                                                  **
 **                       VIBRATIONAL ANALYSIS                       **
 **                       --------------------                       **
 **                                                                  **
 **        VIBRATIONAL FREQUENCIES (CM**-1) AND NORMAL MODES         **
 **     FORCE CONSTANTS (mDYN/ANGSTROM) AND REDUCED MASSES (AMU)     **
 **                  INFRARED INTENSITIES (KM/MOL)                   **
 **                                                                  **
 **********************************************************************


 Mode:                 1                      2                      3
 Frequency:        34.39                  59.27                  82.14
 Force Cnst:      0.0040                 0.0125                 0.0306
 Red. Mass:       5.7349                 6.0310                 7.6867
 IR Active:          YES                    YES                    YES
 IR Intens:        2.470                  2.186                  0.633
 Raman Active:       YES                    YES                    YES
               X      Y      Z        X      Y      Z        X      Y      Z
 C         -0.018 -0.014 -0.083   -0.013  0.006 -0.034    0.012  0.100  0.084
 C         -0.030 -0.039 -0.100   -0.013 -0.049 -0.110   -0.033 -0.005  0.007
 O          0.013 -0.023 -0.249   -0.018 -0.029 -0.230   -0.060  0.027 -0.124
 H         -0.097 -0.137 -0.081   -0.043 -0.138 -0.092   -0.035 -0.098  0.028
 C          0.003  0.050  0.016    0.007 -0.060 -0.058   -0.032 -0.038  0.002
 O         -0.022  0.013  0.310   -0.020 -0.022 -0.269   -0.005 -0.024 -0.152
 H          0.084  0.257 -0.027    0.060 -0.247 -0.015   -0.055 -0.153  0.027
 C         -0.046 -0.082 -0.095   -0.021  0.083  0.175   -0.044  0.017  0.086
 H         -0.006 -0.037 -0.323    0.045  0.037  0.293   -0.133 -0.003  0.260
 H         -0.147 -0.301 -0.071   -0.143  0.235  0.144    0.037  0.192  0.068
 O         -0.010  0.032  0.090    0.016  0.070  0.277   -0.054 -0.146 -0.053
 C         -0.015  0.012 -0.050    0.012  0.006  0.059   -0.045  0.044 -0.089
 C          0.002 -0.008  0.072   -0.031  0.031  0.030    0.110 -0.041 -0.006
 O          0.003 -0.013 -0.112    0.011 -0.011  0.018   -0.005  0.056  0.324
 H         -0.036 -0.028 -0.080   -0.070  0.056 -0.046    0.110  0.262  0.054
 O          0.025  0.104 -0.074    0.123 -0.072  0.093   -0.239  0.170 -0.145
 H         -0.038 -0.037 -0.084   -0.020  0.057  0.141   -0.031 -0.069 -0.221
 O          0.182  0.022  0.120    0.080 -0.049  0.003    0.291 -0.012  0.046
 H          0.041 -0.111 -0.254    0.016 -0.091 -0.211   -0.011 -0.039 -0.087
 H         -0.014  0.050  0.367   -0.001 -0.050 -0.143   -0.011 -0.046 -0.189
 H         -0.045 -0.036  0.064   -0.019  0.140  0.398   -0.058 -0.133 -0.034
 O         -0.116 -0.059  0.128   -0.155  0.113  0.029    0.105 -0.138  0.040
 H          0.006 -0.039  0.022    0.010 -0.014 -0.085   -0.006  0.071  0.246
 H          0.073  0.079 -0.140    0.144 -0.088  0.092   -0.158  0.109 -0.119
 H          0.238  0.062  0.073    0.152 -0.098  0.030    0.206  0.075 -0.009
 TransDip   0.023 -0.028 -0.034    0.028 -0.015  0.035    0.008  0.016 -0.018

 Mode:                 4                      5                      6
 Frequency:       108.44                 116.14                 129.41
 Force Cnst:      0.0487                 0.0582                 0.0375
 Red. Mass:       7.0305                 7.3213                 3.7989
 IR Active:          YES                    YES                    YES
 IR Intens:        0.896                  8.756                  4.445
 Raman Active:       YES                    YES                    YES
               X      Y      Z        X      Y      Z        X      Y      Z
 C         -0.006 -0.006 -0.027   -0.059  0.094 -0.071   -0.024  0.040 -0.002
 C         -0.007  0.070  0.076   -0.046  0.117 -0.078   -0.015  0.053  0.001
 O          0.020  0.048  0.168   -0.072  0.129 -0.119   -0.061  0.037  0.181
 H         -0.040  0.154  0.057   -0.081  0.095 -0.076    0.088  0.167 -0.019
 C          0.002  0.048  0.104   -0.031  0.081 -0.009   -0.052 -0.026 -0.110
 O          0.003  0.058  0.068   -0.001  0.068  0.023    0.026 -0.066 -0.069
 H          0.021  0.010  0.113    0.028  0.078 -0.006   -0.127  0.030 -0.124
 C         -0.017  0.062  0.131   -0.163  0.013  0.062   -0.094 -0.135 -0.182
 H         -0.182  0.054  0.343   -0.338  0.035  0.160    0.041 -0.094 -0.495
 H          0.153  0.261  0.116   -0.142  0.130  0.049   -0.308 -0.434 -0.156
 O         -0.046 -0.182 -0.123   -0.115 -0.258  0.031   -0.032  0.095  0.165
 C         -0.004 -0.002 -0.018    0.004 -0.000  0.093   -0.014  0.028  0.014
 C         -0.010  0.009 -0.058    0.121 -0.053  0.045    0.056  0.001 -0.016
 O         -0.030  0.024 -0.152   -0.071  0.115 -0.166   -0.003  0.037 -0.011
 H          0.005 -0.102 -0.008   -0.143  0.041 -0.062   -0.042  0.039 -0.003
 O          0.019 -0.067  0.004    0.143 -0.115  0.141   -0.013 -0.010  0.025
 H         -0.005  0.027  0.017   -0.129  0.008  0.212   -0.041  0.025  0.034
 O          0.329 -0.178 -0.098   -0.017 -0.041  0.028    0.166 -0.067 -0.031
 H         -0.066  0.106  0.079    0.059  0.058  0.025   -0.083  0.131  0.198
 H         -0.020  0.087 -0.073   -0.008  0.069 -0.014    0.052 -0.153  0.089
 H         -0.041 -0.197 -0.144   -0.209 -0.350  0.060   -0.083  0.036  0.171
 O         -0.269  0.151 -0.045    0.331 -0.099  0.007    0.050  0.023 -0.022
 H         -0.031  0.030 -0.117   -0.073  0.118 -0.154   -0.002  0.025 -0.014
 H         -0.030 -0.035  0.021    0.032 -0.033  0.127   -0.029 -0.002  0.047
 H          0.324 -0.225 -0.055   -0.078 -0.052  0.050    0.100 -0.067 -0.015
 TransDip  -0.025  0.017  0.003   -0.087  0.022  0.031   -0.056 -0.031 -0.022

 Mode:                 7                      8                      9
 Frequency:       172.58                 224.81                 249.99
 Force Cnst:      0.1118                 0.1855                 0.1917
 Red. Mass:       6.3685                 6.2302                 5.2052
 IR Active:          YES                    YES                    YES
 IR Intens:        1.594                 14.852                 23.043
 Raman Active:       YES                    YES                    YES
               X      Y      Z        X      Y      Z        X      Y      Z
 C         -0.028 -0.058  0.014    0.090  0.079 -0.098   -0.047 -0.074 -0.059
 C         -0.124 -0.139  0.065   -0.045  0.035 -0.022   -0.022 -0.050 -0.063
 O         -0.119 -0.128 -0.020   -0.219  0.073  0.069    0.267 -0.159  0.132
 H         -0.181 -0.187  0.073   -0.079  0.124 -0.045   -0.022  0.050 -0.082
 C         -0.129 -0.116  0.102   -0.047 -0.039  0.033   -0.053  0.094 -0.077
 O         -0.180 -0.089  0.044   -0.073 -0.029  0.056   -0.123  0.116 -0.016
 H         -0.124 -0.163  0.112   -0.004 -0.036  0.033   -0.009  0.140 -0.084
 C          0.017  0.031  0.088   -0.018  0.014  0.037   -0.145  0.066 -0.039
 H          0.127 -0.025  0.201    0.023 -0.009  0.080   -0.229  0.090 -0.038
 H          0.145  0.118  0.085    0.032  0.049  0.035   -0.215  0.082 -0.044
 O         -0.094  0.198 -0.137   -0.066  0.087 -0.058   -0.103 -0.064  0.050
 C          0.001  0.093  0.053    0.109 -0.062 -0.145   -0.024  0.031 -0.031
 C          0.093  0.087 -0.004    0.033 -0.067 -0.062   -0.017  0.053 -0.013
 O          0.079 -0.072 -0.114    0.022  0.057  0.180   -0.002 -0.125  0.149
 H         -0.071 -0.165  0.034    0.246  0.248 -0.123   -0.037  0.050 -0.082
 O          0.065  0.083  0.060    0.316 -0.142 -0.100    0.143  0.045 -0.027
 H          0.015  0.117  0.069    0.016 -0.035 -0.039   -0.017  0.066  0.002
 O          0.146  0.005 -0.039    0.002  0.084  0.021    0.027  0.070 -0.009
 H         -0.147 -0.158 -0.071   -0.093  0.140  0.275   -0.036 -0.077 -0.245
 H         -0.189 -0.064 -0.020   -0.075 -0.010  0.043   -0.128  0.206 -0.030
 H          0.073  0.366 -0.181    0.010  0.160 -0.084   -0.206 -0.378 -0.143
 O          0.235  0.099 -0.048   -0.111 -0.143  0.013    0.048  0.022 -0.021
 H          0.088 -0.153 -0.104    0.022  0.073  0.223    0.001 -0.117  0.117
 H          0.124  0.042  0.044    0.395 -0.188 -0.154    0.372 -0.110 -0.086
 H          0.077 -0.016 -0.006    0.096  0.157 -0.060    0.100  0.073 -0.024
 TransDip   0.008 -0.025  0.031    0.113  0.037 -0.033   -0.060 -0.009 -0.141

 Mode:                10                     11                     12
 Frequency:       273.90                 310.47                 340.80
 Force Cnst:      0.0500                 0.3277                 0.3343
 Red. Mass:       1.1321                 5.7694                 4.8846
 IR Active:          YES                    YES                    YES
 IR Intens:      110.613                  3.863                 26.889
 Raman Active:       YES                    YES                    YES
               X      Y      Z        X      Y      Z        X      Y      Z
 C         -0.012 -0.001 -0.010   -0.013 -0.010 -0.013   -0.037  0.040 -0.019
 C         -0.002 -0.001 -0.018    0.041 -0.072 -0.057   -0.010 -0.025 -0.022
 O          0.018 -0.011  0.017   -0.158 -0.034  0.052    0.062 -0.049  0.029
 H          0.007  0.019 -0.022    0.135 -0.020 -0.065   -0.005 -0.003 -0.024
 C         -0.003  0.010 -0.021    0.073 -0.059 -0.076    0.013 -0.048  0.001
 O          0.000  0.001  0.020   -0.273  0.052  0.032   -0.048 -0.036  0.010
 H          0.002  0.035 -0.026    0.135  0.018 -0.090    0.033 -0.054  0.003
 C         -0.010  0.003 -0.018    0.183 -0.000 -0.062    0.064 -0.025  0.011
 H         -0.023 -0.005  0.034    0.144 -0.000 -0.046    0.086 -0.035  0.030
 H         -0.000  0.056 -0.027    0.117  0.008 -0.068    0.070 -0.013  0.009
 O          0.002 -0.059 -0.044    0.276 -0.140  0.075    0.071 -0.017  0.005
 C         -0.010  0.005  0.000   -0.000 -0.006  0.014   -0.045  0.075 -0.042
 C         -0.004  0.005 -0.000    0.017  0.024  0.016   -0.021  0.095 -0.075
 O         -0.006 -0.007  0.015   -0.196  0.037  0.019   -0.048  0.049 -0.044
 H         -0.018  0.017 -0.014   -0.020  0.039 -0.022   -0.059  0.035 -0.021
 O          0.007  0.003  0.002    0.049  0.095 -0.017   -0.120 -0.277  0.078
 H         -0.013  0.008  0.006    0.016 -0.027 -0.021   -0.012  0.232  0.104
 O          0.004  0.003 -0.001    0.019 -0.023 -0.005    0.123  0.298  0.036
 H         -0.015  0.008 -0.019   -0.040  0.059  0.262   -0.201  0.053 -0.280
 H          0.003 -0.025  0.024   -0.303  0.426 -0.095   -0.052  0.025 -0.005
 H          0.038  0.697  0.702    0.121 -0.295  0.121    0.063 -0.054 -0.022
 O          0.006  0.002 -0.002    0.048  0.083 -0.018    0.000 -0.082 -0.006
 H         -0.006 -0.006  0.014   -0.206  0.121  0.084   -0.049  0.043 -0.040
 H          0.023 -0.008 -0.003    0.097  0.079 -0.128   -0.282 -0.208  0.359
 H          0.005  0.003 -0.001   -0.035 -0.031  0.013    0.208  0.446 -0.101
 TransDip  -0.030  0.254  0.219    0.036  0.045 -0.026   -0.069  0.149 -0.027

 Mode:                13                     14                     15
 Frequency:       351.26                 364.65                 410.37
 Force Cnst:      0.3336                 0.2667                 0.4215
 Red. Mass:       4.5894                 3.4044                 4.2481
 IR Active:          YES                    YES                    YES
 IR Intens:        9.317                  4.364                  7.579
 Raman Active:       YES                    YES                    YES
               X      Y      Z        X      Y      Z        X      Y      Z
 C          0.091 -0.032  0.056    0.105 -0.022  0.137   -0.101 -0.141  0.053
 C          0.015 -0.037  0.005    0.031 -0.009  0.223   -0.077 -0.012  0.120
 O         -0.149  0.009 -0.006    0.085  0.023 -0.084   -0.152  0.031 -0.051
 H          0.099 -0.057  0.011   -0.014 -0.189  0.256   -0.139 -0.101  0.135
 C         -0.017  0.088 -0.083   -0.062  0.017  0.111   -0.005  0.121  0.084
 O         -0.123  0.142  0.004   -0.122  0.055 -0.096    0.187  0.109 -0.051
 H         -0.017  0.176 -0.099   -0.250 -0.035  0.116   -0.131  0.118  0.080
 C         -0.053  0.107 -0.079   -0.037 -0.088 -0.059    0.031  0.032 -0.052
 H         -0.140  0.122 -0.062   -0.071 -0.022 -0.301   -0.031  0.080 -0.190
 H         -0.129  0.136 -0.088   -0.035 -0.358 -0.021    0.054 -0.125 -0.028
 O          0.011 -0.052  0.040   -0.044 -0.031  0.014    0.082 -0.029  0.017
 C          0.078 -0.014  0.009    0.113 -0.048 -0.023   -0.098  0.015 -0.008
 C          0.041 -0.019 -0.009    0.050 -0.011 -0.019   -0.059  0.028 -0.056
 O          0.314 -0.100 -0.032   -0.073  0.070 -0.053   -0.076 -0.177  0.029
 H          0.039 -0.112  0.065    0.253 -0.164  0.173   -0.056 -0.236  0.075
 O         -0.121 -0.083  0.020    0.053 -0.020 -0.036    0.064  0.020  0.016
 H          0.114 -0.005 -0.011    0.168 -0.051 -0.071   -0.021  0.101  0.022
 O         -0.001  0.017  0.011   -0.009  0.045 -0.004    0.073  0.090 -0.019
 H          0.110 -0.008  0.344    0.118 -0.158 -0.128    0.100 -0.090  0.238
 H         -0.147  0.298 -0.128   -0.140  0.106 -0.201    0.190 -0.088 -0.073
 H         -0.109 -0.083  0.168   -0.036  0.124  0.166    0.010 -0.062  0.078
 O         -0.037 -0.018  0.015   -0.032  0.006 -0.006    0.026 -0.038 -0.055
 H          0.332 -0.260 -0.010   -0.084  0.175 -0.097   -0.085 -0.092 -0.171
 H         -0.252 -0.015  0.169   -0.086  0.086 -0.068    0.483 -0.284  0.014
 H         -0.047  0.050 -0.007    0.057  0.050 -0.023    0.083  0.167 -0.083
 TransDip   0.072  0.021  0.062    0.047  0.016  0.045    0.046 -0.074  0.012

 Mode:                16                     17                     18
 Frequency:       422.70                 450.63                 472.44
 Force Cnst:      0.2163                 0.1383                 0.2072
 Red. Mass:       2.0550                 1.1556                 1.5756
 IR Active:          YES                    YES                    YES
 IR Intens:       46.624                 28.589                161.568
 Raman Active:       YES                    YES                    YES
               X      Y      Z        X      Y      Z        X      Y      Z
 C          0.027 -0.063  0.001    0.032 -0.019  0.037   -0.029  0.057  0.029
 C          0.050 -0.032 -0.034    0.016 -0.018  0.029    0.000 -0.010  0.007
 O         -0.024 -0.035 -0.011   -0.031  0.001  0.008    0.048 -0.031 -0.008
 H          0.091 -0.030 -0.038    0.063 -0.040  0.037    0.022 -0.045  0.012
 C          0.018  0.006 -0.053   -0.003  0.011 -0.032   -0.010 -0.015 -0.005
 O          0.042 -0.012  0.013   -0.012  0.014 -0.037   -0.046 -0.016 -0.018
 H          0.068  0.020 -0.055   -0.016  0.013 -0.032   -0.007 -0.034 -0.002
 C         -0.051  0.035  0.012   -0.009  0.043 -0.013    0.009 -0.003  0.005
 H         -0.052  0.017  0.096   -0.033  0.036  0.048    0.013 -0.007  0.023
 H         -0.064  0.138 -0.002   -0.007  0.105 -0.021    0.022  0.016  0.004
 O         -0.068  0.019 -0.013    0.012 -0.013 -0.010    0.011 -0.012 -0.008
 C          0.064 -0.060 -0.015    0.026 -0.010  0.006   -0.036  0.046  0.020
 C          0.069  0.008  0.022   -0.006  0.005 -0.002   -0.006 -0.025 -0.047
 O         -0.111 -0.033  0.015   -0.010  0.001 -0.013    0.036  0.071 -0.022
 H          0.035 -0.048 -0.002    0.050 -0.051  0.045   -0.047  0.050  0.030
 O         -0.022 -0.052 -0.033    0.003  0.008 -0.002   -0.003  0.053  0.048
 H          0.088 -0.075 -0.049    0.060 -0.004 -0.016   -0.055  0.064  0.056
 O          0.021  0.065  0.042   -0.002 -0.005 -0.003   -0.002  0.007 -0.044
 H          0.441 -0.174  0.562   -0.336  0.149 -0.341    0.498 -0.265  0.499
 H          0.092 -0.111  0.326    0.120 -0.160  0.809    0.025 -0.073  0.442
 H         -0.048  0.019 -0.040   -0.022 -0.050 -0.002    0.009 -0.015 -0.006
 O          0.018  0.119 -0.010    0.003 -0.014  0.004   -0.045 -0.079 -0.018
 H         -0.127  0.097  0.007   -0.016  0.050  0.005    0.039  0.033 -0.076
 H         -0.325  0.171 -0.059    0.035 -0.016  0.001    0.329 -0.197  0.097
 H         -0.004  0.115  0.002    0.012 -0.016  0.005    0.010  0.021 -0.060
 TransDip   0.124 -0.000  0.180   -0.043 -0.021  0.164    0.286 -0.188  0.219

 Mode:                19                     20                     21
 Frequency:       487.37                 507.03                 543.50
 Force Cnst:      0.2209                 0.3972                 0.6936
 Red. Mass:       1.5783                 2.6224                 3.9851
 IR Active:          YES                    YES                    YES
 IR Intens:      110.742                 67.646                 13.287
 Raman Active:       YES                    YES                    YES
               X      Y      Z        X      Y      Z        X      Y      Z
 C          0.039 -0.034  0.054   -0.014  0.019 -0.113   -0.011 -0.102 -0.003
 C          0.086  0.002 -0.008   -0.046  0.055 -0.037    0.110  0.121 -0.045
 O         -0.009  0.045 -0.006    0.024  0.049  0.000    0.047  0.235 -0.038
 H          0.214 -0.019  0.004   -0.180  0.122 -0.053    0.175  0.224 -0.060
 C          0.031 -0.027 -0.072    0.005  0.006  0.116    0.078 -0.057  0.003
 O         -0.007 -0.041  0.048   -0.060  0.055 -0.070   -0.130 -0.017 -0.028
 H          0.060  0.005 -0.077    0.044 -0.080  0.133    0.198 -0.134  0.024
 C         -0.033  0.013  0.008    0.040 -0.090  0.035    0.017 -0.114  0.072
 H         -0.015 -0.016  0.110    0.016 -0.035 -0.170    0.030 -0.100 -0.006
 H         -0.079  0.138 -0.012    0.123 -0.332  0.074    0.049 -0.197  0.086
 O         -0.057  0.021  0.005    0.012 -0.012 -0.022   -0.066  0.014 -0.023
 C          0.041 -0.042  0.023   -0.013 -0.039 -0.047   -0.030 -0.004  0.059
 C          0.019 -0.018 -0.008    0.044 -0.017  0.079   -0.079  0.032 -0.050
 O         -0.044 -0.001 -0.024    0.044 -0.039  0.020   -0.003 -0.185  0.027
 H          0.018 -0.078  0.062   -0.028  0.069 -0.123   -0.095 -0.146 -0.003
 O         -0.067  0.032  0.003   -0.085 -0.067 -0.074    0.027  0.052  0.080
 H          0.104 -0.043 -0.028   -0.090 -0.113 -0.062    0.083  0.092  0.069
 O          0.000  0.025  0.007   -0.025 -0.023  0.083    0.047  0.043 -0.043
 H         -0.098  0.128 -0.087    0.074 -0.007  0.040    0.153  0.206  0.086
 H         -0.057  0.069 -0.267    0.008  0.009  0.377   -0.090  0.165  0.276
 H         -0.032  0.032 -0.018    0.076  0.066 -0.023    0.075  0.134 -0.084
 O         -0.003  0.011 -0.016    0.044  0.139  0.018   -0.003 -0.071 -0.034
 H         -0.048  0.045 -0.073    0.046 -0.058 -0.093    0.000 -0.239  0.270
 H          0.636 -0.511  0.189    0.413 -0.469  0.158   -0.267  0.300 -0.116
 H          0.083  0.062 -0.036    0.042  0.002  0.052   -0.036  0.066 -0.047
 TransDip   0.296 -0.087 -0.136    0.199 -0.136  0.106    0.068  0.053  0.079

 Mode:                22                     23                     24
 Frequency:       569.74                 604.69                 640.00
 Force Cnst:      0.6783                 0.2543                 0.9742
 Red. Mass:       3.5468                 1.1804                 4.0368
 IR Active:          YES                    YES                    YES
 IR Intens:       22.057                 98.803                 12.517
 Raman Active:       YES                    YES                    YES
               X      Y      Z        X      Y      Z        X      Y      Z
 C          0.060  0.007 -0.035    0.005  0.001  0.009    0.064 -0.028  0.033
 C          0.072 -0.093 -0.123    0.010 -0.025  0.004    0.093 -0.034  0.050
 O         -0.093 -0.147  0.039   -0.015 -0.031  0.002   -0.009  0.016 -0.021
 H          0.031 -0.072 -0.129    0.017 -0.062  0.015    0.202 -0.091  0.064
 C          0.143  0.035  0.086    0.026  0.007  0.007    0.050 -0.014 -0.036
 O          0.039  0.173 -0.048    0.024  0.030 -0.029   -0.015  0.003  0.010
 H          0.386 -0.002  0.102    0.036  0.008  0.011    0.068 -0.003 -0.037
 C         -0.004 -0.115  0.075   -0.002 -0.010  0.009   -0.012 -0.008  0.002
 H         -0.090 -0.030 -0.212   -0.021  0.002 -0.027   -0.022 -0.013  0.030
 H          0.048 -0.426  0.121    0.002 -0.050  0.015   -0.041  0.033 -0.004
 O         -0.119  0.019 -0.024   -0.021  0.002 -0.002   -0.044  0.007  0.001
 C          0.067  0.022  0.051   -0.022 -0.001 -0.003   -0.084  0.177 -0.122
 C          0.010  0.016 -0.034   -0.025  0.009  0.005   -0.211  0.216  0.081
 O         -0.037  0.039  0.014   -0.006  0.036 -0.059   -0.012  0.012  0.009
 H         -0.042  0.095 -0.059    0.032 -0.012  0.015    0.202 -0.064  0.047
 O         -0.035  0.058  0.074   -0.003 -0.009 -0.005    0.027 -0.118 -0.119
 H          0.113  0.060  0.058   -0.009  0.011 -0.003    0.120  0.345 -0.121
 O          0.003  0.001 -0.052    0.005 -0.004  0.011    0.025 -0.121 -0.034
 H         -0.216  0.129  0.011    0.004 -0.014  0.039    0.166 -0.008  0.213
 H          0.045  0.184 -0.017    0.025  0.066 -0.011   -0.017  0.063  0.010
 H          0.064  0.193 -0.088    0.005  0.033 -0.005   -0.009  0.035 -0.016
 O         -0.030 -0.071  0.013    0.011  0.006 -0.003    0.085 -0.029  0.134
 H         -0.053  0.194 -0.357    0.016 -0.152  0.963   -0.023  0.109 -0.248
 H         -0.040  0.057  0.103    0.100 -0.080 -0.021    0.068 -0.192  0.114
 H         -0.072 -0.019 -0.020   -0.026  0.012  0.004   -0.461 -0.225  0.151
 TransDip   0.090  0.099 -0.069    0.133 -0.118  0.264   -0.059  0.073  0.064

 Mode:                25                     26                     27
 Frequency:       680.70                 738.64                 771.17
 Force Cnst:      1.2099                 0.4018                 1.1795
 Red. Mass:       4.4318                 1.2501                 3.3661
 IR Active:          YES                    YES                    YES
 IR Intens:       15.032                122.911                  4.160
 Raman Active:       YES                    YES                    YES
               X      Y      Z        X      Y      Z        X      Y      Z
 C          0.076 -0.045 -0.144   -0.028  0.004  0.025   -0.187  0.035  0.146
 C         -0.088  0.038 -0.028    0.010 -0.001  0.011    0.004 -0.006  0.023
 O          0.019  0.026  0.001   -0.017  0.005  0.005    0.004  0.006 -0.000
 H         -0.297  0.140 -0.056    0.082 -0.003  0.014    0.205 -0.100  0.050
 C         -0.092  0.017  0.049    0.024 -0.005 -0.020    0.056 -0.014 -0.068
 O          0.009 -0.043 -0.004    0.002  0.013  0.000    0.006  0.038  0.003
 H         -0.200  0.003  0.046    0.050  0.003 -0.019    0.149  0.013 -0.066
 C         -0.008  0.047 -0.033    0.006 -0.015  0.009    0.025 -0.064  0.039
 H          0.007  0.045 -0.028    0.007 -0.018  0.018    0.052 -0.084  0.085
 H          0.018  0.041 -0.030   -0.003 -0.002  0.007    0.001 -0.007  0.029
 O          0.057 -0.008  0.002   -0.013  0.001  0.001   -0.025  0.003  0.001
 C          0.204  0.081  0.020   -0.026  0.033 -0.015   -0.083  0.050 -0.017
 C          0.187  0.130  0.006    0.036  0.025  0.019    0.282 -0.024 -0.000
 O         -0.100 -0.099  0.007   -0.002 -0.011 -0.003    0.011 -0.024 -0.015
 H          0.022 -0.029 -0.153   -0.021 -0.027  0.032   -0.238 -0.067  0.163
 O         -0.083  0.024  0.055    0.002 -0.017 -0.026    0.052 -0.049 -0.087
 H          0.282  0.133  0.016   -0.054  0.005 -0.024   -0.267 -0.109 -0.045
 O         -0.034 -0.007 -0.185   -0.063  0.009 -0.050   -0.015  0.032 -0.085
 H          0.077 -0.076  0.030    0.020 -0.067  0.014   -0.107  0.060 -0.125
 H          0.004 -0.145 -0.047    0.003  0.046  0.013    0.011  0.135  0.045
 H         -0.039 -0.078  0.057    0.017  0.022 -0.017    0.078  0.069 -0.068
 O         -0.052 -0.076  0.187    0.012 -0.007  0.048   -0.064  0.025  0.097
 H         -0.115  0.036  0.372   -0.000 -0.031  0.012    0.029 -0.206 -0.039
 H          0.086 -0.145  0.316   -0.050  0.023 -0.033    0.024 -0.024 -0.115
 H         -0.255 -0.234  0.045    0.922 -0.319  0.015   -0.628  0.084 -0.002
 TransDip   0.057  0.037  0.104    0.348 -0.051  0.048   -0.045 -0.000  0.047

 Mode:                28                     29                     30
 Frequency:       878.70                 891.98                 921.88
 Force Cnst:      2.3593                 1.1547                 1.6293
 Red. Mass:       5.1863                 2.4632                 3.2538
 IR Active:          YES                    YES                    YES
 IR Intens:       37.293                 12.515                 13.468
 Raman Active:       YES                    YES                    YES
               X      Y      Z        X      Y      Z        X      Y      Z
 C          0.111  0.049 -0.161   -0.016  0.002 -0.004   -0.087 -0.016  0.167
 C          0.101 -0.057  0.135    0.099 -0.037 -0.026   -0.056  0.028 -0.128
 O         -0.010  0.010 -0.013   -0.009  0.000  0.001    0.013  0.002  0.013
 H          0.091 -0.078  0.137    0.084 -0.053 -0.019    0.040  0.009 -0.116
 C          0.074 -0.025  0.003    0.083  0.046  0.132   -0.019  0.052  0.025
 O         -0.005 -0.016 -0.001   -0.035 -0.152 -0.017   -0.011 -0.052 -0.006
 H         -0.020 -0.016 -0.001    0.202 -0.175  0.171    0.176 -0.056  0.047
 C          0.004  0.039 -0.046   -0.051  0.198 -0.027   -0.033  0.040  0.053
 H         -0.057  0.044 -0.014   -0.294  0.376 -0.513   -0.077  0.118 -0.216
 H         -0.048  0.083 -0.054    0.034 -0.307  0.045    0.052 -0.243  0.093
 O         -0.045  0.000  0.010    0.005 -0.006 -0.021    0.046 -0.001 -0.022
 C         -0.133  0.290 -0.157   -0.081 -0.040  0.017    0.160  0.184  0.012
 C          0.190 -0.139 -0.063    0.027  0.007  0.018    0.014 -0.026 -0.072
 O         -0.058 -0.114  0.003    0.013  0.013 -0.000   -0.026 -0.020 -0.014
 H          0.428 -0.040 -0.141   -0.050  0.038 -0.011   -0.342 -0.069  0.163
 O         -0.000  0.027  0.126    0.004 -0.008 -0.007    0.027 -0.018 -0.095
 H         -0.355  0.303  0.054   -0.162 -0.104  0.014    0.459  0.348 -0.072
 O         -0.070 -0.079  0.156    0.004  0.030 -0.052   -0.033 -0.080  0.145
 H         -0.054  0.016 -0.068   -0.037  0.158  0.038    0.001  0.075  0.035
 H         -0.007  0.094  0.011   -0.041 -0.078 -0.033   -0.014 -0.111 -0.038
 H         -0.072 -0.010  0.033   -0.209 -0.107  0.156    0.009 -0.017  0.015
 O         -0.057  0.014 -0.086    0.001  0.008  0.035   -0.020 -0.025 -0.083
 H         -0.085  0.104  0.069    0.015 -0.034 -0.017   -0.026 -0.066  0.071
 H         -0.097  0.061  0.325    0.021  0.003 -0.137   -0.079 -0.012  0.297
 H          0.025  0.085  0.001   -0.015 -0.015 -0.011    0.116  0.000  0.044
 TransDip   0.097  0.145 -0.089   -0.044  0.092  0.050   -0.057  0.101  0.020

 Mode:                31                     32                     33
 Frequency:      1007.92                1040.92                1057.37
 Force Cnst:      1.9351                 1.5779                 3.7441
 Red. Mass:       3.2329                 2.4717                 5.6838
 IR Active:          YES                    YES                    YES
 IR Intens:       17.950                  4.806                 57.235
 Raman Active:       YES                    YES                    YES
               X      Y      Z        X      Y      Z        X      Y      Z
 C          0.112 -0.029  0.064   -0.000  0.048 -0.009    0.013  0.369  0.015
 C          0.064  0.003 -0.111    0.157 -0.089 -0.078    0.086  0.129  0.091
 O          0.006 -0.018 -0.004    0.016  0.024 -0.004   -0.022 -0.117 -0.027
 H          0.290 -0.062 -0.090    0.125 -0.163 -0.059    0.177  0.028  0.116
 C         -0.182  0.103 -0.024   -0.139 -0.028  0.132    0.040 -0.151  0.052
 O         -0.018  0.022  0.007    0.004  0.058 -0.003    0.025  0.054  0.009
 H         -0.066  0.089 -0.018   -0.383  0.091  0.101    0.023 -0.228  0.080
 C         -0.158 -0.082  0.150    0.095 -0.008 -0.092   -0.237 -0.033 -0.004
 H         -0.048 -0.063 -0.005    0.174 -0.101  0.197   -0.224 -0.051  0.096
 H         -0.043 -0.221  0.165    0.155  0.211 -0.108   -0.183  0.130 -0.035
 O          0.164  0.021 -0.050   -0.062 -0.013  0.039    0.145  0.069 -0.066
 C         -0.124  0.002 -0.060   -0.027  0.032  0.105    0.076 -0.033  0.092
 C          0.037 -0.022  0.017    0.018  0.012 -0.024   -0.076  0.031 -0.001
 O          0.006 -0.018 -0.018   -0.004 -0.029 -0.010   -0.064 -0.219 -0.053
 H          0.308 -0.043  0.074   -0.262  0.126 -0.040   -0.094  0.354  0.003
 O          0.004  0.001  0.053    0.004 -0.019 -0.074    0.005 -0.003 -0.076
 H         -0.168 -0.041 -0.063   -0.037  0.031  0.101   -0.113 -0.118  0.145
 O         -0.006  0.012 -0.024   -0.006  0.000  0.014    0.016  0.003 -0.001
 H         -0.020  0.280  0.108   -0.009  0.457  0.173   -0.009 -0.093  0.013
 H         -0.021 -0.475 -0.139    0.008 -0.332 -0.047    0.025  0.266  0.050
 H          0.258  0.056 -0.125   -0.160 -0.091  0.082   -0.168 -0.129  0.163
 O         -0.001  0.015  0.020   -0.008 -0.010 -0.010    0.009 -0.015 -0.012
 H         -0.020  0.211  0.054   -0.012  0.032  0.034   -0.060 -0.223 -0.020
 H          0.033  0.008 -0.105   -0.006 -0.011 -0.072   -0.000 -0.031  0.075
 H          0.014 -0.002 -0.015    0.054 -0.027  0.020   -0.013  0.001  0.003
 TransDip  -0.136  0.001 -0.004    0.050  0.004  0.049   -0.124  0.174  0.114

 Mode:                34                     35                     36
 Frequency:      1067.42                1069.42                1095.47
 Force Cnst:      3.6971                 2.8604                 1.8851
 Red. Mass:       5.5074                 4.2450                 2.6662
 IR Active:          YES                    YES                    YES
 IR Intens:      169.793                 29.330                 10.790
 Raman Active:       YES                    YES                    YES
               X      Y      Z        X      Y      Z        X      Y      Z
 C          0.054  0.177  0.083   -0.083 -0.168 -0.153    0.100 -0.085  0.140
 C          0.029  0.266  0.001    0.171  0.175  0.122   -0.054  0.180 -0.127
 O         -0.043 -0.196 -0.039   -0.055 -0.144 -0.058   -0.004 -0.078 -0.012
 H          0.123  0.196  0.012   -0.035  0.265  0.090   -0.224  0.267 -0.154
 C         -0.043  0.214 -0.075    0.064  0.147  0.040    0.033 -0.087  0.108
 O         -0.045 -0.120 -0.006   -0.046 -0.085 -0.026    0.007  0.012 -0.009
 H         -0.224  0.245 -0.099   -0.274  0.199  0.020    0.085 -0.118  0.116
 C          0.272  0.041  0.035   -0.095 -0.107 -0.006   -0.005 -0.019 -0.108
 H          0.181  0.103 -0.154   -0.199 -0.141  0.284    0.052 -0.108  0.204
 H          0.212 -0.212  0.079   -0.079  0.270 -0.058    0.135  0.261 -0.134
 O         -0.156 -0.083  0.074    0.064  0.031 -0.005   -0.007  0.034 -0.004
 C          0.010 -0.030 -0.044   -0.007  0.052  0.133   -0.113  0.016 -0.042
 C         -0.045 -0.007  0.025    0.041  0.003 -0.031    0.044 -0.021  0.003
 O         -0.026 -0.141 -0.038    0.041  0.107  0.058    0.005  0.009 -0.011
 H          0.190  0.114  0.098   -0.300 -0.261 -0.135    0.186 -0.109  0.155
 O          0.008  0.008  0.018   -0.008 -0.016 -0.077    0.008 -0.010  0.033
 H         -0.059 -0.086 -0.047    0.080  0.139  0.146    0.117  0.085 -0.153
 O          0.011  0.006 -0.020   -0.005 -0.002  0.022   -0.006  0.005 -0.004
 H         -0.078  0.043  0.045   -0.086  0.111  0.040   -0.026  0.053  0.031
 H         -0.045 -0.199 -0.017   -0.045  0.099  0.018    0.007  0.234  0.052
 H          0.273  0.195 -0.229    0.181  0.080 -0.104   -0.407 -0.218  0.270
 O          0.012  0.004  0.009   -0.014 -0.013 -0.016   -0.004  0.010  0.010
 H         -0.046  0.006  0.023    0.047 -0.006  0.026   -0.006  0.150 -0.000
 H          0.015 -0.010  0.062   -0.014 -0.020 -0.015    0.057 -0.010 -0.152
 H         -0.024  0.018 -0.022    0.014 -0.023  0.029   -0.007 -0.017  0.013
 TransDip   0.249  0.334 -0.018    0.020  0.164  0.053   -0.058  0.088 -0.001

 Mode:                37                     38                     39
 Frequency:      1104.06                1108.69                1144.13
 Force Cnst:      2.1735                 2.0372                 1.7403
 Red. Mass:       3.0264                 2.8129                 2.2565
 IR Active:          YES                    YES                    YES
 IR Intens:        4.152                 56.767                160.552
 Raman Active:       YES                    YES                    YES
               X      Y      Z        X      Y      Z        X      Y      Z
 C          0.141 -0.043 -0.038    0.123  0.069  0.058    0.044 -0.028  0.001
 C         -0.049  0.052  0.027   -0.114 -0.109 -0.045   -0.024 -0.005 -0.019
 O         -0.008 -0.008 -0.002    0.016  0.068  0.040   -0.002  0.013  0.007
 H          0.035  0.239 -0.012   -0.423 -0.225 -0.023   -0.006  0.007 -0.019
 C         -0.046 -0.101 -0.106    0.127  0.166  0.032    0.009  0.004  0.007
 O          0.020  0.056  0.034   -0.031 -0.103 -0.040   -0.004 -0.001 -0.003
 H          0.044 -0.209 -0.076    0.120  0.321 -0.011    0.058  0.016  0.006
 C          0.040  0.083  0.070   -0.027 -0.083 -0.045   -0.000 -0.006 -0.010
 H          0.134  0.145 -0.306   -0.206 -0.103  0.243   -0.003 -0.014  0.026
 H         -0.066 -0.331  0.117   -0.038  0.302 -0.097    0.026  0.028 -0.012
 O         -0.020 -0.028 -0.011    0.008  0.012  0.020   -0.002  0.003  0.001
 C         -0.108  0.041  0.250   -0.056  0.001  0.117    0.001  0.093  0.083
 C          0.058  0.035 -0.054    0.020  0.037 -0.034   -0.080 -0.186  0.137
 O          0.004 -0.003  0.002   -0.013 -0.061 -0.033   -0.004 -0.003  0.003
 H          0.083 -0.084 -0.025    0.106  0.180  0.036    0.054 -0.115  0.020
 O         -0.011 -0.036 -0.121   -0.004 -0.020 -0.056    0.037  0.014 -0.091
 H         -0.069  0.124  0.298   -0.099  0.003  0.150   -0.197 -0.107  0.038
 O         -0.002  0.010  0.034   -0.001  0.004  0.021    0.014  0.025 -0.112
 H          0.024 -0.340 -0.118    0.035 -0.045  0.004   -0.003 -0.055 -0.039
 H          0.016 -0.052 -0.017   -0.031  0.117  0.004   -0.005 -0.013 -0.008
 H          0.012  0.016 -0.009    0.228  0.128 -0.154   -0.025 -0.012  0.015
 O         -0.023 -0.022 -0.028   -0.009 -0.013 -0.014    0.013  0.025  0.026
 H         -0.022  0.304  0.027   -0.045  0.202 -0.013   -0.023  0.132  0.065
 H          0.058 -0.052 -0.288    0.046 -0.028 -0.205   -0.175  0.030  0.649
 H         -0.045 -0.069  0.094   -0.004 -0.064  0.070    0.063  0.404 -0.415
 TransDip   0.024  0.043  0.043    0.095  0.222  0.001   -0.160 -0.008  0.373

 Mode:                40                     41                     42
 Frequency:      1202.88                1215.61                1244.60
 Force Cnst:      0.9833                 1.0432                 1.1490
 Red. Mass:       1.1534                 1.1982                 1.2590
 IR Active:          YES                    YES                    YES
 IR Intens:       35.515                 72.488                  3.104
 Raman Active:       YES                    YES                    YES
               X      Y      Z        X      Y      Z        X      Y      Z
 C         -0.018  0.008 -0.029   -0.004 -0.002 -0.017    0.021  0.014  0.008
 C         -0.015 -0.011  0.018   -0.024  0.001  0.008    0.046 -0.043  0.024
 O         -0.014  0.010  0.007    0.016 -0.010 -0.007   -0.018  0.014  0.007
 H          0.401  0.099  0.011   -0.148 -0.304  0.064   -0.071  0.189 -0.024
 C         -0.019  0.067  0.006    0.000  0.052 -0.051    0.014  0.045 -0.005
 O         -0.017 -0.010 -0.012    0.013 -0.034 -0.004   -0.004 -0.017 -0.009
 H          0.399  0.136  0.003   -0.118 -0.002 -0.046   -0.137  0.172 -0.031
 C          0.006 -0.044 -0.012   -0.004 -0.009  0.064   -0.011 -0.003  0.046
 H          0.046 -0.094  0.140    0.420 -0.097 -0.008    0.366 -0.081 -0.009
 H          0.404  0.001  0.011    0.009 -0.174  0.093   -0.154 -0.083  0.053
 O         -0.004  0.028 -0.005   -0.000  0.014 -0.040    0.002  0.004 -0.030
 C          0.023 -0.009  0.012    0.018 -0.001  0.023   -0.029  0.006 -0.026
 C         -0.002  0.026 -0.014   -0.002  0.021 -0.014   -0.000 -0.066  0.041
 O          0.004 -0.001  0.004   -0.002  0.005  0.006    0.002 -0.017 -0.014
 H          0.104 -0.065 -0.008    0.153 -0.106  0.010   -0.334  0.334 -0.072
 O         -0.004  0.002 -0.005   -0.001  0.004 -0.014   -0.008 -0.011  0.017
 H         -0.100 -0.047  0.073   -0.152 -0.080  0.082    0.361  0.290 -0.045
 O          0.003 -0.002  0.012   -0.001 -0.001  0.006   -0.002  0.000 -0.024
 H          0.009 -0.333 -0.130   -0.008  0.388  0.160   -0.006 -0.256 -0.116
 H         -0.017 -0.242 -0.067    0.011  0.357  0.075   -0.003  0.046  0.007
 H         -0.353 -0.200  0.226   -0.370 -0.199  0.239   -0.206 -0.117  0.126
 O         -0.002 -0.007 -0.008   -0.001 -0.006 -0.004    0.005  0.018  0.018
 H         -0.001  0.017  0.020    0.002 -0.030 -0.027   -0.010  0.078  0.006
 H         -0.004 -0.003  0.015   -0.020 -0.000  0.077    0.054 -0.000 -0.270
 H         -0.039 -0.036  0.047    0.028 -0.038  0.029    0.006  0.130 -0.128
 TransDip  -0.095 -0.163  0.029   -0.087  0.236  0.105   -0.011 -0.045 -0.032

 Mode:                43                     44                     45
 Frequency:      1264.50                1278.10                1292.65
 Force Cnst:      1.0935                 1.1279                 1.1286
 Red. Mass:       1.1607                 1.1719                 1.1464
 IR Active:          YES                    YES                    YES
 IR Intens:        7.596                 15.872                 15.198
 Raman Active:       YES                    YES                    YES
               X      Y      Z        X      Y      Z        X      Y      Z
 C         -0.004  0.012 -0.023   -0.035  0.026 -0.030   -0.041 -0.053  0.018
 C         -0.021  0.003  0.013   -0.037  0.039  0.008    0.005 -0.017 -0.032
 O          0.010 -0.001 -0.000    0.011 -0.013 -0.004   -0.007  0.006  0.001
 H          0.019 -0.217  0.055    0.105 -0.230  0.069    0.224  0.155 -0.058
 C         -0.021  0.007 -0.063    0.004 -0.021  0.043   -0.020  0.010  0.034
 O          0.014 -0.000  0.016   -0.013  0.007 -0.010    0.015 -0.013 -0.007
 H         -0.103 -0.229 -0.024    0.402  0.130  0.026   -0.185  0.035  0.025
 C          0.009 -0.025 -0.001   -0.003  0.020 -0.025    0.000  0.004  0.001
 H         -0.458  0.070  0.049    0.257 -0.040 -0.024    0.020  0.000  0.003
 H          0.537 -0.072  0.035   -0.334  0.100 -0.057   -0.053  0.002 -0.001
 O          0.000  0.022  0.019   -0.002 -0.019 -0.002    0.001 -0.005  0.001
 C         -0.003 -0.001  0.003    0.020 -0.007  0.006   -0.012 -0.017  0.035
 C         -0.001 -0.054  0.029   -0.004 -0.043  0.022    0.016  0.003 -0.009
 O         -0.001 -0.003 -0.001   -0.001  0.003  0.008   -0.014  0.017 -0.018
 H          0.048  0.056 -0.030    0.270 -0.202  0.029    0.576  0.494 -0.052
 O         -0.016 -0.008  0.002   -0.021 -0.005 -0.005    0.003  0.011 -0.023
 H          0.254  0.336  0.158    0.156  0.354  0.291    0.070  0.126  0.130
 O         -0.003 -0.001 -0.020   -0.002 -0.001 -0.015   -0.001  0.002  0.003
 H         -0.006  0.160  0.056   -0.008  0.183  0.067   -0.001 -0.106 -0.046
 H          0.010  0.139  0.025   -0.010 -0.210 -0.041    0.016  0.216  0.056
 H         -0.036 -0.008  0.037    0.090  0.039 -0.066    0.052  0.030 -0.031
 O          0.005  0.014  0.018    0.005  0.012  0.016   -0.002 -0.001  0.000
 H          0.004 -0.027 -0.025    0.012 -0.101 -0.021    0.027 -0.385 -0.093
 H          0.046  0.000 -0.271    0.047 -0.003 -0.268   -0.042  0.009  0.167
 H          0.033  0.104 -0.110    0.027  0.078 -0.083   -0.007 -0.019  0.021
 TransDip   0.000  0.052 -0.072    0.073 -0.054 -0.090    0.022 -0.098  0.074

 Mode:                46                     47                     48
 Frequency:      1313.41                1330.81                1362.98
 Force Cnst:      1.2227                 1.3293                 1.3292
 Red. Mass:       1.2030                 1.2739                 1.2144
 IR Active:          YES                    YES                    YES
 IR Intens:       24.729                 27.639                 72.568
 Raman Active:       YES                    YES                    YES
               X      Y      Z        X      Y      Z        X      Y      Z
 C          0.014  0.031 -0.011   -0.019 -0.035  0.064   -0.003  0.046 -0.000
 C         -0.021 -0.013 -0.073    0.038 -0.025 -0.000    0.039  0.001 -0.038
 O         -0.009  0.012  0.018   -0.002 -0.003 -0.011   -0.005  0.010  0.015
 H          0.475 -0.033 -0.055   -0.300  0.362 -0.088   -0.255 -0.024 -0.047
 C         -0.023  0.012  0.060    0.018 -0.005 -0.018    0.035 -0.069 -0.008
 O          0.028 -0.031 -0.011   -0.008  0.012  0.007   -0.008  0.007 -0.010
 H         -0.347  0.018  0.053   -0.067 -0.043 -0.014   -0.257  0.602 -0.153
 C          0.000  0.008 -0.001    0.003 -0.005  0.007    0.027 -0.005  0.053
 H          0.016  0.004  0.007   -0.050  0.011 -0.010   -0.278  0.093 -0.055
 H         -0.086  0.005 -0.003    0.018 -0.005  0.006    0.008 -0.080  0.061
 O          0.001 -0.007  0.002    0.001  0.006 -0.003    0.004  0.021 -0.017
 C          0.034  0.009 -0.026    0.092  0.015 -0.061   -0.022 -0.020  0.002
 C         -0.012 -0.003  0.007   -0.020  0.015 -0.005    0.004 -0.013  0.007
 O          0.001  0.000  0.016    0.001 -0.002 -0.009   -0.013  0.013  0.013
 H         -0.098 -0.436  0.067    0.037  0.072  0.051    0.150 -0.361  0.080
 O         -0.012 -0.005  0.009   -0.024  0.002 -0.005    0.005  0.006 -0.009
 H         -0.155  0.042  0.168   -0.537  0.100  0.572    0.096  0.106  0.040
 O          0.001 -0.005 -0.001   -0.004 -0.022  0.003    0.004  0.014 -0.003
 H          0.003 -0.259 -0.102   -0.002  0.032  0.010    0.005 -0.138 -0.050
 H          0.024  0.457  0.093   -0.007 -0.129 -0.026   -0.006 -0.164 -0.021
 H          0.089  0.054 -0.052   -0.048 -0.028  0.029   -0.157 -0.081  0.099
 O          0.002  0.002  0.002    0.007  0.003  0.015   -0.002  0.001 -0.006
 H         -0.006  0.113  0.001   -0.007  0.046  0.013    0.020 -0.254 -0.049
 H          0.035 -0.002 -0.196    0.050 -0.013 -0.204   -0.018  0.002  0.084
 H         -0.020  0.043 -0.034    0.033  0.131 -0.126   -0.028 -0.092  0.090
 TransDip   0.044  0.127 -0.086    0.031 -0.079 -0.145   -0.041 -0.241  0.120

 Mode:                49                     50                     51
 Frequency:      1370.98                1378.34                1388.74
 Force Cnst:      1.4973                 1.5642                 1.5432
 Red. Mass:       1.3520                 1.3974                 1.3581
 IR Active:          YES                    YES                    YES
 IR Intens:      199.724                104.229                  3.203
 Raman Active:       YES                    YES                    YES
               X      Y      Z        X      Y      Z        X      Y      Z
 C          0.025 -0.001 -0.008    0.009 -0.020  0.006    0.020  0.086  0.000
 C         -0.044 -0.018  0.034   -0.054 -0.034  0.051    0.030 -0.099  0.017
 O          0.016 -0.013 -0.025    0.019 -0.013 -0.034    0.004 -0.003 -0.019
 H          0.140  0.225 -0.003    0.186  0.316 -0.004   -0.216  0.568 -0.119
 C         -0.033 -0.050  0.011   -0.037 -0.053  0.013   -0.049  0.052 -0.014
 O          0.014 -0.016 -0.018    0.016 -0.018 -0.019    0.014 -0.009  0.003
 H          0.148  0.447 -0.079    0.183  0.420 -0.070    0.173 -0.250  0.052
 C          0.005  0.012  0.010   -0.001  0.016  0.004   -0.034  0.009 -0.026
 H         -0.116  0.043 -0.005   -0.097  0.037  0.002    0.187 -0.065  0.056
 H          0.052 -0.057  0.023    0.066 -0.060  0.020    0.161 -0.023 -0.011
 O          0.002  0.002  0.001    0.002 -0.001  0.004   -0.002 -0.013  0.015
 C         -0.012  0.002  0.027    0.029  0.036 -0.015   -0.041 -0.035  0.008
 C          0.016  0.076 -0.054   -0.023 -0.077  0.054    0.009 -0.007  0.002
 O         -0.007  0.007  0.000    0.004 -0.008 -0.007   -0.018  0.013  0.013
 H         -0.058  0.038 -0.018   -0.131  0.162 -0.033    0.066 -0.452  0.102
 O          0.000 -0.009  0.013   -0.007 -0.004 -0.001    0.009  0.007 -0.011
 H          0.013 -0.172 -0.187   -0.067  0.023  0.054    0.182  0.119 -0.016
 O         -0.023 -0.071  0.020    0.019  0.062 -0.023   -0.000  0.006 -0.003
 H          0.007  0.236  0.100    0.006  0.346  0.126    0.001  0.107  0.035
 H          0.012  0.166  0.030    0.012  0.234  0.037    0.014  0.142  0.031
 H          0.019  0.015 -0.007    0.045  0.031 -0.022    0.107  0.053 -0.065
 O          0.005 -0.001  0.040   -0.003  0.001 -0.036   -0.001  0.002  0.001
 H          0.010 -0.074 -0.033   -0.014  0.185  0.027    0.019 -0.293 -0.047
 H          0.015  0.008 -0.106    0.025 -0.019 -0.047   -0.019  0.001  0.109
 H          0.141  0.483 -0.465   -0.094 -0.401  0.379   -0.000 -0.034  0.031
 TransDip   0.122  0.309 -0.307   -0.147 -0.101  0.274    0.030  0.011  0.048

 Mode:                52                     53                     54
 Frequency:      1402.84                1424.10                1449.31
 Force Cnst:      1.8402                 1.6765                 1.9216
 Red. Mass:       1.5871                 1.4031                 1.5527
 IR Active:          YES                    YES                    YES
 IR Intens:       23.468                 12.217                 15.321
 Raman Active:       YES                    YES                    YES
               X      Y      Z        X      Y      Z        X      Y      Z
 C          0.039 -0.009  0.011    0.050 -0.034  0.011   -0.091  0.017 -0.003
 C         -0.025  0.017  0.013    0.076  0.057 -0.017   -0.021 -0.009 -0.007
 O          0.005 -0.003 -0.002   -0.015  0.008  0.025    0.004 -0.001 -0.005
 H          0.111 -0.092  0.039   -0.269 -0.348  0.043    0.044  0.090 -0.025
 C         -0.007 -0.016  0.006   -0.071 -0.036  0.005    0.119 -0.048  0.008
 O          0.002 -0.004 -0.004    0.016 -0.013 -0.012   -0.020  0.014  0.003
 H          0.056  0.086 -0.010    0.259  0.243 -0.035   -0.341  0.147 -0.045
 C         -0.003  0.006 -0.003   -0.077  0.055 -0.036   -0.115  0.065 -0.032
 H         -0.004  0.004  0.004    0.276 -0.057  0.077    0.370 -0.083  0.103
 H          0.016 -0.013  0.002    0.408 -0.146  0.020    0.464 -0.195  0.039
 O          0.000 -0.002  0.002   -0.001 -0.026  0.029   -0.006 -0.022  0.024
 C         -0.080 -0.155 -0.073    0.011  0.027 -0.015    0.005 -0.017  0.013
 C          0.039  0.050 -0.041   -0.005 -0.005  0.007    0.001  0.009 -0.011
 O          0.014 -0.001 -0.000   -0.020  0.016  0.004    0.031 -0.024 -0.006
 H         -0.347  0.063 -0.024   -0.174  0.096 -0.026    0.273 -0.044  0.027
 O          0.029  0.050 -0.034   -0.004 -0.003  0.002    0.001  0.001  0.000
 H          0.038  0.403  0.454   -0.171 -0.035  0.071    0.118  0.004 -0.061
 O         -0.009 -0.017  0.015    0.002  0.003 -0.001   -0.001 -0.006  0.003
 H         -0.003  0.042  0.014   -0.006 -0.244 -0.092   -0.000  0.062  0.020
 H          0.000  0.062  0.006    0.015  0.200  0.041   -0.017 -0.165 -0.043
 H          0.023  0.014 -0.013    0.221  0.114 -0.131    0.170  0.084 -0.110
 O          0.000  0.003  0.021   -0.001 -0.001 -0.006    0.001  0.001  0.006
 H         -0.009  0.210  0.052    0.019 -0.310 -0.067   -0.026  0.454  0.083
 H         -0.137  0.042  0.588    0.013 -0.004 -0.055   -0.006  0.002  0.023
 H          0.022  0.012 -0.008   -0.012 -0.016  0.017    0.009  0.033 -0.032
 TransDip  -0.035  0.151  0.005    0.066 -0.089 -0.014   -0.085  0.093 -0.003

 Mode:                55                     56                     57
 Frequency:      1461.54                1511.19                1859.67
 Force Cnst:      1.9959                 1.4569                20.9573
 Red. Mass:       1.5859                 1.0828                10.2852
 IR Active:          YES                    YES                    YES
 IR Intens:       65.393                  6.154                296.741
 Raman Active:       YES                    YES                    YES
               X      Y      Z        X      Y      Z        X      Y      Z
 C         -0.125  0.017 -0.001    0.001 -0.000  0.001   -0.019  0.003  0.005
 C          0.114 -0.006 -0.010   -0.001  0.001 -0.000    0.002  0.002 -0.001
 O         -0.013  0.012  0.014   -0.000  0.000  0.000   -0.002 -0.004 -0.002
 H         -0.329 -0.045 -0.021   -0.004 -0.006  0.000   -0.015  0.002  0.003
 C         -0.121 -0.010  0.001    0.002  0.009 -0.001   -0.000 -0.002  0.001
 O          0.024 -0.023 -0.010   -0.001 -0.001  0.002    0.000 -0.000 -0.000
 H          0.314  0.072 -0.001    0.022 -0.050  0.010    0.005  0.003  0.001
 C          0.039 -0.012  0.007    0.029  0.051 -0.055   -0.001  0.001 -0.001
 H         -0.156  0.039 -0.023   -0.173 -0.095  0.689    0.001  0.000  0.001
 H         -0.116  0.029 -0.010   -0.275 -0.630  0.044    0.000 -0.000 -0.000
 O          0.004  0.004 -0.003    0.007  0.007 -0.007    0.001 -0.000 -0.000
 C          0.005 -0.019  0.011    0.000  0.000 -0.000   -0.014 -0.038 -0.031
 C          0.001  0.011 -0.012   -0.000 -0.000  0.000    0.197  0.329  0.629
 O          0.040 -0.034 -0.009   -0.001  0.000  0.000    0.006  0.000 -0.002
 H          0.328 -0.022  0.033   -0.002 -0.000  0.001    0.044  0.015  0.022
 O          0.002  0.002 -0.002   -0.000 -0.000  0.000   -0.004 -0.006 -0.005
 H          0.122  0.009 -0.059   -0.003 -0.000  0.001    0.070  0.094  0.077
 O         -0.001 -0.006  0.004    0.000  0.000 -0.000   -0.015 -0.050 -0.026
 H         -0.009 -0.167 -0.076    0.003 -0.008 -0.001    0.005  0.061  0.016
 H          0.014  0.351  0.052   -0.003 -0.035 -0.007    0.001 -0.000 -0.000
 H         -0.005  0.004  0.011   -0.017 -0.009  0.009    0.001  0.001  0.001
 O          0.002  0.001  0.007    0.000 -0.000 -0.000   -0.121 -0.194 -0.404
 H         -0.031  0.625  0.102    0.000 -0.013 -0.001    0.007  0.038  0.002
 H         -0.008  0.001  0.046    0.000  0.000 -0.002   -0.002 -0.001 -0.041
 H          0.005  0.036 -0.033   -0.000 -0.001  0.001    0.074  0.342 -0.288
 TransDip  -0.092  0.240 -0.032    0.053 -0.051  0.029    0.232  0.226  0.447

 Mode:                58                     59                     60
 Frequency:      3003.93                3010.33                3020.65
 Force Cnst:      5.7240                 5.7423                 5.8044
 Red. Mass:       1.0767                 1.0755                 1.0797
 IR Active:          YES                    YES                    YES
 IR Intens:        5.893                 10.744                 23.325
 Raman Active:       YES                    YES                    YES
               X      Y      Z        X      Y      Z        X      Y      Z
 C         -0.000  0.001  0.003   -0.001  0.002  0.016    0.003 -0.007 -0.045
 C         -0.001  0.003  0.019    0.003 -0.010 -0.056   -0.001  0.006  0.039
 O          0.000  0.000 -0.000   -0.001 -0.001  0.000    0.000  0.001 -0.000
 H          0.007 -0.046 -0.231   -0.022  0.131  0.671    0.022 -0.091 -0.460
 C          0.003 -0.010 -0.062   -0.002  0.004  0.024   -0.001  0.008  0.041
 O         -0.001 -0.001  0.000    0.000  0.001 -0.000   -0.000  0.001 -0.000
 H         -0.023  0.147  0.740    0.006 -0.056 -0.285    0.015 -0.094 -0.480
 C         -0.003 -0.004  0.044   -0.005 -0.009  0.044   -0.005 -0.011  0.031
 H          0.030  0.134  0.044    0.051  0.201  0.062    0.050  0.192  0.056
 H          0.035 -0.090 -0.581    0.034 -0.092 -0.586    0.021 -0.064 -0.420
 O         -0.001  0.000  0.000   -0.001  0.000  0.000   -0.001  0.000 -0.000
 C         -0.000  0.000  0.000   -0.001  0.001 -0.001    0.003 -0.004  0.003
 C         -0.000 -0.000  0.000    0.000  0.000  0.000    0.000 -0.000 -0.000
 O         -0.000 -0.000 -0.000    0.000  0.001  0.000    0.000 -0.001  0.000
 H          0.003 -0.006 -0.028    0.010 -0.038 -0.197   -0.031  0.104  0.541
 O         -0.000  0.000 -0.000    0.000 -0.000  0.000   -0.000  0.000  0.000
 H          0.002 -0.002  0.001    0.010 -0.015  0.014   -0.036  0.050 -0.045
 O          0.000  0.000 -0.000   -0.000 -0.000 -0.000    0.000  0.000  0.000
 H          0.000  0.003  0.001    0.002 -0.005  0.000   -0.002  0.002 -0.000
 H         -0.002 -0.003  0.000    0.002  0.004  0.001    0.003  0.003  0.000
 H         -0.004 -0.003  0.002   -0.003 -0.003  0.001   -0.002 -0.002  0.001
 O          0.000  0.000 -0.000   -0.000 -0.000 -0.000   -0.000  0.000  0.000
 H          0.005  0.001 -0.001    0.002  0.001 -0.001   -0.007 -0.003  0.001
 H          0.000 -0.000  0.000   -0.001  0.000 -0.001    0.000  0.001  0.002
 H          0.000 -0.000 -0.000   -0.001  0.001  0.001    0.000 -0.001 -0.001
 TransDip  -0.042 -0.051  0.041   -0.058 -0.032  0.081   -0.018  0.001  0.154

 Mode:                61                     62                     63
 Frequency:      3033.54                3055.82                3095.82
 Force Cnst:      5.8854                 5.9680                 6.2093
 Red. Mass:       1.0855                 1.0847                 1.0996
 IR Active:          YES                    YES                    YES
 IR Intens:       52.626                 16.357                 18.825
 Raman Active:       YES                    YES                    YES
               X      Y      Z        X      Y      Z        X      Y      Z
 C          0.004 -0.011 -0.065   -0.000  0.001  0.015    0.000 -0.000 -0.001
 C          0.002 -0.007 -0.041   -0.001  0.001  0.002    0.000 -0.001 -0.002
 O         -0.000 -0.000  0.001    0.000 -0.000 -0.000   -0.000  0.000 -0.000
 H         -0.017  0.090  0.483    0.000 -0.005 -0.030   -0.003  0.006  0.030
 C          0.001 -0.004 -0.025   -0.000  0.000  0.001   -0.000 -0.002 -0.008
 O         -0.000 -0.000  0.000   -0.000  0.000 -0.000   -0.000  0.001  0.000
 H         -0.013  0.057  0.289    0.001 -0.003 -0.016   -0.000  0.016  0.086
 C          0.002  0.006 -0.008   -0.000 -0.000  0.000   -0.015 -0.078 -0.044
 H         -0.023 -0.086 -0.024    0.001  0.005  0.001    0.212  0.892  0.217
 H         -0.004  0.018  0.121   -0.000 -0.000 -0.003   -0.016  0.034  0.306
 O          0.000  0.000  0.000    0.000  0.000 -0.000   -0.000  0.001  0.000
 C          0.007 -0.009  0.007    0.041 -0.054  0.047   -0.000  0.000 -0.000
 C          0.000 -0.001 -0.001    0.001 -0.000  0.002    0.000 -0.000 -0.000
 O         -0.000 -0.001  0.001   -0.000  0.000 -0.000   -0.000  0.000  0.000
 H         -0.038  0.142  0.769    0.013 -0.030 -0.177    0.000  0.001  0.008
 O         -0.000  0.000  0.001   -0.001  0.001  0.001    0.000 -0.000  0.000
 H         -0.081  0.108 -0.096   -0.487  0.632 -0.569    0.000 -0.000  0.000
 O          0.000  0.000  0.000    0.000  0.000 -0.000   -0.000 -0.000 -0.000
 H          0.002 -0.003 -0.000   -0.000  0.001  0.000   -0.001  0.001  0.000
 H         -0.002 -0.001  0.000    0.000  0.000 -0.000    0.000  0.001 -0.002
 H          0.000  0.001 -0.000    0.000 -0.000  0.000   -0.002 -0.000  0.002
 O         -0.000  0.000  0.000   -0.000 -0.000 -0.001   -0.000  0.000  0.000
 H         -0.005 -0.002 -0.003    0.000  0.002  0.000    0.002  0.001 -0.000
 H         -0.001  0.004  0.002    0.002  0.003  0.005   -0.000  0.000  0.000
 H         -0.001  0.001  0.001    0.001  0.000 -0.006    0.000  0.000  0.001
 TransDip   0.004 -0.089 -0.215    0.053 -0.013  0.117   -0.035 -0.111 -0.076

 Mode:                64                     65                     66
 Frequency:      3636.00                3650.10                3752.62
 Force Cnst:      8.2953                 8.3752                 8.8393
 Red. Mass:       1.0650                 1.0669                 1.0654
 IR Active:          YES                    YES                    YES
 IR Intens:      149.202                409.320                 66.220
 Raman Active:       YES                    YES                    YES
               X      Y      Z        X      Y      Z        X      Y      Z
 C          0.000  0.000 -0.000   -0.001 -0.001 -0.000    0.000  0.001  0.000
 C          0.000  0.000  0.000    0.001 -0.000  0.000   -0.000 -0.000 -0.000
 O          0.002  0.001 -0.001   -0.000  0.000  0.000    0.000  0.000 -0.000
 H         -0.001 -0.001 -0.002    0.000 -0.001 -0.000    0.001  0.000  0.000
 C          0.000  0.000  0.000    0.001  0.002  0.001   -0.000  0.000  0.000
 O         -0.000 -0.000  0.000   -0.005 -0.001  0.001    0.000 -0.000 -0.000
 H          0.000 -0.000 -0.001   -0.001 -0.003 -0.004   -0.000 -0.000 -0.000
 C          0.000  0.000  0.000   -0.000 -0.000 -0.000    0.000 -0.000  0.000
 H          0.000 -0.001 -0.000    0.001 -0.003  0.000    0.000 -0.000 -0.000
 H         -0.000 -0.000 -0.000   -0.000  0.001  0.001    0.000  0.000 -0.000
 O         -0.000 -0.000 -0.000   -0.000 -0.000 -0.000   -0.000 -0.000  0.000
 C          0.000  0.000  0.002    0.000  0.000 -0.000   -0.001 -0.001 -0.001
 C         -0.000 -0.001 -0.005    0.000 -0.000  0.000   -0.000  0.000  0.000
 O         -0.004 -0.001 -0.000   -0.062 -0.007 -0.000    0.002 -0.000 -0.000
 H          0.001  0.000 -0.001    0.000  0.006  0.007   -0.001 -0.003 -0.002
 O         -0.002 -0.004 -0.001   -0.001 -0.002 -0.001   -0.036 -0.049 -0.009
 H         -0.001 -0.000 -0.005   -0.001  0.000  0.001    0.002 -0.001  0.006
 O         -0.010 -0.039 -0.047    0.001  0.002  0.003    0.001  0.003  0.003
 H         -0.024 -0.011  0.020    0.002 -0.000 -0.001   -0.005 -0.002  0.004
 H          0.004 -0.000 -0.000    0.071 -0.004 -0.010   -0.007 -0.000  0.001
 H         -0.000  0.000  0.000    0.001 -0.002  0.002   -0.000  0.000 -0.000
 O          0.000  0.000  0.002    0.000  0.000 -0.000    0.000  0.000 -0.000
 H          0.055  0.006 -0.000    0.987  0.110  0.000   -0.039 -0.004 -0.001
 H          0.040  0.057  0.006    0.018  0.029  0.010    0.575  0.797  0.153
 H          0.155  0.615  0.765   -0.009 -0.037 -0.043   -0.012 -0.044 -0.051
 TransDip   0.088  0.257  0.281    0.648 -0.006  0.009    0.149  0.212  0.028

 Mode:                67                     68                     69
 Frequency:      3781.95                3813.67                3862.03
 Force Cnst:      8.9815                 9.1477                 9.3777
 Red. Mass:       1.0658                 1.0675                 1.0671
 IR Active:          YES                    YES                    YES
 IR Intens:       81.364                114.702                 60.947
 Raman Active:       YES                    YES                    YES
               X      Y      Z        X      Y      Z        X      Y      Z
 C          0.000  0.000  0.000    0.000  0.000  0.000   -0.000  0.000  0.000
 C          0.000  0.000 -0.000   -0.001  0.001  0.001    0.000  0.000 -0.000
 O         -0.000  0.000  0.000   -0.049 -0.019  0.035    0.000  0.000 -0.000
 H          0.000  0.000  0.000    0.002  0.004 -0.002   -0.000  0.000  0.000
 C         -0.001 -0.001  0.000    0.000  0.000 -0.000    0.000 -0.000  0.000
 O         -0.061 -0.003  0.009    0.000  0.000 -0.000    0.000 -0.000 -0.000
 H          0.001  0.004  0.003    0.001  0.000 -0.001    0.001 -0.000  0.001
 C          0.001  0.000 -0.000   -0.000 -0.000 -0.000    0.001  0.001 -0.001
 H         -0.003 -0.000  0.000   -0.000  0.001  0.000    0.002 -0.000 -0.001
 H         -0.001 -0.000  0.001   -0.000  0.000 -0.000    0.003  0.000  0.000
 O         -0.000  0.000 -0.000   -0.000  0.000 -0.000   -0.044  0.033 -0.031
 C         -0.000 -0.000  0.000    0.000 -0.000  0.000   -0.000  0.000  0.000
 C         -0.000 -0.000 -0.000    0.000  0.001 -0.002   -0.000 -0.000  0.000
 O          0.005  0.000  0.000   -0.000  0.000 -0.000    0.000 -0.000  0.000
 H         -0.000 -0.000 -0.000   -0.000 -0.000 -0.000    0.000 -0.000 -0.000
 O         -0.000 -0.000 -0.000   -0.000 -0.001 -0.000    0.000 -0.000 -0.000
 H          0.000 -0.000 -0.000   -0.001 -0.000  0.000    0.000 -0.000  0.000
 O          0.000 -0.000 -0.000   -0.000 -0.002 -0.001    0.000  0.000 -0.000
 H          0.003  0.001 -0.003    0.776  0.283 -0.560   -0.006 -0.002  0.004
 H          0.984  0.038 -0.146   -0.005 -0.000  0.001   -0.004 -0.000 -0.000
 H          0.002 -0.003  0.002    0.005 -0.004  0.004    0.681 -0.528  0.503
 O          0.000  0.000  0.000   -0.000  0.000  0.001    0.000  0.000  0.000
 H         -0.072 -0.006  0.001   -0.000 -0.001  0.000   -0.002  0.000 -0.000
 H          0.002  0.003  0.001    0.006  0.007  0.001   -0.000  0.000  0.000
 H         -0.000  0.000  0.000    0.003  0.022  0.025   -0.000 -0.000  0.000
 TransDip   0.287  0.025 -0.024    0.302  0.134 -0.091    0.211 -0.103  0.086

 STANDARD THERMODYNAMIC QUANTITIES AT   298.15 K  AND     1.00 ATM

   This Molecule has  0 Imaginary Frequencies
   Zero point vibrational energy:      125.765 kcal/mol

   Atom    1 Element C  Has Mass   12.00000
   Atom    2 Element C  Has Mass   12.00000
   Atom    3 Element O  Has Mass   15.99491
   Atom    4 Element H  Has Mass    1.00783
   Atom    5 Element C  Has Mass   12.00000
   Atom    6 Element O  Has Mass   15.99491
   Atom    7 Element H  Has Mass    1.00783
   Atom    8 Element C  Has Mass   12.00000
   Atom    9 Element H  Has Mass    1.00783
   Atom   10 Element H  Has Mass    1.00783
   Atom   11 Element O  Has Mass   15.99491
   Atom   12 Element C  Has Mass   12.00000
   Atom   13 Element C  Has Mass   12.00000
   Atom   14 Element O  Has Mass   15.99491
   Atom   15 Element H  Has Mass    1.00783
   Atom   16 Element O  Has Mass   15.99491
   Atom   17 Element H  Has Mass    1.00783
   Atom   18 Element O  Has Mass   15.99491
   Atom   19 Element H  Has Mass    1.00783
   Atom   20 Element H  Has Mass    1.00783
   Atom   21 Element H  Has Mass    1.00783
   Atom   22 Element O  Has Mass   15.99491
   Atom   23 Element H  Has Mass    1.00783
   Atom   24 Element H  Has Mass    1.00783
   Atom   25 Element H  Has Mass    1.00783
   Molecular Mass:   196.058330 amu
   Principal axes and moments of inertia in amu*Bohr^2:
                             1           2           3
    Eigenvalues --     1280.24033  4044.07209  4678.85095
          X               0.99989    -0.01500     0.00004
          Y               0.01500     0.99963    -0.02259
          Z               0.00030     0.02258     0.99974
   Rotational Symmetry Number is   1
   The Molecule is an Asymmetric Top
   Translational Enthalpy:        0.889 kcal/mol
   Rotational Enthalpy:           0.889 kcal/mol
   Vibrational Enthalpy:        132.799 kcal/mol
   gas constant (RT):             0.592 kcal/mol
   Translational Entropy:        41.725  cal/mol.K
   Rotational Entropy:           31.560  cal/mol.K
   Vibrational Entropy:          44.590  cal/mol.K

   Total Enthalpy:              135.169 kcal/mol
   Total Entropy:               117.875  cal/mol.K

 ======================================================================

 STANDARD THERMODYNAMIC QUANTITIES FOR ANHARMONIC VIBRATION -- TOSH

   Zero point vibrational energy: ************ kcal/mol

   Vibrational Enthalpy:       Infinity kcal/mol
   Vibrational Entropy:             NaN  cal/mol.K

   Total Enthalpy:             Infinity kcal/mol
   Total Entropy:                   NaN  cal/mol.K

 ======================================================================

 STANDARD THERMODYNAMIC QUANTITIES FOR ANHARMONIC VIBRATION -- VPT2

   Zero point vibrational energy: ************ kcal/mol

   Vibrational Enthalpy:       Infinity kcal/mol
   Vibrational Entropy:             NaN  cal/mol.K

   Total Enthalpy:             Infinity kcal/mol
   Total Entropy:                   NaN  cal/mol.K

 ======================================================================

Archival summary:
1\1\pikachu\FREQ\ProcedureUnspecified\BasisUnspecified\7612\cher\WedDec1400:29:422016WedDec1400:29:422016\0\\#,FREQ,ProcedureUnspecified,BasisUnspecified,\\0,1\O\H,1,0.963539\C,1,1.42442,2,110.868\H,3,1.09764,1,111.307,2,-42.4083,0\C,3,1.53701,1,104.295,2,-159.337,0\H,5,1.09828,3,108.445,1,-61.1261,0\O,5,1.43248,3,108.617,1,179.964,0\H,7,0.966415,5,107.252,3,-169.021,0\C,5,1.52403,3,112.441,1,58.7362,0\H,9,1.09169,5,109.976,3,-65.655,0\H,9,1.09748,5,109.702,3,55.0108,0\O,9,1.43437,5,105.385,3,174.071,0\H,12,0.961049,9,109.659,5,-174.168,0\C,3,1.55272,1,111.85,2,79.438,0\H,14,1.09696,3,108.482,1,57.5522,0\O,14,1.42646,3,111.429,1,-179.337,0\H,16,0.972073,14,108.432,3,-40.6736,0\C,14,1.546,3,115.045,1,-63.6469,0\H,18,1.09456,14,106.725,3,176.603,0\O,18,1.42603,14,110.241,3,-63.4422,0\H,20,0.968365,18,106.563,14,-43.0276,0\C,18,1.52628,14,114.129,3,58.5468,0\O,22,1.19657,18,123.592,14,72.745,0\O,22,1.35795,18,113.974,14,-105.585,0\H,24,0.975244,22,107.155,18,-11.6065,0\\\@

 Total job time:  18109.83s(wall), 17834.28s(cpu) 
 Wed Dec 14 00:29:42 2016

        *************************************************************
        *                                                           *
        *  Thank you very much for using Q-Chem.  Have a nice day.  *
        *                                                           *
        *************************************************************


 
User input: 3 of 3 
 
pikachu 127.0.1
Q-Chem Developer Version! Running on 127.0.1.*
                  Welcome to Q-Chem
     A Quantum Leap Into The Future Of Chemistry


 Q-Chem 4.4, Q-Chem, Inc., Pleasanton, CA (2016)

 Y. Shao,  Z. Gan,  E. Epifanovsky,  A. T. B. Gilbert,  M. Wormit,  
 J. Kussmann,  A. W. Lange,  A. Behn,  J. Deng,  X. Feng,  D. Ghosh,  
 M. Goldey,  P. R. Horn,  L. D. Jacobson,  I. Kaliman,  F. Rob,  
 R. Z. Khaliullin,  T. Kus,  A. Landau,  J. Liu,  E. I. Proynov,  Y. M. Rhee,  
 R. M. Richard,  M. A. Rohrdanz,  R. P. Steele,  E. J. Sundstrom,  
 H. L. Woodcock III,  P. M. Zimmerman,  D. Zuev,  B. Albrecht,  E. Alguire,  
 B. Austin,  S. A. Baeppler,  G. J. O. Beran,  Y. A. Bernard,  E. Berquist,  
 K. Brandhorst,  K. B. Bravaya,  S. T. Brown,  D. Casanova,  C.-M. Chang,  
 Y. Chen,  S. H. Chien,  K. D. Closser,  M. P. Coons,  D. L. Crittenden,  
 S. Dasgupta,  M. Diedenhofen,  R. A. DiStasio Jr.,  H. Do,  A. D. Dutoi,  
 R. G. Edgar,  P.-T. Fang,  S. Fatehi,  Q. Feng,  L. Fusti-Molnar,  
 A. Ghysels,  A. Golubeva-Zadorozhnaya,  J. Gomes,  A. Gunina,  
 M. W. D. Hanson-Heine,  P. H. P. Harbach,  A. W. Hauser,  J. E. Herr,  
 E. G. Hohenstein,  Z. C. Holden,  K. Hui,  T.-C. Jagau,  H. Ji,  B. Kaduk,  
 K. Khistyaev,  Jaehoon Kim,  Jihan Kim,  R. A. King,  P. Klunzinger,  
 K. Koh,  D. Kosenkov,  T. Kowalczyk,  C. M. Krauter,  A. Kunitsa,  
 K. U. Lao,  A. Laurent,  K. V. Lawler,  J. Lee,  D. Lefrancois,  S. Lehtola,  
 S. V. Levchenko,  C. Y. Lin,  Y.-S. Lin,  F. Liu,  E. Livshits,  
 R. C. Lochan,  A. Luenser,  P. Manohar,  S. F. Manzer,  S.-P. Mao,  Y. Mao,  
 N. Mardirossian,  A. V. Marenich,  L. A. Martinez-Martinez,  S. A. Maurer,  
 N. J. Mayhall,  J.-M. Mewes,  A. F. Morrison,  K. Nanda,  T. S. Nguyen-Beck,  
 C. M. Oana,  R. Olivares-Amaya,  D. P. O'Neill,  J. A. Parkhill,  
 T. M. Perrine,  R. Peverati,  P. A. Pieniazek,  F. Plasser,  A. Prociuk,  
 D. R. Rehn,  E. Rosta,  N. J. Russ,  N. Sergueev,  S. M. Sharada,  
 S. Sharma,  D. W. Small,  A. Sodt,  T. Stauch,  T. Stein,  D. Stuck,  
 Y.-C. Su,  A. J. W. Thom,  T. Tsuchimochi,  L. Vogt,  O. Vydrov,  T. Wang,  
 M. A. Watson,  J. Wenzel,  A. White,  C. F. Williams,  V. Vanovschi,  
 K. Yao,  S. Yeganeh,  S. R. Yost,  Z.-Q. You,  I. Y. Zhang,  X. Zhang,  
 Y. Zhao,  B. R. Brooks,  G. K. L. Chan,  D. M. Chipman,  C. J. Cramer,  
 W. A. Goddard III,  M. S. Gordon,  W. J. Hehre,  A. Klamt,  
 H. F. Schaefer III,  M. W. Schmidt,  C. D. Sherrill,  D. G. Truhlar,  
 A. Warshel,  X. Xu,  A. Aspuru-Guzik,  R. Baer,  A. T. Bell,  N. A. Besley,  
 J.-D. Chai,  A. Dreuw,  B. D. Dunietz,  T. R. Furlani,  S. R. Gwaltney,  
 C.-P. Hsu,  Y. Jung,  J. Kong,  D. S. Lambrecht,  W. Liang,  C. Ochsenfeld,  
 V. A. Rassolov,  L. V. Slipchenko,  J. E. Subotnik,  T. Van Voorhis,  
 J. M. Herbert,  A. I. Krylov,  P. M. W. Gill,  M. Head-Gordon

 Contributors to earlier versions of Q-Chem not listed above: 
 R. D. Adamson,  J. Baker,  E. F. C. Byrd,  A. K. Chakraborty,  C.-L. Cheng,  
 H. Dachsel,  R. J. Doerksen,  G. Hawkins,  A. Heyden,  S. Hirata,  
 G. Kedziora,  F. J. Keil,  C. Kelley,  P. P. Korambath,  W. Kurlancheek,  
 A. M. Lee,  M. S. Lee,  D. Liotard,  I. Lotan,  P. E. Maslen,  N. Nair,  
 D. Neuhauser,  R. Olson,  B. Peters,  J. Ritchie,  N. E. Schultz,  
 N. Shenvi,  A. C. Simmonett,  K. S. Thanthiriwatte,  Q. Wu,  W. Zhang

 Please cite Q-Chem as follows:
 Y. Shao et al., Mol. Phys. 113, 184-215 (2015)
 DOI: 10.1080/00268976.2014.952696

 Q-Chem 4.4.2 for Intel X86 EM64T Linux

 Parts of Q-Chem use Armadillo 5.200.1 (Boston Tea Smuggler).
 http://arma.sourceforge.net/

 Q-Chem begins on Wed Dec 14 00:29:42 2016  


Host: 0

     Scratch files written to /scratch/cher/qchem5830//
The previous job contains 0 fragments, simply inherited here
FILE_GEOM_ORG=        593

Checking the input file for inconsistencies... 	...done.

--------------------------------------------------------------
User input:
--------------------------------------------------------------

$molecule
   read
$end
$rem
   BASIS  =  6-311++G**
   JOB_TYPE  =  SP
   METHOD  =  B3LYP
   SOLVENT_METHOD SMD
--------------------------------------------------------------
 ----------------------------------------------------------------
             Standard Nuclear Orientation (Angstroms)
    I     Atom           X                Y                Z
 ----------------------------------------------------------------
    1      C       0.4766135195    -0.8187961888     0.5801984620
    2      C      -0.4672073698     0.1667764407    -0.1606040625
    3      O      -0.1166791384     1.5247617216     0.0883285096
    4      H      -0.4424478340    -0.0611920664    -1.2340196675
    5      C      -1.9188179746     0.0531529864     0.3316423782
    6      O      -2.3690351998    -1.2904391750     0.1217154421
    7      H      -1.9406946249     0.2833490592     1.4053002254
    8      C      -2.8539856831     1.0186073283    -0.3867126434
    9      H      -2.5879000214     2.0483346860    -0.1404320266
   10      H      -2.7796625505     0.8677211160    -1.4712272077
   11      O      -4.1704380432     0.6905860702     0.0788671114
   12      C       1.9558692674    -0.7689434032     0.1336250794
   13      C       2.6104612947     0.6003855907     0.2948149502
   14      O       0.1271095090    -2.1756428361     0.3126381226
   15      H       0.4368632786    -0.5976643434     1.6539082737
   16      O       2.0721476963    -1.1598891071    -1.2328309530
   17      H       2.5030074794    -1.4643473793     0.7779241374
   18      O       2.7887201907     1.2678037630    -0.8742889423
   19      H       0.6316616627     1.7915534970    -0.4568455884
   20      H      -3.3238636692    -1.2993341165     0.2706471902
   21      H      -4.8221342148     1.2045984136    -0.4055899869
   22      O       2.9150643922     1.0680918585     1.3532367664
   23      H      -0.8420706435    -2.2503246117     0.3187594039
   24      H       1.4974089237    -1.9304899726    -1.3493625980
   25      H       2.6204523198     0.6338271365    -1.5959953114
 ----------------------------------------------------------------
 Nuclear Repulsion Energy =   919.7235044006 hartrees
 There are       52 alpha and       52 beta electrons
 Requested basis set is 6-311++G(d,p)
 There are 138 shells and 370 basis functions

 Total QAlloc Memory Limit   2000 MB
 Mega-Array Size        61 MB
 MEM_STATIC part        62 MB
 A cutoff of  1.0D-08 yielded   7521 shell pairs
 There are     53668 function pairs (     57142 Cartesian)

 -------------------------------------------------------
 OpenMP Integral Computing Module                       
 Release: version 1.0, May 2013, Q-Chem Inc. Pittsburgh 
 -------------------------------------------------------
 Integral Job Info:
 Integral job number is                      11
 Integral operator is                         1
 short-range coefficients                     0
 long-range coefficients              100000000
 Omega coefficients                           0
 if combine SR and LR in K                    0
 Integral screening is                        0
 Integral computing path is                   2
 max size of driver memory is            800000
 size of driver memory is                593474
 size of scratch memory is              2260544
 max col of scratch BK array               1296
 max len of scratch array in speh3          155
 max len of scratch index in speh4           18
 max int batch size is                      520
 min int batch size is                       52
 fixed nKL is                                52
 max L of basis functions is                  2
 order of int derivative is                   0
 number of shells is                        138
 number of basis is                         383
 number of cartesian basis is               383
 number of contracted shell pairs          7521
 number of primitive shell pairs          16891
 maxK2 (contraction) of shell pair           36
[truncated: 12,805 more chars]
