# Supplementary material for: A DFT investigation of the blue bottle experiment: E∘half-cell analysis of autoxidation catalysed by redox indicators
Source: R Soc Open Sci. 2017 Nov 8;4(11):170708. doi: 10.1098/rsos.170708 (PMC5717635; doi:10.1098/rsos.170708)
Supplement: output.zip [file rsos170708supp2.zip › B3LYP_6-311++Gdp_reducing_agents/C6H4O2_ortho-benzoquinone.out]

TWL01 127.0.1
Q-Chem Developer Version! Running on 127.0.1.*
                  Welcome to Q-Chem
     A Quantum Leap Into The Future Of Chemistry


 Q-Chem 4.4, Q-Chem, Inc., Pleasanton, CA (2016)

 Y. Shao,  Z. Gan,  E. Epifanovsky,  A. T. B. Gilbert,  M. Wormit,  
 J. Kussmann,  A. W. Lange,  A. Behn,  J. Deng,  X. Feng,  D. Ghosh,  
 M. Goldey,  P. R. Horn,  L. D. Jacobson,  I. Kaliman,  F. Rob,  
 R. Z. Khaliullin,  T. Kus,  A. Landau,  J. Liu,  E. I. Proynov,  Y. M. Rhee,  
 R. M. Richard,  M. A. Rohrdanz,  R. P. Steele,  E. J. Sundstrom,  
 H. L. Woodcock III,  P. M. Zimmerman,  D. Zuev,  B. Albrecht,  E. Alguire,  
 B. Austin,  S. A. Baeppler,  G. J. O. Beran,  Y. A. Bernard,  E. Berquist,  
 K. Brandhorst,  K. B. Bravaya,  S. T. Brown,  D. Casanova,  C.-M. Chang,  
 Y. Chen,  S. H. Chien,  K. D. Closser,  M. P. Coons,  D. L. Crittenden,  
 S. Dasgupta,  M. Diedenhofen,  R. A. DiStasio Jr.,  H. Do,  A. D. Dutoi,  
 R. G. Edgar,  P.-T. Fang,  S. Fatehi,  Q. Feng,  L. Fusti-Molnar,  
 A. Ghysels,  A. Golubeva-Zadorozhnaya,  J. Gomes,  A. Gunina,  
 M. W. D. Hanson-Heine,  P. H. P. Harbach,  A. W. Hauser,  J. E. Herr,  
 E. G. Hohenstein,  Z. C. Holden,  K. Hui,  T.-C. Jagau,  H. Ji,  B. Kaduk,  
 K. Khistyaev,  Jaehoon Kim,  Jihan Kim,  R. A. King,  P. Klunzinger,  
 K. Koh,  D. Kosenkov,  T. Kowalczyk,  C. M. Krauter,  A. Kunitsa,  
 K. U. Lao,  A. Laurent,  K. V. Lawler,  J. Lee,  D. Lefrancois,  S. Lehtola,  
 S. V. Levchenko,  C. Y. Lin,  Y.-S. Lin,  F. Liu,  E. Livshits,  
 R. C. Lochan,  A. Luenser,  P. Manohar,  S. F. Manzer,  S.-P. Mao,  Y. Mao,  
 N. Mardirossian,  A. V. Marenich,  L. A. Martinez-Martinez,  S. A. Maurer,  
 N. J. Mayhall,  J.-M. Mewes,  A. F. Morrison,  K. Nanda,  T. S. Nguyen-Beck,  
 C. M. Oana,  R. Olivares-Amaya,  D. P. O'Neill,  J. A. Parkhill,  
 T. M. Perrine,  R. Peverati,  P. A. Pieniazek,  F. Plasser,  A. Prociuk,  
 D. R. Rehn,  E. Rosta,  N. J. Russ,  N. Sergueev,  S. M. Sharada,  
 S. Sharma,  D. W. Small,  A. Sodt,  T. Stauch,  T. Stein,  D. Stuck,  
 Y.-C. Su,  A. J. W. Thom,  T. Tsuchimochi,  L. Vogt,  O. Vydrov,  T. Wang,  
 M. A. Watson,  J. Wenzel,  A. White,  C. F. Williams,  V. Vanovschi,  
 K. Yao,  S. Yeganeh,  S. R. Yost,  Z.-Q. You,  I. Y. Zhang,  X. Zhang,  
 Y. Zhao,  B. R. Brooks,  G. K. L. Chan,  D. M. Chipman,  C. J. Cramer,  
 W. A. Goddard III,  M. S. Gordon,  W. J. Hehre,  A. Klamt,  
 H. F. Schaefer III,  M. W. Schmidt,  C. D. Sherrill,  D. G. Truhlar,  
 A. Warshel,  X. Xu,  A. Aspuru-Guzik,  R. Baer,  A. T. Bell,  N. A. Besley,  
 J.-D. Chai,  A. Dreuw,  B. D. Dunietz,  T. R. Furlani,  S. R. Gwaltney,  
 C.-P. Hsu,  Y. Jung,  J. Kong,  D. S. Lambrecht,  W. Liang,  C. Ochsenfeld,  
 V. A. Rassolov,  L. V. Slipchenko,  J. E. Subotnik,  T. Van Voorhis,  
 J. M. Herbert,  A. I. Krylov,  P. M. W. Gill,  M. Head-Gordon

 Contributors to earlier versions of Q-Chem not listed above: 
 R. D. Adamson,  J. Baker,  E. F. C. Byrd,  A. K. Chakraborty,  C.-L. Cheng,  
 H. Dachsel,  R. J. Doerksen,  G. Hawkins,  A. Heyden,  S. Hirata,  
 G. Kedziora,  F. J. Keil,  C. Kelley,  P. P. Korambath,  W. Kurlancheek,  
 A. M. Lee,  M. S. Lee,  D. Liotard,  I. Lotan,  P. E. Maslen,  N. Nair,  
 D. Neuhauser,  R. Olson,  B. Peters,  J. Ritchie,  N. E. Schultz,  
 N. Shenvi,  A. C. Simmonett,  K. S. Thanthiriwatte,  Q. Wu,  W. Zhang

 Please cite Q-Chem as follows:
 Y. Shao et al., Mol. Phys. 113, 184-215 (2015)
 DOI: 10.1080/00268976.2014.952696

 Q-Chem 4.4.2 for Intel X86 EM64T Linux

 Parts of Q-Chem use Armadillo 5.200.1 (Boston Tea Smuggler).
 http://arma.sourceforge.net/

 Q-Chem begins on Sun Jul  2 12:45:25 2017  


Host: 0

     Scratch files written to /scratch/taweetham/qchem2790//
FILE_GEOM_ORG=        593

Checking the input file for inconsistencies... 	...done.

--------------------------------------------------------------
User input:
--------------------------------------------------------------
$molecule
0 1
C 
O  1 1.211058
C  1 1.473909 2 122.975598
H  3 1.083992 1 116.886928 2 -0.099983 0
C  3 1.346409 1 120.602677 2 179.905848 0
H  5 1.085018 3 120.025551 1 179.987477 0
C  5 1.462491 3 122.400712 1 -0.034656 0
H  7 1.085018 5 117.573764 3 -179.978265 0
C  7 1.346409 5 122.400794 3 0.000942 0
H  9 1.083992 7 122.510293 5 -179.971833 0
C  9 1.473909 7 120.602678 5 0.035400 0
O  11 1.211058 9 122.975656 7 -179.901255 0
$end

$rem
   BASIS  =  6-311++G**
   JOB_TYPE  =  optimization
   METHOD  =  B3LYP
$end

--------------------------------------------------------------
 ----------------------------------------------------------------
             Standard Nuclear Orientation (Angstroms)
    I     Atom           X                Y                Z
 ----------------------------------------------------------------
    1      C      -0.6755504155    -0.7836408663     0.0009696136
    2      O      -1.7240629003    -1.3896778445    -0.0005235909
    3      C       0.6377523429    -1.4527019360     0.0000263160
    4      H       0.6356785474    -2.5366918593    -0.0004227243
    5      C       1.7745531276    -0.7312442823    -0.0001322359
    6      H       2.7363308506    -1.2334866840    -0.0006239260
    7      C       1.7745511869     0.7312467177    -0.0001392542
    8      H       2.7363273084     1.2334921796    -0.0006377236
    9      C       0.6377495227     1.4527029830     0.0000310633
   10      H       0.6356763210     2.5366929052    -0.0004232120
   11      C      -0.6755524056     0.7836403480     0.0010188479
   12      O      -1.7240662473     1.3896748037    -0.0005437238
 ----------------------------------------------------------------
 Molecular Point Group                 C1    NOp =  1
 Largest Abelian Subgroup              C1    NOp =  1
 Nuclear Repulsion Energy =   325.5615230440 hartrees
 There are       28 alpha and       28 beta electrons
 Requested basis set is 6-311++G(d,p)
 There are 68 shells and 204 basis functions

 Total QAlloc Memory Limit   2000 MB
 Mega-Array Size        61 MB
 MEM_STATIC part        62 MB
 A cutoff of  1.0D-11 yielded   2183 shell pairs
 There are     20194 function pairs (     21834 Cartesian)

 -------------------------------------------------------
 OpenMP Integral Computing Module                       
 Release: version 1.0, May 2013, Q-Chem Inc. Pittsburgh 
 -------------------------------------------------------
 Integral Job Info:
 Integral job number is                      11
 Integral operator is                         1
 short-range coefficients                     0
 long-range coefficients              100000000
 Omega coefficients                           0
 if combine SR and LR in K                    0
 Integral screening is                        0
 Integral computing path is                   2
 max size of driver memory is            800000
 size of driver memory is                593474
 size of scratch memory is              2260544
 max col of scratch BK array               1296
 max len of scratch array in speh3          155
 max len of scratch index in speh4           18
 max int batch size is                      520
 min int batch size is                       52
 fixed nKL is                                52
 max L of basis functions is                  2
 order of int derivative is                   0
 number of shells is                         68
 number of basis is                         212
 number of cartesian basis is               212
 number of contracted shell pairs          2183
 number of primitive shell pairs           5833
 maxK2 (contraction) of shell pair           36
 max number of K2 of shell pair               1
 max number of CS2 of shell pair            318
 max number of PS2 of shell pair           1104
 mem total for path MDJ                   48186
 -------------------------------------------------------
 Smallest overlap matrix eigenvalue = 1.88E-06

 Q-Chem warning in module /home/taweetham/qchem/stvman/mkSTV.C, line 257:

 Overlap eigenvalue is smaller than square root of threshold


 Scale SEOQF with 1.000000e-01/1.000000e-01/1.000000e-01

 Standard Electronic Orientation quadrupole field applied
 Nucleus-field energy     =     0.0000000101 hartrees
 Guess from superposition of atomic densities
 Warning:  Energy on first SCF cycle will be non-variational
 A restricted hybrid HF-DFT SCF calculation will be
 performed using Pulay DIIS extrapolation
 Exchange:     0.2000 Hartree-Fock + 0.0800 Slater + 0.7200 B88
 Correlation:  0.1900 VWN1RPA + 0.8100 LYP
 Using SG-1 standard quadrature grid
 SCF converges when DIIS error is below 1.0E-08
 ---------------------------------------
  Cycle       Energy         DIIS Error
 ---------------------------------------
    1    -383.1976107158      4.53E-02
    2    -381.3917188105      6.01E-03
    3    -380.9972484192      1.19E-02
    4    -381.5276350406      2.09E-03
    5    -381.5484995754      5.31E-04
    6    -381.5496269915      2.27E-04
    7    -381.5498930760      7.15E-05
    8    -381.5499190550      1.62E-05
    9    -381.5499202863      2.13E-06
   10    -381.5499202766      5.75E-07
   11    -381.5499203200      7.21E-08
   12    -381.5499203435      5.04E-09 Convergence criterion met
 ---------------------------------------
 SCF time:  CPU 48.98 s  wall 49.05 s
 SCF   energy in the final basis set = -381.5499203435
 Total energy in the final basis set = -381.5499203435

 --------------------------------------------------------------

                    Orbital Energies (a.u.)
 --------------------------------------------------------------

 Alpha MOs
 -- Occupied --
-19.147 -19.147 -10.286 -10.286 -10.232 -10.232 -10.215 -10.215
 -1.088  -1.063  -0.880  -0.789  -0.731  -0.635  -0.619  -0.536
 -0.524  -0.493  -0.470  -0.460  -0.458  -0.427  -0.409  -0.400
 -0.368  -0.316  -0.282  -0.265
 -- Virtual --
 -0.148  -0.028  -0.020  -0.020   0.001   0.014   0.033   0.035
  0.044   0.066   0.072   0.082   0.085   0.089   0.098   0.103
  0.106   0.117   0.119   0.122   0.129   0.138   0.140   0.140
  0.143   0.173   0.185   0.190   0.195   0.196   0.205   0.208
  0.237   0.250   0.251   0.253   0.261   0.279   0.293   0.302
  0.308   0.329   0.337   0.340   0.343   0.371   0.382   0.387
  0.419   0.466   0.470   0.484   0.504   0.508   0.522   0.541
  0.543   0.544   0.577   0.584   0.585   0.594   0.654   0.656
  0.710   0.728   0.732   0.763   0.793   0.794   0.804   0.839
  0.844   0.856   0.889   0.903   0.934   0.960   0.967   0.970
  0.980   1.050   1.072   1.073   1.117   1.133   1.201   1.213
  1.226   1.246   1.254   1.314   1.331   1.402   1.447   1.480
  1.516   1.532   1.576   1.602   1.615   1.617   1.661   1.694
  1.701   1.707   1.760   1.773   1.807   1.818   1.859   1.875
  1.908   1.922   1.960   2.000   2.011   2.062   2.160   2.172
  2.218   2.222   2.376   2.400   2.474   2.525   2.548   2.634
  2.657   2.671   2.690   2.690   2.692   2.727   2.766   2.794
  2.800   2.810   2.847   2.894   2.903   2.927   2.953   2.987
  3.083   3.175   3.232   3.292   3.371   3.406   3.418   3.477
  3.488   3.607   3.649   3.694   3.968   3.973   4.089   4.105
  4.122   4.656   4.981   5.064   5.113   5.266   5.635   5.794
 23.621  23.781  23.837  23.863  24.171  24.186  49.936  50.046
 --------------------------------------------------------------

          Ground-State Mulliken Net Atomic Charges

     Atom                 Charge (a.u.)
  ----------------------------------------
      1 C                    -0.194699
      2 O                    -0.213074
      3 C                     0.249317
      4 H                     0.214483
      5 C                    -0.246867
      6 H                     0.190839
      7 C                    -0.246864
      8 H                     0.190838
      9 C                     0.249316
     10 H                     0.214483
     11 C                    -0.194698
     12 O                    -0.213074
  ----------------------------------------
  Sum of atomic charges =    -0.000000

 -----------------------------------------------------------------
                    Cartesian Multipole Moments
 -----------------------------------------------------------------
    Charge (ESU x 10^10)
                -0.0000
    Dipole Moment (Debye)
         X       5.7828      Y       0.0000      Z       0.0027
       Tot       5.7828
    Quadrupole Moments (Debye-Ang)
        XX     -49.0619     XY       0.0000     YY     -44.9748
        XZ      -0.0084     YZ       0.0001     ZZ     -46.0229
    Octopole Moments (Debye-Ang^2)
       XXX      25.0909    XXY      -0.0000    XYY      13.3562
       YYY       0.0000    XXZ      -0.0016    XYZ      -0.0002
       YYZ      -0.0010    XZZ      -8.2776    YZZ      -0.0000
       ZZZ      -0.0040
    Hexadecapole Moments (Debye-Ang^3)
      XXXX    -547.8682   XXXY       0.0000   XXYY    -179.5378
      XYYY      -0.0000   YYYY    -421.1630   XXXZ      -0.0227
      XXYZ       0.0000   XYYZ      -0.0219   YYYZ      -0.0003
      XXZZ    -104.9047   XYZZ       0.0000   YYZZ     -86.4157
      XZZZ       0.0053   YZZZ      -0.0002   ZZZZ     -48.9525
 -----------------------------------------------------------------
 Calculating analytic gradient of the SCF energy
 Gradient of SCF Energy
            1           2           3           4           5           6
    1   0.0000674  -0.0000242  -0.0000193  -0.0000049  -0.0000067  -0.0000122
    2   0.0000912  -0.0000229  -0.0000088   0.0000249   0.0000168   0.0000066
    3   0.0001518  -0.0000793  -0.0000840  -0.0000038   0.0000011   0.0000088
            7           8           9          10          11          12
    1  -0.0000068  -0.0000123  -0.0000193  -0.0000047   0.0000672  -0.0000242
    2  -0.0000170  -0.0000065   0.0000088  -0.0000249  -0.0000911   0.0000229
    3   0.0000000   0.0000104  -0.0000916  -0.0000038   0.0001769  -0.0000865
 Max gradient component =       1.769E-04
 RMS gradient           =       5.650E-05
 Gradient time:  CPU 18.60 s  wall 21.22 s
 Geometry Optimization Parameters
   NAtoms,    NIC,     NZ,  NCons,   NDum,   NFix, NCnnct, MaxDiis
       12      78      12       0       0       0       0       0


** GEOMETRY OPTIMIZATION IN DELOCALIZED INTERNAL COORDINATES **
   Searching for a Minimum

   Optimization Cycle:   1

                       Coordinates (Angstroms)
     ATOM                X               Y               Z
      1  C        -0.6755504155   -0.7836408663    0.0009696136
      2  O        -1.7240629003   -1.3896778445   -0.0005235909
      3  C         0.6377523429   -1.4527019360    0.0000263160
      4  H         0.6356785474   -2.5366918593   -0.0004227243
      5  C         1.7745531276   -0.7312442823   -0.0001322359
      6  H         2.7363308506   -1.2334866840   -0.0006239260
      7  C         1.7745511869    0.7312467177   -0.0001392542
      8  H         2.7363273084    1.2334921796   -0.0006377236
      9  C         0.6377495227    1.4527029830    0.0000310633
     10  H         0.6356763210    2.5366929052   -0.0004232120
     11  C        -0.6755524056    0.7836403480    0.0010188479
     12  O        -1.7240662473    1.3896748037   -0.0005437238
   Point Group: c1    Number of degrees of freedom:    30


   Energy is   -381.549920344


 Attempting to Generate Delocalized Internal Coordinates

 30 Hessian modes will be used to form the next step
  Hessian Eigenvalues:
     0.006223    0.008671    0.008953    0.018161    0.018553    0.021535
     0.021895    0.023064    0.025626    0.160000    0.160000    0.160000
     0.160000    0.220000    0.224124    0.244173    0.249999    0.249999
     0.260670    0.340567    0.347844    0.353948    0.353948    0.355163
     0.355163    0.360781    0.533841    0.547855    0.994574    0.994574

 Minimum Search - Taking Simple RFO Step
 Searching for Lamda that Minimizes Along All modes
 Value Taken    Lamda =  -0.00000255
 Step Taken.  Stepsize is  0.016314

                             Maximum     Tolerance    Cnvgd?
         Gradient           0.000107      0.000300     YES
         Displacement       0.011135      0.001200      NO
         Energy change     *********      0.000001      NO


 New Cartesian Coordinates Obtained by Inverse Iteration

 Displacement from previous Coordinates is:  0.011133
 ----------------------------------------------------------------
             Standard Nuclear Orientation (Angstroms)
    I     Atom           X                Y                Z
 ----------------------------------------------------------------
    1      C      -0.6756271472    -0.7837192514    -0.0020611768
    2      O      -1.7241293004    -1.3897296086     0.0017215310
    3      C       0.6377633255    -1.4527481451    -0.0004711520
    4      H       0.6357556681    -2.5367749030     0.0005418154
    5      C       1.7745699203    -0.7312656779    -0.0005616858
    6      H       2.7363685417    -1.2335126221     0.0001700445
    7      C       1.7745683173     0.7312684842    -0.0005420396
    8      H       2.7363658115     1.2335176018     0.0002277060
    9      C       0.6377604879     1.4527492956    -0.0004971979
   10      H       0.6357520725     2.5367760233     0.0005436069
   11      C      -0.6756289319     0.7837187843    -0.0022688314
   12      O      -1.7241315265     1.3897264838     0.0017968295
 ----------------------------------------------------------------
 Molecular Point Group                 C1    NOp =  1
 Largest Abelian Subgroup              C1    NOp =  1
 Nuclear Repulsion Energy =   325.5517375830 hartrees
 There are       28 alpha and       28 beta electrons
 Applying Cartesian multipole field
    Component          Value
    ---------          -----
     (2,0,0)        1.00000E-11
     (0,2,0)        2.00000E-11
     (0,0,2)       -3.00000E-11
 Nucleus-field energy     =     0.0000000101 hartrees
 Requested basis set is 6-311++G(d,p)
 There are 68 shells and 204 basis functions
 A cutoff of  1.0D-11 yielded   2183 shell pairs
 There are     20194 function pairs (     21834 Cartesian)
 Smallest overlap matrix eigenvalue = 1.88E-06

 Q-Chem warning in module /home/taweetham/qchem/stvman/mkSTV.C, line 257:

 Overlap eigenvalue is smaller than square root of threshold

 Guess MOs from SCF MO coefficient file
 Reading MOs from coefficient file
 Reading MOs from coefficient file
 A restricted hybrid HF-DFT SCF calculation will be
 performed using Pulay DIIS extrapolation
 Exchange:     0.2000 Hartree-Fock + 0.0800 Slater + 0.7200 B88
 Correlation:  0.1900 VWN1RPA + 0.8100 LYP
 Using SG-1 standard quadrature grid
 SCF converges when DIIS error is below 1.0E-08
 Geometry optimization detected.  Setting ReadMinima to 0
 Setting SaveMinima to 0
 ---------------------------------------
  Cycle       Energy         DIIS Error
 ---------------------------------------
    1    -381.5497469863      1.11E-04
    2    -381.5499180495      6.99E-06
    3    -381.5499188476      4.33E-06
    4    -381.5499185601      3.79E-06
    5    -381.5499187706      1.08E-06
    6    -381.5499187619      3.31E-07
    7    -381.5499187319      1.48E-07
    8    -381.5499187251      6.24E-08
    9    -381.5499187300      1.48E-08
   10    -381.5499187295      6.18E-09 Convergence criterion met
 ---------------------------------------
 SCF time:  CPU 39.38 s  wall 39.50 s
 SCF   energy in the final basis set = -381.5499187295
 Total energy in the final basis set = -381.5499187295

 --------------------------------------------------------------

                    Orbital Energies (a.u.)
 --------------------------------------------------------------

 Alpha MOs
 -- Occupied --
-19.147 -19.147 -10.286 -10.286 -10.232 -10.232 -10.215 -10.215
 -1.088  -1.063  -0.880  -0.789  -0.731  -0.635  -0.619  -0.536
 -0.524  -0.493  -0.470  -0.460  -0.458  -0.427  -0.409  -0.400
 -0.368  -0.316  -0.282  -0.265
 -- Virtual --
 -0.148  -0.028  -0.020  -0.020   0.001   0.014   0.033   0.035
  0.044   0.066   0.072   0.082   0.085   0.089   0.098   0.103
  0.106   0.117   0.119   0.122   0.129   0.138   0.140   0.140
  0.143   0.173   0.185   0.190   0.195   0.196   0.205   0.207
  0.237   0.250   0.251   0.253   0.261   0.279   0.293   0.302
  0.308   0.329   0.337   0.340   0.343   0.371   0.382   0.387
  0.419   0.466   0.470   0.484   0.504   0.508   0.522   0.541
  0.543   0.544   0.577   0.584   0.585   0.594   0.654   0.656
  0.710   0.728   0.732   0.763   0.793   0.794   0.804   0.839
  0.844   0.856   0.889   0.903   0.934   0.960   0.967   0.970
  0.980   1.050   1.072   1.073   1.117   1.133   1.201   1.213
  1.226   1.246   1.254   1.314   1.331   1.402   1.447   1.480
  1.516   1.532   1.576   1.602   1.614   1.617   1.661   1.694
  1.701   1.707   1.760   1.773   1.807   1.818   1.859   1.875
  1.908   1.922   1.960   2.000   2.011   2.062   2.160   2.172
  2.218   2.222   2.376   2.400   2.474   2.525   2.548   2.633
  2.657   2.671   2.690   2.690   2.693   2.727   2.766   2.794
  2.800   2.810   2.847   2.894   2.903   2.927   2.953   2.987
  3.083   3.175   3.232   3.292   3.371   3.406   3.418   3.477
  3.488   3.607   3.649   3.694   3.968   3.973   4.089   4.105
  4.122   4.656   4.981   5.064   5.113   5.266   5.635   5.794
 23.621  23.781  23.837  23.863  24.171  24.186  49.936  50.046
 --------------------------------------------------------------

          Ground-State Mulliken Net Atomic Charges

     Atom                 Charge (a.u.)
  ----------------------------------------
      1 C                    -0.194713
      2 O                    -0.213054
      3 C                     0.249295
      4 H                     0.214487
      5 C                    -0.246863
      6 H                     0.190842
      7 C                    -0.246856
      8 H                     0.190842
      9 C                     0.249282
     10 H                     0.214487
     11 C                    -0.194698
     12 O                    -0.213052
  ----------------------------------------
  Sum of atomic charges =    -0.000000

 -----------------------------------------------------------------
                    Cartesian Multipole Moments
 -----------------------------------------------------------------
    Charge (ESU x 10^10)
                -0.0000
    Dipole Moment (Debye)
         X       5.7826      Y       0.0000      Z      -0.0086
       Tot       5.7826
    Quadrupole Moments (Debye-Ang)
        XX     -49.0620     XY      -0.0000     YY     -44.9749
        XZ       0.0197     YZ      -0.0002     ZZ     -46.0236
    Octopole Moments (Debye-Ang^2)
       XXX      25.0949    XXY       0.0000    XYY      13.3582
       YYY       0.0000    XXZ      -0.0052    XYZ       0.0006
       YYZ       0.0038    XZZ      -8.2773    YZZ      -0.0000
       ZZZ       0.0407
    Hexadecapole Moments (Debye-Ang^3)
      XXXX    -547.8981   XXXY      -0.0000   XXYY    -179.5492
      XYYY      -0.0001   YYYY    -421.1956   XXXZ       0.1417
      XXYZ       0.0002   XYYZ       0.0854   YYYZ       0.0019
      XXZZ    -104.9106   XYZZ      -0.0000   YYZZ     -86.4226
      XZZZ       0.0981   YZZZ       0.0012   ZZZZ     -48.9544
 -----------------------------------------------------------------
 Calculating analytic gradient of the SCF energy
 Gradient of SCF Energy
            1           2           3           4           5           6
    1   0.0000302  -0.0000248  -0.0000091  -0.0000015   0.0000047   0.0000005
    2   0.0000461  -0.0000193  -0.0000059   0.0000007   0.0000046  -0.0000003
    3  -0.0003246   0.0001754   0.0001850   0.0000083  -0.0000017  -0.0000190
            7           8           9          10          11          12
    1   0.0000047   0.0000005  -0.0000093  -0.0000014   0.0000299  -0.0000245
    2  -0.0000048   0.0000004   0.0000059  -0.0000006  -0.0000458   0.0000191
    3  -0.0000004  -0.0000250   0.0002166   0.0000087  -0.0004283   0.0002048
 Max gradient component =       4.283E-04
 RMS gradient           =       1.121E-04
 Gradient time:  CPU 18.50 s  wall 18.51 s
 Geometry Optimization Parameters
   NAtoms,    NIC,     NZ,  NCons,   NDum,   NFix, NCnnct, MaxDiis
       12      78      12       0       0       0       0       0

 Cartesian Hessian Update
 Hessian Updated using BFGS Update


** GEOMETRY OPTIMIZATION IN DELOCALIZED INTERNAL COORDINATES **
   Searching for a Minimum

   Optimization Cycle:   2

                       Coordinates (Angstroms)
     ATOM                X               Y               Z
      1  C        -0.6756271472   -0.7837192514   -0.0020611768
      2  O        -1.7241293004   -1.3897296086    0.0017215310
      3  C         0.6377633255   -1.4527481451   -0.0004711520
      4  H         0.6357556681   -2.5367749030    0.0005418154
      5  C         1.7745699203   -0.7312656779   -0.0005616858
      6  H         2.7363685417   -1.2335126221    0.0001700445
      7  C         1.7745683173    0.7312684842   -0.0005420396
      8  H         2.7363658115    1.2335176018    0.0002277060
      9  C         0.6377604879    1.4527492956   -0.0004971979
     10  H         0.6357520725    2.5367760233    0.0005436069
     11  C        -0.6756289319    0.7837187843   -0.0022688314
     12  O        -1.7241315265    1.3897264838    0.0017968295
   Point Group: c1    Number of degrees of freedom:    30


   Energy is   -381.549918729

 Hessian Updated using BFGS Update

 28 Hessian modes will be used to form the next step
  Hessian Eigenvalues:
     0.006226    0.008666    0.016662    0.018163    0.021313    0.021895
     0.023061    0.023782    0.035809    0.159966    0.160000    0.160000
     0.160000    0.220000    0.224088    0.244173    0.249851    0.258484
     0.340567    0.347309    0.353810    0.354841    0.355163    0.360068
     0.533841    0.547707    0.993760    0.994574

 Minimum Search - Taking Simple RFO Step
 Searching for Lamda that Minimizes Along All modes
 Value Taken    Lamda =  -0.00000400
 Step Taken.  Stepsize is  0.011346

                             Maximum     Tolerance    Cnvgd?
         Gradient           0.000242      0.000300     YES
         Displacement       0.007719      0.001200      NO
         Energy change      0.000002      0.000001      NO


 New Cartesian Coordinates Obtained by Inverse Iteration

 Displacement from previous Coordinates is:  0.007720
 ----------------------------------------------------------------
             Standard Nuclear Orientation (Angstroms)
    I     Atom           X                Y                Z
 ----------------------------------------------------------------
    1      C      -0.6756312740    -0.7837279305    -0.0000334163
    2      O      -1.7241349653    -1.3897365953     0.0001913248
    3      C       0.6377650740    -1.4527522153    -0.0001344319
    4      H       0.6357657844    -2.5367802094    -0.0001224973
    5      C       1.7745682221    -0.7312663907    -0.0002592613
    6      H       2.7363678965    -1.2335117906    -0.0003615281
    7      C       1.7745667719     0.7312693573    -0.0002697462
    8      H       2.7363654316     1.2335167852    -0.0003937209
    9      C       0.6377624778     1.4527534092    -0.0001201066
   10      H       0.6357621907     2.5367813928    -0.0001249000
   11      C      -0.6756327300     0.7837270324     0.0000825471
   12      O      -1.7241376411     1.3897336196     0.0001451866
 ----------------------------------------------------------------
 Molecular Point Group                 C1    NOp =  1
 Largest Abelian Subgroup              C1    NOp =  1
 Nuclear Repulsion Energy =   325.5512515474 hartrees
 There are       28 alpha and       28 beta electrons
 Applying Cartesian multipole field
    Component          Value
    ---------          -----
     (2,0,0)        1.00000E-11
     (0,2,0)        2.00000E-11
     (0,0,2)       -3.00000E-11
 Nucleus-field energy     =     0.0000000101 hartrees
 Requested basis set is 6-311++G(d,p)
 There are 68 shells and 204 basis functions
 A cutoff of  1.0D-11 yielded   2183 shell pairs
 There are     20194 function pairs (     21834 Cartesian)
 Smallest overlap matrix eigenvalue = 1.88E-06

 Q-Chem warning in module /home/taweetham/qchem/stvman/mkSTV.C, line 257:

 Overlap eigenvalue is smaller than square root of threshold

 Guess MOs from SCF MO coefficient file
 Reading MOs from coefficient file
 Reading MOs from coefficient file
 A restricted hybrid HF-DFT SCF calculation will be
 performed using Pulay DIIS extrapolation
 Exchange:     0.2000 Hartree-Fock + 0.0800 Slater + 0.7200 B88
 Correlation:  0.1900 VWN1RPA + 0.8100 LYP
 Using SG-1 standard quadrature grid
 SCF converges when DIIS error is below 1.0E-08
 Geometry optimization detected.  Setting ReadMinima to 0
 Setting SaveMinima to 0
 ---------------------------------------
  Cycle       Energy         DIIS Error
 ---------------------------------------
    1    -381.5499026250      7.72E-05
    2    -381.5499201717      4.79E-06
    3    -381.5499205384      2.26E-06
    4    -381.5499205538      5.74E-07
    5    -381.5499205054      9.51E-07
    6    -381.5499205697      2.13E-07
    7    -381.5499205534      6.69E-08
    8    -381.5499205567      5.43E-08
    9    -381.5499205561      9.98E-09 Convergence criterion met
 ---------------------------------------
 SCF time:  CPU 35.60 s  wall 35.70 s
 SCF   energy in the final basis set = -381.5499205561
 Total energy in the final basis set = -381.5499205561

 --------------------------------------------------------------

                    Orbital Energies (a.u.)
 --------------------------------------------------------------

 Alpha MOs
 -- Occupied --
-19.147 -19.147 -10.286 -10.286 -10.232 -10.232 -10.215 -10.215
 -1.088  -1.063  -0.880  -0.789  -0.731  -0.635  -0.619  -0.536
 -0.524  -0.493  -0.470  -0.460  -0.458  -0.427  -0.409  -0.400
 -0.368  -0.316  -0.282  -0.265
 -- Virtual --
 -0.148  -0.028  -0.020  -0.020   0.001   0.014   0.033   0.035
  0.044   0.066   0.072   0.082   0.085   0.089   0.098   0.103
  0.106   0.117   0.119   0.122   0.129   0.138   0.140   0.140
  0.143   0.173   0.185   0.190   0.195   0.196   0.205   0.207
  0.237   0.250   0.251   0.253   0.261   0.279   0.293   0.302
  0.308   0.329   0.337   0.340   0.343   0.371   0.382   0.387
  0.419   0.466   0.470   0.484   0.504   0.508   0.522   0.541
  0.543   0.544   0.577   0.584   0.585   0.594   0.654   0.656
  0.710   0.728   0.732   0.763   0.793   0.794   0.804   0.839
  0.844   0.856   0.889   0.903   0.934   0.960   0.967   0.970
  0.980   1.050   1.072   1.073   1.117   1.133   1.201   1.213
  1.226   1.246   1.254   1.314   1.331   1.402   1.447   1.480
  1.516   1.532   1.576   1.602   1.614   1.617   1.661   1.694
  1.701   1.707   1.760   1.773   1.807   1.818   1.859   1.875
  1.908   1.922   1.960   2.000   2.011   2.062   2.160   2.172
  2.218   2.222   2.376   2.400   2.474   2.525   2.548   2.633
  2.657   2.671   2.690   2.690   2.692   2.727   2.766   2.794
  2.800   2.810   2.847   2.894   2.903   2.927   2.953   2.987
  3.083   3.175   3.232   3.292   3.371   3.406   3.418   3.477
  3.488   3.607   3.649   3.694   3.968   3.973   4.089   4.105
  4.122   4.656   4.981   5.064   5.113   5.266   5.635   5.794
 23.621  23.781  23.837  23.863  24.171  24.186  49.936  50.046
 --------------------------------------------------------------

          Ground-State Mulliken Net Atomic Charges

     Atom                 Charge (a.u.)
  ----------------------------------------
      1 C                    -0.194720
      2 O                    -0.213060
      3 C                     0.249313
      4 H                     0.214486
      5 C                    -0.246863
      6 H                     0.190842
      7 C                    -0.246861
      8 H                     0.190842
      9 C                     0.249313
     10 H                     0.214486
     11 C                    -0.194720
     12 O                    -0.213060
  ----------------------------------------
  Sum of atomic charges =    -0.000000

 -----------------------------------------------------------------
                    Cartesian Multipole Moments
 -----------------------------------------------------------------
    Charge (ESU x 10^10)
                -0.0000
    Dipole Moment (Debye)
         X       5.7826      Y       0.0000      Z      -0.0007
       Tot       5.7826
    Quadrupole Moments (Debye-Ang)
        XX     -49.0620     XY       0.0000     YY     -44.9749
        XZ       0.0002     YZ       0.0001     ZZ     -46.0236
    Octopole Moments (Debye-Ang^2)
       XXX      25.0952    XXY      -0.0000    XYY      13.3584
       YYY       0.0000    XXZ      -0.0027    XYZ      -0.0004
       YYZ       0.0005    XZZ      -8.2772    YZZ      -0.0000
       ZZZ       0.0098
    Hexadecapole Moments (Debye-Ang^3)
      XXXX    -547.8999   XXXY       0.0000   XXYY    -179.5503
      XYYY      -0.0001   YYYY    -421.1992   XXXZ       0.0276
      XXYZ      -0.0001   XYYZ       0.0110   YYYZ      -0.0010
      XXZZ    -104.9107   XYZZ      -0.0000   YYZZ     -86.4230
      XZZZ       0.0337   YZZZ      -0.0006   ZZZZ     -48.9539
 -----------------------------------------------------------------
 Calculating analytic gradient of the SCF energy
 Gradient of SCF Energy
            1           2           3           4           5           6
    1   0.0000242  -0.0000205  -0.0000070  -0.0000012   0.0000041   0.0000004
    2   0.0000376  -0.0000163  -0.0000050   0.0000003   0.0000032  -0.0000003
    3  -0.0000309   0.0000092   0.0000097   0.0000002   0.0000002  -0.0000018
            7           8           9          10          11          12
    1   0.0000041   0.0000004  -0.0000071  -0.0000011   0.0000242  -0.0000205
    2  -0.0000033   0.0000004   0.0000050  -0.0000003  -0.0000376   0.0000162
    3  -0.0000003   0.0000016  -0.0000081  -0.0000001   0.0000276  -0.0000074
 Max gradient component =       3.761E-05
 RMS gradient           =       1.453E-05
 Gradient time:  CPU 18.57 s  wall 18.57 s
 Geometry Optimization Parameters
   NAtoms,    NIC,     NZ,  NCons,   NDum,   NFix, NCnnct, MaxDiis
       12      78      12       0       0       0       0       0

 Cartesian Hessian Update
 Hessian Updated using BFGS Update


** GEOMETRY OPTIMIZATION IN DELOCALIZED INTERNAL COORDINATES **
   Searching for a Minimum

   Optimization Cycle:   3

                       Coordinates (Angstroms)
     ATOM                X               Y               Z
      1  C        -0.6756312740   -0.7837279305   -0.0000334163
      2  O        -1.7241349653   -1.3897365953    0.0001913248
      3  C         0.6377650740   -1.4527522153   -0.0001344319
      4  H         0.6357657844   -2.5367802094   -0.0001224973
      5  C         1.7745682221   -0.7312663907   -0.0002592613
      6  H         2.7363678965   -1.2335117906   -0.0003615281
      7  C         1.7745667719    0.7312693573   -0.0002697462
      8  H         2.7363654316    1.2335167852   -0.0003937209
      9  C         0.6377624778    1.4527534092   -0.0001201066
     10  H         0.6357621907    2.5367813928   -0.0001249000
     11  C        -0.6756327300    0.7837270324    0.0000825471
     12  O        -1.7241376411    1.3897336196    0.0001451866
   Point Group: c1    Number of degrees of freedom:    30


   Energy is   -381.549920556

 Hessian Updated using BFGS Update

 29 Hessian modes will be used to form the next step
  Hessian Eigenvalues:
     0.006230    0.008650    0.016673    0.018165    0.021316    0.021895
     0.023054    0.023805    0.035851    0.159964    0.160000    0.160000
     0.160000    0.220000    0.224087    0.244173    0.249813    0.249999
     0.258316    0.340567    0.347305    0.353810    0.353948    0.354841
     0.355163    0.360067    0.547688    0.993270    0.994574

 Minimum Search - Taking Simple RFO Step
 Searching for Lamda that Minimizes Along All modes
 Value Taken    Lamda =   0.00000000
 Step Taken.  Stepsize is  0.002139

                             Maximum     Tolerance    Cnvgd?
         Gradient           0.000025      0.000300     YES
         Displacement       0.001704      0.001200      NO
         Energy change     -0.000002      0.000001      NO


 New Cartesian Coordinates Obtained by Inverse Iteration

 Displacement from previous Coordinates is:  0.000912
 ----------------------------------------------------------------
             Standard Nuclear Orientation (Angstroms)
    I     Atom           X                Y                Z
 ----------------------------------------------------------------
    1      C      -0.6756397199    -0.7837477380     0.0003174174
    2      O      -1.7241384457    -1.3897373138     0.0000391592
    3      C       0.6377678605    -1.4527580586    -0.0000873836
    4      H       0.6357876236    -2.5367864835    -0.0001412422
    5      C       1.7745610592    -0.7312662778    -0.0002795916
    6      H       2.7363622301    -1.2335070125    -0.0004589685
    7      C       1.7745597692     0.7312693407    -0.0002356588
    8      H       2.7363600461     1.2335118157    -0.0003265111
    9      C       0.6377653355     1.4527593091    -0.0001478832
   10      H       0.6357835911     2.5367877320    -0.0001358712
   11      C      -0.6756411371     0.7837467626    -0.0001621152
   12      O      -1.7241409739     1.3897343889     0.0002180987
 ----------------------------------------------------------------
 Molecular Point Group                 C1    NOp =  1
 Largest Abelian Subgroup              C1    NOp =  1
 Nuclear Repulsion Energy =   325.5509659963 hartrees
 There are       28 alpha and       28 beta electrons
 Applying Cartesian multipole field
    Component          Value
    ---------          -----
     (2,0,0)        1.00000E-11
     (0,2,0)        2.00000E-11
     (0,0,2)       -3.00000E-11
 Nucleus-field energy     =     0.0000000101 hartrees
 Requested basis set is 6-311++G(d,p)
 There are 68 shells and 204 basis functions
 A cutoff of  1.0D-11 yielded   2183 shell pairs
 There are     20194 function pairs (     21834 Cartesian)
 Smallest overlap matrix eigenvalue = 1.88E-06

 Q-Chem warning in module /home/taweetham/qchem/stvman/mkSTV.C, line 257:

 Overlap eigenvalue is smaller than square root of threshold

 Guess MOs from SCF MO coefficient file
 Reading MOs from coefficient file
 Reading MOs from coefficient file
 A restricted hybrid HF-DFT SCF calculation will be
 performed using Pulay DIIS extrapolation
 Exchange:     0.2000 Hartree-Fock + 0.0800 Slater + 0.7200 B88
 Correlation:  0.1900 VWN1RPA + 0.8100 LYP
 Using SG-1 standard quadrature grid
 SCF converges when DIIS error is below 1.0E-08
 Geometry optimization detected.  Setting ReadMinima to 0
 Setting SaveMinima to 0
 ---------------------------------------
  Cycle       Energy         DIIS Error
 ---------------------------------------
    1    -381.5499349426      9.52E-06
    2    -381.5499204746      6.10E-07
    3    -381.5499204448      5.95E-07
    4    -381.5499204321      4.22E-07
    5    -381.5499204699      5.55E-08
    6    -381.5499204510      2.44E-08
    7    -381.5499204594      4.04E-09 Convergence criterion met
 ---------------------------------------
 SCF time:  CPU 27.39 s  wall 27.41 s
 SCF   energy in the final basis set = -381.5499204594
 Total energy in the final basis set = -381.5499204594

 --------------------------------------------------------------

                    Orbital Energies (a.u.)
 --------------------------------------------------------------

 Alpha MOs
 -- Occupied --
-19.147 -19.147 -10.286 -10.286 -10.232 -10.232 -10.215 -10.215
 -1.088  -1.063  -0.880  -0.789  -0.731  -0.635  -0.619  -0.536
 -0.524  -0.493  -0.470  -0.460  -0.458  -0.427  -0.409  -0.400
 -0.368  -0.316  -0.282  -0.265
 -- Virtual --
 -0.148  -0.028  -0.020  -0.020   0.001   0.014   0.033   0.035
  0.044   0.066   0.072   0.082   0.085   0.089   0.098   0.103
  0.106   0.117   0.119   0.122   0.129   0.138   0.140   0.140
  0.143   0.173   0.185   0.190   0.195   0.196   0.205   0.207
  0.237   0.250   0.251   0.253   0.261   0.279   0.293   0.302
  0.308   0.329   0.337   0.340   0.343   0.371   0.382   0.387
  0.419   0.466   0.470   0.484   0.504   0.508   0.522   0.541
  0.543   0.544   0.577   0.584   0.585   0.594   0.654   0.656
  0.710   0.728   0.732   0.763   0.793   0.794   0.804   0.839
  0.844   0.856   0.889   0.903   0.934   0.960   0.967   0.970
  0.980   1.050   1.072   1.073   1.117   1.133   1.201   1.213
  1.226   1.246   1.254   1.314   1.331   1.402   1.447   1.480
  1.516   1.532   1.576   1.602   1.614   1.617   1.661   1.694
  1.701   1.707   1.760   1.773   1.807   1.818   1.859   1.875
  1.908   1.922   1.960   2.000   2.011   2.062   2.160   2.172
  2.218   2.222   2.376   2.400   2.474   2.525   2.548   2.633
  2.657   2.671   2.690   2.690   2.692   2.727   2.766   2.794
  2.800   2.810   2.847   2.894   2.903   2.927   2.953   2.987
  3.083   3.175   3.232   3.292   3.371   3.406   3.418   3.477
  3.488   3.607   3.649   3.694   3.968   3.973   4.089   4.105
  4.122   4.656   4.981   5.064   5.113   5.266   5.635   5.794
 23.621  23.781  23.837  23.863  24.171  24.186  49.936  50.046
 --------------------------------------------------------------

          Ground-State Mulliken Net Atomic Charges

     Atom                 Charge (a.u.)
  ----------------------------------------
      1 C                    -0.194720
      2 O                    -0.213058
      3 C                     0.249310
      4 H                     0.214483
      5 C                    -0.246856
      6 H                     0.190841
      7 C                    -0.246855
      8 H                     0.190841
      9 C                     0.249310
     10 H                     0.214483
     11 C                    -0.194721
     12 O                    -0.213058
  ----------------------------------------
  Sum of atomic charges =    -0.000000

 -----------------------------------------------------------------
                    Cartesian Multipole Moments
 -----------------------------------------------------------------
    Charge (ESU x 10^10)
                -0.0000
    Dipole Moment (Debye)
         X       5.7826      Y       0.0000      Z      -0.0005
       Tot       5.7826
    Quadrupole Moments (Debye-Ang)
        XX     -49.0619     XY      -0.0000     YY     -44.9749
        XZ      -0.0003     YZ      -0.0005     ZZ     -46.0235
    Octopole Moments (Debye-Ang^2)
       XXX      25.0952    XXY      -0.0000    XYY      13.3585
       YYY       0.0000    XXZ      -0.0026    XYZ       0.0014
       YYZ       0.0005    XZZ      -8.2771    YZZ      -0.0000
       ZZZ       0.0090
    Hexadecapole Moments (Debye-Ang^3)
      XXXX    -547.9002   XXXY      -0.0000   XXYY    -179.5509
      XYYY      -0.0001   YYYY    -421.2028   XXXZ       0.0247
      XXYZ       0.0005   XYYZ       0.0091   YYYZ       0.0044
      XXZZ    -104.9105   XYZZ      -0.0000   YYZZ     -86.4235
      XZZZ       0.0321   YZZZ       0.0028   ZZZZ     -48.9538
 -----------------------------------------------------------------
 Calculating analytic gradient of the SCF energy
 Gradient of SCF Energy
            1           2           3           4           5           6
    1   0.0000092  -0.0000075  -0.0000017  -0.0000005   0.0000007  -0.0000002
    2   0.0000163  -0.0000066  -0.0000012   0.0000005   0.0000004  -0.0000000
    3   0.0001274  -0.0000378  -0.0000405  -0.0000007  -0.0000013   0.0000072
            7           8           9          10          11          12
    1   0.0000008  -0.0000002  -0.0000017  -0.0000005   0.0000092  -0.0000076
    2  -0.0000005   0.0000000   0.0000012  -0.0000004  -0.0000164   0.0000066
    3   0.0000013  -0.0000065   0.0000326   0.0000003  -0.0001126   0.0000304
 Max gradient component =       1.274E-04
 RMS gradient           =       3.118E-05
 Gradient time:  CPU 18.54 s  wall 18.54 s
 Geometry Optimization Parameters
   NAtoms,    NIC,     NZ,  NCons,   NDum,   NFix, NCnnct, MaxDiis
       12      78      12       0       0       0       0       0

 Cartesian Hessian Update
 Hessian Updated using BFGS Update


** GEOMETRY OPTIMIZATION IN DELOCALIZED INTERNAL COORDINATES **
   Searching for a Minimum

   Optimization Cycle:   4

                       Coordinates (Angstroms)
     ATOM                X               Y               Z
      1  C        -0.6756397199   -0.7837477380    0.0003174174
      2  O        -1.7241384457   -1.3897373138    0.0000391592
      3  C         0.6377678605   -1.4527580586   -0.0000873836
      4  H         0.6357876236   -2.5367864835   -0.0001412422
      5  C         1.7745610592   -0.7312662778   -0.0002795916
      6  H         2.7363622301   -1.2335070125   -0.0004589685
      7  C         1.7745597692    0.7312693407   -0.0002356588
      8  H         2.7363600461    1.2335118157   -0.0003265111
      9  C         0.6377653355    1.4527593091   -0.0001478832
     10  H         0.6357835911    2.5367877320   -0.0001358712
     11  C        -0.6756411371    0.7837467626   -0.0001621152
     12  O        -1.7241409739    1.3897343889    0.0002180987
   Point Group: c1    Number of degrees of freedom:    30


   Energy is   -381.549920459

 Hessian Updated using BFGS Update

 29 Hessian modes will be used to form the next step
  Hessian Eigenvalues:
     0.006906    0.016652    0.017375    0.021311    0.021893    0.022885
     0.023767    0.035779    0.042381    0.159782    0.160000    0.160000
     0.160000    0.220000    0.224061    0.242483    0.244174    0.249999
     0.252870    0.340567    0.347110    0.353797    0.354839    0.355163
     0.360046    0.533841    0.546464    0.962082    0.994574

 Minimum Search - Taking Simple RFO Step
 Searching for Lamda that Minimizes Along All modes
 Value Taken    Lamda =   0.00000000
 Step Taken.  Stepsize is  0.001705

                             Maximum     Tolerance    Cnvgd?
         Gradient           0.000057      0.000300     YES
         Displacement       0.001360      0.001200      NO
         Energy change      0.000000      0.000001     YES


                       Distance Matrix (Angstroms)
             C (  1)   O (  2)   C (  3)   H (  4)   C (  5)   H (  6)
   O (  2)  1.211021
   C (  3)  1.473979  2.362747
   H (  4)  2.189289  2.623923  1.084030
   C (  5)  2.450763  3.560124  1.346421  2.134645
   H (  6)  3.441517  4.463236  2.110016  2.472034  1.085038
   C (  7)  2.880756  4.091401  2.462168  3.460779  1.462536  2.187558
   H (  8)  3.963720  5.174696  3.408832  4.315965  2.187558  2.467019
   C (  9)  2.593645  3.695724  2.905517  3.989546  2.462168  3.408832
   H ( 10)  3.570124  4.581139  3.989546  5.073574  3.460779  4.315965
   C ( 11)  1.567495  2.413168  2.593646  3.570124  2.880756  3.963720
   O ( 12)  2.413168  2.779472  3.695724  4.581138  4.091401  5.174697
             C (  7)   H (  8)   C (  9)   H ( 10)   C ( 11)
   H (  8)  1.085038
   C (  9)  1.346421  2.110016
   H ( 10)  2.134645  2.472033  1.084030
   C ( 11)  2.450763  3.441517  1.473979  2.189289
   O ( 12)  3.560124  4.463236  2.362747  2.623924  1.211021

 Final energy is   -381.54992045937473     


 ******************************
 **  OPTIMIZATION CONVERGED  **
 ******************************

                       Coordinates (Angstroms)
     ATOM                X               Y               Z
      1  C        -0.6756397199   -0.7837477380    0.0003174174
      2  O        -1.7241384457   -1.3897373138    0.0000391592
      3  C         0.6377678605   -1.4527580586   -0.0000873836
      4  H         0.6357876236   -2.5367864835   -0.0001412422
      5  C         1.7745610592   -0.7312662778   -0.0002795916
      6  H         2.7363622301   -1.2335070125   -0.0004589685
      7  C         1.7745597692    0.7312693407   -0.0002356588
      8  H         2.7363600461    1.2335118157   -0.0003265111
      9  C         0.6377653355    1.4527593091   -0.0001478832
     10  H         0.6357835911    2.5367877320   -0.0001358712
     11  C        -0.6756411371    0.7837467626   -0.0001621152
     12  O        -1.7241409739    1.3897343889    0.0002180987

Z-matrix Print:
$molecule
0 1
C 
O  1 1.211021
C  1 1.473979 2 122.980904
H  3 1.084030 1 116.888261 2 -0.030692 0
C  3 1.346421 1 120.604888 2 179.973899 0
H  5 1.085038 3 120.024804 1 179.992769 0
C  5 1.462536 3 122.402136 1 -0.006214 0
H  7 1.085038 5 117.573062 3 179.995531 0
C  7 1.346421 5 122.402145 3 -0.007448 0
H  9 1.084030 7 122.506838 5 -179.998705 0
C  9 1.473979 7 120.604884 5 -0.003184 0
O  11 1.211021 9 122.980919 7 179.982864 0
$end


 --------------------------------------------------------------

                    Orbital Energies (a.u.)
 --------------------------------------------------------------

 Alpha MOs
 -- Occupied --
-19.147 -19.147 -10.286 -10.286 -10.232 -10.232 -10.215 -10.215
 -1.088  -1.063  -0.880  -0.789  -0.731  -0.635  -0.619  -0.536
 -0.524  -0.493  -0.470  -0.460  -0.458  -0.427  -0.409  -0.400
 -0.368  -0.316  -0.282  -0.265
 -- Virtual --
 -0.148  -0.028  -0.020  -0.020   0.001   0.014   0.033   0.035
  0.044   0.066   0.072   0.082   0.085   0.089   0.098   0.103
  0.106   0.117   0.119   0.122   0.129   0.138   0.140   0.140
  0.143   0.173   0.185   0.190   0.195   0.196   0.205   0.207
  0.237   0.250   0.251   0.253   0.261   0.279   0.293   0.302
  0.308   0.329   0.337   0.340   0.343   0.371   0.382   0.387
  0.419   0.466   0.470   0.484   0.504   0.508   0.522   0.541
  0.543   0.544   0.577   0.584   0.585   0.594   0.654   0.656
  0.710   0.728   0.732   0.763   0.793   0.794   0.804   0.839
  0.844   0.856   0.889   0.903   0.934   0.960   0.967   0.970
  0.980   1.050   1.072   1.073   1.117   1.133   1.201   1.213
  1.226   1.246   1.254   1.314   1.331   1.402   1.447   1.480
  1.516   1.532   1.576   1.602   1.614   1.617   1.661   1.694
  1.701   1.707   1.760   1.773   1.807   1.818   1.859   1.875
  1.908   1.922   1.960   2.000   2.011   2.062   2.160   2.172
  2.218   2.222   2.376   2.400   2.474   2.525   2.548   2.633
  2.657   2.671   2.690   2.690   2.692   2.727   2.766   2.794
  2.800   2.810   2.847   2.894   2.903   2.927   2.953   2.987
  3.083   3.175   3.232   3.292   3.371   3.406   3.418   3.477
  3.488   3.607   3.649   3.694   3.968   3.973   4.089   4.105
  4.122   4.656   4.981   5.064   5.113   5.266   5.635   5.794
 23.621  23.781  23.837  23.863  24.171  24.186  49.936  50.046
 --------------------------------------------------------------

          Ground-State Mulliken Net Atomic Charges

     Atom                 Charge (a.u.)
  ----------------------------------------
      1 C                    -0.194720
      2 O                    -0.213058
      3 C                     0.249310
      4 H                     0.214483
      5 C                    -0.246856
      6 H                     0.190841
      7 C                    -0.246855
      8 H                     0.190841
      9 C                     0.249310
     10 H                     0.214483
     11 C                    -0.194721
     12 O                    -0.213058
  ----------------------------------------
  Sum of atomic charges =    -0.000000

 -----------------------------------------------------------------
                    Cartesian Multipole Moments
 -----------------------------------------------------------------
    Charge (ESU x 10^10)
                -0.0000
    Dipole Moment (Debye)
         X       5.7826      Y       0.0000      Z      -0.0005
       Tot       5.7826
    Quadrupole Moments (Debye-Ang)
        XX     -49.0619     XY      -0.0000     YY     -44.9749
        XZ      -0.0003     YZ      -0.0005     ZZ     -46.0235
    Octopole Moments (Debye-Ang^2)
       XXX      25.0952    XXY      -0.0000    XYY      13.3585
       YYY       0.0000    XXZ      -0.0026    XYZ       0.0014
       YYZ       0.0005    XZZ      -8.2771    YZZ      -0.0000
       ZZZ       0.0090
    Hexadecapole Moments (Debye-Ang^3)
      XXXX    -547.9002   XXXY      -0.0000   XXYY    -179.5509
      XYYY      -0.0001   YYYY    -421.2028   XXXZ       0.0247
      XXYZ       0.0005   XYYZ       0.0091   YYYZ       0.0044
      XXZZ    -104.9105   XYZZ      -0.0000   YYZZ     -86.4235
      XZZZ       0.0321   YZZZ       0.0028   ZZZZ     -48.9538
 -----------------------------------------------------------------
Archival summary:
1\1\TWL01\OPT\ProcedureUnspecified\BasisUnspecified\264\taweetha\SunJul212:49:142017SunJul212:49:142017\0\\#,OPT,ProcedureUnspecified,BasisUnspecified,\\0,1\C\O,1,1.21102\C,1,1.47398,2,122.981\H,3,1.08403,1,116.888,2,-0.0306923,0\C,3,1.34642,1,120.605,2,179.974,0\H,5,1.08504,3,120.025,1,179.993,0\C,5,1.46254,3,122.402,1,-0.00621418,0\H,7,1.08504,5,117.573,3,179.996,0\C,7,1.34642,5,122.402,3,-0.00744818,0\H,9,1.08403,7,122.507,5,-179.999,0\C,9,1.47398,7,120.605,5,-0.00318435,0\O,11,1.21102,9,122.981,7,179.983,0\\\@

 Total job time:  229.05s(wall), 226.03s(cpu) 
 Sun Jul  2 12:49:14 2017

        *************************************************************
        *                                                           *
        *  Thank you very much for using Q-Chem.  Have a nice day.  *
        *                                                           *
        *************************************************************


 
User input: 2 of 3 
 
TWL01 127.0.1
Q-Chem Developer Version! Running on 127.0.1.*
                  Welcome to Q-Chem
     A Quantum Leap Into The Future Of Chemistry


 Q-Chem 4.4, Q-Chem, Inc., Pleasanton, CA (2016)

 Y. Shao,  Z. Gan,  E. Epifanovsky,  A. T. B. Gilbert,  M. Wormit,  
 J. Kussmann,  A. W. Lange,  A. Behn,  J. Deng,  X. Feng,  D. Ghosh,  
 M. Goldey,  P. R. Horn,  L. D. Jacobson,  I. Kaliman,  F. Rob,  
 R. Z. Khaliullin,  T. Kus,  A. Landau,  J. Liu,  E. I. Proynov,  Y. M. Rhee,  
 R. M. Richard,  M. A. Rohrdanz,  R. P. Steele,  E. J. Sundstrom,  
 H. L. Woodcock III,  P. M. Zimmerman,  D. Zuev,  B. Albrecht,  E. Alguire,  
 B. Austin,  S. A. Baeppler,  G. J. O. Beran,  Y. A. Bernard,  E. Berquist,  
 K. Brandhorst,  K. B. Bravaya,  S. T. Brown,  D. Casanova,  C.-M. Chang,  
 Y. Chen,  S. H. Chien,  K. D. Closser,  M. P. Coons,  D. L. Crittenden,  
 S. Dasgupta,  M. Diedenhofen,  R. A. DiStasio Jr.,  H. Do,  A. D. Dutoi,  
 R. G. Edgar,  P.-T. Fang,  S. Fatehi,  Q. Feng,  L. Fusti-Molnar,  
 A. Ghysels,  A. Golubeva-Zadorozhnaya,  J. Gomes,  A. Gunina,  
 M. W. D. Hanson-Heine,  P. H. P. Harbach,  A. W. Hauser,  J. E. Herr,  
 E. G. Hohenstein,  Z. C. Holden,  K. Hui,  T.-C. Jagau,  H. Ji,  B. Kaduk,  
 K. Khistyaev,  Jaehoon Kim,  Jihan Kim,  R. A. King,  P. Klunzinger,  
 K. Koh,  D. Kosenkov,  T. Kowalczyk,  C. M. Krauter,  A. Kunitsa,  
 K. U. Lao,  A. Laurent,  K. V. Lawler,  J. Lee,  D. Lefrancois,  S. Lehtola,  
 S. V. Levchenko,  C. Y. Lin,  Y.-S. Lin,  F. Liu,  E. Livshits,  
 R. C. Lochan,  A. Luenser,  P. Manohar,  S. F. Manzer,  S.-P. Mao,  Y. Mao,  
 N. Mardirossian,  A. V. Marenich,  L. A. Martinez-Martinez,  S. A. Maurer,  
 N. J. Mayhall,  J.-M. Mewes,  A. F. Morrison,  K. Nanda,  T. S. Nguyen-Beck,  
 C. M. Oana,  R. Olivares-Amaya,  D. P. O'Neill,  J. A. Parkhill,  
 T. M. Perrine,  R. Peverati,  P. A. Pieniazek,  F. Plasser,  A. Prociuk,  
 D. R. Rehn,  E. Rosta,  N. J. Russ,  N. Sergueev,  S. M. Sharada,  
 S. Sharma,  D. W. Small,  A. Sodt,  T. Stauch,  T. Stein,  D. Stuck,  
 Y.-C. Su,  A. J. W. Thom,  T. Tsuchimochi,  L. Vogt,  O. Vydrov,  T. Wang,  
 M. A. Watson,  J. Wenzel,  A. White,  C. F. Williams,  V. Vanovschi,  
 K. Yao,  S. Yeganeh,  S. R. Yost,  Z.-Q. You,  I. Y. Zhang,  X. Zhang,  
 Y. Zhao,  B. R. Brooks,  G. K. L. Chan,  D. M. Chipman,  C. J. Cramer,  
 W. A. Goddard III,  M. S. Gordon,  W. J. Hehre,  A. Klamt,  
 H. F. Schaefer III,  M. W. Schmidt,  C. D. Sherrill,  D. G. Truhlar,  
 A. Warshel,  X. Xu,  A. Aspuru-Guzik,  R. Baer,  A. T. Bell,  N. A. Besley,  
 J.-D. Chai,  A. Dreuw,  B. D. Dunietz,  T. R. Furlani,  S. R. Gwaltney,  
 C.-P. Hsu,  Y. Jung,  J. Kong,  D. S. Lambrecht,  W. Liang,  C. Ochsenfeld,  
 V. A. Rassolov,  L. V. Slipchenko,  J. E. Subotnik,  T. Van Voorhis,  
 J. M. Herbert,  A. I. Krylov,  P. M. W. Gill,  M. Head-Gordon

 Contributors to earlier versions of Q-Chem not listed above: 
 R. D. Adamson,  J. Baker,  E. F. C. Byrd,  A. K. Chakraborty,  C.-L. Cheng,  
 H. Dachsel,  R. J. Doerksen,  G. Hawkins,  A. Heyden,  S. Hirata,  
 G. Kedziora,  F. J. Keil,  C. Kelley,  P. P. Korambath,  W. Kurlancheek,  
 A. M. Lee,  M. S. Lee,  D. Liotard,  I. Lotan,  P. E. Maslen,  N. Nair,  
 D. Neuhauser,  R. Olson,  B. Peters,  J. Ritchie,  N. E. Schultz,  
 N. Shenvi,  A. C. Simmonett,  K. S. Thanthiriwatte,  Q. Wu,  W. Zhang

 Please cite Q-Chem as follows:
 Y. Shao et al., Mol. Phys. 113, 184-215 (2015)
 DOI: 10.1080/00268976.2014.952696

 Q-Chem 4.4.2 for Intel X86 EM64T Linux

 Parts of Q-Chem use Armadillo 5.200.1 (Boston Tea Smuggler).
 http://arma.sourceforge.net/

 Q-Chem begins on Sun Jul  2 12:49:14 2017  


Host: 0

     Scratch files written to /scratch/taweetham/qchem2790//
The previous job contains 0 fragments, simply inherited here
FILE_GEOM_ORG=        593

Checking the input file for inconsistencies... 	...done.

--------------------------------------------------------------
User input:
--------------------------------------------------------------

$molecule
read
$end

$rem
   BASIS  =  6-311++G**
   JOB_TYPE  =  frequency
   METHOD  =  B3LYP
$end

--------------------------------------------------------------
 ----------------------------------------------------------------
             Standard Nuclear Orientation (Angstroms)
    I     Atom           X                Y                Z
 ----------------------------------------------------------------
    1      C      -0.6756099720    -0.7837472504     0.0002814470
    2      O      -1.7241091402    -1.3897359910    -0.0001210132
    3      C       0.6377971148    -1.4527586135     0.0000251957
    4      H       0.6358160228    -2.5367870364    -0.0000342301
    5      C       1.7745909015    -0.7312677357    -0.0000320338
    6      H       2.7363916876    -1.2335092344    -0.0001026893
    7      C       1.7745907686     0.7312678825     0.0000191009
    8      H       2.7363914487     1.2335095931     0.0000419164
    9      C       0.6377969057     1.4527587545    -0.0000209964
   10      H       0.6358160215     2.5367871789    -0.0000038753
   11      C      -0.6756100881     0.7837472525    -0.0001903669
   12      O      -1.7241094803     1.3897357108     0.0000716131
 ----------------------------------------------------------------
 Molecular Point Group                 C1    NOp =  1
 Largest Abelian Subgroup              C1    NOp =  1
 Nuclear Repulsion Energy =   325.5509659963 hartrees
 There are       28 alpha and       28 beta electrons
 Requested basis set is 6-311++G(d,p)
 There are 68 shells and 204 basis functions

 Total QAlloc Memory Limit   2000 MB
 Mega-Array Size        61 MB
 MEM_STATIC part        62 MB

                       Distance Matrix (Angstroms)
             C (  1)   O (  2)   C (  3)   H (  4)   C (  5)   H (  6)
   O (  2)  1.211021
   C (  3)  1.473979  2.362747
   H (  4)  2.189289  2.623923  1.084030
   C (  5)  2.450763  3.560124  1.346421  2.134645
   H (  6)  3.441517  4.463236  2.110016  2.472034  1.085038
   C (  7)  2.880756  4.091401  2.462168  3.460779  1.462536  2.187558
   H (  8)  3.963720  5.174696  3.408832  4.315965  2.187558  2.467019
   C (  9)  2.593645  3.695724  2.905517  3.989546  2.462168  3.408832
   H ( 10)  3.570124  4.581139  3.989546  5.073574  3.460779  4.315965
   C ( 11)  1.567495  2.413168  2.593646  3.570124  2.880756  3.963720
   O ( 12)  2.413168  2.779472  3.695724  4.581138  4.091401  5.174697
             C (  7)   H (  8)   C (  9)   H ( 10)   C ( 11)
   H (  8)  1.085038
   C (  9)  1.346421  2.110016
   H ( 10)  2.134645  2.472033  1.084030
   C ( 11)  2.450763  3.441517  1.473979  2.189289
   O ( 12)  3.560124  4.463236  2.362747  2.623924  1.211021

 A cutoff of  1.0D-11 yielded   2183 shell pairs
 There are     20194 function pairs (     21834 Cartesian)

 -------------------------------------------------------
 OpenMP Integral Computing Module                       
 Release: version 1.0, May 2013, Q-Chem Inc. Pittsburgh 
 -------------------------------------------------------
 Integral Job Info:
 Integral job number is                      11
 Integral operator is                         1
 short-range coefficients                     0
 long-range coefficients              100000000
 Omega coefficients                           0
 if combine SR and LR in K                    0
 Integral screening is                        0
 Integral computing path is                   2
 max size of driver memory is            800000
 size of driver memory is                593474
 size of scratch memory is              2260544
 max col of scratch BK array               1296
 max len of scratch array in speh3          155
 max len of scratch index in speh4           18
 max int batch size is                      520
 min int batch size is                       52
 fixed nKL is                                52
 max L of basis functions is                  2
 order of int derivative is                   0
 number of shells is                         68
 number of basis is                         212
 number of cartesian basis is               212
 number of contracted shell pairs          2183
 number of primitive shell pairs           5831
 maxK2 (contraction) of shell pair           36
 max number of K2 of shell pair               1
 max number of CS2 of shell pair            320
 max number of PS2 of shell pair           1104
 mem total for path MDJ                   48186
 -------------------------------------------------------
 Smallest overlap matrix eigenvalue = 1.88E-06

 Q-Chem warning in module /home/taweetham/qchem/stvman/mkSTV.C, line 257:

 Overlap eigenvalue is smaller than square root of threshold

 Guess from superposition of atomic densities
 Warning:  Energy on first SCF cycle will be non-variational
 A restricted hybrid HF-DFT SCF calculation will be
 performed using Pulay DIIS extrapolation
 Exchange:     0.2000 Hartree-Fock + 0.0800 Slater + 0.7200 B88
 Correlation:  0.1900 VWN1RPA + 0.8100 LYP
 Using SG-1 standard quadrature grid
 SCF converges when DIIS error is below 1.0E-08
 ---------------------------------------
  Cycle       Energy         DIIS Error
 ---------------------------------------
    1    -383.1972533468      4.53E-02
    2    -381.3917111130      6.01E-03
    3    -380.9971376490      1.19E-02
    4    -381.5276385615      2.09E-03
    5    -381.5485000825      5.31E-04
    6    -381.5496274161      2.27E-04
    7    -381.5498934222      7.15E-05
    8    -381.5499194100      1.62E-05
    9    -381.5499206415      2.13E-06
   10    -381.5499206315      5.75E-07
   11    -381.5499206748      7.21E-08
   12    -381.5499206985      5.08E-09 Convergence criterion met
 ---------------------------------------
 SCF time:  CPU 48.65 s  wall 48.75 s
 SCF   energy in the final basis set = -381.5499206985
 Total energy in the final basis set = -381.5499206985

 --------------------------------------------------------------

                    Orbital Energies (a.u.)
 --------------------------------------------------------------

 Alpha MOs
 -- Occupied --
-19.147 -19.147 -10.286 -10.286 -10.232 -10.232 -10.215 -10.215
 -1.088  -1.063  -0.880  -0.789  -0.731  -0.635  -0.619  -0.536
 -0.524  -0.493  -0.470  -0.460  -0.458  -0.427  -0.409  -0.400
 -0.368  -0.316  -0.282  -0.265
 -- Virtual --
 -0.148  -0.028  -0.020  -0.020   0.001   0.014   0.033   0.035
  0.044   0.066   0.072   0.082   0.085   0.089   0.098   0.103
  0.106   0.117   0.119   0.122   0.129   0.138   0.140   0.140
  0.143   0.173   0.185   0.190   0.195   0.196   0.205   0.207
  0.237   0.250   0.251   0.253   0.261   0.279   0.293   0.302
  0.308   0.329   0.337   0.340   0.343   0.371   0.382   0.387
  0.419   0.466   0.470   0.484   0.504   0.508   0.522   0.541
  0.543   0.544   0.577   0.584   0.585   0.594   0.654   0.656
  0.710   0.728   0.732   0.763   0.793   0.794   0.804   0.839
  0.844   0.856   0.889   0.903   0.934   0.960   0.967   0.970
  0.980   1.050   1.072   1.073   1.117   1.133   1.201   1.213
  1.226   1.246   1.254   1.314   1.331   1.402   1.447   1.480
  1.516   1.532   1.576   1.602   1.614   1.617   1.661   1.694
  1.701   1.707   1.760   1.773   1.807   1.818   1.859   1.875
  1.908   1.922   1.960   2.000   2.011   2.062   2.160   2.172
  2.218   2.222   2.376   2.400   2.474   2.525   2.548   2.633
  2.657   2.671   2.690   2.690   2.692   2.727   2.766   2.794
  2.800   2.810   2.847   2.894   2.903   2.927   2.953   2.987
  3.083   3.175   3.232   3.292   3.371   3.406   3.418   3.477
  3.488   3.607   3.649   3.694   3.968   3.973   4.089   4.105
  4.122   4.656   4.981   5.064   5.113   5.266   5.635   5.794
 23.621  23.781  23.837  23.863  24.171  24.186  49.936  50.046
 --------------------------------------------------------------

          Ground-State Mulliken Net Atomic Charges

     Atom                 Charge (a.u.)
  ----------------------------------------
      1 C                    -0.194720
      2 O                    -0.213058
      3 C                     0.249310
      4 H                     0.214483
      5 C                    -0.246856
      6 H                     0.190841
      7 C                    -0.246856
      8 H                     0.190841
      9 C                     0.249310
     10 H                     0.214483
     11 C                    -0.194721
     12 O                    -0.213058
  ----------------------------------------
  Sum of atomic charges =    -0.000000

 -----------------------------------------------------------------
                    Cartesian Multipole Moments
 -----------------------------------------------------------------
    Charge (ESU x 10^10)
                -0.0000
    Dipole Moment (Debye)
         X       5.7825      Y       0.0000      Z       0.0001
       Tot       5.7825
    Quadrupole Moments (Debye-Ang)
        XX     -49.0616     XY      -0.0000     YY     -44.9749
        XZ      -0.0004     YZ      -0.0004     ZZ     -46.0235
    Octopole Moments (Debye-Ang^2)
       XXX      25.0908    XXY       0.0000    XYY      13.3571
       YYY       0.0000    XXZ      -0.0001    XYZ       0.0015
       YYZ      -0.0001    XZZ      -8.2785    YZZ      -0.0000
       ZZZ      -0.0002
    Hexadecapole Moments (Debye-Ang^3)
      XXXX    -547.8971   XXXY      -0.0000   XXYY    -179.5501
      XYYY      -0.0000   YYYY    -421.2028   XXXZ      -0.0011
      XXYZ       0.0001   XYYZ      -0.0010   YYYZ       0.0036
      XXZZ    -104.9110   XYZZ       0.0000   YYZZ     -86.4235
      XZZZ       0.0002   YZZZ       0.0017   ZZZZ     -48.9538
 -----------------------------------------------------------------
 Calculating MO derivatives via CPSCF
   1         3          36      0.285448    0.057284
   2         3          36      0.035999    0.006660
   3         3          36      0.002973    0.000619
   4         3          36      0.000205    0.000045
   5        37           2      0.000004    0.000002
   6        39           0      0.000000    0.000000    Roots Converged
 Calculating analytic Hessian of the SCF energy
 Polarizability Matrix (a.u.)
            1           2           3
    1 -94.7532737   0.0000022  -0.0001911
    2   0.0000022 -85.3887524  -0.0002571
    3  -0.0001911  -0.0002571 -39.9142190

 Direct stationary perturbation theory relativistic correction:

 rels  =       0.112737680916
 relv  =      -0.528910660377
 rel2e =       0.228190867691
 E_rel =      -0.187982111771

 Hessian of the SCF Energy
            1           2           3           4           5           6
    1   0.8224452   0.1782683   0.0001273  -0.5493447  -0.2574072  -0.0001671
    2   0.1782683   0.5398095   0.0000830  -0.2681210  -0.2493767  -0.0000913
    3   0.0001273   0.0000830   0.1663330  -0.0001662  -0.0000906  -0.0535719
    4  -0.5493447  -0.2681210  -0.0001662   0.6379576   0.3098516   0.0001860
    5  -0.2574072  -0.2493767  -0.0000906   0.3098516   0.2630917   0.0000996
    6  -0.0001671  -0.0000913  -0.0535719   0.0001860   0.0000996   0.0206312
    7  -0.1367953   0.0623226   0.0000298  -0.0862550  -0.0083835  -0.0000153
    8   0.0638744  -0.1572647   0.0000034  -0.0256866   0.0239274  -0.0000080
    9   0.0000445  -0.0000194  -0.0709620  -0.0000244   0.0000002   0.0206498
   10   0.0037136   0.0306333  -0.0000011   0.0026359  -0.0032157  -0.0000001
   11  -0.0035992  -0.0130754   0.0000013   0.0002239   0.0028351   0.0000005
   12  -0.0000033  -0.0000070   0.0028197   0.0000021   0.0000010  -0.0018156
   13  -0.0376298  -0.0203695  -0.0000046  -0.0003778   0.0082853   0.0000032
   14  -0.0150264   0.0229934  -0.0000105   0.0191396   0.0029640   0.0000090
   15   0.0000015   0.0000055   0.0022657   0.0000028  -0.0000006   0.0019308
   16   0.0005507  -0.0041138  -0.0000002  -0.0025692   0.0003294  -0.0000008
   17  -0.0016119  -0.0024763   0.0000004  -0.0015149   0.0005416  -0.0000006
   18  -0.0000023   0.0000007   0.0131872   0.0000034   0.0000005  -0.0030340
   19  -0.0051118   0.0005382   0.0000001   0.0031603   0.0012456   0.0000010
   20   0.0029612   0.0012606   0.0000091  -0.0011627  -0.0033557  -0.0000055
   21   0.0000014   0.0000018  -0.0065915  -0.0000011  -0.0000014   0.0012359
   22   0.0004499   0.0005592  -0.0000001  -0.0002182  -0.0003502  -0.0000001
   23   0.0013278  -0.0003926  -0.0000008  -0.0004133   0.0003390   0.0000001
   24  -0.0000008  -0.0000011  -0.0025515  -0.0000003  -0.0000004   0.0005200
   25   0.0012827   0.0003134  -0.0000030   0.0026729   0.0005371  -0.0000000
   26  -0.0255305  -0.0004880   0.0000010  -0.0036095  -0.0115881  -0.0000023
   27   0.0000138   0.0000065   0.0176904  -0.0000014   0.0000044  -0.0029901
   28  -0.0050032   0.0027269   0.0000007  -0.0007605  -0.0033179  -0.0000010
   29  -0.0014362   0.0032603  -0.0000008  -0.0008602  -0.0018257  -0.0000004
   30  -0.0000012   0.0000019   0.0022291   0.0000005  -0.0000005   0.0000721
   31  -0.0791613  -0.0139431   0.0000242  -0.0153958  -0.0442360  -0.0000090
   32   0.0139435  -0.1117995   0.0000097  -0.0311855  -0.0324503  -0.0000023
   33  -0.0000141   0.0000213  -0.0883734  -0.0000005  -0.0000135   0.0175252
   34  -0.0153958   0.0311854  -0.0000069   0.0084945  -0.0033385   0.0000032
   35   0.0442360  -0.0324503  -0.0000054   0.0033385   0.0048976   0.0000012
   36   0.0000004  -0.0000018   0.0175253  -0.0000008   0.0000012  -0.0011534
            7           8           9          10          11          12
    1  -0.1367953   0.0638744   0.0000445   0.0037136  -0.0035992  -0.0000033
    2   0.0623226  -0.1572647  -0.0000194   0.0306333  -0.0130754  -0.0000070
    3   0.0000298   0.0000034  -0.0709620  -0.0000011   0.0000013   0.0028197
    4  -0.0862550  -0.0256866  -0.0000244   0.0026359   0.0002239   0.0000021
    5  -0.0083835   0.0239274   0.0000002  -0.0032157   0.0028351   0.0000010
    6  -0.0000153  -0.0000080   0.0206498  -0.0000001   0.0000005  -0.0018156
    7   0.6692370   0.1230432  -0.0000463  -0.0559350   0.0017713   0.0000042
    8   0.1230432   0.7365403   0.0000219   0.0028720  -0.3404352  -0.0000150
    9  -0.0000463   0.0000219   0.1062021   0.0000054  -0.0000179  -0.0343758
   10  -0.0559350   0.0028720   0.0000054   0.0536889  -0.0004313  -0.0000052
   11   0.0017713  -0.3404352  -0.0000179  -0.0004313   0.3579993   0.0000185
   12   0.0000042  -0.0000150  -0.0343758  -0.0000052   0.0000185   0.0237347
   13  -0.3836545  -0.1713404   0.0000297   0.0041484   0.0027798  -0.0000004
   14  -0.1472751  -0.2232522  -0.0000015  -0.0284694  -0.0104177   0.0000022
   15   0.0000263   0.0000039  -0.0514980  -0.0000003  -0.0000007   0.0054762
   16  -0.0208454   0.0145779   0.0000059   0.0010354  -0.0003051  -0.0000002
   17  -0.0175199   0.0126589   0.0000045   0.0001992   0.0008163   0.0000002
   18   0.0000047  -0.0000019   0.0101062  -0.0000014   0.0000008  -0.0068785
   19   0.0148609  -0.0279038  -0.0000042  -0.0042468  -0.0029913   0.0000022
   20  -0.0232852  -0.0364309   0.0000016  -0.0011016   0.0011340  -0.0000004
   21  -0.0000052   0.0000030   0.0028670   0.0000019  -0.0000011   0.0102266
   22   0.0006993   0.0002745  -0.0000002   0.0001002   0.0001034   0.0000001
   23   0.0017150  -0.0056166  -0.0000001  -0.0013144  -0.0005456   0.0000003
   24   0.0000001  -0.0000004   0.0027642  -0.0000003   0.0000001  -0.0004208
   25  -0.0056908  -0.0086547   0.0000020   0.0004229   0.0001932  -0.0000006
   26   0.0086545   0.0015344  -0.0000025   0.0001960   0.0004148  -0.0000005
   27  -0.0000020  -0.0000010  -0.0007588   0.0000006  -0.0000000   0.0003052
   28   0.0004229  -0.0001960  -0.0000009   0.0002002  -0.0000411   0.0000002
   29  -0.0001932   0.0004148  -0.0000001   0.0000411  -0.0001602  -0.0000000
   30   0.0000010  -0.0000010   0.0003052  -0.0000002   0.0000001  -0.0013730
   31   0.0012827   0.0255302  -0.0000140  -0.0050032   0.0014362   0.0000013
   32  -0.0003129  -0.0004883   0.0000106  -0.0027269   0.0032603   0.0000017
   33   0.0000022  -0.0000052   0.0176904   0.0000004  -0.0000015   0.0022291
   34   0.0026729   0.0036095   0.0000025  -0.0007605   0.0008602  -0.0000000
   35  -0.0005372  -0.0115881   0.0000026   0.0033179  -0.0018257  -0.0000008
   36   0.0000005   0.0000004  -0.0029901   0.0000004  -0.0000000   0.0000721
           13          14          15          16          17          18
    1  -0.0376298  -0.0150264   0.0000015   0.0005507  -0.0016119  -0.0000023
    2  -0.0203695   0.0229934   0.0000055  -0.0041138  -0.0024763   0.0000007
    3  -0.0000046  -0.0000105   0.0022657  -0.0000002   0.0000004   0.0131872
    4  -0.0003778   0.0191396   0.0000028  -0.0025692  -0.0015149   0.0000034
    5   0.0082853   0.0029640  -0.0000006   0.0003294   0.0005416   0.0000005
    6   0.0000032   0.0000090   0.0019308  -0.0000008  -0.0000006  -0.0030340
    7  -0.3836545  -0.1472751   0.0000263  -0.0208454  -0.0175199   0.0000047
    8  -0.1713404  -0.2232522   0.0000039   0.0145779   0.0126589  -0.0000019
    9   0.0000297  -0.0000015  -0.0514980   0.0000059   0.0000045   0.0101062
   10   0.0041484  -0.0284694  -0.0000003   0.0010354   0.0001992  -0.0000014
   11   0.0027798  -0.0104177  -0.0000007  -0.0003051   0.0008163   0.0000008
   12  -0.0000004   0.0000022   0.0054762  -0.0000002   0.0000002  -0.0068785
   13   0.7958273   0.0481761  -0.0000465  -0.2752517   0.1148637   0.0000143
   14   0.0481761   0.6113976   0.0000153   0.1144744  -0.1180359  -0.0000107
   15  -0.0000465   0.0000153   0.1321490   0.0000173  -0.0000132  -0.0424566
   16  -0.2752517   0.1144744   0.0000173   0.2916373  -0.1212948  -0.0000221
   17   0.1148637  -0.1180359  -0.0000132  -0.1212948   0.1226683   0.0000118
   18   0.0000143  -0.0000107  -0.0424566  -0.0000221   0.0000118   0.0253560
   19  -0.1155391  -0.0171184  -0.0000022   0.0038142   0.0286230   0.0000018
   20   0.0171174  -0.2374140  -0.0000105  -0.0035104  -0.0108437   0.0000004
   21   0.0000061  -0.0000083  -0.0597887   0.0000001  -0.0000029   0.0041835
   22   0.0038142   0.0035103  -0.0000001   0.0005973  -0.0004292   0.0000001
   23  -0.0286230  -0.0108437  -0.0000013   0.0004292   0.0008864   0.0000002
   24  -0.0000015  -0.0000001   0.0041835  -0.0000002   0.0000002  -0.0007758
   25   0.0148608   0.0232856   0.0000034   0.0006993  -0.0017150   0.0000000
   26   0.0279045  -0.0364303   0.0000016  -0.0002745  -0.0056166  -0.0000002
   27   0.0000029   0.0000015   0.0028670   0.0000003   0.0000000   0.0027642
   28  -0.0042468   0.0011016  -0.0000014   0.0001002   0.0013144   0.0000004
   29   0.0029913   0.0011341  -0.0000006  -0.0001034  -0.0005456   0.0000001
   30  -0.0000021  -0.0000009   0.0102266  -0.0000001   0.0000003  -0.0004208
   31  -0.0051118  -0.0029610  -0.0000010   0.0004499  -0.0013278   0.0000009
   32  -0.0005394   0.0012606   0.0000019  -0.0005593  -0.0003926  -0.0000015
   33  -0.0000004   0.0000088  -0.0065915  -0.0000000  -0.0000008  -0.0025515
   34   0.0031603   0.0011626   0.0000003  -0.0002182   0.0004133   0.0000002
   35  -0.0012456  -0.0033557  -0.0000011   0.0003502   0.0003390  -0.0000003
   36  -0.0000006  -0.0000047   0.0012359   0.0000001   0.0000001   0.0005200
           19          20          21          22          23          24
    1  -0.0051118   0.0029612   0.0000014   0.0004499   0.0013278  -0.0000008
    2   0.0005382   0.0012606   0.0000018   0.0005592  -0.0003926  -0.0000011
    3   0.0000001   0.0000091  -0.0065915  -0.0000001  -0.0000008  -0.0025515
    4   0.0031603  -0.0011627  -0.0000011  -0.0002182  -0.0004133  -0.0000003
    5   0.0012456  -0.0033557  -0.0000014  -0.0003502   0.0003390  -0.0000004
    6   0.0000010  -0.0000055   0.0012359  -0.0000001   0.0000001   0.0005200
    7   0.0148609  -0.0232852  -0.0000052   0.0006993   0.0017150   0.0000001
    8  -0.0279038  -0.0364309   0.0000030   0.0002745  -0.0056166  -0.0000004
    9  -0.0000042   0.0000016   0.0028670  -0.0000002  -0.0000001   0.0027642
   10  -0.0042468  -0.0011016   0.0000019   0.0001002  -0.0013144  -0.0000003
   11  -0.0029913   0.0011340  -0.0000011   0.0001034  -0.0005456   0.0000001
   12   0.0000022  -0.0000004   0.0102266   0.0000001   0.0000003  -0.0004208
   13  -0.1155391   0.0171174   0.0000061   0.0038142  -0.0286230  -0.0000015
   14  -0.0171184  -0.2374140  -0.0000083   0.0035103  -0.0108437  -0.0000001
   15  -0.0000022  -0.0000105  -0.0597887  -0.0000001  -0.0000013   0.0041835
   16   0.0038142  -0.0035104   0.0000001   0.0005973   0.0004292  -0.0000002
   17   0.0286230  -0.0108437  -0.0000029  -0.0004292   0.0008864   0.0000002
   18   0.0000018   0.0000004   0.0041835   0.0000001   0.0000002  -0.0007758
   19   0.7958268  -0.0481752   0.0000236  -0.2752516  -0.1148637  -0.0000030
   20  -0.0481752   0.6113975   0.0000097  -0.1144743  -0.1180359  -0.0000043
   21   0.0000236   0.0000097   0.1321492  -0.0000061  -0.0000068  -0.0424566
   22  -0.2752516  -0.1144743  -0.0000061   0.2916372   0.1212948   0.0000090
   23  -0.1148637  -0.1180359  -0.0000068   0.1212948   0.1226683   0.0000052
   24  -0.0000030  -0.0000043  -0.0424566   0.0000090   0.0000052   0.0253560
   25  -0.3836539   0.1472749  -0.0000175  -0.0208454   0.0175199  -0.0000040
   26   0.1713398  -0.2232527   0.0000028  -0.0145779   0.0126589  -0.0000006
   27  -0.0000209   0.0000004  -0.0514982  -0.0000037   0.0000031   0.0101062
   28   0.0041484   0.0284694  -0.0000004   0.0010354  -0.0001992   0.0000011
   29  -0.0027798  -0.0104178  -0.0000002   0.0003051   0.0008163   0.0000004
   30   0.0000008   0.0000016   0.0054762  -0.0000000   0.0000001  -0.0068785
   31  -0.0376295   0.0150261  -0.0000009   0.0005507   0.0016119   0.0000024
   32   0.0203707   0.0229936   0.0000039   0.0041138  -0.0024762   0.0000007
   33   0.0000030  -0.0000097   0.0022658   0.0000005   0.0000006   0.0131872
   34  -0.0003778  -0.0191396  -0.0000019  -0.0025692   0.0015149  -0.0000025
   35  -0.0082853   0.0029640  -0.0000004  -0.0003294   0.0005416   0.0000004
   36  -0.0000021   0.0000075   0.0019308   0.0000005  -0.0000006  -0.0030340
           25          26          27          28          29          30
    1   0.0012827  -0.0255305   0.0000138  -0.0050032  -0.0014362  -0.0000012
    2   0.0003134  -0.0004880   0.0000065   0.0027269   0.0032603   0.0000019
    3  -0.0000030   0.0000010   0.0176904   0.0000007  -0.0000008   0.0022291
    4   0.0026729  -0.0036095  -0.0000014  -0.0007605  -0.0008602   0.0000005
    5   0.0005371  -0.0115881   0.0000044  -0.0033179  -0.0018257  -0.0000005
    6  -0.0000000  -0.0000023  -0.0029901  -0.0000010  -0.0000004   0.0000721
    7  -0.0056908   0.0086545  -0.0000020   0.0004229  -0.0001932   0.0000010
    8  -0.0086547   0.0015344  -0.0000010  -0.0001960   0.0004148  -0.0000010
    9   0.0000020  -0.0000025  -0.0007588  -0.0000009  -0.0000001   0.0003052
   10   0.0004229   0.0001960   0.0000006   0.0002002   0.0000411  -0.0000002
   11   0.0001932   0.0004148  -0.0000000  -0.0000411  -0.0001602   0.0000001
   12  -0.0000006  -0.0000005   0.0003052   0.0000002  -0.0000000  -0.0013730
   13   0.0148608   0.0279045   0.0000029  -0.0042468   0.0029913  -0.0000021
   14   0.0232856  -0.0364303   0.0000015   0.0011016   0.0011341  -0.0000009
   15   0.0000034   0.0000016   0.0028670  -0.0000014  -0.0000006   0.0102266
   16   0.0006993  -0.0002745   0.0000003   0.0001002  -0.0001034  -0.0000001
   17  -0.0017150  -0.0056166   0.0000000   0.0013144  -0.0005456   0.0000003
   18   0.0000000  -0.0000002   0.0027642   0.0000004   0.0000001  -0.0004208
   19  -0.3836539   0.1713398  -0.0000209   0.0041484  -0.0027798   0.0000008
   20   0.1472749  -0.2232527   0.0000004   0.0284694  -0.0104178   0.0000016
   21  -0.0000175   0.0000028  -0.0514982  -0.0000004  -0.0000002   0.0054762
   22  -0.0208454  -0.0145779  -0.0000037   0.0010354   0.0003051  -0.0000000
   23   0.0175199   0.0126589   0.0000031  -0.0001992   0.0008163   0.0000001
   24  -0.0000040  -0.0000006   0.0101062   0.0000011   0.0000004  -0.0068785
   25   0.6692367  -0.1230429   0.0000331  -0.0559350  -0.0017714  -0.0000042
   26  -0.1230429   0.7365411   0.0000018  -0.0028720  -0.3404351  -0.0000032
   27   0.0000331   0.0000018   0.1062023  -0.0000047  -0.0000062  -0.0343758
   28  -0.0559350  -0.0028720  -0.0000047   0.0536889   0.0004313   0.0000037
   29  -0.0017714  -0.3404351  -0.0000062   0.0004313   0.3579993   0.0000057
   30  -0.0000042  -0.0000032  -0.0343758   0.0000037   0.0000057   0.0237347
   31  -0.1367954  -0.0638743  -0.0000366   0.0037136   0.0035992   0.0000042
   32  -0.0623230  -0.1572653  -0.0000103  -0.0306333  -0.0130755  -0.0000048
   33  -0.0000202   0.0000090  -0.0709622   0.0000023   0.0000020   0.0028197
   34  -0.0862549   0.0256866   0.0000186   0.0026359  -0.0002239  -0.0000022
   35   0.0083835   0.0239274  -0.0000002   0.0032157   0.0028351   0.0000008
   36   0.0000112  -0.0000069   0.0206498   0.0000001   0.0000001  -0.0018156
           31          32          33          34          35          36
    1  -0.0791613   0.0139435  -0.0000141  -0.0153958   0.0442360   0.0000004
    2  -0.0139431  -0.1117995   0.0000213   0.0311854  -0.0324503  -0.0000018
    3   0.0000242   0.0000097  -0.0883734  -0.0000069  -0.0000054   0.0175253
    4  -0.0153958  -0.0311855  -0.0000005   0.0084945   0.0033385  -0.0000008
    5  -0.0442360  -0.0324503  -0.0000135  -0.0033385   0.0048976   0.0000012
    6  -0.0000090  -0.0000023   0.0175252   0.0000032   0.0000012  -0.0011534
    7   0.0012827  -0.0003129   0.0000022   0.0026729  -0.0005372   0.0000005
    8   0.0255302  -0.0004883  -0.0000052   0.0036095  -0.0115881   0.0000004
    9  -0.0000140   0.0000106   0.0176904   0.0000025   0.0000026  -0.0029901
   10  -0.0050032  -0.0027269   0.0000004  -0.0007605   0.0033179   0.0000004
   11   0.0014362   0.0032603  -0.0000015   0.0008602  -0.0018257  -0.0000000
   12   0.0000013   0.0000017   0.0022291  -0.0000000  -0.0000008   0.0000721
   13  -0.0051118  -0.0005394  -0.0000004   0.0031603  -0.0012456  -0.0000006
   14  -0.0029610   0.0012606   0.0000088   0.0011626  -0.0033557  -0.0000047
   15  -0.0000010   0.0000019  -0.0065915   0.0000003  -0.0000011   0.0012359
   16   0.0004499  -0.0005593  -0.0000000  -0.0002182   0.0003502   0.0000001
   17  -0.0013278  -0.0003926  -0.0000008   0.0004133   0.0003390   0.0000001
   18   0.0000009  -0.0000015  -0.0025515   0.0000002  -0.0000003   0.0005200
   19  -0.0376295   0.0203707   0.0000030  -0.0003778  -0.0082853  -0.0000021
   20   0.0150261   0.0229936  -0.0000097  -0.0191396   0.0029640   0.0000075
   21  -0.0000009   0.0000039   0.0022658  -0.0000019  -0.0000004   0.0019308
   22   0.0005507   0.0041138   0.0000005  -0.0025692  -0.0003294   0.0000005
   23   0.0016119  -0.0024762   0.0000006   0.0015149   0.0005416  -0.0000006
   24   0.0000024   0.0000007   0.0131872  -0.0000025   0.0000004  -0.0030340
   25  -0.1367954  -0.0623230  -0.0000202  -0.0862549   0.0083835   0.0000112
   26  -0.0638743  -0.1572653   0.0000090   0.0256866   0.0239274  -0.0000069
   27  -0.0000366  -0.0000103  -0.0709622   0.0000186  -0.0000002   0.0206498
   28   0.0037136  -0.0306333   0.0000023   0.0026359   0.0032157   0.0000001
   29   0.0035992  -0.0130755   0.0000020  -0.0002239   0.0028351   0.0000001
   30   0.0000042  -0.0000048   0.0028197  -0.0000022   0.0000008  -0.0018156
   31   0.8224451  -0.1782687  -0.0000773  -0.5493448   0.2574072   0.0001058
   32  -0.1782687   0.5398096   0.0000417   0.2681210  -0.2493766  -0.0000514
   33  -0.0000773   0.0000417   0.1663330   0.0001041  -0.0000528  -0.0535719
   34  -0.5493448   0.2681210   0.0001041   0.6379577  -0.3098516  -0.0001153
   35   0.2574072  -0.2493766  -0.0000528  -0.3098516   0.2630915   0.0000561
   36   0.0001058  -0.0000514  -0.0535719  -0.0001153   0.0000561   0.0206311
 Gradient time:  CPU 791.86 s  wall 794.51 s
 **********************************************************************
 **                                                                  **
 **                       VIBRATIONAL ANALYSIS                       **
 **                       --------------------                       **
 **                                                                  **
 **        VIBRATIONAL FREQUENCIES (CM**-1) AND NORMAL MODES         **
 **     FORCE CONSTANTS (mDYN/ANGSTROM) AND REDUCED MASSES (AMU)     **
 **                  INFRARED INTENSITIES (KM/MOL)                   **
 **                                                                  **
 **********************************************************************


 Mode:                 1                      2                      3
 Frequency:        64.90                 226.34                 349.89
 Force Cnst:      0.0159                 0.1455                 1.0905
 Red. Mass:       6.4004                 4.8220                15.1180
 IR Active:          YES                    YES                    YES
 IR Intens:        0.000                  4.773                  3.368
 Raman Active:       YES                    YES                    YES
               X      Y      Z        X      Y      Z        X      Y      Z
 C         -0.000  0.000 -0.026   -0.000  0.000  0.177    0.158  0.097 -0.000
 O          0.000  0.000 -0.330    0.000  0.000 -0.170   -0.147  0.644  0.000
 C         -0.000 -0.000  0.264   -0.000 -0.000  0.254    0.035 -0.101 -0.000
 H          0.000 -0.000  0.452   -0.000 -0.000  0.350    0.063 -0.101  0.000
 C         -0.000 -0.000  0.163   -0.000 -0.000 -0.195   -0.004 -0.016  0.000
 H         -0.000 -0.000  0.300   -0.000 -0.000 -0.463    0.028  0.045  0.000
 C         -0.000 -0.000 -0.163    0.000 -0.000 -0.195   -0.004  0.016 -0.000
 H         -0.000  0.000 -0.300    0.000 -0.000 -0.463    0.028 -0.045 -0.000
 C         -0.000 -0.000 -0.264    0.000 -0.000  0.254    0.035  0.101 -0.000
 H         -0.000 -0.000 -0.452    0.000 -0.000  0.350    0.063  0.101 -0.000
 C         -0.000 -0.000  0.026    0.000  0.000  0.177    0.158 -0.097  0.000
 O          0.000  0.000  0.330   -0.000  0.000 -0.170   -0.147 -0.644 -0.000
 TransDip  -0.000 -0.000 -0.000   -0.000 -0.000  0.070    0.059  0.000 -0.000

 Mode:                 4                      5                      6
 Frequency:       408.78                 438.28                 469.93
 Force Cnst:      0.2687                 0.9924                 0.4050
 Red. Mass:       2.7296                 8.7686                 3.1124
 IR Active:          YES                    YES                    YES
 IR Intens:        0.000                  3.691                  0.159
 Raman Active:       YES                    YES                    YES
               X      Y      Z        X      Y      Z        X      Y      Z
 C         -0.000 -0.000 -0.121   -0.191 -0.252 -0.000   -0.000 -0.000  0.245
 O         -0.000 -0.000  0.039   -0.323 -0.073  0.000   -0.000 -0.000 -0.084
 C          0.000  0.000 -0.139   -0.070  0.056  0.000   -0.000  0.000 -0.143
 H          0.000  0.000  0.027    0.333  0.054  0.001    0.000  0.000 -0.617
 C          0.000  0.000  0.206   -0.147  0.272 -0.000   -0.000  0.000  0.075
 H          0.000 -0.000  0.649   -0.181  0.201 -0.000   -0.000  0.000 -0.162
 C          0.000  0.000 -0.206    0.147  0.272 -0.000    0.000  0.000  0.075
 H          0.000  0.000 -0.649    0.181  0.201  0.000    0.000  0.000 -0.162
 C          0.000 -0.000  0.139    0.070  0.056  0.000    0.000  0.000 -0.143
 H          0.000 -0.000 -0.027   -0.333  0.054  0.001   -0.000  0.000 -0.617
 C          0.000 -0.000  0.121    0.191 -0.252 -0.000    0.000 -0.000  0.245
 O         -0.000  0.000 -0.039    0.323 -0.073  0.000    0.000 -0.000 -0.084
 TransDip   0.000  0.000  0.000   -0.000  0.062  0.000   -0.000  0.000 -0.013

 Mode:                 7                      8                      9
 Frequency:       548.14                 556.26                 666.94
 Force Cnst:      1.3105                 1.0202                 1.5161
 Red. Mass:       7.4032                 5.5958                 5.7849
 IR Active:          YES                    YES                    YES
 IR Intens:        0.604                 13.498                  1.358
 Raman Active:       YES                    YES                    YES
               X      Y      Z        X      Y      Z        X      Y      Z
 C          0.168 -0.133 -0.000   -0.070  0.119 -0.000    0.094  0.225  0.000
 O          0.136 -0.032  0.000    0.104 -0.207  0.000    0.218  0.042  0.000
 C         -0.045 -0.360 -0.000   -0.245  0.165 -0.000   -0.186  0.187 -0.000
 H          0.035 -0.361  0.000   -0.382  0.169 -0.000   -0.469  0.198 -0.000
 C         -0.294 -0.027  0.000   -0.170 -0.002  0.000   -0.143  0.022  0.000
 H         -0.150  0.249  0.000   -0.290 -0.228 -0.000   -0.194 -0.059  0.000
 C         -0.294  0.027 -0.000    0.170 -0.002  0.000   -0.143 -0.022 -0.000
 H         -0.150 -0.249 -0.000    0.290 -0.228 -0.000   -0.194  0.059 -0.000
 C         -0.045  0.360  0.000    0.245  0.165 -0.000   -0.186 -0.187  0.000
 H          0.035  0.361 -0.000    0.382  0.169 -0.000   -0.469 -0.198  0.000
 C          0.168  0.133  0.000    0.070  0.119 -0.000    0.094 -0.225 -0.000
 O          0.136  0.032 -0.000   -0.104 -0.207  0.000    0.218 -0.042  0.000
 TransDip   0.025  0.000 -0.000   -0.000  0.118 -0.000   -0.037 -0.000 -0.000

 Mode:                10                     11                     12
 Frequency:       733.95                 778.74                 882.19
 Force Cnst:      0.4402                 0.8552                 3.2085
 Red. Mass:       1.3870                 2.3936                 6.9973
 IR Active:          YES                    YES                    YES
 IR Intens:       86.645                  0.000                  0.004
 Raman Active:       YES                    YES                    YES
               X      Y      Z        X      Y      Z        X      Y      Z
 C         -0.000 -0.000  0.081    0.000  0.000 -0.197    0.202 -0.092  0.000
 O          0.000 -0.000 -0.022    0.000 -0.000  0.037    0.150  0.123 -0.000
 C         -0.000  0.000 -0.089   -0.000  0.000  0.028   -0.072 -0.207 -0.000
 H          0.000 -0.000  0.481   -0.000  0.000  0.649    0.182 -0.204  0.001
 C         -0.000  0.000 -0.045   -0.000  0.000 -0.147   -0.317  0.153 -0.000
 H         -0.000 -0.000  0.502   -0.000 -0.000  0.127   -0.407 -0.018  0.001
 C          0.000  0.000 -0.045   -0.000 -0.000  0.147    0.317  0.153  0.000
 H          0.000 -0.000  0.502   -0.000 -0.000 -0.127    0.407 -0.018 -0.001
 C          0.000  0.000 -0.089   -0.000 -0.000 -0.028    0.072 -0.207  0.000
 H         -0.000  0.000  0.481   -0.000 -0.000 -0.649   -0.182 -0.204 -0.001
 C          0.000 -0.000  0.081    0.000 -0.000  0.197   -0.202 -0.092 -0.000
 O         -0.000 -0.000 -0.022    0.000  0.000 -0.037   -0.150  0.123  0.000
 TransDip  -0.000  0.000  0.298    0.000 -0.000  0.000   -0.000 -0.002 -0.000

 Mode:                13                     14                     15
 Frequency:       886.04                 959.18                1007.58
 Force Cnst:      1.0675                 1.4493                 0.7589
 Red. Mass:       2.3079                 2.6736                 1.2688
 IR Active:          YES                    YES                    YES
 IR Intens:        0.000                  1.736                  0.002
 Raman Active:       YES                    YES                    YES
               X      Y      Z        X      Y      Z        X      Y      Z
 C         -0.000  0.000  0.192   -0.022  0.050  0.000    0.000 -0.000 -0.001
 O         -0.000 -0.000 -0.042    0.006 -0.011 -0.000    0.000  0.000  0.001
 C          0.000  0.000 -0.129   -0.057 -0.108 -0.000    0.000 -0.000  0.075
 H          0.000  0.000  0.573   -0.535 -0.118  0.000   -0.000  0.000 -0.465
 C          0.000 -0.000 -0.059    0.111 -0.213 -0.000   -0.000  0.000 -0.079
 H          0.000  0.000  0.337    0.055 -0.348  0.000    0.000 -0.000  0.522
 C         -0.000 -0.000  0.059    0.111  0.213  0.000    0.000  0.000 -0.079
 H         -0.000 -0.000 -0.337    0.055  0.348 -0.000    0.000 -0.000  0.522
 C         -0.000  0.000  0.129   -0.057  0.108  0.000   -0.000 -0.000  0.075
 H          0.000  0.000 -0.573   -0.535  0.118 -0.000    0.000 -0.000 -0.465
 C          0.000  0.000 -0.192   -0.022 -0.050 -0.000   -0.000 -0.000 -0.001
 O          0.000 -0.000  0.042    0.006  0.011  0.000   -0.000  0.000  0.001
 TransDip  -0.000 -0.000  0.000   -0.042 -0.000  0.000    0.000 -0.000 -0.001

 Mode:                16                     17                     18
 Frequency:      1017.91                1122.73                1152.13
 Force Cnst:      0.8088                 2.9400                 1.1290
 Red. Mass:       1.3249                 3.9586                 1.4436
 IR Active:          YES                    YES                    YES
 IR Intens:        0.000                 14.147                 23.739
 Raman Active:       YES                    YES                    YES
               X      Y      Z        X      Y      Z        X      Y      Z
 C         -0.000  0.000 -0.014    0.154 -0.219 -0.000    0.054 -0.100 -0.000
 O         -0.000 -0.000  0.002    0.007  0.069  0.000    0.001  0.011  0.000
 C         -0.000  0.000 -0.059   -0.026  0.221  0.000   -0.044  0.054  0.000
 H          0.000 -0.000  0.372   -0.020  0.235  0.000    0.282  0.056 -0.000
 C          0.000 -0.000  0.103    0.041 -0.070  0.000   -0.011 -0.042  0.000
 H         -0.000  0.000 -0.589   -0.200 -0.521 -0.000   -0.285 -0.562 -0.000
 C          0.000  0.000 -0.103   -0.041 -0.070  0.000   -0.011  0.042 -0.000
 H         -0.000 -0.000  0.589    0.200 -0.521 -0.000   -0.285  0.562  0.000
 C         -0.000 -0.000  0.059    0.026  0.221  0.000   -0.044 -0.054 -0.000
 H          0.000  0.000 -0.372    0.020  0.235 -0.000    0.282 -0.056  0.000
 C         -0.000 -0.000  0.014   -0.154 -0.219 -0.000    0.054  0.100 -0.000
 O         -0.000  0.000 -0.002   -0.007  0.069 -0.000    0.001 -0.011 -0.000
 TransDip   0.000 -0.000 -0.000    0.000 -0.120 -0.000    0.156  0.000 -0.000

 Mode:                19                     20                     21
 Frequency:      1186.49                1262.29                1389.10
 Force Cnst:      0.9740                 2.0461                 1.6702
 Red. Mass:       1.1742                 2.1795                 1.4691
 IR Active:          YES                    YES                    YES
 IR Intens:        2.034                 47.122                  0.393
 Raman Active:       YES                    YES                    YES
               X      Y      Z        X      Y      Z        X      Y      Z
 C         -0.039  0.052  0.000   -0.101  0.179 -0.000    0.019 -0.032 -0.000
 O          0.007 -0.008  0.000    0.034 -0.008  0.000    0.022  0.016  0.000
 C          0.035  0.014 -0.000    0.044 -0.069 -0.000   -0.112  0.035  0.000
 H          0.620  0.017 -0.000    0.621 -0.070 -0.000    0.371  0.040 -0.000
 C         -0.025 -0.033  0.000   -0.031 -0.041  0.000   -0.007 -0.070 -0.000
 H         -0.159 -0.287 -0.000   -0.117 -0.209  0.000    0.292  0.505 -0.000
 C          0.025 -0.033  0.000   -0.031  0.041 -0.000    0.007 -0.070 -0.000
 H          0.159 -0.287 -0.000   -0.117  0.209 -0.000   -0.292  0.505  0.000
 C         -0.035  0.014 -0.000    0.044  0.069  0.000    0.112  0.035  0.000
 H         -0.620  0.017 -0.000    0.621  0.070  0.000   -0.371  0.040 -0.000
 C          0.039  0.052  0.000   -0.101 -0.179  0.000   -0.019 -0.032 -0.000
 O         -0.007 -0.008  0.000    0.034  0.008 -0.000   -0.022  0.016  0.000
 TransDip   0.000 -0.046 -0.000   -0.220 -0.000  0.000   -0.000  0.020 -0.000

 Mode:                22                     23                     24
 Frequency:      1432.05                1611.21                1677.75
 Force Cnst:      2.1802                12.9080                 8.7387
 Red. Mass:       1.8044                 8.4393                 5.2692
 IR Active:          YES                    YES                    YES
 IR Intens:       28.935                  3.182                  0.115
 Raman Active:       YES                    YES                    YES
               X      Y      Z        X      Y      Z        X      Y      Z
 C         -0.014  0.035  0.000   -0.012 -0.038  0.000   -0.017 -0.013 -0.000
 O         -0.017 -0.008 -0.000   -0.025  0.005 -0.000    0.046  0.017  0.000
 C          0.129 -0.042 -0.000    0.336  0.193 -0.000   -0.269 -0.121  0.000
 H         -0.426 -0.043  0.000   -0.223  0.231  0.000    0.230 -0.162 -0.000
 C         -0.029  0.123  0.000   -0.272 -0.334  0.000    0.275  0.166 -0.000
 H         -0.325 -0.418  0.000   -0.004  0.243  0.000   -0.019 -0.477 -0.000
 C         -0.029 -0.123 -0.000   -0.272  0.334 -0.000   -0.275  0.166 -0.000
 H         -0.325  0.418 -0.000   -0.004 -0.243 -0.000    0.019 -0.477 -0.000
 C          0.129  0.042  0.000    0.336 -0.193  0.000    0.269 -0.121  0.000
 H         -0.426  0.043 -0.000   -0.223 -0.231 -0.000   -0.230 -0.162 -0.000
 C         -0.014 -0.035 -0.000   -0.012  0.038 -0.000    0.017 -0.013 -0.000
 O         -0.017  0.008  0.000   -0.025 -0.005  0.000   -0.046  0.017  0.000
 TransDip  -0.172  0.000  0.000   -0.057 -0.000  0.000   -0.000 -0.011 -0.000

 Mode:                25                     26                     27
 Frequency:      1737.82                1764.52                3164.34
 Force Cnst:     22.0475                21.9858                 6.4125
 Red. Mass:      12.3908                11.9850                 1.0870
 IR Active:          YES                    YES                    YES
 IR Intens:      244.731                 81.592                  4.396
 Raman Active:       YES                    YES                    YES
               X      Y      Z        X      Y      Z        X      Y      Z
 C          0.477  0.285  0.000   -0.508 -0.249 -0.000    0.000 -0.000  0.000
 O         -0.335 -0.198 -0.000    0.312  0.171  0.000   -0.000  0.000  0.000
 C         -0.022 -0.002 -0.000    0.069  0.030 -0.000   -0.002  0.019  0.000
 H          0.190  0.025 -0.000   -0.214  0.021  0.000    0.002 -0.238 -0.000
 C         -0.024 -0.032 -0.000   -0.019 -0.012 -0.000    0.051 -0.025 -0.000
 H         -0.007  0.021  0.000   -0.002  0.024  0.000   -0.589  0.305  0.000
 C         -0.024  0.032  0.000    0.019 -0.012 -0.000   -0.051 -0.025 -0.000
 H         -0.007 -0.021 -0.000    0.002  0.024  0.000    0.589  0.305  0.000
 C         -0.022  0.002 -0.000   -0.069  0.030 -0.000    0.002  0.019  0.000
 H          0.190 -0.025  0.000    0.214  0.021  0.000   -0.002 -0.238 -0.000
 C          0.477 -0.285 -0.000    0.508 -0.249 -0.000   -0.000 -0.000  0.000
 O         -0.335  0.198  0.000   -0.312  0.171  0.000    0.000  0.000  0.000
 TransDip   0.501  0.000  0.000    0.000 -0.289  0.000   -0.000 -0.067 -0.000

 Mode:                28                     29                     30
 Frequency:      3175.40                3191.96                3195.87
 Force Cnst:      6.4642                 6.5807                 6.6071
 Red. Mass:       1.0881                 1.0963                 1.0979
 IR Active:          YES                    YES                    YES
 IR Intens:        6.683                  5.360                  3.508
 Raman Active:       YES                    YES                    YES
               X      Y      Z        X      Y      Z        X      Y      Z
 C         -0.000 -0.000 -0.000   -0.002  0.001  0.000   -0.002 -0.001  0.000
 O          0.000  0.000  0.000    0.000  0.000  0.000    0.001  0.000  0.000
 C          0.001 -0.031 -0.000   -0.003 -0.059 -0.000   -0.003 -0.054 -0.000
 H         -0.003  0.370  0.000   -0.001  0.664  0.000   -0.000  0.600  0.000
 C         -0.046  0.025  0.000    0.022 -0.006 -0.000    0.031 -0.014 -0.000
 H          0.530 -0.281 -0.000   -0.211  0.105  0.000   -0.326  0.170  0.000
 C         -0.046 -0.025 -0.000   -0.022 -0.006 -0.000    0.031  0.014  0.000
 H          0.530  0.281  0.000    0.211  0.105  0.000   -0.326 -0.170 -0.000
 C          0.001  0.031  0.000    0.003 -0.059 -0.000   -0.003  0.054  0.000
 H         -0.003 -0.370 -0.000    0.001  0.664  0.000   -0.000 -0.600 -0.000
 C         -0.000  0.000  0.000    0.002  0.001  0.000   -0.002  0.001 -0.000
 O          0.000 -0.000 -0.000   -0.000  0.000  0.000    0.001 -0.000 -0.000
 TransDip  -0.083  0.000  0.000   -0.000 -0.074 -0.000    0.060 -0.000 -0.000

 STANDARD THERMODYNAMIC QUANTITIES AT   298.15 K  AND     1.00 ATM

   This Molecule has  0 Imaginary Frequencies
   Zero point vibrational energy:       52.978 kcal/mol

   Atom    1 Element C  Has Mass   12.00000
   Atom    2 Element O  Has Mass   15.99491
   Atom    3 Element C  Has Mass   12.00000
   Atom    4 Element H  Has Mass    1.00783
   Atom    5 Element C  Has Mass   12.00000
   Atom    6 Element H  Has Mass    1.00783
   Atom    7 Element C  Has Mass   12.00000
   Atom    8 Element H  Has Mass    1.00783
   Atom    9 Element C  Has Mass   12.00000
   Atom   10 Element H  Has Mass    1.00783
   Atom   11 Element C  Has Mass   12.00000
   Atom   12 Element O  Has Mass   15.99491
   Molecular Mass:   108.021140 amu
   Principal axes and moments of inertia in amu*Bohr^2:
                             1           2           3
    Eigenvalues --      557.26752   738.79842  1296.06594
          X               1.00000     0.00000    -0.00000
          Y              -0.00000     1.00000     0.00000
          Z               0.00000    -0.00000     1.00000
   Rotational Symmetry Number is   1
   The Molecule is an Asymmetric Top
   Translational Enthalpy:        0.889 kcal/mol
   Rotational Enthalpy:           0.889 kcal/mol
   Vibrational Enthalpy:         55.187 kcal/mol
   gas constant (RT):             0.592 kcal/mol
   Translational Entropy:        39.948  cal/mol.K
   Rotational Entropy:           27.769  cal/mol.K
   Vibrational Entropy:          12.622  cal/mol.K

   Total Enthalpy:               57.557 kcal/mol
   Total Entropy:                80.339  cal/mol.K

 ======================================================================

 STANDARD THERMODYNAMIC QUANTITIES FOR ANHARMONIC VIBRATION -- TOSH

   Zero point vibrational energy: ************ kcal/mol

   Vibrational Enthalpy:       Infinity kcal/mol
   Vibrational Entropy:             NaN  cal/mol.K

   Total Enthalpy:             Infinity kcal/mol
   Total Entropy:                   NaN  cal/mol.K

 ======================================================================

 STANDARD THERMODYNAMIC QUANTITIES FOR ANHARMONIC VIBRATION -- VPT2

   Zero point vibrational energy: ************ kcal/mol

   Vibrational Enthalpy:       Infinity kcal/mol
   Vibrational Entropy:             NaN  cal/mol.K

   Total Enthalpy:             Infinity kcal/mol
   Total Entropy:                   NaN  cal/mol.K

 ======================================================================

Archival summary:
1\1\TWL01\FREQ\ProcedureUnspecified\BasisUnspecified\264\taweetha\SunJul213:03:182017SunJul213:03:182017\0\\#,FREQ,ProcedureUnspecified,BasisUnspecified,\\0,1\C\O,1,1.21102\C,1,1.47398,2,122.981\H,3,1.08403,1,116.888,2,-0.0306923,0\C,3,1.34642,1,120.605,2,179.974,0\H,5,1.08504,3,120.025,1,179.993,0\C,5,1.46254,3,122.402,1,-0.00621418,0\H,7,1.08504,5,117.573,3,179.996,0\C,7,1.34642,5,122.402,3,-0.00744818,0\H,9,1.08403,7,122.507,5,-179.999,0\C,9,1.47398,7,120.605,5,-0.00318435,0\O,11,1.21102,9,122.981,7,179.983,0\\\@

 Total job time:  843.40s(wall), 840.64s(cpu) 
 Sun Jul  2 13:03:18 2017

        *************************************************************
        *                                                           *
        *  Thank you very much for using Q-Chem.  Have a nice day.  *
        *                                                           *
        *************************************************************


 
User input: 3 of 3 
 
TWL01 127.0.1
Q-Chem Developer Version! Running on 127.0.1.*
                  Welcome to Q-Chem
     A Quantum Leap Into The Future Of Chemistry


 Q-Chem 4.4, Q-Chem, Inc., Pleasanton, CA (2016)

 Y. Shao,  Z. Gan,  E. Epifanovsky,  A. T. B. Gilbert,  M. Wormit,  
 J. Kussmann,  A. W. Lange,  A. Behn,  J. Deng,  X. Feng,  D. Ghosh,  
 M. Goldey,  P. R. Horn,  L. D. Jacobson,  I. Kaliman,  F. Rob,  
 R. Z. Khaliullin,  T. Kus,  A. Landau,  J. Liu,  E. I. Proynov,  Y. M. Rhee,  
 R. M. Richard,  M. A. Rohrdanz,  R. P. Steele,  E. J. Sundstrom,  
 H. L. Woodcock III,  P. M. Zimmerman,  D. Zuev,  B. Albrecht,  E. Alguire,  
 B. Austin,  S. A. Baeppler,  G. J. O. Beran,  Y. A. Bernard,  E. Berquist,  
 K. Brandhorst,  K. B. Bravaya,  S. T. Brown,  D. Casanova,  C.-M. Chang,  
 Y. Chen,  S. H. Chien,  K. D. Closser,  M. P. Coons,  D. L. Crittenden,  
 S. Dasgupta,  M. Diedenhofen,  R. A. DiStasio Jr.,  H. Do,  A. D. Dutoi,  
 R. G. Edgar,  P.-T. Fang,  S. Fatehi,  Q. Feng,  L. Fusti-Molnar,  
 A. Ghysels,  A. Golubeva-Zadorozhnaya,  J. Gomes,  A. Gunina,  
 M. W. D. Hanson-Heine,  P. H. P. Harbach,  A. W. Hauser,  J. E. Herr,  
 E. G. Hohenstein,  Z. C. Holden,  K. Hui,  T.-C. Jagau,  H. Ji,  B. Kaduk,  
 K. Khistyaev,  Jaehoon Kim,  Jihan Kim,  R. A. King,  P. Klunzinger,  
 K. Koh,  D. Kosenkov,  T. Kowalczyk,  C. M. Krauter,  A. Kunitsa,  
 K. U. Lao,  A. Laurent,  K. V. Lawler,  J. Lee,  D. Lefrancois,  S. Lehtola,  
 S. V. Levchenko,  C. Y. Lin,  Y.-S. Lin,  F. Liu,  E. Livshits,  
 R. C. Lochan,  A. Luenser,  P. Manohar,  S. F. Manzer,  S.-P. Mao,  Y. Mao,  
 N. Mardirossian,  A. V. Marenich,  L. A. Martinez-Martinez,  S. A. Maurer,  
 N. J. Mayhall,  J.-M. Mewes,  A. F. Morrison,  K. Nanda,  T. S. Nguyen-Beck,  
 C. M. Oana,  R. Olivares-Amaya,  D. P. O'Neill,  J. A. Parkhill,  
 T. M. Perrine,  R. Peverati,  P. A. Pieniazek,  F. Plasser,  A. Prociuk,  
 D. R. Rehn,  E. Rosta,  N. J. Russ,  N. Sergueev,  S. M. Sharada,  
 S. Sharma,  D. W. Small,  A. Sodt,  T. Stauch,  T. Stein,  D. Stuck,  
 Y.-C. Su,  A. J. W. Thom,  T. Tsuchimochi,  L. Vogt,  O. Vydrov,  T. Wang,  
 M. A. Watson,  J. Wenzel,  A. White,  C. F. Williams,  V. Vanovschi,  
 K. Yao,  S. Yeganeh,  S. R. Yost,  Z.-Q. You,  I. Y. Zhang,  X. Zhang,  
 Y. Zhao,  B. R. Brooks,  G. K. L. Chan,  D. M. Chipman,  C. J. Cramer,  
 W. A. Goddard III,  M. S. Gordon,  W. J. Hehre,  A. Klamt,  
 H. F. Schaefer III,  M. W. Schmidt,  C. D. Sherrill,  D. G. Truhlar,  
 A. Warshel,  X. Xu,  A. Aspuru-Guzik,  R. Baer,  A. T. Bell,  N. A. Besley,  
 J.-D. Chai,  A. Dreuw,  B. D. Dunietz,  T. R. Furlani,  S. R. Gwaltney,  
 C.-P. Hsu,  Y. Jung,  J. Kong,  D. S. Lambrecht,  W. Liang,  C. Ochsenfeld,  
 V. A. Rassolov,  L. V. Slipchenko,  J. E. Subotnik,  T. Van Voorhis,  
 J. M. Herbert,  A. I. Krylov,  P. M. W. Gill,  M. Head-Gordon

 Contributors to earlier versions of Q-Chem not listed above: 
 R. D. Adamson,  J. Baker,  E. F. C. Byrd,  A. K. Chakraborty,  C.-L. Cheng,  
 H. Dachsel,  R. J. Doerksen,  G. Hawkins,  A. Heyden,  S. Hirata,  
 G. Kedziora,  F. J. Keil,  C. Kelley,  P. P. Korambath,  W. Kurlancheek,  
 A. M. Lee,  M. S. Lee,  D. Liotard,  I. Lotan,  P. E. Maslen,  N. Nair,  
 D. Neuhauser,  R. Olson,  B. Peters,  J. Ritchie,  N. E. Schultz,  
 N. Shenvi,  A. C. Simmonett,  K. S. Thanthiriwatte,  Q. Wu,  W. Zhang

 Please cite Q-Chem as follows:
 Y. Shao et al., Mol. Phys. 113, 184-215 (2015)
 DOI: 10.1080/00268976.2014.952696

 Q-Chem 4.4.2 for Intel X86 EM64T Linux

 Parts of Q-Chem use Armadillo 5.200.1 (Boston Tea Smuggler).
 http://arma.sourceforge.net/

 Q-Chem begins on Sun Jul  2 13:03:18 2017  


Host: 0

     Scratch files written to /scratch/taweetham/qchem2790//
The previous job contains 0 fragments, simply inherited here
FILE_GEOM_ORG=        593

Checking the input file for inconsistencies... 	...done.

--------------------------------------------------------------
User input:
--------------------------------------------------------------

$molecule
read
$end

$rem
   BASIS  =  6-311++G**
   JOB_TYPE  =  SP
   METHOD  =  B3LYP
   SOLVENT_METHOD SMD
$end


--------------------------------------------------------------
 ----------------------------------------------------------------
             Standard Nuclear Orientation (Angstroms)
    I     Atom           X                Y                Z
 ----------------------------------------------------------------
    1      C      -0.6756397199    -0.7837477380     0.0003174174
    2      O      -1.7241384457    -1.3897373138     0.0000391592
    3      C       0.6377678605    -1.4527580586    -0.0000873836
    4      H       0.6357876236    -2.5367864835    -0.0001412422
    5      C       1.7745610592    -0.7312662778    -0.0002795916
    6      H       2.7363622301    -1.2335070125    -0.0004589685
    7      C       1.7745597692     0.7312693407    -0.0002356588
    8      H       2.7363600461     1.2335118157    -0.0003265111
    9      C       0.6377653355     1.4527593091    -0.0001478832
   10      H       0.6357835911     2.5367877320    -0.0001358712
   11      C      -0.6756411371     0.7837467626    -0.0001621152
   12      O      -1.7241409739     1.3897343889     0.0002180987
 ----------------------------------------------------------------
 Nuclear Repulsion Energy =   325.5509659963 hartrees
 There are       28 alpha and       28 beta electrons
 Requested basis set is 6-311++G(d,p)
 There are 68 shells and 204 basis functions

 Total QAlloc Memory Limit   2000 MB
 Mega-Array Size        61 MB
 MEM_STATIC part        62 MB

                       Distance Matrix (Angstroms)
             C (  1)   O (  2)   C (  3)   H (  4)   C (  5)   H (  6)
   O (  2)  1.211021
   C (  3)  1.473979  2.362747
   H (  4)  2.189289  2.623923  1.084030
   C (  5)  2.450763  3.560124  1.346421  2.134645
   H (  6)  3.441517  4.463236  2.110016  2.472034  1.085038
   C (  7)  2.880756  4.091401  2.462168  3.460779  1.462536  2.187558
   H (  8)  3.963720  5.174696  3.408832  4.315965  2.187558  2.467019
   C (  9)  2.593645  3.695724  2.905517  3.989546  2.462168  3.408832
   H ( 10)  3.570124  4.581139  3.989546  5.073574  3.460779  4.315965
   C ( 11)  1.567495  2.413168  2.593646  3.570124  2.880756  3.963720
   O ( 12)  2.413168  2.779472  3.695724  4.581138  4.091401  5.174697
             C (  7)   H (  8)   C (  9)   H ( 10)   C ( 11)
   H (  8)  1.085038
   C (  9)  1.346421  2.110016
   H ( 10)  2.134645  2.472033  1.084030
   C ( 11)  2.450763  3.441517  1.473979  2.189289
   O ( 12)  3.560124  4.463236  2.362747  2.623924  1.211021

 A cutoff of  1.0D-08 yielded   2060 shell pairs
 There are     19198 function pairs (     20706 Cartesian)

 -------------------------------------------------------
 OpenMP Integral Computing Module                       
 Release: version 1.0, May 2013, Q-Chem Inc. Pittsburgh 
 -------------------------------------------------------
 Integral Job Info:
 Integral job number is                      11
 Integral operator is                         1
 short-range coefficients                     0
 long-range coefficients              100000000
 Omega coefficients                           0
 if combine SR and LR in K                    0
 Integral screening is                        0
 Integral computing path is                   2
 max size of driver memory is            800000
 size of driver memory is                593474
 size of scratch memory is              2260544
 max col of scratch BK array               1296
 max len of scratch array in speh3          155
 max len of scratch index in speh4           18
 max int batch size is                      520
 min int batch size is                       52
 fixed nKL is                                52
 max L of basis functions is                  2
 order of int derivative is                   0
 number of shells is                         68
 number of basis is                         212
 number of cartesian basis is               212
 number of contracted shell pairs          2060
 number of primitive shell pairs           5429
 maxK2 (contraction) of shell pair           36
 max number of K2 of shell pair               1
 max number of CS2 of shell pair            312
 max number of PS2 of shell pair           1056
 mem total for path MDJ                   46168
 -------------------------------------------------------
 Smallest overlap matrix eigenvalue = 1.88E-06

 Q-Chem warning in module /home/taweetham/qchem/stvman/mkSTV.C, line 257:

 Overlap eigenvalue is smaller than square root of threshold


 Scale SEOQF with 1.000000e-01/1.000000e-01/1.000000e-01

 Standard Electronic Orientation quadrupole field applied
 Nucleus-field energy     =     0.0000000101 hartrees
 Guess from superposition of atomic densities
 Warning:  Energy on first SCF cycle will be non-variational
 A restricted hybrid HF-DFT SCF calculation will be
 performed using Pulay DIIS extrapolation
 Exchange:     0.2000 Hartree-Fock + 0.0800 Slater + 0.7200 B88
 Correlation:  0.1900 VWN1RPA + 0.8100 LYP
 Using SG-1 standard quadrature grid
 SCF converges when DIIS error is below 1.0E-05
 ---------------------------------------
  Cycle       Energy         DIIS Error
 ---------------------------------------
    1    -383.1972532841      4.53E-02
    2    -381.3917036415      6.01E-03
    3    -380.9972891320      1.19E-02
    4    -381.5276964277      2.09E-03
    5    -381.5486039417      5.31E-04
    6    -381.5497330830      2.27E-04
    7    -381.5500228160      7.15E-05
    8    -381.5500563006      1.62E-05
    9    -381.5500571547      2.16E-06 Convergence criterion met
 ---------------------------------------
 SCF time:  CPU 30.52 s  wall 30.65 s

 Citation of the SMD model:
 Marenich, A.V.; Cramer, C.J.; Truhlar, D.G.
 J. Phys. Chem. B 2009, 113, 6378-6396.
 iSolventCode=           1
 Solvent: water                                                           

 vradii
            1           2           3           4           5           6
    1   1.8500000   1.5200000   1.8500000   1.2000000   1.8500000   1.2000000
            7           8           9          10          11          12
    1   1.8500000   1.2000000   1.8500000   1.2000000   1.8500000   1.5200000
Changing PCM_TESSEL_METHOD to VTN
Changing PCM_VDW_RADII to SMD_RADIUS
 Discretize the solute cavity surface with Lebedev spheres
	Using 302 Lebedev grid points for each H atom
	Using 302 Lebedev grid points for other atoms
	Atomic van der Waals radii will be scaled by 1.20
 Removing interior tesserae...
 Keep 1232 surface tesserae and discard 2392 interior tesserae
 Molecular Surface Area = 126.076 Angst**2
 A restricted hybrid HF-DFT SCF calculation will be
 performed using Pulay DIIS extrapolation
 Polarizable Continuum solvation model will be applied
 Exchange:     0.2000 Hartree-Fock + 0.0800 Slater + 0.7200 B88
 Correlation:  0.1900 VWN1RPA + 0.8100 LYP
 Using SG-1 standard quadrature grid
 SCF converges when DIIS error is below 1.0E-05

 Citation of the SMD model:
 Marenich, A.V.; Cramer, C.J.; Truhlar, D.G.
 J. Phys. Chem. B 2009, 113, 6378-6396.
 iSolventCode=           1
 Solvent: water                                                           

 vradii
            1           2           3           4           5           6
    1   1.8500000   1.5200000   1.8500000   1.2000000   1.8500000   1.2000000
            7           8           9          10          11          12
    1   1.8500000   1.2000000   1.8500000   1.2000000   1.8500000   1.5200000
 ---------------------------------------
  Cycle       Energy         DIIS Error
 ---------------------------------------
    1    -381.5499203612      6.26E-07
 Time req'd to invert C: 1.08 s (CPU) 1.07 s (wall)
    2    -381.5664425014      5.74E-04
    3    -381.5664342747      5.74E-04
    4    -381.5664386256      5.74E-04
    5    -381.5664419837      5.74E-04
    6    -381.5664396934      5.74E-04
    7    -381.5664383092      5.74E-04
    8    -381.5664387186      5.74E-04
    9    -381.5664384902      5.74E-04
   10    -381.5664370828      5.74E-04
   11    -381.5664374150      5.74E-04
   12    -381.5664375585      5.74E-04
   13    -381.5664389462      5.74E-04
   14    -381.5664403182      5.74E-04
   15    -381.5664397438      5.74E-04
   16    -381.5664412046      5.74E-04
   17    -381.5682723544      9.48E-04
   18    -381.5717661606      9.00E-05
   19    -381.5718180020      4.38E-05
   20    -381.5718252726      4.50E-05
   21    -381.5718358669      4.99E-06 Convergence criterion met
 ---------------------------------------
 SCF time:  CPU 62.38 s  wall 62.48 s
(0)  E-EN(g) gas-phase elect-nuc energy                 -381.549920361 a.u.
(3)  G-ENP(liq) elect-nuc-pol free energy of system     -381.571835867 a.u.
(4)  G-CDS(liq) cavity-dispersion-solvent structure 
     free energy                                                4.5757 kcal/mol
(6)  G-S(liq) free energy of system                     -381.564544042 a.u.
(9)  DeltaG-S(liq) free energy of  solvation
     (9) = (6) - (0)                                           -9.1765 kcal/mol
 SCF   energy in the final basis set = -381.5645440424
 Total energy in the final basis set = -381.5645440424

 --------------------------------------------------------------

                    Orbital Energies (a.u.)
 --------------------------------------------------------------

 Alpha MOs
 -- Occupied --
-19.153 -19.153 -10.289 -10.289 -10.213 -10.213 -10.197 -10.197
 -1.096  -1.071  -0.863  -0.773  -0.720  -0.625  -0.606  -0.523
 -0.516  -0.494  -0.464  -0.461  -0.455  -0.414  -0.407  -0.392
 -0.353  -0.326  -0.272  -0.269
 -- Virtual --
 -0.143  -0.017  -0.010   0.003   0.017   0.019   0.044   0.046
  0.060   0.072   0.081   0.083   0.093   0.104   0.116   0.116
  0.120   0.127   0.128   0.139   0.139   0.142   0.148   0.152
  0.156   0.185   0.185   0.194   0.203   0.209   0.218   0.221
  0.240   0.244   0.256   0.264   0.271   0.273   0.293   0.307
  0.317   0.322   0.322   0.347   0.351   0.363   0.375   0.401
  0.418   0.461   0.489   0.499   0.522   0.524   0.531   0.558
  0.558   0.560   0.589   0.596   0.603   0.607   0.669   0.670
  0.712   0.744   0.754   0.774   0.807   0.815   0.820   0.858
  0.866   0.876   0.898   0.905   0.947   0.961   0.985   0.988
  0.995   1.062   1.070   1.090   1.115   1.116   1.180   1.211
  1.222   1.227   1.263   1.292   1.337   1.415   1.464   1.499
  1.540   1.548   1.593   1.623   1.625   1.632   1.669   1.706
  1.710   1.729   1.769   1.775   1.827   1.839   1.873   1.888
  1.923   1.943   1.978   2.014   2.032   2.066   2.169   2.190
  2.237   2.237   2.403   2.419   2.493   2.543   2.553   2.649
  2.683   2.683   2.701   2.714   2.717   2.754   2.788   2.807
  2.807   2.829   2.844   2.894   2.897   2.923   2.952   3.002
  3.091   3.182   3.247   3.283   3.361   3.416   3.417   3.496
  3.502   3.601   3.646   3.689   3.982   3.995   4.099   4.112
  4.117   4.669   4.972   5.055   5.101   5.254   5.625   5.783
 23.636  23.796  23.837  23.863  24.189  24.204  49.930  50.040
 --------------------------------------------------------------

          Ground-State Mulliken Net Atomic Charges

     Atom                 Charge (a.u.)
  ----------------------------------------
      1 C                    -0.075641
      2 O                    -0.345759
      3 C                     0.209450
      4 H                     0.260569
      5 C                    -0.301448
      6 H                     0.252856
      7 C                    -0.301476
      8 H                     0.252849
      9 C                     0.209475
     10 H                     0.260564
     11 C                    -0.075684
     12 O                    -0.345754
  ----------------------------------------
  Sum of atomic charges =     0.000000

 -----------------------------------------------------------------
                    Cartesian Multipole Moments
 -----------------------------------------------------------------
    Charge (ESU x 10^10)
                 0.0000
    Dipole Moment (Debye)
         X       8.6810      Y      -0.0000      Z      -0.0008
       Tot       8.6810
    Quadrupole Moments (Debye-Ang)
        XX     -49.4481     XY      -0.0000     YY     -45.2853
        XZ      -0.0005     YZ      -0.0007     ZZ     -45.8582
    Octopole Moments (Debye-Ang^2)
       XXX      44.4232    XXY       0.0000    XYY      20.5665
       YYY      -0.0001    XXZ      -0.0045    XYZ       0.0019
       YYZ      -0.0003    XZZ      -6.7234    YZZ      -0.0000
       ZZZ       0.0086
    Hexadecapole Moments (Debye-Ang^3)
      XXXX    -543.0435   XXXY      -0.0001   XXYY    -182.3913
      XYYY      -0.0004   YYYY    -418.4353   XXXZ       0.0226
      XXYZ       0.0002   XYYZ       0.0088   YYYZ       0.0037
      XXZZ    -104.6992   XYZZ      -0.0000   YYZZ     -86.6777
      XZZZ       0.0317   YZZZ       0.0024   ZZZZ     -48.3723
 -----------------------------------------------------------------
Archival summary:
1\1\TWL01\SP\ProcedureUnspecified\BasisUnspecified\264\taweetha\SunJul213:04:512017SunJul213:04:512017\0\\#,ProcedureUnspecified,BasisUnspecified,\\0,1\C\O,1,1.21102\C,1,1.47398,2,122.981\H,3,1.08403,1,116.888,2,-0.0306923,0\C,3,1.34642,1,120.605,2,179.974,0\H,5,1.08504,3,120.025,1,179.993,0\C,5,1.46254,3,122.402,1,-0.00621418,0\H,7,1.08504,5,117.573,3,179.996,0\C,7,1.34642,5,122.402,3,-0.00744818,0\H,9,1.08403,7,122.507,5,-179.999,0\C,9,1.47398,7,120.605,5,-0.00318435,0\O,11,1.21102,9,122.981,7,179.983,0\\\@

 Total job time:  93.22s(wall), 92.98s(cpu) 
 Sun Jul  2 13:04:51 2017

        *************************************************************
        *                                                           *
        *  Thank you very much for using Q-Chem.  Have a nice day.  *
        *                                                           *
        *************************************************************
