# Supplementary material for: A DFT investigation of the blue bottle experiment: E∘half-cell analysis of autoxidation catalysed by redox indicators
Source: R Soc Open Sci. 2017 Nov 8;4(11):170708. doi: 10.1098/rsos.170708 (PMC5717635; doi:10.1098/rsos.170708)
Supplement: output.zip [file rsos170708supp2.zip › B3LYP_6-311++Gdp_reducing_agents/C6H4O2_para-benzoquinone.out]

pikachu 127.0.1
Q-Chem Developer Version! Running on 127.0.1.*
                  Welcome to Q-Chem
     A Quantum Leap Into The Future Of Chemistry


 Q-Chem 4.4, Q-Chem, Inc., Pleasanton, CA (2016)

 Y. Shao,  Z. Gan,  E. Epifanovsky,  A. T. B. Gilbert,  M. Wormit,  
 J. Kussmann,  A. W. Lange,  A. Behn,  J. Deng,  X. Feng,  D. Ghosh,  
 M. Goldey,  P. R. Horn,  L. D. Jacobson,  I. Kaliman,  F. Rob,  
 R. Z. Khaliullin,  T. Kus,  A. Landau,  J. Liu,  E. I. Proynov,  Y. M. Rhee,  
 R. M. Richard,  M. A. Rohrdanz,  R. P. Steele,  E. J. Sundstrom,  
 H. L. Woodcock III,  P. M. Zimmerman,  D. Zuev,  B. Albrecht,  E. Alguire,  
 B. Austin,  S. A. Baeppler,  G. J. O. Beran,  Y. A. Bernard,  E. Berquist,  
 K. Brandhorst,  K. B. Bravaya,  S. T. Brown,  D. Casanova,  C.-M. Chang,  
 Y. Chen,  S. H. Chien,  K. D. Closser,  M. P. Coons,  D. L. Crittenden,  
 S. Dasgupta,  M. Diedenhofen,  R. A. DiStasio Jr.,  H. Do,  A. D. Dutoi,  
 R. G. Edgar,  P.-T. Fang,  S. Fatehi,  Q. Feng,  L. Fusti-Molnar,  
 A. Ghysels,  A. Golubeva-Zadorozhnaya,  J. Gomes,  A. Gunina,  
 M. W. D. Hanson-Heine,  P. H. P. Harbach,  A. W. Hauser,  J. E. Herr,  
 E. G. Hohenstein,  Z. C. Holden,  K. Hui,  T.-C. Jagau,  H. Ji,  B. Kaduk,  
 K. Khistyaev,  Jaehoon Kim,  Jihan Kim,  R. A. King,  P. Klunzinger,  
 K. Koh,  D. Kosenkov,  T. Kowalczyk,  C. M. Krauter,  A. Kunitsa,  
 K. U. Lao,  A. Laurent,  K. V. Lawler,  J. Lee,  D. Lefrancois,  S. Lehtola,  
 S. V. Levchenko,  C. Y. Lin,  Y.-S. Lin,  F. Liu,  E. Livshits,  
 R. C. Lochan,  A. Luenser,  P. Manohar,  S. F. Manzer,  S.-P. Mao,  Y. Mao,  
 N. Mardirossian,  A. V. Marenich,  L. A. Martinez-Martinez,  S. A. Maurer,  
 N. J. Mayhall,  J.-M. Mewes,  A. F. Morrison,  K. Nanda,  T. S. Nguyen-Beck,  
 C. M. Oana,  R. Olivares-Amaya,  D. P. O'Neill,  J. A. Parkhill,  
 T. M. Perrine,  R. Peverati,  P. A. Pieniazek,  F. Plasser,  A. Prociuk,  
 D. R. Rehn,  E. Rosta,  N. J. Russ,  N. Sergueev,  S. M. Sharada,  
 S. Sharma,  D. W. Small,  A. Sodt,  T. Stauch,  T. Stein,  D. Stuck,  
 Y.-C. Su,  A. J. W. Thom,  T. Tsuchimochi,  L. Vogt,  O. Vydrov,  T. Wang,  
 M. A. Watson,  J. Wenzel,  A. White,  C. F. Williams,  V. Vanovschi,  
 K. Yao,  S. Yeganeh,  S. R. Yost,  Z.-Q. You,  I. Y. Zhang,  X. Zhang,  
 Y. Zhao,  B. R. Brooks,  G. K. L. Chan,  D. M. Chipman,  C. J. Cramer,  
 W. A. Goddard III,  M. S. Gordon,  W. J. Hehre,  A. Klamt,  
 H. F. Schaefer III,  M. W. Schmidt,  C. D. Sherrill,  D. G. Truhlar,  
 A. Warshel,  X. Xu,  A. Aspuru-Guzik,  R. Baer,  A. T. Bell,  N. A. Besley,  
 J.-D. Chai,  A. Dreuw,  B. D. Dunietz,  T. R. Furlani,  S. R. Gwaltney,  
 C.-P. Hsu,  Y. Jung,  J. Kong,  D. S. Lambrecht,  W. Liang,  C. Ochsenfeld,  
 V. A. Rassolov,  L. V. Slipchenko,  J. E. Subotnik,  T. Van Voorhis,  
 J. M. Herbert,  A. I. Krylov,  P. M. W. Gill,  M. Head-Gordon

 Contributors to earlier versions of Q-Chem not listed above: 
 R. D. Adamson,  J. Baker,  E. F. C. Byrd,  A. K. Chakraborty,  C.-L. Cheng,  
 H. Dachsel,  R. J. Doerksen,  G. Hawkins,  A. Heyden,  S. Hirata,  
 G. Kedziora,  F. J. Keil,  C. Kelley,  P. P. Korambath,  W. Kurlancheek,  
 A. M. Lee,  M. S. Lee,  D. Liotard,  I. Lotan,  P. E. Maslen,  N. Nair,  
 D. Neuhauser,  R. Olson,  B. Peters,  J. Ritchie,  N. E. Schultz,  
 N. Shenvi,  A. C. Simmonett,  K. S. Thanthiriwatte,  Q. Wu,  W. Zhang

 Please cite Q-Chem as follows:
 Y. Shao et al., Mol. Phys. 113, 184-215 (2015)
 DOI: 10.1080/00268976.2014.952696

 Q-Chem 4.4.2 for Intel X86 EM64T Linux

 Parts of Q-Chem use Armadillo 5.200.1 (Boston Tea Smuggler).
 http://arma.sourceforge.net/

 Q-Chem begins on Tue Dec 13 15:01:37 2016  


Host: 0

     Scratch files written to /scratch/cher/qchem5496//
FILE_GEOM_ORG=        593

Checking the input file for inconsistencies... 	...done.

--------------------------------------------------------------
User input:
--------------------------------------------------------------
$molecule
0 1
  H    1.2599587   -2.1825492    0.0005547
  C    0.6714087   -1.2693205    0.0001739
  C    1.4451221    0.0000457    0.0001054
  O    2.6700325   -0.0000690   -0.0001816
  C    0.6716349    1.2693260    0.0002398
  H    1.2596707    2.1829114    0.0002652
  C   -0.6714370    1.2692869   -0.0001474
  H   -1.2598930    2.1825737   -0.0005006
  C   -1.4451231   -0.0000562   -0.0001008
  C   -0.6716046   -1.2693611   -0.0002308
  H   -1.2597368   -2.1828866   -0.0002691
  O   -2.6700332    0.0001222    0.0001452
$end

$rem
   BASIS  =  6-311++G**
   JOB_TYPE  =  optimization
   METHOD  =  B3LYP
   SYM_IGNORE  TRUE
$end

--------------------------------------------------------------
 ----------------------------------------------------------------
             Standard Nuclear Orientation (Angstroms)
    I     Atom           X                Y                Z
 ----------------------------------------------------------------
    1      H       1.2599587000    -2.1825492000     0.0005547000
    2      C       0.6714087000    -1.2693205000     0.0001739000
    3      C       1.4451221000     0.0000457000     0.0001054000
    4      O       2.6700325000    -0.0000690000    -0.0001816000
    5      C       0.6716349000     1.2693260000     0.0002398000
    6      H       1.2596707000     2.1829114000     0.0002652000
    7      C      -0.6714370000     1.2692869000    -0.0001474000
    8      H      -1.2598930000     2.1825737000    -0.0005006000
    9      C      -1.4451231000    -0.0000562000    -0.0001008000
   10      C      -0.6716046000    -1.2693611000    -0.0002308000
   11      H      -1.2597368000    -2.1828866000    -0.0002691000
   12      O      -2.6700332000     0.0001222000     0.0001452000
 ----------------------------------------------------------------
 Nuclear Repulsion Energy =   321.9503236778 hartrees
 There are       28 alpha and       28 beta electrons
 Requested basis set is 6-311++G(d,p)
 There are 68 shells and 204 basis functions

 Total QAlloc Memory Limit   2000 MB
 Mega-Array Size        61 MB
 MEM_STATIC part        62 MB
 A cutoff of  1.0D-11 yielded   2187 shell pairs
 There are     20141 function pairs (     21760 Cartesian)

 -------------------------------------------------------
 OpenMP Integral Computing Module                       
 Release: version 1.0, May 2013, Q-Chem Inc. Pittsburgh 
 -------------------------------------------------------
 Integral Job Info:
 Integral job number is                      11
 Integral operator is                         1
 short-range coefficients                     0
 long-range coefficients              100000000
 Omega coefficients                           0
 if combine SR and LR in K                    0
 Integral screening is                        0
 Integral computing path is                   2
 max size of driver memory is            800000
 size of driver memory is                593474
 size of scratch memory is              2260544
 max col of scratch BK array               1296
 max len of scratch array in speh3          155
 max len of scratch index in speh4           18
 max int batch size is                      520
 min int batch size is                       52
 fixed nKL is                                52
 max L of basis functions is                  2
 order of int derivative is                   0
 number of shells is                         68
 number of basis is                         212
 number of cartesian basis is               212
 number of contracted shell pairs          2187
 number of primitive shell pairs           5839
 maxK2 (contraction) of shell pair           36
 max number of K2 of shell pair               1
 max number of CS2 of shell pair            318
 max number of PS2 of shell pair           1080
 mem total for path MDJ                   47730
 -------------------------------------------------------
 Smallest overlap matrix eigenvalue = 2.49E-06

 Q-Chem warning in module /home/taweetham/qchem/stvman/mkSTV.C, line 257:

 Overlap eigenvalue is smaller than square root of threshold


 Scale SEOQF with 1.000000e-01/1.000000e-01/1.000000e-01

 Standard Electronic Orientation quadrupole field applied
 Nucleus-field energy     =     0.0000000097 hartrees
 Guess from superposition of atomic densities
 Warning:  Energy on first SCF cycle will be non-variational
 A restricted hybrid HF-DFT SCF calculation will be
 performed using Pulay DIIS extrapolation
 Exchange:     0.2000 Hartree-Fock + 0.0800 Slater + 0.7200 B88
 Correlation:  0.1900 VWN1RPA + 0.8100 LYP
 Using SG-1 standard quadrature grid
 SCF converges when DIIS error is below 1.0E-08
 ---------------------------------------
  Cycle       Energy         DIIS Error
 ---------------------------------------
    1    -383.1844849595      4.52E-02
    2    -381.4170805494      5.81E-03
    3    -381.1147561770      1.08E-02
    4    -381.5393664562      2.13E-03
    5    -381.5609548558      4.19E-04
    6    -381.5617317816      1.06E-04
    7    -381.5617829352      2.30E-05
    8    -381.5617854892      2.38E-06
    9    -381.5617855370      6.58E-07
   10    -381.5617856091      1.33E-07
   11    -381.5617856193      1.45E-07
   12    -381.5617856236      2.29E-08
   13    -381.5617856243      4.56E-09 Convergence criterion met
 ---------------------------------------
 SCF time:  CPU 114.59 s  wall 114.80 s
 SCF   energy in the final basis set = -381.5617856243
 Total energy in the final basis set = -381.5617856243

 --------------------------------------------------------------

                    Orbital Energies (a.u.)
 --------------------------------------------------------------

 Alpha MOs
 -- Occupied --
-19.149 -19.149 -10.296 -10.296 -10.227 -10.227 -10.226 -10.226
 -1.077  -1.075  -0.875  -0.807  -0.722  -0.655  -0.621  -0.531
 -0.523  -0.499  -0.478  -0.458  -0.455  -0.437  -0.426  -0.415
 -0.322  -0.319  -0.296  -0.288
 -- Virtual --
 -0.147  -0.048  -0.013  -0.010   0.001   0.016   0.031   0.034
  0.047   0.063   0.070   0.073   0.077   0.094   0.106   0.107
  0.110   0.119   0.120   0.122   0.123   0.130   0.133   0.143
  0.144   0.173   0.182   0.182   0.191   0.199   0.205   0.206
  0.241   0.242   0.242   0.252   0.257   0.287   0.300   0.300
  0.303   0.313   0.321   0.345   0.354   0.364   0.377   0.382
  0.392   0.409   0.481   0.486   0.494   0.501   0.521   0.535
  0.544   0.556   0.577   0.581   0.586   0.593   0.612   0.646
  0.691   0.732   0.742   0.759   0.778   0.780   0.834   0.853
  0.855   0.860   0.893   0.897   0.910   0.938   0.959   0.983
  0.989   1.026   1.066   1.079   1.097   1.130   1.186   1.209
  1.219   1.250   1.253   1.283   1.357   1.408   1.443   1.464
  1.506   1.546   1.556   1.576   1.580   1.626   1.660   1.662
  1.708   1.713   1.757   1.772   1.802   1.847   1.875   1.883
  1.900   1.910   1.980   2.035   2.066   2.071   2.125   2.131
  2.195   2.195   2.352   2.412   2.480   2.544   2.555   2.604
  2.612   2.674   2.674   2.682   2.686   2.708   2.715   2.774
  2.792   2.889   2.891   2.915   2.916   2.936   2.960   2.981
  3.121   3.139   3.173   3.302   3.327   3.400   3.415   3.469
  3.547   3.574   3.585   3.690   3.942   4.048   4.063   4.071
  4.155   4.660   5.000   5.029   5.163   5.194   5.669   5.752
 23.632  23.743  23.808  23.869  24.157  24.211  49.951  50.001
 --------------------------------------------------------------

          Ground-State Mulliken Net Atomic Charges

     Atom                 Charge (a.u.)
  ----------------------------------------
      1 H                     0.227082
      2 C                     0.130442
      3 C                    -0.483263
      4 O                    -0.231567
      5 C                     0.130245
      6 H                     0.227059
      7 C                     0.130486
      8 H                     0.227081
      9 C                    -0.483261
     10 C                     0.130204
     11 H                     0.227060
     12 O                    -0.231567
  ----------------------------------------
  Sum of atomic charges =    -0.000000

 -----------------------------------------------------------------
                    Cartesian Multipole Moments
 -----------------------------------------------------------------
    Charge (ESU x 10^10)
                -0.0000
    Dipole Moment (Debye)
         X      -0.0000      Y      -0.0000      Z       0.0001
       Tot       0.0001
    Quadrupole Moments (Debye-Ang)
        XX     -64.0494     XY       0.0006     YY     -37.6367
        XZ       0.0041     YZ      -0.0012     ZZ     -46.0485
    Octopole Moments (Debye-Ang^2)
       XXX      -0.0000    XXY      -0.0010    XYY      -0.0000
       YYY       0.0015    XXZ       0.0006    XYZ      -0.0001
       YYZ       0.0001    XZZ      -0.0000    YZZ      -0.0000
       ZZZ      -0.0002
    Hexadecapole Moments (Debye-Ang^3)
      XXXX    -943.8447   XXXY      -0.0006   XXYY    -164.2039
      XYYY       0.0039   YYYY    -279.0345   XXXZ       0.0190
      XXYZ      -0.0031   XYYZ       0.0087   YYYZ      -0.0078
      XXZZ    -128.2321   XYZZ      -0.0011   YYZZ     -68.2681
      XZZZ      -0.0021   YZZZ      -0.0015   ZZZZ     -48.8881
 -----------------------------------------------------------------
 Calculating analytic gradient of the SCF energy
 Gradient of SCF Energy
            1           2           3           4           5           6
    1   0.0009951   0.0016146  -0.0055313   0.0077817   0.0017751   0.0009551
    2  -0.0009846   0.0001918   0.0000393   0.0000061  -0.0003048   0.0010294
    3   0.0000135  -0.0000048  -0.0000075  -0.0000060   0.0000176  -0.0000002
            7           8           9          10          11          12
    1  -0.0016930  -0.0009866   0.0055301  -0.0016951  -0.0009639  -0.0077817
    2  -0.0002034   0.0009897  -0.0000422   0.0002913  -0.0010239   0.0000111
    3   0.0000037  -0.0000124   0.0000099  -0.0000181  -0.0000004   0.0000048
 Max gradient component =       7.782E-03
 RMS gradient           =       2.368E-03
 Gradient time:  CPU 41.32 s  wall 41.33 s
 Geometry Optimization Parameters
   NAtoms,    NIC,     NZ,  NCons,   NDum,   NFix, NCnnct, MaxDiis
       12      78       0       0       0       0       0       0


** GEOMETRY OPTIMIZATION IN DELOCALIZED INTERNAL COORDINATES **
   Searching for a Minimum

   Optimization Cycle:   1

                       Coordinates (Angstroms)
     ATOM                X               Y               Z
      1  H         1.2599587000   -2.1825492000    0.0005547000
      2  C         0.6714087000   -1.2693205000    0.0001739000
      3  C         1.4451221000    0.0000457000    0.0001054000
      4  O         2.6700325000   -0.0000690000   -0.0001816000
      5  C         0.6716349000    1.2693260000    0.0002398000
      6  H         1.2596707000    2.1829114000    0.0002652000
      7  C        -0.6714370000    1.2692869000   -0.0001474000
      8  H        -1.2598930000    2.1825737000   -0.0005006000
      9  C        -1.4451231000   -0.0000562000   -0.0001008000
     10  C        -0.6716046000   -1.2693611000   -0.0002308000
     11  H        -1.2597368000   -2.1828866000   -0.0002691000
     12  O        -2.6700332000    0.0001222000    0.0001452000
   Point Group: c1    Number of degrees of freedom:    30


   Energy is   -381.561785624


 Attempting to Generate Delocalized Internal Coordinates

 30 Hessian modes will be used to form the next step
  Hessian Eigenvalues:
     0.010966    0.010966    0.010966    0.017631    0.017877    0.020982
     0.021098    0.023482    0.024178    0.160000    0.160000    0.160000
     0.160000    0.220000    0.228702    0.240000    0.250000    0.250000
     0.322156    0.330097    0.338288    0.338461    0.352232    0.352234
     0.352259    0.352261    0.529127    0.565285    0.932403    0.932404

 Minimum Search - Taking Simple RFO Step
 Searching for Lamda that Minimizes Along All modes
 Value Taken    Lamda =  -0.00023068
 Step Taken.  Stepsize is  0.019896

                             Maximum     Tolerance    Cnvgd?
         Gradient           0.008367      0.000300      NO
         Displacement       0.013733      0.001200      NO
         Energy change     *********      0.000001      NO


 New Cartesian Coordinates Obtained by Inverse Iteration

 Displacement from previous Coordinates is:  0.031581
 ----------------------------------------------------------------
             Standard Nuclear Orientation (Angstroms)
    I     Atom           X                Y                Z
 ----------------------------------------------------------------
    1      H       1.2559639423    -2.1808585692     0.0003560253
    2      C       0.6697194040    -1.2685860391     0.0002062716
    3      C       1.4408087486     0.0000518968     0.0001300875
    4      O       2.6613038366    -0.0000472740    -0.0000321738
    5      C       0.6697722175     1.2686356303     0.0001050674
    6      H       1.2557736992     2.1810613936     0.0001866216
    7      C      -0.6697235415     1.2685819887    -0.0001895813
    8      H      -1.2559277484     2.1808786170    -0.0003209822
    9      C      -1.4408089700    -0.0000459555    -0.0001438923
   10      C      -0.6697675887    -1.2686401408    -0.0000953218
   11      H      -1.2558103651    -2.1810412160    -0.0001702431
   12      O      -2.6613037346     0.0000329683     0.0000220212
 ----------------------------------------------------------------
 Nuclear Repulsion Energy =   322.6874969883 hartrees
 There are       28 alpha and       28 beta electrons
 Applying Cartesian multipole field
    Component          Value
    ---------          -----
     (2,0,0)        1.00000E-11
     (0,2,0)        2.00000E-11
     (0,0,2)       -3.00000E-11
 Nucleus-field energy     =     0.0000000097 hartrees
 Requested basis set is 6-311++G(d,p)
 There are 68 shells and 204 basis functions
 A cutoff of  1.0D-11 yielded   2191 shell pairs
 There are     20161 function pairs (     21784 Cartesian)
 Smallest overlap matrix eigenvalue = 2.45E-06

 Q-Chem warning in module /home/taweetham/qchem/stvman/mkSTV.C, line 257:

 Overlap eigenvalue is smaller than square root of threshold

 Guess MOs from SCF MO coefficient file
 Reading MOs from coefficient file
 Reading MOs from coefficient file
 A restricted hybrid HF-DFT SCF calculation will be
 performed using Pulay DIIS extrapolation
 Exchange:     0.2000 Hartree-Fock + 0.0800 Slater + 0.7200 B88
 Correlation:  0.1900 VWN1RPA + 0.8100 LYP
 Using SG-1 standard quadrature grid
 SCF converges when DIIS error is below 1.0E-08
 Geometry optimization detected.  Setting ReadMinima to 0
 Setting SaveMinima to 0
 ---------------------------------------
  Cycle       Energy         DIIS Error
 ---------------------------------------
    1    -381.5753035216      2.53E-04
    2    -381.5618778466      6.48E-05
    3    -381.5618395606      1.18E-04
    4    -381.5618969320      2.16E-05
    5    -381.5618986352      2.99E-06
    6    -381.5618983512      8.24E-07
    7    -381.5618983021      2.56E-07
    8    -381.5618983492      4.17E-08
    9    -381.5618983550      3.22E-08
   10    -381.5618983534      4.20E-09 Convergence criterion met
 ---------------------------------------
 SCF time:  CPU 89.53 s  wall 89.64 s
 SCF   energy in the final basis set = -381.5618983534
 Total energy in the final basis set = -381.5618983534

 --------------------------------------------------------------

                    Orbital Energies (a.u.)
 --------------------------------------------------------------

 Alpha MOs
 -- Occupied --
-19.149 -19.149 -10.294 -10.294 -10.225 -10.225 -10.224 -10.224
 -1.079  -1.077  -0.876  -0.808  -0.721  -0.655  -0.621  -0.531
 -0.523  -0.499  -0.478  -0.459  -0.456  -0.437  -0.427  -0.416
 -0.322  -0.319  -0.296  -0.287
 -- Virtual --
 -0.145  -0.047  -0.012  -0.010   0.001   0.017   0.031   0.034
  0.047   0.063   0.070   0.073   0.077   0.095   0.106   0.108
  0.110   0.120   0.120   0.122   0.125   0.130   0.133   0.143
  0.144   0.173   0.182   0.183   0.191   0.200   0.205   0.206
  0.241   0.242   0.243   0.252   0.257   0.288   0.302   0.302
  0.303   0.313   0.322   0.346   0.354   0.366   0.379   0.383
  0.393   0.412   0.481   0.487   0.495   0.503   0.523   0.535
  0.544   0.556   0.577   0.582   0.587   0.594   0.614   0.646
  0.693   0.733   0.744   0.759   0.780   0.783   0.835   0.853
  0.858   0.859   0.893   0.900   0.910   0.939   0.960   0.984
  0.991   1.027   1.067   1.080   1.099   1.130   1.186   1.210
  1.220   1.250   1.255   1.284   1.357   1.409   1.446   1.466
  1.508   1.547   1.557   1.580   1.581   1.632   1.664   1.665
  1.709   1.715   1.759   1.774   1.804   1.851   1.877   1.886
  1.901   1.912   1.981   2.039   2.068   2.075   2.130   2.135
  2.198   2.199   2.355   2.415   2.485   2.551   2.556   2.607
  2.619   2.676   2.676   2.682   2.686   2.708   2.714   2.775
  2.793   2.891   2.893   2.918   2.921   2.937   2.965   2.984
  3.125   3.145   3.180   3.307   3.333   3.409   3.427   3.478
  3.553   3.583   3.592   3.699   3.946   4.048   4.068   4.074
  4.156   4.666   5.001   5.030   5.165   5.197   5.674   5.756
 23.636  23.747  23.818  23.880  24.172  24.225  49.954  50.007
 --------------------------------------------------------------

          Ground-State Mulliken Net Atomic Charges

     Atom                 Charge (a.u.)
  ----------------------------------------
      1 H                     0.226062
      2 C                     0.130948
      3 C                    -0.482139
      4 O                    -0.231775
      5 C                     0.130856
      6 H                     0.226047
      7 C                     0.130980
      8 H                     0.226060
      9 C                    -0.482138
     10 C                     0.130825
     11 H                     0.226049
     12 O                    -0.231775
  ----------------------------------------
  Sum of atomic charges =    -0.000000

 -----------------------------------------------------------------
                    Cartesian Multipole Moments
 -----------------------------------------------------------------
    Charge (ESU x 10^10)
                -0.0000
    Dipole Moment (Debye)
         X      -0.0000      Y       0.0001      Z       0.0000
       Tot       0.0001
    Quadrupole Moments (Debye-Ang)
        XX     -63.9184     XY       0.0002     YY     -37.6310
        XZ       0.0020     YZ      -0.0003     ZZ     -45.9839
    Octopole Moments (Debye-Ang^2)
       XXX      -0.0000    XXY      -0.0001    XYY      -0.0000
       YYY       0.0009    XXZ       0.0002    XYZ      -0.0000
       YYZ       0.0001    XZZ      -0.0000    YZZ       0.0001
       ZZZ      -0.0002
    Hexadecapole Moments (Debye-Ang^3)
      XXXX    -936.9948   XXXY      -0.0019   XXYY    -163.4770
      XYYY       0.0015   YYYY    -278.6008   XXXZ      -0.0055
      XXYZ       0.0014   XYYZ       0.0013   YYYZ       0.0030
      XXZZ    -127.3476   XYZZ      -0.0005   YYZZ     -68.1003
      XZZZ      -0.0121   YZZZ       0.0059   ZZZZ     -48.7464
 -----------------------------------------------------------------
 Calculating analytic gradient of the SCF energy
 Gradient of SCF Energy
            1           2           3           4           5           6
    1  -0.0000529   0.0000618  -0.0016628   0.0007329   0.0001034  -0.0000714
    2   0.0000122   0.0001722   0.0000270  -0.0000085  -0.0002058  -0.0000020
    3   0.0000010   0.0000046   0.0000023  -0.0000049   0.0000040   0.0000011
            7           8           9          10          11          12
    1  -0.0000741   0.0000567   0.0016622  -0.0000907   0.0000675  -0.0007326
    2  -0.0001762  -0.0000110  -0.0000187   0.0002012   0.0000034   0.0000062
    3  -0.0000025  -0.0000010  -0.0000077  -0.0000020  -0.0000015   0.0000066
 Max gradient component =       1.663E-03
 RMS gradient           =       4.343E-04
 Gradient time:  CPU 41.57 s  wall 41.61 s
 Geometry Optimization Parameters
   NAtoms,    NIC,     NZ,  NCons,   NDum,   NFix, NCnnct, MaxDiis
       12      78       0       0       0       0       0       0

 Cartesian Hessian Update
 Hessian Updated using BFGS Update


** GEOMETRY OPTIMIZATION IN DELOCALIZED INTERNAL COORDINATES **
   Searching for a Minimum

   Optimization Cycle:   2

                       Coordinates (Angstroms)
     ATOM                X               Y               Z
      1  H         1.2559639423   -2.1808585692    0.0003560253
      2  C         0.6697194040   -1.2685860391    0.0002062716
      3  C         1.4408087486    0.0000518968    0.0001300875
      4  O         2.6613038366   -0.0000472740   -0.0000321738
      5  C         0.6697722175    1.2686356303    0.0001050674
      6  H         1.2557736992    2.1810613936    0.0001866216
      7  C        -0.6697235415    1.2685819887   -0.0001895813
      8  H        -1.2559277484    2.1808786170   -0.0003209822
      9  C        -1.4408089700   -0.0000459555   -0.0001438923
     10  C        -0.6697675887   -1.2686401408   -0.0000953218
     11  H        -1.2558103651   -2.1810412160   -0.0001702431
     12  O        -2.6613037346    0.0000329683    0.0000220212
   Point Group: c1    Number of degrees of freedom:    30


   Energy is   -381.561898353

 Hessian Updated using BFGS Update

 26 Hessian modes will be used to form the next step
  Hessian Eigenvalues:
     0.010966    0.010966    0.010966    0.017631    0.020982    0.021098
     0.023482    0.024178    0.159979    0.160717    0.219998    0.245736
     0.249998    0.250002    0.322156    0.330096    0.338358    0.343811
     0.352233    0.352247    0.352260    0.364769    0.529125    0.598043
     0.831778    0.932404

 Minimum Search - Taking Simple RFO Step
 Searching for Lamda that Minimizes Along All modes
 Value Taken    Lamda =  -0.00000598
 Step Taken.  Stepsize is  0.004093

                             Maximum     Tolerance    Cnvgd?
         Gradient           0.001029      0.000300      NO
         Displacement       0.002513      0.001200      NO
         Energy change     -0.000113      0.000001      NO


 New Cartesian Coordinates Obtained by Inverse Iteration

 Displacement from previous Coordinates is:  0.004208
 ----------------------------------------------------------------
             Standard Nuclear Orientation (Angstroms)
    I     Atom           X                Y                Z
 ----------------------------------------------------------------
    1      H       1.2560199422    -2.1809197761     0.0002607105
    2      C       0.6699052562    -1.2685580898     0.0001599392
    3      C       1.4421248442     0.0000446380     0.0000997181
    4      O       2.6620995634     0.0000072582     0.0000946313
    5      C       0.6699031129     1.2686069090     0.0000609892
    6      H       1.2558961659     2.1810455067     0.0000980554
    7      C      -0.6699061275     1.2685587220    -0.0001440833
    8      H      -1.2560047097     2.1809305788    -0.0002648393
    9      C      -1.4421249645    -0.0000392872    -0.0000469288
   10      C      -0.6699021471    -1.2686063956    -0.0000473525
   11      H      -1.2559114932    -2.1810346741    -0.0001074809
   12      O      -2.6620995427    -0.0000120897    -0.0001094589
 ----------------------------------------------------------------
 Nuclear Repulsion Energy =   322.6278543306 hartrees
 There are       28 alpha and       28 beta electrons
 Applying Cartesian multipole field
    Component          Value
    ---------          -----
     (2,0,0)        1.00000E-11
     (0,2,0)        2.00000E-11
     (0,0,2)       -3.00000E-11
 Nucleus-field energy     =     0.0000000097 hartrees
 Requested basis set is 6-311++G(d,p)
 There are 68 shells and 204 basis functions
 A cutoff of  1.0D-11 yielded   2191 shell pairs
 There are     20161 function pairs (     21784 Cartesian)
 Smallest overlap matrix eigenvalue = 2.46E-06

 Q-Chem warning in module /home/taweetham/qchem/stvman/mkSTV.C, line 257:

 Overlap eigenvalue is smaller than square root of threshold

 Guess MOs from SCF MO coefficient file
 Reading MOs from coefficient file
 Reading MOs from coefficient file
 A restricted hybrid HF-DFT SCF calculation will be
 performed using Pulay DIIS extrapolation
 Exchange:     0.2000 Hartree-Fock + 0.0800 Slater + 0.7200 B88
 Correlation:  0.1900 VWN1RPA + 0.8100 LYP
 Using SG-1 standard quadrature grid
 SCF converges when DIIS error is below 1.0E-08
 Geometry optimization detected.  Setting ReadMinima to 0
 Setting SaveMinima to 0
 ---------------------------------------
  Cycle       Energy         DIIS Error
 ---------------------------------------
    1    -381.5619864227      3.88E-05
    2    -381.5619009878      1.80E-05
    3    -381.5618983337      3.14E-05
    4    -381.5619022284      2.98E-06
    5    -381.5619025823      1.07E-06
    6    -381.5619025498      1.72E-07
    7    -381.5619025211      3.24E-08
    8    -381.5619025258      2.20E-08
    9    -381.5619025271      2.28E-09 Convergence criterion met
 ---------------------------------------
 SCF time:  CPU 78.57 s  wall 78.72 s
 SCF   energy in the final basis set = -381.5619025271
 Total energy in the final basis set = -381.5619025271

 --------------------------------------------------------------

                    Orbital Energies (a.u.)
 --------------------------------------------------------------

 Alpha MOs
 -- Occupied --
-19.149 -19.149 -10.294 -10.294 -10.225 -10.225 -10.224 -10.224
 -1.079  -1.077  -0.876  -0.808  -0.721  -0.655  -0.621  -0.531
 -0.523  -0.499  -0.478  -0.459  -0.456  -0.437  -0.427  -0.416
 -0.322  -0.319  -0.296  -0.287
 -- Virtual --
 -0.145  -0.047  -0.012  -0.010   0.001   0.017   0.031   0.034
  0.047   0.063   0.070   0.073   0.077   0.095   0.106   0.108
  0.110   0.120   0.120   0.122   0.124   0.130   0.133   0.143
  0.144   0.173   0.182   0.183   0.191   0.200   0.205   0.206
  0.241   0.242   0.243   0.252   0.257   0.288   0.301   0.302
  0.303   0.313   0.322   0.346   0.354   0.366   0.378   0.382
  0.394   0.412   0.481   0.487   0.495   0.503   0.523   0.535
  0.544   0.556   0.577   0.582   0.587   0.594   0.614   0.646
  0.693   0.733   0.744   0.759   0.780   0.782   0.835   0.854
  0.858   0.859   0.893   0.900   0.910   0.939   0.960   0.984
  0.991   1.027   1.067   1.080   1.099   1.130   1.186   1.209
  1.219   1.250   1.254   1.283   1.357   1.409   1.446   1.466
  1.508   1.547   1.557   1.580   1.581   1.631   1.664   1.665
  1.709   1.714   1.759   1.773   1.804   1.850   1.876   1.886
  1.901   1.912   1.981   2.039   2.069   2.075   2.129   2.135
  2.197   2.199   2.354   2.415   2.484   2.551   2.556   2.607
  2.618   2.676   2.676   2.682   2.686   2.708   2.714   2.775
  2.793   2.891   2.893   2.918   2.921   2.937   2.964   2.983
  3.125   3.144   3.180   3.308   3.334   3.408   3.426   3.477
  3.553   3.583   3.593   3.699   3.946   4.047   4.067   4.074
  4.156   4.664   5.001   5.030   5.165   5.197   5.674   5.756
 23.637  23.747  23.818  23.880  24.171  24.224  49.955  50.007
 --------------------------------------------------------------

          Ground-State Mulliken Net Atomic Charges

     Atom                 Charge (a.u.)
  ----------------------------------------
      1 H                     0.226007
      2 C                     0.130483
      3 C                    -0.481432
      4 O                    -0.231498
      5 C                     0.130440
      6 H                     0.226000
      7 C                     0.130496
      8 H                     0.226006
      9 C                    -0.481432
     10 C                     0.130426
     11 H                     0.226001
     12 O                    -0.231498
  ----------------------------------------
  Sum of atomic charges =    -0.000000

 -----------------------------------------------------------------
                    Cartesian Multipole Moments
 -----------------------------------------------------------------
    Charge (ESU x 10^10)
                -0.0000
    Dipole Moment (Debye)
         X       0.0000      Y       0.0000      Z       0.0001
       Tot       0.0001
    Quadrupole Moments (Debye-Ang)
        XX     -63.9021     XY      -0.0001     YY     -37.6454
        XZ       0.0000     YZ      -0.0003     ZZ     -45.9873
    Octopole Moments (Debye-Ang^2)
       XXX       0.0000    XXY      -0.0001    XYY      -0.0000
       YYY       0.0003    XXZ       0.0001    XYZ      -0.0000
       YYZ      -0.0005    XZZ      -0.0000    YZZ      -0.0000
       ZZZ      -0.0010
    Hexadecapole Moments (Debye-Ang^3)
      XXXX    -937.5040   XXXY      -0.0058   XXYY    -163.5659
      XYYY      -0.0017   YYYY    -278.7132   XXXZ      -0.0241
      XXYZ       0.0014   XYYZ      -0.0024   YYYZ       0.0030
      XXZZ    -127.4166   XYZZ      -0.0010   YYZZ     -68.1152
      XZZZ      -0.0180   YZZZ       0.0059   ZZZZ     -48.7572
 -----------------------------------------------------------------
 Calculating analytic gradient of the SCF energy
 Gradient of SCF Energy
            1           2           3           4           5           6
    1  -0.0000211   0.0001959  -0.0005108   0.0002156   0.0002111  -0.0000277
    2   0.0000480   0.0000501   0.0000128  -0.0000043  -0.0000603  -0.0000442
    3   0.0000020   0.0000066  -0.0000117   0.0000013   0.0000060   0.0000022
            7           8           9          10          11          12
    1  -0.0001987   0.0000224   0.0005105  -0.0002082   0.0000264  -0.0002154
    2  -0.0000522  -0.0000473  -0.0000086   0.0000581   0.0000450   0.0000029
    3  -0.0000118  -0.0000012   0.0000259  -0.0000113  -0.0000016  -0.0000064
 Max gradient component =       5.108E-04
 RMS gradient           =       1.495E-04
 Gradient time:  CPU 41.27 s  wall 41.27 s
 Geometry Optimization Parameters
   NAtoms,    NIC,     NZ,  NCons,   NDum,   NFix, NCnnct, MaxDiis
       12      78       0       0       0       0       0       0

 Cartesian Hessian Update
 Hessian Updated using BFGS Update


** GEOMETRY OPTIMIZATION IN DELOCALIZED INTERNAL COORDINATES **
   Searching for a Minimum

   Optimization Cycle:   3

                       Coordinates (Angstroms)
     ATOM                X               Y               Z
      1  H         1.2560199422   -2.1809197761    0.0002607105
      2  C         0.6699052562   -1.2685580898    0.0001599392
      3  C         1.4421248442    0.0000446380    0.0000997181
      4  O         2.6620995634    0.0000072582    0.0000946313
      5  C         0.6699031129    1.2686069090    0.0000609892
      6  H         1.2558961659    2.1810455067    0.0000980554
      7  C        -0.6699061275    1.2685587220   -0.0001440833
      8  H        -1.2560047097    2.1809305788   -0.0002648393
      9  C        -1.4421249645   -0.0000392872   -0.0000469288
     10  C        -0.6699021471   -1.2686063956   -0.0000473525
     11  H        -1.2559114932   -2.1810346741   -0.0001074809
     12  O        -2.6620995427   -0.0000120897   -0.0001094589
   Point Group: c1    Number of degrees of freedom:    30


   Energy is   -381.561902527

 Hessian Updated using BFGS Update

 30 Hessian modes will be used to form the next step
  Hessian Eigenvalues:
     0.010965    0.010966    0.010994    0.017616    0.017877    0.020982
     0.021098    0.023482    0.024178    0.159791    0.160000    0.160000
     0.162123    0.203874    0.220091    0.228702    0.250000    0.250000
     0.302995    0.322156    0.330097    0.338374    0.352233    0.352246
     0.352260    0.352762    0.529125    0.635100    0.792679    0.932404

 Minimum Search - Taking Simple RFO Step
 Searching for Lamda that Minimizes Along All modes
 Value Taken    Lamda =   0.00000000
 Step Taken.  Stepsize is  0.002367

                             Maximum     Tolerance    Cnvgd?
         Gradient           0.000364      0.000300      NO
         Displacement       0.001447      0.001200      NO
         Energy change     -0.000004      0.000001      NO


 New Cartesian Coordinates Obtained by Inverse Iteration

 Displacement from previous Coordinates is:  0.002124
 ----------------------------------------------------------------
             Standard Nuclear Orientation (Angstroms)
    I     Atom           X                Y                Z
 ----------------------------------------------------------------
    1      H       1.2558466589    -2.1812180387     0.0002707611
    2      C       0.6698941071    -1.2686483437     0.0001343192
    3      C       1.4426560610     0.0000346020     0.0001413648
    4      O       2.6623902115     0.0000441791     0.0000874057
    5      C       0.6698544324     1.2686863735     0.0000410919
    6      H       1.2557585680     2.1812867370     0.0001083807
    7      C      -0.6698941192     1.2686517995    -0.0001370290
    8      H      -1.2558454163     2.1812224897    -0.0001760499
    9      C      -1.4426560262    -0.0000304451    -0.0003253381
   10      C      -0.6698544703    -1.2686829432    -0.0000436334
   11      H      -1.2557599206    -2.1812823633    -0.0000130927
   12      O      -2.6623901864    -0.0000407468    -0.0000342803
 ----------------------------------------------------------------
 Nuclear Repulsion Energy =   322.5997395884 hartrees
 There are       28 alpha and       28 beta electrons
 Applying Cartesian multipole field
    Component          Value
    ---------          -----
     (2,0,0)        1.00000E-11
     (0,2,0)        2.00000E-11
     (0,0,2)       -3.00000E-11
 Nucleus-field energy     =     0.0000000097 hartrees
 Requested basis set is 6-311++G(d,p)
 There are 68 shells and 204 basis functions
 A cutoff of  1.0D-11 yielded   2191 shell pairs
 There are     20161 function pairs (     21784 Cartesian)
 Smallest overlap matrix eigenvalue = 2.46E-06

 Q-Chem warning in module /home/taweetham/qchem/stvman/mkSTV.C, line 257:

 Overlap eigenvalue is smaller than square root of threshold

 Guess MOs from SCF MO coefficient file
 Reading MOs from coefficient file
 Reading MOs from coefficient file
 A restricted hybrid HF-DFT SCF calculation will be
 performed using Pulay DIIS extrapolation
 Exchange:     0.2000 Hartree-Fock + 0.0800 Slater + 0.7200 B88
 Correlation:  0.1900 VWN1RPA + 0.8100 LYP
 Using SG-1 standard quadrature grid
 SCF converges when DIIS error is below 1.0E-08
 Geometry optimization detected.  Setting ReadMinima to 0
 Setting SaveMinima to 0
 ---------------------------------------
  Cycle       Energy         DIIS Error
 ---------------------------------------
    1    -381.5618763152      2.22E-05
    2    -381.5619026927      7.49E-06
    3    -381.5619020796      1.49E-05
    4    -381.5619027836      1.19E-06
    5    -381.5619028699      4.70E-07
    6    -381.5619028407      8.69E-08
    7    -381.5619028213      2.33E-08
    8    -381.5619028258      1.14E-08
    9    -381.5619028268      2.84E-09 Convergence criterion met
 ---------------------------------------
 SCF time:  CPU 77.27 s  wall 77.40 s
 SCF   energy in the final basis set = -381.5619028268
 Total energy in the final basis set = -381.5619028268

 --------------------------------------------------------------

                    Orbital Energies (a.u.)
 --------------------------------------------------------------

 Alpha MOs
 -- Occupied --
-19.149 -19.149 -10.294 -10.294 -10.225 -10.225 -10.224 -10.224
 -1.079  -1.077  -0.876  -0.808  -0.721  -0.655  -0.621  -0.531
 -0.523  -0.499  -0.478  -0.459  -0.456  -0.438  -0.427  -0.416
 -0.323  -0.319  -0.296  -0.287
 -- Virtual --
 -0.145  -0.047  -0.012  -0.010   0.001   0.017   0.031   0.034
  0.047   0.063   0.070   0.073   0.077   0.095   0.106   0.108
  0.110   0.120   0.120   0.122   0.124   0.130   0.133   0.143
  0.144   0.173   0.182   0.183   0.191   0.200   0.205   0.206
  0.241   0.242   0.243   0.252   0.257   0.288   0.301   0.302
  0.303   0.313   0.322   0.346   0.353   0.366   0.378   0.382
  0.394   0.412   0.481   0.487   0.495   0.503   0.523   0.535
  0.544   0.556   0.577   0.582   0.587   0.594   0.614   0.646
  0.693   0.733   0.744   0.759   0.780   0.782   0.835   0.854
  0.858   0.859   0.893   0.900   0.910   0.939   0.960   0.984
  0.991   1.027   1.067   1.080   1.099   1.130   1.186   1.209
  1.219   1.250   1.254   1.283   1.357   1.409   1.446   1.466
  1.508   1.547   1.557   1.580   1.581   1.631   1.664   1.665
  1.709   1.714   1.759   1.773   1.804   1.850   1.876   1.886
  1.901   1.912   1.981   2.039   2.069   2.075   2.129   2.134
  2.197   2.198   2.354   2.415   2.484   2.550   2.556   2.607
  2.618   2.676   2.676   2.682   2.686   2.708   2.714   2.775
  2.793   2.891   2.893   2.918   2.921   2.937   2.964   2.983
  3.124   3.144   3.180   3.308   3.334   3.409   3.425   3.477
  3.553   3.583   3.593   3.699   3.946   4.047   4.067   4.074
  4.156   4.664   5.001   5.030   5.165   5.197   5.674   5.755
 23.637  23.746  23.817  23.880  24.171  24.224  49.955  50.007
 --------------------------------------------------------------

          Ground-State Mulliken Net Atomic Charges

     Atom                 Charge (a.u.)
  ----------------------------------------
      1 H                     0.225973
      2 C                     0.130376
      3 C                    -0.481345
      4 O                    -0.231342
      5 C                     0.130366
      6 H                     0.225972
      7 C                     0.130377
      8 H                     0.225973
      9 C                    -0.481344
     10 C                     0.130364
     11 H                     0.225972
     12 O                    -0.231342
  ----------------------------------------
  Sum of atomic charges =     0.000000

 -----------------------------------------------------------------
                    Cartesian Multipole Moments
 -----------------------------------------------------------------
    Charge (ESU x 10^10)
                 0.0000
    Dipole Moment (Debye)
         X      -0.0000      Y       0.0000      Z      -0.0002
       Tot       0.0002
    Quadrupole Moments (Debye-Ang)
        XX     -63.8957     XY      -0.0004     YY     -37.6494
        XZ       0.0008     YZ      -0.0003     ZZ     -45.9886
    Octopole Moments (Debye-Ang^2)
       XXX      -0.0000    XXY      -0.0001    XYY      -0.0000
       YYY      -0.0002    XXZ      -0.0006    XYZ       0.0000
       YYZ       0.0016    XZZ      -0.0000    YZZ      -0.0001
       ZZZ       0.0015
    Hexadecapole Moments (Debye-Ang^3)
      XXXX    -937.6595   XXXY      -0.0081   XXYY    -163.6107
      XYYY      -0.0036   YYYY    -278.7828   XXXZ      -0.0241
      XXYZ       0.0013   XYYZ      -0.0050   YYYZ       0.0027
      XXZZ    -127.4382   XYZZ      -0.0012   YYZZ     -68.1306
      XZZZ      -0.0204   YZZZ       0.0057   ZZZZ     -48.7605
 -----------------------------------------------------------------
 Calculating analytic gradient of the SCF energy
 Gradient of SCF Energy
            1           2           3           4           5           6
    1   0.0000008   0.0000152   0.0000013  -0.0000022   0.0000171   0.0000002
    2   0.0000010  -0.0000064   0.0000025  -0.0000010   0.0000070  -0.0000007
    3  -0.0000046  -0.0000028   0.0000215  -0.0000074  -0.0000028  -0.0000046
            7           8           9          10          11          12
    1  -0.0000152  -0.0000008  -0.0000012  -0.0000171  -0.0000003   0.0000022
    2   0.0000061  -0.0000008  -0.0000019  -0.0000073   0.0000008   0.0000009
    3   0.0000246   0.0000017  -0.0000800   0.0000246   0.0000018   0.0000281
 Max gradient component =       8.003E-05
 RMS gradient           =       1.686E-05
 Gradient time:  CPU 41.49 s  wall 41.49 s
 Geometry Optimization Parameters
   NAtoms,    NIC,     NZ,  NCons,   NDum,   NFix, NCnnct, MaxDiis
       12      78       0       0       0       0       0       0

 Cartesian Hessian Update
 Hessian Updated using BFGS Update


** GEOMETRY OPTIMIZATION IN DELOCALIZED INTERNAL COORDINATES **
   Searching for a Minimum

   Optimization Cycle:   4

                       Coordinates (Angstroms)
     ATOM                X               Y               Z
      1  H         1.2558466589   -2.1812180387    0.0002707611
      2  C         0.6698941071   -1.2686483437    0.0001343192
      3  C         1.4426560610    0.0000346020    0.0001413648
      4  O         2.6623902115    0.0000441791    0.0000874057
      5  C         0.6698544324    1.2686863735    0.0000410919
      6  H         1.2557585680    2.1812867370    0.0001083807
      7  C        -0.6698941192    1.2686517995   -0.0001370290
      8  H        -1.2558454163    2.1812224897   -0.0001760499
      9  C        -1.4426560262   -0.0000304451   -0.0003253381
     10  C        -0.6698544703   -1.2686829432   -0.0000436334
     11  H        -1.2557599206   -2.1812823633   -0.0000130927
     12  O        -2.6623901864   -0.0000407468   -0.0000342803
   Point Group: c1    Number of degrees of freedom:    30


   Energy is   -381.561902827

 Hessian Updated using BFGS Update

 30 Hessian modes will be used to form the next step
  Hessian Eigenvalues:
     0.010966    0.010966    0.011560    0.017877    0.018254    0.020982
     0.021110    0.023482    0.024365    0.159572    0.160000    0.160000
     0.161712    0.193628    0.220153    0.228702    0.249999    0.250001
     0.306604    0.322156    0.330098    0.338399    0.352233    0.352239
     0.352260    0.352365    0.529125    0.634882    0.791717    0.932404

 Minimum Search - Taking Simple RFO Step
 Searching for Lamda that Minimizes Along All modes
 Value Taken    Lamda =   0.00000000
 Step Taken.  Stepsize is  0.002907

                             Maximum     Tolerance    Cnvgd?
         Gradient           0.000029      0.000300     YES
         Displacement       0.001919      0.001200      NO
         Energy change     -0.000000      0.000001     YES


                       Distance Matrix (Angstroms)
             H (  1)   C (  2)   C (  3)   O (  4)   C (  5)   H (  6)
   C (  2)  1.084492
   C (  3)  2.189238  1.485502
   O (  4)  2.595432  2.362122  1.219734
   C (  5)  3.499318  2.537335  1.485496  2.362129
   H (  6)  4.362505  3.499327  2.189245  2.595464  1.084492
   C (  7)  3.950959  2.869307  2.464195  3.565597  1.339749  2.130972
   H (  8)  5.033834  3.950960  3.469797  4.484430  2.130972  2.511604
   C (  9)  3.469798  2.464196  2.885312  4.105046  2.464212  3.469811
   C ( 10)  2.130973  1.339749  2.464213  3.565603  2.869331  3.950984
   H ( 11)  2.511607  2.130973  3.469812  4.484427  3.950984  5.033859
   O ( 12)  4.484430  3.565597  4.105046  5.324780  3.565603  4.484426
             C (  7)   H (  8)   C (  9)   C ( 10)   H ( 11)
   H (  8)  1.084493
   C (  9)  1.485502  2.189238
   C ( 10)  2.537335  3.499319  1.485497
   H ( 11)  3.499326  4.362505  2.189244  1.084492
   O ( 12)  2.362122  2.595434  1.219734  2.362129  2.595462

 Final energy is   -381.56190282679836     


 ******************************
 **  OPTIMIZATION CONVERGED  **
 ******************************

                       Coordinates (Angstroms)
     ATOM                X               Y               Z
      1  H         1.2558466589   -2.1812180387    0.0002707611
      2  C         0.6698941071   -1.2686483437    0.0001343192
      3  C         1.4426560610    0.0000346020    0.0001413648
      4  O         2.6623902115    0.0000441791    0.0000874057
      5  C         0.6698544324    1.2686863735    0.0000410919
      6  H         1.2557585680    2.1812867370    0.0001083807
      7  C        -0.6698941192    1.2686517995   -0.0001370290
      8  H        -1.2558454163    2.1812224897   -0.0001760499
      9  C        -1.4426560262   -0.0000304451   -0.0003253381
     10  C        -0.6698544703   -1.2686829432   -0.0000436334
     11  H        -1.2557599206   -2.1812823633   -0.0000130927
     12  O        -2.6623901864   -0.0000407468   -0.0000342803

Z-matrix Print:
$molecule
0 1
C 
O  1 1.219734
C  1 1.485496 2 121.347313
H  3 1.084492 1 115.951120 2 -0.011160 0
C  3 1.339749 1 121.346284 2 179.988113 0
H  5 1.084493 3 122.702582 1 179.997670 0
C  5 1.485502 3 121.347322 1 -0.003753 0
O  7 1.219734 5 121.346323 3 179.975072 0
C  7 1.485497 5 117.306409 3 0.011483 0
H  9 1.084492 7 115.951052 5 179.989710 0
C  9 1.339749 7 121.346267 5 -0.011491 0
H  11 1.084492 9 122.702665 7 -179.995593 0
$end


 --------------------------------------------------------------

                    Orbital Energies (a.u.)
 --------------------------------------------------------------

 Alpha MOs
 -- Occupied --
-19.149 -19.149 -10.294 -10.294 -10.225 -10.225 -10.224 -10.224
 -1.079  -1.077  -0.876  -0.808  -0.721  -0.655  -0.621  -0.531
 -0.523  -0.499  -0.478  -0.459  -0.456  -0.438  -0.427  -0.416
 -0.323  -0.319  -0.296  -0.287
 -- Virtual --
 -0.145  -0.047  -0.012  -0.010   0.001   0.017   0.031   0.034
  0.047   0.063   0.070   0.073   0.077   0.095   0.106   0.108
  0.110   0.120   0.120   0.122   0.124   0.130   0.133   0.143
  0.144   0.173   0.182   0.183   0.191   0.200   0.205   0.206
  0.241   0.242   0.243   0.252   0.257   0.288   0.301   0.302
  0.303   0.313   0.322   0.346   0.353   0.366   0.378   0.382
  0.394   0.412   0.481   0.487   0.495   0.503   0.523   0.535
  0.544   0.556   0.577   0.582   0.587   0.594   0.614   0.646
  0.693   0.733   0.744   0.759   0.780   0.782   0.835   0.854
  0.858   0.859   0.893   0.900   0.910   0.939   0.960   0.984
  0.991   1.027   1.067   1.080   1.099   1.130   1.186   1.209
  1.219   1.250   1.254   1.283   1.357   1.409   1.446   1.466
  1.508   1.547   1.557   1.580   1.581   1.631   1.664   1.665
  1.709   1.714   1.759   1.773   1.804   1.850   1.876   1.886
  1.901   1.912   1.981   2.039   2.069   2.075   2.129   2.134
  2.197   2.198   2.354   2.415   2.484   2.550   2.556   2.607
  2.618   2.676   2.676   2.682   2.686   2.708   2.714   2.775
  2.793   2.891   2.893   2.918   2.921   2.937   2.964   2.983
  3.124   3.144   3.180   3.308   3.334   3.409   3.425   3.477
  3.553   3.583   3.593   3.699   3.946   4.047   4.067   4.074
  4.156   4.664   5.001   5.030   5.165   5.197   5.674   5.755
 23.637  23.746  23.817  23.880  24.171  24.224  49.955  50.007
 --------------------------------------------------------------

          Ground-State Mulliken Net Atomic Charges

     Atom                 Charge (a.u.)
  ----------------------------------------
      1 H                     0.225973
      2 C                     0.130376
      3 C                    -0.481345
      4 O                    -0.231342
      5 C                     0.130366
      6 H                     0.225972
      7 C                     0.130377
      8 H                     0.225973
      9 C                    -0.481344
     10 C                     0.130364
     11 H                     0.225972
     12 O                    -0.231342
  ----------------------------------------
  Sum of atomic charges =     0.000000

 -----------------------------------------------------------------
                    Cartesian Multipole Moments
 -----------------------------------------------------------------
    Charge (ESU x 10^10)
                 0.0000
    Dipole Moment (Debye)
         X      -0.0000      Y       0.0000      Z      -0.0002
       Tot       0.0002
    Quadrupole Moments (Debye-Ang)
        XX     -63.8957     XY      -0.0004     YY     -37.6494
        XZ       0.0008     YZ      -0.0003     ZZ     -45.9886
    Octopole Moments (Debye-Ang^2)
       XXX      -0.0000    XXY      -0.0001    XYY      -0.0000
       YYY      -0.0002    XXZ      -0.0006    XYZ       0.0000
       YYZ       0.0016    XZZ      -0.0000    YZZ      -0.0001
       ZZZ       0.0015
    Hexadecapole Moments (Debye-Ang^3)
      XXXX    -937.6595   XXXY      -0.0081   XXYY    -163.6107
      XYYY      -0.0036   YYYY    -278.7828   XXXZ      -0.0241
      XXYZ       0.0013   XYYZ      -0.0050   YYYZ       0.0027
      XXZZ    -127.4382   XYZZ      -0.0012   YYZZ     -68.1306
      XZZZ      -0.0204   YZZZ       0.0057   ZZZZ     -48.7605
 -----------------------------------------------------------------
Archival summary:
1\1\pikachu\OPT\ProcedureUnspecified\BasisUnspecified\264\cher\TueDec1315:10:242016TueDec1315:10:242016\0\\#,OPT,ProcedureUnspecified,BasisUnspecified,\\0,1\C\O,1,1.21973\C,1,1.4855,2,121.347\H,3,1.08449,1,115.951,2,-0.0111597,0\C,3,1.33975,1,121.346,2,179.988,0\H,5,1.08449,3,122.703,1,179.998,0\C,5,1.4855,3,121.347,1,-0.00375289,0\O,7,1.21973,5,121.346,3,179.975,0\C,7,1.4855,5,117.306,3,0.0114825,0\H,9,1.08449,7,115.951,5,179.99,0\C,9,1.33975,7,121.346,5,-0.0114908,0\H,11,1.08449,9,122.703,7,-179.996,0\\\@

 Total job time:  527.29s(wall), 526.62s(cpu) 
 Tue Dec 13 15:10:24 2016

        *************************************************************
        *                                                           *
        *  Thank you very much for using Q-Chem.  Have a nice day.  *
        *                                                           *
        *************************************************************


 
User input: 2 of 3 
 
pikachu 127.0.1
Q-Chem Developer Version! Running on 127.0.1.*
                  Welcome to Q-Chem
     A Quantum Leap Into The Future Of Chemistry


 Q-Chem 4.4, Q-Chem, Inc., Pleasanton, CA (2016)

 Y. Shao,  Z. Gan,  E. Epifanovsky,  A. T. B. Gilbert,  M. Wormit,  
 J. Kussmann,  A. W. Lange,  A. Behn,  J. Deng,  X. Feng,  D. Ghosh,  
 M. Goldey,  P. R. Horn,  L. D. Jacobson,  I. Kaliman,  F. Rob,  
 R. Z. Khaliullin,  T. Kus,  A. Landau,  J. Liu,  E. I. Proynov,  Y. M. Rhee,  
 R. M. Richard,  M. A. Rohrdanz,  R. P. Steele,  E. J. Sundstrom,  
 H. L. Woodcock III,  P. M. Zimmerman,  D. Zuev,  B. Albrecht,  E. Alguire,  
 B. Austin,  S. A. Baeppler,  G. J. O. Beran,  Y. A. Bernard,  E. Berquist,  
 K. Brandhorst,  K. B. Bravaya,  S. T. Brown,  D. Casanova,  C.-M. Chang,  
 Y. Chen,  S. H. Chien,  K. D. Closser,  M. P. Coons,  D. L. Crittenden,  
 S. Dasgupta,  M. Diedenhofen,  R. A. DiStasio Jr.,  H. Do,  A. D. Dutoi,  
 R. G. Edgar,  P.-T. Fang,  S. Fatehi,  Q. Feng,  L. Fusti-Molnar,  
 A. Ghysels,  A. Golubeva-Zadorozhnaya,  J. Gomes,  A. Gunina,  
 M. W. D. Hanson-Heine,  P. H. P. Harbach,  A. W. Hauser,  J. E. Herr,  
 E. G. Hohenstein,  Z. C. Holden,  K. Hui,  T.-C. Jagau,  H. Ji,  B. Kaduk,  
 K. Khistyaev,  Jaehoon Kim,  Jihan Kim,  R. A. King,  P. Klunzinger,  
 K. Koh,  D. Kosenkov,  T. Kowalczyk,  C. M. Krauter,  A. Kunitsa,  
 K. U. Lao,  A. Laurent,  K. V. Lawler,  J. Lee,  D. Lefrancois,  S. Lehtola,  
 S. V. Levchenko,  C. Y. Lin,  Y.-S. Lin,  F. Liu,  E. Livshits,  
 R. C. Lochan,  A. Luenser,  P. Manohar,  S. F. Manzer,  S.-P. Mao,  Y. Mao,  
 N. Mardirossian,  A. V. Marenich,  L. A. Martinez-Martinez,  S. A. Maurer,  
 N. J. Mayhall,  J.-M. Mewes,  A. F. Morrison,  K. Nanda,  T. S. Nguyen-Beck,  
 C. M. Oana,  R. Olivares-Amaya,  D. P. O'Neill,  J. A. Parkhill,  
 T. M. Perrine,  R. Peverati,  P. A. Pieniazek,  F. Plasser,  A. Prociuk,  
 D. R. Rehn,  E. Rosta,  N. J. Russ,  N. Sergueev,  S. M. Sharada,  
 S. Sharma,  D. W. Small,  A. Sodt,  T. Stauch,  T. Stein,  D. Stuck,  
 Y.-C. Su,  A. J. W. Thom,  T. Tsuchimochi,  L. Vogt,  O. Vydrov,  T. Wang,  
 M. A. Watson,  J. Wenzel,  A. White,  C. F. Williams,  V. Vanovschi,  
 K. Yao,  S. Yeganeh,  S. R. Yost,  Z.-Q. You,  I. Y. Zhang,  X. Zhang,  
 Y. Zhao,  B. R. Brooks,  G. K. L. Chan,  D. M. Chipman,  C. J. Cramer,  
 W. A. Goddard III,  M. S. Gordon,  W. J. Hehre,  A. Klamt,  
 H. F. Schaefer III,  M. W. Schmidt,  C. D. Sherrill,  D. G. Truhlar,  
 A. Warshel,  X. Xu,  A. Aspuru-Guzik,  R. Baer,  A. T. Bell,  N. A. Besley,  
 J.-D. Chai,  A. Dreuw,  B. D. Dunietz,  T. R. Furlani,  S. R. Gwaltney,  
 C.-P. Hsu,  Y. Jung,  J. Kong,  D. S. Lambrecht,  W. Liang,  C. Ochsenfeld,  
 V. A. Rassolov,  L. V. Slipchenko,  J. E. Subotnik,  T. Van Voorhis,  
 J. M. Herbert,  A. I. Krylov,  P. M. W. Gill,  M. Head-Gordon

 Contributors to earlier versions of Q-Chem not listed above: 
 R. D. Adamson,  J. Baker,  E. F. C. Byrd,  A. K. Chakraborty,  C.-L. Cheng,  
 H. Dachsel,  R. J. Doerksen,  G. Hawkins,  A. Heyden,  S. Hirata,  
 G. Kedziora,  F. J. Keil,  C. Kelley,  P. P. Korambath,  W. Kurlancheek,  
 A. M. Lee,  M. S. Lee,  D. Liotard,  I. Lotan,  P. E. Maslen,  N. Nair,  
 D. Neuhauser,  R. Olson,  B. Peters,  J. Ritchie,  N. E. Schultz,  
 N. Shenvi,  A. C. Simmonett,  K. S. Thanthiriwatte,  Q. Wu,  W. Zhang

 Please cite Q-Chem as follows:
 Y. Shao et al., Mol. Phys. 113, 184-215 (2015)
 DOI: 10.1080/00268976.2014.952696

 Q-Chem 4.4.2 for Intel X86 EM64T Linux

 Parts of Q-Chem use Armadillo 5.200.1 (Boston Tea Smuggler).
 http://arma.sourceforge.net/

 Q-Chem begins on Tue Dec 13 15:10:24 2016  


Host: 0

     Scratch files written to /scratch/cher/qchem5496//
The previous job contains 0 fragments, simply inherited here
FILE_GEOM_ORG=        593

Checking the input file for inconsistencies... 	...done.

--------------------------------------------------------------
User input:
--------------------------------------------------------------

$molecule
   read
$end

$rem
   BASIS 6-311++G**
   JOB_TYPE FREQUENCY
   METHOD B3LYP
   SYM_IGNORE  TRUE
$end

--------------------------------------------------------------
 ----------------------------------------------------------------
             Standard Nuclear Orientation (Angstroms)
    I     Atom           X                Y                Z
 ----------------------------------------------------------------
    1      H       1.2558466589    -2.1812180387     0.0002707611
    2      C       0.6698941071    -1.2686483437     0.0001343192
    3      C       1.4426560610     0.0000346020     0.0001413648
    4      O       2.6623902115     0.0000441791     0.0000874057
    5      C       0.6698544324     1.2686863735     0.0000410919
    6      H       1.2557585680     2.1812867370     0.0001083807
    7      C      -0.6698941192     1.2686517995    -0.0001370290
    8      H      -1.2558454163     2.1812224897    -0.0001760499
    9      C      -1.4426560262    -0.0000304451    -0.0003253381
   10      C      -0.6698544703    -1.2686829432    -0.0000436334
   11      H      -1.2557599206    -2.1812823633    -0.0000130927
   12      O      -2.6623901864    -0.0000407468    -0.0000342803
 ----------------------------------------------------------------
 Nuclear Repulsion Energy =   322.5997395884 hartrees
 There are       28 alpha and       28 beta electrons
 Requested basis set is 6-311++G(d,p)
 There are 68 shells and 204 basis functions

 Total QAlloc Memory Limit   2000 MB
 Mega-Array Size        61 MB
 MEM_STATIC part        62 MB

                       Distance Matrix (Angstroms)
             H (  1)   C (  2)   C (  3)   O (  4)   C (  5)   H (  6)
   C (  2)  1.084492
   C (  3)  2.189238  1.485502
   O (  4)  2.595432  2.362122  1.219734
   C (  5)  3.499318  2.537335  1.485496  2.362129
   H (  6)  4.362505  3.499327  2.189245  2.595464  1.084492
   C (  7)  3.950959  2.869307  2.464195  3.565597  1.339749  2.130972
   H (  8)  5.033834  3.950960  3.469797  4.484430  2.130972  2.511604
   C (  9)  3.469798  2.464196  2.885312  4.105046  2.464212  3.469811
   C ( 10)  2.130973  1.339749  2.464213  3.565603  2.869331  3.950984
   H ( 11)  2.511607  2.130973  3.469812  4.484427  3.950984  5.033859
   O ( 12)  4.484430  3.565597  4.105046  5.324780  3.565603  4.484426
             C (  7)   H (  8)   C (  9)   C ( 10)   H ( 11)
   H (  8)  1.084493
   C (  9)  1.485502  2.189238
   C ( 10)  2.537335  3.499319  1.485497
   H ( 11)  3.499326  4.362505  2.189244  1.084492
   O ( 12)  2.362122  2.595434  1.219734  2.362129  2.595462

 A cutoff of  1.0D-11 yielded   2191 shell pairs
 There are     20161 function pairs (     21784 Cartesian)

 -------------------------------------------------------
 OpenMP Integral Computing Module                       
 Release: version 1.0, May 2013, Q-Chem Inc. Pittsburgh 
 -------------------------------------------------------
 Integral Job Info:
 Integral job number is                      11
 Integral operator is                         1
 short-range coefficients                     0
 long-range coefficients              100000000
 Omega coefficients                           0
 if combine SR and LR in K                    0
 Integral screening is                        0
 Integral computing path is                   2
 max size of driver memory is            800000
 size of driver memory is                593474
 size of scratch memory is              2260544
 max col of scratch BK array               1296
 max len of scratch array in speh3          155
 max len of scratch index in speh4           18
 max int batch size is                      520
 min int batch size is                       52
 fixed nKL is                                52
 max L of basis functions is                  2
 order of int derivative is                   0
 number of shells is                         68
 number of basis is                         212
 number of cartesian basis is               212
 number of contracted shell pairs          2191
 number of primitive shell pairs           5851
 maxK2 (contraction) of shell pair           36
 max number of K2 of shell pair               1
 max number of CS2 of shell pair            314
 max number of PS2 of shell pair           1080
 mem total for path MDJ                   47730
 -------------------------------------------------------
 Smallest overlap matrix eigenvalue = 2.46E-06

 Q-Chem warning in module /home/taweetham/qchem/stvman/mkSTV.C, line 257:

 Overlap eigenvalue is smaller than square root of threshold

 Guess from superposition of atomic densities
 Warning:  Energy on first SCF cycle will be non-variational
 A restricted hybrid HF-DFT SCF calculation will be
 performed using Pulay DIIS extrapolation
 Exchange:     0.2000 Hartree-Fock + 0.0800 Slater + 0.7200 B88
 Correlation:  0.1900 VWN1RPA + 0.8100 LYP
 Using SG-1 standard quadrature grid
 SCF converges when DIIS error is below 1.0E-08
 ---------------------------------------
  Cycle       Energy         DIIS Error
 ---------------------------------------
    1    -383.2186479391      4.55E-02
    2    -381.4167797456      5.82E-03
    3    -381.1267131420      1.06E-02
    4    -381.5395764075      2.13E-03
    5    -381.5610998527      4.13E-04
    6    -381.5618518284      1.04E-04
    7    -381.5619006004      2.29E-05
    8    -381.5619031571      2.35E-06
    9    -381.5619032192      6.41E-07
   10    -381.5619032862      8.22E-08
   11    -381.5619033057      1.40E-08
   12    -381.5619033062      1.34E-08
   13    -381.5619033067      2.82E-09 Convergence criterion met
 ---------------------------------------
 SCF time:  CPU 112.15 s  wall 112.24 s
 SCF   energy in the final basis set = -381.5619033067
 Total energy in the final basis set = -381.5619033067

 --------------------------------------------------------------

                    Orbital Energies (a.u.)
 --------------------------------------------------------------

 Alpha MOs
 -- Occupied --
-19.149 -19.149 -10.294 -10.294 -10.225 -10.225 -10.224 -10.224
 -1.079  -1.077  -0.876  -0.808  -0.721  -0.655  -0.621  -0.531
 -0.523  -0.499  -0.478  -0.459  -0.456  -0.438  -0.427  -0.416
 -0.323  -0.319  -0.296  -0.287
 -- Virtual --
 -0.145  -0.047  -0.012  -0.010   0.001   0.017   0.031   0.034
  0.047   0.063   0.070   0.073   0.077   0.095   0.106   0.108
  0.110   0.120   0.120   0.122   0.124   0.130   0.133   0.143
  0.144   0.173   0.182   0.183   0.191   0.200   0.205   0.206
  0.241   0.242   0.243   0.252   0.257   0.288   0.301   0.302
  0.303   0.313   0.322   0.346   0.353   0.366   0.378   0.382
  0.394   0.412   0.481   0.487   0.495   0.503   0.523   0.535
  0.544   0.556   0.577   0.582   0.587   0.594   0.614   0.646
  0.693   0.733   0.744   0.759   0.780   0.782   0.835   0.854
  0.858   0.859   0.893   0.900   0.910   0.939   0.960   0.984
  0.991   1.027   1.067   1.080   1.099   1.130   1.186   1.209
  1.219   1.250   1.254   1.283   1.357   1.409   1.446   1.466
  1.508   1.547   1.557   1.580   1.581   1.631   1.664   1.665
  1.709   1.714   1.759   1.773   1.804   1.850   1.876   1.886
  1.901   1.912   1.981   2.039   2.069   2.075   2.129   2.134
  2.197   2.198   2.354   2.415   2.484   2.550   2.556   2.607
  2.618   2.676   2.676   2.682   2.686   2.708   2.714   2.775
  2.793   2.891   2.893   2.918   2.921   2.937   2.964   2.983
  3.124   3.144   3.180   3.308   3.334   3.409   3.425   3.477
  3.553   3.583   3.593   3.699   3.946   4.047   4.067   4.074
  4.156   4.664   5.001   5.030   5.165   5.197   5.674   5.755
 23.637  23.746  23.817  23.880  24.171  24.224  49.955  50.007
 --------------------------------------------------------------

          Ground-State Mulliken Net Atomic Charges

     Atom                 Charge (a.u.)
  ----------------------------------------
      1 H                     0.225973
      2 C                     0.130377
      3 C                    -0.481345
      4 O                    -0.231342
      5 C                     0.130366
      6 H                     0.225972
      7 C                     0.130377
      8 H                     0.225973
      9 C                    -0.481344
     10 C                     0.130364
     11 H                     0.225972
     12 O                    -0.231342
  ----------------------------------------
  Sum of atomic charges =    -0.000000

 -----------------------------------------------------------------
                    Cartesian Multipole Moments
 -----------------------------------------------------------------
    Charge (ESU x 10^10)
                -0.0000
    Dipole Moment (Debye)
         X       0.0000      Y       0.0000      Z      -0.0002
       Tot       0.0002
    Quadrupole Moments (Debye-Ang)
        XX     -63.8957     XY      -0.0004     YY     -37.6494
        XZ       0.0008     YZ      -0.0003     ZZ     -45.9886
    Octopole Moments (Debye-Ang^2)
       XXX       0.0000    XXY      -0.0001    XYY      -0.0000
       YYY      -0.0002    XXZ      -0.0006    XYZ       0.0000
       YYZ       0.0016    XZZ       0.0000    YZZ      -0.0001
       ZZZ       0.0015
    Hexadecapole Moments (Debye-Ang^3)
      XXXX    -937.6594   XXXY      -0.0081   XXYY    -163.6107
      XYYY      -0.0036   YYYY    -278.7828   XXXZ      -0.0241
      XXYZ       0.0013   XYYZ      -0.0050   YYYZ       0.0027
      XXZZ    -127.4382   XYZZ      -0.0012   YYZZ     -68.1306
      XZZZ      -0.0204   YZZZ       0.0057   ZZZZ     -48.7605
 -----------------------------------------------------------------
 Calculating MO derivatives via CPSCF
   1         3          36      0.255918    0.058068
   2         3          36      0.032846    0.006654
   3         3          36      0.002694    0.000576
   4         3          36      0.000238    0.000062
   5        38           1      0.000003    0.000003
   6        39           0      0.000000    0.000000    Roots Converged
 Calculating analytic Hessian of the SCF energy
 Polarizability Matrix (a.u.)
            1           2           3
    1-117.7174417  -0.0008143  -0.0044128
    2  -0.0008143 -67.2611007   0.0010199
    3  -0.0044128   0.0010199 -39.7293578

 Direct stationary perturbation theory relativistic correction:

 rels  =       0.112767961615
 relv  =      -0.526939046148
 rel2e =       0.226193814192
 E_rel =      -0.187977270341

 Hessian of the SCF Energy
            1           2           3           4           5           6
    1   0.1414410  -0.1374559   0.0000253  -0.1360569   0.1280962  -0.0000199
    2  -0.1374559   0.2700827  -0.0000354   0.1275756  -0.2595754   0.0000339
    3   0.0000253  -0.0000354   0.0246526  -0.0000188   0.0000314  -0.0380303
    4  -0.1360569   0.1275756  -0.0000188   0.8228316  -0.0809807   0.0000938
    5   0.1280962  -0.2595754   0.0000314  -0.0809807   0.6014560  -0.0000489
    6  -0.0000199   0.0000339  -0.0380303   0.0000938  -0.0000489   0.1067943
    7   0.0104455   0.0186798  -0.0000018  -0.0875612  -0.0228064  -0.0000044
    8  -0.0154889  -0.0197279  -0.0000009  -0.0197821  -0.2020646   0.0000048
    9   0.0000025   0.0000041   0.0027364  -0.0000104   0.0000035  -0.0705191
   10   0.0014988  -0.0009509   0.0000005  -0.0656085  -0.0260574   0.0000018
   11   0.0022331   0.0042813  -0.0000004  -0.0466604   0.0105493   0.0000015
   12  -0.0000003  -0.0000007  -0.0016087   0.0000038   0.0000008   0.0200809
   13  -0.0020523  -0.0043451  -0.0000000   0.0183682  -0.0089361   0.0000042
   14  -0.0027734  -0.0028689  -0.0000004   0.0089374  -0.0293125   0.0000028
   15  -0.0000001  -0.0000002   0.0018389   0.0000036   0.0000000   0.0092018
   16   0.0005885   0.0007614  -0.0000002  -0.0020526   0.0027735  -0.0000003
   17  -0.0007614  -0.0010877   0.0000001   0.0043451  -0.0028685   0.0000005
   18  -0.0000001   0.0000000   0.0007587  -0.0000004   0.0000008   0.0018390
   19  -0.0001919   0.0000045  -0.0000001  -0.0032717  -0.0033406  -0.0000012
   20   0.0002195   0.0009120   0.0000003  -0.0033410  -0.0030061  -0.0000026
   21   0.0000005   0.0000000  -0.0024904  -0.0000017  -0.0000018   0.0063454
   22   0.0000582   0.0001557  -0.0000000  -0.0001919   0.0002195   0.0000006
   23   0.0001557   0.0000480   0.0000000   0.0000045   0.0009120   0.0000002
   24   0.0000001  -0.0000000  -0.0001054   0.0000001   0.0000004  -0.0024904
   25  -0.0021495  -0.0017545  -0.0000007  -0.0298295   0.0240816  -0.0000036
   26  -0.0044694  -0.0000492  -0.0000002   0.0090940   0.0070240  -0.0000045
   27  -0.0000023   0.0000000   0.0140803   0.0000029   0.0000079  -0.0029185
   28  -0.0121384  -0.0029977  -0.0000028  -0.5120994   0.0061435  -0.0000674
   29   0.0285863   0.0065911   0.0000059  -0.0061635  -0.1245290   0.0000078
   30  -0.0000078  -0.0000015   0.0079155  -0.0000673   0.0000146  -0.0399678
   31   0.0009830   0.0003285   0.0000012  -0.0121373  -0.0285875  -0.0000008
   32  -0.0003284   0.0008913  -0.0000015   0.0029967   0.0065898   0.0000016
   33   0.0000009  -0.0000003  -0.0069655  -0.0000027  -0.0000050   0.0079154
   34  -0.0024261  -0.0000014  -0.0000026   0.0076082   0.0093947  -0.0000027
   35   0.0019866   0.0005027   0.0000011   0.0039746  -0.0051749   0.0000029
   36   0.0000012   0.0000001  -0.0027820  -0.0000031  -0.0000036   0.0017493
            7           8           9          10          11          12
    1   0.0104455  -0.0154889   0.0000025   0.0014988   0.0022331  -0.0000003
    2   0.0186798  -0.0197279   0.0000041  -0.0009509   0.0042813  -0.0000007
    3  -0.0000018  -0.0000009   0.0027364   0.0000005  -0.0000004  -0.0016087
    4  -0.0875612  -0.0197821  -0.0000104  -0.0656085  -0.0466604   0.0000038
    5  -0.0228064  -0.2020646   0.0000035  -0.0260574   0.0105493   0.0000008
    6  -0.0000044   0.0000048  -0.0705191   0.0000018   0.0000015   0.0200809
    7   0.8829346  -0.0000032  -0.0000057  -0.6658897  -0.0000046   0.0000232
    8  -0.0000032   0.5118728  -0.0000121  -0.0000045  -0.1023746   0.0000015
    9  -0.0000057  -0.0000121   0.1838404   0.0000224   0.0000015  -0.0597677
   10  -0.6658897  -0.0000045   0.0000224   0.7845832   0.0000068  -0.0000256
   11  -0.0000046  -0.1023746   0.0000015   0.0000068   0.0896207  -0.0000024
   12   0.0000232   0.0000015  -0.0597677  -0.0000256  -0.0000024   0.0230346
   13  -0.0875658   0.0197901  -0.0000120  -0.0656090   0.0466581   0.0000003
   14   0.0228132  -0.2020698   0.0000063   0.0260549   0.0105519  -0.0000001
   15  -0.0000063   0.0000049  -0.0705184  -0.0000001  -0.0000008   0.0200807
   16   0.0104461   0.0154899   0.0000013   0.0014988  -0.0022334  -0.0000001
   17  -0.0186786  -0.0197272  -0.0000024   0.0009510   0.0042811   0.0000002
   18  -0.0000004   0.0000026   0.0027361   0.0000004  -0.0000001  -0.0016087
   19  -0.0298288   0.0090936   0.0000030   0.0076083   0.0039747  -0.0000016
   20   0.0240822   0.0070242   0.0000085   0.0093947  -0.0051750  -0.0000014
   21  -0.0000003  -0.0000009  -0.0029185  -0.0000002   0.0000012   0.0017493
   22  -0.0021495  -0.0044694  -0.0000026  -0.0024261   0.0019866   0.0000006
   23  -0.0017545  -0.0000492  -0.0000017  -0.0000014   0.0005027   0.0000003
   24  -0.0000021  -0.0000013   0.0140803  -0.0000011   0.0000011  -0.0027820
   25   0.0026620  -0.0000006  -0.0000038  -0.0015178   0.0000002   0.0000007
   26  -0.0000009   0.0316935  -0.0000016   0.0000002  -0.0115506   0.0000005
   27  -0.0000029  -0.0000016  -0.0127586   0.0000039   0.0000005   0.0019273
   28  -0.0298257  -0.0090946   0.0000036   0.0076084  -0.0039743  -0.0000013
   29  -0.0240817   0.0070222  -0.0000093  -0.0093946  -0.0051750   0.0000019
   30   0.0000015   0.0000002  -0.0029184   0.0000004  -0.0000007   0.0017492
   31  -0.0021494   0.0044693  -0.0000029  -0.0024262  -0.0019866   0.0000008
   32   0.0017545  -0.0000489   0.0000027   0.0000012   0.0005026  -0.0000006
   33  -0.0000023   0.0000024   0.0140802  -0.0000011  -0.0000013  -0.0027820
   34  -0.0015178   0.0000002   0.0000046   0.0006797  -0.0000001  -0.0000005
   35   0.0000003  -0.0115506   0.0000005  -0.0000001   0.0039853  -0.0000001
   36   0.0000015   0.0000005   0.0019273  -0.0000014  -0.0000001  -0.0000728
           13          14          15          16          17          18
    1  -0.0020523  -0.0027734  -0.0000001   0.0005885  -0.0007614  -0.0000001
    2  -0.0043451  -0.0028689  -0.0000002   0.0007614  -0.0010877   0.0000000
    3  -0.0000000  -0.0000004   0.0018389  -0.0000002   0.0000001   0.0007587
    4   0.0183682   0.0089374   0.0000036  -0.0020526   0.0043451  -0.0000004
    5  -0.0089361  -0.0293125   0.0000000   0.0027735  -0.0028685   0.0000008
    6   0.0000042   0.0000028   0.0092018  -0.0000003   0.0000005   0.0018390
    7  -0.0875658   0.0228132  -0.0000063   0.0104461  -0.0186786  -0.0000004
    8   0.0197901  -0.2020698   0.0000049   0.0154899  -0.0197272   0.0000026
    9  -0.0000120   0.0000063  -0.0705184   0.0000013  -0.0000024   0.0027361
   10  -0.0656090   0.0260549  -0.0000001   0.0014988   0.0009510   0.0000004
   11   0.0466581   0.0105519  -0.0000008  -0.0022334   0.0042811  -0.0000001
   12   0.0000003  -0.0000001   0.0200807  -0.0000001   0.0000002  -0.0016087
   13   0.8228214   0.0809896   0.0000879  -0.1360436  -0.1275696  -0.0000092
   14   0.0809896   0.6014728   0.0000126  -0.1280897  -0.2595896  -0.0000150
   15   0.0000879   0.0000126   0.1067932  -0.0000104  -0.0000176  -0.0380297
   16  -0.1360436  -0.1280897  -0.0000104   0.1414266   0.1374498   0.0000151
   17  -0.1275696  -0.2595896  -0.0000176   0.1374498   0.2700973   0.0000173
   18  -0.0000092  -0.0000150  -0.0380297   0.0000151   0.0000173   0.0246523
   19  -0.5120998  -0.0061634  -0.0000670  -0.0121374   0.0029967  -0.0000030
   20   0.0061428  -0.1245295  -0.0000017  -0.0285875   0.0065898  -0.0000058
   21  -0.0000678  -0.0000085  -0.0399677  -0.0000057   0.0000017   0.0079154
   22  -0.0121384   0.0285864  -0.0000030   0.0009830  -0.0003284   0.0000012
   23  -0.0029977   0.0065910  -0.0000014   0.0003285   0.0008913   0.0000009
   24  -0.0000024   0.0000051   0.0079155   0.0000009  -0.0000003  -0.0069655
   25  -0.0298260  -0.0240818  -0.0000018  -0.0021494   0.0017545  -0.0000009
   26  -0.0090942   0.0070225   0.0000037   0.0044694  -0.0000489   0.0000012
   27   0.0000036  -0.0000087  -0.0029185  -0.0000026   0.0000011   0.0140802
   28  -0.0032715   0.0033413  -0.0000015  -0.0001919  -0.0000046  -0.0000000
   29   0.0033411  -0.0030050   0.0000033  -0.0002196   0.0009119  -0.0000005
   30  -0.0000020   0.0000025   0.0063454   0.0000005  -0.0000003  -0.0024904
   31  -0.0001919  -0.0002196   0.0000006   0.0000582  -0.0001557  -0.0000000
   32  -0.0000046   0.0009119  -0.0000005  -0.0001557   0.0000480  -0.0000001
   33   0.0000001  -0.0000006  -0.0024903   0.0000001  -0.0000000  -0.0001055
   34   0.0076085  -0.0093946  -0.0000020  -0.0024262   0.0000012  -0.0000026
   35  -0.0039743  -0.0051750  -0.0000024  -0.0019866   0.0005026  -0.0000013
   36  -0.0000028   0.0000041   0.0017492   0.0000013  -0.0000003  -0.0027820
           19          20          21          22          23          24
    1  -0.0001919   0.0002195   0.0000005   0.0000582   0.0001557   0.0000001
    2   0.0000045   0.0009120   0.0000000   0.0001557   0.0000480  -0.0000000
    3  -0.0000001   0.0000003  -0.0024904  -0.0000000   0.0000000  -0.0001054
    4  -0.0032717  -0.0033410  -0.0000017  -0.0001919   0.0000045   0.0000001
    5  -0.0033406  -0.0030061  -0.0000018   0.0002195   0.0009120   0.0000004
    6  -0.0000012  -0.0000026   0.0063454   0.0000006   0.0000002  -0.0024904
    7  -0.0298288   0.0240822  -0.0000003  -0.0021495  -0.0017545  -0.0000021
    8   0.0090936   0.0070242  -0.0000009  -0.0044694  -0.0000492  -0.0000013
    9   0.0000030   0.0000085  -0.0029185  -0.0000026  -0.0000017   0.0140803
   10   0.0076083   0.0093947  -0.0000002  -0.0024261  -0.0000014  -0.0000011
   11   0.0039747  -0.0051750   0.0000012   0.0019866   0.0005027   0.0000011
   12  -0.0000016  -0.0000014   0.0017493   0.0000006   0.0000003  -0.0027820
   13  -0.5120998   0.0061428  -0.0000678  -0.0121384  -0.0029977  -0.0000024
   14  -0.0061634  -0.1245295  -0.0000085   0.0285864   0.0065910   0.0000051
   15  -0.0000670  -0.0000017  -0.0399677  -0.0000030  -0.0000014   0.0079155
   16  -0.0121374  -0.0285875  -0.0000057   0.0009830   0.0003285   0.0000009
   17   0.0029967   0.0065898   0.0000017  -0.0003284   0.0008913  -0.0000003
   18  -0.0000030  -0.0000058   0.0079154   0.0000012   0.0000009  -0.0069655
   19   0.8228315  -0.0809799   0.0000842  -0.1360564   0.1275753  -0.0000080
   20  -0.0809799   0.6014576   0.0000062   0.1280958  -0.2595755   0.0000076
   21   0.0000842   0.0000062   0.1067942  -0.0000083   0.0000081  -0.0380304
   22  -0.1360564   0.1280958  -0.0000083   0.1414407  -0.1374556   0.0000113
   23   0.1275753  -0.2595755   0.0000081  -0.1374556   0.2700828  -0.0000075
   24  -0.0000080   0.0000076  -0.0380304   0.0000113  -0.0000075   0.0246526
   25  -0.0875610  -0.0228067  -0.0000194   0.0104456   0.0186798   0.0000035
   26  -0.0197829  -0.2020655  -0.0000208  -0.0154889  -0.0197278  -0.0000047
   27  -0.0000195  -0.0000098  -0.0705189   0.0000006   0.0000013   0.0027364
   28   0.0183681  -0.0089362   0.0000047  -0.0020523  -0.0043452  -0.0000014
   29   0.0089375  -0.0293127   0.0000054  -0.0027734  -0.0028689  -0.0000005
   30   0.0000041  -0.0000026   0.0092018  -0.0000003  -0.0000009   0.0018389
   31  -0.0020526   0.0027735  -0.0000005   0.0005885   0.0007614   0.0000000
   32   0.0043452  -0.0028685   0.0000013  -0.0007614  -0.0010877  -0.0000001
   33  -0.0000017   0.0000009   0.0018390   0.0000001   0.0000002   0.0007587
   34  -0.0656084  -0.0260574   0.0000146   0.0014988  -0.0009509  -0.0000009
   35  -0.0466605   0.0105493   0.0000082   0.0022331   0.0042813   0.0000003
   36   0.0000110   0.0000004   0.0200809  -0.0000002   0.0000004  -0.0016087
           25          26          27          28          29          30
    1  -0.0021495  -0.0044694  -0.0000023  -0.0121384   0.0285863  -0.0000078
    2  -0.0017545  -0.0000492   0.0000000  -0.0029977   0.0065911  -0.0000015
    3  -0.0000007  -0.0000002   0.0140803  -0.0000028   0.0000059   0.0079155
    4  -0.0298295   0.0090940   0.0000029  -0.5120994  -0.0061635  -0.0000673
    5   0.0240816   0.0070240   0.0000079   0.0061435  -0.1245290   0.0000146
    6  -0.0000036  -0.0000045  -0.0029185  -0.0000674   0.0000078  -0.0399678
    7   0.0026620  -0.0000009  -0.0000029  -0.0298257  -0.0240817   0.0000015
    8  -0.0000006   0.0316935  -0.0000016  -0.0090946   0.0070222   0.0000002
    9  -0.0000038  -0.0000016  -0.0127586   0.0000036  -0.0000093  -0.0029184
   10  -0.0015178   0.0000002   0.0000039   0.0076084  -0.0093946   0.0000004
   11   0.0000002  -0.0115506   0.0000005  -0.0039743  -0.0051750  -0.0000007
   12   0.0000007   0.0000005   0.0019273  -0.0000013   0.0000019   0.0017492
   13  -0.0298260  -0.0090942   0.0000036  -0.0032715   0.0033411  -0.0000020
   14  -0.0240818   0.0070225  -0.0000087   0.0033413  -0.0030050   0.0000025
   15  -0.0000018   0.0000037  -0.0029185  -0.0000015   0.0000033   0.0063454
   16  -0.0021494   0.0044694  -0.0000026  -0.0001919  -0.0002196   0.0000005
   17   0.0017545  -0.0000489   0.0000011  -0.0000046   0.0009119  -0.0000003
   18  -0.0000009   0.0000012   0.0140802  -0.0000000  -0.0000005  -0.0024904
   19  -0.0875610  -0.0197829  -0.0000195   0.0183681   0.0089375   0.0000041
   20  -0.0228067  -0.2020655  -0.0000098  -0.0089362  -0.0293127  -0.0000026
   21  -0.0000194  -0.0000208  -0.0705189   0.0000047   0.0000054   0.0092018
   22   0.0104456  -0.0154889   0.0000006  -0.0020523  -0.0027734  -0.0000003
   23   0.0186798  -0.0197278   0.0000013  -0.0043452  -0.0028689  -0.0000009
   24   0.0000035  -0.0000047   0.0027364  -0.0000014  -0.0000005   0.0018389
   25   0.8829336  -0.0000021  -0.0000888  -0.0875648   0.0228131  -0.0000213
   26  -0.0000021   0.5118728  -0.0000121   0.0197893  -0.2020687   0.0000306
   27  -0.0000888  -0.0000121   0.1838404  -0.0000212   0.0000196  -0.0705185
   28  -0.0875648   0.0197893  -0.0000212   0.8228215   0.0809900   0.0000781
   29   0.0228131  -0.2020687   0.0000196   0.0809900   0.6014714  -0.0000426
   30  -0.0000213   0.0000306  -0.0705185   0.0000781  -0.0000426   0.1067933
   31   0.0104461   0.0154899  -0.0000005  -0.1360440  -0.1280900   0.0000012
   32  -0.0186786  -0.0197273   0.0000003  -0.1275699  -0.2595894   0.0000083
   33   0.0000049   0.0000064   0.0027362   0.0000016   0.0000088  -0.0380297
   34  -0.6658895  -0.0000047   0.0001267  -0.0656090   0.0260549   0.0000127
   35  -0.0000049  -0.1023746   0.0000016   0.0466582   0.0105519  -0.0000075
   36   0.0001313   0.0000015  -0.0597678   0.0000076   0.0000003   0.0200807
           31          32          33          34          35          36
    1   0.0009830  -0.0003284   0.0000009  -0.0024261   0.0019866   0.0000012
    2   0.0003285   0.0008913  -0.0000003  -0.0000014   0.0005027   0.0000001
    3   0.0000012  -0.0000015  -0.0069655  -0.0000026   0.0000011  -0.0027820
    4  -0.0121373   0.0029967  -0.0000027   0.0076082   0.0039746  -0.0000031
    5  -0.0285875   0.0065898  -0.0000050   0.0093947  -0.0051749  -0.0000036
    6  -0.0000008   0.0000016   0.0079154  -0.0000027   0.0000029   0.0017493
    7  -0.0021494   0.0017545  -0.0000023  -0.0015178   0.0000003   0.0000015
    8   0.0044693  -0.0000489   0.0000024   0.0000002  -0.0115506   0.0000005
    9  -0.0000029   0.0000027   0.0140802   0.0000046   0.0000005   0.0019273
   10  -0.0024262   0.0000012  -0.0000011   0.0006797  -0.0000001  -0.0000014
   11  -0.0019866   0.0005026  -0.0000013  -0.0000001   0.0039853  -0.0000001
   12   0.0000008  -0.0000006  -0.0027820  -0.0000005  -0.0000001  -0.0000728
   13  -0.0001919  -0.0000046   0.0000001   0.0076085  -0.0039743  -0.0000028
   14  -0.0002196   0.0009119  -0.0000006  -0.0093946  -0.0051750   0.0000041
   15   0.0000006  -0.0000005  -0.0024903  -0.0000020  -0.0000024   0.0017492
   16   0.0000582  -0.0001557   0.0000001  -0.0024262  -0.0019866   0.0000013
   17  -0.0001557   0.0000480  -0.0000000   0.0000012   0.0005026  -0.0000003
   18  -0.0000000  -0.0000001  -0.0001055  -0.0000026  -0.0000013  -0.0027820
   19  -0.0020526   0.0043452  -0.0000017  -0.0656084  -0.0466605   0.0000110
   20   0.0027735  -0.0028685   0.0000009  -0.0260574   0.0105493   0.0000004
   21  -0.0000005   0.0000013   0.0018390   0.0000146   0.0000082   0.0200809
   22   0.0005885  -0.0007614   0.0000001   0.0014988   0.0022331  -0.0000002
   23   0.0007614  -0.0010877   0.0000002  -0.0009509   0.0042813   0.0000004
   24   0.0000000  -0.0000001   0.0007587  -0.0000009   0.0000003  -0.0016087
   25   0.0104461  -0.0186786   0.0000049  -0.6658895  -0.0000049   0.0001313
   26   0.0154899  -0.0197273   0.0000064  -0.0000047  -0.1023746   0.0000015
   27  -0.0000005   0.0000003   0.0027362   0.0001267   0.0000016  -0.0597678
   28  -0.1360440  -0.1275699   0.0000016  -0.0656090   0.0466582   0.0000076
   29  -0.1280900  -0.2595894   0.0000088   0.0260549   0.0105519   0.0000003
   30   0.0000012   0.0000083  -0.0380297   0.0000127  -0.0000075   0.0200807
   31   0.1414269   0.1374501   0.0000011   0.0014988  -0.0022334  -0.0000000
   32   0.1374501   0.2700970  -0.0000107   0.0009510   0.0042811  -0.0000008
   33   0.0000011  -0.0000107   0.0246523  -0.0000010  -0.0000008  -0.0016087
   34   0.0014988   0.0009510  -0.0000010   0.7845830   0.0000071  -0.0001464
   35  -0.0022334   0.0042811  -0.0000008   0.0000071   0.0896207  -0.0000024
   36  -0.0000000  -0.0000008  -0.0016087  -0.0001464  -0.0000024   0.0230347
 Gradient time:  CPU 1740.38 s  wall 1760.10 s
 **********************************************************************
 **                                                                  **
 **                       VIBRATIONAL ANALYSIS                       **
 **                       --------------------                       **
 **                                                                  **
 **        VIBRATIONAL FREQUENCIES (CM**-1) AND NORMAL MODES         **
 **     FORCE CONSTANTS (mDYN/ANGSTROM) AND REDUCED MASSES (AMU)     **
 **                  INFRARED INTENSITIES (KM/MOL)                   **
 **                                                                  **
 **********************************************************************


 Mode:                 1                      2                      3
 Frequency:        91.43                 208.57                 328.54
 Force Cnst:      0.0448                 0.1356                 0.2173
 Red. Mass:       9.0883                 5.2897                 3.4172
 IR Active:          YES                    YES                    YES
 IR Intens:       15.138                  0.000                  0.000
 Raman Active:       YES                    YES                    YES
               X      Y      Z        X      Y      Z        X      Y      Z
 H          0.000 -0.000 -0.314    0.000 -0.000 -0.399    0.000 -0.000 -0.442
 C         -0.000 -0.000 -0.250    0.000 -0.000 -0.243    0.000 -0.000 -0.234
 C         -0.000 -0.000 -0.010    0.000 -0.000 -0.172   -0.000 -0.000 -0.000
 O         -0.000  0.000  0.422    0.000  0.000  0.185   -0.000  0.000 -0.000
 C         -0.000 -0.000 -0.250    0.000 -0.000 -0.243   -0.000 -0.000  0.234
 H          0.000 -0.000 -0.314    0.000 -0.000 -0.399   -0.000 -0.000  0.442
 C         -0.000  0.000 -0.250   -0.000 -0.000  0.243    0.000 -0.000 -0.234
 H          0.000  0.000 -0.314   -0.000 -0.000  0.399    0.000 -0.000 -0.442
 C         -0.000 -0.000 -0.010   -0.000  0.000  0.172    0.000 -0.000  0.000
 C         -0.000 -0.000 -0.250   -0.000  0.000  0.243   -0.000 -0.000  0.234
 H          0.000 -0.000 -0.314   -0.000  0.000  0.399   -0.000 -0.000  0.442
 O          0.000  0.000  0.422   -0.000 -0.000 -0.185    0.000  0.000 -0.000
 TransDip  -0.000 -0.000 -0.125    0.000  0.000  0.000   -0.000 -0.000  0.000

 Mode:                 4                      5                      6
 Frequency:       413.13                 455.54                 458.25
 Force Cnst:      1.0754                 1.3754                 0.6161
 Red. Mass:      10.6948                11.2493                 4.9794
 IR Active:          YES                    YES                    YES
 IR Intens:       24.545                  0.000                  0.000
 Raman Active:       YES                    YES                    YES
               X      Y      Z        X      Y      Z        X      Y      Z
 H         -0.002 -0.267  0.000    0.223 -0.011  0.000   -0.202 -0.354  0.000
 C          0.028 -0.242  0.000   -0.032 -0.180 -0.000    0.032 -0.204  0.000
 C          0.000 -0.107  0.000   -0.392  0.000 -0.000   -0.000 -0.221  0.000
 O         -0.000  0.477 -0.000   -0.424 -0.000  0.000   -0.000  0.186 -0.000
 C         -0.028 -0.242 -0.000   -0.032  0.180 -0.000   -0.032 -0.204 -0.000
 H          0.002 -0.267 -0.000    0.223  0.011  0.000    0.202 -0.354 -0.000
 C          0.028 -0.242  0.000    0.032  0.180  0.000   -0.032  0.204 -0.000
 H         -0.002 -0.267  0.000   -0.223  0.011  0.000    0.202  0.354 -0.000
 C          0.000 -0.107  0.000    0.392 -0.000 -0.000    0.000  0.221 -0.000
 C         -0.028 -0.242 -0.000    0.032 -0.180  0.000    0.032  0.204  0.000
 H          0.002 -0.267 -0.000   -0.223 -0.011  0.000   -0.202  0.354  0.000
 O         -0.000  0.477 -0.000    0.424  0.000 -0.000    0.000 -0.186  0.000
 TransDip   0.000 -0.159  0.000    0.000 -0.000  0.000    0.000  0.000 -0.000

 Mode:                 7                      8                      9
 Frequency:       510.00                 601.62                 747.64
 Force Cnst:      0.2963                 1.4128                 0.4059
 Red. Mass:       1.9335                 6.6249                 1.2323
 IR Active:          YES                    YES                    YES
 IR Intens:        5.742                  0.000                  0.000
 Raman Active:       YES                    YES                    YES
               X      Y      Z        X      Y      Z        X      Y      Z
 H          0.000 -0.000 -0.479    0.359 -0.031 -0.000    0.000 -0.000 -0.495
 C          0.000 -0.000 -0.018    0.306 -0.064  0.000   -0.000  0.000  0.071
 C         -0.000  0.000  0.192   -0.000 -0.066  0.000    0.000  0.000  0.000
 O         -0.000 -0.000 -0.057    0.000 -0.203  0.000    0.000  0.000 -0.000
 C          0.000  0.000 -0.018   -0.306 -0.064 -0.000    0.000  0.000 -0.071
 H          0.000  0.000 -0.479   -0.359 -0.031  0.000   -0.000 -0.000  0.495
 C          0.000  0.000 -0.018   -0.306  0.064 -0.000    0.000 -0.000 -0.071
 H          0.000  0.000 -0.479   -0.359  0.031  0.000   -0.000 -0.000  0.495
 C          0.000  0.000  0.192    0.000  0.066 -0.000   -0.000 -0.000 -0.000
 C          0.000 -0.000 -0.018    0.306  0.064  0.000   -0.000  0.000  0.071
 H          0.000 -0.000 -0.479    0.359  0.031 -0.000    0.000 -0.000 -0.495
 O         -0.000 -0.000 -0.057   -0.000  0.203 -0.000   -0.000 -0.000  0.000
 TransDip   0.000 -0.000 -0.077   -0.000 -0.000 -0.000   -0.000 -0.000 -0.000

 Mode:                10                     11                     12
 Frequency:       754.79                 768.90                 779.38
 Force Cnst:      1.3007                 2.5478                 3.2064
 Red. Mass:       3.8750                 7.3142                 8.9592
 IR Active:          YES                    YES                    YES
 IR Intens:        0.252                  0.000                  0.000
 Raman Active:       YES                    YES                    YES
               X      Y      Z        X      Y      Z        X      Y      Z
 H         -0.394 -0.190 -0.000   -0.142  0.300 -0.001    0.001 -0.001 -0.267
 C         -0.168 -0.043 -0.000   -0.038  0.347 -0.000    0.000 -0.001 -0.203
 C          0.155  0.000  0.000   -0.122 -0.000  0.001    0.000  0.000  0.511
 O          0.185  0.000 -0.000   -0.142  0.000 -0.000    0.000 -0.000 -0.115
 C         -0.168  0.043 -0.000   -0.038 -0.347 -0.000    0.000  0.001 -0.203
 H         -0.394  0.190 -0.000   -0.141 -0.300 -0.001    0.001  0.001 -0.268
 C         -0.168 -0.043  0.000    0.038 -0.347  0.001    0.000  0.001  0.203
 H         -0.394 -0.190 -0.000    0.142 -0.300  0.001    0.000  0.001  0.267
 C          0.155  0.000 -0.000    0.122  0.000 -0.001   -0.001 -0.000 -0.511
 C         -0.168  0.043  0.000    0.038  0.347  0.000    0.000 -0.001  0.203
 H         -0.394  0.190 -0.000    0.141  0.300  0.001    0.000 -0.001  0.268
 O          0.185  0.000  0.000    0.142 -0.000  0.000   -0.001  0.000  0.115
 TransDip  -0.016  0.000 -0.000   -0.000 -0.000 -0.000   -0.000 -0.000  0.000

 Mode:                13                     14                     15
 Frequency:       899.15                 946.65                1000.77
 Force Cnst:      0.9860                 2.0016                 0.7076
 Red. Mass:       2.0700                 3.7909                 1.1991
 IR Active:          YES                    YES                    YES
 IR Intens:       80.023                 18.932                  0.000
 Raman Active:       YES                    YES                    YES
               X      Y      Z        X      Y      Z        X      Y      Z
 H         -0.000 -0.000  0.475    0.175  0.396  0.000   -0.000  0.000  0.496
 C          0.000 -0.000 -0.097   -0.071  0.234 -0.000    0.000 -0.000 -0.066
 C         -0.000  0.000  0.166    0.024 -0.000  0.000   -0.000 -0.000 -0.009
 O         -0.000 -0.000 -0.039    0.067  0.000 -0.000   -0.000 -0.000 -0.001
 C          0.000  0.000 -0.097   -0.071 -0.234 -0.000    0.000  0.000 -0.066
 H         -0.000  0.000  0.476    0.175 -0.396  0.000   -0.000  0.000  0.496
 C          0.000 -0.000 -0.097   -0.071  0.234 -0.000   -0.000 -0.000  0.066
 H         -0.000 -0.000  0.475    0.175  0.396  0.000    0.000 -0.000 -0.496
 C          0.000  0.000  0.166    0.024 -0.000  0.000    0.000  0.000  0.009
 C          0.000  0.000 -0.097   -0.071 -0.234  0.000   -0.000  0.000  0.066
 H         -0.000  0.000  0.476    0.175 -0.396  0.000    0.000 -0.000 -0.496
 O         -0.000 -0.000 -0.039    0.067  0.000 -0.000   -0.000  0.000  0.001
 TransDip   0.000  0.000  0.287   -0.139 -0.000  0.000    0.000 -0.000 -0.000

 Mode:                16                     17                     18
 Frequency:      1007.62                1082.30                1166.67
 Force Cnst:      0.7641                 1.0106                 0.8593
 Red. Mass:       1.2773                 1.4643                 1.0715
 IR Active:          YES                    YES                    YES
 IR Intens:        0.000                 47.952                  0.000
 Raman Active:       YES                    YES                    YES
               X      Y      Z        X      Y      Z        X      Y      Z
 H         -0.000  0.000  0.494    0.447  0.199  0.000    0.428  0.255  0.000
 C          0.000 -0.000 -0.078    0.030 -0.060  0.000    0.032  0.005  0.000
 C          0.000 -0.000  0.000   -0.000  0.107 -0.000   -0.005  0.000  0.000
 O          0.000 -0.000 -0.000   -0.000 -0.016  0.000    0.024 -0.000 -0.000
 C         -0.000 -0.000  0.078   -0.030 -0.060 -0.000    0.032 -0.005  0.000
 H          0.000 -0.000 -0.494   -0.447  0.199 -0.000    0.428 -0.255  0.000
 C          0.000  0.000 -0.078    0.030 -0.060 -0.000   -0.032 -0.005 -0.000
 H         -0.000 -0.000  0.494    0.447  0.199  0.000   -0.428 -0.255 -0.000
 C          0.000 -0.000  0.000   -0.000  0.107 -0.000    0.005 -0.000 -0.000
 C         -0.000  0.000  0.078   -0.030 -0.060  0.000   -0.032  0.005 -0.000
 H          0.000 -0.000 -0.494   -0.447  0.199 -0.000   -0.428  0.255 -0.000
 O          0.000 -0.000 -0.000   -0.000 -0.016  0.000   -0.024  0.000  0.000
 TransDip  -0.000 -0.000  0.000   -0.000  0.222 -0.000    0.000 -0.000 -0.000

 Mode:                19                     20                     21
 Frequency:      1232.14                1312.42                1383.06
 Force Cnst:      2.0151                 2.7620                 1.7287
 Red. Mass:       2.2529                 2.7216                 1.5339
 IR Active:          YES                    YES                    YES
 IR Intens:        0.000                 79.517                  4.821
 Raman Active:       YES                    YES                    YES
               X      Y      Z        X      Y      Z        X      Y      Z
 H         -0.358 -0.306 -0.000   -0.349 -0.299 -0.000    0.434  0.224  0.000
 C          0.030 -0.058  0.000   -0.014 -0.077  0.000   -0.059 -0.085  0.000
 C         -0.000  0.216 -0.000   -0.000  0.253 -0.000   -0.011 -0.000  0.000
 O         -0.000 -0.032  0.000   -0.000 -0.036  0.000    0.042  0.000 -0.000
 C         -0.030 -0.058  0.000    0.014 -0.077  0.000   -0.059  0.085 -0.000
 H          0.358 -0.306  0.000    0.350 -0.299  0.000    0.434 -0.224  0.000
 C         -0.030  0.058  0.000   -0.014 -0.077 -0.000   -0.059 -0.085 -0.000
 H          0.358  0.306  0.000   -0.349 -0.299 -0.000    0.434  0.224  0.000
 C          0.000 -0.216  0.000   -0.000  0.253 -0.000   -0.011 -0.000  0.000
 C          0.030  0.058 -0.000    0.014 -0.077  0.000   -0.059  0.085 -0.000
 H         -0.358  0.306 -0.000    0.350 -0.299  0.000    0.434 -0.224  0.000
 O          0.000  0.032 -0.000   -0.000 -0.036  0.000    0.042  0.000 -0.000
 TransDip   0.000  0.000  0.000    0.000  0.286 -0.000    0.070 -0.000  0.000

 Mode:                22                     23                     24
 Frequency:      1393.40                1641.97                1674.85
 Force Cnst:      2.5299                12.0367                14.3867
 Red. Mass:       2.2116                 7.5775                 8.7048
 IR Active:          YES                    YES                    YES
 IR Intens:        0.000                 17.152                  0.000
 Raman Active:       YES                    YES                    YES
               X      Y      Z        X      Y      Z        X      Y      Z
 H          0.437  0.177  0.000    0.082  0.307 -0.000    0.050  0.283 -0.000
 C         -0.061 -0.134  0.000   -0.383 -0.047 -0.000   -0.355 -0.037 -0.000
 C          0.000  0.108 -0.000    0.000  0.013 -0.000   -0.198 -0.000  0.000
 O         -0.000 -0.006  0.000   -0.000  0.022 -0.000    0.203  0.000 -0.000
 C          0.061 -0.134  0.000    0.383 -0.047  0.000   -0.355  0.037 -0.000
 H         -0.438  0.177 -0.000   -0.082  0.306  0.000    0.050 -0.283 -0.000
 C          0.061  0.134  0.000   -0.383 -0.047 -0.000    0.355  0.037  0.000
 H         -0.438 -0.177 -0.000    0.082  0.307  0.000   -0.050 -0.283 -0.000
 C          0.000 -0.108  0.000    0.000  0.013 -0.000    0.198 -0.000 -0.000
 C         -0.061  0.134 -0.000    0.383 -0.047  0.000    0.355 -0.037  0.000
 H          0.437 -0.177  0.000   -0.082  0.307 -0.000   -0.050  0.283 -0.000
 O         -0.000  0.006 -0.000   -0.000  0.022 -0.000   -0.203 -0.000  0.000
 TransDip  -0.000  0.000 -0.000   -0.000  0.133 -0.000   -0.000 -0.000 -0.000

 Mode:                25                     26                     27
 Frequency:      1726.03                1727.00                3178.48
 Force Cnst:     18.9741                15.4588                 6.4729
 Red. Mass:      10.8097                 8.7972                 1.0875
 IR Active:          YES                    YES                    YES
 IR Intens:      472.274                  0.000                  1.732
 Raman Active:       YES                    YES                    YES
               X      Y      Z        X      Y      Z        X      Y      Z
 H          0.180  0.126 -0.000    0.185  0.224 -0.000   -0.265  0.420 -0.000
 C         -0.052 -0.006 -0.000   -0.198 -0.023 -0.000    0.022 -0.036  0.000
 C          0.530 -0.000 -0.000    0.435 -0.000  0.000    0.001 -0.000 -0.000
 O         -0.342 -0.000  0.000   -0.252 -0.000  0.000   -0.000  0.000  0.000
 C         -0.052  0.006 -0.000   -0.198  0.023 -0.000    0.022  0.037  0.000
 H          0.180 -0.126 -0.000    0.185 -0.224  0.000   -0.266 -0.422 -0.000
 C         -0.052 -0.006 -0.000    0.198  0.023  0.000    0.022 -0.037  0.000
 H          0.180  0.127  0.000   -0.185 -0.224 -0.000   -0.267  0.422 -0.000
 C          0.530 -0.000 -0.000   -0.434 -0.000  0.000    0.001  0.000 -0.000
 C         -0.052  0.006 -0.000    0.198 -0.023  0.000    0.022  0.036 -0.000
 H          0.180 -0.127  0.000   -0.185  0.224 -0.000   -0.265 -0.420  0.000
 O         -0.342 -0.000  0.000    0.251  0.000 -0.000   -0.000 -0.000  0.000
 TransDip   0.696  0.000  0.000    0.000 -0.000 -0.000    0.042 -0.000  0.000

 Mode:                28                     29                     30
 Frequency:      3178.71                3195.06                3197.40
 Force Cnst:      6.4729                 6.6091                 6.6225
 Red. Mass:       1.0873                 1.0988                 1.0994
 IR Active:          YES                    YES                    YES
 IR Intens:        0.000                  4.392                  0.000
 Raman Active:       YES                    YES                    YES
               X      Y      Z        X      Y      Z        X      Y      Z
 H         -0.267  0.422 -0.000   -0.269  0.419 -0.000   -0.268  0.420 -0.000
 C          0.022 -0.036  0.000    0.028 -0.036  0.000    0.027 -0.036  0.000
 C          0.000  0.001 -0.000   -0.000  0.002 -0.000    0.003  0.000  0.000
 O         -0.000 -0.000 -0.000    0.000 -0.000  0.000   -0.001 -0.000  0.000
 C         -0.022 -0.036 -0.000   -0.028 -0.036 -0.000    0.027  0.036  0.000
 H          0.266  0.420  0.000    0.269  0.419  0.000   -0.268 -0.419 -0.000
 C         -0.022  0.036 -0.000    0.028 -0.036  0.000   -0.027  0.036 -0.000
 H          0.266 -0.420  0.000   -0.269  0.419 -0.000    0.268 -0.419  0.000
 C          0.000 -0.001  0.000    0.000  0.002 -0.000   -0.003  0.000 -0.000
 C          0.022  0.036 -0.000   -0.028 -0.036  0.000   -0.027 -0.036  0.000
 H         -0.267 -0.422  0.000    0.269  0.419 -0.000    0.268  0.420 -0.000
 O         -0.000  0.000  0.000   -0.000 -0.000  0.000    0.001 -0.000 -0.000
 TransDip   0.000  0.000  0.000   -0.000 -0.067  0.000    0.000 -0.000  0.000

 STANDARD THERMODYNAMIC QUANTITIES AT   298.15 K  AND     1.00 ATM

   This Molecule has  0 Imaginary Frequencies
   Zero point vibrational energy:       52.982 kcal/mol

   Atom    1 Element H  Has Mass    1.00783
   Atom    2 Element C  Has Mass   12.00000
   Atom    3 Element C  Has Mass   12.00000
   Atom    4 Element O  Has Mass   15.99491
   Atom    5 Element C  Has Mass   12.00000
   Atom    6 Element H  Has Mass    1.00783
   Atom    7 Element C  Has Mass   12.00000
   Atom    8 Element H  Has Mass    1.00783
   Atom    9 Element C  Has Mass   12.00000
   Atom   10 Element C  Has Mass   12.00000
   Atom   11 Element H  Has Mass    1.00783
   Atom   12 Element O  Has Mass   15.99491
   Molecular Mass:   108.021140 amu
   Principal axes and moments of inertia in amu*Bohr^2:
                             1           2           3
    Eigenvalues --      344.38377  1087.74976  1432.13352
          X               1.00000    -0.00002    -0.00006
          Y               0.00002     1.00000     0.00004
          Z               0.00006    -0.00004     1.00000
   Rotational Symmetry Number is   1
   The Molecule is an Asymmetric Top
   Translational Enthalpy:        0.889 kcal/mol
   Rotational Enthalpy:           0.889 kcal/mol
   Vibrational Enthalpy:         55.179 kcal/mol
   gas constant (RT):             0.592 kcal/mol
   Translational Entropy:        39.948  cal/mol.K
   Rotational Entropy:           27.775  cal/mol.K
   Vibrational Entropy:          12.135  cal/mol.K

   Total Enthalpy:               57.548 kcal/mol
   Total Entropy:                79.857  cal/mol.K

 ======================================================================

 STANDARD THERMODYNAMIC QUANTITIES FOR ANHARMONIC VIBRATION -- TOSH

   Zero point vibrational energy: ************ kcal/mol

   Vibrational Enthalpy:       Infinity kcal/mol
   Vibrational Entropy:             NaN  cal/mol.K

   Total Enthalpy:             Infinity kcal/mol
   Total Entropy:                   NaN  cal/mol.K

 ======================================================================

 STANDARD THERMODYNAMIC QUANTITIES FOR ANHARMONIC VIBRATION -- VPT2

   Zero point vibrational energy: ************ kcal/mol

   Vibrational Enthalpy:       Infinity kcal/mol
   Vibrational Entropy:             NaN  cal/mol.K

   Total Enthalpy:             Infinity kcal/mol
   Total Entropy:                   NaN  cal/mol.K

 ======================================================================

Archival summary:
1\1\pikachu\FREQ\ProcedureUnspecified\BasisUnspecified\264\cher\TueDec1315:41:372016TueDec1315:41:372016\0\\#,FREQ,ProcedureUnspecified,BasisUnspecified,\\0,1\C\O,1,1.21973\C,1,1.4855,2,121.347\H,3,1.08449,1,115.951,2,-0.0111597,0\C,3,1.33975,1,121.346,2,179.988,0\H,5,1.08449,3,122.703,1,179.998,0\C,5,1.4855,3,121.347,1,-0.00375289,0\O,7,1.21973,5,121.346,3,179.975,0\C,7,1.4855,5,117.306,3,0.0114825,0\H,9,1.08449,7,115.951,5,179.99,0\C,9,1.33975,7,121.346,5,-0.0114908,0\H,11,1.08449,9,122.703,7,-179.996,0\\\@

 Total job time:  1872.62s(wall), 1852.81s(cpu) 
 Tue Dec 13 15:41:37 2016

        *************************************************************
        *                                                           *
        *  Thank you very much for using Q-Chem.  Have a nice day.  *
        *                                                           *
        *************************************************************


 
User input: 3 of 3 
 
pikachu 127.0.1
Q-Chem Developer Version! Running on 127.0.1.*
                  Welcome to Q-Chem
     A Quantum Leap Into The Future Of Chemistry


 Q-Chem 4.4, Q-Chem, Inc., Pleasanton, CA (2016)

 Y. Shao,  Z. Gan,  E. Epifanovsky,  A. T. B. Gilbert,  M. Wormit,  
 J. Kussmann,  A. W. Lange,  A. Behn,  J. Deng,  X. Feng,  D. Ghosh,  
 M. Goldey,  P. R. Horn,  L. D. Jacobson,  I. Kaliman,  F. Rob,  
 R. Z. Khaliullin,  T. Kus,  A. Landau,  J. Liu,  E. I. Proynov,  Y. M. Rhee,  
 R. M. Richard,  M. A. Rohrdanz,  R. P. Steele,  E. J. Sundstrom,  
 H. L. Woodcock III,  P. M. Zimmerman,  D. Zuev,  B. Albrecht,  E. Alguire,  
 B. Austin,  S. A. Baeppler,  G. J. O. Beran,  Y. A. Bernard,  E. Berquist,  
 K. Brandhorst,  K. B. Bravaya,  S. T. Brown,  D. Casanova,  C.-M. Chang,  
 Y. Chen,  S. H. Chien,  K. D. Closser,  M. P. Coons,  D. L. Crittenden,  
 S. Dasgupta,  M. Diedenhofen,  R. A. DiStasio Jr.,  H. Do,  A. D. Dutoi,  
 R. G. Edgar,  P.-T. Fang,  S. Fatehi,  Q. Feng,  L. Fusti-Molnar,  
 A. Ghysels,  A. Golubeva-Zadorozhnaya,  J. Gomes,  A. Gunina,  
 M. W. D. Hanson-Heine,  P. H. P. Harbach,  A. W. Hauser,  J. E. Herr,  
 E. G. Hohenstein,  Z. C. Holden,  K. Hui,  T.-C. Jagau,  H. Ji,  B. Kaduk,  
 K. Khistyaev,  Jaehoon Kim,  Jihan Kim,  R. A. King,  P. Klunzinger,  
 K. Koh,  D. Kosenkov,  T. Kowalczyk,  C. M. Krauter,  A. Kunitsa,  
 K. U. Lao,  A. Laurent,  K. V. Lawler,  J. Lee,  D. Lefrancois,  S. Lehtola,  
 S. V. Levchenko,  C. Y. Lin,  Y.-S. Lin,  F. Liu,  E. Livshits,  
 R. C. Lochan,  A. Luenser,  P. Manohar,  S. F. Manzer,  S.-P. Mao,  Y. Mao,  
 N. Mardirossian,  A. V. Marenich,  L. A. Martinez-Martinez,  S. A. Maurer,  
 N. J. Mayhall,  J.-M. Mewes,  A. F. Morrison,  K. Nanda,  T. S. Nguyen-Beck,  
 C. M. Oana,  R. Olivares-Amaya,  D. P. O'Neill,  J. A. Parkhill,  
 T. M. Perrine,  R. Peverati,  P. A. Pieniazek,  F. Plasser,  A. Prociuk,  
 D. R. Rehn,  E. Rosta,  N. J. Russ,  N. Sergueev,  S. M. Sharada,  
 S. Sharma,  D. W. Small,  A. Sodt,  T. Stauch,  T. Stein,  D. Stuck,  
 Y.-C. Su,  A. J. W. Thom,  T. Tsuchimochi,  L. Vogt,  O. Vydrov,  T. Wang,  
 M. A. Watson,  J. Wenzel,  A. White,  C. F. Williams,  V. Vanovschi,  
 K. Yao,  S. Yeganeh,  S. R. Yost,  Z.-Q. You,  I. Y. Zhang,  X. Zhang,  
 Y. Zhao,  B. R. Brooks,  G. K. L. Chan,  D. M. Chipman,  C. J. Cramer,  
 W. A. Goddard III,  M. S. Gordon,  W. J. Hehre,  A. Klamt,  
 H. F. Schaefer III,  M. W. Schmidt,  C. D. Sherrill,  D. G. Truhlar,  
 A. Warshel,  X. Xu,  A. Aspuru-Guzik,  R. Baer,  A. T. Bell,  N. A. Besley,  
 J.-D. Chai,  A. Dreuw,  B. D. Dunietz,  T. R. Furlani,  S. R. Gwaltney,  
 C.-P. Hsu,  Y. Jung,  J. Kong,  D. S. Lambrecht,  W. Liang,  C. Ochsenfeld,  
 V. A. Rassolov,  L. V. Slipchenko,  J. E. Subotnik,  T. Van Voorhis,  
 J. M. Herbert,  A. I. Krylov,  P. M. W. Gill,  M. Head-Gordon

 Contributors to earlier versions of Q-Chem not listed above: 
 R. D. Adamson,  J. Baker,  E. F. C. Byrd,  A. K. Chakraborty,  C.-L. Cheng,  
 H. Dachsel,  R. J. Doerksen,  G. Hawkins,  A. Heyden,  S. Hirata,  
 G. Kedziora,  F. J. Keil,  C. Kelley,  P. P. Korambath,  W. Kurlancheek,  
 A. M. Lee,  M. S. Lee,  D. Liotard,  I. Lotan,  P. E. Maslen,  N. Nair,  
 D. Neuhauser,  R. Olson,  B. Peters,  J. Ritchie,  N. E. Schultz,  
 N. Shenvi,  A. C. Simmonett,  K. S. Thanthiriwatte,  Q. Wu,  W. Zhang

 Please cite Q-Chem as follows:
 Y. Shao et al., Mol. Phys. 113, 184-215 (2015)
 DOI: 10.1080/00268976.2014.952696

 Q-Chem 4.4.2 for Intel X86 EM64T Linux

 Parts of Q-Chem use Armadillo 5.200.1 (Boston Tea Smuggler).
 http://arma.sourceforge.net/

 Q-Chem begins on Tue Dec 13 15:41:37 2016  


Host: 0

     Scratch files written to /scratch/cher/qchem5496//
The previous job contains 0 fragments, simply inherited here
FILE_GEOM_ORG=        593

Checking the input file for inconsistencies... 	...done.

--------------------------------------------------------------
User input:
--------------------------------------------------------------

$molecule
   read
$end
$rem
   BASIS  =  6-311++G**
   JOB_TYPE  =  SP
   METHOD  =  B3LYP
   SOLVENT_METHOD SMD
$end


--------------------------------------------------------------
 ----------------------------------------------------------------
             Standard Nuclear Orientation (Angstroms)
    I     Atom           X                Y                Z
 ----------------------------------------------------------------
    1      H       1.2558466589    -2.1812180387     0.0002707611
    2      C       0.6698941071    -1.2686483437     0.0001343192
    3      C       1.4426560610     0.0000346020     0.0001413648
    4      O       2.6623902115     0.0000441791     0.0000874057
    5      C       0.6698544324     1.2686863735     0.0000410919
    6      H       1.2557585680     2.1812867370     0.0001083807
    7      C      -0.6698941192     1.2686517995    -0.0001370290
    8      H      -1.2558454163     2.1812224897    -0.0001760499
    9      C      -1.4426560262    -0.0000304451    -0.0003253381
   10      C      -0.6698544703    -1.2686829432    -0.0000436334
   11      H      -1.2557599206    -2.1812823633    -0.0000130927
   12      O      -2.6623901864    -0.0000407468    -0.0000342803
 ----------------------------------------------------------------
 Nuclear Repulsion Energy =   322.5997395884 hartrees
 There are       28 alpha and       28 beta electrons
 Requested basis set is 6-311++G(d,p)
 There are 68 shells and 204 basis functions

 Total QAlloc Memory Limit   2000 MB
 Mega-Array Size        61 MB
 MEM_STATIC part        62 MB

                       Distance Matrix (Angstroms)
             H (  1)   C (  2)   C (  3)   O (  4)   C (  5)   H (  6)
   C (  2)  1.084492
   C (  3)  2.189238  1.485502
   O (  4)  2.595432  2.362122  1.219734
   C (  5)  3.499318  2.537335  1.485496  2.362129
   H (  6)  4.362505  3.499327  2.189245  2.595464  1.084492
   C (  7)  3.950959  2.869307  2.464195  3.565597  1.339749  2.130972
   H (  8)  5.033834  3.950960  3.469797  4.484430  2.130972  2.511604
   C (  9)  3.469798  2.464196  2.885312  4.105046  2.464212  3.469811
   C ( 10)  2.130973  1.339749  2.464213  3.565603  2.869331  3.950984
   H ( 11)  2.511607  2.130973  3.469812  4.484427  3.950984  5.033859
   O ( 12)  4.484430  3.565597  4.105046  5.324780  3.565603  4.484426
             C (  7)   H (  8)   C (  9)   C ( 10)   H ( 11)
   H (  8)  1.084493
   C (  9)  1.485502  2.189238
   C ( 10)  2.537335  3.499319  1.485497
   H ( 11)  3.499326  4.362505  2.189244  1.084492
   O ( 12)  2.362122  2.595434  1.219734  2.362129  2.595462

 A cutoff of  1.0D-08 yielded   2064 shell pairs
 There are     19141 function pairs (     20630 Cartesian)

 -------------------------------------------------------
 OpenMP Integral Computing Module                       
 Release: version 1.0, May 2013, Q-Chem Inc. Pittsburgh 
 -------------------------------------------------------
 Integral Job Info:
 Integral job number is                      11
 Integral operator is                         1
 short-range coefficients                     0
 long-range coefficients              100000000
 Omega coefficients                           0
 if combine SR and LR in K                    0
 Integral screening is                        0
 Integral computing path is                   2
 max size of driver memory is            800000
 size of driver memory is                593474
 size of scratch memory is              2260544
 max col of scratch BK array               1296
 max len of scratch array in speh3          155
 max len of scratch index in speh4           18
 max int batch size is                      520
 min int batch size is                       52
 fixed nKL is                                52
 max L of basis functions is                  2
 order of int derivative is                   0
 number of shells is                         68
 number of basis is                         212
 number of cartesian basis is               212
 number of contracted shell pairs          2064
 number of primitive shell pairs           5448
 maxK2 (contraction) of shell pair           36
 max number of K2 of shell pair               1
 max number of CS2 of shell pair            312
 max number of PS2 of shell pair           1056
 mem total for path MDJ                   45450
 -------------------------------------------------------
 Smallest overlap matrix eigenvalue = 2.46E-06

 Q-Chem warning in module /home/taweetham/qchem/stvman/mkSTV.C, line 257:

 Overlap eigenvalue is smaller than square root of threshold


 Scale SEOQF with 1.000000e-01/1.000000e-01/1.000000e-01

 Standard Electronic Orientation quadrupole field applied
 Nucleus-field energy     =     0.0000000097 hartrees
 Guess from superposition of atomic densities
 Warning:  Energy on first SCF cycle will be non-variational
 A restricted hybrid HF-DFT SCF calculation will be
 performed using Pulay DIIS extrapolation
 Exchange:     0.2000 Hartree-Fock + 0.0800 Slater + 0.7200 B88
 Correlation:  0.1900 VWN1RPA + 0.8100 LYP
 Using SG-1 standard quadrature grid
 SCF converges when DIIS error is below 1.0E-05
 ---------------------------------------
  Cycle       Energy         DIIS Error
 ---------------------------------------
    1    -383.2186478789      4.55E-02
    2    -381.4167953868      5.82E-03
    3    -381.1270670134      1.06E-02
    4    -381.5399801892      2.13E-03
    5    -381.5613700349      4.13E-04
    6    -381.5622256227      1.04E-04
    7    -381.5623036147      2.30E-05
    8    -381.5623066592      2.37E-06 Convergence criterion met
 ---------------------------------------
 SCF time:  CPU 60.20 s  wall 71.88 s

 Citation of the SMD model:
 Marenich, A.V.; Cramer, C.J.; Truhlar, D.G.
 J. Phys. Chem. B 2009, 113, 6378-6396.
 iSolventCode=           1
 Solvent: water                                                           

 vradii
            1           2           3           4           5           6
    1   1.2000000   1.8500000   1.8500000   1.5200000   1.8500000   1.2000000
            7           8           9          10          11          12
    1   1.8500000   1.2000000   1.8500000   1.8500000   1.2000000   1.5200000
Changing PCM_TESSEL_METHOD to VTN
Changing PCM_VDW_RADII to SMD_RADIUS
 Discretize the solute cavity surface with Lebedev spheres
	Using 302 Lebedev grid points for each H atom
	Using 302 Lebedev grid points for other atoms
	Atomic van der Waals radii will be scaled by 1.20
 Removing interior tesserae...
 Keep 1246 surface tesserae and discard 2378 interior tesserae
 Molecular Surface Area = 124.597 Angst**2
 A restricted hybrid HF-DFT SCF calculation will be
 performed using Pulay DIIS extrapolation
 Polarizable Continuum solvation model will be applied
 Exchange:     0.2000 Hartree-Fock + 0.0800 Slater + 0.7200 B88
 Correlation:  0.1900 VWN1RPA + 0.8100 LYP
 Using SG-1 standard quadrature grid
 SCF converges when DIIS error is below 1.0E-05

 Citation of the SMD model:
 Marenich, A.V.; Cramer, C.J.; Truhlar, D.G.
 J. Phys. Chem. B 2009, 113, 6378-6396.
 iSolventCode=           1
 Solvent: water                                                           

 vradii
            1           2           3           4           5           6
    1   1.2000000   1.8500000   1.8500000   1.5200000   1.8500000   1.2000000
            7           8           9          10          11          12
    1   1.8500000   1.2000000   1.8500000   1.8500000   1.2000000   1.5200000
 ---------------------------------------
  Cycle       Energy         DIIS Error
 ---------------------------------------
    1    -381.5619029042      7.93E-07
 Time req'd to invert C: 2.46 s (CPU) 2.65 s (wall)
    2    -381.5771742261      5.00E-04
    3    -381.5771668708      5.01E-04
    4    -381.5771689123      5.01E-04
    5    -381.5771692717      5.01E-04
    6    -381.5771689228      5.01E-04
    7    -381.5771708327      5.00E-04
    8    -381.5771701917      5.00E-04
    9    -381.5771702923      5.00E-04
   10    -381.5771722142      5.00E-04
   11    -381.5771733104      5.00E-04
   12    -381.5771728392      5.00E-04
   13    -381.5771738651      5.00E-04
   14    -381.5771762420      5.00E-04
   15    -381.5771781923      5.00E-04
   16    -381.5771750930      5.00E-04
   17    -381.5782615015      8.07E-04
   18    -381.5807317227      8.92E-05
   19    -381.5807704458      1.93E-05
   20    -381.5807818049      1.05E-05
   21    -381.5807800757      3.41E-06 Convergence criterion met
 ---------------------------------------
 SCF time:  CPU 135.16 s  wall 164.72 s
(0)  E-EN(g) gas-phase elect-nuc energy                 -381.561902904 a.u.
(3)  G-ENP(liq) elect-nuc-pol free energy of system     -381.580780076 a.u.
(4)  G-CDS(liq) cavity-dispersion-solvent structure 
     free energy                                                4.5440 kcal/mol
(6)  G-S(liq) free energy of system                     -381.573538741 a.u.
(9)  DeltaG-S(liq) free energy of  solvation
     (9) = (6) - (0)                                           -7.3016 kcal/mol
 SCF   energy in the final basis set = -381.5735387412
 Total energy in the final basis set = -381.5735387412

 --------------------------------------------------------------

                    Orbital Energies (a.u.)
 --------------------------------------------------------------

 Alpha MOs
 -- Occupied --
-19.147 -19.147 -10.290 -10.290 -10.209 -10.209 -10.208 -10.208
 -1.078  -1.077  -0.862  -0.791  -0.710  -0.641  -0.606  -0.521
 -0.517  -0.493  -0.458  -0.452  -0.450  -0.432  -0.425  -0.403
 -0.315  -0.301  -0.297  -0.285
 -- Virtual --
 -0.138  -0.030  -0.004   0.004   0.017   0.019   0.043   0.045
  0.061   0.070   0.079   0.082   0.088   0.104   0.117   0.120
  0.123   0.129   0.132   0.135   0.138   0.139   0.141   0.153
  0.154   0.183   0.191   0.191   0.197   0.211   0.218   0.222
  0.239   0.248   0.252   0.259   0.269   0.274   0.297   0.307
  0.313   0.315   0.323   0.345   0.357   0.379   0.381   0.390
  0.403   0.415   0.497   0.504   0.514   0.519   0.532   0.552
  0.556   0.570   0.592   0.596   0.604   0.610   0.627   0.663
  0.707   0.749   0.756   0.773   0.798   0.799   0.853   0.872
  0.875   0.876   0.906   0.907   0.917   0.952   0.977   1.000
  1.007   1.046   1.078   1.083   1.099   1.117   1.173   1.217
  1.222   1.240   1.266   1.273   1.363   1.424   1.464   1.483
  1.526   1.561   1.576   1.596   1.598   1.645   1.678   1.683
  1.721   1.728   1.760   1.789   1.824   1.864   1.898   1.901
  1.917   1.927   1.996   2.058   2.082   2.092   2.142   2.152
  2.211   2.213   2.373   2.437   2.499   2.566   2.568   2.625
  2.636   2.687   2.695   2.699   2.706   2.730   2.738   2.788
  2.802   2.892   2.895   2.923   2.939   2.940   2.975   2.998
  3.137   3.154   3.190   3.306   3.332   3.417   3.438   3.492
  3.560   3.582   3.600   3.704   3.965   4.048   4.081   4.086
  4.164   4.676   5.000   5.028   5.161   5.194   5.672   5.753
 23.651  23.762  23.824  23.885  24.187  24.241  49.956  50.008
 --------------------------------------------------------------

          Ground-State Mulliken Net Atomic Charges

     Atom                 Charge (a.u.)
  ----------------------------------------
      1 H                     0.270912
      2 C                     0.081889
      3 C                    -0.356507
      4 O                    -0.349058
      5 C                     0.081842
      6 H                     0.270912
      7 C                     0.081924
      8 H                     0.270915
      9 C                    -0.356580
     10 C                     0.081904
     11 H                     0.270911
     12 O                    -0.349064
  ----------------------------------------
  Sum of atomic charges =    -0.000000

 -----------------------------------------------------------------
                    Cartesian Multipole Moments
 -----------------------------------------------------------------
    Charge (ESU x 10^10)
                -0.0000
    Dipole Moment (Debye)
         X      -0.0000      Y      -0.0000      Z      -0.0003
       Tot       0.0003
    Quadrupole Moments (Debye-Ang)
        XX     -69.6349     XY      -0.0005     YY     -35.5221
        XZ       0.0011     YZ      -0.0004     ZZ     -45.8334
    Octopole Moments (Debye-Ang^2)
       XXX       0.0003    XXY      -0.0001    XYY      -0.0001
       YYY      -0.0005    XXZ      -0.0011    XYZ       0.0000
       YYZ       0.0015    XZZ      -0.0001    YZZ      -0.0001
       ZZZ       0.0013
    Hexadecapole Moments (Debye-Ang^3)
      XXXX   -1010.9161   XXXY      -0.0093   XXYY    -163.1513
      XYYY      -0.0036   YYYY    -262.2846   XXXZ      -0.0241
      XXYZ       0.0012   XYYZ      -0.0044   YYYZ       0.0021
      XXZZ    -130.0598   XYZZ      -0.0012   YYZZ     -67.1195
      XZZZ      -0.0199   YZZZ       0.0056   ZZZZ     -48.2464
 -----------------------------------------------------------------
Archival summary:
1\1\pikachu\SP\ProcedureUnspecified\BasisUnspecified\264\cher\TueDec1315:45:342016TueDec1315:45:342016\0\\#,ProcedureUnspecified,BasisUnspecified,\\0,1\C\O,1,1.21973\C,1,1.4855,2,121.347\H,3,1.08449,1,115.951,2,-0.0111597,0\C,3,1.33975,1,121.346,2,179.988,0\H,5,1.08449,3,122.703,1,179.998,0\C,5,1.4855,3,121.347,1,-0.00375289,0\O,7,1.21973,5,121.346,3,179.975,0\C,7,1.4855,5,117.306,3,0.0114825,0\H,9,1.08449,7,115.951,5,179.99,0\C,9,1.33975,7,121.346,5,-0.0114908,0\H,11,1.08449,9,122.703,7,-179.996,0\\\@

 Total job time:  236.78s(wall), 195.54s(cpu) 
 Tue Dec 13 15:45:34 2016

        *************************************************************
        *                                                           *
        *  Thank you very much for using Q-Chem.  Have a nice day.  *
        *                                                           *
        *************************************************************
