# Supplementary material for: A DFT investigation of the blue bottle experiment: E∘half-cell analysis of autoxidation catalysed by redox indicators
Source: R Soc Open Sci. 2017 Nov 8;4(11):170708. doi: 10.1098/rsos.170708 (PMC5717635; doi:10.1098/rsos.170708)
Supplement: output.zip [file rsos170708supp2.zip › B3LYP_6-311++Gdp_reducing_agents/C6H4O3.out]

pikachu 127.0.1
Q-Chem Developer Version! Running on 127.0.1.*
                  Welcome to Q-Chem
     A Quantum Leap Into The Future Of Chemistry


 Q-Chem 4.4, Q-Chem, Inc., Pleasanton, CA (2016)

 Y. Shao,  Z. Gan,  E. Epifanovsky,  A. T. B. Gilbert,  M. Wormit,  
 J. Kussmann,  A. W. Lange,  A. Behn,  J. Deng,  X. Feng,  D. Ghosh,  
 M. Goldey,  P. R. Horn,  L. D. Jacobson,  I. Kaliman,  F. Rob,  
 R. Z. Khaliullin,  T. Kus,  A. Landau,  J. Liu,  E. I. Proynov,  Y. M. Rhee,  
 R. M. Richard,  M. A. Rohrdanz,  R. P. Steele,  E. J. Sundstrom,  
 H. L. Woodcock III,  P. M. Zimmerman,  D. Zuev,  B. Albrecht,  E. Alguire,  
 B. Austin,  S. A. Baeppler,  G. J. O. Beran,  Y. A. Bernard,  
 E. J. Berquist,  K. Brandhorst,  K. B. Bravaya,  S. T. Brown,  D. Casanova,  
 C.-M. Chang,  Y. Chen,  S. H. Chien,  K. D. Closser,  M. P. Coons,  
 D. L. Crittenden,  S. Dasgupta,  M. Diedenhofen,  R. A. DiStasio Jr.,  
 H. Do,  A. D. Dutoi,  R. G. Edgar,  P.-T. Fang,  S. Fatehi,  Q. Feng,  
 L. Fusti-Molnar,  A. Ghysels,  A. Golubeva-Zadorozhnaya,  J. Gomes,  
 A. Gunina,  M. W. D. Hanson-Heine,  P. H. P. Harbach,  A. W. Hauser,  
 J. E. Herr,  E. G. Hohenstein,  Z. C. Holden,  K. Hui,  T.-C. Jagau,  H. Ji,  
 B. Kaduk,  K. Khistyaev,  Jaehoon Kim,  Jihan Kim,  R. A. King,  
 P. Klunzinger,  K. Koh,  D. Kosenkov,  T. Kowalczyk,  C. M. Krauter,  
 A. Kunitsa,  K. U. Lao,  A. Laurent,  K. V. Lawler,  J. Lee,  D. Lefrancois,  
 S. Lehtola,  S. V. Levchenko,  C. Y. Lin,  Y.-S. Lin,  F. Liu,  E. Livshits,  
 R. C. Lochan,  A. Luenser,  P. Manohar,  S. F. Manzer,  S.-P. Mao,  Y. Mao,  
 N. Mardirossian,  A. V. Marenich,  L. A. Martinez-Martinez,  S. A. Maurer,  
 N. J. Mayhall,  J.-M. Mewes,  A. F. Morrison,  K. Nanda,  T. S. Nguyen-Beck,  
 C. M. Oana,  R. Olivares-Amaya,  D. P. O'Neill,  J. A. Parkhill,  
 T. M. Perrine,  R. Peverati,  P. A. Pieniazek,  F. Plasser,  A. Prociuk,  
 D. R. Rehn,  E. Rosta,  N. J. Russ,  N. Sergueev,  S. M. Sharada,  
 S. Sharma,  D. W. Small,  A. Sodt,  T. Stauch,  T. Stein,  D. Stuck,  
 Y.-C. Su,  A. J. W. Thom,  T. Tsuchimochi,  L. Vogt,  O. Vydrov,  T. Wang,  
 M. A. Watson,  J. Wenzel,  A. White,  C. F. Williams,  V. Vanovschi,  
 K. Yao,  S. Yeganeh,  S. R. Yost,  Z.-Q. You,  I. Y. Zhang,  X. Zhang,  
 Y. Zhao,  B. R. Brooks,  G. K. L. Chan,  D. M. Chipman,  C. J. Cramer,  
 W. A. Goddard III,  M. S. Gordon,  W. J. Hehre,  A. Klamt,  
 H. F. Schaefer III,  M. W. Schmidt,  C. D. Sherrill,  D. G. Truhlar,  
 A. Warshel,  X. Xu,  A. Aspuru-Guzik,  R. Baer,  A. T. Bell,  N. A. Besley,  
 J.-D. Chai,  A. Dreuw,  B. D. Dunietz,  T. R. Furlani,  S. R. Gwaltney,  
 C.-P. Hsu,  Y. Jung,  J. Kong,  D. S. Lambrecht,  W. Liang,  C. Ochsenfeld,  
 V. A. Rassolov,  L. V. Slipchenko,  J. E. Subotnik,  T. Van Voorhis,  
 J. M. Herbert,  A. I. Krylov,  P. M. W. Gill,  M. Head-Gordon

 Contributors to earlier versions of Q-Chem not listed above: 
 R. D. Adamson,  J. Baker,  E. F. C. Byrd,  A. K. Chakraborty,  C.-L. Cheng,  
 H. Dachsel,  R. J. Doerksen,  G. Hawkins,  A. Heyden,  S. Hirata,  
 G. Kedziora,  F. J. Keil,  C. Kelley,  P. P. Korambath,  W. Kurlancheek,  
 A. M. Lee,  M. S. Lee,  D. Liotard,  I. Lotan,  P. E. Maslen,  N. Nair,  
 D. Neuhauser,  R. Olson,  B. Peters,  J. Ritchie,  N. E. Schultz,  
 N. Shenvi,  A. C. Simmonett,  K. S. Thanthiriwatte,  Q. Wu,  W. Zhang

 Please cite Q-Chem as follows:
 Y. Shao et al., Mol. Phys. 113, 184-215 (2015)
 DOI: 10.1080/00268976.2014.952696

 Q-Chem 4.4.2 for Intel X86 EM64T Linux

 Parts of Q-Chem use Armadillo 5.200.1 (Boston Tea Smuggler).
 http://arma.sourceforge.net/

 Q-Chem begins on Fri Feb 24 09:49:24 2017  


Host: 0

     Scratch files written to /scratch/cher/qchem14239//

Checking the input file for inconsistencies... 	...done.

--------------------------------------------------------------
User input:
--------------------------------------------------------------
$molecule
0 1
  H    2.3795173    0.3431344    2.1183705
  C    1.7601372    0.3120712    1.2268858
  C    2.3913339    0.2850096   -0.1119591
  O    3.6073295    0.2975556   -0.2156892
  C    1.5425727    0.2426624   -1.3251759
  C    0.1993703    0.2287194   -1.2138324
  O   -0.5837795    0.1900779   -2.3167234
  C   -0.4285725    0.2559815    0.1311268
  C    0.4237379    0.2983133    1.3420490
  H   -0.0338865    0.3182985    2.3267037
  O   -1.6443574    0.2436279    0.2421187
  H    2.0108163    0.2229277   -2.3053440
  H   -0.2117909    0.1713940   -3.2104531
$end

$rem
   BASIS  =  6-311++G**
   JOB_TYPE  =  optimization
   METHOD  =  B3LYP
$end

--------------------------------------------------------------
 Atom   1: (  2.1514861127,  1.9359562496,  0.0000000260)
         ->(  2.1514861127,  1.9359562496,  0.0000000000)
 Atom   2: (  1.3261663713,  1.2301312531, -0.0000000088)
         ->(  1.3261663713,  1.2301312531,  0.0000000000)
 Atom   3: (  1.5973236795, -0.2252453252,  0.0000000027)
         ->(  1.5973236795, -0.2252453252,  0.0000000000)
 Atom   5: (  0.4684904825, -1.1843175211,  0.0000000141)
         ->(  0.4684904825, -1.1843175211,  0.0000000000)
 Atom   6: ( -0.8028125059, -0.7364635478, -0.0000000359)
         ->( -0.8028125059, -0.7364635478,  0.0000000000)
 Atom   8: ( -1.0692711494,  0.7240056998,  0.0000000287)
         ->( -1.0692711494,  0.7240056998,  0.0000000000)
 Atom   9: (  0.0624139807,  1.6799588054, -0.0000000058)
         ->(  0.0624139807,  1.6799588054,  0.0000000000)
 Atom  10: ( -0.1306333346,  2.7486482420, -0.0000000586)
         ->( -0.1306333346,  2.7486482420,  0.0000000000)
 Atom  11: ( -2.2173877669,  1.1392561892,  0.0000000070)
         ->( -2.2173877669,  1.1392561892,  0.0000000000)
 Atom  12: (  0.6729495681, -2.2513543123,  0.0000000223)
         ->(  0.6729495681, -2.2513543123,  0.0000000000)
 Atom  13: ( -1.7069361548, -2.5644116819, -0.0000000102)
         ->( -1.7069361548, -2.5644116819,  0.0000000000)
 ----------------------------------------------------------------
             Standard Nuclear Orientation (Angstroms)
    I     Atom           X                Y                Z
 ----------------------------------------------------------------
    1      H       2.1514861127     1.9359562496     0.0000000000
    2      C       1.3261663713     1.2301312531     0.0000000000
    3      C       1.5973236795    -0.2252453252     0.0000000000
    4      O       2.7474856865    -0.6335221832     0.0000000010
    5      C       0.4684904825    -1.1843175211     0.0000000000
    6      C      -0.8028125059    -0.7364635478     0.0000000000
    7      O      -1.8401893376    -1.6053908413    -0.0000000016
    8      C      -1.0692711494     0.7240056998     0.0000000000
    9      C       0.0624139807     1.6799588054     0.0000000000
   10      H      -0.1306333346     2.7486482420     0.0000000000
   11      O      -2.2173877669     1.1392561892     0.0000000000
   12      H       0.6729495681    -2.2513543123     0.0000000000
   13      H      -1.7069361548    -2.5644116819     0.0000000000
 ----------------------------------------------------------------
 Molecular Point Group                 Cs    NOp =  2
 Largest Abelian Subgroup              Cs    NOp =  2
 Nuclear Repulsion Energy =   406.5653380416 hartrees
 There are       32 alpha and       32 beta electrons
 Requested basis set is 6-311++G(d,p)
 There are 74 shells and 226 basis functions

 Total QAlloc Memory Limit   2000 MB
 Mega-Array Size        61 MB
 MEM_STATIC part        62 MB
 A cutoff of  1.0D-11 yielded   2519 shell pairs
 There are     24157 function pairs (     26114 Cartesian)

 -------------------------------------------------------
 OpenMP Integral Computing Module                       
 Release: version 1.0, May 2013, Q-Chem Inc. Pittsburgh 
 -------------------------------------------------------
 Integral Job Info:
 Integral job number is                      11
 Integral operator is                         1
 short-range coefficients                     0
 long-range coefficients              100000000
 Omega coefficients                           0
 if combine SR and LR in K                    0
 Integral screening is                        0
 Integral computing path is                   2
 max size of driver memory is            800000
 size of driver memory is                593474
 size of scratch memory is              2260544
 max col of scratch BK array               1296
 max len of scratch array in speh3          155
 max len of scratch index in speh4           18
 max int batch size is                      520
 min int batch size is                       52
 fixed nKL is                                52
 max L of basis functions is                  2
 order of int derivative is                   0
 number of shells is                         74
 number of basis is                         235
 number of cartesian basis is               235
 number of contracted shell pairs          2519
 number of primitive shell pairs           6695
 maxK2 (contraction) of shell pair           36
 max number of K2 of shell pair               1
 max number of CS2 of shell pair            385
 max number of PS2 of shell pair           1350
 mem total for path MDJ                   58902
 -------------------------------------------------------
 Smallest overlap matrix eigenvalue = 1.93E-06

 Q-Chem warning in module /home/taweetham/qchem/stvman/mkSTV.C, line 278:

 Overlap eigenvalue is smaller than square root of threshold


 Scale SEOQF with 1.000000e-01/1.000000e-01/1.000000e-01

 Standard Electronic Orientation quadrupole field applied
 Nucleus-field energy     =     0.0000000132 hartrees
 Guess from superposition of atomic densities
 Warning:  Energy on first SCF cycle will be non-variational
 A restricted hybrid HF-DFT SCF calculation will be
 performed using Pulay DIIS extrapolation
 Exchange:     0.2000 Hartree-Fock + 0.0800 Slater + 0.7200 B88
 Correlation:  0.1900 VWN1RPA + 0.8100 LYP
 Using SG-1 standard quadrature grid
 SCF converges when DIIS error is below 1.0E-08
 ---------------------------------------
  Cycle       Energy         DIIS Error
 ---------------------------------------
    1    -458.7252774664      4.38E-02
    2    -456.6133151146      6.05E-03
    3    -456.1829350723      1.13E-02
    4    -456.7723567366      2.22E-03
    5    -456.7995411125      5.79E-04
    6    -456.8005893524      3.56E-04
    7    -456.8011684935      1.17E-04
    8    -456.8012436037      2.99E-05
    9    -456.8012482221      7.28E-06
   10    -456.8012487419      2.99E-06
   11    -456.8012488548      1.48E-06
   12    -456.8012488519      1.87E-07
   13    -456.8012488613      1.02E-07
   14    -456.8012488598      2.81E-08
   15    -456.8012488610      6.49E-09 Convergence criterion met
 ---------------------------------------
 SCF time:  CPU 174.04 s  wall 174.44 s
 SCF   energy in the final basis set = -456.8012488610
 Total energy in the final basis set = -456.8012488610

 --------------------------------------------------------------
             Orbital Energies (a.u.) and Symmetries
 --------------------------------------------------------------

 Alpha MOs, Restricted
 -- Occupied --                  
-19.192 -19.148 -19.136 -10.300 -10.289 -10.288 -10.225 -10.223
  1 A'    2 A'    3 A'    4 A'    5 A'    6 A'    7 A'    8 A'                 
-10.210  -1.106  -1.073  -1.068  -0.872  -0.803  -0.722  -0.672
  9 A'   10 A'   11 A'   12 A'   13 A'   14 A'   15 A'   16 A'                 
 -0.632  -0.579  -0.539  -0.513  -0.489  -0.474  -0.455  -0.446
 17 A'   18 A'   19 A'   20 A'   21 A'    1 A"   22 A'   23 A'                 
 -0.430  -0.426  -0.410  -0.395  -0.318  -0.293  -0.284  -0.284
 24 A'    2 A"    3 A"   25 A'    4 A"   26 A'   27 A'    5 A"                 
 -- Virtual --                   
 -0.138  -0.039  -0.029  -0.006  -0.005   0.016   0.025   0.029
  6 A"    7 A"   28 A'   29 A'    8 A"   30 A'   31 A'   32 A'                 
  0.047   0.062   0.068   0.074   0.081   0.084   0.093   0.107
  9 A"   33 A'   10 A"   34 A'   35 A'   11 A"   36 A'   37 A'                 
  0.110   0.115   0.117   0.122   0.127   0.130   0.135   0.135
 38 A'   12 A"   39 A'   40 A'   13 A"   41 A'   14 A"   42 A'                 
  0.147   0.169   0.169   0.174   0.184   0.194   0.201   0.207
 43 A'   44 A'   15 A"   45 A'   46 A'   47 A'   48 A'   49 A'                 
  0.210   0.221   0.235   0.241   0.250   0.254   0.283   0.291
 50 A'   16 A"   51 A'   52 A'   53 A'   54 A'   55 A'   56 A'                 
  0.297   0.304   0.307   0.319   0.321   0.330   0.339   0.358
 17 A"   57 A'   58 A'   18 A"   59 A'   60 A'   61 A'   62 A'                 
  0.367   0.372   0.380   0.385   0.408   0.430   0.453   0.480
 63 A'   64 A'   65 A'   66 A'   67 A'   68 A'   69 A'   19 A"                 
  0.499   0.509   0.527   0.537   0.537   0.557   0.570   0.579
 70 A'   71 A'   72 A'   20 A"   73 A'   21 A"   74 A'   75 A'                 
  0.581   0.591   0.598   0.645   0.658   0.693   0.732   0.742
 22 A"   23 A"   76 A'   77 A'   24 A"   78 A'   79 A'   80 A'                 
  0.771   0.789   0.810   0.830   0.852   0.867   0.875   0.898
 81 A'   82 A'   83 A'   84 A'   85 A'   86 A'   87 A'   88 A'                 
  0.911   0.931   0.944   0.969   0.983   0.988   1.032   1.044
 89 A'   25 A"   90 A'   91 A'   92 A'   26 A"   27 A"   28 A"                 
  1.088   1.100   1.105   1.142   1.161   1.192   1.222   1.227
 93 A'   29 A"   30 A"   31 A"   94 A'   95 A'   32 A"   33 A"                 
  1.228   1.240   1.283   1.304   1.372   1.415   1.433   1.451
 96 A'   97 A'   98 A'   99 A'  100 A'   34 A"  101 A'  102 A'                 
  1.479   1.507   1.525   1.555   1.594   1.620   1.646   1.656
103 A'  104 A'   35 A"   36 A"  105 A'   37 A"  106 A'  107 A'                 
  1.684   1.734   1.745   1.756   1.760   1.781   1.828   1.871
108 A'  109 A'  110 A'  111 A'   38 A"   39 A"  112 A'   40 A"                 
  1.907   1.912   1.947   1.961   1.977   2.005   2.077   2.101
113 A'  114 A'  115 A'   41 A"  116 A'  117 A'  118 A'   42 A"                 
  2.138   2.168   2.176   2.211   2.312   2.412   2.476   2.539
119 A'  120 A'   43 A"  121 A'  122 A'  123 A'  124 A'   44 A"                 
  2.554   2.589   2.621   2.636   2.682   2.683   2.698   2.711
125 A'  126 A'  127 A'   45 A"  128 A'   46 A"  129 A'  130 A'                 
  2.763   2.767   2.779   2.889   2.894   2.925   2.925   2.974
 47 A"  131 A'   48 A"   49 A"  132 A'   50 A"  133 A'  134 A'                 
  2.982   3.009   3.010   3.146   3.169   3.174   3.179   3.317
 51 A"  135 A'   52 A"  136 A'  137 A'   53 A"  138 A'   54 A"                 
  3.325   3.340   3.448   3.450   3.509   3.564   3.597   3.645
139 A'   55 A"  140 A'  141 A'  142 A'  143 A'  144 A'  145 A'                 
  3.708   3.899   3.983   4.059   4.104   4.132   4.161   4.677
146 A'  147 A'  148 A'  149 A'  150 A'  151 A'  152 A'  153 A'                 
  4.945   5.023   5.045   5.161   5.200   5.339   5.658   5.750
 56 A"   57 A"   58 A"  154 A'  155 A'  156 A'  157 A'  158 A'                 
  5.825  23.600  23.731  23.827  23.884  24.128  24.198  49.884
159 A'  160 A'  161 A'  162 A'  163 A'  164 A'  165 A'  166 A'                 
 49.983  50.018
167 A'  168 A'                                                                 

 Beta MOs, Restricted
 -- Occupied --                  
-19.192 -19.148 -19.136 -10.300 -10.289 -10.288 -10.225 -10.223
  1 A'    2 A'    3 A'    4 A'    5 A'    6 A'    7 A'    8 A'                 
-10.210  -1.106  -1.073  -1.068  -0.872  -0.803  -0.722  -0.672
  9 A'   10 A'   11 A'   12 A'   13 A'   14 A'   15 A'   16 A'                 
 -0.632  -0.579  -0.539  -0.513  -0.489  -0.474  -0.455  -0.446
 17 A'   18 A'   19 A'   20 A'   21 A'    1 A"   22 A'   23 A'                 
 -0.430  -0.426  -0.410  -0.395  -0.318  -0.293  -0.284  -0.284
 24 A'    2 A"    3 A"   25 A'    4 A"   26 A'   27 A'    5 A"                 
 -- Virtual --                   
 -0.138  -0.039  -0.029  -0.006  -0.005   0.016   0.025   0.029
  6 A"    7 A"   28 A'   29 A'    8 A"   30 A'   31 A'   32 A'                 
  0.047   0.062   0.068   0.074   0.081   0.084   0.093   0.107
  9 A"   33 A'   10 A"   34 A'   35 A'   11 A"   36 A'   37 A'                 
  0.110   0.115   0.117   0.122   0.127   0.130   0.135   0.135
 38 A'   12 A"   39 A'   40 A'   13 A"   41 A'   14 A"   42 A'                 
  0.147   0.169   0.169   0.174   0.184   0.194   0.201   0.207
 43 A'   44 A'   15 A"   45 A'   46 A'   47 A'   48 A'   49 A'                 
  0.210   0.221   0.235   0.241   0.250   0.254   0.283   0.291
 50 A'   16 A"   51 A'   52 A'   53 A'   54 A'   55 A'   56 A'                 
  0.297   0.304   0.307   0.319   0.321   0.330   0.339   0.358
 17 A"   57 A'   58 A'   18 A"   59 A'   60 A'   61 A'   62 A'                 
  0.367   0.372   0.380   0.385   0.408   0.430   0.453   0.480
 63 A'   64 A'   65 A'   66 A'   67 A'   68 A'   69 A'   19 A"                 
  0.499   0.509   0.527   0.537   0.537   0.557   0.570   0.579
 70 A'   71 A'   72 A'   20 A"   73 A'   21 A"   74 A'   75 A'                 
  0.581   0.591   0.598   0.645   0.658   0.693   0.732   0.742
 22 A"   23 A"   76 A'   77 A'   24 A"   78 A'   79 A'   80 A'                 
  0.771   0.789   0.810   0.830   0.852   0.867   0.875   0.898
 81 A'   82 A'   83 A'   84 A'   85 A'   86 A'   87 A'   88 A'                 
  0.911   0.931   0.944   0.969   0.983   0.988   1.032   1.044
 89 A'   25 A"   90 A'   91 A'   92 A'   26 A"   27 A"   28 A"                 
  1.088   1.100   1.105   1.142   1.161   1.192   1.222   1.227
 93 A'   29 A"   30 A"   31 A"   94 A'   95 A'   32 A"   33 A"                 
  1.228   1.240   1.283   1.304   1.372   1.415   1.433   1.451
 96 A'   97 A'   98 A'   99 A'  100 A'   34 A"  101 A'  102 A'                 
  1.479   1.507   1.525   1.555   1.594   1.620   1.646   1.656
103 A'  104 A'   35 A"   36 A"  105 A'   37 A"  106 A'  107 A'                 
  1.684   1.734   1.745   1.756   1.760   1.781   1.828   1.871
108 A'  109 A'  110 A'  111 A'   38 A"   39 A"  112 A'   40 A"                 
  1.907   1.912   1.947   1.961   1.977   2.005   2.077   2.101
113 A'  114 A'  115 A'   41 A"  116 A'  117 A'  118 A'   42 A"                 
  2.138   2.168   2.176   2.211   2.312   2.412   2.476   2.539
119 A'  120 A'   43 A"  121 A'  122 A'  123 A'  124 A'   44 A"                 
  2.554   2.589   2.621   2.636   2.682   2.683   2.698   2.711
125 A'  126 A'  127 A'   45 A"  128 A'   46 A"  129 A'  130 A'                 
  2.763   2.767   2.779   2.889   2.894   2.925   2.925   2.974
 47 A"  131 A'   48 A"   49 A"  132 A'   50 A"  133 A'  134 A'                 
  2.982   3.009   3.010   3.146   3.169   3.174   3.179   3.317
 51 A"  135 A'   52 A"  136 A'  137 A'   53 A"  138 A'   54 A"                 
  3.325   3.340   3.448   3.450   3.509   3.564   3.597   3.645
139 A'   55 A"  140 A'  141 A'  142 A'  143 A'  144 A'  145 A'                 
  3.708   3.899   3.983   4.059   4.104   4.132   4.161   4.677
146 A'  147 A'  148 A'  149 A'  150 A'  151 A'  152 A'  153 A'                 
  4.945   5.023   5.045   5.161   5.200   5.339   5.658   5.750
 56 A"   57 A"   58 A"  154 A'  155 A'  156 A'  157 A'  158 A'                 
  5.825  23.600  23.731  23.827  23.884  24.128  24.198  49.884
159 A'  160 A'  161 A'  162 A'  163 A'  164 A'  165 A'  166 A'                 
 49.983  50.018
167 A'  168 A'                                                                 
 --------------------------------------------------------------

          Ground-State Mulliken Net Atomic Charges

     Atom                 Charge (a.u.)
  ----------------------------------------
      1 H                     0.225322
      2 C                     0.162455
      3 C                    -0.606225
      4 O                    -0.249125
      5 C                     0.516998
      6 C                     0.012795
      7 O                    -0.250485
      8 C                    -0.531987
      9 C                     0.236099
     10 H                     0.227658
     11 O                    -0.220637
     12 H                     0.191159
     13 H                     0.285973
  ----------------------------------------
  Sum of atomic charges =     0.000000

 -----------------------------------------------------------------
                    Cartesian Multipole Moments
 -----------------------------------------------------------------
    Charge (ESU x 10^10)
                 0.0000
    Dipole Moment (Debye)
         X       0.1313      Y      -0.9603      Z      -0.0000
       Tot       0.9692
    Quadrupole Moments (Debye-Ang)
        XX     -69.7783     XY       9.8927     YY     -38.8101
        XZ       0.0000     YZ       0.0000     ZZ     -51.3851
    Octopole Moments (Debye-Ang^2)
       XXX     -13.7574    XXY       0.4225    XYY      -6.9712
       YYY     -24.9738    XXZ      -0.0000    XYZ      -0.0000
       YYZ      -0.0000    XZZ      -2.7830    YZZ      -2.0524
       ZZZ      -0.0000
    Hexadecapole Moments (Debye-Ang^3)
      XXXX    -990.8137   XXXY      61.0781   XXYY    -210.8721
      XYYY      58.2668   YYYY    -368.5643   XXXZ      -0.0000
      XXYZ       0.0000   XYYZ       0.0000   YYYZ       0.0000
      XXZZ    -142.8685   XYZZ      -2.3226   YYZZ     -96.4191
      XZZZ      -0.0000   YZZZ      -0.0000   ZZZZ     -53.0634
 -----------------------------------------------------------------
 Calculating analytic gradient of the SCF energy
 Gradient of SCF Energy
            1           2           3           4           5           6
    1  -0.0034049   0.0116744  -0.0057356  -0.0069935  -0.0035797  -0.0186593
    2   0.0065801  -0.0066117   0.0136120   0.0007248  -0.0155982   0.0412250
    3  -0.0000000   0.0000000  -0.0000000   0.0000000  -0.0000000   0.0000000
            7           8           9          10          11          12
    1   0.0262131   0.0304992  -0.0139498   0.0082147  -0.0016043  -0.0055054
    2  -0.0256579  -0.0148321   0.0090349   0.0038865   0.0012746  -0.0031677
    3  -0.0000000   0.0000000  -0.0000000  -0.0000000  -0.0000000  -0.0000000
           13
    1  -0.0171690
    2  -0.0104702
    3   0.0000000
 Max gradient component =       4.122E-02
 RMS gradient           =       1.252E-02
 Gradient time:  CPU 49.95 s  wall 50.53 s
 Geometry Optimization Parameters
   NAtoms,    NIC,     NZ,  NCons,   NDum,   NFix, NCnnct, MaxDiis
       13      84       0       0       0       0       0       0


** GEOMETRY OPTIMIZATION IN DELOCALIZED INTERNAL COORDINATES **
   Searching for a Minimum

   Optimization Cycle:   1

                       Coordinates (Angstroms)
     ATOM                X               Y               Z
      1  H         2.1514861127    1.9359562496    0.0000000000
      2  C         1.3261663713    1.2301312531    0.0000000000
      3  C         1.5973236795   -0.2252453252    0.0000000000
      4  O         2.7474856865   -0.6335221832    0.0000000000
      5  C         0.4684904825   -1.1843175211    0.0000000000
      6  C        -0.8028125059   -0.7364635478    0.0000000000
      7  O        -1.8401893376   -1.6053908413    0.0000000000
      8  C        -1.0692711494    0.7240056998    0.0000000000
      9  C         0.0624139807    1.6799588054    0.0000000000
     10  H        -0.1306333346    2.7486482420    0.0000000000
     11  O        -2.2173877669    1.1392561892    0.0000000000
     12  H         0.6729495681   -2.2513543123    0.0000000000
     13  H        -1.7069361548   -2.5644116819    0.0000000000
   Point Group: cs    Number of degrees of freedom:    23


   Energy is   -456.801248861


 Attempting to Generate Delocalized Internal Coordinates

 23 Hessian modes will be used to form the next step
  Hessian Eigenvalues:
     0.160000    0.160000    0.160000    0.160000    0.223490    0.234561
     0.246043    0.250000    0.250000    0.250000    0.325741    0.335839
     0.343340    0.344185    0.352263    0.352807    0.352820    0.525962
     0.537394    0.543434    0.563050    0.949842    0.951725

 Minimum Search - Taking Simple RFO Step
 Searching for Lamda that Minimizes Along All modes
 Value Taken    Lamda =  -0.01737743
 Step Taken.  Stepsize is  0.281682

                             Maximum     Tolerance    Cnvgd?
         Gradient           0.033524      0.000300      NO
         Displacement       0.127140      0.001200      NO
         Energy change     *********      0.000001      NO


 New Cartesian Coordinates Obtained by Inverse Iteration

 Displacement from previous Coordinates is:  0.410421
 ----------------------------------------------------------------
             Standard Nuclear Orientation (Angstroms)
    I     Atom           X                Y                Z
 ----------------------------------------------------------------
    1      H       2.1560133751     1.8847449618     0.0000000000
    2      C       1.3147837208     1.2017817383     0.0000000000
    3      C       1.6243882513    -0.2487608339     0.0000000000
    4      O       2.7827213725    -0.6449314392     0.0000000000
    5      C       0.4882700745    -1.1810414325     0.0000000000
    6      C      -0.7942374824    -0.7403828608     0.0000000000
    7      O      -1.8838921448    -1.5166239096     0.0000000000
    8      C      -1.1062806509     0.7177057441     0.0000000000
    9      C       0.0460999659     1.6441759398     0.0000000000
   10      H      -0.1906326389     2.7005787478     0.0000000000
   11      O      -2.2557800024     1.1259458682     0.0000000000
   12      H       0.7239672043    -2.2385738987     0.0000000000
   13      H      -1.6463354128    -2.4473675991     0.0000000000
 ----------------------------------------------------------------
 Molecular Point Group                 Cs    NOp =  2
 Largest Abelian Subgroup              Cs    NOp =  2
 Nuclear Repulsion Energy =   407.0388534067 hartrees
 There are       32 alpha and       32 beta electrons
 Applying Cartesian multipole field
    Component          Value
    ---------          -----
     (2,0,0)        1.00000E-11
     (0,2,0)        2.00000E-11
     (0,0,2)       -3.00000E-11
 Nucleus-field energy     =     0.0000000130 hartrees
 Requested basis set is 6-311++G(d,p)
 There are 74 shells and 226 basis functions
 A cutoff of  1.0D-11 yielded   2525 shell pairs
 There are     24206 function pairs (     26165 Cartesian)
 Smallest overlap matrix eigenvalue = 1.99E-06

 Q-Chem warning in module /home/taweetham/qchem/stvman/mkSTV.C, line 278:

 Overlap eigenvalue is smaller than square root of threshold

 Guess MOs from SCF MO coefficient file
 Reading MOs from coefficient file
 Reading MOs from coefficient file
 A restricted hybrid HF-DFT SCF calculation will be
 performed using Pulay DIIS extrapolation
 Exchange:     0.2000 Hartree-Fock + 0.0800 Slater + 0.7200 B88
 Correlation:  0.1900 VWN1RPA + 0.8100 LYP
 Using SG-1 standard quadrature grid
 SCF converges when DIIS error is below 1.0E-08
 Geometry optimization detected.  Setting ReadMinima to 0
 Setting SaveMinima to 0
 Inaccurate integrated density:
   Number of electrons =    64
   Numerical integral  =    64.073107027545
   Relative error      =     0.1142297305 %
 ---------------------------------------
  Cycle       Energy         DIIS Error
 ---------------------------------------
    1    -456.8428205529      1.47E-03
    2    -456.8093424212      4.67E-04
    3    -456.8065499938      9.15E-04
    4    -456.8104580014      1.03E-04
    5    -456.8105003549      5.02E-05
    6    -456.8105125891      2.34E-05
    7    -456.8105156197      6.91E-06
    8    -456.8105157221      1.86E-06
    9    -456.8105158058      6.98E-07
   10    -456.8105158394      2.85E-07
   11    -456.8105158095      6.26E-08
   12    -456.8105158016      2.39E-08
   13    -456.8105158012      1.32E-08
   14    -456.8105158019      2.13E-09 Convergence criterion met
 ---------------------------------------
 SCF time:  CPU 149.19 s  wall 149.29 s
 SCF   energy in the final basis set = -456.8105158019
 Total energy in the final basis set = -456.8105158019

 --------------------------------------------------------------
             Orbital Energies (a.u.) and Symmetries
 --------------------------------------------------------------

 Alpha MOs, Restricted
 -- Occupied --                  
-19.201 -19.151 -19.139 -10.298 -10.289 -10.289 -10.224 -10.223
  1 A'    2 A'    3 A'    4 A'    5 A'    6 A'    7 A'    8 A'                 
-10.212  -1.123  -1.076  -1.068  -0.872  -0.799  -0.729  -0.674
  9 A'   10 A'   11 A'   12 A'   13 A'   14 A'   15 A'   16 A'                 
 -0.624  -0.584  -0.535  -0.515  -0.485  -0.478  -0.458  -0.455
 17 A'   18 A'   19 A'   20 A'   21 A'    1 A"   22 A'   23 A'                 
 -0.428  -0.428  -0.414  -0.411  -0.318  -0.296  -0.286  -0.285
 24 A'    2 A"    3 A"   25 A'    4 A"   26 A'   27 A'    5 A"                 
 -- Virtual --                   
 -0.141  -0.037  -0.027  -0.005  -0.004   0.016   0.026   0.030
  6 A"    7 A"   28 A'    8 A"   29 A'   30 A'   31 A'   32 A'                 
  0.046   0.061   0.068   0.075   0.082   0.084   0.094   0.107
  9 A"   33 A'   10 A"   34 A'   35 A'   11 A"   36 A'   37 A'                 
  0.110   0.115   0.116   0.122   0.125   0.134   0.135   0.136
 38 A'   12 A"   39 A'   40 A'   13 A"   14 A"   41 A'   42 A'                 
  0.149   0.169   0.169   0.174   0.184   0.198   0.203   0.211
 43 A'   15 A"   44 A'   45 A'   46 A'   47 A'   48 A'   49 A'                 
  0.213   0.220   0.232   0.245   0.249   0.258   0.274   0.289
 50 A'   16 A"   51 A'   52 A'   53 A'   54 A'   55 A'   56 A'                 
  0.297   0.303   0.305   0.318   0.320   0.329   0.339   0.359
 17 A"   57 A'   58 A'   59 A'   18 A"   60 A'   61 A'   62 A'                 
  0.369   0.374   0.377   0.385   0.401   0.439   0.448   0.479
 63 A'   64 A'   65 A'   66 A'   67 A'   68 A'   69 A'   19 A"                 
  0.496   0.504   0.526   0.537   0.551   0.556   0.560   0.576
 70 A'   71 A'   72 A'   20 A"   73 A'   21 A"   74 A'   75 A'                 
  0.582   0.591   0.601   0.634   0.659   0.693   0.738   0.740
 22 A"   23 A"   76 A'   77 A'   24 A"   78 A'   79 A'   80 A'                 
  0.767   0.781   0.814   0.832   0.850   0.864   0.882   0.898
 81 A'   82 A'   83 A'   84 A'   85 A'   86 A'   87 A'   88 A'                 
  0.909   0.933   0.944   0.966   0.985   0.985   1.029   1.049
 89 A'   25 A"   90 A'   91 A'   26 A"   92 A'   27 A"   28 A"                 
  1.088   1.096   1.104   1.153   1.171   1.188   1.210   1.216
 93 A'   29 A"   30 A"   31 A"   94 A'   95 A'   96 A'   32 A"                 
  1.221   1.245   1.273   1.304   1.366   1.376   1.433   1.459
 33 A"   97 A'   98 A'   99 A'  100 A'   34 A"  101 A'  102 A'                 
  1.490   1.522   1.532   1.571   1.600   1.623   1.625   1.642
103 A'   35 A"  104 A'   36 A"  105 A'   37 A"  106 A'  107 A'                 
  1.688   1.721   1.743   1.748   1.768   1.783   1.806   1.878
108 A'  109 A'  110 A'   38 A"  111 A'   39 A"  112 A'   40 A"                 
  1.903   1.924   1.933   1.953   1.986   2.009   2.094   2.097
113 A'  114 A'  115 A'   41 A"  116 A'  117 A'  118 A'   42 A"                 
  2.125   2.166   2.183   2.207   2.320   2.409   2.497   2.538
119 A'  120 A'   43 A"  121 A'  122 A'  123 A'  124 A'   44 A"                 
  2.557   2.569   2.612   2.639   2.678   2.682   2.696   2.713
125 A'  126 A'  127 A'   45 A"  128 A'   46 A"  129 A'  130 A'                 
  2.766   2.786   2.809   2.883   2.892   2.920   2.935   2.968
 47 A"   48 A"  131 A'   49 A"  132 A'   50 A"  133 A'  134 A'                 
  2.985   3.021   3.052   3.155   3.162   3.170   3.189   3.315
 51 A"  135 A'   52 A"   53 A"  136 A'  137 A'  138 A'   54 A"                 
  3.340   3.380   3.417   3.444   3.504   3.578   3.597   3.657
 55 A"  139 A'  140 A'  141 A'  142 A'  143 A'  144 A'  145 A'                 
  3.707   3.866   3.980   4.059   4.094   4.136   4.160   4.676
146 A'  147 A'  148 A'  149 A'  150 A'  151 A'  152 A'  153 A'                 
  4.937   5.022   5.046   5.163   5.199   5.424   5.655   5.740
 56 A"   57 A"   58 A"  154 A'  155 A'  156 A'  157 A'  158 A'                 
  5.796  23.609  23.739  23.827  23.888  24.113  24.196  49.879
159 A'  160 A'  161 A'  162 A'  163 A'  164 A'  165 A'  166 A'                 
 49.984  50.018
167 A'  168 A'                                                                 

 Beta MOs, Restricted
 -- Occupied --                  
-19.201 -19.151 -19.139 -10.298 -10.289 -10.289 -10.224 -10.223
  1 A'    2 A'    3 A'    4 A'    5 A'    6 A'    7 A'    8 A'                 
-10.212  -1.123  -1.076  -1.068  -0.872  -0.799  -0.729  -0.674
  9 A'   10 A'   11 A'   12 A'   13 A'   14 A'   15 A'   16 A'                 
 -0.624  -0.584  -0.535  -0.515  -0.485  -0.478  -0.458  -0.455
 17 A'   18 A'   19 A'   20 A'   21 A'    1 A"   22 A'   23 A'                 
 -0.428  -0.428  -0.414  -0.411  -0.318  -0.296  -0.286  -0.285
 24 A'    2 A"    3 A"   25 A'    4 A"   26 A'   27 A'    5 A"                 
 -- Virtual --                   
 -0.141  -0.037  -0.027  -0.005  -0.004   0.016   0.026   0.030
  6 A"    7 A"   28 A'    8 A"   29 A'   30 A'   31 A'   32 A'                 
  0.046   0.061   0.068   0.075   0.082   0.084   0.094   0.107
  9 A"   33 A'   10 A"   34 A'   35 A'   11 A"   36 A'   37 A'                 
  0.110   0.115   0.116   0.122   0.125   0.134   0.135   0.136
 38 A'   12 A"   39 A'   40 A'   13 A"   14 A"   41 A'   42 A'                 
  0.149   0.169   0.169   0.174   0.184   0.198   0.203   0.211
 43 A'   15 A"   44 A'   45 A'   46 A'   47 A'   48 A'   49 A'                 
  0.213   0.220   0.232   0.245   0.249   0.258   0.274   0.289
 50 A'   16 A"   51 A'   52 A'   53 A'   54 A'   55 A'   56 A'                 
  0.297   0.303   0.305   0.318   0.320   0.329   0.339   0.359
 17 A"   57 A'   58 A'   59 A'   18 A"   60 A'   61 A'   62 A'                 
  0.369   0.374   0.377   0.385   0.401   0.439   0.448   0.479
 63 A'   64 A'   65 A'   66 A'   67 A'   68 A'   69 A'   19 A"                 
  0.496   0.504   0.526   0.537   0.551   0.556   0.560   0.576
 70 A'   71 A'   72 A'   20 A"   73 A'   21 A"   74 A'   75 A'                 
  0.582   0.591   0.601   0.634   0.659   0.693   0.738   0.740
 22 A"   23 A"   76 A'   77 A'   24 A"   78 A'   79 A'   80 A'                 
  0.767   0.781   0.814   0.832   0.850   0.864   0.882   0.898
 81 A'   82 A'   83 A'   84 A'   85 A'   86 A'   87 A'   88 A'                 
  0.909   0.933   0.944   0.966   0.985   0.985   1.029   1.049
 89 A'   25 A"   90 A'   91 A'   26 A"   92 A'   27 A"   28 A"                 
  1.088   1.096   1.104   1.153   1.171   1.188   1.210   1.216
 93 A'   29 A"   30 A"   31 A"   94 A'   95 A'   96 A'   32 A"                 
  1.221   1.245   1.273   1.304   1.366   1.376   1.433   1.459
 33 A"   97 A'   98 A'   99 A'  100 A'   34 A"  101 A'  102 A'                 
  1.490   1.522   1.532   1.571   1.600   1.623   1.625   1.642
103 A'   35 A"  104 A'   36 A"  105 A'   37 A"  106 A'  107 A'                 
  1.688   1.721   1.743   1.748   1.768   1.783   1.806   1.878
108 A'  109 A'  110 A'   38 A"  111 A'   39 A"  112 A'   40 A"                 
  1.903   1.924   1.933   1.953   1.986   2.009   2.094   2.097
113 A'  114 A'  115 A'   41 A"  116 A'  117 A'  118 A'   42 A"                 
  2.125   2.166   2.183   2.207   2.320   2.409   2.497   2.538
119 A'  120 A'   43 A"  121 A'  122 A'  123 A'  124 A'   44 A"                 
  2.557   2.569   2.612   2.639   2.678   2.682   2.696   2.713
125 A'  126 A'  127 A'   45 A"  128 A'   46 A"  129 A'  130 A'                 
  2.766   2.786   2.809   2.883   2.892   2.920   2.935   2.968
 47 A"   48 A"  131 A'   49 A"  132 A'   50 A"  133 A'  134 A'                 
  2.985   3.021   3.052   3.155   3.162   3.170   3.189   3.315
 51 A"  135 A'   52 A"   53 A"  136 A'  137 A'  138 A'   54 A"                 
  3.340   3.380   3.417   3.444   3.504   3.578   3.597   3.657
 55 A"  139 A'  140 A'  141 A'  142 A'  143 A'  144 A'  145 A'                 
  3.707   3.866   3.980   4.059   4.094   4.136   4.160   4.676
146 A'  147 A'  148 A'  149 A'  150 A'  151 A'  152 A'  153 A'                 
  4.937   5.022   5.046   5.163   5.199   5.424   5.655   5.740
 56 A"   57 A"   58 A"  154 A'  155 A'  156 A'  157 A'  158 A'                 
  5.796  23.609  23.739  23.827  23.888  24.113  24.196  49.879
159 A'  160 A'  161 A'  162 A'  163 A'  164 A'  165 A'  166 A'                 
 49.984  50.018
167 A'  168 A'                                                                 
 --------------------------------------------------------------

          Ground-State Mulliken Net Atomic Charges

     Atom                 Charge (a.u.)
  ----------------------------------------
      1 H                     0.225979
      2 C                     0.152846
      3 C                    -0.561031
      4 O                    -0.251280
      5 C                     0.522657
      6 C                    -0.070630
      7 O                    -0.188747
      8 C                    -0.513928
      9 C                     0.212282
     10 H                     0.225232
     11 O                    -0.216630
     12 H                     0.190791
     13 H                     0.272458
  ----------------------------------------
  Sum of atomic charges =     0.000000

 -----------------------------------------------------------------
                    Cartesian Multipole Moments
 -----------------------------------------------------------------
    Charge (ESU x 10^10)
                 0.0000
    Dipole Moment (Debye)
         X       0.0481      Y      -0.9849      Z       0.0000
       Tot       0.9860
    Quadrupole Moments (Debye-Ang)
        XX     -69.9829     XY       9.3668     YY     -40.0562
        XZ       0.0000     YZ       0.0000     ZZ     -51.3590
    Octopole Moments (Debye-Ang^2)
       XXX     -13.2763    XXY       1.4353    XYY      -5.9169
       YYY     -22.2667    XXZ       0.0000    XYZ       0.0000
       YYZ       0.0000    XZZ      -2.7541    YZZ      -1.9460
       ZZZ       0.0000
    Hexadecapole Moments (Debye-Ang^3)
      XXXX   -1017.3037   XXXY      67.2109   XXYY    -215.7277
      XYYY      54.6910   YYYY    -370.4280   XXXZ       0.0000
      XXYZ       0.0000   XYYZ       0.0000   YYYZ       0.0000
      XXZZ    -145.9857   XYZZ       0.2361   YYZZ     -93.0320
      XZZZ       0.0000   YZZZ       0.0000   ZZZZ     -53.0420
 -----------------------------------------------------------------
 Calculating analytic gradient of the SCF energy
 Gradient of SCF Energy
            1           2           3           4           5           6
    1  -0.0013476   0.0068925  -0.0013268   0.0018980   0.0056092  -0.0099195
    2   0.0010377  -0.0051378   0.0047401  -0.0011938  -0.0032526   0.0080993
    3  -0.0000000  -0.0000000  -0.0000000   0.0000000   0.0000000  -0.0000000
            7           8           9          10          11          12
    1   0.0054320   0.0088665  -0.0078188   0.0017969  -0.0064968  -0.0012229
    2  -0.0028468  -0.0102584   0.0014675  -0.0005103   0.0029464   0.0010570
    3   0.0000000   0.0000000   0.0000000  -0.0000000  -0.0000000  -0.0000000
           13
    1  -0.0023627
    2   0.0038518
    3  -0.0000000
 Max gradient component =       1.026E-02
 RMS gradient           =       4.158E-03
 Gradient time:  CPU 49.94 s  wall 49.95 s
 Geometry Optimization Parameters
   NAtoms,    NIC,     NZ,  NCons,   NDum,   NFix, NCnnct, MaxDiis
       13      84       0       0       0       0       0       0

 Cartesian Hessian Update
 Hessian Updated using BFGS Update


** GEOMETRY OPTIMIZATION IN DELOCALIZED INTERNAL COORDINATES **
   Searching for a Minimum

   Optimization Cycle:   2

                       Coordinates (Angstroms)
     ATOM                X               Y               Z
      1  H         2.1560133751    1.8847449618    0.0000000000
      2  C         1.3147837208    1.2017817383    0.0000000000
      3  C         1.6243882513   -0.2487608339    0.0000000000
      4  O         2.7827213725   -0.6449314392    0.0000000000
      5  C         0.4882700745   -1.1810414325    0.0000000000
      6  C        -0.7942374824   -0.7403828608    0.0000000000
      7  O        -1.8838921448   -1.5166239096    0.0000000000
      8  C        -1.1062806509    0.7177057441    0.0000000000
      9  C         0.0460999659    1.6441759398    0.0000000000
     10  H        -0.1906326389    2.7005787478    0.0000000000
     11  O        -2.2557800024    1.1259458682    0.0000000000
     12  H         0.7239672043   -2.2385738987    0.0000000000
     13  H        -1.6463354128   -2.4473675991    0.0000000000
   Point Group: cs    Number of degrees of freedom:    23


   Energy is   -456.810515802

 Hessian Updated using BFGS Update

 20 Hessian modes will be used to form the next step
  Hessian Eigenvalues:
     0.151372    0.161874    0.223815    0.235496    0.247221    0.248215
     0.254748    0.326081    0.336602    0.342421    0.347438    0.352507
     0.352815    0.354732    0.526703    0.539000    0.548385    0.582812
     0.949055    0.957417

 Minimum Search - Taking Simple RFO Step
 Searching for Lamda that Minimizes Along All modes
 Value Taken    Lamda =  -0.00060013
 Step Taken.  Stepsize is  0.047294

                             Maximum     Tolerance    Cnvgd?
         Gradient           0.010221      0.000300      NO
         Displacement       0.029803      0.001200      NO
         Energy change     -0.009267      0.000001      NO


 New Cartesian Coordinates Obtained by Inverse Iteration

 Displacement from previous Coordinates is:  0.053036
 ----------------------------------------------------------------
             Standard Nuclear Orientation (Angstroms)
    I     Atom           X                Y                Z
 ----------------------------------------------------------------
    1      H       2.1629780927     1.8744760062     0.0000000000
    2      C       1.3108059838     1.2043453881     0.0000000000
    3      C       1.6178805602    -0.2516113829     0.0000000000
    4      O       2.7758637219    -0.6452764937     0.0000000000
    5      C       0.4845313493    -1.1834147034     0.0000000000
    6      C      -0.7929158882    -0.7447532956     0.0000000000
    7      O      -1.8871780827    -1.5190776808     0.0000000000
    8      C      -1.1070124457     0.7256692018     0.0000000000
    9      C       0.0485547325     1.6505775197     0.0000000000
   10      H      -0.1978430803     2.7060804706     0.0000000000
   11      O      -2.2532640377     1.1307006253     0.0000000000
   12      H       0.7288845940    -2.2409603087     0.0000000000
   13      H      -1.6321998676    -2.4495043205     0.0000000000
 ----------------------------------------------------------------
 Molecular Point Group                 Cs    NOp =  2
 Largest Abelian Subgroup              Cs    NOp =  2
 Nuclear Repulsion Energy =   406.9477683990 hartrees
 There are       32 alpha and       32 beta electrons
 Applying Cartesian multipole field
    Component          Value
    ---------          -----
     (2,0,0)        1.00000E-11
     (0,2,0)        2.00000E-11
     (0,0,2)       -3.00000E-11
 Nucleus-field energy     =     0.0000000131 hartrees
 Requested basis set is 6-311++G(d,p)
 There are 74 shells and 226 basis functions
 A cutoff of  1.0D-11 yielded   2526 shell pairs
 There are     24211 function pairs (     26171 Cartesian)
 Smallest overlap matrix eigenvalue = 2.00E-06

 Q-Chem warning in module /home/taweetham/qchem/stvman/mkSTV.C, line 278:

 Overlap eigenvalue is smaller than square root of threshold

 Guess MOs from SCF MO coefficient file
 Reading MOs from coefficient file
 Reading MOs from coefficient file
 A restricted hybrid HF-DFT SCF calculation will be
 performed using Pulay DIIS extrapolation
 Exchange:     0.2000 Hartree-Fock + 0.0800 Slater + 0.7200 B88
 Correlation:  0.1900 VWN1RPA + 0.8100 LYP
 Using SG-1 standard quadrature grid
 SCF converges when DIIS error is below 1.0E-08
 Geometry optimization detected.  Setting ReadMinima to 0
 Setting SaveMinima to 0
 ---------------------------------------
  Cycle       Energy         DIIS Error
 ---------------------------------------
    1    -456.8077676476      4.65E-04
    2    -456.8108422713      8.71E-05
    3    -456.8107914857      1.35E-04
    4    -456.8108756488      3.76E-05
    5    -456.8108817553      1.47E-05
    6    -456.8108828649      2.86E-06
    7    -456.8108827810      1.33E-06
    8    -456.8108828271      5.65E-07
    9    -456.8108828499      1.78E-07
   10    -456.8108828295      7.50E-08
   11    -456.8108828183      1.53E-08
   12    -456.8108828154      7.91E-09 Convergence criterion met
 ---------------------------------------
 SCF time:  CPU 128.20 s  wall 128.29 s
 SCF   energy in the final basis set = -456.8108828154
 Total energy in the final basis set = -456.8108828154

 --------------------------------------------------------------
             Orbital Energies (a.u.) and Symmetries
 --------------------------------------------------------------

 Alpha MOs, Restricted
 -- Occupied --                  
-19.202 -19.152 -19.138 -10.298 -10.289 -10.289 -10.224 -10.222
  1 A'    2 A'    3 A'    4 A'    5 A'    6 A'    7 A'    8 A'                 
-10.211  -1.122  -1.078  -1.068  -0.872  -0.800  -0.727  -0.673
  9 A'   10 A'   11 A'   12 A'   13 A'   14 A'   15 A'   16 A'                 
 -0.623  -0.583  -0.535  -0.514  -0.485  -0.477  -0.458  -0.456
 17 A'   18 A'   19 A'   20 A'   21 A'    1 A"   22 A'   23 A'                 
 -0.428  -0.428  -0.415  -0.412  -0.319  -0.296  -0.285  -0.285
  2 A"   24 A'    3 A"   25 A'    4 A"   26 A'    5 A"   27 A'                 
 -- Virtual --                   
 -0.140  -0.036  -0.027  -0.006  -0.004   0.016   0.026   0.030
  6 A"    7 A"   28 A'    8 A"   29 A'   30 A'   31 A'   32 A'                 
  0.046   0.061   0.068   0.075   0.081   0.084   0.094   0.107
  9 A"   33 A'   10 A"   34 A'   35 A'   11 A"   36 A'   37 A'                 
  0.110   0.115   0.116   0.122   0.125   0.134   0.135   0.136
 38 A'   12 A"   39 A'   40 A'   13 A"   14 A"   41 A'   42 A'                 
  0.149   0.169   0.169   0.174   0.184   0.198   0.203   0.208
 43 A'   15 A"   44 A'   45 A'   46 A'   47 A'   48 A'   49 A'                 
  0.213   0.220   0.231   0.245   0.249   0.257   0.273   0.289
 50 A'   16 A"   51 A'   52 A'   53 A'   54 A'   55 A'   56 A'                 
  0.297   0.303   0.305   0.318   0.319   0.329   0.339   0.358
 17 A"   57 A'   58 A'   59 A'   18 A"   60 A'   61 A'   62 A'                 
  0.368   0.374   0.377   0.385   0.401   0.439   0.448   0.479
 63 A'   64 A'   65 A'   66 A'   67 A'   68 A'   69 A'   19 A"                 
  0.495   0.504   0.524   0.536   0.552   0.557   0.559   0.577
 70 A'   71 A'   72 A'   20 A"   73 A'   21 A"   74 A'   75 A'                 
  0.582   0.591   0.601   0.633   0.659   0.692   0.737   0.740
 22 A"   23 A"   76 A'   77 A'   24 A"   78 A'   79 A'   80 A'                 
  0.768   0.781   0.814   0.831   0.853   0.866   0.883   0.898
 81 A'   82 A'   83 A'   84 A'   85 A'   86 A'   87 A'   88 A'                 
  0.909   0.933   0.944   0.966   0.986   0.986   1.029   1.049
 89 A'   25 A"   90 A'   91 A'   26 A"   92 A'   27 A"   28 A"                 
  1.089   1.097   1.104   1.155   1.172   1.187   1.210   1.216
 93 A'   29 A"   30 A"   31 A"   94 A'   95 A'   96 A'   32 A"                 
  1.222   1.246   1.272   1.303   1.366   1.372   1.429   1.458
 33 A"   97 A'   98 A'   99 A'  100 A'   34 A"  101 A'  102 A'                 
  1.491   1.523   1.531   1.572   1.600   1.619   1.621   1.644
103 A'   35 A"  104 A'   36 A"  105 A'   37 A"  106 A'  107 A'                 
  1.688   1.719   1.742   1.744   1.768   1.781   1.805   1.879
108 A'  109 A'  110 A'   38 A"  111 A'   39 A"  112 A'   40 A"                 
  1.901   1.925   1.932   1.953   1.985   2.008   2.094   2.098
113 A'  114 A'  115 A'   41 A"  116 A'  117 A'  118 A'   42 A"                 
  2.120   2.163   2.185   2.208   2.322   2.409   2.496   2.538
119 A'  120 A'   43 A"  121 A'  122 A'  123 A'  124 A'   44 A"                 
  2.557   2.570   2.606   2.639   2.677   2.682   2.697   2.715
125 A'  126 A'  127 A'   45 A"  128 A'   46 A"  129 A'  130 A'                 
  2.766   2.786   2.814   2.883   2.893   2.920   2.934   2.963
 47 A"   48 A"  131 A'   49 A"  132 A'   50 A"  133 A'  134 A'                 
  2.984   3.019   3.053   3.150   3.158   3.167   3.190   3.317
 51 A"  135 A'   52 A"   53 A"  136 A'  137 A'  138 A'   54 A"                 
  3.342   3.381   3.417   3.446   3.509   3.581   3.600   3.658
 55 A"  139 A'  140 A'  141 A'  142 A'  143 A'  144 A'  145 A'                 
  3.709   3.851   3.979   4.056   4.091   4.134   4.156   4.669
146 A'  147 A'  148 A'  149 A'  150 A'  151 A'  152 A'  153 A'                 
  4.937   5.022   5.046   5.164   5.199   5.428   5.651   5.737
 56 A"   57 A"   58 A"  154 A'  155 A'  156 A'  157 A'  158 A'                 
  5.788  23.606  23.730  23.824  23.889  24.130  24.213  49.877
159 A'  160 A'  161 A'  162 A'  163 A'  164 A'  165 A'  166 A'                 
 49.984  50.020
167 A'  168 A'                                                                 

 Beta MOs, Restricted
 -- Occupied --                  
-19.202 -19.152 -19.138 -10.298 -10.289 -10.289 -10.224 -10.222
  1 A'    2 A'    3 A'    4 A'    5 A'    6 A'    7 A'    8 A'                 
-10.211  -1.122  -1.078  -1.068  -0.872  -0.800  -0.727  -0.673
  9 A'   10 A'   11 A'   12 A'   13 A'   14 A'   15 A'   16 A'                 
 -0.623  -0.583  -0.535  -0.514  -0.485  -0.477  -0.458  -0.456
 17 A'   18 A'   19 A'   20 A'   21 A'    1 A"   22 A'   23 A'                 
 -0.428  -0.428  -0.415  -0.412  -0.319  -0.296  -0.285  -0.285
  2 A"   24 A'    3 A"   25 A'    4 A"   26 A'    5 A"   27 A'                 
 -- Virtual --                   
 -0.140  -0.036  -0.027  -0.006  -0.004   0.016   0.026   0.030
  6 A"    7 A"   28 A'    8 A"   29 A'   30 A'   31 A'   32 A'                 
  0.046   0.061   0.068   0.075   0.081   0.084   0.094   0.107
  9 A"   33 A'   10 A"   34 A'   35 A'   11 A"   36 A'   37 A'                 
  0.110   0.115   0.116   0.122   0.125   0.134   0.135   0.136
 38 A'   12 A"   39 A'   40 A'   13 A"   14 A"   41 A'   42 A'                 
  0.149   0.169   0.169   0.174   0.184   0.198   0.203   0.208
 43 A'   15 A"   44 A'   45 A'   46 A'   47 A'   48 A'   49 A'                 
  0.213   0.220   0.231   0.245   0.249   0.257   0.273   0.289
 50 A'   16 A"   51 A'   52 A'   53 A'   54 A'   55 A'   56 A'                 
  0.297   0.303   0.305   0.318   0.319   0.329   0.339   0.358
 17 A"   57 A'   58 A'   59 A'   18 A"   60 A'   61 A'   62 A'                 
  0.368   0.374   0.377   0.385   0.401   0.439   0.448   0.479
 63 A'   64 A'   65 A'   66 A'   67 A'   68 A'   69 A'   19 A"                 
  0.495   0.504   0.524   0.536   0.552   0.557   0.559   0.577
 70 A'   71 A'   72 A'   20 A"   73 A'   21 A"   74 A'   75 A'                 
  0.582   0.591   0.601   0.633   0.659   0.692   0.737   0.740
 22 A"   23 A"   76 A'   77 A'   24 A"   78 A'   79 A'   80 A'                 
  0.768   0.781   0.814   0.831   0.853   0.866   0.883   0.898
 81 A'   82 A'   83 A'   84 A'   85 A'   86 A'   87 A'   88 A'                 
  0.909   0.933   0.944   0.966   0.986   0.986   1.029   1.049
 89 A'   25 A"   90 A'   91 A'   26 A"   92 A'   27 A"   28 A"                 
  1.089   1.097   1.104   1.155   1.172   1.187   1.210   1.216
 93 A'   29 A"   30 A"   31 A"   94 A'   95 A'   96 A'   32 A"                 
  1.222   1.246   1.272   1.303   1.366   1.372   1.429   1.458
 33 A"   97 A'   98 A'   99 A'  100 A'   34 A"  101 A'  102 A'                 
  1.491   1.523   1.531   1.572   1.600   1.619   1.621   1.644
103 A'   35 A"  104 A'   36 A"  105 A'   37 A"  106 A'  107 A'                 
  1.688   1.719   1.742   1.744   1.768   1.781   1.805   1.879
108 A'  109 A'  110 A'   38 A"  111 A'   39 A"  112 A'   40 A"                 
  1.901   1.925   1.932   1.953   1.985   2.008   2.094   2.098
113 A'  114 A'  115 A'   41 A"  116 A'  117 A'  118 A'   42 A"                 
  2.120   2.163   2.185   2.208   2.322   2.409   2.496   2.538
119 A'  120 A'   43 A"  121 A'  122 A'  123 A'  124 A'   44 A"                 
  2.557   2.570   2.606   2.639   2.677   2.682   2.697   2.715
125 A'  126 A'  127 A'   45 A"  128 A'   46 A"  129 A'  130 A'                 
  2.766   2.786   2.814   2.883   2.893   2.920   2.934   2.963
 47 A"   48 A"  131 A'   49 A"  132 A'   50 A"  133 A'  134 A'                 
  2.984   3.019   3.053   3.150   3.158   3.167   3.190   3.317
 51 A"  135 A'   52 A"   53 A"  136 A'  137 A'  138 A'   54 A"                 
  3.342   3.381   3.417   3.446   3.509   3.581   3.600   3.658
 55 A"  139 A'  140 A'  141 A'  142 A'  143 A'  144 A'  145 A'                 
  3.709   3.851   3.979   4.056   4.091   4.134   4.156   4.669
146 A'  147 A'  148 A'  149 A'  150 A'  151 A'  152 A'  153 A'                 
  4.937   5.022   5.046   5.164   5.199   5.428   5.651   5.737
 56 A"   57 A"   58 A"  154 A'  155 A'  156 A'  157 A'  158 A'                 
  5.788  23.606  23.730  23.824  23.889  24.130  24.213  49.877
159 A'  160 A'  161 A'  162 A'  163 A'  164 A'  165 A'  166 A'                 
 49.984  50.020
167 A'  168 A'                                                                 
 --------------------------------------------------------------

          Ground-State Mulliken Net Atomic Charges

     Atom                 Charge (a.u.)
  ----------------------------------------
      1 H                     0.226698
      2 C                     0.144459
      3 C                    -0.551084
      4 O                    -0.251682
      5 C                     0.533151
      6 C                    -0.090824
      7 O                    -0.187335
      8 C                    -0.503624
      9 C                     0.207838
     10 H                     0.225037
     11 O                    -0.214710
     12 H                     0.190858
     13 H                     0.271218
  ----------------------------------------
  Sum of atomic charges =     0.000000

 -----------------------------------------------------------------
                    Cartesian Multipole Moments
 -----------------------------------------------------------------
    Charge (ESU x 10^10)
                 0.0000
    Dipole Moment (Debye)
         X       0.0618      Y      -0.9599      Z      -0.0000
       Tot       0.9619
    Quadrupole Moments (Debye-Ang)
        XX     -69.9518     XY       9.2040     YY     -40.1270
        XZ       0.0000     YZ       0.0000     ZZ     -51.3498
    Octopole Moments (Debye-Ang^2)
       XXX     -12.6607    XXY       1.7160    XYY      -5.6615
       YYY     -22.3135    XXZ      -0.0000    XYZ       0.0000
       YYZ      -0.0000    XZZ      -2.6533    YZZ      -1.9499
       ZZZ      -0.0000
    Hexadecapole Moments (Debye-Ang^3)
      XXXX   -1013.7056   XXXY      66.4136   XXYY    -216.4690
      XYYY      53.5509   YYYY    -373.3891   XXXZ       0.0000
      XXYZ       0.0000   XYYZ       0.0000   YYYZ       0.0000
      XXZZ    -145.5880   XYZZ       0.2099   YYZZ     -93.4376
      XZZZ       0.0000   YZZZ       0.0000   ZZZZ     -52.9884
 -----------------------------------------------------------------
 Calculating analytic gradient of the SCF energy
 Gradient of SCF Energy
            1           2           3           4           5           6
    1  -0.0004780   0.0013009  -0.0007942   0.0006157   0.0013950  -0.0024218
    2   0.0004579  -0.0015987   0.0015853  -0.0006767  -0.0000632   0.0008755
    3  -0.0000000   0.0000000   0.0000000  -0.0000000  -0.0000000  -0.0000000
            7           8           9          10          11          12
    1   0.0008021   0.0034530  -0.0017860   0.0004888  -0.0024933  -0.0003580
    2   0.0004600  -0.0032206  -0.0000193  -0.0000411   0.0014736   0.0000902
    3   0.0000000  -0.0000000   0.0000000  -0.0000000   0.0000000   0.0000000
           13
    1   0.0002758
    2   0.0006771
    3  -0.0000000
 Max gradient component =       3.453E-03
 RMS gradient           =       1.165E-03
 Gradient time:  CPU 50.15 s  wall 50.16 s
 Geometry Optimization Parameters
   NAtoms,    NIC,     NZ,  NCons,   NDum,   NFix, NCnnct, MaxDiis
       13      84       0       0       0       0       0       0

 Cartesian Hessian Update
 Hessian Updated using BFGS Update


** GEOMETRY OPTIMIZATION IN DELOCALIZED INTERNAL COORDINATES **
   Searching for a Minimum

   Optimization Cycle:   3

                       Coordinates (Angstroms)
     ATOM                X               Y               Z
      1  H         2.1629780927    1.8744760062    0.0000000000
      2  C         1.3108059838    1.2043453881    0.0000000000
      3  C         1.6178805602   -0.2516113829    0.0000000000
      4  O         2.7758637219   -0.6452764937    0.0000000000
      5  C         0.4845313493   -1.1834147034    0.0000000000
      6  C        -0.7929158882   -0.7447532956    0.0000000000
      7  O        -1.8871780827   -1.5190776808    0.0000000000
      8  C        -1.1070124457    0.7256692018    0.0000000000
      9  C         0.0485547325    1.6505775197    0.0000000000
     10  H        -0.1978430803    2.7060804706    0.0000000000
     11  O        -2.2532640377    1.1307006253    0.0000000000
     12  H         0.7288845940   -2.2409603087    0.0000000000
     13  H        -1.6321998676   -2.4495043205    0.0000000000
   Point Group: cs    Number of degrees of freedom:    23


   Energy is   -456.810882815

 Hessian Updated using BFGS Update

 22 Hessian modes will be used to form the next step
  Hessian Eigenvalues:
     0.134225    0.160020    0.172691    0.223178    0.234270    0.239150
     0.247294    0.250003    0.256343    0.312816    0.331850    0.336997
     0.345375    0.352546    0.352821    0.353516    0.526137    0.539128
     0.541899    0.571790    0.911353    0.951968

 Minimum Search - Taking Simple RFO Step
 Searching for Lamda that Minimizes Along All modes
 Value Taken    Lamda =  -0.00007491
 Step Taken.  Stepsize is  0.019361

                             Maximum     Tolerance    Cnvgd?
         Gradient           0.002643      0.000300      NO
         Displacement       0.010920      0.001200      NO
         Energy change     -0.000367      0.000001      NO


 New Cartesian Coordinates Obtained by Inverse Iteration

 Displacement from previous Coordinates is:  0.024493
 ----------------------------------------------------------------
             Standard Nuclear Orientation (Angstroms)
    I     Atom           X                Y                Z
 ----------------------------------------------------------------
    1      H       2.1677332229     1.8700158237     0.0000000000
    2      C       1.3103039445     1.2063248177     0.0000000000
    3      C       1.6169794558    -0.2520295118     0.0000000000
    4      O       2.7755395928    -0.6421351546     0.0000000000
    5      C       0.4845832422    -1.1847897154     0.0000000000
    6      C      -0.7914030475    -0.7462066770     0.0000000000
    7      O      -1.8883827110    -1.5200059677     0.0000000000
    8      C      -1.1071864739     0.7286362760     0.0000000000
    9      C       0.0496631569     1.6540358719     0.0000000000
   10      H      -0.2010655400     2.7088464021     0.0000000000
   11      O      -2.2527017397     1.1289095595     0.0000000000
   12      H       0.7328954918    -2.2418201196     0.0000000000
   13      H      -1.6378729625    -2.4525305786     0.0000000000
 ----------------------------------------------------------------
 Molecular Point Group                 Cs    NOp =  2
 Largest Abelian Subgroup              Cs    NOp =  2
 Nuclear Repulsion Energy =   406.8262502319 hartrees
 There are       32 alpha and       32 beta electrons
 Applying Cartesian multipole field
    Component          Value
    ---------          -----
     (2,0,0)        1.00000E-11
     (0,2,0)        2.00000E-11
     (0,0,2)       -3.00000E-11
 Nucleus-field energy     =     0.0000000131 hartrees
 Requested basis set is 6-311++G(d,p)
 There are 74 shells and 226 basis functions
 A cutoff of  1.0D-11 yielded   2527 shell pairs
 There are     24216 function pairs (     26177 Cartesian)
 Smallest overlap matrix eigenvalue = 2.02E-06

 Q-Chem warning in module /home/taweetham/qchem/stvman/mkSTV.C, line 278:

 Overlap eigenvalue is smaller than square root of threshold

 Guess MOs from SCF MO coefficient file
 Reading MOs from coefficient file
 Reading MOs from coefficient file
 A restricted hybrid HF-DFT SCF calculation will be
 performed using Pulay DIIS extrapolation
 Exchange:     0.2000 Hartree-Fock + 0.0800 Slater + 0.7200 B88
 Correlation:  0.1900 VWN1RPA + 0.8100 LYP
 Using SG-1 standard quadrature grid
 SCF converges when DIIS error is below 1.0E-08
 Geometry optimization detected.  Setting ReadMinima to 0
 Setting SaveMinima to 0
 ---------------------------------------
  Cycle       Energy         DIIS Error
 ---------------------------------------
    1    -456.8078458029      1.86E-04
    2    -456.8109131425      3.85E-05
    3    -456.8108988138      6.58E-05
    4    -456.8109211682      1.20E-05
    5    -456.8109216008      5.59E-06
    6    -456.8109216702      1.45E-06
    7    -456.8109216855      5.31E-07
    8    -456.8109216873      3.18E-07
    9    -456.8109216718      9.35E-08
   10    -456.8109216781      3.33E-08
   11    -456.8109216759      7.88E-09 Convergence criterion met
 ---------------------------------------
 SCF time:  CPU 116.87 s  wall 116.97 s
 SCF   energy in the final basis set = -456.8109216759
 Total energy in the final basis set = -456.8109216759

 --------------------------------------------------------------
             Orbital Energies (a.u.) and Symmetries
 --------------------------------------------------------------

 Alpha MOs, Restricted
 -- Occupied --                  
-19.202 -19.152 -19.138 -10.299 -10.289 -10.289 -10.224 -10.222
  1 A'    2 A'    3 A'    4 A'    5 A'    6 A'    7 A'    8 A'                 
-10.211  -1.121  -1.079  -1.068  -0.871  -0.800  -0.726  -0.672
  9 A'   10 A'   11 A'   12 A'   13 A'   14 A'   15 A'   16 A'                 
 -0.623  -0.583  -0.535  -0.514  -0.486  -0.477  -0.458  -0.456
 17 A'   18 A'   19 A'   20 A'   21 A'    1 A"   22 A'   23 A'                 
 -0.428  -0.427  -0.415  -0.412  -0.319  -0.296  -0.286  -0.285
  2 A"   24 A'    3 A"   25 A'    4 A"   26 A'    5 A"   27 A'                 
 -- Virtual --                   
 -0.139  -0.036  -0.027  -0.006  -0.004   0.016   0.026   0.030
  6 A"    7 A"   28 A'    8 A"   29 A'   30 A'   31 A'   32 A'                 
  0.046   0.061   0.068   0.075   0.081   0.084   0.094   0.106
  9 A"   33 A'   10 A"   34 A'   35 A'   11 A"   36 A'   37 A'                 
  0.110   0.115   0.116   0.122   0.126   0.134   0.135   0.136
 38 A'   12 A"   39 A'   40 A'   13 A"   14 A"   41 A'   42 A'                 
  0.149   0.168   0.169   0.174   0.184   0.198   0.203   0.208
 43 A'   44 A'   15 A"   45 A'   46 A'   47 A'   48 A'   49 A'                 
  0.213   0.220   0.230   0.245   0.249   0.257   0.273   0.289
 50 A'   16 A"   51 A'   52 A'   53 A'   54 A'   55 A'   56 A'                 
  0.297   0.303   0.305   0.319   0.319   0.329   0.339   0.358
 17 A"   57 A'   58 A'   59 A'   18 A"   60 A'   61 A'   62 A'                 
  0.368   0.373   0.378   0.385   0.402   0.439   0.448   0.479
 63 A'   64 A'   65 A'   66 A'   67 A'   68 A'   69 A'   19 A"                 
  0.494   0.504   0.524   0.536   0.551   0.557   0.560   0.577
 70 A'   71 A'   72 A'   20 A"   73 A'   21 A"   74 A'   75 A'                 
  0.582   0.591   0.601   0.633   0.659   0.692   0.736   0.741
 22 A"   23 A"   76 A'   77 A'   24 A"   78 A'   79 A'   80 A'                 
  0.769   0.782   0.814   0.831   0.854   0.866   0.883   0.899
 81 A'   82 A'   83 A'   84 A'   85 A'   86 A'   87 A'   88 A'                 
  0.909   0.933   0.943   0.965   0.986   0.986   1.029   1.050
 89 A'   25 A"   90 A'   91 A'   92 A'   26 A"   27 A"   28 A"                 
  1.089   1.097   1.104   1.155   1.172   1.188   1.210   1.215
 93 A'   29 A"   30 A"   31 A"   94 A'   95 A'   96 A'   32 A"                 
  1.222   1.246   1.273   1.303   1.366   1.373   1.429   1.458
 33 A"   97 A'   98 A'   99 A'  100 A'   34 A"  101 A'  102 A'                 
  1.491   1.522   1.531   1.572   1.599   1.618   1.618   1.645
103 A'   35 A"  104 A'   36 A"  105 A'  106 A'   37 A"  107 A'                 
  1.688   1.718   1.741   1.743   1.768   1.780   1.805   1.879
108 A'  109 A'  110 A'   38 A"  111 A'   39 A"  112 A'   40 A"                 
  1.901   1.926   1.932   1.954   1.985   2.007   2.094   2.098
113 A'  114 A'  115 A'   41 A"  116 A'  117 A'  118 A'   42 A"                 
  2.119   2.163   2.185   2.208   2.322   2.410   2.495   2.539
119 A'  120 A'   43 A"  121 A'  122 A'  123 A'  124 A'   44 A"                 
  2.557   2.570   2.603   2.639   2.676   2.681   2.697   2.715
125 A'  126 A'  127 A'   45 A"  128 A'   46 A"  129 A'  130 A'                 
  2.765   2.786   2.814   2.883   2.893   2.920   2.933   2.961
 47 A"   48 A"  131 A'   49 A"  132 A'   50 A"  133 A'  134 A'                 
  2.984   3.017   3.052   3.149   3.155   3.166   3.190   3.318
 51 A"  135 A'   52 A"   53 A"  136 A'  137 A'  138 A'   54 A"                 
  3.343   3.379   3.417   3.445   3.511   3.582   3.601   3.658
 55 A"  139 A'  140 A'  141 A'  142 A'  143 A'  144 A'  145 A'                 
  3.710   3.851   3.978   4.054   4.090   4.133   4.154   4.665
146 A'  147 A'  148 A'  149 A'  150 A'  151 A'  152 A'  153 A'                 
  4.937   5.023   5.046   5.164   5.200   5.426   5.651   5.737
 56 A"   57 A"   58 A"  154 A'  155 A'  156 A'  157 A'  158 A'                 
  5.787  23.604  23.726  23.822  23.889  24.135  24.218  49.877
159 A'  160 A'  161 A'  162 A'  163 A'  164 A'  165 A'  166 A'                 
 49.984  50.020
167 A'  168 A'                                                                 

 Beta MOs, Restricted
 -- Occupied --                  
-19.202 -19.152 -19.138 -10.299 -10.289 -10.289 -10.224 -10.222
  1 A'    2 A'    3 A'    4 A'    5 A'    6 A'    7 A'    8 A'                 
-10.211  -1.121  -1.079  -1.068  -0.871  -0.800  -0.726  -0.672
  9 A'   10 A'   11 A'   12 A'   13 A'   14 A'   15 A'   16 A'                 
 -0.623  -0.583  -0.535  -0.514  -0.486  -0.477  -0.458  -0.456
 17 A'   18 A'   19 A'   20 A'   21 A'    1 A"   22 A'   23 A'                 
 -0.428  -0.427  -0.415  -0.412  -0.319  -0.296  -0.286  -0.285
  2 A"   24 A'    3 A"   25 A'    4 A"   26 A'    5 A"   27 A'                 
 -- Virtual --                   
 -0.139  -0.036  -0.027  -0.006  -0.004   0.016   0.026   0.030
  6 A"    7 A"   28 A'    8 A"   29 A'   30 A'   31 A'   32 A'                 
  0.046   0.061   0.068   0.075   0.081   0.084   0.094   0.106
  9 A"   33 A'   10 A"   34 A'   35 A'   11 A"   36 A'   37 A'                 
  0.110   0.115   0.116   0.122   0.126   0.134   0.135   0.136
 38 A'   12 A"   39 A'   40 A'   13 A"   14 A"   41 A'   42 A'                 
  0.149   0.168   0.169   0.174   0.184   0.198   0.203   0.208
 43 A'   44 A'   15 A"   45 A'   46 A'   47 A'   48 A'   49 A'                 
  0.213   0.220   0.230   0.245   0.249   0.257   0.273   0.289
 50 A'   16 A"   51 A'   52 A'   53 A'   54 A'   55 A'   56 A'                 
  0.297   0.303   0.305   0.319   0.319   0.329   0.339   0.358
 17 A"   57 A'   58 A'   59 A'   18 A"   60 A'   61 A'   62 A'                 
  0.368   0.373   0.378   0.385   0.402   0.439   0.448   0.479
 63 A'   64 A'   65 A'   66 A'   67 A'   68 A'   69 A'   19 A"                 
  0.494   0.504   0.524   0.536   0.551   0.557   0.560   0.577
 70 A'   71 A'   72 A'   20 A"   73 A'   21 A"   74 A'   75 A'                 
  0.582   0.591   0.601   0.633   0.659   0.692   0.736   0.741
 22 A"   23 A"   76 A'   77 A'   24 A"   78 A'   79 A'   80 A'                 
  0.769   0.782   0.814   0.831   0.854   0.866   0.883   0.899
 81 A'   82 A'   83 A'   84 A'   85 A'   86 A'   87 A'   88 A'                 
  0.909   0.933   0.943   0.965   0.986   0.986   1.029   1.050
 89 A'   25 A"   90 A'   91 A'   92 A'   26 A"   27 A"   28 A"                 
  1.089   1.097   1.104   1.155   1.172   1.188   1.210   1.215
 93 A'   29 A"   30 A"   31 A"   94 A'   95 A'   96 A'   32 A"                 
  1.222   1.246   1.273   1.303   1.366   1.373   1.429   1.458
 33 A"   97 A'   98 A'   99 A'  100 A'   34 A"  101 A'  102 A'                 
  1.491   1.522   1.531   1.572   1.599   1.618   1.618   1.645
103 A'   35 A"  104 A'   36 A"  105 A'  106 A'   37 A"  107 A'                 
  1.688   1.718   1.741   1.743   1.768   1.780   1.805   1.879
108 A'  109 A'  110 A'   38 A"  111 A'   39 A"  112 A'   40 A"                 
  1.901   1.926   1.932   1.954   1.985   2.007   2.094   2.098
113 A'  114 A'  115 A'   41 A"  116 A'  117 A'  118 A'   42 A"                 
  2.119   2.163   2.185   2.208   2.322   2.410   2.495   2.539
119 A'  120 A'   43 A"  121 A'  122 A'  123 A'  124 A'   44 A"                 
  2.557   2.570   2.603   2.639   2.676   2.681   2.697   2.715
125 A'  126 A'  127 A'   45 A"  128 A'   46 A"  129 A'  130 A'                 
  2.765   2.786   2.814   2.883   2.893   2.920   2.933   2.961
 47 A"   48 A"  131 A'   49 A"  132 A'   50 A"  133 A'  134 A'                 
  2.984   3.017   3.052   3.149   3.155   3.166   3.190   3.318
 51 A"  135 A'   52 A"   53 A"  136 A'  137 A'  138 A'   54 A"                 
  3.343   3.379   3.417   3.445   3.511   3.582   3.601   3.658
 55 A"  139 A'  140 A'  141 A'  142 A'  143 A'  144 A'  145 A'                 
  3.710   3.851   3.978   4.054   4.090   4.133   4.154   4.665
146 A'  147 A'  148 A'  149 A'  150 A'  151 A'  152 A'  153 A'                 
  4.937   5.023   5.046   5.164   5.200   5.426   5.651   5.737
 56 A"   57 A"   58 A"  154 A'  155 A'  156 A'  157 A'  158 A'                 
  5.787  23.604  23.726  23.822  23.889  24.135  24.218  49.877
159 A'  160 A'  161 A'  162 A'  163 A'  164 A'  165 A'  166 A'                 
 49.984  50.020
167 A'  168 A'                                                                 
 --------------------------------------------------------------

          Ground-State Mulliken Net Atomic Charges

     Atom                 Charge (a.u.)
  ----------------------------------------
      1 H                     0.227119
      2 C                     0.139284
      3 C                    -0.543628
      4 O                    -0.251694
      5 C                     0.530500
      6 C                    -0.091729
      7 O                    -0.189001
      8 C                    -0.500218
      9 C                     0.205574
     10 H                     0.224952
     11 O                    -0.213793
     12 H                     0.191249
     13 H                     0.271387
  ----------------------------------------
  Sum of atomic charges =     0.000000

 -----------------------------------------------------------------
                    Cartesian Multipole Moments
 -----------------------------------------------------------------
    Charge (ESU x 10^10)
                 0.0000
    Dipole Moment (Debye)
         X       0.0549      Y      -0.9573      Z       0.0000
       Tot       0.9589
    Quadrupole Moments (Debye-Ang)
        XX     -69.9012     XY       9.1655     YY     -40.1041
        XZ      -0.0000     YZ       0.0000     ZZ     -51.3534
    Octopole Moments (Debye-Ang^2)
       XXX     -12.6854    XXY       1.6510    XYY      -5.7963
       YYY     -22.4846    XXZ       0.0000    XYZ       0.0000
       YYZ       0.0000    XZZ      -2.6513    YZZ      -1.9623
       ZZZ       0.0000
    Hexadecapole Moments (Debye-Ang^3)
      XXXX   -1013.2181   XXXY      66.1061   XXYY    -216.2166
      XYYY      53.2087   YYYY    -373.9104   XXXZ      -0.0000
      XXYZ      -0.0000   XYYZ      -0.0000   YYYZ       0.0000
      XXZZ    -145.5837   XYZZ       0.0899   YYZZ     -93.5826
      XZZZ      -0.0000   YZZZ      -0.0000   ZZZZ     -52.9900
 -----------------------------------------------------------------
 Calculating analytic gradient of the SCF energy
 Gradient of SCF Energy
            1           2           3           4           5           6
    1  -0.0000213   0.0000665  -0.0001296   0.0001147  -0.0000666   0.0000428
    2   0.0000558  -0.0001475   0.0001091  -0.0001216   0.0004525   0.0000605
    3  -0.0000000  -0.0000000  -0.0000000   0.0000000   0.0000000   0.0000000
            7           8           9          10          11          12
    1  -0.0003655   0.0004836   0.0000510  -0.0000265  -0.0002322   0.0000196
    2   0.0000769  -0.0000646  -0.0001142   0.0000030   0.0000794  -0.0000825
    3   0.0000000  -0.0000000   0.0000000  -0.0000000   0.0000000   0.0000000
           13
    1   0.0000636
    2  -0.0003066
    3  -0.0000000
 Max gradient component =       4.836E-04
 RMS gradient           =       1.485E-04
 Gradient time:  CPU 50.28 s  wall 50.30 s
 Geometry Optimization Parameters
   NAtoms,    NIC,     NZ,  NCons,   NDum,   NFix, NCnnct, MaxDiis
       13      84       0       0       0       0       0       0

 Cartesian Hessian Update
 Hessian Updated using BFGS Update


** GEOMETRY OPTIMIZATION IN DELOCALIZED INTERNAL COORDINATES **
   Searching for a Minimum

   Optimization Cycle:   4

                       Coordinates (Angstroms)
     ATOM                X               Y               Z
      1  H         2.1677332229    1.8700158237    0.0000000000
      2  C         1.3103039445    1.2063248177    0.0000000000
      3  C         1.6169794558   -0.2520295118    0.0000000000
      4  O         2.7755395928   -0.6421351546    0.0000000000
      5  C         0.4845832422   -1.1847897154    0.0000000000
      6  C        -0.7914030475   -0.7462066770    0.0000000000
      7  O        -1.8883827110   -1.5200059677    0.0000000000
      8  C        -1.1071864739    0.7286362760    0.0000000000
      9  C         0.0496631569    1.6540358719    0.0000000000
     10  H        -0.2010655400    2.7088464021    0.0000000000
     11  O        -2.2527017397    1.1289095595    0.0000000000
     12  H         0.7328954918   -2.2418201196    0.0000000000
     13  H        -1.6378729625   -2.4525305786    0.0000000000
   Point Group: cs    Number of degrees of freedom:    23


   Energy is   -456.810921676

 Hessian Updated using BFGS Update

 23 Hessian modes will be used to form the next step
  Hessian Eigenvalues:
     0.128727    0.160018    0.160258    0.172979    0.216618    0.229148
     0.242335    0.248159    0.250514    0.257170    0.312964    0.330527
     0.336882    0.345068    0.352601    0.352829    0.353962    0.526097
     0.540967    0.561089    0.580464    0.896427    0.951826

 Minimum Search - Taking Simple RFO Step
 Searching for Lamda that Minimizes Along All modes
 Value Taken    Lamda =  -0.00000181
 Step Taken.  Stepsize is  0.002719

                             Maximum     Tolerance    Cnvgd?
         Gradient           0.000325      0.000300      NO
         Displacement       0.001193      0.001200     YES
         Energy change     -0.000039      0.000001      NO


 New Cartesian Coordinates Obtained by Inverse Iteration

 Displacement from previous Coordinates is:  0.003836
 ----------------------------------------------------------------
             Standard Nuclear Orientation (Angstroms)
    I     Atom           X                Y                Z
 ----------------------------------------------------------------
    1      H       2.1678219288     1.8693043663     0.0000000000
    2      C       1.3098716480     1.2063151118     0.0000000000
    3      C       1.6168269545    -0.2523010492     0.0000000000
    4      O       2.7755479651    -0.6415959796     0.0000000000
    5      C       0.4847837203    -1.1855809783     0.0000000000
    6      C      -0.7909403316    -0.7462334494     0.0000000000
    7      O      -1.8879303713    -1.5194793259     0.0000000000
    8      C      -1.1074702236     0.7288076562     0.0000000000
    9      C       0.0493769317     1.6544087768     0.0000000000
   10      H      -0.2011535859     2.7092644962     0.0000000000
   11      O      -2.2528951422     1.1286564921     0.0000000000
   12      H       0.7330068198    -2.2425190773     0.0000000000
   13      H      -1.6377606813    -2.4517960135     0.0000000000
 ----------------------------------------------------------------
 Molecular Point Group                 Cs    NOp =  2
 Largest Abelian Subgroup              Cs    NOp =  2
 Nuclear Repulsion Energy =   406.8356860074 hartrees
 There are       32 alpha and       32 beta electrons
 Applying Cartesian multipole field
    Component          Value
    ---------          -----
     (2,0,0)        1.00000E-11
     (0,2,0)        2.00000E-11
     (0,0,2)       -3.00000E-11
 Nucleus-field energy     =     0.0000000131 hartrees
 Requested basis set is 6-311++G(d,p)
 There are 74 shells and 226 basis functions
 A cutoff of  1.0D-11 yielded   2527 shell pairs
 There are     24216 function pairs (     26177 Cartesian)
 Smallest overlap matrix eigenvalue = 2.02E-06

 Q-Chem warning in module /home/taweetham/qchem/stvman/mkSTV.C, line 278:

 Overlap eigenvalue is smaller than square root of threshold

 Guess MOs from SCF MO coefficient file
 Reading MOs from coefficient file
 Reading MOs from coefficient file
 A restricted hybrid HF-DFT SCF calculation will be
 performed using Pulay DIIS extrapolation
 Exchange:     0.2000 Hartree-Fock + 0.0800 Slater + 0.7200 B88
 Correlation:  0.1900 VWN1RPA + 0.8100 LYP
 Using SG-1 standard quadrature grid
 SCF converges when DIIS error is below 1.0E-08
 Geometry optimization detected.  Setting ReadMinima to 0
 Setting SaveMinima to 0
 ---------------------------------------
  Cycle       Energy         DIIS Error
 ---------------------------------------
    1    -456.8107760214      2.66E-05
    2    -456.8109225984      6.69E-06
    3    -456.8109219525      1.45E-05
    4    -456.8109227813      1.35E-06
    5    -456.8109227082      7.26E-07
    6    -456.8109227539      3.00E-07
    7    -456.8109227620      4.90E-08
    8    -456.8109227624      3.17E-08
    9    -456.8109227593      8.14E-09 Convergence criterion met
 ---------------------------------------
 SCF time:  CPU 94.50 s  wall 94.55 s
 SCF   energy in the final basis set = -456.8109227593
 Total energy in the final basis set = -456.8109227593

 --------------------------------------------------------------
             Orbital Energies (a.u.) and Symmetries
 --------------------------------------------------------------

 Alpha MOs, Restricted
 -- Occupied --                  
-19.202 -19.152 -19.138 -10.299 -10.289 -10.289 -10.224 -10.222
  1 A'    2 A'    3 A'    4 A'    5 A'    6 A'    7 A'    8 A'                 
-10.211  -1.121  -1.079  -1.068  -0.871  -0.800  -0.726  -0.672
  9 A'   10 A'   11 A'   12 A'   13 A'   14 A'   15 A'   16 A'                 
 -0.622  -0.583  -0.535  -0.514  -0.486  -0.477  -0.458  -0.457
 17 A'   18 A'   19 A'   20 A'   21 A'    1 A"   22 A'   23 A'                 
 -0.428  -0.427  -0.415  -0.412  -0.319  -0.296  -0.286  -0.285
  2 A"   24 A'    3 A"   25 A'    4 A"   26 A'    5 A"   27 A'                 
 -- Virtual --                   
 -0.139  -0.036  -0.027  -0.006  -0.004   0.016   0.026   0.030
  6 A"    7 A"   28 A'    8 A"   29 A'   30 A'   31 A'   32 A'                 
  0.046   0.061   0.068   0.075   0.081   0.084   0.094   0.106
  9 A"   33 A'   10 A"   34 A'   35 A'   11 A"   36 A'   37 A'                 
  0.110   0.115   0.116   0.122   0.126   0.134   0.135   0.136
 38 A'   12 A"   39 A'   40 A'   13 A"   14 A"   41 A'   42 A'                 
  0.149   0.168   0.169   0.174   0.184   0.198   0.203   0.208
 43 A'   44 A'   15 A"   45 A'   46 A'   47 A'   48 A'   49 A'                 
  0.213   0.220   0.230   0.245   0.249   0.257   0.273   0.289
 50 A'   16 A"   51 A'   52 A'   53 A'   54 A'   55 A'   56 A'                 
  0.297   0.303   0.305   0.319   0.319   0.329   0.339   0.358
 17 A"   57 A'   58 A'   59 A'   18 A"   60 A'   61 A'   62 A'                 
  0.368   0.373   0.378   0.385   0.402   0.439   0.448   0.479
 63 A'   64 A'   65 A'   66 A'   67 A'   68 A'   69 A'   19 A"                 
  0.494   0.504   0.524   0.536   0.551   0.557   0.560   0.577
 70 A'   71 A'   72 A'   20 A"   73 A'   21 A"   74 A'   75 A'                 
  0.582   0.591   0.601   0.633   0.658   0.692   0.736   0.741
 22 A"   23 A"   76 A'   77 A'   24 A"   78 A'   79 A'   80 A'                 
  0.769   0.782   0.814   0.831   0.854   0.866   0.883   0.899
 81 A'   82 A'   83 A'   84 A'   85 A'   86 A'   87 A'   88 A'                 
  0.909   0.933   0.943   0.965   0.986   0.986   1.029   1.049
 89 A'   25 A"   90 A'   91 A'   92 A'   26 A"   27 A"   28 A"                 
  1.089   1.097   1.104   1.155   1.172   1.188   1.210   1.215
 93 A'   29 A"   30 A"   31 A"   94 A'   95 A'   96 A'   32 A"                 
  1.222   1.246   1.273   1.303   1.366   1.373   1.429   1.458
 33 A"   97 A'   98 A'   99 A'  100 A'   34 A"  101 A'  102 A'                 
  1.491   1.522   1.531   1.572   1.599   1.618   1.618   1.645
103 A'   35 A"  104 A'   36 A"  105 A'  106 A'   37 A"  107 A'                 
  1.688   1.718   1.741   1.742   1.768   1.780   1.805   1.879
108 A'  109 A'  110 A'   38 A"  111 A'   39 A"  112 A'   40 A"                 
  1.901   1.926   1.932   1.954   1.985   2.007   2.094   2.098
113 A'  114 A'  115 A'   41 A"  116 A'  117 A'  118 A'   42 A"                 
  2.119   2.163   2.185   2.208   2.322   2.410   2.494   2.539
119 A'  120 A'   43 A"  121 A'  122 A'  123 A'  124 A'   44 A"                 
  2.557   2.570   2.603   2.639   2.676   2.681   2.698   2.715
125 A'  126 A'  127 A'   45 A"  128 A'   46 A"  129 A'  130 A'                 
  2.765   2.786   2.815   2.883   2.893   2.920   2.933   2.961
 47 A"   48 A"  131 A'   49 A"  132 A'   50 A"  133 A'  134 A'                 
  2.984   3.017   3.052   3.150   3.155   3.166   3.190   3.318
 51 A"  135 A'   52 A"   53 A"  136 A'  137 A'  138 A'   54 A"                 
  3.344   3.379   3.417   3.445   3.511   3.582   3.601   3.658
 55 A"  139 A'  140 A'  141 A'  142 A'  143 A'  144 A'  145 A'                 
  3.710   3.851   3.978   4.054   4.090   4.133   4.154   4.664
146 A'  147 A'  148 A'  149 A'  150 A'  151 A'  152 A'  153 A'                 
  4.937   5.023   5.046   5.164   5.200   5.426   5.651   5.737
 56 A"   57 A"   58 A"  154 A'  155 A'  156 A'  157 A'  158 A'                 
  5.787  23.605  23.726  23.822  23.889  24.135  24.218  49.877
159 A'  160 A'  161 A'  162 A'  163 A'  164 A'  165 A'  166 A'                 
 49.984  50.020
167 A'  168 A'                                                                 

 Beta MOs, Restricted
 -- Occupied --                  
-19.202 -19.152 -19.138 -10.299 -10.289 -10.289 -10.224 -10.222
  1 A'    2 A'    3 A'    4 A'    5 A'    6 A'    7 A'    8 A'                 
-10.211  -1.121  -1.079  -1.068  -0.871  -0.800  -0.726  -0.672
  9 A'   10 A'   11 A'   12 A'   13 A'   14 A'   15 A'   16 A'                 
 -0.622  -0.583  -0.535  -0.514  -0.486  -0.477  -0.458  -0.457
 17 A'   18 A'   19 A'   20 A'   21 A'    1 A"   22 A'   23 A'                 
 -0.428  -0.427  -0.415  -0.412  -0.319  -0.296  -0.286  -0.285
  2 A"   24 A'    3 A"   25 A'    4 A"   26 A'    5 A"   27 A'                 
 -- Virtual --                   
 -0.139  -0.036  -0.027  -0.006  -0.004   0.016   0.026   0.030
  6 A"    7 A"   28 A'    8 A"   29 A'   30 A'   31 A'   32 A'                 
  0.046   0.061   0.068   0.075   0.081   0.084   0.094   0.106
  9 A"   33 A'   10 A"   34 A'   35 A'   11 A"   36 A'   37 A'                 
  0.110   0.115   0.116   0.122   0.126   0.134   0.135   0.136
 38 A'   12 A"   39 A'   40 A'   13 A"   14 A"   41 A'   42 A'                 
  0.149   0.168   0.169   0.174   0.184   0.198   0.203   0.208
 43 A'   44 A'   15 A"   45 A'   46 A'   47 A'   48 A'   49 A'                 
  0.213   0.220   0.230   0.245   0.249   0.257   0.273   0.289
 50 A'   16 A"   51 A'   52 A'   53 A'   54 A'   55 A'   56 A'                 
  0.297   0.303   0.305   0.319   0.319   0.329   0.339   0.358
 17 A"   57 A'   58 A'   59 A'   18 A"   60 A'   61 A'   62 A'                 
  0.368   0.373   0.378   0.385   0.402   0.439   0.448   0.479
 63 A'   64 A'   65 A'   66 A'   67 A'   68 A'   69 A'   19 A"                 
  0.494   0.504   0.524   0.536   0.551   0.557   0.560   0.577
 70 A'   71 A'   72 A'   20 A"   73 A'   21 A"   74 A'   75 A'                 
  0.582   0.591   0.601   0.633   0.658   0.692   0.736   0.741
 22 A"   23 A"   76 A'   77 A'   24 A"   78 A'   79 A'   80 A'                 
  0.769   0.782   0.814   0.831   0.854   0.866   0.883   0.899
 81 A'   82 A'   83 A'   84 A'   85 A'   86 A'   87 A'   88 A'                 
  0.909   0.933   0.943   0.965   0.986   0.986   1.029   1.049
 89 A'   25 A"   90 A'   91 A'   92 A'   26 A"   27 A"   28 A"                 
  1.089   1.097   1.104   1.155   1.172   1.188   1.210   1.215
 93 A'   29 A"   30 A"   31 A"   94 A'   95 A'   96 A'   32 A"                 
  1.222   1.246   1.273   1.303   1.366   1.373   1.429   1.458
 33 A"   97 A'   98 A'   99 A'  100 A'   34 A"  101 A'  102 A'                 
  1.491   1.522   1.531   1.572   1.599   1.618   1.618   1.645
103 A'   35 A"  104 A'   36 A"  105 A'  106 A'   37 A"  107 A'                 
  1.688   1.718   1.741   1.742   1.768   1.780   1.805   1.879
108 A'  109 A'  110 A'   38 A"  111 A'   39 A"  112 A'   40 A"                 
  1.901   1.926   1.932   1.954   1.985   2.007   2.094   2.098
113 A'  114 A'  115 A'   41 A"  116 A'  117 A'  118 A'   42 A"                 
  2.119   2.163   2.185   2.208   2.322   2.410   2.494   2.539
119 A'  120 A'   43 A"  121 A'  122 A'  123 A'  124 A'   44 A"                 
  2.557   2.570   2.603   2.639   2.676   2.681   2.698   2.715
125 A'  126 A'  127 A'   45 A"  128 A'   46 A"  129 A'  130 A'                 
  2.765   2.786   2.815   2.883   2.893   2.920   2.933   2.961
 47 A"   48 A"  131 A'   49 A"  132 A'   50 A"  133 A'  134 A'                 
  2.984   3.017   3.052   3.150   3.155   3.166   3.190   3.318
 51 A"  135 A'   52 A"   53 A"  136 A'  137 A'  138 A'   54 A"                 
  3.344   3.379   3.417   3.445   3.511   3.582   3.601   3.658
 55 A"  139 A'  140 A'  141 A'  142 A'  143 A'  144 A'  145 A'                 
  3.710   3.851   3.978   4.054   4.090   4.133   4.154   4.664
146 A'  147 A'  148 A'  149 A'  150 A'  151 A'  152 A'  153 A'                 
  4.937   5.023   5.046   5.164   5.200   5.426   5.651   5.737
 56 A"   57 A"   58 A"  154 A'  155 A'  156 A'  157 A'  158 A'                 
  5.787  23.605  23.726  23.822  23.889  24.135  24.218  49.877
159 A'  160 A'  161 A'  162 A'  163 A'  164 A'  165 A'  166 A'                 
 49.984  50.020
167 A'  168 A'                                                                 
 --------------------------------------------------------------

          Ground-State Mulliken Net Atomic Charges

     Atom                 Charge (a.u.)
  ----------------------------------------
      1 H                     0.227161
      2 C                     0.138659
      3 C                    -0.542359
      4 O                    -0.251730
      5 C                     0.528492
      6 C                    -0.090240
      7 O                    -0.188662
      8 C                    -0.501104
      9 C                     0.205893
     10 H                     0.224916
     11 O                    -0.213681
     12 H                     0.191261
     13 H                     0.271395
  ----------------------------------------
  Sum of atomic charges =     0.000000

 -----------------------------------------------------------------
                    Cartesian Multipole Moments
 -----------------------------------------------------------------
    Charge (ESU x 10^10)
                 0.0000
    Dipole Moment (Debye)
         X       0.0519      Y      -0.9588      Z       0.0000
       Tot       0.9602
    Quadrupole Moments (Debye-Ang)
        XX     -69.8982     XY       9.1597     YY     -40.1023
        XZ      -0.0000     YZ       0.0000     ZZ     -51.3533
    Octopole Moments (Debye-Ang^2)
       XXX     -12.7049    XXY       1.6382    XYY      -5.7992
       YYY     -22.4869    XXZ       0.0000    XYZ      -0.0000
       YYZ       0.0000    XZZ      -2.6545    YZZ      -1.9649
       ZZZ      -0.0000
    Hexadecapole Moments (Debye-Ang^3)
      XXXX   -1013.1207   XXXY      66.1436   XXYY    -216.1896
      XYYY      53.1915   YYYY    -373.9490   XXXZ       0.0000
      XXYZ       0.0000   XYYZ      -0.0000   YYYZ      -0.0000
      XXZZ    -145.5654   XYZZ       0.1083   YYZZ     -93.5847
      XZZZ      -0.0000   YZZZ      -0.0000   ZZZZ     -52.9910
 -----------------------------------------------------------------
 Calculating analytic gradient of the SCF energy
 Gradient of SCF Energy
            1           2           3           4           5           6
    1   0.0000017   0.0000255   0.0000048  -0.0000170  -0.0001199   0.0000835
    2   0.0000005  -0.0000012   0.0000218  -0.0000478   0.0000909  -0.0000439
    3  -0.0000000  -0.0000000   0.0000000  -0.0000000   0.0000000  -0.0000000
            7           8           9          10          11          12
    1  -0.0000957   0.0000127   0.0000751  -0.0000236   0.0000103   0.0000201
    2   0.0000164  -0.0000025  -0.0000348   0.0000030   0.0000419  -0.0000244
    3  -0.0000000   0.0000000   0.0000000  -0.0000000  -0.0000000   0.0000000
           13
    1   0.0000225
    2  -0.0000202
    3   0.0000000
 Max gradient component =       1.199E-04
 RMS gradient           =       3.791E-05
 Gradient time:  CPU 49.88 s  wall 49.89 s
 Geometry Optimization Parameters
   NAtoms,    NIC,     NZ,  NCons,   NDum,   NFix, NCnnct, MaxDiis
       13      84       0       0       0       0       0       0

 Cartesian Hessian Update
 Hessian Updated using BFGS Update


** GEOMETRY OPTIMIZATION IN DELOCALIZED INTERNAL COORDINATES **
   Searching for a Minimum

   Optimization Cycle:   5

                       Coordinates (Angstroms)
     ATOM                X               Y               Z
      1  H         2.1678219288    1.8693043663    0.0000000000
      2  C         1.3098716480    1.2063151118    0.0000000000
      3  C         1.6168269545   -0.2523010492    0.0000000000
      4  O         2.7755479651   -0.6415959796    0.0000000000
      5  C         0.4847837203   -1.1855809783    0.0000000000
      6  C        -0.7909403316   -0.7462334494    0.0000000000
      7  O        -1.8879303713   -1.5194793259    0.0000000000
      8  C        -1.1074702236    0.7288076562    0.0000000000
      9  C         0.0493769317    1.6544087768    0.0000000000
     10  H        -0.2011535859    2.7092644962    0.0000000000
     11  O        -2.2528951422    1.1286564921    0.0000000000
     12  H         0.7330068198   -2.2425190773    0.0000000000
     13  H        -1.6377606813   -2.4517960135    0.0000000000
   Point Group: cs    Number of degrees of freedom:    23


   Energy is   -456.810922759

 Hessian Updated using BFGS Update

 23 Hessian modes will be used to form the next step
  Hessian Eigenvalues:
     0.127141    0.147234    0.160115    0.171015    0.191389    0.230055
     0.243951    0.247832    0.250467    0.263453    0.314989    0.331556
     0.336842    0.346029    0.351822    0.352925    0.353150    0.523282
     0.542242    0.556247    0.575299    0.902930    0.953250

 Minimum Search - Taking Simple RFO Step
 Searching for Lamda that Minimizes Along All modes
 Value Taken    Lamda =   0.00000000
 Step Taken.  Stepsize is  0.001101

                             Maximum     Tolerance    Cnvgd?
         Gradient           0.000086      0.000300     YES
         Displacement       0.000512      0.001200     YES
         Energy change     -0.000001      0.000001      NO


                       Distance Matrix (Angstroms)
             H (  1)   C (  2)   C (  3)   O (  4)   C (  5)   C (  6)
   C (  2)  1.084266
   C (  3)  2.191987  1.490565
   O (  4)  2.583399  2.358598  1.222369
   C (  5)  3.487828  2.530205  1.467151  2.354468
   C (  6)  3.949090  2.868075  2.457908  3.568023  1.349258
   O (  7)  5.285166  4.201892  3.726804  4.745388  2.396093  1.342124
   C (  8)  3.468180  2.464053  2.895578  4.117747  2.490011  1.508621
   C (  9)  2.129317  1.337772  2.468287  3.564217  2.873173  2.543465
   H ( 10)  2.513479  2.131210  3.475043  4.482077  3.954786  3.505469
   O ( 11)  4.482332  3.563613  4.108746  5.330951  3.584771  2.377504
   H ( 12)  4.354973  3.496746  2.177638  2.595174  1.085695  2.135717
   H ( 13)  5.757983  4.697905  3.928119  4.770128  2.471537  1.904219
             O (  7)   C (  8)   C (  9)   H ( 10)   O ( 11)   H ( 12)
   C (  8)  2.379898
   C (  9)  3.718430  1.481564
   H ( 10)  4.552745  2.177985  1.084198
   O ( 11)  2.673167  1.213210  2.361540  2.589974
   H ( 12)  2.718841  3.495159  3.956437  5.039129  4.503380
   H ( 13)  0.965298  3.224507  4.439296  5.357274  3.632909  2.379986


 Final energy is   -456.81092275934310     


 ******************************
 **  OPTIMIZATION CONVERGED  **
 ******************************

                       Coordinates (Angstroms)
     ATOM                X               Y               Z
      1  H         2.1678219288    1.8693043663    0.0000000000
      2  C         1.3098716480    1.2063151118    0.0000000000
      3  C         1.6168269545   -0.2523010492    0.0000000000
      4  O         2.7755479651   -0.6415959796    0.0000000000
      5  C         0.4847837203   -1.1855809783    0.0000000000
      6  C        -0.7909403316   -0.7462334494    0.0000000000
      7  O        -1.8879303713   -1.5194793259    0.0000000000
      8  C        -1.1074702236    0.7288076562    0.0000000000
      9  C         0.0493769317    1.6544087768    0.0000000000
     10  H        -0.2011535859    2.7092644962    0.0000000000
     11  O        -2.2528951422    1.1286564921    0.0000000000
     12  H         0.7330068198   -2.2425190773    0.0000000000
     13  H        -1.6377606813   -2.4517960135    0.0000000000

Z-matrix Print:
$molecule
0 1
C 
O  1 1.342124
H  2 0.965298 1 110.158806
C  1 1.349258 2 125.817540 3 -0.000000 0
H  4 1.085695 1 122.219700 2 -0.000000 0
C  4 1.467151 1 121.493890 2 -180.000000 0
O  6 1.222369 4 121.926343 1 -180.000000 0
C  6 1.490565 4 117.618800 1 -0.000000 0
H  8 1.084266 6 115.811320 4 -180.000000 0
C  8 1.337772 6 121.453885 4 -0.000000 0
H  10 1.084198 8 122.930143 6 -180.000000 0
C  10 1.481564 8 121.766658 6 -0.000000 0
O  12 1.213210 10 122.093218 8 -180.000000 0
$end


 --------------------------------------------------------------
             Orbital Energies (a.u.) and Symmetries
 --------------------------------------------------------------

 Alpha MOs, Restricted
 -- Occupied --                  
-19.202 -19.152 -19.138 -10.299 -10.289 -10.289 -10.224 -10.222
  1 A'    2 A'    3 A'    4 A'    5 A'    6 A'    7 A'    8 A'                 
-10.211  -1.121  -1.079  -1.068  -0.871  -0.800  -0.726  -0.672
  9 A'   10 A'   11 A'   12 A'   13 A'   14 A'   15 A'   16 A'                 
 -0.622  -0.583  -0.535  -0.514  -0.486  -0.477  -0.458  -0.457
 17 A'   18 A'   19 A'   20 A'   21 A'    1 A"   22 A'   23 A'                 
 -0.428  -0.427  -0.415  -0.412  -0.319  -0.296  -0.286  -0.285
  2 A"   24 A'    3 A"   25 A'    4 A"   26 A'    5 A"   27 A'                 
 -- Virtual --                   
 -0.139  -0.036  -0.027  -0.006  -0.004   0.016   0.026   0.030
  6 A"    7 A"   28 A'    8 A"   29 A'   30 A'   31 A'   32 A'                 
  0.046   0.061   0.068   0.075   0.081   0.084   0.094   0.106
  9 A"   33 A'   10 A"   34 A'   35 A'   11 A"   36 A'   37 A'                 
  0.110   0.115   0.116   0.122   0.126   0.134   0.135   0.136
 38 A'   12 A"   39 A'   40 A'   13 A"   14 A"   41 A'   42 A'                 
  0.149   0.168   0.169   0.174   0.184   0.198   0.203   0.208
 43 A'   44 A'   15 A"   45 A'   46 A'   47 A'   48 A'   49 A'                 
  0.213   0.220   0.230   0.245   0.249   0.257   0.273   0.289
 50 A'   16 A"   51 A'   52 A'   53 A'   54 A'   55 A'   56 A'                 
  0.297   0.303   0.305   0.319   0.319   0.329   0.339   0.358
 17 A"   57 A'   58 A'   59 A'   18 A"   60 A'   61 A'   62 A'                 
  0.368   0.373   0.378   0.385   0.402   0.439   0.448   0.479
 63 A'   64 A'   65 A'   66 A'   67 A'   68 A'   69 A'   19 A"                 
  0.494   0.504   0.524   0.536   0.551   0.557   0.560   0.577
 70 A'   71 A'   72 A'   20 A"   73 A'   21 A"   74 A'   75 A'                 
  0.582   0.591   0.601   0.633   0.658   0.692   0.736   0.741
 22 A"   23 A"   76 A'   77 A'   24 A"   78 A'   79 A'   80 A'                 
  0.769   0.782   0.814   0.831   0.854   0.866   0.883   0.899
 81 A'   82 A'   83 A'   84 A'   85 A'   86 A'   87 A'   88 A'                 
  0.909   0.933   0.943   0.965   0.986   0.986   1.029   1.049
 89 A'   25 A"   90 A'   91 A'   92 A'   26 A"   27 A"   28 A"                 
  1.089   1.097   1.104   1.155   1.172   1.188   1.210   1.215
 93 A'   29 A"   30 A"   31 A"   94 A'   95 A'   96 A'   32 A"                 
  1.222   1.246   1.273   1.303   1.366   1.373   1.429   1.458
 33 A"   97 A'   98 A'   99 A'  100 A'   34 A"  101 A'  102 A'                 
  1.491   1.522   1.531   1.572   1.599   1.618   1.618   1.645
103 A'   35 A"  104 A'   36 A"  105 A'  106 A'   37 A"  107 A'                 
  1.688   1.718   1.741   1.742   1.768   1.780   1.805   1.879
108 A'  109 A'  110 A'   38 A"  111 A'   39 A"  112 A'   40 A"                 
  1.901   1.926   1.932   1.954   1.985   2.007   2.094   2.098
113 A'  114 A'  115 A'   41 A"  116 A'  117 A'  118 A'   42 A"                 
  2.119   2.163   2.185   2.208   2.322   2.410   2.494   2.539
119 A'  120 A'   43 A"  121 A'  122 A'  123 A'  124 A'   44 A"                 
  2.557   2.570   2.603   2.639   2.676   2.681   2.698   2.715
125 A'  126 A'  127 A'   45 A"  128 A'   46 A"  129 A'  130 A'                 
  2.765   2.786   2.815   2.883   2.893   2.920   2.933   2.961
 47 A"   48 A"  131 A'   49 A"  132 A'   50 A"  133 A'  134 A'                 
  2.984   3.017   3.052   3.150   3.155   3.166   3.190   3.318
 51 A"  135 A'   52 A"   53 A"  136 A'  137 A'  138 A'   54 A"                 
  3.344   3.379   3.417   3.445   3.511   3.582   3.601   3.658
 55 A"  139 A'  140 A'  141 A'  142 A'  143 A'  144 A'  145 A'                 
  3.710   3.851   3.978   4.054   4.090   4.133   4.154   4.664
146 A'  147 A'  148 A'  149 A'  150 A'  151 A'  152 A'  153 A'                 
  4.937   5.023   5.046   5.164   5.200   5.426   5.651   5.737
 56 A"   57 A"   58 A"  154 A'  155 A'  156 A'  157 A'  158 A'                 
  5.787  23.605  23.726  23.822  23.889  24.135  24.218  49.877
159 A'  160 A'  161 A'  162 A'  163 A'  164 A'  165 A'  166 A'                 
 49.984  50.020
167 A'  168 A'                                                                 

 Beta MOs, Restricted
 -- Occupied --                  
-19.202 -19.152 -19.138 -10.299 -10.289 -10.289 -10.224 -10.222
  1 A'    2 A'    3 A'    4 A'    5 A'    6 A'    7 A'    8 A'                 
-10.211  -1.121  -1.079  -1.068  -0.871  -0.800  -0.726  -0.672
  9 A'   10 A'   11 A'   12 A'   13 A'   14 A'   15 A'   16 A'                 
 -0.622  -0.583  -0.535  -0.514  -0.486  -0.477  -0.458  -0.457
 17 A'   18 A'   19 A'   20 A'   21 A'    1 A"   22 A'   23 A'                 
 -0.428  -0.427  -0.415  -0.412  -0.319  -0.296  -0.286  -0.285
  2 A"   24 A'    3 A"   25 A'    4 A"   26 A'    5 A"   27 A'                 
 -- Virtual --                   
 -0.139  -0.036  -0.027  -0.006  -0.004   0.016   0.026   0.030
  6 A"    7 A"   28 A'    8 A"   29 A'   30 A'   31 A'   32 A'                 
  0.046   0.061   0.068   0.075   0.081   0.084   0.094   0.106
  9 A"   33 A'   10 A"   34 A'   35 A'   11 A"   36 A'   37 A'                 
  0.110   0.115   0.116   0.122   0.126   0.134   0.135   0.136
 38 A'   12 A"   39 A'   40 A'   13 A"   14 A"   41 A'   42 A'                 
  0.149   0.168   0.169   0.174   0.184   0.198   0.203   0.208
 43 A'   44 A'   15 A"   45 A'   46 A'   47 A'   48 A'   49 A'                 
  0.213   0.220   0.230   0.245   0.249   0.257   0.273   0.289
 50 A'   16 A"   51 A'   52 A'   53 A'   54 A'   55 A'   56 A'                 
  0.297   0.303   0.305   0.319   0.319   0.329   0.339   0.358
 17 A"   57 A'   58 A'   59 A'   18 A"   60 A'   61 A'   62 A'                 
  0.368   0.373   0.378   0.385   0.402   0.439   0.448   0.479
 63 A'   64 A'   65 A'   66 A'   67 A'   68 A'   69 A'   19 A"                 
  0.494   0.504   0.524   0.536   0.551   0.557   0.560   0.577
 70 A'   71 A'   72 A'   20 A"   73 A'   21 A"   74 A'   75 A'                 
  0.582   0.591   0.601   0.633   0.658   0.692   0.736   0.741
 22 A"   23 A"   76 A'   77 A'   24 A"   78 A'   79 A'   80 A'                 
  0.769   0.782   0.814   0.831   0.854   0.866   0.883   0.899
 81 A'   82 A'   83 A'   84 A'   85 A'   86 A'   87 A'   88 A'                 
  0.909   0.933   0.943   0.965   0.986   0.986   1.029   1.049
 89 A'   25 A"   90 A'   91 A'   92 A'   26 A"   27 A"   28 A"                 
  1.089   1.097   1.104   1.155   1.172   1.188   1.210   1.215
 93 A'   29 A"   30 A"   31 A"   94 A'   95 A'   96 A'   32 A"                 
  1.222   1.246   1.273   1.303   1.366   1.373   1.429   1.458
 33 A"   97 A'   98 A'   99 A'  100 A'   34 A"  101 A'  102 A'                 
  1.491   1.522   1.531   1.572   1.599   1.618   1.618   1.645
103 A'   35 A"  104 A'   36 A"  105 A'  106 A'   37 A"  107 A'                 
  1.688   1.718   1.741   1.742   1.768   1.780   1.805   1.879
108 A'  109 A'  110 A'   38 A"  111 A'   39 A"  112 A'   40 A"                 
  1.901   1.926   1.932   1.954   1.985   2.007   2.094   2.098
113 A'  114 A'  115 A'   41 A"  116 A'  117 A'  118 A'   42 A"                 
  2.119   2.163   2.185   2.208   2.322   2.410   2.494   2.539
119 A'  120 A'   43 A"  121 A'  122 A'  123 A'  124 A'   44 A"                 
  2.557   2.570   2.603   2.639   2.676   2.681   2.698   2.715
125 A'  126 A'  127 A'   45 A"  128 A'   46 A"  129 A'  130 A'                 
  2.765   2.786   2.815   2.883   2.893   2.920   2.933   2.961
 47 A"   48 A"  131 A'   49 A"  132 A'   50 A"  133 A'  134 A'                 
  2.984   3.017   3.052   3.150   3.155   3.166   3.190   3.318
 51 A"  135 A'   52 A"   53 A"  136 A'  137 A'  138 A'   54 A"                 
  3.344   3.379   3.417   3.445   3.511   3.582   3.601   3.658
 55 A"  139 A'  140 A'  141 A'  142 A'  143 A'  144 A'  145 A'                 
  3.710   3.851   3.978   4.054   4.090   4.133   4.154   4.664
146 A'  147 A'  148 A'  149 A'  150 A'  151 A'  152 A'  153 A'                 
  4.937   5.023   5.046   5.164   5.200   5.426   5.651   5.737
 56 A"   57 A"   58 A"  154 A'  155 A'  156 A'  157 A'  158 A'                 
  5.787  23.605  23.726  23.822  23.889  24.135  24.218  49.877
159 A'  160 A'  161 A'  162 A'  163 A'  164 A'  165 A'  166 A'                 
 49.984  50.020
167 A'  168 A'                                                                 
 --------------------------------------------------------------

          Ground-State Mulliken Net Atomic Charges

     Atom                 Charge (a.u.)
  ----------------------------------------
      1 H                     0.227161
      2 C                     0.138659
      3 C                    -0.542359
      4 O                    -0.251730
      5 C                     0.528492
      6 C                    -0.090240
      7 O                    -0.188662
      8 C                    -0.501104
      9 C                     0.205893
     10 H                     0.224916
     11 O                    -0.213681
     12 H                     0.191261
     13 H                     0.271395
  ----------------------------------------
  Sum of atomic charges =     0.000000

 -----------------------------------------------------------------
                    Cartesian Multipole Moments
 -----------------------------------------------------------------
    Charge (ESU x 10^10)
                 0.0000
    Dipole Moment (Debye)
         X       0.0519      Y      -0.9588      Z       0.0000
       Tot       0.9602
    Quadrupole Moments (Debye-Ang)
        XX     -69.8982     XY       9.1597     YY     -40.1023
        XZ      -0.0000     YZ       0.0000     ZZ     -51.3533
    Octopole Moments (Debye-Ang^2)
       XXX     -12.7049    XXY       1.6382    XYY      -5.7992
       YYY     -22.4869    XXZ       0.0000    XYZ      -0.0000
       YYZ       0.0000    XZZ      -2.6545    YZZ      -1.9649
       ZZZ      -0.0000
    Hexadecapole Moments (Debye-Ang^3)
      XXXX   -1013.1207   XXXY      66.1436   XXYY    -216.1896
      XYYY      53.1915   YYYY    -373.9490   XXXZ       0.0000
      XXYZ       0.0000   XYYZ      -0.0000   YYYZ      -0.0000
      XXZZ    -145.5654   XYZZ       0.1083   YYZZ     -93.5847
      XZZZ      -0.0000   YZZZ      -0.0000   ZZZZ     -52.9910
 -----------------------------------------------------------------
Archival summary:
1\1\pikachu\OPT\ProcedureUnspecified\BasisUnspecified\364\cher\FriFeb2410:04:402017FriFeb2410:04:402017\0\\#,OPT,ProcedureUnspecified,BasisUnspecified,\\0,1\C\O,1,1.34212\H,2,0.965298,1,110.159\C,1,1.34926,2,125.818,3,-0,0\H,4,1.08569,1,122.22,2,-0,0\C,4,1.46715,1,121.494,2,-180,0\O,6,1.22237,4,121.926,1,-180,0\C,6,1.49056,4,117.619,1,-0,0\H,8,1.08427,6,115.811,4,-180,0\C,8,1.33777,6,121.454,4,-0,0\H,10,1.0842,8,122.93,6,-180,0\C,10,1.48156,8,121.767,6,-0,0\O,12,1.21321,10,122.093,8,-180,0\\\@

 Total job time:  916.60s(wall), 915.14s(cpu) 
 Fri Feb 24 10:04:40 2017

        *************************************************************
        *                                                           *
        *  Thank you very much for using Q-Chem.  Have a nice day.  *
        *                                                           *
        *************************************************************


 
User input: 2 of 3 
 
pikachu 127.0.1
Q-Chem Developer Version! Running on 127.0.1.*
                  Welcome to Q-Chem
     A Quantum Leap Into The Future Of Chemistry


 Q-Chem 4.4, Q-Chem, Inc., Pleasanton, CA (2016)

 Y. Shao,  Z. Gan,  E. Epifanovsky,  A. T. B. Gilbert,  M. Wormit,  
 J. Kussmann,  A. W. Lange,  A. Behn,  J. Deng,  X. Feng,  D. Ghosh,  
 M. Goldey,  P. R. Horn,  L. D. Jacobson,  I. Kaliman,  F. Rob,  
 R. Z. Khaliullin,  T. Kus,  A. Landau,  J. Liu,  E. I. Proynov,  Y. M. Rhee,  
 R. M. Richard,  M. A. Rohrdanz,  R. P. Steele,  E. J. Sundstrom,  
 H. L. Woodcock III,  P. M. Zimmerman,  D. Zuev,  B. Albrecht,  E. Alguire,  
 B. Austin,  S. A. Baeppler,  G. J. O. Beran,  Y. A. Bernard,  
 E. J. Berquist,  K. Brandhorst,  K. B. Bravaya,  S. T. Brown,  D. Casanova,  
 C.-M. Chang,  Y. Chen,  S. H. Chien,  K. D. Closser,  M. P. Coons,  
 D. L. Crittenden,  S. Dasgupta,  M. Diedenhofen,  R. A. DiStasio Jr.,  
 H. Do,  A. D. Dutoi,  R. G. Edgar,  P.-T. Fang,  S. Fatehi,  Q. Feng,  
 L. Fusti-Molnar,  A. Ghysels,  A. Golubeva-Zadorozhnaya,  J. Gomes,  
 A. Gunina,  M. W. D. Hanson-Heine,  P. H. P. Harbach,  A. W. Hauser,  
 J. E. Herr,  E. G. Hohenstein,  Z. C. Holden,  K. Hui,  T.-C. Jagau,  H. Ji,  
 B. Kaduk,  K. Khistyaev,  Jaehoon Kim,  Jihan Kim,  R. A. King,  
 P. Klunzinger,  K. Koh,  D. Kosenkov,  T. Kowalczyk,  C. M. Krauter,  
 A. Kunitsa,  K. U. Lao,  A. Laurent,  K. V. Lawler,  J. Lee,  D. Lefrancois,  
 S. Lehtola,  S. V. Levchenko,  C. Y. Lin,  Y.-S. Lin,  F. Liu,  E. Livshits,  
 R. C. Lochan,  A. Luenser,  P. Manohar,  S. F. Manzer,  S.-P. Mao,  Y. Mao,  
 N. Mardirossian,  A. V. Marenich,  L. A. Martinez-Martinez,  S. A. Maurer,  
 N. J. Mayhall,  J.-M. Mewes,  A. F. Morrison,  K. Nanda,  T. S. Nguyen-Beck,  
 C. M. Oana,  R. Olivares-Amaya,  D. P. O'Neill,  J. A. Parkhill,  
 T. M. Perrine,  R. Peverati,  P. A. Pieniazek,  F. Plasser,  A. Prociuk,  
 D. R. Rehn,  E. Rosta,  N. J. Russ,  N. Sergueev,  S. M. Sharada,  
 S. Sharma,  D. W. Small,  A. Sodt,  T. Stauch,  T. Stein,  D. Stuck,  
 Y.-C. Su,  A. J. W. Thom,  T. Tsuchimochi,  L. Vogt,  O. Vydrov,  T. Wang,  
 M. A. Watson,  J. Wenzel,  A. White,  C. F. Williams,  V. Vanovschi,  
 K. Yao,  S. Yeganeh,  S. R. Yost,  Z.-Q. You,  I. Y. Zhang,  X. Zhang,  
 Y. Zhao,  B. R. Brooks,  G. K. L. Chan,  D. M. Chipman,  C. J. Cramer,  
 W. A. Goddard III,  M. S. Gordon,  W. J. Hehre,  A. Klamt,  
 H. F. Schaefer III,  M. W. Schmidt,  C. D. Sherrill,  D. G. Truhlar,  
 A. Warshel,  X. Xu,  A. Aspuru-Guzik,  R. Baer,  A. T. Bell,  N. A. Besley,  
 J.-D. Chai,  A. Dreuw,  B. D. Dunietz,  T. R. Furlani,  S. R. Gwaltney,  
 C.-P. Hsu,  Y. Jung,  J. Kong,  D. S. Lambrecht,  W. Liang,  C. Ochsenfeld,  
 V. A. Rassolov,  L. V. Slipchenko,  J. E. Subotnik,  T. Van Voorhis,  
 J. M. Herbert,  A. I. Krylov,  P. M. W. Gill,  M. Head-Gordon

 Contributors to earlier versions of Q-Chem not listed above: 
 R. D. Adamson,  J. Baker,  E. F. C. Byrd,  A. K. Chakraborty,  C.-L. Cheng,  
 H. Dachsel,  R. J. Doerksen,  G. Hawkins,  A. Heyden,  S. Hirata,  
 G. Kedziora,  F. J. Keil,  C. Kelley,  P. P. Korambath,  W. Kurlancheek,  
 A. M. Lee,  M. S. Lee,  D. Liotard,  I. Lotan,  P. E. Maslen,  N. Nair,  
 D. Neuhauser,  R. Olson,  B. Peters,  J. Ritchie,  N. E. Schultz,  
 N. Shenvi,  A. C. Simmonett,  K. S. Thanthiriwatte,  Q. Wu,  W. Zhang

 Please cite Q-Chem as follows:
 Y. Shao et al., Mol. Phys. 113, 184-215 (2015)
 DOI: 10.1080/00268976.2014.952696

 Q-Chem 4.4.2 for Intel X86 EM64T Linux

 Parts of Q-Chem use Armadillo 5.200.1 (Boston Tea Smuggler).
 http://arma.sourceforge.net/

 Q-Chem begins on Fri Feb 24 10:04:40 2017  


Host: 0

     Scratch files written to /scratch/cher/qchem14239//
The previous job contains 0 fragments, simply inherited here

Checking the input file for inconsistencies... 	...done.

--------------------------------------------------------------
User input:
--------------------------------------------------------------

$molecule
   read
$end

$rem
   BASIS 6-311++G**
   JOB_TYPE FREQUENCY
   METHOD B3LYP
$end

--------------------------------------------------------------
 ----------------------------------------------------------------
             Standard Nuclear Orientation (Angstroms)
    I     Atom           X                Y                Z
 ----------------------------------------------------------------
    1      H       2.1068290421     1.9454112868    -0.0000000000
    2      C       1.2732696464     1.2520050785    -0.0000000000
    3      C       1.6324676104    -0.1946322251    -0.0000000000
    4      O       2.8044356834    -0.5420163918     0.0000000000
    5      C       0.5347101279    -1.1680087298     0.0000000000
    6      C      -0.7559848664    -0.7748108924     0.0000000000
    7      O      -1.8244654635    -1.5869965523     0.0000000000
    8      C      -1.1253417460     0.6878965053    -0.0000000000
    9      C      -0.0025203048     1.6544909324    -0.0000000000
   10      H      -0.2908137040     2.6996574478    -0.0000000000
   11      O      -2.2844017637     1.0463057840    -0.0000000000
   12      H       0.8207724678    -2.2153392363     0.0000000000
   13      H      -1.5409382608    -2.5097162308     0.0000000000
 ----------------------------------------------------------------
 Molecular Point Group                 Cs    NOp =  2
 Largest Abelian Subgroup              Cs    NOp =  2
 Nuclear Repulsion Energy =   406.8356860074 hartrees
 There are       32 alpha and       32 beta electrons
 Requested basis set is 6-311++G(d,p)
 There are 74 shells and 226 basis functions

 Total QAlloc Memory Limit   2000 MB
 Mega-Array Size        61 MB
 MEM_STATIC part        62 MB

                       Distance Matrix (Angstroms)
             H (  1)   C (  2)   C (  3)   O (  4)   C (  5)   C (  6)
   C (  2)  1.084266
   C (  3)  2.191987  1.490565
   O (  4)  2.583399  2.358598  1.222369
   C (  5)  3.487828  2.530205  1.467151  2.354468
   C (  6)  3.949090  2.868075  2.457908  3.568023  1.349258
   O (  7)  5.285166  4.201892  3.726804  4.745388  2.396093  1.342124
   C (  8)  3.468180  2.464053  2.895578  4.117747  2.490011  1.508621
   C (  9)  2.129317  1.337772  2.468287  3.564217  2.873173  2.543465
   H ( 10)  2.513479  2.131210  3.475043  4.482077  3.954786  3.505469
   O ( 11)  4.482332  3.563613  4.108746  5.330951  3.584771  2.377504
   H ( 12)  4.354973  3.496746  2.177638  2.595174  1.085695  2.135717
   H ( 13)  5.757983  4.697905  3.928119  4.770128  2.471537  1.904219
             O (  7)   C (  8)   C (  9)   H ( 10)   O ( 11)   H ( 12)
   C (  8)  2.379898
   C (  9)  3.718430  1.481564
   H ( 10)  4.552745  2.177985  1.084198
   O ( 11)  2.673167  1.213210  2.361540  2.589974
   H ( 12)  2.718841  3.495159  3.956437  5.039129  4.503380
   H ( 13)  0.965298  3.224507  4.439296  5.357274  3.632909  2.379986


 A cutoff of  1.0D-11 yielded   2527 shell pairs
 There are     24216 function pairs (     26177 Cartesian)

 -------------------------------------------------------
 OpenMP Integral Computing Module                       
 Release: version 1.0, May 2013, Q-Chem Inc. Pittsburgh 
 -------------------------------------------------------
 Integral Job Info:
 Integral job number is                      11
 Integral operator is                         1
 short-range coefficients                     0
 long-range coefficients              100000000
 Omega coefficients                           0
 if combine SR and LR in K                    0
 Integral screening is                        0
 Integral computing path is                   2
 max size of driver memory is            800000
 size of driver memory is                593474
 size of scratch memory is              2260544
 max col of scratch BK array               1296
 max len of scratch array in speh3          155
 max len of scratch index in speh4           18
 max int batch size is                      520
 min int batch size is                       52
 fixed nKL is                                52
 max L of basis functions is                  2
 order of int derivative is                   0
 number of shells is                         74
 number of basis is                         235
 number of cartesian basis is               235
 number of contracted shell pairs          2527
 number of primitive shell pairs           6717
 maxK2 (contraction) of shell pair           36
 max number of K2 of shell pair               1
 max number of CS2 of shell pair            386
 max number of PS2 of shell pair           1350
 mem total for path MDJ                   57990
 -------------------------------------------------------
 Smallest overlap matrix eigenvalue = 2.02E-06

 Q-Chem warning in module /home/taweetham/qchem/stvman/mkSTV.C, line 278:

 Overlap eigenvalue is smaller than square root of threshold

 Guess from superposition of atomic densities
 Warning:  Energy on first SCF cycle will be non-variational
 A restricted hybrid HF-DFT SCF calculation will be
 performed using Pulay DIIS extrapolation
 Exchange:     0.2000 Hartree-Fock + 0.0800 Slater + 0.7200 B88
 Correlation:  0.1900 VWN1RPA + 0.8100 LYP
 Using SG-1 standard quadrature grid
 SCF converges when DIIS error is below 1.0E-08
 ---------------------------------------
  Cycle       Energy         DIIS Error
 ---------------------------------------
    1    -458.7443901881      4.40E-02
    2    -456.6265865018      5.97E-03
    3    -456.1987710484      1.12E-02
    4    -456.7808901359      2.26E-03
    5    -456.8091542689      5.88E-04
    6    -456.8101215988      3.93E-04
    7    -456.8108653084      1.12E-04
    8    -456.8109343095      2.85E-05
    9    -456.8109383591      7.47E-06
   10    -456.8109387823      2.93E-06
   11    -456.8109389168      1.62E-06
   12    -456.8109389276      2.08E-07
   13    -456.8109389378      1.10E-07
   14    -456.8109389366      3.18E-08
   15    -456.8109389378      6.03E-09 Convergence criterion met
 ---------------------------------------
 SCF time:  CPU 174.69 s  wall 174.83 s
 SCF   energy in the final basis set = -456.8109389378
 Total energy in the final basis set = -456.8109389378

 --------------------------------------------------------------
             Orbital Energies (a.u.) and Symmetries
 --------------------------------------------------------------

 Alpha MOs, Restricted
 -- Occupied --                  
-19.202 -19.152 -19.138 -10.299 -10.289 -10.289 -10.224 -10.222
  1 A'    2 A'    3 A'    4 A'    5 A'    6 A'    7 A'    8 A'                 
-10.211  -1.121  -1.079  -1.068  -0.871  -0.800  -0.726  -0.672
  9 A'   10 A'   11 A'   12 A'   13 A'   14 A'   15 A'   16 A'                 
 -0.622  -0.583  -0.535  -0.514  -0.486  -0.477  -0.458  -0.457
 17 A'   18 A'   19 A'   20 A'   21 A'    1 A"   22 A'   23 A'                 
 -0.428  -0.427  -0.415  -0.412  -0.319  -0.296  -0.286  -0.285
  2 A"   24 A'    3 A"   25 A'    4 A"   26 A'    5 A"   27 A'                 
 -- Virtual --                   
 -0.139  -0.036  -0.027  -0.006  -0.004   0.016   0.026   0.030
  6 A"    7 A"   28 A'    8 A"   29 A'   30 A'   31 A'   32 A'                 
  0.046   0.061   0.068   0.075   0.081   0.084   0.094   0.106
  9 A"   33 A'   10 A"   34 A'   35 A'   11 A"   36 A'   37 A'                 
  0.110   0.115   0.116   0.122   0.126   0.134   0.135   0.136
 38 A'   12 A"   39 A'   40 A'   13 A"   14 A"   41 A'   42 A'                 
  0.149   0.168   0.169   0.174   0.184   0.198   0.203   0.207
 43 A'   44 A'   15 A"   45 A'   46 A'   47 A'   48 A'   49 A'                 
  0.213   0.220   0.230   0.245   0.249   0.257   0.273   0.289
 50 A'   16 A"   51 A'   52 A'   53 A'   54 A'   55 A'   56 A'                 
  0.297   0.303   0.305   0.319   0.319   0.329   0.339   0.358
 17 A"   57 A'   58 A'   59 A'   18 A"   60 A'   61 A'   62 A'                 
  0.368   0.373   0.378   0.385   0.402   0.439   0.448   0.479
 63 A'   64 A'   65 A'   66 A'   67 A'   68 A'   69 A'   19 A"                 
  0.494   0.504   0.524   0.536   0.551   0.557   0.560   0.577
 70 A'   71 A'   72 A'   20 A"   73 A'   21 A"   74 A'   75 A'                 
  0.582   0.591   0.601   0.633   0.658   0.692   0.736   0.741
 22 A"   23 A"   76 A'   77 A'   24 A"   78 A'   79 A'   80 A'                 
  0.769   0.782   0.814   0.831   0.854   0.866   0.883   0.899
 81 A'   82 A'   83 A'   84 A'   85 A'   86 A'   87 A'   88 A'                 
  0.909   0.933   0.943   0.965   0.986   0.986   1.029   1.049
 89 A'   25 A"   90 A'   91 A'   92 A'   26 A"   27 A"   28 A"                 
  1.089   1.097   1.104   1.155   1.172   1.187   1.210   1.215
 93 A'   29 A"   30 A"   31 A"   94 A'   95 A'   96 A'   32 A"                 
  1.222   1.246   1.273   1.303   1.366   1.373   1.429   1.458
 33 A"   97 A'   98 A'   99 A'  100 A'   34 A"  101 A'  102 A'                 
  1.491   1.522   1.531   1.572   1.599   1.618   1.618   1.645
103 A'   35 A"  104 A'   36 A"  105 A'  106 A'   37 A"  107 A'                 
  1.688   1.718   1.741   1.742   1.768   1.780   1.805   1.879
108 A'  109 A'  110 A'   38 A"  111 A'   39 A"  112 A'   40 A"                 
  1.901   1.926   1.932   1.954   1.985   2.007   2.094   2.098
113 A'  114 A'  115 A'   41 A"  116 A'  117 A'  118 A'   42 A"                 
  2.119   2.163   2.185   2.208   2.322   2.410   2.494   2.539
119 A'  120 A'   43 A"  121 A'  122 A'  123 A'  124 A'   44 A"                 
  2.557   2.570   2.603   2.639   2.676   2.681   2.698   2.715
125 A'  126 A'  127 A'   45 A"  128 A'   46 A"  129 A'  130 A'                 
  2.765   2.786   2.815   2.883   2.893   2.920   2.933   2.961
 47 A"   48 A"  131 A'   49 A"  132 A'   50 A"  133 A'  134 A'                 
  2.984   3.017   3.052   3.150   3.155   3.166   3.190   3.318
 51 A"  135 A'   52 A"   53 A"  136 A'  137 A'  138 A'   54 A"                 
  3.344   3.379   3.417   3.445   3.511   3.582   3.601   3.658
 55 A"  139 A'  140 A'  141 A'  142 A'  143 A'  144 A'  145 A'                 
  3.710   3.851   3.978   4.054   4.090   4.133   4.154   4.664
146 A'  147 A'  148 A'  149 A'  150 A'  151 A'  152 A'  153 A'                 
  4.937   5.023   5.046   5.164   5.200   5.426   5.651   5.737
 56 A"   57 A"   58 A"  154 A'  155 A'  156 A'  157 A'  158 A'                 
  5.787  23.605  23.726  23.822  23.889  24.135  24.218  49.877
159 A'  160 A'  161 A'  162 A'  163 A'  164 A'  165 A'  166 A'                 
 49.984  50.020
167 A'  168 A'                                                                 

 Beta MOs, Restricted
 -- Occupied --                  
-19.202 -19.152 -19.138 -10.299 -10.289 -10.289 -10.224 -10.222
  1 A'    2 A'    3 A'    4 A'    5 A'    6 A'    7 A'    8 A'                 
-10.211  -1.121  -1.079  -1.068  -0.871  -0.800  -0.726  -0.672
  9 A'   10 A'   11 A'   12 A'   13 A'   14 A'   15 A'   16 A'                 
 -0.622  -0.583  -0.535  -0.514  -0.486  -0.477  -0.458  -0.457
 17 A'   18 A'   19 A'   20 A'   21 A'    1 A"   22 A'   23 A'                 
 -0.428  -0.427  -0.415  -0.412  -0.319  -0.296  -0.286  -0.285
  2 A"   24 A'    3 A"   25 A'    4 A"   26 A'    5 A"   27 A'                 
 -- Virtual --                   
 -0.139  -0.036  -0.027  -0.006  -0.004   0.016   0.026   0.030
  6 A"    7 A"   28 A'    8 A"   29 A'   30 A'   31 A'   32 A'                 
  0.046   0.061   0.068   0.075   0.081   0.084   0.094   0.106
  9 A"   33 A'   10 A"   34 A'   35 A'   11 A"   36 A'   37 A'                 
  0.110   0.115   0.116   0.122   0.126   0.134   0.135   0.136
 38 A'   12 A"   39 A'   40 A'   13 A"   14 A"   41 A'   42 A'                 
  0.149   0.168   0.169   0.174   0.184   0.198   0.203   0.207
 43 A'   44 A'   15 A"   45 A'   46 A'   47 A'   48 A'   49 A'                 
  0.213   0.220   0.230   0.245   0.249   0.257   0.273   0.289
 50 A'   16 A"   51 A'   52 A'   53 A'   54 A'   55 A'   56 A'                 
  0.297   0.303   0.305   0.319   0.319   0.329   0.339   0.358
 17 A"   57 A'   58 A'   59 A'   18 A"   60 A'   61 A'   62 A'                 
  0.368   0.373   0.378   0.385   0.402   0.439   0.448   0.479
 63 A'   64 A'   65 A'   66 A'   67 A'   68 A'   69 A'   19 A"                 
  0.494   0.504   0.524   0.536   0.551   0.557   0.560   0.577
 70 A'   71 A'   72 A'   20 A"   73 A'   21 A"   74 A'   75 A'                 
  0.582   0.591   0.601   0.633   0.658   0.692   0.736   0.741
 22 A"   23 A"   76 A'   77 A'   24 A"   78 A'   79 A'   80 A'                 
  0.769   0.782   0.814   0.831   0.854   0.866   0.883   0.899
 81 A'   82 A'   83 A'   84 A'   85 A'   86 A'   87 A'   88 A'                 
  0.909   0.933   0.943   0.965   0.986   0.986   1.029   1.049
 89 A'   25 A"   90 A'   91 A'   92 A'   26 A"   27 A"   28 A"                 
  1.089   1.097   1.104   1.155   1.172   1.187   1.210   1.215
 93 A'   29 A"   30 A"   31 A"   94 A'   95 A'   96 A'   32 A"                 
  1.222   1.246   1.273   1.303   1.366   1.373   1.429   1.458
 33 A"   97 A'   98 A'   99 A'  100 A'   34 A"  101 A'  102 A'                 
  1.491   1.522   1.531   1.572   1.599   1.618   1.618   1.645
103 A'   35 A"  104 A'   36 A"  105 A'  106 A'   37 A"  107 A'                 
  1.688   1.718   1.741   1.742   1.768   1.780   1.805   1.879
108 A'  109 A'  110 A'   38 A"  111 A'   39 A"  112 A'   40 A"                 
  1.901   1.926   1.932   1.954   1.985   2.007   2.094   2.098
113 A'  114 A'  115 A'   41 A"  116 A'  117 A'  118 A'   42 A"                 
  2.119   2.163   2.185   2.208   2.322   2.410   2.494   2.539
119 A'  120 A'   43 A"  121 A'  122 A'  123 A'  124 A'   44 A"                 
  2.557   2.570   2.603   2.639   2.676   2.681   2.698   2.715
125 A'  126 A'  127 A'   45 A"  128 A'   46 A"  129 A'  130 A'                 
  2.765   2.786   2.815   2.883   2.893   2.920   2.933   2.961
 47 A"   48 A"  131 A'   49 A"  132 A'   50 A"  133 A'  134 A'                 
  2.984   3.017   3.052   3.150   3.155   3.166   3.190   3.318
 51 A"  135 A'   52 A"   53 A"  136 A'  137 A'  138 A'   54 A"                 
  3.344   3.379   3.417   3.445   3.511   3.582   3.601   3.658
 55 A"  139 A'  140 A'  141 A'  142 A'  143 A'  144 A'  145 A'                 
  3.710   3.851   3.978   4.054   4.090   4.133   4.154   4.664
146 A'  147 A'  148 A'  149 A'  150 A'  151 A'  152 A'  153 A'                 
  4.937   5.023   5.046   5.164   5.200   5.426   5.651   5.737
 56 A"   57 A"   58 A"  154 A'  155 A'  156 A'  157 A'  158 A'                 
  5.787  23.605  23.726  23.822  23.889  24.135  24.218  49.877
159 A'  160 A'  161 A'  162 A'  163 A'  164 A'  165 A'  166 A'                 
 49.984  50.020
167 A'  168 A'                                                                 
 --------------------------------------------------------------

          Ground-State Mulliken Net Atomic Charges

     Atom                 Charge (a.u.)
  ----------------------------------------
      1 H                     0.227145
      2 C                     0.138326
      3 C                    -0.541880
      4 O                    -0.251627
      5 C                     0.527483
      6 C                    -0.088856
      7 O                    -0.188828
      8 C                    -0.502157
      9 C                     0.206318
     10 H                     0.224934
     11 O                    -0.213488
     12 H                     0.191234
     13 H                     0.271395
  ----------------------------------------
  Sum of atomic charges =     0.000000

 -----------------------------------------------------------------
                    Cartesian Multipole Moments
 -----------------------------------------------------------------
    Charge (ESU x 10^10)
                 0.0000
    Dipole Moment (Debye)
         X       0.0864      Y      -0.9563      Z      -0.0000
       Tot       0.9602
    Quadrupole Moments (Debye-Ang)
        XX     -70.5156     XY       8.0581     YY     -39.4815
        XZ      -0.0000     YZ      -0.0000     ZZ     -51.3535
    Octopole Moments (Debye-Ang^2)
       XXX     -14.4864    XXY       1.7284    XYY      -5.1750
       YYY     -22.9879    XXZ      -0.0000    XYZ      -0.0000
       YYZ       0.0000    XZZ      -2.9733    YZZ      -2.0270
       ZZZ      -0.0000
    Hexadecapole Moments (Debye-Ang^3)
      XXXX   -1022.0891   XXXY      52.8740   XXYY    -215.4540
      XYYY      43.0677   YYYY    -366.9551   XXXZ      -0.0000
      XXYZ      -0.0000   XYYZ      -0.0000   YYYZ       0.0000
      XXZZ    -145.5483   XYZZ      -1.7734   YYZZ     -93.6415
      XZZZ      -0.0000   YZZZ      -0.0000   ZZZZ     -52.9911
 -----------------------------------------------------------------
 Calculating MO derivatives via CPSCF
   1         3          39      0.274454    0.051174
   2         3          39      0.035735    0.006040
   3         3          39      0.002821    0.000520
   4         4          38      0.000228    0.000044
   5        41           1      0.000002    0.000002
   6        42           0      0.000000    0.000000    Roots Converged
 Calculating analytic Hessian of the SCF energy
 Polarizability Matrix (a.u.)
            1           2           3
    1-122.0974896   8.2590892  -0.0000000
    2   8.2590892 -78.1006535  -0.0000000
    3  -0.0000000  -0.0000000 -41.9890833

 Direct stationary perturbation theory relativistic correction:

 rels  =       0.142878962662
 relv  =      -0.672738236231
 rel2e =       0.290981535731
 E_rel =      -0.238877737838

 Hessian of the SCF Energy
            1           2           3           4           5           6
    1   0.2329925   0.1499727  -0.0000000  -0.2218218  -0.1410244  -0.0000000
    2   0.1499727   0.1790584  -0.0000000  -0.1405537  -0.1745418   0.0000000
    3  -0.0000000  -0.0000000   0.0249762   0.0000000  -0.0000000  -0.0381704
    4  -0.2218218  -0.1405537   0.0000000   0.8556991   0.0009539  -0.0000000
    5  -0.1410244  -0.1745418  -0.0000000   0.0009539   0.5714055   0.0000000
    6  -0.0000000   0.0000000  -0.0381704  -0.0000000   0.0000000   0.1067047
    7   0.0068616  -0.0271179  -0.0000000  -0.0854052  -0.0143819   0.0000000
    8   0.0072971  -0.0159317   0.0000000  -0.0161187  -0.2005318  -0.0000000
    9   0.0000000   0.0000000   0.0025868   0.0000000  -0.0000000  -0.0696541
   10   0.0013356   0.0018582  -0.0000000  -0.0374981   0.0404804   0.0000000
   11  -0.0012085   0.0044562   0.0000000   0.0603373  -0.0158261  -0.0000000
   12  -0.0000000  -0.0000000  -0.0014899  -0.0000000  -0.0000000   0.0200983
   13  -0.0001676   0.0031014   0.0000000   0.0137844  -0.0043851  -0.0000000
   14   0.0017179  -0.0045007   0.0000000  -0.0199641  -0.0261723  -0.0000000
   15  -0.0000000  -0.0000000   0.0017299  -0.0000000  -0.0000000   0.0069343
   16  -0.0003953   0.0010422  -0.0000000  -0.0027266   0.0069097   0.0000000
   17   0.0002134   0.0008052   0.0000000   0.0008375  -0.0050237   0.0000000
   18   0.0000000   0.0000000  -0.0025973   0.0000000   0.0000000   0.0083742
   19   0.0001439  -0.0006398   0.0000000   0.0005649  -0.0032911   0.0000000
   20  -0.0002154  -0.0000939   0.0000000   0.0011108  -0.0011927   0.0000000
   21   0.0000000  -0.0000000  -0.0000105  -0.0000000  -0.0000000  -0.0023328
   22  -0.0003889   0.0017671   0.0000000  -0.0385377  -0.0109661  -0.0000000
   23   0.0042591  -0.0021600  -0.0000000   0.0038235   0.0153117   0.0000000
   24  -0.0000000  -0.0000000   0.0141719  -0.0000000   0.0000000  -0.0048915
   25  -0.0172523   0.0110269  -0.0000000  -0.4812336   0.1076457   0.0000000
   26  -0.0206882   0.0121033   0.0000000   0.1200451  -0.1601109  -0.0000000
   27   0.0000000  -0.0000000   0.0077708   0.0000000  -0.0000000  -0.0389589
   28   0.0009128  -0.0004058  -0.0000000  -0.0032137   0.0318806   0.0000000
   29   0.0002866   0.0008564   0.0000000   0.0001962  -0.0024901  -0.0000000
   30  -0.0000000   0.0000000  -0.0069129  -0.0000000   0.0000000   0.0072228
   31  -0.0026030   0.0010048   0.0000000   0.0039454  -0.0116969  -0.0000000
   32  -0.0008818   0.0008412   0.0000000  -0.0061674  -0.0008076  -0.0000000
   33   0.0000000  -0.0000000  -0.0029195   0.0000000   0.0000000   0.0022422
   34   0.0004336  -0.0012133  -0.0000000  -0.0041171  -0.0023654  -0.0000000
   35   0.0003011  -0.0009955  -0.0000000  -0.0042205  -0.0007766  -0.0000000
   36   0.0000000   0.0000000   0.0008110   0.0000000   0.0000000   0.0023346
   37  -0.0000511   0.0001573  -0.0000000   0.0005581   0.0002411   0.0000000
   38  -0.0000296   0.0001029  -0.0000000  -0.0002807   0.0007564   0.0000000
   39   0.0000000  -0.0000000   0.0000540  -0.0000000  -0.0000000   0.0000964
            7           8           9          10          11          12
    1   0.0068616   0.0072971   0.0000000   0.0013356  -0.0012085  -0.0000000
    2  -0.0271179  -0.0159317   0.0000000   0.0018582   0.0044562  -0.0000000
    3  -0.0000000   0.0000000   0.0025868  -0.0000000   0.0000000  -0.0014899
    4  -0.0854052  -0.0161187   0.0000000  -0.0374981   0.0603373  -0.0000000
    5  -0.0143819  -0.2005318  -0.0000000   0.0404804  -0.0158261  -0.0000000
    6   0.0000000  -0.0000000  -0.0696541   0.0000000  -0.0000000   0.0200983
    7   0.8447058  -0.0884982  -0.0000000  -0.6029430   0.1501819  -0.0000000
    8  -0.0884982   0.5400121   0.0000000   0.1554446  -0.1474703   0.0000000
    9  -0.0000000   0.0000000   0.1825847  -0.0000000   0.0000000  -0.0615002
   10  -0.6029430   0.1554446  -0.0000000   0.7147974  -0.1861425   0.0000000
   11   0.1501819  -0.1474703   0.0000000  -0.1861425   0.1456872  -0.0000000
   12  -0.0000000   0.0000000  -0.0615002   0.0000000  -0.0000000   0.0244690
   13  -0.1167285  -0.0535723   0.0000000  -0.0870109  -0.0209498  -0.0000000
   14  -0.0627199  -0.1873362   0.0000000  -0.0021622   0.0246262  -0.0000000
   15   0.0000000   0.0000000  -0.0577921   0.0000000  -0.0000000   0.0183544
   16  -0.0511072  -0.0171159  -0.0000000   0.0138768  -0.0023564   0.0000000
   17  -0.0156510   0.0069323  -0.0000000  -0.0079756   0.0004140  -0.0000000
   18  -0.0000000   0.0000000  -0.0153468  -0.0000000   0.0000000   0.0051801
   19   0.0148600   0.0228665  -0.0000000  -0.0117951  -0.0040018  -0.0000000
   20   0.0111630   0.0107564  -0.0000000  -0.0050485  -0.0013621   0.0000000
   21   0.0000000   0.0000000   0.0147661   0.0000000  -0.0000000  -0.0033102
   22   0.0049498   0.0059419   0.0000000  -0.0018193  -0.0026679   0.0000000
   23   0.0144997   0.0305687  -0.0000000  -0.0063266  -0.0099452   0.0000000
   24   0.0000000  -0.0000000  -0.0080626   0.0000000  -0.0000000   0.0013379
   25  -0.0177460   0.0131937  -0.0000000   0.0097768   0.0005034   0.0000000
   26   0.0303877  -0.0067245   0.0000000   0.0050604  -0.0074455   0.0000000
   27  -0.0000000   0.0000000  -0.0034130  -0.0000000   0.0000000   0.0013701
   28  -0.0038132  -0.0036991  -0.0000000  -0.0015951   0.0026014   0.0000000
   29  -0.0004478   0.0015161   0.0000000   0.0006471  -0.0003255   0.0000000
   30   0.0000000  -0.0000000   0.0139639  -0.0000000  -0.0000000  -0.0027681
   31  -0.0023014  -0.0024718   0.0000000   0.0006630   0.0010170  -0.0000000
   32  -0.0044261  -0.0096859   0.0000000   0.0017016   0.0031149  -0.0000000
   33  -0.0000000  -0.0000000   0.0016097  -0.0000000   0.0000000  -0.0000650
   34   0.0094149  -0.0239599   0.0000000   0.0019168   0.0026685   0.0000000
   35   0.0092539  -0.0187364   0.0000000   0.0003546   0.0035417  -0.0000000
   36  -0.0000000  -0.0000000   0.0016756  -0.0000000   0.0000000  -0.0020641
   37  -0.0007467   0.0006914  -0.0000000   0.0002951   0.0000176   0.0000000
   38  -0.0022426  -0.0033694   0.0000000   0.0021086   0.0005345   0.0000000
   39   0.0000000   0.0000000  -0.0014180  -0.0000000   0.0000000   0.0003877
           13          14          15          16          17          18
    1  -0.0001676   0.0017179  -0.0000000  -0.0003953   0.0002134   0.0000000
    2   0.0031014  -0.0045007  -0.0000000   0.0010422   0.0008052   0.0000000
    3   0.0000000   0.0000000   0.0017299  -0.0000000   0.0000000  -0.0025973
    4   0.0137844  -0.0199641  -0.0000000  -0.0027266   0.0008375   0.0000000
    5  -0.0043851  -0.0261723  -0.0000000   0.0069097  -0.0050237   0.0000000
    6  -0.0000000  -0.0000000   0.0069343   0.0000000   0.0000000   0.0083742
    7  -0.1167285  -0.0627199   0.0000000  -0.0511072  -0.0156510  -0.0000000
    8  -0.0535723  -0.1873362   0.0000000  -0.0171159   0.0069323   0.0000000
    9   0.0000000   0.0000000  -0.0577921  -0.0000000  -0.0000000  -0.0153468
   10  -0.0870109  -0.0021622   0.0000000   0.0138768  -0.0079756  -0.0000000
   11  -0.0209498   0.0246262  -0.0000000  -0.0023564   0.0004140   0.0000000
   12  -0.0000000  -0.0000000   0.0183544   0.0000000  -0.0000000   0.0051801
   13   0.7477244  -0.0953006  -0.0000000  -0.4152301   0.1053871   0.0000000
   14  -0.0953006   0.6716787  -0.0000000   0.1287054  -0.1623416   0.0000000
   15  -0.0000000  -0.0000000   0.0890384  -0.0000000   0.0000000  -0.0433674
   16  -0.4152301   0.1287054  -0.0000000   0.8158794  -0.0201617   0.0000000
   17   0.1053871  -0.1623416   0.0000000  -0.0201617   0.5908246  -0.0000000
   18   0.0000000   0.0000000  -0.0433674   0.0000000  -0.0000000   0.1295137
   19  -0.0614987  -0.0480806   0.0000000  -0.2548871  -0.0819400   0.0000000
   20  -0.0157162   0.0042908   0.0000000  -0.1240470  -0.1863857  -0.0000000
   21  -0.0000000  -0.0000000   0.0151388   0.0000000   0.0000000  -0.0471039
   22  -0.0125752   0.0279791   0.0000000  -0.0766897  -0.0022856  -0.0000000
   23   0.0056236  -0.0033453  -0.0000000  -0.0035900  -0.1658500  -0.0000000
   24  -0.0000000  -0.0000000  -0.0030680   0.0000000   0.0000000  -0.0714739
   25  -0.0032554  -0.0027677   0.0000000   0.0149890  -0.0064907  -0.0000000
   26  -0.0007784  -0.0014180   0.0000000  -0.0215040  -0.0199741  -0.0000000
   27   0.0000000   0.0000000   0.0072665  -0.0000000  -0.0000000   0.0078004
   28   0.0005360   0.0003466  -0.0000000  -0.0045736  -0.0010295   0.0000000
   29   0.0004151   0.0005763  -0.0000000  -0.0037345   0.0000948   0.0000000
   30  -0.0000000  -0.0000000  -0.0021365   0.0000000   0.0000000   0.0018024
   31   0.0087794   0.0040097  -0.0000000  -0.0422990   0.0401624   0.0000000
   32   0.0005911  -0.0084825   0.0000000   0.0523550  -0.0198399   0.0000000
   33   0.0000000   0.0000000   0.0014404  -0.0000000   0.0000000   0.0189025
   34  -0.0747861   0.0708051  -0.0000000  -0.0041172   0.0310873   0.0000000
   35   0.0701507  -0.3146020  -0.0000000  -0.0017068  -0.0060808   0.0000000
   36   0.0000000   0.0000000  -0.0315827   0.0000000  -0.0000000   0.0070157
   37   0.0004277  -0.0025676  -0.0000000   0.0072812  -0.0421552  -0.0000000
   38   0.0054325   0.0070276  -0.0000000   0.0052037  -0.0335764  -0.0000000
   39   0.0000000  -0.0000000  -0.0019562  -0.0000000  -0.0000000   0.0013002
           19          20          21          22          23          24
    1   0.0001439  -0.0002154   0.0000000  -0.0003889   0.0042591  -0.0000000
    2  -0.0006398  -0.0000939  -0.0000000   0.0017671  -0.0021600  -0.0000000
    3   0.0000000   0.0000000  -0.0000105   0.0000000  -0.0000000   0.0141719
    4   0.0005649   0.0011108  -0.0000000  -0.0385377   0.0038235  -0.0000000
    5  -0.0032911  -0.0011927  -0.0000000  -0.0109661   0.0153117   0.0000000
    6   0.0000000   0.0000000  -0.0023328  -0.0000000   0.0000000  -0.0048915
    7   0.0148600   0.0111630   0.0000000   0.0049498   0.0144997   0.0000000
    8   0.0228665   0.0107564   0.0000000   0.0059419   0.0305687  -0.0000000
    9  -0.0000000  -0.0000000   0.0147661   0.0000000  -0.0000000  -0.0080626
   10  -0.0117951  -0.0050485   0.0000000  -0.0018193  -0.0063266   0.0000000
   11  -0.0040018  -0.0013621  -0.0000000  -0.0026679  -0.0099452  -0.0000000
   12  -0.0000000   0.0000000  -0.0033102   0.0000000   0.0000000   0.0013379
   13  -0.0614987  -0.0157162  -0.0000000  -0.0125752   0.0056236  -0.0000000
   14  -0.0480806   0.0042908  -0.0000000   0.0279791  -0.0033453  -0.0000000
   15   0.0000000   0.0000000   0.0151388   0.0000000  -0.0000000  -0.0030680
   16  -0.2548871  -0.1240470   0.0000000  -0.0766897  -0.0035900   0.0000000
   17  -0.0819400  -0.1863857   0.0000000  -0.0022856  -0.1658500   0.0000000
   18   0.0000000  -0.0000000  -0.0471039  -0.0000000  -0.0000000  -0.0714739
   19   0.3939866   0.0004504  -0.0000000   0.0012663  -0.0086710   0.0000000
   20   0.0004504   0.6761506  -0.0000000  -0.0378561  -0.0432580   0.0000000
   21  -0.0000000  -0.0000000   0.0347574   0.0000000   0.0000000   0.0023842
   22   0.0012663  -0.0378561   0.0000000   0.8817595  -0.0943319   0.0000000
   23  -0.0086710  -0.0432580   0.0000000  -0.0943319   0.5263372   0.0000000
   24   0.0000000   0.0000000   0.0023842   0.0000000   0.0000000   0.1805399
   25  -0.0004009   0.0048350   0.0000000  -0.1151115  -0.0489133   0.0000000
   26   0.0015832  -0.0063391   0.0000000  -0.0546630  -0.1809338   0.0000000
   27  -0.0000000  -0.0000000   0.0009989   0.0000000  -0.0000000  -0.0676953
   28   0.0006398  -0.0015512   0.0000000   0.0082407  -0.0252643  -0.0000000
   29   0.0004008  -0.0012863  -0.0000000   0.0091957  -0.0182586  -0.0000000
   30  -0.0000000   0.0000000   0.0003646  -0.0000000   0.0000000   0.0024539
   31   0.0047835  -0.0017311  -0.0000000  -0.6410493   0.1654575  -0.0000000
   32   0.0032353   0.0037407  -0.0000000   0.1637814  -0.1507364  -0.0000000
   33  -0.0000000  -0.0000000  -0.0001612  -0.0000000  -0.0000000  -0.0601302
   34   0.0032249   0.0006076   0.0000000  -0.0041068  -0.0034392  -0.0000000
   35  -0.0000144   0.0025892  -0.0000000  -0.0008798   0.0020131  -0.0000000
   36  -0.0000000  -0.0000000  -0.0057897  -0.0000000   0.0000000   0.0107654
   37  -0.0908881   0.1679988   0.0000000  -0.0059379  -0.0031263   0.0000000
   38   0.1181026  -0.4576099  -0.0000000  -0.0050144   0.0002574  -0.0000000
   39   0.0000000   0.0000000  -0.0097016   0.0000000  -0.0000000   0.0036683
           25          26          27          28          29          30
    1  -0.0172523  -0.0206882   0.0000000   0.0009128   0.0002866  -0.0000000
    2   0.0110269   0.0121033  -0.0000000  -0.0004058   0.0008564   0.0000000
    3  -0.0000000   0.0000000   0.0077708  -0.0000000   0.0000000  -0.0069129
    4  -0.4812336   0.1200451   0.0000000  -0.0032137   0.0001962  -0.0000000
    5   0.1076457  -0.1601109  -0.0000000   0.0318806  -0.0024901   0.0000000
    6   0.0000000  -0.0000000  -0.0389589   0.0000000  -0.0000000   0.0072228
    7  -0.0177460   0.0303877  -0.0000000  -0.0038132  -0.0004478   0.0000000
    8   0.0131937  -0.0067245   0.0000000  -0.0036991   0.0015161  -0.0000000
    9  -0.0000000   0.0000000  -0.0034130  -0.0000000   0.0000000   0.0139639
   10   0.0097768   0.0050604  -0.0000000  -0.0015951   0.0006471  -0.0000000
   11   0.0005034  -0.0074455   0.0000000   0.0026014  -0.0003255  -0.0000000
   12   0.0000000   0.0000000   0.0013701   0.0000000   0.0000000  -0.0027681
   13  -0.0032554  -0.0007784   0.0000000   0.0005360   0.0004151  -0.0000000
   14  -0.0027677  -0.0014180   0.0000000   0.0003466   0.0005763  -0.0000000
   15   0.0000000   0.0000000   0.0072665  -0.0000000  -0.0000000  -0.0021365
   16   0.0149890  -0.0215040  -0.0000000  -0.0045736  -0.0037345   0.0000000
   17  -0.0064907  -0.0199741  -0.0000000  -0.0010295   0.0000948   0.0000000
   18  -0.0000000  -0.0000000   0.0078004   0.0000000   0.0000000   0.0018024
   19  -0.0004009   0.0015832  -0.0000000   0.0006398   0.0004008  -0.0000000
   20   0.0048350  -0.0063391  -0.0000000  -0.0015512  -0.0012863   0.0000000
   21   0.0000000   0.0000000   0.0009989   0.0000000  -0.0000000   0.0003646
   22  -0.1151115  -0.0546630   0.0000000   0.0082407   0.0091957  -0.0000000
   23  -0.0489133  -0.1809338  -0.0000000  -0.0252643  -0.0182586   0.0000000
   24   0.0000000   0.0000000  -0.0676953  -0.0000000  -0.0000000   0.0024539
   25   0.7635991  -0.1319281  -0.0000000  -0.0737794   0.0696383   0.0000000
   26  -0.1319281   0.6680637   0.0000000   0.0708508  -0.3219620  -0.0000000
   27  -0.0000000   0.0000000   0.1038777   0.0000000   0.0000000  -0.0373159
   28  -0.0737794   0.0708508   0.0000000   0.0747269  -0.0763156  -0.0000000
   29   0.0696383  -0.3219620   0.0000000  -0.0763156   0.3378309   0.0000000
   30   0.0000000  -0.0000000  -0.0373159  -0.0000000   0.0000000   0.0248191
   31  -0.0804098   0.0024518   0.0000000   0.0020721  -0.0001387  -0.0000000
   32  -0.0184301   0.0247873  -0.0000000   0.0028466   0.0036694   0.0000000
   33  -0.0000000  -0.0000000   0.0203951  -0.0000000   0.0000000  -0.0015638
   34   0.0000700   0.0003208   0.0000000   0.0000992   0.0000742  -0.0000000
   35   0.0004185   0.0008005   0.0000000   0.0001176  -0.0000705  -0.0000000
   36   0.0000000  -0.0000000  -0.0021562   0.0000000   0.0000000  -0.0000771
   37   0.0007558  -0.0011386  -0.0000000  -0.0002524  -0.0002175  -0.0000000
   38   0.0012694  -0.0008469  -0.0000000  -0.0003784  -0.0001509   0.0000000
   39   0.0000000   0.0000000   0.0000596  -0.0000000  -0.0000000   0.0001475
           31          32          33          34          35          36
    1  -0.0026030  -0.0008818   0.0000000   0.0004336   0.0003011   0.0000000
    2   0.0010048   0.0008412  -0.0000000  -0.0012133  -0.0009955   0.0000000
    3   0.0000000   0.0000000  -0.0029195  -0.0000000  -0.0000000   0.0008110
    4   0.0039454  -0.0061674   0.0000000  -0.0041171  -0.0042205   0.0000000
    5  -0.0116969  -0.0008076   0.0000000  -0.0023654  -0.0007766   0.0000000
    6  -0.0000000  -0.0000000   0.0022422  -0.0000000  -0.0000000   0.0023346
    7  -0.0023014  -0.0044261  -0.0000000   0.0094149   0.0092539  -0.0000000
    8  -0.0024718  -0.0096859  -0.0000000  -0.0239599  -0.0187364  -0.0000000
    9   0.0000000   0.0000000   0.0016097   0.0000000   0.0000000   0.0016756
   10   0.0006630   0.0017016  -0.0000000   0.0019168   0.0003546  -0.0000000
   11   0.0010170   0.0031149   0.0000000   0.0026685   0.0035417   0.0000000
   12  -0.0000000  -0.0000000  -0.0000650   0.0000000  -0.0000000  -0.0020641
   13   0.0087794   0.0005911   0.0000000  -0.0747861   0.0701507   0.0000000
   14   0.0040097  -0.0084825   0.0000000   0.0708051  -0.3146020   0.0000000
   15  -0.0000000   0.0000000   0.0014404  -0.0000000  -0.0000000  -0.0315827
   16  -0.0422990   0.0523550  -0.0000000  -0.0041172  -0.0017068   0.0000000
   17   0.0401624  -0.0198399   0.0000000   0.0310873  -0.0060808  -0.0000000
   18   0.0000000   0.0000000   0.0189025   0.0000000   0.0000000   0.0070157
   19   0.0047835   0.0032353  -0.0000000   0.0032249  -0.0000144  -0.0000000
   20  -0.0017311   0.0037407  -0.0000000   0.0006076   0.0025892  -0.0000000
   21  -0.0000000  -0.0000000  -0.0001612   0.0000000  -0.0000000  -0.0057897
   22  -0.6410493   0.1637814  -0.0000000  -0.0041068  -0.0008798  -0.0000000
   23   0.1654575  -0.1507364  -0.0000000  -0.0034392   0.0020131   0.0000000
   24  -0.0000000  -0.0000000  -0.0601302  -0.0000000  -0.0000000   0.0107654
   25  -0.0804098  -0.0184301  -0.0000000   0.0000700   0.0004185   0.0000000
   26   0.0024518   0.0247873  -0.0000000   0.0003208   0.0008005  -0.0000000
   27   0.0000000  -0.0000000   0.0203951   0.0000000   0.0000000  -0.0021562
   28   0.0020721   0.0028466  -0.0000000   0.0000992   0.0001176   0.0000000
   29  -0.0001387   0.0036694   0.0000000   0.0000742  -0.0000705   0.0000000
   30  -0.0000000   0.0000000  -0.0015638  -0.0000000  -0.0000000  -0.0000771
   31   0.7487986  -0.1991464   0.0000000  -0.0013156   0.0010981  -0.0000000
   32  -0.1991464   0.1525227   0.0000000   0.0028221  -0.0004962   0.0000000
   33   0.0000000   0.0000000   0.0231669  -0.0000000  -0.0000000  -0.0022540
   34  -0.0013156   0.0028221  -0.0000000   0.0740790  -0.0764788   0.0000000
   35   0.0010981  -0.0004962  -0.0000000  -0.0764788   0.3327690  -0.0000000
   36  -0.0000000   0.0000000  -0.0022540   0.0000000  -0.0000000   0.0211743
   37   0.0009359   0.0017186  -0.0000000  -0.0007956   0.0016057  -0.0000000
   38  -0.0000167   0.0013725   0.0000000  -0.0009291   0.0000444   0.0000000
   39   0.0000000   0.0000000  -0.0006629  -0.0000000   0.0000000   0.0001470
           37          38          39
    1  -0.0000511  -0.0000296   0.0000000
    2   0.0001573   0.0001029  -0.0000000
    3  -0.0000000  -0.0000000   0.0000540
    4   0.0005581  -0.0002807  -0.0000000
    5   0.0002411   0.0007564  -0.0000000
    6   0.0000000   0.0000000   0.0000964
    7  -0.0007467  -0.0022426   0.0000000
    8   0.0006914  -0.0033694   0.0000000
    9  -0.0000000   0.0000000  -0.0014180
   10   0.0002951   0.0021086  -0.0000000
   11   0.0000176   0.0005345   0.0000000
   12   0.0000000   0.0000000   0.0003877
   13   0.0004277   0.0054325   0.0000000
   14  -0.0025676   0.0070276  -0.0000000
   15  -0.0000000  -0.0000000  -0.0019562
   16   0.0072812   0.0052037  -0.0000000
   17  -0.0421552  -0.0335764  -0.0000000
   18  -0.0000000  -0.0000000   0.0013002
   19  -0.0908881   0.1181026   0.0000000
   20   0.1679988  -0.4576099   0.0000000
   21   0.0000000  -0.0000000  -0.0097016
   22  -0.0059379  -0.0050144   0.0000000
   23  -0.0031263   0.0002574  -0.0000000
   24   0.0000000  -0.0000000   0.0036683
   25   0.0007558   0.0012694   0.0000000
   26  -0.0011386  -0.0008469   0.0000000
   27  -0.0000000  -0.0000000   0.0000596
   28  -0.0002524  -0.0003784  -0.0000000
   29  -0.0002175  -0.0001509  -0.0000000
   30  -0.0000000   0.0000000   0.0001475
   31   0.0009359  -0.0000167   0.0000000
   32   0.0017186   0.0013725   0.0000000
   33  -0.0000000   0.0000000  -0.0006629
   34  -0.0007956  -0.0009291  -0.0000000
   35   0.0016057   0.0000444   0.0000000
   36  -0.0000000   0.0000000   0.0001470
   37   0.0884179  -0.1232254  -0.0000000
   38  -0.1232254   0.4854578   0.0000000
   39  -0.0000000   0.0000000   0.0078781
 Gradient time:  CPU 2097.56 s  wall 2098.54 s
 **********************************************************************
 **                                                                  **
 **                       VIBRATIONAL ANALYSIS                       **
 **                       --------------------                       **
 **                                                                  **
 **        VIBRATIONAL FREQUENCIES (CM**-1) AND NORMAL MODES         **
 **     FORCE CONSTANTS (mDYN/ANGSTROM) AND REDUCED MASSES (AMU)     **
 **                  INFRARED INTENSITIES (KM/MOL)                   **
 **                                                                  **
 **********************************************************************


 Mode:                 1                      2                      3
 Frequency:        82.14                 156.79                 264.17
 Force Cnst:      0.0344                 0.0996                 0.1714
 Red. Mass:       8.6425                 6.8763                 4.1696
 IR Active:          YES                    YES                    YES
 IR Intens:       11.970                  1.911                  1.113
 Raman Active:       YES                    YES                    YES
               X      Y      Z        X      Y      Z        X      Y      Z
 H         -0.000 -0.000 -0.436    0.000 -0.000 -0.016    0.000 -0.000  0.654
 C         -0.000 -0.000 -0.292    0.000 -0.000  0.062    0.000 -0.000  0.336
 C          0.000 -0.000  0.028   -0.000  0.000  0.133   -0.000  0.000  0.084
 O         -0.000 -0.000  0.327   -0.000  0.000 -0.294   -0.000  0.000 -0.070
 C          0.000  0.000 -0.029    0.000 -0.000  0.514   -0.000 -0.000 -0.097
 C          0.000  0.000 -0.113    0.000 -0.000  0.066   -0.000 -0.000 -0.109
 O          0.000  0.000 -0.212   -0.000 -0.000 -0.284   -0.000 -0.000  0.096
 C         -0.000  0.000  0.033    0.000 -0.000  0.001    0.000 -0.000 -0.174
 C          0.000  0.000 -0.306    0.000  0.000 -0.102    0.000  0.000 -0.277
 H          0.000  0.000 -0.444    0.000  0.000 -0.243    0.000  0.000 -0.411
 O         -0.000 -0.000  0.464    0.000  0.000  0.062    0.000 -0.000  0.121
 H          0.000  0.000  0.016    0.000  0.000  0.648    0.000  0.000 -0.101
 H          0.000  0.000 -0.228   -0.000 -0.000 -0.223   -0.000 -0.000  0.341
 TransDip  -0.000  0.000 -0.111   -0.000 -0.000  0.044    0.000 -0.000  0.034

 Mode:                 4                      5                      6
 Frequency:       325.72                 398.87                 409.91
 Force Cnst:      0.4676                 0.9696                 0.2201
 Red. Mass:       7.4801                10.3441                 2.2233
 IR Active:          YES                    YES                    YES
 IR Intens:        4.722                 19.335                 24.276
 Raman Active:       YES                    YES                    YES
               X      Y      Z        X      Y      Z        X      Y      Z
 H         -0.005 -0.095  0.000    0.042 -0.130 -0.000   -0.000  0.000 -0.056
 C         -0.042 -0.051  0.000    0.005 -0.079  0.000   -0.000  0.000  0.050
 C          0.012 -0.055  0.000   -0.044  0.012 -0.000    0.000  0.000  0.066
 O          0.076  0.156  0.000    0.084  0.461  0.000   -0.000 -0.000 -0.020
 C          0.062 -0.161 -0.000   -0.040 -0.193 -0.000   -0.000  0.000 -0.095
 C          0.098 -0.007  0.000   -0.114 -0.260  0.000    0.000  0.000  0.232
 O         -0.216  0.427  0.000   -0.265 -0.142  0.000    0.000 -0.000 -0.024
 C          0.105 -0.053  0.000    0.097 -0.136  0.000   -0.000  0.000  0.142
 C         -0.017  0.022 -0.000    0.041 -0.163 -0.000   -0.000  0.000 -0.124
 H          0.004  0.027 -0.000   -0.093 -0.204 -0.000    0.000  0.000 -0.398
 O          0.014 -0.358 -0.000    0.250  0.339 -0.000   -0.000 -0.000 -0.056
 H          0.047 -0.162 -0.000    0.062 -0.168 -0.000   -0.000  0.000 -0.463
 H         -0.654  0.293 -0.000   -0.434 -0.197 -0.000    0.000 -0.000 -0.718
 TransDip  -0.058 -0.039 -0.000   -0.031 -0.137 -0.000    0.000  0.000 -0.158

 Mode:                 7                      8                      9
 Frequency:       435.45                 489.82                 490.72
 Force Cnst:      0.9635                 1.0834                 0.1860
 Red. Mass:       8.6239                 7.6644                 1.3108
 IR Active:          YES                    YES                    YES
 IR Intens:        6.688                  0.515                 77.573
 Raman Active:       YES                    YES                    YES
               X      Y      Z        X      Y      Z        X      Y      Z
 H          0.174  0.326 -0.000   -0.091  0.408  0.000   -0.000  0.000 -0.134
 C          0.167  0.336 -0.000    0.166  0.094  0.000    0.000  0.000 -0.005
 C         -0.139  0.270 -0.000    0.331  0.141 -0.000    0.000  0.000  0.051
 O         -0.283 -0.144  0.000    0.278 -0.112  0.000    0.000 -0.000 -0.014
 C         -0.054  0.128  0.000    0.000  0.268  0.000   -0.000  0.000 -0.041
 C         -0.071 -0.135 -0.000   -0.147 -0.017 -0.000   -0.000 -0.000  0.067
 O         -0.157 -0.083  0.000   -0.242  0.012  0.000   -0.000  0.000 -0.093
 C          0.238 -0.171  0.000   -0.174 -0.137 -0.000   -0.000 -0.000  0.077
 C          0.106  0.083  0.000    0.016 -0.252  0.000    0.000 -0.000 -0.006
 H         -0.230 -0.010  0.000   -0.056 -0.269  0.000   -0.000 -0.000 -0.154
 O          0.252 -0.185 -0.000   -0.150  0.002  0.000   -0.000 -0.000 -0.022
 H          0.307  0.232  0.000    0.042  0.276  0.000    0.000  0.000 -0.279
 H         -0.208 -0.099 -0.000   -0.358 -0.025 -0.000   -0.000 -0.000  0.926
 TransDip   0.060  0.057 -0.000    0.020  0.011 -0.000    0.000  0.000  0.282

 Mode:                10                     11                     12
 Frequency:       599.00                 629.95                 687.96
 Force Cnst:      1.0334                 0.5909                 1.9786
 Red. Mass:       4.8886                 2.5274                 7.0956
 IR Active:          YES                    YES                    YES
 IR Intens:        9.472                 10.312                  2.983
 Raman Active:       YES                    YES                    YES
               X      Y      Z        X      Y      Z        X      Y      Z
 H          0.387 -0.297  0.000   -0.000  0.000  0.717    0.010  0.151 -0.000
 C          0.208 -0.084 -0.000   -0.000  0.000 -0.005   -0.051  0.206 -0.000
 C         -0.032 -0.051 -0.000    0.000  0.000 -0.228    0.146 -0.067  0.000
 O          0.034  0.170  0.000    0.000 -0.000  0.061    0.159 -0.117 -0.000
 C         -0.177  0.055  0.000    0.000 -0.000  0.034    0.097 -0.246 -0.000
 C         -0.164  0.084  0.000    0.000 -0.000  0.237    0.024 -0.200  0.000
 O         -0.053 -0.146  0.000   -0.000  0.000 -0.076   -0.178 -0.158  0.000
 C         -0.004  0.123 -0.000   -0.000 -0.000 -0.098   -0.034  0.179 -0.000
 C          0.258  0.110  0.000   -0.000  0.000 -0.073   -0.040  0.445  0.000
 H          0.494  0.177  0.000   -0.000  0.000  0.574   -0.000  0.469 -0.000
 O         -0.099 -0.192  0.000    0.000  0.000  0.025   -0.081  0.025  0.000
 H         -0.328  0.011  0.000    0.000 -0.000 -0.021    0.204 -0.227  0.000
 H          0.245 -0.056 -0.000   -0.000  0.000  0.147   -0.324 -0.207  0.000
 TransDip   0.066  0.073 -0.000    0.000 -0.000  0.103   -0.002  0.055 -0.000

 Mode:                13                     14                     15
 Frequency:       759.64                 781.34                 822.44
 Force Cnst:      1.9782                 1.6837                 0.6416
 Red. Mass:       5.8185                 4.6810                 1.6100
 IR Active:          YES                    YES                    YES
 IR Intens:        0.020                  4.720                  0.802
 Raman Active:       YES                    YES                    YES
               X      Y      Z        X      Y      Z        X      Y      Z
 H         -0.000  0.000  0.079   -0.294  0.100 -0.000    0.000 -0.000 -0.337
 C         -0.000  0.000 -0.209   -0.203 -0.007  0.000    0.000  0.000  0.059
 C          0.000 -0.000  0.401    0.106 -0.106 -0.000   -0.000  0.000 -0.032
 O          0.000 -0.000 -0.094    0.163 -0.029  0.000   -0.000  0.000  0.004
 C         -0.000  0.000 -0.086   -0.186  0.103 -0.000    0.000 -0.000 -0.130
 C         -0.000  0.000  0.172   -0.141  0.150 -0.000    0.000 -0.000  0.125
 O          0.000 -0.000  0.004   -0.023 -0.059 -0.000    0.000  0.000 -0.037
 C          0.000 -0.000 -0.396    0.186 -0.018  0.000   -0.000 -0.000 -0.096
 C         -0.000  0.000  0.123   -0.163  0.081 -0.000    0.000 -0.000  0.077
 H         -0.000 -0.000  0.493   -0.349  0.027 -0.000    0.000 -0.000 -0.406
 O          0.000 -0.000  0.092    0.217 -0.075 -0.000   -0.000  0.000  0.024
 H         -0.000 -0.000 -0.551   -0.589 -0.009  0.000    0.000 -0.000  0.817
 H          0.000  0.000 -0.126    0.357  0.056  0.000   -0.000 -0.000  0.028
 TransDip   0.000  0.000 -0.005    0.043  0.055  0.000   -0.000 -0.000  0.029

 Mode:                16                     17                     18
 Frequency:       882.78                 909.46                1004.00
 Force Cnst:      0.8353                 1.6249                 0.7307
 Red. Mass:       1.8191                 3.3344                 1.2303
 IR Active:          YES                    YES                    YES
 IR Intens:       80.769                  7.368                  0.014
 Raman Active:       YES                    YES                    YES
               X      Y      Z        X      Y      Z        X      Y      Z
 H          0.000  0.000  0.469    0.094  0.351  0.000   -0.000  0.000  0.712
 C          0.000  0.000 -0.085    0.151  0.267 -0.000   -0.000 -0.000 -0.102
 C         -0.000  0.000  0.136    0.007 -0.069 -0.000   -0.000  0.000 -0.005
 O         -0.000  0.000 -0.035    0.017  0.025  0.000   -0.000  0.000 -0.001
 C         -0.000 -0.000 -0.120   -0.137 -0.237  0.000    0.000  0.000  0.010
 C          0.000 -0.000 -0.021   -0.027  0.052 -0.000    0.000  0.000 -0.014
 O          0.000  0.000 -0.006    0.096  0.059  0.000   -0.000 -0.000  0.002
 C         -0.000 -0.000  0.145   -0.045 -0.072  0.000    0.000  0.000  0.012
 C          0.000 -0.000 -0.096    0.009 -0.073  0.000    0.000 -0.000  0.097
 H          0.000 -0.000  0.469   -0.399 -0.180 -0.000    0.000  0.000 -0.687
 O         -0.000  0.000 -0.033   -0.043  0.021 -0.000    0.000 -0.000 -0.000
 H         -0.000 -0.000  0.697   -0.540 -0.353 -0.000    0.000  0.000 -0.007
 H         -0.000  0.000  0.036    0.212  0.098 -0.000   -0.000 -0.000 -0.002
 TransDip   0.000 -0.000  0.288    0.059 -0.064 -0.000    0.000  0.000 -0.004

 Mode:                19                     20                     21
 Frequency:      1097.35                1169.55                1224.14
 Force Cnst:      1.2966                 1.1193                 1.7313
 Red. Mass:       1.8275                 1.3889                 1.9609
 IR Active:          YES                    YES                    YES
 IR Intens:      149.603                 97.012                 53.864
 Raman Active:       YES                    YES                    YES
               X      Y      Z        X      Y      Z        X      Y      Z
 H         -0.519  0.584 -0.000   -0.262  0.259 -0.000    0.070 -0.172  0.000
 C         -0.029  0.006  0.000   -0.036 -0.008  0.000   -0.044 -0.033 -0.000
 C          0.017  0.059 -0.000    0.017  0.030 -0.000    0.046  0.140 -0.000
 O         -0.029 -0.002  0.000   -0.004  0.000  0.000    0.002 -0.021  0.000
 C          0.005 -0.102 -0.000   -0.065  0.032  0.000   -0.003 -0.085  0.000
 C          0.011  0.055  0.000   -0.003 -0.092 -0.000   -0.008  0.026 -0.000
 O         -0.057 -0.038  0.000    0.094  0.025 -0.000   -0.046  0.034  0.000
 C          0.056  0.164  0.000   -0.023 -0.051 -0.000   -0.060 -0.196 -0.000
 C          0.012 -0.132 -0.000    0.031  0.033  0.000    0.010  0.077  0.000
 H          0.469 -0.018  0.000    0.537  0.169 -0.000    0.505  0.212 -0.000
 O          0.009 -0.031 -0.000    0.015  0.004  0.000    0.010  0.028 -0.000
 H          0.152 -0.068  0.000   -0.457 -0.069 -0.000   -0.043 -0.104 -0.000
 H          0.258  0.055 -0.000   -0.528 -0.156  0.000    0.708  0.258 -0.000
 TransDip   0.267  0.287 -0.000   -0.282 -0.142 -0.000    0.201  0.121 -0.000

 Mode:                22                     23                     24
 Frequency:      1249.30                1318.52                1382.96
 Force Cnst:      1.6769                 4.4270                 1.9449
 Red. Mass:       1.8235                 4.3220                 1.7260
 IR Active:          YES                    YES                    YES
 IR Intens:      111.395                 41.253                  4.627
 Raman Active:       YES                    YES                    YES
               X      Y      Z        X      Y      Z        X      Y      Z
 H         -0.186  0.245 -0.000    0.391 -0.599  0.000    0.467 -0.424  0.000
 C          0.005  0.012 -0.000   -0.028 -0.088 -0.000   -0.036  0.166  0.000
 C         -0.032 -0.100  0.000    0.092  0.350 -0.000   -0.032 -0.070 -0.000
 O          0.049  0.010  0.000    0.056 -0.060  0.000    0.032 -0.004 -0.000
 C         -0.099  0.005 -0.000   -0.184 -0.157  0.000   -0.001  0.013 -0.000
 C         -0.143 -0.095  0.000   -0.119 -0.097 -0.000   -0.003  0.033  0.000
 O          0.083  0.075 -0.000    0.123  0.041 -0.000    0.001 -0.015 -0.000
 C         -0.011 -0.036  0.000    0.060  0.188  0.000    0.002  0.029 -0.000
 C          0.020  0.038  0.000   -0.065 -0.060  0.000   -0.118 -0.106 -0.000
 H          0.097  0.062 -0.000   -0.283 -0.126 -0.000    0.696  0.107 -0.000
 O          0.005  0.004 -0.000    0.001 -0.030 -0.000    0.033 -0.009  0.000
 H          0.844  0.258  0.000    0.184 -0.068 -0.000    0.143  0.054  0.000
 H          0.182  0.106  0.000   -0.241 -0.057  0.000   -0.123 -0.051  0.000
 TransDip  -0.278 -0.192  0.000   -0.052  0.199  0.000    0.019 -0.066 -0.000

 Mode:                25                     26                     27
 Frequency:      1427.50                1643.71                1682.31
 Force Cnst:      3.0267                13.0324                15.0779
 Red. Mass:       2.5210                 8.1870                 9.0423
 IR Active:          YES                    YES                    YES
 IR Intens:       13.686                213.926                 28.742
 Raman Active:       YES                    YES                    YES
               X      Y      Z        X      Y      Z        X      Y      Z
 H         -0.082  0.058  0.000    0.041  0.286  0.000   -0.059 -0.269 -0.000
 C         -0.003 -0.034 -0.000    0.338 -0.149 -0.000   -0.338  0.154  0.000
 C          0.008  0.038 -0.000    0.080 -0.024  0.000   -0.220  0.044 -0.000
 O          0.012 -0.004  0.000   -0.042  0.039 -0.000    0.208 -0.059  0.000
 C         -0.061 -0.111  0.000   -0.388  0.063  0.000   -0.324  0.065  0.000
 C          0.027  0.298 -0.000    0.437 -0.085 -0.000    0.407 -0.072 -0.000
 O          0.015 -0.077 -0.000   -0.075 -0.024  0.000   -0.074 -0.022  0.000
 C         -0.036 -0.126 -0.000   -0.008  0.011  0.000    0.108 -0.035  0.000
 C          0.028  0.046  0.000   -0.373  0.067 -0.000    0.375 -0.080 -0.000
 H         -0.014  0.036 -0.000    0.151  0.258 -0.000   -0.177 -0.283  0.000
 O          0.017  0.006  0.000    0.013  0.018  0.000   -0.145  0.042 -0.000
 H          0.542  0.058 -0.000    0.237  0.285 -0.000    0.127  0.242  0.000
 H         -0.694 -0.272  0.000    0.195  0.051 -0.000    0.180  0.044 -0.000
 TransDip   0.114 -0.034  0.000    0.422  0.204  0.000    0.146  0.090  0.000

 Mode:                28                     29                     30
 Frequency:      1710.52                1746.96                3168.61
 Force Cnst:     15.9798                20.5924                 6.4598
 Red. Mass:       9.2697                11.4522                 1.0920
 IR Active:          YES                    YES                    YES
 IR Intens:      288.250                218.960                  5.211
 Raman Active:       YES                    YES                    YES
               X      Y      Z        X      Y      Z        X      Y      Z
 H          0.165 -0.377 -0.000    0.009  0.045  0.000    0.011  0.008 -0.000
 C         -0.226  0.099  0.000    0.066 -0.032 -0.000   -0.001 -0.000 -0.000
 C          0.625 -0.180 -0.000    0.025 -0.008  0.000    0.002  0.001  0.000
 O         -0.377  0.109 -0.000   -0.027  0.008 -0.000   -0.001  0.000 -0.000
 C         -0.140  0.015  0.000    0.062 -0.004  0.000    0.026 -0.083 -0.000
 C          0.056 -0.031 -0.000   -0.117  0.034 -0.000   -0.006  0.000  0.000
 O          0.005  0.005  0.000    0.022 -0.010 -0.000    0.001  0.000 -0.000
 C          0.020  0.005  0.000    0.731 -0.207  0.000   -0.001  0.001 -0.000
 C          0.175 -0.036 -0.000   -0.151  0.022  0.000    0.001 -0.002  0.000
 H         -0.078 -0.125  0.000    0.305  0.131 -0.000   -0.007  0.025 -0.000
 O         -0.035  0.005 -0.000   -0.465  0.142 -0.000    0.000 -0.000 -0.000
 H          0.313  0.125 -0.000   -0.042 -0.032 -0.000   -0.263  0.960 -0.000
 H          0.005  0.009  0.000   -0.137 -0.050  0.000    0.004  0.006  0.000
 TransDip   0.537 -0.084  0.000    0.445 -0.162 -0.000   -0.031 -0.066  0.000

 Mode:                31                     32                     33
 Frequency:      3182.46                3200.23                3804.96
 Force Cnst:      6.4880                 6.6341                 9.0927
 Red. Mass:       1.0873                 1.0994                 1.0660
 IR Active:          YES                    YES                    YES
 IR Intens:        0.755                  1.435                 77.564
 Raman Active:       YES                    YES                    YES
               X      Y      Z        X      Y      Z        X      Y      Z
 H         -0.532 -0.448  0.000    0.548  0.456 -0.000    0.000  0.000 -0.000
 C          0.045  0.039 -0.000   -0.053 -0.037 -0.000   -0.000  0.000  0.000
 C          0.001 -0.001 -0.000   -0.002  0.002  0.000   -0.000 -0.001  0.000
 O         -0.000  0.000 -0.000    0.001 -0.000  0.000    0.000  0.000 -0.000
 C         -0.000  0.001 -0.000   -0.000  0.003 -0.000    0.001  0.001 -0.000
 C         -0.000  0.000  0.000    0.000  0.000  0.000    0.001 -0.002 -0.000
 O          0.000  0.000  0.000   -0.000 -0.000 -0.000    0.017 -0.060 -0.000
 C          0.001  0.000 -0.000    0.002  0.001 -0.000   -0.000  0.001 -0.000
 C          0.015 -0.059 -0.000    0.022 -0.060  0.000    0.000 -0.000  0.000
 H         -0.183  0.690  0.000   -0.183  0.670  0.000   -0.000  0.000  0.000
 O         -0.000  0.000  0.000   -0.001  0.000 -0.000   -0.000  0.000  0.000
 H          0.003 -0.008  0.000    0.007 -0.027  0.000   -0.001 -0.004  0.000
 H         -0.000 -0.000  0.000   -0.000 -0.001  0.000   -0.279  0.958  0.000
 TransDip   0.028 -0.002  0.000   -0.012 -0.037 -0.000    0.098  0.264  0.000

 STANDARD THERMODYNAMIC QUANTITIES AT   298.15 K  AND     1.00 ATM

   This Molecule has  0 Imaginary Frequencies
   Zero point vibrational energy:       55.952 kcal/mol

   Atom    1 Element H  Has Mass    1.00783
   Atom    2 Element C  Has Mass   12.00000
   Atom    3 Element C  Has Mass   12.00000
   Atom    4 Element O  Has Mass   15.99491
   Atom    5 Element C  Has Mass   12.00000
   Atom    6 Element C  Has Mass   12.00000
   Atom    7 Element O  Has Mass   15.99491
   Atom    8 Element C  Has Mass   12.00000
   Atom    9 Element C  Has Mass   12.00000
   Atom   10 Element H  Has Mass    1.00783
   Atom   11 Element O  Has Mass   15.99491
   Atom   12 Element H  Has Mass    1.00783
   Atom   13 Element H  Has Mass    1.00783
   Molecular Mass:   124.016050 amu
   Principal axes and moments of inertia in amu*Bohr^2:
                             1           2           3
    Eigenvalues --      593.35835  1239.89611  1833.25447
          X               0.99957     0.02937     0.00000
          Y              -0.02937     0.99957     0.00000
          Z              -0.00000    -0.00000     1.00000
   Rotational Symmetry Number is   1
   The Molecule is an Asymmetric Top
   Translational Enthalpy:        0.889 kcal/mol
   Rotational Enthalpy:           0.889 kcal/mol
   Vibrational Enthalpy:         58.794 kcal/mol
   gas constant (RT):             0.592 kcal/mol
   Translational Entropy:        40.359  cal/mol.K
   Rotational Entropy:           28.691  cal/mol.K
   Vibrational Entropy:          15.910  cal/mol.K

   Total Enthalpy:               61.164 kcal/mol
   Total Entropy:                84.960  cal/mol.K

 ======================================================================

 STANDARD THERMODYNAMIC QUANTITIES FOR ANHARMONIC VIBRATION -- TOSH

   Zero point vibrational energy: ************ kcal/mol

   Vibrational Enthalpy:       Infinity kcal/mol
   Vibrational Entropy:             NaN  cal/mol.K

   Total Enthalpy:             Infinity kcal/mol
   Total Entropy:                   NaN  cal/mol.K

 ======================================================================

 STANDARD THERMODYNAMIC QUANTITIES FOR ANHARMONIC VIBRATION -- VPT2

   Zero point vibrational energy: ************ kcal/mol

   Vibrational Enthalpy:       Infinity kcal/mol
   Vibrational Entropy:             NaN  cal/mol.K

   Total Enthalpy:             Infinity kcal/mol
   Total Entropy:                   NaN  cal/mol.K

 ======================================================================

Archival summary:
1\1\pikachu\FREQ\ProcedureUnspecified\BasisUnspecified\364\cher\FriFeb2410:42:342017FriFeb2410:42:342017\0\\#,FREQ,ProcedureUnspecified,BasisUnspecified,\\0,1\C\O,1,1.34212\H,2,0.965298,1,110.159\C,1,1.34926,2,125.818,3,-0,0\H,4,1.08569,1,122.22,2,0,0\C,4,1.46715,1,121.494,2,180,0\O,6,1.22237,4,121.926,1,-180,0\C,6,1.49056,4,117.619,1,0,0\H,8,1.08427,6,115.811,4,180,0\C,8,1.33777,6,121.454,4,-0,0\H,10,1.0842,8,122.93,6,180,0\C,10,1.48156,8,121.767,6,0,0\O,12,1.21321,10,122.093,8,180,0\\\@

 Total job time:  2273.97s(wall), 2272.72s(cpu) 
 Fri Feb 24 10:42:34 2017

        *************************************************************
        *                                                           *
        *  Thank you very much for using Q-Chem.  Have a nice day.  *
        *                                                           *
        *************************************************************


 
User input: 3 of 3 
 
pikachu 127.0.1
Q-Chem Developer Version! Running on 127.0.1.*
                  Welcome to Q-Chem
     A Quantum Leap Into The Future Of Chemistry


 Q-Chem 4.4, Q-Chem, Inc., Pleasanton, CA (2016)

 Y. Shao,  Z. Gan,  E. Epifanovsky,  A. T. B. Gilbert,  M. Wormit,  
 J. Kussmann,  A. W. Lange,  A. Behn,  J. Deng,  X. Feng,  D. Ghosh,  
 M. Goldey,  P. R. Horn,  L. D. Jacobson,  I. Kaliman,  F. Rob,  
 R. Z. Khaliullin,  T. Kus,  A. Landau,  J. Liu,  E. I. Proynov,  Y. M. Rhee,  
 R. M. Richard,  M. A. Rohrdanz,  R. P. Steele,  E. J. Sundstrom,  
 H. L. Woodcock III,  P. M. Zimmerman,  D. Zuev,  B. Albrecht,  E. Alguire,  
 B. Austin,  S. A. Baeppler,  G. J. O. Beran,  Y. A. Bernard,  
 E. J. Berquist,  K. Brandhorst,  K. B. Bravaya,  S. T. Brown,  D. Casanova,  
 C.-M. Chang,  Y. Chen,  S. H. Chien,  K. D. Closser,  M. P. Coons,  
 D. L. Crittenden,  S. Dasgupta,  M. Diedenhofen,  R. A. DiStasio Jr.,  
 H. Do,  A. D. Dutoi,  R. G. Edgar,  P.-T. Fang,  S. Fatehi,  Q. Feng,  
 L. Fusti-Molnar,  A. Ghysels,  A. Golubeva-Zadorozhnaya,  J. Gomes,  
 A. Gunina,  M. W. D. Hanson-Heine,  P. H. P. Harbach,  A. W. Hauser,  
 J. E. Herr,  E. G. Hohenstein,  Z. C. Holden,  K. Hui,  T.-C. Jagau,  H. Ji,  
 B. Kaduk,  K. Khistyaev,  Jaehoon Kim,  Jihan Kim,  R. A. King,  
 P. Klunzinger,  K. Koh,  D. Kosenkov,  T. Kowalczyk,  C. M. Krauter,  
 A. Kunitsa,  K. U. Lao,  A. Laurent,  K. V. Lawler,  J. Lee,  D. Lefrancois,  
 S. Lehtola,  S. V. Levchenko,  C. Y. Lin,  Y.-S. Lin,  F. Liu,  E. Livshits,  
 R. C. Lochan,  A. Luenser,  P. Manohar,  S. F. Manzer,  S.-P. Mao,  Y. Mao,  
 N. Mardirossian,  A. V. Marenich,  L. A. Martinez-Martinez,  S. A. Maurer,  
 N. J. Mayhall,  J.-M. Mewes,  A. F. Morrison,  K. Nanda,  T. S. Nguyen-Beck,  
 C. M. Oana,  R. Olivares-Amaya,  D. P. O'Neill,  J. A. Parkhill,  
 T. M. Perrine,  R. Peverati,  P. A. Pieniazek,  F. Plasser,  A. Prociuk,  
 D. R. Rehn,  E. Rosta,  N. J. Russ,  N. Sergueev,  S. M. Sharada,  
 S. Sharma,  D. W. Small,  A. Sodt,  T. Stauch,  T. Stein,  D. Stuck,  
 Y.-C. Su,  A. J. W. Thom,  T. Tsuchimochi,  L. Vogt,  O. Vydrov,  T. Wang,  
 M. A. Watson,  J. Wenzel,  A. White,  C. F. Williams,  V. Vanovschi,  
 K. Yao,  S. Yeganeh,  S. R. Yost,  Z.-Q. You,  I. Y. Zhang,  X. Zhang,  
 Y. Zhao,  B. R. Brooks,  G. K. L. Chan,  D. M. Chipman,  C. J. Cramer,  
 W. A. Goddard III,  M. S. Gordon,  W. J. Hehre,  A. Klamt,  
 H. F. Schaefer III,  M. W. Schmidt,  C. D. Sherrill,  D. G. Truhlar,  
 A. Warshel,  X. Xu,  A. Aspuru-Guzik,  R. Baer,  A. T. Bell,  N. A. Besley,  
 J.-D. Chai,  A. Dreuw,  B. D. Dunietz,  T. R. Furlani,  S. R. Gwaltney,  
 C.-P. Hsu,  Y. Jung,  J. Kong,  D. S. Lambrecht,  W. Liang,  C. Ochsenfeld,  
 V. A. Rassolov,  L. V. Slipchenko,  J. E. Subotnik,  T. Van Voorhis,  
 J. M. Herbert,  A. I. Krylov,  P. M. W. Gill,  M. Head-Gordon

 Contributors to earlier versions of Q-Chem not listed above: 
 R. D. Adamson,  J. Baker,  E. F. C. Byrd,  A. K. Chakraborty,  C.-L. Cheng,  
 H. Dachsel,  R. J. Doerksen,  G. Hawkins,  A. Heyden,  S. Hirata,  
 G. Kedziora,  F. J. Keil,  C. Kelley,  P. P. Korambath,  W. Kurlancheek,  
 A. M. Lee,  M. S. Lee,  D. Liotard,  I. Lotan,  P. E. Maslen,  N. Nair,  
 D. Neuhauser,  R. Olson,  B. Peters,  J. Ritchie,  N. E. Schultz,  
 N. Shenvi,  A. C. Simmonett,  K. S. Thanthiriwatte,  Q. Wu,  W. Zhang

 Please cite Q-Chem as follows:
 Y. Shao et al., Mol. Phys. 113, 184-215 (2015)
 DOI: 10.1080/00268976.2014.952696

 Q-Chem 4.4.2 for Intel X86 EM64T Linux

 Parts of Q-Chem use Armadillo 5.200.1 (Boston Tea Smuggler).
 http://arma.sourceforge.net/

 Q-Chem begins on Fri Feb 24 10:42:34 2017  


Host: 0

     Scratch files written to /scratch/cher/qchem14239//
The previous job contains 0 fragments, simply inherited here

Checking the input file for inconsistencies... 	...done.

--------------------------------------------------------------
User input:
--------------------------------------------------------------

$molecule
   read
$end
$rem
   BASIS  =  6-311++G**
   JOB_TYPE  =  SP
   METHOD  =  B3LYP
   SOLVENT_METHOD SMD
$end
--------------------------------------------------------------
 ----------------------------------------------------------------
             Standard Nuclear Orientation (Angstroms)
    I     Atom           X                Y                Z
 ----------------------------------------------------------------
    1      H       2.1678219288     1.8693043663     0.0000000000
    2      C       1.3098716480     1.2063151118     0.0000000000
    3      C       1.6168269545    -0.2523010492     0.0000000000
    4      O       2.7755479651    -0.6415959796     0.0000000000
    5      C       0.4847837203    -1.1855809783     0.0000000000
    6      C      -0.7909403316    -0.7462334494     0.0000000000
    7      O      -1.8879303713    -1.5194793259     0.0000000000
    8      C      -1.1074702236     0.7288076562     0.0000000000
    9      C       0.0493769317     1.6544087768     0.0000000000
   10      H      -0.2011535859     2.7092644962     0.0000000000
   11      O      -2.2528951422     1.1286564921     0.0000000000
   12      H       0.7330068198    -2.2425190773     0.0000000000
   13      H      -1.6377606813    -2.4517960135     0.0000000000
 ----------------------------------------------------------------
 Nuclear Repulsion Energy =   406.8356860074 hartrees
 There are       32 alpha and       32 beta electrons
 Requested basis set is 6-311++G(d,p)
 There are 74 shells and 226 basis functions

 Total QAlloc Memory Limit   2000 MB
 Mega-Array Size        61 MB
 MEM_STATIC part        62 MB

                       Distance Matrix (Angstroms)
             H (  1)   C (  2)   C (  3)   O (  4)   C (  5)   C (  6)
   C (  2)  1.084266
   C (  3)  2.191987  1.490565
   O (  4)  2.583399  2.358598  1.222369
   C (  5)  3.487828  2.530205  1.467151  2.354468
   C (  6)  3.949090  2.868075  2.457908  3.568023  1.349258
   O (  7)  5.285166  4.201892  3.726804  4.745388  2.396093  1.342124
   C (  8)  3.468180  2.464053  2.895578  4.117747  2.490011  1.508621
   C (  9)  2.129317  1.337772  2.468287  3.564217  2.873173  2.543465
   H ( 10)  2.513479  2.131210  3.475043  4.482077  3.954786  3.505469
   O ( 11)  4.482332  3.563613  4.108746  5.330951  3.584771  2.377504
   H ( 12)  4.354973  3.496746  2.177638  2.595174  1.085695  2.135717
   H ( 13)  5.757983  4.697905  3.928119  4.770128  2.471537  1.904219
             O (  7)   C (  8)   C (  9)   H ( 10)   O ( 11)   H ( 12)
   C (  8)  2.379898
   C (  9)  3.718430  1.481564
   H ( 10)  4.552745  2.177985  1.084198
   O ( 11)  2.673167  1.213210  2.361540  2.589974
   H ( 12)  2.718841  3.495159  3.956437  5.039129  4.503380
   H ( 13)  0.965298  3.224507  4.439296  5.357274  3.632909  2.379986


 A cutoff of  1.0D-08 yielded   2356 shell pairs
 There are     22754 function pairs (     24524 Cartesian)

 -------------------------------------------------------
 OpenMP Integral Computing Module                       
 Release: version 1.0, May 2013, Q-Chem Inc. Pittsburgh 
 -------------------------------------------------------
 Integral Job Info:
 Integral job number is                      11
 Integral operator is                         1
 short-range coefficients                     0
 long-range coefficients              100000000
 Omega coefficients                           0
 if combine SR and LR in K                    0
 Integral screening is                        0
 Integral computing path is                   2
 max size of driver memory is            800000
 size of driver memory is                593474
 size of scratch memory is              2260544
 max col of scratch BK array               1296
 max len of scratch array in speh3          155
 max len of scratch index in speh4           18
 max int batch size is                      520
 min int batch size is                       52
 fixed nKL is                                52
 max L of basis functions is                  2
 order of int derivative is                   0
 number of shells is                         74
 number of basis is                         235
 number of cartesian basis is               235
 number of contracted shell pairs          2356
 number of primitive shell pairs           6206
 maxK2 (contraction) of shell pair           36
 max number of K2 of shell pair               1
 max number of CS2 of shell pair            389
 max number of PS2 of shell pair           1284
 mem total for path MDJ                   54904
 -------------------------------------------------------
 Smallest overlap matrix eigenvalue = 2.02E-06

 Q-Chem warning in module /home/taweetham/qchem/stvman/mkSTV.C, line 278:

 Overlap eigenvalue is smaller than square root of threshold


 Scale SEOQF with 1.000000e-01/1.000000e-01/1.000000e-01

 Standard Electronic Orientation quadrupole field applied
 Nucleus-field energy     =     0.0000000131 hartrees
 Guess from superposition of atomic densities
 Warning:  Energy on first SCF cycle will be non-variational
 A restricted hybrid HF-DFT SCF calculation will be
 performed using Pulay DIIS extrapolation
 Exchange:     0.2000 Hartree-Fock + 0.0800 Slater + 0.7200 B88
 Correlation:  0.1900 VWN1RPA + 0.8100 LYP
 Using SG-1 standard quadrature grid
 SCF converges when DIIS error is below 1.0E-05
 ---------------------------------------
  Cycle       Energy         DIIS Error
 ---------------------------------------
    1    -458.7443112700      4.40E-02
    2    -456.6265801298      5.97E-03
    3    -456.1989629796      1.12E-02
    4    -456.7811812114      2.26E-03
    5    -456.8093130102      5.88E-04
    6    -456.8102171538      3.93E-04
    7    -456.8110004150      1.12E-04
    8    -456.8110845178      2.85E-05
    9    -456.8110885753      7.49E-06 Convergence criterion met
 ---------------------------------------
 SCF time:  CPU 81.92 s  wall 82.00 s

 Citation of the SMD model:
 Marenich, A.V.; Cramer, C.J.; Truhlar, D.G.
 J. Phys. Chem. B 2009, 113, 6378-6396.
 iSolventCode=           1
 Solvent: water                                                           

 vradii
            1           2           3           4           5           6
    1   1.2000000   1.8500000   1.8500000   1.5200000   1.8500000   1.8500000
            7           8           9          10          11          12
    1   1.5200000   1.8500000   1.8500000   1.2000000   1.5200000   1.2000000
           13
    1   1.2000000
Changing PCM_TESSEL_METHOD to VTN
Changing PCM_VDW_RADII to SMD_RADIUS
 Discretize the solute cavity surface with Lebedev spheres
	Using 302 Lebedev grid points for each H atom
	Using 302 Lebedev grid points for other atoms
	Atomic van der Waals radii will be scaled by 1.20
 Removing interior tesserae...
 Keep 1364 surface tesserae and discard 2562 interior tesserae
 Molecular Surface Area = 134.426 Angst**2
Using SCRF singleton
 A restricted hybrid HF-DFT SCF calculation will be
 performed using Pulay DIIS extrapolation
 Polarizable Continuum solvation model will be applied
 Exchange:     0.2000 Hartree-Fock + 0.0800 Slater + 0.7200 B88
 Correlation:  0.1900 VWN1RPA + 0.8100 LYP
 Using SG-1 standard quadrature grid
 SCF converges when DIIS error is below 1.0E-05

 Citation of the SMD model:
 Marenich, A.V.; Cramer, C.J.; Truhlar, D.G.
 J. Phys. Chem. B 2009, 113, 6378-6396.
 iSolventCode=           1
 Solvent: water                                                           

 vradii
            1           2           3           4           5           6
    1   1.2000000   1.8500000   1.8500000   1.5200000   1.8500000   1.8500000
            7           8           9          10          11          12
    1   1.5200000   1.8500000   1.8500000   1.2000000   1.5200000   1.2000000
           13
    1   1.2000000
 ---------------------------------------
  Cycle       Energy         DIIS Error
 ---------------------------------------
    1    -456.8109227305      2.98E-06
 Time req'd to invert C: 3.02 s (CPU) 3.02 s (wall)
    2    -456.8348021697      6.05E-04
    3    -456.8347862656      6.06E-04
    4    -456.8348047986      6.05E-04
    5    -456.8347734586      6.07E-04
    6    -456.8349094386      6.00E-04
    7    -456.8348768846      6.02E-04
    8    -456.8349526761      5.98E-04
    9    -456.8349189147      6.00E-04
   10    -456.8349634068      5.97E-04
   11    -456.8349490997      5.98E-04
   12    -456.8349695283      5.97E-04
   13    -456.8349455090      5.98E-04
   14    -456.8349470351      5.98E-04
   15    -456.8349343904      5.99E-04
   16    -456.8349150181      6.00E-04
   17    -456.8377150758      7.95E-04
   18    -456.8404785060      2.21E-04
   19    -456.8407187545      4.38E-05
   20    -456.8407259293      3.38E-05
   21    -456.8407312228      8.87E-06 Convergence criterion met
 ---------------------------------------
 SCF time:  CPU 185.72 s  wall 185.82 s
(0)  E-EN(g) gas-phase elect-nuc energy                 -456.810922730 a.u.
(3)  G-ENP(liq) elect-nuc-pol free energy of system     -456.840731223 a.u.
(4)  G-CDS(liq) cavity-dispersion-solvent structure 
     free energy                                                5.2361 kcal/mol
(6)  G-S(liq) free energy of system                     -456.832387025 a.u.
(9)  DeltaG-S(liq) free energy of  solvation
     (9) = (6) - (0)                                          -13.4690 kcal/mol
 SCF   energy in the final basis set = -456.8323870248
 Total energy in the final basis set = -456.8323870248

 --------------------------------------------------------------

                    Orbital Energies (a.u.)
 --------------------------------------------------------------

 Alpha MOs
 -- Occupied --
-19.184 -19.153 -19.139 -10.296 -10.286 -10.276 -10.209 -10.208
-10.194  -1.106  -1.078  -1.070  -0.858  -0.783  -0.715  -0.658
 -0.609  -0.569  -0.527  -0.508  -0.476  -0.467  -0.455  -0.450
 -0.426  -0.416  -0.407  -0.402  -0.312  -0.300  -0.287  -0.271
 -- Virtual --
 -0.134  -0.020   0.000   0.000   0.012   0.019   0.040   0.043
  0.060   0.065   0.079   0.081   0.092   0.097   0.107   0.117
  0.122   0.125   0.128   0.134   0.135   0.139   0.143   0.148
  0.157   0.177   0.180   0.181   0.193   0.207   0.214   0.219
  0.224   0.231   0.239   0.254   0.259   0.268   0.275   0.285
  0.291   0.295   0.314   0.317   0.324   0.328   0.344   0.357
  0.374   0.377   0.388   0.395   0.404   0.443   0.448   0.495
  0.511   0.522   0.534   0.554   0.567   0.569   0.585   0.593
  0.596   0.606   0.616   0.647   0.674   0.705   0.750   0.751
  0.781   0.798   0.828   0.849   0.867   0.887   0.898   0.904
  0.916   0.946   0.957   0.980   0.999   1.000   1.042   1.066
  1.093   1.096   1.106   1.162   1.169   1.178   1.205   1.217
  1.228   1.253   1.263   1.290   1.372   1.404   1.440   1.474
  1.510   1.539   1.549   1.589   1.616   1.633   1.637   1.657
  1.697   1.729   1.752   1.754   1.781   1.798   1.817   1.893
  1.915   1.945   1.948   1.974   1.999   2.032   2.112   2.114
  2.133   2.183   2.198   2.222   2.339   2.430   2.510   2.550
  2.574   2.605   2.620   2.649   2.692   2.697   2.723   2.739
  2.775   2.795   2.832   2.880   2.893   2.922   2.939   2.966
  2.997   3.029   3.070   3.164   3.166   3.175   3.199   3.314
  3.340   3.389   3.430   3.454   3.518   3.583   3.604   3.669
  3.713   3.870   3.992   4.058   4.103   4.144   4.157   4.675
  4.948   5.020   5.044   5.159   5.194   5.439   5.655   5.737
  5.793  23.618  23.740  23.827  23.893  24.150  24.232  49.891
 49.986  50.020
 --------------------------------------------------------------

          Ground-State Mulliken Net Atomic Charges

     Atom                 Charge (a.u.)
  ----------------------------------------
      1 H                     0.271113
      2 C                     0.085029
      3 C                    -0.360420
      4 O                    -0.380030
      5 C                     0.545821
      6 C                    -0.139230
      7 O                    -0.280250
      8 C                    -0.462478
      9 C                     0.169696
     10 H                     0.271553
     11 O                    -0.333231
     12 H                     0.263426
     13 H                     0.349002
  ----------------------------------------
  Sum of atomic charges =    -0.000000

 -----------------------------------------------------------------
                    Cartesian Multipole Moments
 -----------------------------------------------------------------
    Charge (ESU x 10^10)
                -0.0000
    Dipole Moment (Debye)
         X       0.1299      Y      -1.3485      Z      -0.0000
       Tot       1.3548
    Quadrupole Moments (Debye-Ang)
        XX     -76.2232     XY      11.8652     YY     -37.2947
        XZ      -0.0000     YZ      -0.0000     ZZ     -51.2221
    Octopole Moments (Debye-Ang^2)
       XXX     -15.1377    XXY       2.2170    XYY      -5.8822
       YYY     -26.1447    XXZ      -0.0000    XYZ      -0.0000
       YYZ      -0.0001    XZZ      -2.5929    YZZ      -2.0000
       ZZZ      -0.0000
    Hexadecapole Moments (Debye-Ang^3)
      XXXX   -1087.1532   XXXY      86.1801   XXYY    -219.8347
      XYYY      65.2266   YYYY    -346.2294   XXXZ      -0.0001
      XXYZ      -0.0000   XYYZ      -0.0000   YYYZ      -0.0001
      XXZZ    -148.5825   XYZZ       1.2187   YYZZ     -92.5172
      XZZZ      -0.0000   YZZZ      -0.0000   ZZZZ     -52.5063
 -----------------------------------------------------------------
Archival summary:
1\1\pikachu\SP\ProcedureUnspecified\BasisUnspecified\364\cher\FriFeb2410:47:022017FriFeb2410:47:022017\0\\#,ProcedureUnspecified,BasisUnspecified,\\0,1\C\O,1,1.34212\H,2,0.965298,1,110.159\C,1,1.34926,2,125.818,3,-0,0\H,4,1.08569,1,122.22,2,-0,0\C,4,1.46715,1,121.494,2,-180,0\O,6,1.22237,4,121.926,1,-180,0\C,6,1.49056,4,117.619,1,-0,0\H,8,1.08427,6,115.811,4,-180,0\C,8,1.33777,6,121.454,4,-0,0\H,10,1.0842,8,122.93,6,-180,0\C,10,1.48156,8,121.767,6,-0,0\O,12,1.21321,10,122.093,8,-180,0\\\@

 Total job time:  268.07s(wall), 267.90s(cpu) 
 Fri Feb 24 10:47:02 2017

        *************************************************************
        *                                                           *
        *  Thank you very much for using Q-Chem.  Have a nice day.  *
        *                                                           *
        *************************************************************
