# Supplementary material for: A DFT investigation of the blue bottle experiment: E∘half-cell analysis of autoxidation catalysed by redox indicators
Source: R Soc Open Sci. 2017 Nov 8;4(11):170708. doi: 10.1098/rsos.170708 (PMC5717635; doi:10.1098/rsos.170708)
Supplement: output.zip [file rsos170708supp2.zip › B3LYP_6-311++Gdp_reducing_agents/C6H4O6_GDL.out]

pikachu 127.0.1
Q-Chem Developer Version! Running on 127.0.1.*
                  Welcome to Q-Chem
     A Quantum Leap Into The Future Of Chemistry


 Q-Chem 4.4, Q-Chem, Inc., Pleasanton, CA (2016)

 Y. Shao,  Z. Gan,  E. Epifanovsky,  A. T. B. Gilbert,  M. Wormit,  
 J. Kussmann,  A. W. Lange,  A. Behn,  J. Deng,  X. Feng,  D. Ghosh,  
 M. Goldey,  P. R. Horn,  L. D. Jacobson,  I. Kaliman,  F. Rob,  
 R. Z. Khaliullin,  T. Kus,  A. Landau,  J. Liu,  E. I. Proynov,  Y. M. Rhee,  
 R. M. Richard,  M. A. Rohrdanz,  R. P. Steele,  E. J. Sundstrom,  
 H. L. Woodcock III,  P. M. Zimmerman,  D. Zuev,  B. Albrecht,  E. Alguire,  
 B. Austin,  S. A. Baeppler,  G. J. O. Beran,  Y. A. Bernard,  
 E. J. Berquist,  K. Brandhorst,  K. B. Bravaya,  S. T. Brown,  D. Casanova,  
 C.-M. Chang,  Y. Chen,  S. H. Chien,  K. D. Closser,  M. P. Coons,  
 D. L. Crittenden,  S. Dasgupta,  M. Diedenhofen,  R. A. DiStasio Jr.,  
 H. Do,  A. D. Dutoi,  R. G. Edgar,  P.-T. Fang,  S. Fatehi,  Q. Feng,  
 L. Fusti-Molnar,  A. Ghysels,  A. Golubeva-Zadorozhnaya,  J. Gomes,  
 A. Gunina,  M. W. D. Hanson-Heine,  P. H. P. Harbach,  A. W. Hauser,  
 J. E. Herr,  E. G. Hohenstein,  Z. C. Holden,  K. Hui,  T.-C. Jagau,  H. Ji,  
 B. Kaduk,  K. Khistyaev,  Jaehoon Kim,  Jihan Kim,  R. A. King,  
 P. Klunzinger,  K. Koh,  D. Kosenkov,  T. Kowalczyk,  C. M. Krauter,  
 A. Kunitsa,  K. U. Lao,  A. Laurent,  K. V. Lawler,  J. Lee,  D. Lefrancois,  
 S. Lehtola,  S. V. Levchenko,  C. Y. Lin,  Y.-S. Lin,  F. Liu,  E. Livshits,  
 R. C. Lochan,  A. Luenser,  P. Manohar,  S. F. Manzer,  S.-P. Mao,  Y. Mao,  
 N. Mardirossian,  A. V. Marenich,  L. A. Martinez-Martinez,  S. A. Maurer,  
 N. J. Mayhall,  J.-M. Mewes,  A. F. Morrison,  K. Nanda,  T. S. Nguyen-Beck,  
 C. M. Oana,  R. Olivares-Amaya,  D. P. O'Neill,  J. A. Parkhill,  
 T. M. Perrine,  R. Peverati,  P. A. Pieniazek,  F. Plasser,  A. Prociuk,  
 D. R. Rehn,  E. Rosta,  N. J. Russ,  N. Sergueev,  S. M. Sharada,  
 S. Sharma,  D. W. Small,  A. Sodt,  T. Stauch,  T. Stein,  D. Stuck,  
 Y.-C. Su,  A. J. W. Thom,  T. Tsuchimochi,  L. Vogt,  O. Vydrov,  T. Wang,  
 M. A. Watson,  J. Wenzel,  A. White,  C. F. Williams,  V. Vanovschi,  
 K. Yao,  S. Yeganeh,  S. R. Yost,  Z.-Q. You,  I. Y. Zhang,  X. Zhang,  
 Y. Zhao,  B. R. Brooks,  G. K. L. Chan,  D. M. Chipman,  C. J. Cramer,  
 W. A. Goddard III,  M. S. Gordon,  W. J. Hehre,  A. Klamt,  
 H. F. Schaefer III,  M. W. Schmidt,  C. D. Sherrill,  D. G. Truhlar,  
 A. Warshel,  X. Xu,  A. Aspuru-Guzik,  R. Baer,  A. T. Bell,  N. A. Besley,  
 J.-D. Chai,  A. Dreuw,  B. D. Dunietz,  T. R. Furlani,  S. R. Gwaltney,  
 C.-P. Hsu,  Y. Jung,  J. Kong,  D. S. Lambrecht,  W. Liang,  C. Ochsenfeld,  
 V. A. Rassolov,  L. V. Slipchenko,  J. E. Subotnik,  T. Van Voorhis,  
 J. M. Herbert,  A. I. Krylov,  P. M. W. Gill,  M. Head-Gordon

 Contributors to earlier versions of Q-Chem not listed above: 
 R. D. Adamson,  J. Baker,  E. F. C. Byrd,  A. K. Chakraborty,  C.-L. Cheng,  
 H. Dachsel,  R. J. Doerksen,  G. Hawkins,  A. Heyden,  S. Hirata,  
 G. Kedziora,  F. J. Keil,  C. Kelley,  P. P. Korambath,  W. Kurlancheek,  
 A. M. Lee,  M. S. Lee,  D. Liotard,  I. Lotan,  P. E. Maslen,  N. Nair,  
 D. Neuhauser,  R. Olson,  B. Peters,  J. Ritchie,  N. E. Schultz,  
 N. Shenvi,  A. C. Simmonett,  K. S. Thanthiriwatte,  Q. Wu,  W. Zhang

 Please cite Q-Chem as follows:
 Y. Shao et al., Mol. Phys. 113, 184-215 (2015)
 DOI: 10.1080/00268976.2014.952696

 Q-Chem 4.4.2 for Intel X86 EM64T Linux

 Parts of Q-Chem use Armadillo 5.200.1 (Boston Tea Smuggler).
 http://arma.sourceforge.net/

 Q-Chem begins on Tue Jul 11 08:02:55 2017  


Host: 0

     Scratch files written to /scratch/taweetham/qchem5431//

Checking the input file for inconsistencies... 	...done.

--------------------------------------------------------------
User input:
--------------------------------------------------------------
$molecule
0 1
  C   -2.1758578   -1.2669482    0.6565762
  C   -0.8337182   -1.2607903    0.0471011
  C   -2.4767013    1.0596870   -0.3538979
  O   -1.0905412    1.1502125   -0.3615459
  C   -0.3007960    0.0408812   -0.4223053
  O    0.8599045    0.1390154   -0.7872553
  O   -0.1454596   -2.2701247    0.0251185
  O   -2.6020655   -2.2521785    1.2401212
  H   -2.7785079    0.7023618   -1.3638116
  C   -2.9426079   -0.0093620    0.6167612
  O   -3.9385091    0.1406103    1.3095425
  C   -3.1069602    2.4385497   -0.1250087
  O   -2.7057130    2.9712046    1.1099410
  H   -4.2182103    2.3835299   -0.1968359
  H   -2.7737325    3.1317538   -0.9263379
  H   -3.3855862    2.7001042    1.7799482
$end

$rem
   BASIS  =  6-311++G**
   JOB_TYPE  =  Optimization
   METHOD  =  B3LYP
$end

--------------------------------------------------------------
 ----------------------------------------------------------------
             Standard Nuclear Orientation (Angstroms)
    I     Atom           X                Y                Z
 ----------------------------------------------------------------
    1      C      -0.9175033784    -1.2135095308     0.0316688308
    2      C      -1.7468078557     0.0050045010     0.0139442348
    3      C       1.0362001578     0.3109764066     0.6511695907
    4      O       0.3155079949     1.3430138086     0.0636367933
    5      C      -1.0447683469     1.3106992723    -0.0176599686
    6      O      -1.6689542363     2.3448211552    -0.1938087157
    7      O      -2.9635145749    -0.0604128903    -0.0770743929
    8      O      -1.4110578192    -2.3181951985    -0.1384196881
    9      H       0.8090550647     0.3431312339     1.7402358777
   10      C       0.5392064679    -1.0383935019     0.1671118099
   11      O       1.3062528994    -1.9623720982    -0.0612741484
   12      C       2.5424803267     0.5317583339     0.4688120143
   13      O       2.8796031411     0.5683411250    -0.8931098730
   14      H       3.1260567327    -0.2515941031     1.0062695917
   15      H       2.8282968757     1.5042349915     0.9230136896
   16      H       3.1210478589    -0.3565522239    -1.1593980332
 ----------------------------------------------------------------
 Molecular Point Group                 C1    NOp =  1
 Largest Abelian Subgroup              C1    NOp =  1
 Nuclear Repulsion Energy =   710.2073690101 hartrees
 There are       44 alpha and       44 beta electrons
 Requested basis set is 6-311++G(d,p)
 There are 92 shells and 292 basis functions

 Total QAlloc Memory Limit   2000 MB
 Mega-Array Size        61 MB
 MEM_STATIC part        62 MB
 A cutoff of  1.0D-11 yielded   3670 shell pairs
 There are     38034 function pairs (     41104 Cartesian)

 -------------------------------------------------------
 OpenMP Integral Computing Module                       
 Release: version 1.0, May 2013, Q-Chem Inc. Pittsburgh 
 -------------------------------------------------------
 Integral Job Info:
 Integral job number is                      11
 Integral operator is                         1
 short-range coefficients                     0
 long-range coefficients              100000000
 Omega coefficients                           0
 if combine SR and LR in K                    0
 Integral screening is                        0
 Integral computing path is                   2
 max size of driver memory is            800000
 size of driver memory is                593474
 size of scratch memory is              2260544
 max col of scratch BK array               1296
 max len of scratch array in speh3          155
 max len of scratch index in speh4           18
 max int batch size is                      520
 min int batch size is                       52
 fixed nKL is                                52
 max L of basis functions is                  2
 order of int derivative is                   0
 number of shells is                         92
 number of basis is                         304
 number of cartesian basis is               304
 number of contracted shell pairs          3670
 number of primitive shell pairs           9619
 maxK2 (contraction) of shell pair           36
 max number of K2 of shell pair               1
 max number of CS2 of shell pair            667
 max number of PS2 of shell pair           2232
 mem total for path MDJ                   95256
 -------------------------------------------------------
 Smallest overlap matrix eigenvalue = 5.98E-06

 Scale SEOQF with 1.000000e-01/1.000000e-01/1.000000e-01

 Standard Electronic Orientation quadrupole field applied
 Nucleus-field energy     =     0.0000000205 hartrees
 Guess from superposition of atomic densities
 Warning:  Energy on first SCF cycle will be non-variational
 A restricted hybrid HF-DFT SCF calculation will be
 performed using Pulay DIIS extrapolation
 Exchange:     0.2000 Hartree-Fock + 0.0800 Slater + 0.7200 B88
 Correlation:  0.1900 VWN1RPA + 0.8100 LYP
 Using SG-1 standard quadrature grid
 SCF converges when DIIS error is below 1.0E-08
 ---------------------------------------
  Cycle       Energy         DIIS Error
 ---------------------------------------
    1    -685.0312746950      3.88E-02
    2    -682.1716975125      6.37E-03
    3    -680.3946968768      1.64E-02
    4    -682.4765191546      1.73E-03
    5    -682.4904223057      1.22E-03
    6    -682.5010631123      3.12E-04
    7    -682.5017461709      1.51E-04
    8    -682.5019205034      2.80E-05
    9    -682.5019255797      1.02E-05
   10    -682.5019265405      4.18E-06
   11    -682.5019265649      2.33E-06
   12    -682.5019265697      4.54E-07
   13    -682.5019265419      2.32E-07
   14    -682.5019265391      1.01E-07
   15    -682.5019265410      5.22E-08
   16    -682.5019265315      1.45E-08
   17    -682.5019265159      6.28E-09 Convergence criterion met
 ---------------------------------------
 SCF time:  CPU 381.38 s  wall 476.17 s
 SCF   energy in the final basis set = -682.5019265159
 Total energy in the final basis set = -682.5019265159

 --------------------------------------------------------------

                    Orbital Energies (a.u.)
 --------------------------------------------------------------

 Alpha MOs
 -- Occupied --
-19.227 -19.203 -19.202 -19.195 -19.168 -19.163 -10.360 -10.333
-10.330 -10.329 -10.302 -10.271  -1.174  -1.138  -1.121  -1.098
 -1.078  -1.063  -0.845  -0.829  -0.726  -0.678  -0.669  -0.626
 -0.586  -0.548  -0.536  -0.521  -0.511  -0.505  -0.502  -0.490
 -0.483  -0.462  -0.440  -0.425  -0.419  -0.379  -0.370  -0.360
 -0.347  -0.333  -0.319  -0.305
 -- Virtual --
 -0.199  -0.128  -0.043  -0.033  -0.014  -0.002   0.012   0.024
  0.035   0.042   0.049   0.055   0.063   0.072   0.073   0.079
  0.089   0.095   0.096   0.099   0.106   0.113   0.115   0.124
  0.127   0.135   0.136   0.147   0.152   0.160   0.167   0.174
  0.181   0.182   0.184   0.197   0.209   0.213   0.215   0.224
  0.231   0.240   0.254   0.264   0.270   0.271   0.273   0.278
  0.285   0.287   0.295   0.299   0.307   0.315   0.321   0.326
  0.336   0.338   0.345   0.351   0.354   0.357   0.366   0.384
  0.406   0.415   0.416   0.426   0.442   0.462   0.483   0.490
  0.514   0.529   0.537   0.542   0.543   0.556   0.584   0.591
  0.609   0.626   0.636   0.656   0.669   0.686   0.688   0.707
  0.725   0.744   0.756   0.787   0.821   0.842   0.854   0.871
  0.886   0.910   0.936   0.943   0.981   1.035   1.061   1.066
  1.079   1.094   1.124   1.138   1.147   1.151   1.168   1.171
  1.172   1.184   1.192   1.202   1.209   1.229   1.236   1.260
  1.274   1.275   1.295   1.352   1.397   1.424   1.435   1.450
  1.473   1.491   1.528   1.540   1.564   1.583   1.614   1.624
  1.631   1.645   1.659   1.667   1.681   1.698   1.711   1.722
  1.750   1.773   1.785   1.836   1.840   1.847   1.896   1.915
  1.973   2.004   2.022   2.037   2.074   2.129   2.147   2.182
  2.202   2.279   2.417   2.443   2.474   2.516   2.562   2.586
  2.628   2.638   2.727   2.754   2.762   2.772   2.813   2.826
  2.837   2.841   2.851   2.862   2.871   2.879   2.902   2.907
  2.973   2.985   3.007   3.041   3.080   3.096   3.140   3.146
  3.199   3.221   3.236   3.262   3.268   3.299   3.323   3.339
  3.357   3.458   3.529   3.550   3.566   3.640   3.665   3.712
  3.745   3.781   3.885   3.989   4.024   4.072   4.124   4.175
  4.221   4.321   4.947   4.977   5.013   5.023   5.035   5.053
  5.077   5.130   5.188   5.247   5.317   5.355   5.506   5.587
  5.616   5.718   5.785   5.875  23.689  23.742  23.781  23.791
 23.820  23.846  49.846  49.866  49.881  49.931  49.976  50.024
 --------------------------------------------------------------

          Ground-State Mulliken Net Atomic Charges

     Atom                 Charge (a.u.)
  ----------------------------------------
      1 C                    -0.130471
      2 C                     0.446775
      3 C                     0.127973
      4 O                     0.022097
      5 C                    -0.046303
      6 O                    -0.192766
      7 O                    -0.163323
      8 O                    -0.150227
      9 H                     0.200109
     10 C                     0.129005
     11 O                    -0.199928
     12 C                    -0.480608
     13 O                    -0.232866
     14 H                     0.189544
     15 H                     0.217014
     16 H                     0.263975
  ----------------------------------------
  Sum of atomic charges =     0.000000

 -----------------------------------------------------------------
                    Cartesian Multipole Moments
 -----------------------------------------------------------------
    Charge (ESU x 10^10)
                 0.0000
    Dipole Moment (Debye)
         X       3.6017      Y      -0.8162      Z       2.7649
       Tot       4.6133
    Quadrupole Moments (Debye-Ang)
        XX     -74.9399     XY      -0.1320     YY     -84.4228
        XZ       2.4384     YZ       2.9166     ZZ     -61.7308
    Octopole Moments (Debye-Ang^2)
       XXX      47.1340    XXY     -11.9451    XYY      13.2042
       YYY       4.7268    XXZ       8.3692    XYZ       7.8381
       YYZ       5.0362    XZZ      -1.2553    YZZ      -3.3946
       ZZZ      -2.3161
    Hexadecapole Moments (Debye-Ang^3)
      XXXX   -1423.1162   XXXY     -36.4753   XXYY    -398.3299
      XYYY      25.4597   YYYY    -890.8821   XXXZ       4.2691
      XXYZ      27.0088   XYYZ      -0.8668   YYYZ       1.2571
      XXZZ    -233.7771   XYZZ      -8.8123   YYZZ    -146.3093
      XZZZ      -6.4314   YZZZ       4.4792   ZZZZ    -128.5746
 -----------------------------------------------------------------
 Calculating analytic gradient of the SCF energy
 Gradient of SCF Energy
            1           2           3           4           5           6
    1   0.0238993   0.0531016  -0.0069541   0.0197139   0.0089147  -0.0214542
    2   0.0522274   0.0045241   0.0201015  -0.0238866  -0.0681881   0.0305194
    3   0.0131696   0.0025550  -0.0305801   0.0159428   0.0075175  -0.0052471
            7           8           9          10          11          12
    1  -0.0280247  -0.0093568  -0.0050861  -0.0542687   0.0136729  -0.0077303
    2  -0.0037306  -0.0199950   0.0031275   0.0218442  -0.0154288  -0.0034142
    3  -0.0043998  -0.0065041   0.0026225   0.0007811  -0.0033083  -0.0102568
           13          14          15          16
    1  -0.0114067   0.0116408   0.0062306   0.0071077
    2   0.0265534  -0.0070186   0.0080811  -0.0253168
    3   0.0125180   0.0033913   0.0057830  -0.0039847
 Max gradient component =       6.819E-02
 RMS gradient           =       2.169E-02
 Gradient time:  CPU 109.93 s  wall 130.81 s
 Geometry Optimization Parameters
   NAtoms,    NIC,     NZ,  NCons,   NDum,   NFix, NCnnct, MaxDiis
       16     109       0       0       0       0       0       0


** GEOMETRY OPTIMIZATION IN DELOCALIZED INTERNAL COORDINATES **
   Searching for a Minimum

   Optimization Cycle:   1

                       Coordinates (Angstroms)
     ATOM                X               Y               Z
      1  C        -0.9175033784   -1.2135095308    0.0316688308
      2  C        -1.7468078557    0.0050045010    0.0139442348
      3  C         1.0362001578    0.3109764066    0.6511695907
      4  O         0.3155079949    1.3430138086    0.0636367933
      5  C        -1.0447683469    1.3106992723   -0.0176599686
      6  O        -1.6689542363    2.3448211552   -0.1938087157
      7  O        -2.9635145749   -0.0604128903   -0.0770743929
      8  O        -1.4110578192   -2.3181951985   -0.1384196881
      9  H         0.8090550647    0.3431312339    1.7402358777
     10  C         0.5392064679   -1.0383935019    0.1671118099
     11  O         1.3062528994   -1.9623720982   -0.0612741484
     12  C         2.5424803267    0.5317583339    0.4688120143
     13  O         2.8796031411    0.5683411250   -0.8931098730
     14  H         3.1260567327   -0.2515941031    1.0062695917
     15  H         2.8282968757    1.5042349915    0.9230136896
     16  H         3.1210478589   -0.3565522239   -1.1593980332
   Point Group: c1    Number of degrees of freedom:    42


   Energy is   -682.501926516


 Attempting to Generate Delocalized Internal Coordinates

 42 Hessian modes will be used to form the next step
  Hessian Eigenvalues:
     0.004779    0.008923    0.011908    0.012176    0.012738    0.013579
     0.014853    0.015182    0.020293    0.044260    0.049952    0.052842
     0.059266    0.086905    0.115222    0.138922    0.160000    0.174003
     0.203311    0.219713    0.235719    0.248438    0.249236    0.249506
     0.249775    0.249862    0.291246    0.299179    0.320838    0.322880
     0.325238    0.334159    0.341196    0.350788    0.450449    0.456753
     0.490706    0.507945    0.943286    0.945644    0.945792    0.950854

 Minimum Search - Taking Simple RFO Step
 Searching for Lamda that Minimizes Along All modes
 Value Taken    Lamda =  -0.02198144
 Calculated Step too Large.  Step scaled by  0.997013
 Step Taken.  Stepsize is  0.300000

                             Maximum     Tolerance    Cnvgd?
         Gradient           0.057263      0.000300      NO
         Displacement       0.141410      0.001200      NO
         Energy change     *********      0.000001      NO


 New Cartesian Coordinates Obtained by Inverse Iteration

 Displacement from previous Coordinates is:  0.328518
 ----------------------------------------------------------------
             Standard Nuclear Orientation (Angstroms)
    I     Atom           X                Y                Z
 ----------------------------------------------------------------
    1      C      -0.9138192641    -1.2541745405     0.0012710215
    2      C      -1.7604322665     0.0138105271    -0.0057811648
    3      C       1.0330023999     0.2942793185     0.6751492116
    4      O       0.3087012747     1.3628839534     0.0644709882
    5      C      -1.0456221381     1.3647492553    -0.0331592531
    6      O      -1.6383182752     2.3952690155    -0.1988256646
    7      O      -2.9646642658    -0.0373665590    -0.0557672107
    8      O      -1.4097487549    -2.3502332678    -0.1227794246
    9      H       0.8338569692     0.3097388307     1.7642995530
   10      C       0.5848856163    -1.0753830504     0.1760344157
   11      O       1.3606137440    -1.9786769547    -0.0449049324
   12      C       2.5252487785     0.5316810100     0.4664774669
   13      O       2.8756477830     0.5579809057    -0.9030352745
   14      H       3.0734558000    -0.2380287850     1.0206057321
   15      H       2.7818353695     1.5005122782     0.9048796705
   16      H       3.1064585379    -0.3360906555    -1.1838175216
 ----------------------------------------------------------------
 Molecular Point Group                 C1    NOp =  1
 Largest Abelian Subgroup              C1    NOp =  1
 Nuclear Repulsion Energy =   705.6244828165 hartrees
 There are       44 alpha and       44 beta electrons
 Applying Cartesian multipole field
    Component          Value
    ---------          -----
     (2,0,0)        1.00000E-11
     (0,2,0)        2.00000E-11
     (0,0,2)       -3.00000E-11
 Nucleus-field energy     =     0.0000000208 hartrees
 Requested basis set is 6-311++G(d,p)
 There are 92 shells and 292 basis functions
 A cutoff of  1.0D-11 yielded   3667 shell pairs
 There are     38032 function pairs (     41100 Cartesian)
 Smallest overlap matrix eigenvalue = 7.29E-06
 Guess MOs from SCF MO coefficient file
 Reading MOs from coefficient file
 Reading MOs from coefficient file
 A restricted hybrid HF-DFT SCF calculation will be
 performed using Pulay DIIS extrapolation
 Exchange:     0.2000 Hartree-Fock + 0.0800 Slater + 0.7200 B88
 Correlation:  0.1900 VWN1RPA + 0.8100 LYP
 Using SG-1 standard quadrature grid
 SCF converges when DIIS error is below 1.0E-08
 Geometry optimization detected.  Setting ReadMinima to 0
 Setting SaveMinima to 0
 ---------------------------------------
  Cycle       Energy         DIIS Error
 ---------------------------------------
    1    -682.5204984709      2.14E-03
    2    -682.5132512892      5.00E-04
    3    -682.5063317811      1.07E-03
    4    -682.5153709669      1.28E-04
    5    -682.5154891001      4.29E-05
    6    -682.5155020995      1.54E-05
    7    -682.5155037264      6.57E-06
    8    -682.5155042444      2.62E-06
    9    -682.5155042561      7.45E-07
   10    -682.5155042938      2.21E-07
   11    -682.5155043017      2.07E-07
   12    -682.5155042922      4.00E-08
   13    -682.5155042996      1.44E-08
   14    -682.5155043030      5.66E-09 Convergence criterion met
 ---------------------------------------
 SCF time:  CPU 313.61 s  wall 394.77 s
 SCF   energy in the final basis set = -682.5155043030
 Total energy in the final basis set = -682.5155043030

 --------------------------------------------------------------

                    Orbital Energies (a.u.)
 --------------------------------------------------------------

 Alpha MOs
 -- Occupied --
-19.223 -19.203 -19.201 -19.197 -19.166 -19.160 -10.357 -10.334
-10.333 -10.332 -10.302 -10.267  -1.166  -1.140  -1.127  -1.107
 -1.081  -1.063  -0.841  -0.812  -0.721  -0.671  -0.661  -0.618
 -0.582  -0.548  -0.533  -0.521  -0.510  -0.507  -0.500  -0.491
 -0.482  -0.462  -0.442  -0.430  -0.424  -0.382  -0.375  -0.364
 -0.350  -0.334  -0.319  -0.298
 -- Virtual --
 -0.189  -0.121  -0.042  -0.032  -0.011  -0.001   0.012   0.025
  0.034   0.042   0.049   0.055   0.062   0.070   0.074   0.079
  0.088   0.092   0.097   0.099   0.108   0.112   0.115   0.124
  0.127   0.133   0.136   0.148   0.153   0.160   0.161   0.169
  0.175   0.177   0.180   0.197   0.204   0.206   0.214   0.219
  0.226   0.234   0.252   0.264   0.268   0.270   0.272   0.279
  0.285   0.287   0.296   0.297   0.307   0.313   0.319   0.324
  0.336   0.337   0.344   0.351   0.351   0.356   0.365   0.383
  0.404   0.411   0.414   0.424   0.444   0.455   0.490   0.492
  0.520   0.532   0.538   0.542   0.545   0.562   0.581   0.594
  0.605   0.628   0.640   0.661   0.674   0.688   0.691   0.704
  0.725   0.740   0.756   0.791   0.828   0.840   0.854   0.872
  0.897   0.916   0.939   0.943   0.988   1.037   1.055   1.066
  1.079   1.095   1.125   1.135   1.147   1.151   1.167   1.170
  1.177   1.182   1.187   1.202   1.206   1.232   1.235   1.253
  1.267   1.279   1.297   1.348   1.402   1.415   1.435   1.445
  1.471   1.491   1.530   1.537   1.557   1.572   1.603   1.612
  1.622   1.632   1.649   1.661   1.675   1.696   1.708   1.710
  1.739   1.766   1.797   1.825   1.838   1.849   1.900   1.903
  1.974   1.996   2.024   2.045   2.067   2.105   2.155   2.186
  2.210   2.269   2.441   2.456   2.478   2.515   2.548   2.573
  2.620   2.634   2.715   2.735   2.751   2.765   2.797   2.808
  2.816   2.821   2.846   2.854   2.865   2.871   2.880   2.896
  2.965   2.978   2.994   3.021   3.069   3.099   3.134   3.141
  3.190   3.222   3.242   3.268   3.276   3.305   3.324   3.334
  3.365   3.453   3.535   3.549   3.575   3.641   3.662   3.708
  3.786   3.805   3.890   3.983   4.013   4.047   4.093   4.153
  4.200   4.276   4.951   4.976   5.017   5.018   5.038   5.052
  5.073   5.131   5.182   5.237   5.296   5.363   5.500   5.602
  5.630   5.710   5.773   5.861  23.717  23.745  23.775  23.786
 23.797  23.823  49.847  49.866  49.891  49.935  49.979  50.036
 --------------------------------------------------------------

          Ground-State Mulliken Net Atomic Charges

     Atom                 Charge (a.u.)
  ----------------------------------------
      1 C                    -0.075463
      2 C                     0.426075
      3 C                     0.081764
      4 O                     0.005344
      5 C                    -0.021367
      6 O                    -0.196217
      7 O                    -0.164967
      8 O                    -0.154243
      9 H                     0.208021
     10 C                     0.102684
     11 O                    -0.194420
     12 C                    -0.445138
     13 O                    -0.239321
     14 H                     0.188716
     15 H                     0.218600
     16 H                     0.259932
  ----------------------------------------
  Sum of atomic charges =     0.000000

 -----------------------------------------------------------------
                    Cartesian Multipole Moments
 -----------------------------------------------------------------
    Charge (ESU x 10^10)
                 0.0000
    Dipole Moment (Debye)
         X       3.4533      Y      -0.9269      Z       2.6973
       Tot       4.4789
    Quadrupole Moments (Debye-Ang)
        XX     -75.4019     XY      -0.1269     YY     -84.5961
        XZ       2.7071     YZ       2.9930     ZZ     -61.4341
    Octopole Moments (Debye-Ang^2)
       XXX      43.1188    XXY     -11.2493    XYY      12.6832
       YYY       4.3094    XXZ       7.6239    XYZ       7.6727
       YYZ       4.7693    XZZ      -1.0063    YZZ      -3.4902
       ZZZ      -2.0525
    Hexadecapole Moments (Debye-Ang^3)
      XXXX   -1429.0983   XXXY     -29.7380   XXYY    -403.7041
      XYYY      31.5157   YYYY    -921.1040   XXXZ       4.4152
      XXYZ      27.4166   XYYZ      -0.7537   YYYZ       3.6704
      XXZZ    -232.3156   XYZZ      -7.3693   YYZZ    -150.4957
      XZZZ      -5.9847   YZZZ       6.1139   ZZZZ    -128.5723
 -----------------------------------------------------------------
 Calculating analytic gradient of the SCF energy
 Gradient of SCF Energy
            1           2           3           4           5           6
    1   0.0096219   0.0227868  -0.0023474   0.0037735   0.0005038  -0.0043046
    2   0.0244796   0.0001678   0.0078596  -0.0032616  -0.0237901   0.0117254
    3   0.0040935   0.0016518  -0.0103096   0.0025166   0.0009967  -0.0006559
            7           8           9          10          11          12
    1  -0.0131202  -0.0047829  -0.0006564  -0.0184013   0.0081545  -0.0020827
    2   0.0000715  -0.0133661  -0.0005527   0.0064508  -0.0078984  -0.0022406
    3  -0.0017199  -0.0021292   0.0026258   0.0041191  -0.0025826  -0.0003681
           13          14          15          16
    1  -0.0018768   0.0006782   0.0008393   0.0012143
    2   0.0023884  -0.0000958   0.0001428  -0.0020805
    3  -0.0009226   0.0006181   0.0028040  -0.0007377
 Max gradient component =       2.448E-02
 RMS gradient           =       8.057E-03
 Gradient time:  CPU 109.60 s  wall 132.71 s
 Geometry Optimization Parameters
   NAtoms,    NIC,     NZ,  NCons,   NDum,   NFix, NCnnct, MaxDiis
       16     109       0       0       0       0       0       0

 Cartesian Hessian Update
 Hessian Updated using BFGS Update


** GEOMETRY OPTIMIZATION IN DELOCALIZED INTERNAL COORDINATES **
   Searching for a Minimum

   Optimization Cycle:   2

                       Coordinates (Angstroms)
     ATOM                X               Y               Z
      1  C        -0.9138192641   -1.2541745405    0.0012710215
      2  C        -1.7604322665    0.0138105271   -0.0057811648
      3  C         1.0330023999    0.2942793185    0.6751492116
      4  O         0.3087012747    1.3628839534    0.0644709882
      5  C        -1.0456221381    1.3647492553   -0.0331592531
      6  O        -1.6383182752    2.3952690155   -0.1988256646
      7  O        -2.9646642658   -0.0373665590   -0.0557672107
      8  O        -1.4097487549   -2.3502332678   -0.1227794246
      9  H         0.8338569692    0.3097388307    1.7642995530
     10  C         0.5848856163   -1.0753830504    0.1760344157
     11  O         1.3606137440   -1.9786769547   -0.0449049324
     12  C         2.5252487785    0.5316810100    0.4664774669
     13  O         2.8756477830    0.5579809057   -0.9030352745
     14  H         3.0734558000   -0.2380287850    1.0206057321
     15  H         2.7818353695    1.5005122782    0.9048796705
     16  H         3.1064585379   -0.3360906555   -1.1838175216
   Point Group: c1    Number of degrees of freedom:    42


   Energy is   -682.515504303

 Hessian Updated using BFGS Update

 42 Hessian modes will be used to form the next step
  Hessian Eigenvalues:
     0.004769    0.008915    0.011983    0.012252    0.013020    0.013574
     0.014950    0.015214    0.020296    0.044256    0.049948    0.053680
     0.059367    0.087066    0.116670    0.138963    0.160819    0.173015
     0.205542    0.217939    0.232319    0.246052    0.248534    0.249453
     0.249815    0.253016    0.282302    0.294592    0.299225    0.322227
     0.323969    0.326797    0.336046    0.350427    0.441858    0.453923
     0.494121    0.509611    0.870141    0.943907    0.946066    0.953306

 Minimum Search - Taking Simple RFO Step
 Searching for Lamda that Minimizes Along All modes
 Value Taken    Lamda =  -0.00374588
 Step Taken.  Stepsize is  0.283810

                             Maximum     Tolerance    Cnvgd?
         Gradient           0.022909      0.000300      NO
         Displacement       0.114248      0.001200      NO
         Energy change     -0.013578      0.000001      NO


 New Cartesian Coordinates Obtained by Inverse Iteration

 Displacement from previous Coordinates is:  0.317121
 ----------------------------------------------------------------
             Standard Nuclear Orientation (Angstroms)
    I     Atom           X                Y                Z
 ----------------------------------------------------------------
    1      C      -0.9211520268    -1.2696211061    -0.0279554622
    2      C      -1.7781593730     0.0187886327    -0.0013718770
    3      C       1.0363433151     0.2804320926     0.6777104116
    4      O       0.3023963998     1.3688562429     0.0787143598
    5      C      -1.0527176041     1.3904291823    -0.0152201628
    6      O      -1.6432701190     2.4074638345    -0.1952462992
    7      O      -2.9724257538    -0.0342582120    -0.0076952329
    8      O      -1.4204874599    -2.3525594119    -0.1414202362
    9      H       0.8340241119     0.2852754702     1.7601340912
   10      C       0.6012911002    -1.0807330099     0.1322969143
   11      O       1.3685186541    -1.9809391586    -0.0791259673
   12      C       2.5272310145     0.5464179915     0.4674504795
   13      O       2.8964078436     0.5141601646    -0.8953518798
   14      H       3.0829684429    -0.1883709337     1.0552598509
   15      H       2.7573748750     1.5416479618     0.8473135060
   16      H       3.1327578878    -0.3860384592    -1.1303748828
 ----------------------------------------------------------------
 Molecular Point Group                 C1    NOp =  1
 Largest Abelian Subgroup              C1    NOp =  1
 Nuclear Repulsion Energy =   703.7222453165 hartrees
 There are       44 alpha and       44 beta electrons
 Applying Cartesian multipole field
    Component          Value
    ---------          -----
     (2,0,0)        1.00000E-11
     (0,2,0)        2.00000E-11
     (0,0,2)       -3.00000E-11
 Nucleus-field energy     =     0.0000000210 hartrees
 Requested basis set is 6-311++G(d,p)
 There are 92 shells and 292 basis functions
 A cutoff of  1.0D-11 yielded   3662 shell pairs
 There are     37982 function pairs (     41039 Cartesian)
 Smallest overlap matrix eigenvalue = 7.92E-06
 Guess MOs from SCF MO coefficient file
 Reading MOs from coefficient file
 Reading MOs from coefficient file
 A restricted hybrid HF-DFT SCF calculation will be
 performed using Pulay DIIS extrapolation
 Exchange:     0.2000 Hartree-Fock + 0.0800 Slater + 0.7200 B88
 Correlation:  0.1900 VWN1RPA + 0.8100 LYP
 Using SG-1 standard quadrature grid
 SCF converges when DIIS error is below 1.0E-08
 Geometry optimization detected.  Setting ReadMinima to 0
 Setting SaveMinima to 0
 ---------------------------------------
  Cycle       Energy         DIIS Error
 ---------------------------------------
    1    -682.5232306539      1.19E-03
    2    -682.5167187443      2.89E-04
    3    -682.5145576758      6.12E-04
    4    -682.5174466712      7.56E-05
    5    -682.5174868359      3.11E-05
    6    -682.5174938203      9.02E-06
    7    -682.5174945424      4.42E-06
    8    -682.5174948455      2.07E-06
    9    -682.5174949368      4.40E-07
   10    -682.5174950279      1.26E-07
   11    -682.5174949694      1.05E-07
   12    -682.5174949629      3.26E-08
   13    -682.5174949726      1.66E-08
   14    -682.5174949719      4.62E-09 Convergence criterion met
 ---------------------------------------
 SCF time:  CPU 305.54 s  wall 387.00 s
 SCF   energy in the final basis set = -682.5174949719
 Total energy in the final basis set = -682.5174949719

 --------------------------------------------------------------

                    Orbital Energies (a.u.)
 --------------------------------------------------------------

 Alpha MOs
 -- Occupied --
-19.220 -19.202 -19.198 -19.197 -19.165 -19.159 -10.355 -10.333
-10.332 -10.331 -10.302 -10.267  -1.164  -1.143  -1.130  -1.112
 -1.084  -1.064  -0.839  -0.801  -0.717  -0.666  -0.656  -0.614
 -0.581  -0.548  -0.532  -0.522  -0.510  -0.508  -0.500  -0.491
 -0.482  -0.464  -0.444  -0.432  -0.426  -0.384  -0.377  -0.365
 -0.352  -0.334  -0.317  -0.293
 -- Virtual --
 -0.182  -0.116  -0.040  -0.031  -0.010  -0.000   0.012   0.026
  0.034   0.042   0.049   0.054   0.061   0.068   0.074   0.079
  0.088   0.092   0.096   0.100   0.107   0.111   0.114   0.125
  0.126   0.132   0.137   0.148   0.152   0.154   0.163   0.168
  0.172   0.176   0.180   0.198   0.200   0.204   0.212   0.218
  0.228   0.233   0.251   0.263   0.269   0.271   0.272   0.280
  0.284   0.288   0.295   0.297   0.308   0.312   0.320   0.325
  0.332   0.336   0.344   0.347   0.349   0.355   0.366   0.379
  0.405   0.410   0.415   0.422   0.446   0.456   0.490   0.501
  0.522   0.532   0.539   0.543   0.547   0.566   0.582   0.593
  0.606   0.632   0.644   0.659   0.677   0.687   0.691   0.706
  0.724   0.739   0.758   0.793   0.829   0.842   0.851   0.872
  0.898   0.916   0.942   0.949   0.993   1.035   1.054   1.067
  1.080   1.094   1.126   1.134   1.149   1.151   1.166   1.170
  1.179   1.183   1.186   1.203   1.210   1.229   1.235   1.250
  1.266   1.280   1.297   1.349   1.401   1.412   1.432   1.442
  1.466   1.493   1.526   1.540   1.555   1.564   1.594   1.607
  1.622   1.632   1.651   1.663   1.668   1.696   1.707   1.722
  1.739   1.769   1.794   1.816   1.840   1.844   1.893   1.899
  1.971   1.988   2.017   2.044   2.065   2.095   2.159   2.188
  2.209   2.264   2.446   2.462   2.478   2.513   2.544   2.571
  2.620   2.636   2.709   2.725   2.743   2.762   2.783   2.804
  2.812   2.815   2.844   2.852   2.863   2.867   2.873   2.894
  2.961   2.968   2.988   3.012   3.063   3.101   3.132   3.141
  3.191   3.209   3.251   3.268   3.287   3.311   3.325   3.339
  3.374   3.454   3.547   3.555   3.592   3.641   3.675   3.712
  3.789   3.821   3.888   3.984   4.002   4.034   4.077   4.144
  4.181   4.253   4.954   4.978   5.016   5.018   5.040   5.054
  5.075   5.133   5.181   5.235   5.289   5.369   5.502   5.601
  5.637   5.713   5.769   5.859  23.724  23.756  23.772  23.782
 23.808  23.826  49.849  49.867  49.895  49.940  49.985  50.041
 --------------------------------------------------------------

          Ground-State Mulliken Net Atomic Charges

     Atom                 Charge (a.u.)
  ----------------------------------------
      1 C                    -0.058791
      2 C                     0.402123
      3 C                     0.090178
      4 O                    -0.008308
      5 C                    -0.010426
      6 O                    -0.199212
      7 O                    -0.164134
      8 O                    -0.155620
      9 H                     0.214736
     10 C                     0.087230
     11 O                    -0.193706
     12 C                    -0.424126
     13 O                    -0.240608
     14 H                     0.183258
     15 H                     0.219042
     16 H                     0.258362
  ----------------------------------------
  Sum of atomic charges =     0.000000

 -----------------------------------------------------------------
                    Cartesian Multipole Moments
 -----------------------------------------------------------------
    Charge (ESU x 10^10)
                 0.0000
    Dipole Moment (Debye)
         X       3.4544      Y      -0.9212      Z       2.7149
       Tot       4.4891
    Quadrupole Moments (Debye-Ang)
        XX     -75.4436     XY      -0.1084     YY     -84.1832
        XZ       3.1789     YZ       2.8371     ZZ     -61.6338
    Octopole Moments (Debye-Ang^2)
       XXX      43.3505    XXY     -11.0195    XYY      13.4894
       YYY       4.5177    XXZ       7.8108    XYZ       7.3832
       YYZ       4.8713    XZZ      -1.7130    YZZ      -3.3395
       ZZZ      -1.2424
    Hexadecapole Moments (Debye-Ang^3)
      XXXX   -1441.8474   XXXY     -27.5719   XXYY    -404.3984
      XYYY      34.9771   YYYY    -926.2160   XXXZ      11.4671
      XXYZ      25.3468   XYYZ      -0.5496   YYYZ      -1.8035
      XXZZ    -236.0201   XYZZ      -6.5931   YYZZ    -151.1266
      XZZZ      -2.0156   YZZZ       1.5027   ZZZZ    -127.8574
 -----------------------------------------------------------------
 Calculating analytic gradient of the SCF energy
 Gradient of SCF Energy
            1           2           3           4           5           6
    1   0.0012126   0.0027395  -0.0004499   0.0010063  -0.0036687   0.0014692
    2   0.0024460  -0.0007672   0.0008799  -0.0015730   0.0010379  -0.0022471
    3   0.0032272  -0.0024203  -0.0005446  -0.0000594   0.0024262  -0.0001694
            7           8           9          10          11          12
    1   0.0006155  -0.0006576   0.0001540  -0.0016783  -0.0007741   0.0003562
    2   0.0002750  -0.0007420   0.0008828  -0.0003691   0.0000614   0.0007000
    3  -0.0000535  -0.0004274   0.0002138  -0.0039151   0.0012101   0.0015686
           13          14          15          16
    1  -0.0002329  -0.0008322   0.0006893   0.0000512
    2  -0.0024232   0.0001517  -0.0009885   0.0026753
    3  -0.0006644  -0.0013201  -0.0002016   0.0011298
 Max gradient component =       3.915E-03
 RMS gradient           =       1.506E-03
 Gradient time:  CPU 109.10 s  wall 136.51 s
 Geometry Optimization Parameters
   NAtoms,    NIC,     NZ,  NCons,   NDum,   NFix, NCnnct, MaxDiis
       16     109       0       0       0       0       0       0

 Cartesian Hessian Update
 Hessian Updated using BFGS Update


** GEOMETRY OPTIMIZATION IN DELOCALIZED INTERNAL COORDINATES **
   Searching for a Minimum

   Optimization Cycle:   3

                       Coordinates (Angstroms)
     ATOM                X               Y               Z
      1  C        -0.9211520268   -1.2696211061   -0.0279554622
      2  C        -1.7781593730    0.0187886327   -0.0013718770
      3  C         1.0363433151    0.2804320926    0.6777104116
      4  O         0.3023963998    1.3688562429    0.0787143598
      5  C        -1.0527176041    1.3904291823   -0.0152201628
      6  O        -1.6432701190    2.4074638345   -0.1952462992
      7  O        -2.9724257538   -0.0342582120   -0.0076952329
      8  O        -1.4204874599   -2.3525594119   -0.1414202362
      9  H         0.8340241119    0.2852754702    1.7601340912
     10  C         0.6012911002   -1.0807330099    0.1322969143
     11  O         1.3685186541   -1.9809391586   -0.0791259673
     12  C         2.5272310145    0.5464179915    0.4674504795
     13  O         2.8964078436    0.5141601646   -0.8953518798
     14  H         3.0829684429   -0.1883709337    1.0552598509
     15  H         2.7573748750    1.5416479618    0.8473135060
     16  H         3.1327578878   -0.3860384592   -1.1303748828
   Point Group: c1    Number of degrees of freedom:    42


   Energy is   -682.517494972

 Hessian Updated using BFGS Update

 42 Hessian modes will be used to form the next step
  Hessian Eigenvalues:
     0.004732    0.009383    0.011949    0.012589    0.012962    0.013353
     0.015036    0.015987    0.020402    0.043972    0.050101    0.054265
     0.059934    0.087351    0.116770    0.139375    0.160898    0.170068
     0.204428    0.214477    0.225989    0.242354    0.248813    0.249509
     0.249868    0.251161    0.262453    0.293639    0.300055    0.322507
     0.323914    0.327562    0.335943    0.350439    0.439758    0.454105
     0.500483    0.509608    0.895165    0.944352    0.946135    0.955393

 Minimum Search - Taking Simple RFO Step
 Searching for Lamda that Minimizes Along All modes
 Value Taken    Lamda =  -0.00078409
 Step Taken.  Stepsize is  0.258815

                             Maximum     Tolerance    Cnvgd?
         Gradient           0.003095      0.000300      NO
         Displacement       0.114303      0.001200      NO
         Energy change     -0.001991      0.000001      NO


 New Cartesian Coordinates Obtained by Inverse Iteration

 Displacement from previous Coordinates is:  0.309932
 ----------------------------------------------------------------
             Standard Nuclear Orientation (Angstroms)
    I     Atom           X                Y                Z
 ----------------------------------------------------------------
    1      C      -0.9193518785    -1.2701515126    -0.0615268345
    2      C      -1.7836632258     0.0202174718     0.0255250709
    3      C       1.0359626929     0.2792256493     0.6797875145
    4      O       0.3015336692     1.3715173513     0.0769523995
    5      C      -1.0524689727     1.3958578278    -0.0254374775
    6      O      -1.6484344932     2.4136371978    -0.1784101597
    7      O      -2.9758571531    -0.0357651382     0.0438997891
    8      O      -1.4169728279    -2.3494715806    -0.1851542428
    9      H       0.8292204050     0.2803495256     1.7597556391
   10      C       0.6082329167    -1.0818747062     0.1286589527
   11      O       1.3834128697    -1.9604061489    -0.1309884915
   12      C       2.5261498315     0.5542037954     0.4687110524
   13      O       2.9083228691     0.4638402615    -0.8879441350
   14      H       3.0887746746    -0.1422088965     1.0988790177
   15      H       2.7331049386     1.5722911299     0.8007171561
   16      H       3.1331349924    -0.4503109460    -1.0883076380
 ----------------------------------------------------------------
 Molecular Point Group                 C1    NOp =  1
 Largest Abelian Subgroup              C1    NOp =  1
 Nuclear Repulsion Energy =   703.3142760587 hartrees
 There are       44 alpha and       44 beta electrons
 Applying Cartesian multipole field
    Component          Value
    ---------          -----
     (2,0,0)        1.00000E-11
     (0,2,0)        2.00000E-11
     (0,0,2)       -3.00000E-11
 Nucleus-field energy     =     0.0000000210 hartrees
 Requested basis set is 6-311++G(d,p)
 There are 92 shells and 292 basis functions
 A cutoff of  1.0D-11 yielded   3658 shell pairs
 There are     37951 function pairs (     40997 Cartesian)
 Smallest overlap matrix eigenvalue = 8.30E-06
 Guess MOs from SCF MO coefficient file
 Reading MOs from coefficient file
 Reading MOs from coefficient file
 A restricted hybrid HF-DFT SCF calculation will be
 performed using Pulay DIIS extrapolation
 Exchange:     0.2000 Hartree-Fock + 0.0800 Slater + 0.7200 B88
 Correlation:  0.1900 VWN1RPA + 0.8100 LYP
 Using SG-1 standard quadrature grid
 SCF converges when DIIS error is below 1.0E-08
 Geometry optimization detected.  Setting ReadMinima to 0
 Setting SaveMinima to 0
 ---------------------------------------
  Cycle       Energy         DIIS Error
 ---------------------------------------
    1    -682.5045271700      9.18E-04
    2    -682.5173843325      1.11E-04
    3    -682.5171538151      2.20E-04
    4    -682.5175254934      3.82E-05
    5    -682.5175334589      1.90E-05
    6    -682.5175358026      6.87E-06
    7    -682.5175362217      4.18E-06
    8    -682.5175364471      6.13E-07
    9    -682.5175363436      1.95E-07
   10    -682.5175363461      1.56E-07
   11    -682.5175363565      4.36E-08
   12    -682.5175363492      1.53E-08
   13    -682.5175363493      8.10E-09 Convergence criterion met
 ---------------------------------------
 SCF time:  CPU 280.70 s  wall 351.78 s
 SCF   energy in the final basis set = -682.5175363493
 Total energy in the final basis set = -682.5175363493

 --------------------------------------------------------------

                    Orbital Energies (a.u.)
 --------------------------------------------------------------

 Alpha MOs
 -- Occupied --
-19.221 -19.202 -19.199 -19.198 -19.165 -19.158 -10.355 -10.334
-10.332 -10.331 -10.303 -10.267  -1.163  -1.144  -1.131  -1.113
 -1.084  -1.063  -0.839  -0.798  -0.715  -0.665  -0.656  -0.613
 -0.581  -0.547  -0.533  -0.523  -0.509  -0.508  -0.500  -0.491
 -0.482  -0.463  -0.445  -0.433  -0.426  -0.385  -0.377  -0.365
 -0.352  -0.334  -0.317  -0.291
 -- Virtual --
 -0.180  -0.116  -0.041  -0.031  -0.009   0.000   0.013   0.026
  0.034   0.042   0.048   0.054   0.060   0.067   0.075   0.080
  0.088   0.092   0.095   0.101   0.107   0.111   0.114   0.124
  0.126   0.132   0.136   0.146   0.149   0.154   0.163   0.167
  0.172   0.176   0.177   0.197   0.200   0.205   0.212   0.219
  0.229   0.232   0.251   0.263   0.268   0.270   0.272   0.278
  0.283   0.289   0.296   0.297   0.308   0.310   0.320   0.325
  0.331   0.336   0.345   0.346   0.351   0.355   0.367   0.377
  0.404   0.409   0.414   0.422   0.445   0.455   0.492   0.501
  0.522   0.532   0.539   0.545   0.551   0.567   0.583   0.593
  0.607   0.628   0.645   0.659   0.676   0.685   0.689   0.705
  0.720   0.740   0.763   0.792   0.825   0.834   0.846   0.872
  0.888   0.912   0.939   0.950   1.007   1.044   1.055   1.068
  1.085   1.088   1.128   1.132   1.151   1.151   1.166   1.168
  1.176   1.183   1.188   1.209   1.211   1.229   1.236   1.246
  1.261   1.280   1.294   1.343   1.401   1.418   1.430   1.441
  1.463   1.494   1.527   1.539   1.556   1.564   1.585   1.599
  1.620   1.628   1.650   1.662   1.666   1.699   1.707   1.719
  1.731   1.767   1.794   1.819   1.834   1.840   1.891   1.900
  1.977   1.989   2.013   2.040   2.059   2.086   2.160   2.185
  2.208   2.266   2.444   2.461   2.473   2.511   2.543   2.577
  2.619   2.636   2.701   2.722   2.740   2.763   2.778   2.800
  2.806   2.812   2.838   2.850   2.859   2.867   2.869   2.893
  2.951   2.965   2.991   3.010   3.059   3.097   3.128   3.138
  3.188   3.211   3.255   3.266   3.286   3.312   3.326   3.342
  3.373   3.449   3.548   3.553   3.594   3.637   3.676   3.714
  3.781   3.827   3.886   3.980   4.000   4.029   4.068   4.140
  4.170   4.249   4.957   4.976   5.013   5.019   5.043   5.052
  5.079   5.131   5.176   5.228   5.285   5.368   5.500   5.602
  5.633   5.710   5.767   5.857  23.724  23.758  23.767  23.779
 23.809  23.821  49.851  49.867  49.895  49.939  49.983  50.039
 --------------------------------------------------------------

          Ground-State Mulliken Net Atomic Charges

     Atom                 Charge (a.u.)
  ----------------------------------------
      1 C                    -0.024508
      2 C                     0.420895
      3 C                     0.063677
      4 O                    -0.017371
      5 C                    -0.002594
      6 O                    -0.198193
      7 O                    -0.169093
      8 O                    -0.154075
      9 H                     0.215563
     10 C                     0.078267
     11 O                    -0.199105
     12 C                    -0.431286
     13 O                    -0.240858
     14 H                     0.181309
     15 H                     0.220350
     16 H                     0.257022
  ----------------------------------------
  Sum of atomic charges =     0.000000

 -----------------------------------------------------------------
                    Cartesian Multipole Moments
 -----------------------------------------------------------------
    Charge (ESU x 10^10)
                 0.0000
    Dipole Moment (Debye)
         X       3.4051      Y      -0.9177      Z       2.7759
       Tot       4.4881
    Quadrupole Moments (Debye-Ang)
        XX     -75.7406     XY      -0.0142     YY     -83.7679
        XZ       3.6998     YZ       2.3985     ZZ     -61.8477
    Octopole Moments (Debye-Ang^2)
       XXX      41.7653    XXY     -10.9412    XYY      14.3470
       YYY       4.1492    XXZ       8.2461    XYZ       7.2716
       YYZ       5.2499    XZZ      -2.3436    YZZ      -3.1454
       ZZZ      -0.4476
    Hexadecapole Moments (Debye-Ang^3)
      XXXX   -1451.5553   XXXY     -24.5230   XXYY    -402.5360
      XYYY      38.4260   YYYY    -922.3841   XXXZ      19.6469
      XXYZ      22.3684   XYYZ      -0.3280   YYYZ      -9.3426
      XXZZ    -238.6759   XYZZ      -5.7292   YYZZ    -150.8844
      XZZZ       1.6956   YZZZ      -3.9049   ZZZZ    -128.6436
 -----------------------------------------------------------------
 Calculating analytic gradient of the SCF energy
 Gradient of SCF Energy
            1           2           3           4           5           6
    1  -0.0011407  -0.0021785   0.0004378   0.0004909  -0.0012581   0.0007007
    2  -0.0018009  -0.0009589   0.0004323  -0.0000522   0.0037681  -0.0024462
    3  -0.0064456   0.0062492  -0.0009932   0.0013552  -0.0064352   0.0027091
            7           8           9          10          11          12
    1   0.0020326   0.0006179   0.0001872   0.0017236  -0.0014570   0.0000967
    2   0.0001014   0.0024141  -0.0002384  -0.0038986   0.0026197   0.0014994
    3  -0.0020352   0.0021140  -0.0005417   0.0048297  -0.0011144   0.0013927
           13          14          15          16
    1  -0.0011849  -0.0004275   0.0003571   0.0010022
    2  -0.0012042  -0.0005626  -0.0002136   0.0005407
    3  -0.0005163  -0.0004717  -0.0001686   0.0000721
 Max gradient component =       6.446E-03
 RMS gradient           =       2.263E-03
 Gradient time:  CPU 108.04 s  wall 137.89 s
 Geometry Optimization Parameters
   NAtoms,    NIC,     NZ,  NCons,   NDum,   NFix, NCnnct, MaxDiis
       16     109       0       0       0       0       0       0

 Cartesian Hessian Update
 Hessian Updated using BFGS Update


** GEOMETRY OPTIMIZATION IN DELOCALIZED INTERNAL COORDINATES **
   Searching for a Minimum

   Optimization Cycle:   4

                       Coordinates (Angstroms)
     ATOM                X               Y               Z
      1  C        -0.9193518785   -1.2701515126   -0.0615268345
      2  C        -1.7836632258    0.0202174718    0.0255250709
      3  C         1.0359626929    0.2792256493    0.6797875145
      4  O         0.3015336692    1.3715173513    0.0769523995
      5  C        -1.0524689727    1.3958578278   -0.0254374775
      6  O        -1.6484344932    2.4136371978   -0.1784101597
      7  O        -2.9758571531   -0.0357651382    0.0438997891
      8  O        -1.4169728279   -2.3494715806   -0.1851542428
      9  H         0.8292204050    0.2803495256    1.7597556391
     10  C         0.6082329167   -1.0818747062    0.1286589527
     11  O         1.3834128697   -1.9604061489   -0.1309884915
     12  C         2.5261498315    0.5542037954    0.4687110524
     13  O         2.9083228691    0.4638402615   -0.8879441350
     14  H         3.0887746746   -0.1422088965    1.0988790177
     15  H         2.7331049386    1.5722911299    0.8007171561
     16  H         3.1331349924   -0.4503109460   -1.0883076380
   Point Group: c1    Number of degrees of freedom:    42


   Energy is   -682.517536349

 Hessian Updated using BFGS Update

 42 Hessian modes will be used to form the next step
  Hessian Eigenvalues:
     0.004421    0.009089    0.010689    0.012835    0.013098    0.013811
     0.014570    0.020253    0.040186    0.043770    0.049683    0.054819
     0.059777    0.087465    0.116484    0.138941    0.161482    0.171083
     0.204880    0.214584    0.229381    0.241736    0.248880    0.249390
     0.249641    0.250311    0.259134    0.293761    0.299379    0.321688
     0.323805    0.326516    0.335672    0.350743    0.440307    0.454637
     0.493216    0.509992    0.895977    0.943124    0.946390    0.949392

 Minimum Search - Taking Simple RFO Step
 Searching for Lamda that Minimizes Along All modes
 Value Taken    Lamda =  -0.00064440
 Step Taken.  Stepsize is  0.140378

                             Maximum     Tolerance    Cnvgd?
         Gradient           0.003746      0.000300      NO
         Displacement       0.071196      0.001200      NO
         Energy change     -0.000041      0.000001      NO


 New Cartesian Coordinates Obtained by Inverse Iteration

 Displacement from previous Coordinates is:  0.092269
 ----------------------------------------------------------------
             Standard Nuclear Orientation (Angstroms)
    I     Atom           X                Y                Z
 ----------------------------------------------------------------
    1      C      -0.9187586615    -1.2702734644    -0.0547105992
    2      C      -1.7847285640     0.0212882447     0.0214889033
    3      C       1.0370073102     0.2777444660     0.6808785317
    4      O       0.3026288374     1.3716001418     0.0805048117
    5      C      -1.0510830604     1.3965413069    -0.0171234823
    6      O      -1.6417058491     2.4142896396    -0.2011696453
    7      O      -2.9772958900    -0.0347222416     0.0661304947
    8      O      -1.4115285063    -2.3500790519    -0.2002517739
    9      H       0.8286545424     0.2712834368     1.7610860057
   10      C       0.6105108413    -1.0782362484     0.1200256765
   11      O       1.3857980834    -1.9595699922    -0.1355059722
   12      C       2.5269406408     0.5544635968     0.4704711300
   13      O       2.9124166765     0.4619644098    -0.8852621601
   14      H       3.0921837225    -0.1334044233     1.1092956102
   15      H       2.7253644433     1.5759895842     0.7995635998
   16      H       3.1146967421    -0.4579281233    -1.0903035175
 ----------------------------------------------------------------
 Molecular Point Group                 C1    NOp =  1
 Largest Abelian Subgroup              C1    NOp =  1
 Nuclear Repulsion Energy =   703.1408403615 hartrees
 There are       44 alpha and       44 beta electrons
 Applying Cartesian multipole field
    Component          Value
    ---------          -----
     (2,0,0)        1.00000E-11
     (0,2,0)        2.00000E-11
     (0,0,2)       -3.00000E-11
 Nucleus-field energy     =     0.0000000210 hartrees
 Requested basis set is 6-311++G(d,p)
 There are 92 shells and 292 basis functions
 A cutoff of  1.0D-11 yielded   3659 shell pairs
 There are     37963 function pairs (     41009 Cartesian)
 Smallest overlap matrix eigenvalue = 8.24E-06
 Guess MOs from SCF MO coefficient file
 Reading MOs from coefficient file
 Reading MOs from coefficient file
 A restricted hybrid HF-DFT SCF calculation will be
 performed using Pulay DIIS extrapolation
 Exchange:     0.2000 Hartree-Fock + 0.0800 Slater + 0.7200 B88
 Correlation:  0.1900 VWN1RPA + 0.8100 LYP
 Using SG-1 standard quadrature grid
 SCF converges when DIIS error is below 1.0E-08
 Geometry optimization detected.  Setting ReadMinima to 0
 Setting SaveMinima to 0
 ---------------------------------------
  Cycle       Energy         DIIS Error
 ---------------------------------------
    1    -682.5136593106      5.20E-04
    2    -682.5178629364      4.66E-05
    3    -682.5178681911      6.05E-05
    4    -682.5178933740      2.56E-05
    5    -682.5178979905      7.41E-06
    6    -682.5178981439      4.04E-06
    7    -682.5178982364      2.27E-06
    8    -682.5178982483      3.72E-07
    9    -682.5178982578      2.35E-07
   10    -682.5178982997      8.18E-08
   11    -682.5178982909      4.77E-08
   12    -682.5178982824      1.76E-08
   13    -682.5178982905      6.46E-09 Convergence criterion met
 ---------------------------------------
 SCF time:  CPU 279.52 s  wall 350.43 s
 SCF   energy in the final basis set = -682.5178982905
 Total energy in the final basis set = -682.5178982905

 --------------------------------------------------------------

                    Orbital Energies (a.u.)
 --------------------------------------------------------------

 Alpha MOs
 -- Occupied --
-19.221 -19.202 -19.199 -19.198 -19.165 -19.159 -10.356 -10.334
-10.333 -10.332 -10.303 -10.267  -1.164  -1.143  -1.131  -1.113
 -1.083  -1.062  -0.840  -0.798  -0.715  -0.665  -0.656  -0.613
 -0.581  -0.547  -0.533  -0.522  -0.509  -0.508  -0.500  -0.491
 -0.482  -0.463  -0.446  -0.433  -0.426  -0.386  -0.377  -0.365
 -0.353  -0.334  -0.317  -0.292
 -- Virtual --
 -0.181  -0.116  -0.041  -0.031  -0.008  -0.000   0.012   0.026
  0.033   0.042   0.047   0.054   0.060   0.067   0.075   0.080
  0.088   0.092   0.095   0.101   0.107   0.110   0.114   0.124
  0.126   0.132   0.137   0.145   0.149   0.153   0.164   0.167
  0.171   0.176   0.179   0.196   0.199   0.204   0.212   0.218
  0.229   0.232   0.250   0.263   0.268   0.270   0.272   0.278
  0.282   0.290   0.295   0.297   0.309   0.310   0.320   0.325
  0.330   0.336   0.344   0.345   0.349   0.355   0.367   0.377
  0.404   0.408   0.414   0.422   0.444   0.454   0.490   0.501
  0.521   0.531   0.539   0.543   0.550   0.568   0.583   0.591
  0.606   0.631   0.644   0.658   0.676   0.684   0.691   0.704
  0.722   0.738   0.760   0.791   0.825   0.839   0.845   0.870
  0.895   0.913   0.939   0.948   1.000   1.042   1.056   1.069
  1.082   1.088   1.130   1.133   1.150   1.151   1.167   1.168
  1.177   1.184   1.185   1.209   1.212   1.228   1.234   1.246
  1.263   1.280   1.294   1.342   1.398   1.417   1.432   1.440
  1.464   1.494   1.526   1.540   1.554   1.564   1.583   1.599
  1.620   1.630   1.650   1.661   1.667   1.695   1.705   1.719
  1.739   1.767   1.793   1.816   1.833   1.839   1.892   1.897
  1.972   1.985   2.009   2.038   2.060   2.087   2.162   2.185
  2.207   2.266   2.442   2.461   2.472   2.508   2.545   2.574
  2.619   2.635   2.700   2.720   2.739   2.761   2.779   2.800
  2.807   2.812   2.838   2.849   2.859   2.865   2.868   2.892
  2.954   2.963   2.987   3.009   3.057   3.098   3.127   3.141
  3.189   3.209   3.251   3.265   3.286   3.313   3.324   3.340
  3.371   3.449   3.544   3.551   3.591   3.633   3.673   3.714
  3.776   3.829   3.887   3.980   4.001   4.029   4.068   4.138
  4.170   4.248   4.956   4.977   5.013   5.018   5.042   5.052
  5.078   5.131   5.175   5.228   5.285   5.367   5.499   5.598
  5.630   5.709   5.765   5.856  23.724  23.754  23.765  23.776
 23.805  23.820  49.850  49.866  49.894  49.937  49.983  50.037
 --------------------------------------------------------------

          Ground-State Mulliken Net Atomic Charges

     Atom                 Charge (a.u.)
  ----------------------------------------
      1 C                    -0.029728
      2 C                     0.396127
      3 C                     0.062033
      4 O                    -0.012729
      5 C                     0.001966
      6 O                    -0.200297
      7 O                    -0.164746
      8 O                    -0.155787
      9 H                     0.215711
     10 C                     0.086552
     11 O                    -0.197890
     12 C                    -0.419526
     13 O                    -0.237867
     14 H                     0.180641
     15 H                     0.219770
     16 H                     0.255768
  ----------------------------------------
  Sum of atomic charges =     0.000000

 -----------------------------------------------------------------
                    Cartesian Multipole Moments
 -----------------------------------------------------------------
    Charge (ESU x 10^10)
                 0.0000
    Dipole Moment (Debye)
         X       3.3461      Y      -0.9237      Z       2.8105
       Tot       4.4664
    Quadrupole Moments (Debye-Ang)
        XX     -76.0158     XY       0.0062     YY     -83.7695
        XZ       3.7232     YZ       2.4592     ZZ     -61.8478
    Octopole Moments (Debye-Ang^2)
       XXX      39.9393    XXY     -10.8859    XYY      14.2044
       YYY       4.0429    XXZ       8.3801    XYZ       7.1649
       YYZ       5.7022    XZZ      -2.3131    YZZ      -3.1934
       ZZZ      -0.3098
    Hexadecapole Moments (Debye-Ang^3)
      XXXX   -1457.5921   XXXY     -24.0183   XXYY    -402.2332
      XYYY      38.6011   YYYY    -922.2495   XXXZ      21.8897
      XXYZ      22.3813   XYYZ      -0.9305   YYYZ      -9.1767
      XXZZ    -238.9616   XYZZ      -5.6563   YYZZ    -151.1550
      XZZZ       1.8333   YZZZ      -4.0056   ZZZZ    -129.0601
 -----------------------------------------------------------------
 Calculating analytic gradient of the SCF energy
 Gradient of SCF Energy
            1           2           3           4           5           6
    1  -0.0008306  -0.0009031  -0.0001513   0.0006799  -0.0003099   0.0000910
    2  -0.0010267  -0.0004027   0.0005784   0.0000531   0.0016544  -0.0001834
    3  -0.0003191  -0.0005516   0.0001632  -0.0003665   0.0004925   0.0002172
            7           8           9          10          11          12
    1  -0.0000227   0.0004177   0.0001527   0.0013568  -0.0000814   0.0000345
    2  -0.0000070   0.0007973  -0.0002218  -0.0016470   0.0009482   0.0004191
    3  -0.0003281   0.0004711  -0.0001518   0.0009229  -0.0004190   0.0004467
           13          14          15          16
    1  -0.0012931  -0.0002120  -0.0000469   0.0011184
    2   0.0000454  -0.0005192   0.0001771  -0.0006650
    3  -0.0008015   0.0003432   0.0003106  -0.0004299
 Max gradient component =       1.654E-03
 RMS gradient           =       6.476E-04
 Gradient time:  CPU 107.78 s  wall 131.78 s
 Geometry Optimization Parameters
   NAtoms,    NIC,     NZ,  NCons,   NDum,   NFix, NCnnct, MaxDiis
       16     109       0       0       0       0       0       0

 Cartesian Hessian Update
 Hessian Updated using BFGS Update


** GEOMETRY OPTIMIZATION IN DELOCALIZED INTERNAL COORDINATES **
   Searching for a Minimum

   Optimization Cycle:   5

                       Coordinates (Angstroms)
     ATOM                X               Y               Z
      1  C        -0.9187586615   -1.2702734644   -0.0547105992
      2  C        -1.7847285640    0.0212882447    0.0214889033
      3  C         1.0370073102    0.2777444660    0.6808785317
      4  O         0.3026288374    1.3716001418    0.0805048117
      5  C        -1.0510830604    1.3965413069   -0.0171234823
      6  O        -1.6417058491    2.4142896396   -0.2011696453
      7  O        -2.9772958900   -0.0347222416    0.0661304947
      8  O        -1.4115285063   -2.3500790519   -0.2002517739
      9  H         0.8286545424    0.2712834368    1.7610860057
     10  C         0.6105108413   -1.0782362484    0.1200256765
     11  O         1.3857980834   -1.9595699922   -0.1355059722
     12  C         2.5269406408    0.5544635968    0.4704711300
     13  O         2.9124166765    0.4619644098   -0.8852621601
     14  H         3.0921837225   -0.1334044233    1.1092956102
     15  H         2.7253644433    1.5759895842    0.7995635998
     16  H         3.1146967421   -0.4579281233   -1.0903035175
   Point Group: c1    Number of degrees of freedom:    42


   Energy is   -682.517898291

 Hessian Updated using BFGS Update

 42 Hessian modes will be used to form the next step
  Hessian Eigenvalues:
     0.004375    0.008303    0.009456    0.012545    0.012953    0.013825
     0.014607    0.020319    0.041879    0.048109    0.050651    0.054698
     0.059828    0.087411    0.117213    0.139038    0.160909    0.170478
     0.204256    0.214046    0.225455    0.241600    0.248727    0.249313
     0.249639    0.250295    0.261385    0.293949    0.299412    0.322075
     0.323983    0.326745    0.335454    0.350524    0.440298    0.454922
     0.495574    0.509446    0.890399    0.942931    0.946212    0.949829

 Minimum Search - Taking Simple RFO Step
 Searching for Lamda that Minimizes Along All modes
 Value Taken    Lamda =  -0.00024825
 Step Taken.  Stepsize is  0.152279

                             Maximum     Tolerance    Cnvgd?
         Gradient           0.001452      0.000300      NO
         Displacement       0.059312      0.001200      NO
         Energy change     -0.000362      0.000001      NO


 New Cartesian Coordinates Obtained by Inverse Iteration

 Displacement from previous Coordinates is:  0.166479
 ----------------------------------------------------------------
             Standard Nuclear Orientation (Angstroms)
    I     Atom           X                Y                Z
 ----------------------------------------------------------------
    1      C      -0.9188427749    -1.2696424754    -0.0600608311
    2      C      -1.7820852657     0.0216574082     0.0388993758
    3      C       1.0364028038     0.2755916412     0.6703850556
    4      O       0.3056893222     1.3702628366     0.0668878822
    5      C      -1.0469100302     1.3931691699    -0.0330290184
    6      O      -1.6372865809     2.4097043389    -0.2296150760
    7      O      -2.9729125199    -0.0323877365     0.1239277003
    8      O      -1.4122536646    -2.3492050525    -0.2119499799
    9      H       0.8158921454     0.2641226914     1.7486299456
   10      C       0.6110581337    -1.0749253748     0.0972815923
   11      O       1.3822076820    -1.9667098669    -0.1378191824
   12      C       2.5291088093     0.5551621124     0.4776130921
   13      O       2.9332577947     0.4725875657    -0.8718602260
   14      H       3.0902240787    -0.1317695890     1.1205562789
   15      H       2.7218725778     1.5755759200     0.8129244566
   16      H       3.0956787968    -0.4522423078    -1.0876534525
 ----------------------------------------------------------------
 Molecular Point Group                 C1    NOp =  1
 Largest Abelian Subgroup              C1    NOp =  1
 Nuclear Repulsion Energy =   703.0661536405 hartrees
 There are       44 alpha and       44 beta electrons
 Applying Cartesian multipole field
    Component          Value
    ---------          -----
     (2,0,0)        1.00000E-11
     (0,2,0)        2.00000E-11
     (0,0,2)       -3.00000E-11
 Nucleus-field energy     =     0.0000000210 hartrees
 Requested basis set is 6-311++G(d,p)
 There are 92 shells and 292 basis functions
 A cutoff of  1.0D-11 yielded   3661 shell pairs
 There are     37979 function pairs (     41025 Cartesian)
 Smallest overlap matrix eigenvalue = 8.11E-06
 Guess MOs from SCF MO coefficient file
 Reading MOs from coefficient file
 Reading MOs from coefficient file
 A restricted hybrid HF-DFT SCF calculation will be
 performed using Pulay DIIS extrapolation
 Exchange:     0.2000 Hartree-Fock + 0.0800 Slater + 0.7200 B88
 Correlation:  0.1900 VWN1RPA + 0.8100 LYP
 Using SG-1 standard quadrature grid
 SCF converges when DIIS error is below 1.0E-08
 Geometry optimization detected.  Setting ReadMinima to 0
 Setting SaveMinima to 0
 ---------------------------------------
  Cycle       Energy         DIIS Error
 ---------------------------------------
    1    -682.5143165710      5.92E-04
    2    -682.5179716658      6.07E-05
    3    -682.5179873327      7.01E-05
    4    -682.5180208477      3.17E-05
    5    -682.5180279251      1.00E-05
    6    -682.5180285889      4.68E-06
    7    -682.5180289399      2.44E-06
    8    -682.5180290191      7.99E-07
    9    -682.5180289963      2.62E-07
   10    -682.5180290096      1.35E-07
   11    -682.5180290288      7.90E-08
   12    -682.5180290297      3.04E-08
   13    -682.5180290225      6.14E-09 Convergence criterion met
 ---------------------------------------
 SCF time:  CPU 284.10 s  wall 362.38 s
 SCF   energy in the final basis set = -682.5180290225
 Total energy in the final basis set = -682.5180290225

 --------------------------------------------------------------

                    Orbital Energies (a.u.)
 --------------------------------------------------------------

 Alpha MOs
 -- Occupied --
-19.222 -19.203 -19.200 -19.199 -19.165 -19.159 -10.356 -10.335
-10.333 -10.333 -10.304 -10.268  -1.164  -1.144  -1.131  -1.113
 -1.083  -1.063  -0.840  -0.799  -0.716  -0.666  -0.656  -0.613
 -0.582  -0.548  -0.533  -0.523  -0.510  -0.508  -0.500  -0.491
 -0.482  -0.464  -0.447  -0.433  -0.426  -0.386  -0.378  -0.365
 -0.353  -0.335  -0.318  -0.292
 -- Virtual --
 -0.182  -0.117  -0.041  -0.031  -0.008  -0.000   0.012   0.026
  0.033   0.042   0.046   0.054   0.060   0.066   0.075   0.079
  0.088   0.091   0.095   0.100   0.107   0.110   0.114   0.124
  0.126   0.132   0.136   0.145   0.149   0.153   0.165   0.167
  0.172   0.175   0.179   0.196   0.200   0.203   0.212   0.218
  0.228   0.232   0.250   0.262   0.268   0.270   0.272   0.276
  0.282   0.290   0.294   0.297   0.309   0.310   0.320   0.325
  0.329   0.336   0.343   0.344   0.349   0.355   0.367   0.377
  0.403   0.408   0.413   0.423   0.443   0.452   0.488   0.499
  0.519   0.531   0.539   0.544   0.549   0.567   0.584   0.590
  0.607   0.633   0.644   0.658   0.675   0.684   0.692   0.703
  0.722   0.738   0.757   0.789   0.823   0.840   0.848   0.866
  0.891   0.912   0.939   0.948   1.002   1.042   1.057   1.069
  1.082   1.087   1.131   1.134   1.149   1.150   1.168   1.169
  1.178   1.184   1.184   1.210   1.212   1.227   1.233   1.246
  1.262   1.278   1.290   1.339   1.394   1.415   1.434   1.441
  1.468   1.497   1.524   1.543   1.554   1.565   1.579   1.598
  1.620   1.631   1.650   1.664   1.670   1.688   1.703   1.716
  1.742   1.768   1.791   1.818   1.832   1.838   1.889   1.894
  1.971   1.984   2.009   2.036   2.062   2.086   2.162   2.187
  2.207   2.265   2.440   2.460   2.471   2.507   2.549   2.572
  2.622   2.636   2.697   2.719   2.738   2.761   2.781   2.800
  2.806   2.812   2.837   2.848   2.858   2.864   2.867   2.892
  2.955   2.962   2.988   3.011   3.056   3.098   3.127   3.141
  3.190   3.209   3.250   3.264   3.287   3.314   3.322   3.342
  3.370   3.448   3.543   3.552   3.590   3.631   3.671   3.715
  3.770   3.832   3.888   3.982   4.000   4.030   4.070   4.136
  4.170   4.247   4.957   4.977   5.013   5.017   5.042   5.052
  5.075   5.129   5.175   5.228   5.285   5.370   5.499   5.595
  5.630   5.709   5.764   5.857  23.723  23.754  23.762  23.776
 23.805  23.820  49.850  49.866  49.894  49.937  49.982  50.035
 --------------------------------------------------------------

          Ground-State Mulliken Net Atomic Charges

     Atom                 Charge (a.u.)
  ----------------------------------------
      1 C                    -0.026190
      2 C                     0.378151
      3 C                     0.052401
      4 O                    -0.009878
      5 C                     0.009823
      6 O                    -0.200683
      7 O                    -0.164356
      8 O                    -0.156430
      9 H                     0.216776
     10 C                     0.092009
     11 O                    -0.195302
     12 C                    -0.419399
     13 O                    -0.231403
     14 H                     0.181207
     15 H                     0.220049
     16 H                     0.253224
  ----------------------------------------
  Sum of atomic charges =     0.000000

 -----------------------------------------------------------------
                    Cartesian Multipole Moments
 -----------------------------------------------------------------
    Charge (ESU x 10^10)
                 0.0000
    Dipole Moment (Debye)
         X       3.2704      Y      -0.9281      Z       2.7557
       Tot       4.3762
    Quadrupole Moments (Debye-Ang)
        XX     -76.4922     XY       0.0188     YY     -83.8041
        XZ       3.9036     YZ       2.5839     ZZ     -61.8304
    Octopole Moments (Debye-Ang^2)
       XXX      36.9208    XXY     -10.8640    XYY      13.8213
       YYY       4.1828    XXZ       8.1363    XYZ       7.0444
       YYZ       6.2401    XZZ      -2.2484    YZZ      -3.1878
       ZZZ      -0.2385
    Hexadecapole Moments (Debye-Ang^3)
      XXXX   -1468.5723   XXXY     -24.8589   XXYY    -402.6177
      XYYY      37.5823   YYYY    -921.4855   XXXZ      27.9759
      XXYZ      23.0413   XYYZ      -0.7097   YYYZ      -7.7849
      XXZZ    -239.4198   XYZZ      -5.7595   YYZZ    -151.3075
      XZZZ       3.1608   YZZZ      -3.2148   ZZZZ    -128.7597
 -----------------------------------------------------------------
 Calculating analytic gradient of the SCF energy
 Gradient of SCF Energy
            1           2           3           4           5           6
    1   0.0002492  -0.0003598  -0.0003745   0.0000953   0.0005680  -0.0002800
    2  -0.0006038   0.0002536  -0.0000336  -0.0002041  -0.0002044   0.0008917
    3   0.0013112  -0.0002543   0.0014160  -0.0000643  -0.0004890   0.0005277
            7           8           9          10          11          12
    1  -0.0003641  -0.0002577   0.0000502   0.0004885   0.0000099   0.0004552
    2  -0.0000863  -0.0005994   0.0001568   0.0015290  -0.0009113  -0.0005697
    3  -0.0003483   0.0000954   0.0001383  -0.0030158   0.0009049  -0.0001870
           13          14          15          16
    1  -0.0006620  -0.0000993   0.0000691   0.0004120
    2   0.0003988  -0.0000266   0.0000847  -0.0000752
    3  -0.0005359   0.0001816   0.0001823   0.0001371
 Max gradient component =       3.016E-03
 RMS gradient           =       6.794E-04
 Gradient time:  CPU 108.74 s  wall 133.89 s
 Geometry Optimization Parameters
   NAtoms,    NIC,     NZ,  NCons,   NDum,   NFix, NCnnct, MaxDiis
       16     109       0       0       0       0       0       0

 Cartesian Hessian Update
 Hessian Updated using BFGS Update


** GEOMETRY OPTIMIZATION IN DELOCALIZED INTERNAL COORDINATES **
   Searching for a Minimum

   Optimization Cycle:   6

                       Coordinates (Angstroms)
     ATOM                X               Y               Z
      1  C        -0.9188427749   -1.2696424754   -0.0600608311
      2  C        -1.7820852657    0.0216574082    0.0388993758
      3  C         1.0364028038    0.2755916412    0.6703850556
      4  O         0.3056893222    1.3702628366    0.0668878822
      5  C        -1.0469100302    1.3931691699   -0.0330290184
      6  O        -1.6372865809    2.4097043389   -0.2296150760
      7  O        -2.9729125199   -0.0323877365    0.1239277003
      8  O        -1.4122536646   -2.3492050525   -0.2119499799
      9  H         0.8158921454    0.2641226914    1.7486299456
     10  C         0.6110581337   -1.0749253748    0.0972815923
     11  O         1.3822076820   -1.9667098669   -0.1378191824
     12  C         2.5291088093    0.5551621124    0.4776130921
     13  O         2.9332577947    0.4725875657   -0.8718602260
     14  H         3.0902240787   -0.1317695890    1.1205562789
     15  H         2.7218725778    1.5755759200    0.8129244566
     16  H         3.0956787968   -0.4522423078   -1.0876534525
   Point Group: c1    Number of degrees of freedom:    42


   Energy is   -682.518029022

 Hessian Updated using BFGS Update

 42 Hessian modes will be used to form the next step
  Hessian Eigenvalues:
     0.002674    0.005288    0.010452    0.012864    0.013621    0.014586
     0.020196    0.028829    0.041833    0.047893    0.051722    0.055847
     0.059839    0.087462    0.116258    0.139042    0.161506    0.170205
     0.202318    0.213155    0.220163    0.241865    0.248981    0.249258
     0.249659    0.253834    0.258854    0.294486    0.299860    0.321948
     0.324101    0.326616    0.335095    0.351299    0.440942    0.453104
     0.495162    0.508717    0.903947    0.943174    0.947877    0.949435

 Minimum Search - Taking Simple RFO Step
 Searching for Lamda that Minimizes Along All modes
 Value Taken    Lamda =  -0.00032254
 Step Taken.  Stepsize is  0.277867

                             Maximum     Tolerance    Cnvgd?
         Gradient           0.001071      0.000300      NO
         Displacement       0.122507      0.001200      NO
         Energy change     -0.000131      0.000001      NO


 New Cartesian Coordinates Obtained by Inverse Iteration

 Displacement from previous Coordinates is:  0.315615
 ----------------------------------------------------------------
             Standard Nuclear Orientation (Angstroms)
    I     Atom           X                Y                Z
 ----------------------------------------------------------------
    1      C      -0.9169528203    -1.2655874951    -0.0781079335
    2      C      -1.7775199388     0.0214541481     0.0761072292
    3      C       1.0361093185     0.2755109589     0.6612476352
    4      O       0.3065653255     1.3689543148     0.0517948027
    5      C      -1.0452596273     1.3893809814    -0.0376059532
    6      O      -1.6354718739     2.3956274340    -0.2848483464
    7      O      -2.9616136854    -0.0334308865     0.2282146622
    8      O      -1.4096057593    -2.3391139186    -0.2719714666
    9      H       0.8028938527     0.2624703763     1.7370343021
   10      C       0.6126461225    -1.0719005072     0.0817617018
   11      O       1.3846454983    -1.9590342363    -0.1709745938
   12      C       2.5315257934     0.5593579353     0.4875643957
   13      O       2.9648063521     0.4578138400    -0.8491339382
   14      H       3.0876928526    -0.1106488943     1.1519536840
   15      H       2.7138928596     1.5862961051     0.8071811382
   16      H       3.0567470384    -0.4761988747    -1.0650997062
 ----------------------------------------------------------------
 Molecular Point Group                 C1    NOp =  1
 Largest Abelian Subgroup              C1    NOp =  1
 Nuclear Repulsion Energy =   703.3091420740 hartrees
 There are       44 alpha and       44 beta electrons
 Applying Cartesian multipole field
    Component          Value
    ---------          -----
     (2,0,0)        1.00000E-11
     (0,2,0)        2.00000E-11
     (0,0,2)       -3.00000E-11
 Nucleus-field energy     =     0.0000000209 hartrees
 Requested basis set is 6-311++G(d,p)
 There are 92 shells and 292 basis functions
 A cutoff of  1.0D-11 yielded   3665 shell pairs
 There are     38023 function pairs (     41079 Cartesian)
 Smallest overlap matrix eigenvalue = 8.04E-06
 Guess MOs from SCF MO coefficient file
 Reading MOs from coefficient file
 Reading MOs from coefficient file
 A restricted hybrid HF-DFT SCF calculation will be
 performed using Pulay DIIS extrapolation
 Exchange:     0.2000 Hartree-Fock + 0.0800 Slater + 0.7200 B88
 Correlation:  0.1900 VWN1RPA + 0.8100 LYP
 Using SG-1 standard quadrature grid
 SCF converges when DIIS error is below 1.0E-08
 Geometry optimization detected.  Setting ReadMinima to 0
 Setting SaveMinima to 0
 ---------------------------------------
  Cycle       Energy         DIIS Error
 ---------------------------------------
    1    -682.5095343803      1.12E-03
    2    -682.5180386833      1.17E-04
    3    -682.5180487743      1.54E-04
    4    -682.5182154975      5.46E-05
    5    -682.5182351868      2.14E-05
    6    -682.5182382687      9.09E-06
    7    -682.5182386568      4.56E-06
    8    -682.5182390104      1.53E-06
    9    -682.5182389454      3.52E-07
   10    -682.5182389435      1.62E-07
   11    -682.5182389761      8.09E-08
   12    -682.5182389914      2.45E-08
   13    -682.5182389864      1.17E-08
   14    -682.5182389957      6.02E-09 Convergence criterion met
 ---------------------------------------
 SCF time:  CPU 300.04 s  wall 381.74 s
 SCF   energy in the final basis set = -682.5182389957
 Total energy in the final basis set = -682.5182389957

 --------------------------------------------------------------

                    Orbital Energies (a.u.)
 --------------------------------------------------------------

 Alpha MOs
 -- Occupied --
-19.223 -19.204 -19.200 -19.200 -19.166 -19.159 -10.356 -10.336
-10.334 -10.334 -10.304 -10.268  -1.165  -1.144  -1.132  -1.114
 -1.084  -1.064  -0.841  -0.801  -0.717  -0.668  -0.657  -0.614
 -0.582  -0.549  -0.534  -0.523  -0.510  -0.508  -0.501  -0.491
 -0.483  -0.464  -0.449  -0.435  -0.427  -0.388  -0.378  -0.364
 -0.354  -0.335  -0.318  -0.293
 -- Virtual --
 -0.182  -0.119  -0.040  -0.032  -0.007  -0.000   0.012   0.027
  0.032   0.041   0.044   0.054   0.059   0.066   0.075   0.079
  0.087   0.091   0.095   0.101   0.107   0.109   0.114   0.123
  0.126   0.132   0.136   0.144   0.149   0.152   0.164   0.168
  0.173   0.175   0.180   0.195   0.202   0.203   0.211   0.219
  0.229   0.232   0.249   0.261   0.268   0.269   0.273   0.274
  0.282   0.292   0.293   0.296   0.310   0.310   0.320   0.324
  0.327   0.336   0.341   0.343   0.346   0.355   0.368   0.378
  0.401   0.406   0.411   0.424   0.443   0.449   0.486   0.499
  0.516   0.530   0.540   0.545   0.551   0.568   0.587   0.588
  0.608   0.634   0.645   0.657   0.674   0.682   0.694   0.701
  0.720   0.736   0.756   0.780   0.818   0.834   0.847   0.860
  0.886   0.909   0.934   0.949   1.007   1.044   1.060   1.072
  1.081   1.086   1.132   1.136   1.148   1.150   1.165   1.170
  1.178   1.181   1.186   1.214   1.216   1.225   1.231   1.243
  1.258   1.272   1.286   1.335   1.390   1.417   1.433   1.442
  1.472   1.498   1.524   1.547   1.552   1.569   1.572   1.595
  1.618   1.631   1.650   1.669   1.670   1.683   1.700   1.713
  1.749   1.765   1.791   1.817   1.829   1.832   1.887   1.893
  1.968   1.989   2.007   2.034   2.059   2.083   2.160   2.189
  2.209   2.265   2.435   2.461   2.470   2.504   2.556   2.577
  2.624   2.636   2.689   2.717   2.738   2.761   2.780   2.800
  2.804   2.812   2.834   2.847   2.856   2.863   2.865   2.892
  2.953   2.961   2.989   3.013   3.053   3.100   3.128   3.144
  3.190   3.211   3.250   3.263   3.289   3.316   3.322   3.344
  3.368   3.445   3.539   3.552   3.588   3.626   3.669   3.719
  3.760   3.840   3.889   3.982   3.999   4.030   4.068   4.132
  4.167   4.247   4.959   4.978   5.010   5.019   5.042   5.053
  5.073   5.126   5.172   5.226   5.284   5.375   5.499   5.592
  5.631   5.705   5.762   5.855  23.721  23.753  23.758  23.775
 23.807  23.819  49.851  49.866  49.895  49.934  49.980  50.028
 --------------------------------------------------------------

          Ground-State Mulliken Net Atomic Charges

     Atom                 Charge (a.u.)
  ----------------------------------------
      1 C                    -0.002078
      2 C                     0.347009
      3 C                     0.004499
      4 O                    -0.006830
      5 C                     0.035007
      6 O                    -0.203235
      7 O                    -0.163273
      8 O                    -0.157026
      9 H                     0.214915
     10 C                     0.114554
     11 O                    -0.195258
     12 C                    -0.416351
     13 O                    -0.222475
     14 H                     0.181236
     15 H                     0.220914
     16 H                     0.248392
  ----------------------------------------
  Sum of atomic charges =     0.000000

 -----------------------------------------------------------------
                    Cartesian Multipole Moments
 -----------------------------------------------------------------
    Charge (ESU x 10^10)
                 0.0000
    Dipole Moment (Debye)
         X       3.1077      Y      -0.9109      Z       2.8368
       Tot       4.3052
    Quadrupole Moments (Debye-Ang)
        XX     -77.3568     XY       0.0859     YY     -83.4283
        XZ       4.2517     YZ       2.5605     ZZ     -62.0092
    Octopole Moments (Debye-Ang^2)
       XXX      31.3008    XXY     -10.4711    XYY      13.6059
       YYY       4.3186    XXZ       8.3640    XYZ       6.7021
       YYZ       7.7395    XZZ      -2.2996    YZZ      -3.0448
       ZZZ       0.2350
    Hexadecapole Moments (Debye-Ang^3)
      XXXX   -1487.2514   XXXY     -23.5837   XXYY    -400.4667
      XYYY      37.3361   YYYY    -911.9955   XXXZ      38.9786
      XXYZ      22.0347   XYYZ      -1.3559   YYYZ      -9.6742
      XXZZ    -241.9418   XYZZ      -5.3995   YYZZ    -151.4070
      XZZZ       5.7175   YZZZ      -5.0436   ZZZZ    -130.9497
 -----------------------------------------------------------------
 Calculating analytic gradient of the SCF energy
 Gradient of SCF Energy
            1           2           3           4           5           6
    1   0.0007236  -0.0002506  -0.0003222  -0.0008741   0.0011611  -0.0002970
    2   0.0000018   0.0004096  -0.0005984   0.0000634  -0.0008625   0.0010359
    3   0.0005829  -0.0006650  -0.0001232  -0.0004255   0.0028418  -0.0010232
            7           8           9          10          11          12
    1  -0.0000481  -0.0004964  -0.0002614  -0.0003355   0.0003165   0.0006756
    2   0.0001418  -0.0012556   0.0002109   0.0020184  -0.0014239  -0.0010675
    3  -0.0004283   0.0000893   0.0001587  -0.0013145   0.0003102  -0.0005892
           13          14          15          16
    1  -0.0000099   0.0001181   0.0002292  -0.0003291
    2   0.0001860   0.0005492  -0.0000484   0.0006392
    3   0.0002467  -0.0002828  -0.0000879   0.0007100
 Max gradient component =       2.842E-03
 RMS gradient           =       7.795E-04
 Gradient time:  CPU 107.26 s  wall 133.94 s
 Geometry Optimization Parameters
   NAtoms,    NIC,     NZ,  NCons,   NDum,   NFix, NCnnct, MaxDiis
       16     109       0       0       0       0       0       0

 Cartesian Hessian Update
 Hessian Updated using BFGS Update


** GEOMETRY OPTIMIZATION IN DELOCALIZED INTERNAL COORDINATES **
   Searching for a Minimum

   Optimization Cycle:   7

                       Coordinates (Angstroms)
     ATOM                X               Y               Z
      1  C        -0.9169528203   -1.2655874951   -0.0781079335
      2  C        -1.7775199388    0.0214541481    0.0761072292
      3  C         1.0361093185    0.2755109589    0.6612476352
      4  O         0.3065653255    1.3689543148    0.0517948027
      5  C        -1.0452596273    1.3893809814   -0.0376059532
      6  O        -1.6354718739    2.3956274340   -0.2848483464
      7  O        -2.9616136854   -0.0334308865    0.2282146622
      8  O        -1.4096057593   -2.3391139186   -0.2719714666
      9  H         0.8028938527    0.2624703763    1.7370343021
     10  C         0.6126461225   -1.0719005072    0.0817617018
     11  O         1.3846454983   -1.9590342363   -0.1709745938
     12  C         2.5315257934    0.5593579353    0.4875643957
     13  O         2.9648063521    0.4578138400   -0.8491339382
     14  H         3.0876928526   -0.1106488943    1.1519536840
     15  H         2.7138928596    1.5862961051    0.8071811382
     16  H         3.0567470384   -0.4761988747   -1.0650997062
   Point Group: c1    Number of degrees of freedom:    42


   Energy is   -682.518238996

 Hessian Updated using BFGS Update

 42 Hessian modes will be used to form the next step
  Hessian Eigenvalues:
     0.001362    0.005188    0.010617    0.012867    0.014555    0.016103
     0.020186    0.030124    0.045163    0.049648    0.051359    0.057736
     0.059953    0.087661    0.118351    0.139144    0.165442    0.170208
     0.202470    0.213608    0.219784    0.241615    0.248980    0.249457
     0.249882    0.253405    0.258447    0.296284    0.299696    0.322353
     0.323849    0.326931    0.335620    0.351282    0.440508    0.461743
     0.496367    0.514748    0.899802    0.943480    0.949213    0.950992

 Minimum Search - Taking Simple RFO Step
 Searching for Lamda that Minimizes Along All modes
 Value Taken    Lamda =  -0.00031397
 Calculated Step too Large.  Step scaled by  0.844386
 Step Taken.  Stepsize is  0.300000

                             Maximum     Tolerance    Cnvgd?
         Gradient           0.001645      0.000300      NO
         Displacement       0.139763      0.001200      NO
         Energy change     -0.000210      0.000001      NO


 New Cartesian Coordinates Obtained by Inverse Iteration

 Displacement from previous Coordinates is:  0.373973
 ----------------------------------------------------------------
             Standard Nuclear Orientation (Angstroms)
    I     Atom           X                Y                Z
 ----------------------------------------------------------------
    1      C      -0.9153963184    -1.2613881572    -0.0941884325
    2      C      -1.7706911030     0.0207283775     0.1125559742
    3      C       1.0329331896     0.2778261979     0.6496806962
    4      O       0.3074372839     1.3686950841     0.0268949411
    5      C      -1.0441528314     1.3838656577    -0.0616574445
    6      O      -1.6405006786     2.3811576050    -0.3290757636
    7      O      -2.9384016416    -0.0351941774     0.3601664787
    8      O      -1.4074255108    -2.3242658782    -0.3381392979
    9      H       0.7848026510     0.2638079883     1.7219257640
   10      C       0.6149003149    -1.0668188261     0.0617212248
   11      O       1.3907678960    -1.9423501145    -0.2176675689
   12      C       2.5305671294     0.5628525870     0.4996434476
   13      O       2.9992921672     0.4311402058    -0.8216129706
   14      H       3.0736869903    -0.0891633213     1.1932983586
   15      H       2.7013892029     1.5975878171     0.7990625215
   16      H       3.0318925667    -0.5075297646    -1.0374903156
 ----------------------------------------------------------------
 Molecular Point Group                 C1    NOp =  1
 Largest Abelian Subgroup              C1    NOp =  1
 Nuclear Repulsion Energy =   703.7125783330 hartrees
 There are       44 alpha and       44 beta electrons
 Applying Cartesian multipole field
    Component          Value
    ---------          -----
     (2,0,0)        1.00000E-11
     (0,2,0)        2.00000E-11
     (0,0,2)       -3.00000E-11
 Nucleus-field energy     =     0.0000000207 hartrees
 Requested basis set is 6-311++G(d,p)
 There are 92 shells and 292 basis functions
 A cutoff of  1.0D-11 yielded   3666 shell pairs
 There are     38006 function pairs (     41062 Cartesian)
 Smallest overlap matrix eigenvalue = 7.95E-06
 Guess MOs from SCF MO coefficient file
 Reading MOs from coefficient file
 Reading MOs from coefficient file
 A restricted hybrid HF-DFT SCF calculation will be
 performed using Pulay DIIS extrapolation
 Exchange:     0.2000 Hartree-Fock + 0.0800 Slater + 0.7200 B88
 Correlation:  0.1900 VWN1RPA + 0.8100 LYP
 Using SG-1 standard quadrature grid
 SCF converges when DIIS error is below 1.0E-08
 Geometry optimization detected.  Setting ReadMinima to 0
 Setting SaveMinima to 0
 ---------------------------------------
  Cycle       Energy         DIIS Error
 ---------------------------------------
    1    -682.5043496487      1.32E-03
    2    -682.5180675912      1.47E-04
    3    -682.5180734059      1.95E-04
    4    -682.5183607053      5.70E-05
    5    -682.5183815535      2.22E-05
    6    -682.5183850601      1.06E-05
    7    -682.5183858974      3.41E-06
    8    -682.5183861297      1.31E-06
    9    -682.5183860638      5.87E-07
   10    -682.5183860597      1.78E-07
   11    -682.5183861231      8.24E-08
   12    -682.5183861309      2.44E-08
   13    -682.5183861274      1.40E-08
   14    -682.5183861276      4.18E-09 Convergence criterion met
 ---------------------------------------
 SCF time:  CPU 301.10 s  wall 374.52 s
 SCF   energy in the final basis set = -682.5183861276
 Total energy in the final basis set = -682.5183861276

 --------------------------------------------------------------

                    Orbital Energies (a.u.)
 --------------------------------------------------------------

 Alpha MOs
 -- Occupied --
-19.224 -19.205 -19.202 -19.201 -19.167 -19.158 -10.357 -10.337
-10.335 -10.334 -10.305 -10.268  -1.166  -1.145  -1.133  -1.116
 -1.085  -1.064  -0.842  -0.802  -0.717  -0.669  -0.657  -0.615
 -0.583  -0.549  -0.536  -0.523  -0.512  -0.508  -0.501  -0.492
 -0.483  -0.465  -0.451  -0.436  -0.427  -0.390  -0.379  -0.365
 -0.355  -0.336  -0.318  -0.293
 -- Virtual --
 -0.182  -0.120  -0.040  -0.033  -0.006  -0.000   0.012   0.027
  0.030   0.038   0.042   0.054   0.059   0.065   0.075   0.079
  0.087   0.090   0.094   0.101   0.106   0.108   0.114   0.122
  0.126   0.132   0.136   0.143   0.149   0.152   0.163   0.170
  0.174   0.175   0.181   0.194   0.203   0.204   0.212   0.218
  0.231   0.233   0.248   0.259   0.267   0.268   0.272   0.275
  0.281   0.291   0.293   0.296   0.310   0.310   0.319   0.323
  0.326   0.336   0.340   0.342   0.344   0.355   0.368   0.379
  0.398   0.404   0.409   0.424   0.441   0.447   0.484   0.499
  0.514   0.529   0.542   0.548   0.552   0.569   0.585   0.591
  0.609   0.636   0.646   0.653   0.672   0.681   0.694   0.701
  0.717   0.733   0.752   0.770   0.816   0.827   0.842   0.851
  0.884   0.904   0.931   0.951   1.014   1.045   1.062   1.077
  1.082   1.087   1.130   1.138   1.147   1.151   1.161   1.170
  1.176   1.181   1.189   1.214   1.222   1.224   1.231   1.240
  1.256   1.266   1.286   1.331   1.388   1.421   1.433   1.448
  1.476   1.500   1.522   1.546   1.551   1.565   1.574   1.595
  1.615   1.633   1.648   1.666   1.676   1.680   1.698   1.708
  1.751   1.769   1.793   1.808   1.820   1.831   1.884   1.895
  1.966   1.995   2.004   2.032   2.056   2.081   2.159   2.189
  2.210   2.264   2.430   2.462   2.469   2.503   2.564   2.580
  2.622   2.637   2.682   2.715   2.737   2.761   2.778   2.801
  2.802   2.813   2.834   2.846   2.855   2.860   2.863   2.893
  2.950   2.959   2.990   3.018   3.050   3.101   3.128   3.147
  3.191   3.214   3.250   3.264   3.292   3.314   3.325   3.345
  3.365   3.441   3.537   3.553   3.590   3.620   3.667   3.725
  3.754   3.848   3.890   3.979   3.999   4.029   4.064   4.126
  4.162   4.247   4.963   4.980   5.008   5.022   5.041   5.056
  5.072   5.123   5.169   5.222   5.284   5.375   5.500   5.588
  5.633   5.701   5.758   5.852  23.719  23.749  23.757  23.777
 23.810  23.818  49.852  49.866  49.896  49.931  49.979  50.020
 --------------------------------------------------------------

          Ground-State Mulliken Net Atomic Charges

     Atom                 Charge (a.u.)
  ----------------------------------------
      1 C                     0.016574
      2 C                     0.317019
      3 C                    -0.043838
      4 O                    -0.004490
      5 C                     0.057360
      6 O                    -0.204615
      7 O                    -0.161384
      8 O                    -0.158091
      9 H                     0.214294
     10 C                     0.146059
     11 O                    -0.197104
     12 C                    -0.410848
     13 O                    -0.217622
     14 H                     0.180318
     15 H                     0.221236
     16 H                     0.245133
  ----------------------------------------
  Sum of atomic charges =     0.000000

 -----------------------------------------------------------------
                    Cartesian Multipole Moments
 -----------------------------------------------------------------
    Charge (ESU x 10^10)
                 0.0000
    Dipole Moment (Debye)
         X       2.9358      Y      -0.8968      Z       2.8625
       Tot       4.1973
    Quadrupole Moments (Debye-Ang)
        XX     -78.1497     XY       0.1528     YY     -82.9352
        XZ       4.7679     YZ       2.3784     ZZ     -62.2883
    Octopole Moments (Debye-Ang^2)
       XXX      25.2898    XXY     -10.2250    XYY      13.5279
       YYY       4.1544    XXZ       8.0715    XYZ       6.3663
       YYZ       9.1356    XZZ      -2.1270    YZZ      -2.8009
       ZZZ       0.7889
    Hexadecapole Moments (Debye-Ang^3)
      XXXX   -1502.0176   XXXY     -21.6068   XXYY    -397.4490
      XYYY      37.8046   YYYY    -899.2709   XXXZ      51.2216
      XXYZ      20.5519   XYYZ      -1.3513   YYYZ     -12.8870
      XXZZ    -245.0619   XYZZ      -4.8137   YYZZ    -151.5808
      XZZZ       9.6289   YZZZ      -7.6040   ZZZZ    -135.0166
 -----------------------------------------------------------------
 Calculating analytic gradient of the SCF energy
 Gradient of SCF Energy
            1           2           3           4           5           6
    1   0.0005621  -0.0013784  -0.0003773  -0.0010735   0.0019728  -0.0005312
    2  -0.0005989   0.0009742  -0.0007424   0.0003078  -0.0011246   0.0006951
    3   0.0010631  -0.0008172  -0.0003699   0.0000783   0.0008221  -0.0001581
            7           8           9          10          11          12
    1   0.0005724  -0.0000714  -0.0001343  -0.0004610   0.0005512   0.0003873
    2   0.0000129  -0.0002807  -0.0001116   0.0013771  -0.0006303  -0.0004051
    3  -0.0001449  -0.0001211   0.0000880  -0.0002737  -0.0002095  -0.0005634
           13          14          15          16
    1   0.0005013   0.0002550  -0.0000630  -0.0007121
    2  -0.0002334   0.0005290  -0.0000818   0.0003126
    3   0.0007168  -0.0002935  -0.0000724   0.0002555
 Max gradient component =       1.973E-03
 RMS gradient           =       6.457E-04
 Gradient time:  CPU 110.04 s  wall 135.83 s
 Geometry Optimization Parameters
   NAtoms,    NIC,     NZ,  NCons,   NDum,   NFix, NCnnct, MaxDiis
       16     109       0       0       0       0       0       0

 Cartesian Hessian Update
 Hessian Updated using BFGS Update


** GEOMETRY OPTIMIZATION IN DELOCALIZED INTERNAL COORDINATES **
   Searching for a Minimum

   Optimization Cycle:   8

                       Coordinates (Angstroms)
     ATOM                X               Y               Z
      1  C        -0.9153963184   -1.2613881572   -0.0941884325
      2  C        -1.7706911030    0.0207283775    0.1125559742
      3  C         1.0329331896    0.2778261979    0.6496806962
      4  O         0.3074372839    1.3686950841    0.0268949411
      5  C        -1.0441528314    1.3838656577   -0.0616574445
      6  O        -1.6405006786    2.3811576050   -0.3290757636
      7  O        -2.9384016416   -0.0351941774    0.3601664787
      8  O        -1.4074255108   -2.3242658782   -0.3381392979
      9  H         0.7848026510    0.2638079883    1.7219257640
     10  C         0.6149003149   -1.0668188261    0.0617212248
     11  O         1.3907678960   -1.9423501145   -0.2176675689
     12  C         2.5305671294    0.5628525870    0.4996434476
     13  O         2.9992921672    0.4311402058   -0.8216129706
     14  H         3.0736869903   -0.0891633213    1.1932983586
     15  H         2.7013892029    1.5975878171    0.7990625215
     16  H         3.0318925667   -0.5075297646   -1.0374903156
   Point Group: c1    Number of degrees of freedom:    42


   Energy is   -682.518386128

 Hessian Updated using BFGS Update

 42 Hessian modes will be used to form the next step
  Hessian Eigenvalues:
     0.001655    0.005199    0.011163    0.012860    0.013927    0.017890
     0.021114    0.029866    0.045016    0.049300    0.050675    0.056153
     0.059920    0.087582    0.117550    0.139303    0.162080    0.169609
     0.202742    0.213574    0.219770    0.240885    0.248968    0.249410
     0.249898    0.255262    0.258397    0.294677    0.301514    0.322207
     0.323493    0.326756    0.335829    0.350221    0.440215    0.456371
     0.496552    0.510511    0.892703    0.943404    0.946405    0.949818

 Minimum Search - Taking Simple RFO Step
 Searching for Lamda that Minimizes Along All modes
 Value Taken    Lamda =  -0.00011422
 Step Taken.  Stepsize is  0.129184

                             Maximum     Tolerance    Cnvgd?
         Gradient           0.001209      0.000300      NO
         Displacement       0.068996      0.001200      NO
         Energy change     -0.000147      0.000001      NO


 New Cartesian Coordinates Obtained by Inverse Iteration

 Displacement from previous Coordinates is:  0.174459
 ----------------------------------------------------------------
             Standard Nuclear Orientation (Angstroms)
    I     Atom           X                Y                Z
 ----------------------------------------------------------------
    1      C      -0.9173152939    -1.2581105644    -0.1033447669
    2      C      -1.7655520565     0.0204018519     0.1351732836
    3      C       1.0301078130     0.2786755997     0.6437049570
    4      O       0.3084334238     1.3652046414     0.0078967431
    5      C      -1.0447207615     1.3805087428    -0.0749329922
    6      O      -1.6429208169     2.3708859160    -0.3604914545
    7      O      -2.9243767282    -0.0350363875     0.4230852677
    8      O      -1.4130936693    -2.3150524322    -0.3635301946
    9      H       0.7752093287     0.2716592332     1.7142136746
   10      C       0.6127382144    -1.0688674674     0.0589413280
   11      O       1.3880624843    -1.9439745817    -0.2209063467
   12      C       2.5285821890     0.5607852854     0.5051791428
   13      O       3.0104616031     0.4377005915    -0.8132039407
   14      H       3.0621135639    -0.0983201330     1.2008670257
   15      H       2.6986504140     1.5932827387     0.8127491247
   16      H       3.0447216006    -0.4987917531    -1.0402832385
 ----------------------------------------------------------------
 Molecular Point Group                 C1    NOp =  1
 Largest Abelian Subgroup              C1    NOp =  1
 Nuclear Repulsion Energy =   703.7810027508 hartrees
 There are       44 alpha and       44 beta electrons
 Applying Cartesian multipole field
    Component          Value
    ---------          -----
     (2,0,0)        1.00000E-11
     (0,2,0)        2.00000E-11
     (0,0,2)       -3.00000E-11
 Nucleus-field energy     =     0.0000000205 hartrees
 Requested basis set is 6-311++G(d,p)
 There are 92 shells and 292 basis functions
 A cutoff of  1.0D-11 yielded   3668 shell pairs
 There are     38025 function pairs (     41084 Cartesian)
 Smallest overlap matrix eigenvalue = 7.86E-06
 Guess MOs from SCF MO coefficient file
 Reading MOs from coefficient file
 Reading MOs from coefficient file
 A restricted hybrid HF-DFT SCF calculation will be
 performed using Pulay DIIS extrapolation
 Exchange:     0.2000 Hartree-Fock + 0.0800 Slater + 0.7200 B88
 Correlation:  0.1900 VWN1RPA + 0.8100 LYP
 Using SG-1 standard quadrature grid
 SCF converges when DIIS error is below 1.0E-08
 Geometry optimization detected.  Setting ReadMinima to 0
 Setting SaveMinima to 0
 ---------------------------------------
  Cycle       Energy         DIIS Error
 ---------------------------------------
    1    -682.5154477196      5.85E-04
    2    -682.5184183939      4.88E-05
    3    -682.5184331035      6.15E-05
    4    -682.5184587902      2.19E-05
    5    -682.5184620948      7.70E-06
    6    -682.5184625702      4.89E-06
    7    -682.5184627920      1.49E-06
    8    -682.5184628805      6.44E-07
    9    -682.5184627683      1.58E-07
   10    -682.5184628091      6.78E-08
   11    -682.5184628127      2.64E-08
   12    -682.5184628052      1.09E-08
   13    -682.5184628231      4.76E-09 Convergence criterion met
 ---------------------------------------
 SCF time:  CPU 274.78 s  wall 346.63 s
 SCF   energy in the final basis set = -682.5184628231
 Total energy in the final basis set = -682.5184628231

 --------------------------------------------------------------

                    Orbital Energies (a.u.)
 --------------------------------------------------------------

 Alpha MOs
 -- Occupied --
-19.225 -19.205 -19.202 -19.201 -19.167 -19.158 -10.357 -10.337
-10.335 -10.334 -10.305 -10.268  -1.166  -1.145  -1.133  -1.116
 -1.085  -1.063  -0.842  -0.803  -0.717  -0.669  -0.657  -0.614
 -0.583  -0.549  -0.536  -0.523  -0.512  -0.508  -0.500  -0.492
 -0.484  -0.465  -0.452  -0.437  -0.427  -0.390  -0.379  -0.365
 -0.356  -0.336  -0.318  -0.293
 -- Virtual --
 -0.182  -0.120  -0.039  -0.033  -0.006  -0.000   0.011   0.026
  0.029   0.037   0.042   0.054   0.059   0.065   0.075   0.079
  0.088   0.090   0.094   0.101   0.106   0.108   0.114   0.122
  0.126   0.132   0.136   0.143   0.149   0.152   0.162   0.170
  0.174   0.176   0.181   0.194   0.203   0.206   0.212   0.218
  0.231   0.233   0.248   0.258   0.267   0.267   0.272   0.275
  0.281   0.290   0.293   0.297   0.309   0.310   0.319   0.323
  0.325   0.336   0.339   0.342   0.344   0.355   0.367   0.379
  0.397   0.403   0.410   0.424   0.440   0.446   0.484   0.500
  0.513   0.529   0.543   0.549   0.552   0.570   0.585   0.591
  0.610   0.636   0.646   0.652   0.672   0.680   0.694   0.699
  0.715   0.731   0.751   0.766   0.816   0.825   0.836   0.850
  0.880   0.903   0.931   0.953   1.018   1.045   1.064   1.078
  1.083   1.089   1.130   1.139   1.146   1.152   1.160   1.171
  1.175   1.183   1.191   1.214   1.223   1.225   1.232   1.240
  1.255   1.265   1.286   1.331   1.389   1.421   1.432   1.448
  1.476   1.500   1.523   1.544   1.552   1.562   1.577   1.596
  1.613   1.633   1.647   1.664   1.677   1.678   1.699   1.710
  1.749   1.770   1.795   1.807   1.820   1.833   1.881   1.898
  1.968   1.999   2.006   2.033   2.052   2.080   2.158   2.190
  2.210   2.264   2.428   2.461   2.469   2.503   2.566   2.584
  2.620   2.639   2.682   2.715   2.737   2.762   2.779   2.800
  2.802   2.813   2.833   2.845   2.856   2.859   2.862   2.893
  2.951   2.957   2.990   3.021   3.048   3.101   3.130   3.148
  3.190   3.213   3.252   3.263   3.292   3.314   3.325   3.345
  3.364   3.440   3.536   3.555   3.591   3.618   3.668   3.727
  3.755   3.846   3.890   3.978   3.996   4.029   4.063   4.124
  4.159   4.246   4.963   4.982   5.008   5.023   5.040   5.059
  5.070   5.122   5.168   5.221   5.284   5.372   5.501   5.587
  5.632   5.699   5.758   5.850  23.719  23.748  23.758  23.780
 23.813  23.817  49.853  49.866  49.896  49.930  49.979  50.017
 --------------------------------------------------------------

          Ground-State Mulliken Net Atomic Charges

     Atom                 Charge (a.u.)
  ----------------------------------------
      1 C                     0.030643
      2 C                     0.306526
      3 C                    -0.058116
      4 O                    -0.003421
      5 C                     0.068824
      6 O                    -0.205312
      7 O                    -0.162238
      8 O                    -0.158752
      9 H                     0.213328
     10 C                     0.151710
     11 O                    -0.197878
     12 C                    -0.415472
     13 O                    -0.217741
     14 H                     0.180740
     15 H                     0.221514
     16 H                     0.245643
  ----------------------------------------
  Sum of atomic charges =     0.000000

 -----------------------------------------------------------------
                    Cartesian Multipole Moments
 -----------------------------------------------------------------
    Charge (ESU x 10^10)
                 0.0000
    Dipole Moment (Debye)
         X       2.9249      Y      -0.8901      Z       2.8547
       Tot       4.1829
    Quadrupole Moments (Debye-Ang)
        XX     -78.1593     XY       0.0610     YY     -82.7998
        XZ       4.8320     YZ       2.4469     ZZ     -62.3999
    Octopole Moments (Debye-Ang^2)
       XXX      24.4162    XXY     -10.4374    XYY      13.1694
       YYY       4.3798    XXZ       7.3025    XYZ       6.3396
       YYZ       9.8170    XZZ      -1.6226    YZZ      -2.7757
       ZZZ       0.8058
    Hexadecapole Moments (Debye-Ang^3)
      XXXX   -1500.6809   XXXY     -23.3517   XXYY    -396.8604
      XYYY      36.8219   YYYY    -893.7311   XXXZ      53.9282
      XXYZ      21.0962   XYYZ      -1.3300   YYYZ     -11.9261
      XXZZ    -245.7829   XYZZ      -4.9274   YYZZ    -151.9652
      XZZZ      10.8893   YZZZ      -6.9367   ZZZZ    -137.7725
 -----------------------------------------------------------------
 Calculating analytic gradient of the SCF energy
 Gradient of SCF Energy
            1           2           3           4           5           6
    1   0.0002513  -0.0003865   0.0000495  -0.0006342   0.0008282  -0.0002989
    2  -0.0002950   0.0003706  -0.0003701   0.0001643  -0.0002704   0.0000075
    3  -0.0007092   0.0006378  -0.0002281   0.0002774  -0.0002173   0.0001162
            7           8           9          10          11          12
    1   0.0003831   0.0000954  -0.0000798  -0.0006015   0.0001202   0.0000179
    2   0.0000322   0.0002387  -0.0001287   0.0002577  -0.0000607   0.0000437
    3  -0.0004863   0.0004419  -0.0000219   0.0007875  -0.0003635  -0.0003180
           13          14          15          16
    1   0.0008211   0.0001852  -0.0002783  -0.0004727
    2   0.0000497   0.0001193  -0.0000243  -0.0001345
    3   0.0003247   0.0001507  -0.0000442  -0.0003479
 Max gradient component =       8.282E-04
 RMS gradient           =       3.600E-04
 Gradient time:  CPU 109.30 s  wall 139.59 s
 Geometry Optimization Parameters
   NAtoms,    NIC,     NZ,  NCons,   NDum,   NFix, NCnnct, MaxDiis
       16     109       0       0       0       0       0       0

 Cartesian Hessian Update
 Hessian Updated using BFGS Update


** GEOMETRY OPTIMIZATION IN DELOCALIZED INTERNAL COORDINATES **
   Searching for a Minimum

   Optimization Cycle:   9

                       Coordinates (Angstroms)
     ATOM                X               Y               Z
      1  C        -0.9173152939   -1.2581105644   -0.1033447669
      2  C        -1.7655520565    0.0204018519    0.1351732836
      3  C         1.0301078130    0.2786755997    0.6437049570
      4  O         0.3084334238    1.3652046414    0.0078967431
      5  C        -1.0447207615    1.3805087428   -0.0749329922
      6  O        -1.6429208169    2.3708859160   -0.3604914545
      7  O        -2.9243767282   -0.0350363875    0.4230852677
      8  O        -1.4130936693   -2.3150524322   -0.3635301946
      9  H         0.7752093287    0.2716592332    1.7142136746
     10  C         0.6127382144   -1.0688674674    0.0589413280
     11  O         1.3880624843   -1.9439745817   -0.2209063467
     12  C         2.5285821890    0.5607852854    0.5051791428
     13  O         3.0104616031    0.4377005915   -0.8132039407
     14  H         3.0621135639   -0.0983201330    1.2008670257
     15  H         2.6986504140    1.5932827387    0.8127491247
     16  H         3.0447216006   -0.4987917531   -1.0402832385
   Point Group: c1    Number of degrees of freedom:    42


   Energy is   -682.518462823

 Hessian Updated using BFGS Update

 42 Hessian modes will be used to form the next step
  Hessian Eigenvalues:
     0.001496    0.004300    0.008872    0.011280    0.012887    0.017948
     0.020578    0.033072    0.046582    0.050671    0.052787    0.057108
     0.060614    0.087401    0.118600    0.138520    0.168468    0.170037
     0.203025    0.214025    0.228473    0.241065    0.248959    0.249220
     0.251048    0.255071    0.262125    0.292231    0.301197    0.322602
     0.324730    0.327502    0.336350    0.348317    0.440792    0.466192
     0.498419    0.506750    0.902150    0.936661    0.946727    0.950005

 Minimum Search - Taking Simple RFO Step
 Searching for Lamda that Minimizes Along All modes
 Value Taken    Lamda =  -0.00008959
 Step Taken.  Stepsize is  0.145964

                             Maximum     Tolerance    Cnvgd?
         Gradient           0.000550      0.000300      NO
         Displacement       0.078759      0.001200      NO
         Energy change     -0.000077      0.000001      NO


 New Cartesian Coordinates Obtained by Inverse Iteration

 Displacement from previous Coordinates is:  0.177984
 ----------------------------------------------------------------
             Standard Nuclear Orientation (Angstroms)
    I     Atom           X                Y                Z
 ----------------------------------------------------------------
    1      C      -0.9192602014    -1.2550732874    -0.1121327062
    2      C      -1.7610973563     0.0195189424     0.1542198435
    3      C       1.0260772713     0.2808682881     0.6379963004
    4      O       0.3084660848     1.3617184976    -0.0122415193
    5      C      -1.0466772830     1.3772564182    -0.0874811563
    6      O      -1.6459947881     2.3624445033    -0.3858817662
    7      O      -2.9081219779    -0.0357983990     0.4881913169
    8      O      -1.4175691321    -2.3046159767    -0.3966426148
    9      H       0.7653063019     0.2822636203     1.7069678100
   10      C       0.6109521655    -1.0703672313     0.0564493763
   11      O       1.3863942385    -1.9461695122    -0.2184874830
   12      C       2.5246580778     0.5594562366     0.5091091903
   13      O       3.0121353437     0.4422930756    -0.8080180615
   14      H       3.0503685498    -0.1084605447     1.2025737145
   15      H       2.6990438606     1.5892148275     0.8236895432
   16      H       3.0664201533    -0.4935981770    -1.0331941748
 ----------------------------------------------------------------
 Molecular Point Group                 C1    NOp =  1
 Largest Abelian Subgroup              C1    NOp =  1
 Nuclear Repulsion Energy =   703.9572100692 hartrees
 There are       44 alpha and       44 beta electrons
 Applying Cartesian multipole field
    Component          Value
    ---------          -----
     (2,0,0)        1.00000E-11
     (0,2,0)        2.00000E-11
     (0,0,2)       -3.00000E-11
 Nucleus-field energy     =     0.0000000204 hartrees
 Requested basis set is 6-311++G(d,p)
 There are 92 shells and 292 basis functions
 A cutoff of  1.0D-11 yielded   3668 shell pairs
 There are     38025 function pairs (     41084 Cartesian)
 Smallest overlap matrix eigenvalue = 7.78E-06
 Guess MOs from SCF MO coefficient file
 Reading MOs from coefficient file
 Reading MOs from coefficient file
 A restricted hybrid HF-DFT SCF calculation will be
 performed using Pulay DIIS extrapolation
 Exchange:     0.2000 Hartree-Fock + 0.0800 Slater + 0.7200 B88
 Correlation:  0.1900 VWN1RPA + 0.8100 LYP
 Using SG-1 standard quadrature grid
 SCF converges when DIIS error is below 1.0E-08
 Geometry optimization detected.  Setting ReadMinima to 0
 Setting SaveMinima to 0
 ---------------------------------------
  Cycle       Energy         DIIS Error
 ---------------------------------------
    1    -682.5142014482      6.37E-04
    2    -682.5184685286      5.61E-05
    3    -682.5184821187      7.41E-05
    4    -682.5185204618      2.56E-05
    5    -682.5185251284      7.71E-06
    6    -682.5185255903      5.26E-06
    7    -682.5185258840      1.16E-06
    8    -682.5185258475      4.95E-07
    9    -682.5185258476      2.27E-07
   10    -682.5185258410      7.44E-08
   11    -682.5185258617      3.31E-08
   12    -682.5185258590      1.12E-08
   13    -682.5185258586      4.63E-09 Convergence criterion met
 ---------------------------------------
 SCF time:  CPU 276.18 s  wall 344.95 s
 SCF   energy in the final basis set = -682.5185258586
 Total energy in the final basis set = -682.5185258586

 --------------------------------------------------------------

                    Orbital Energies (a.u.)
 --------------------------------------------------------------

 Alpha MOs
 -- Occupied --
-19.224 -19.204 -19.202 -19.202 -19.168 -19.158 -10.357 -10.337
-10.335 -10.334 -10.305 -10.268  -1.166  -1.145  -1.133  -1.116
 -1.086  -1.063  -0.842  -0.803  -0.717  -0.669  -0.656  -0.614
 -0.584  -0.549  -0.536  -0.524  -0.512  -0.508  -0.500  -0.491
 -0.484  -0.465  -0.452  -0.437  -0.426  -0.390  -0.380  -0.365
 -0.356  -0.336  -0.318  -0.292
 -- Virtual --
 -0.181  -0.120  -0.038  -0.033  -0.006  -0.000   0.011   0.025
  0.029   0.036   0.042   0.054   0.059   0.066   0.075   0.079
  0.088   0.089   0.094   0.101   0.106   0.108   0.114   0.121
  0.126   0.132   0.136   0.143   0.149   0.152   0.162   0.171
  0.174   0.178   0.181   0.194   0.203   0.206   0.212   0.218
  0.232   0.233   0.248   0.257   0.266   0.268   0.273   0.276
  0.281   0.289   0.293   0.297   0.309   0.310   0.319   0.322
  0.325   0.336   0.338   0.342   0.343   0.355   0.366   0.379
  0.396   0.401   0.410   0.424   0.439   0.444   0.483   0.501
  0.514   0.529   0.544   0.550   0.553   0.571   0.585   0.592
  0.610   0.637   0.646   0.652   0.671   0.679   0.692   0.697
  0.714   0.728   0.749   0.762   0.816   0.824   0.830   0.850
  0.878   0.902   0.932   0.956   1.021   1.045   1.064   1.079
  1.084   1.091   1.130   1.141   1.145   1.153   1.159   1.171
  1.175   1.184   1.193   1.215   1.223   1.226   1.234   1.241
  1.255   1.266   1.285   1.333   1.391   1.422   1.432   1.449
  1.475   1.499   1.522   1.541   1.552   1.559   1.579   1.598
  1.612   1.633   1.647   1.661   1.675   1.678   1.699   1.712
  1.747   1.772   1.797   1.808   1.822   1.834   1.880   1.899
  1.970   2.001   2.010   2.034   2.049   2.079   2.156   2.190
  2.210   2.263   2.427   2.461   2.469   2.503   2.569   2.587
  2.621   2.640   2.686   2.715   2.738   2.762   2.779   2.800
  2.802   2.815   2.832   2.845   2.856   2.858   2.861   2.894
  2.953   2.956   2.991   3.024   3.046   3.101   3.132   3.150
  3.191   3.211   3.253   3.264   3.294   3.315   3.325   3.344
  3.363   3.439   3.535   3.556   3.593   3.615   3.668   3.730
  3.757   3.844   3.891   3.978   3.994   4.029   4.063   4.122
  4.156   4.246   4.964   4.984   5.009   5.025   5.039   5.062
  5.071   5.122   5.167   5.220   5.284   5.371   5.502   5.585
  5.632   5.698   5.757   5.848  23.719  23.746  23.758  23.783
 23.815  23.818  49.853  49.867  49.896  49.929  49.980  50.013
 --------------------------------------------------------------

          Ground-State Mulliken Net Atomic Charges

     Atom                 Charge (a.u.)
  ----------------------------------------
      1 C                     0.042338
      2 C                     0.295468
      3 C                    -0.059295
      4 O                    -0.001763
      5 C                     0.077092
      6 O                    -0.206007
      7 O                    -0.161623
      8 O                    -0.159509
      9 H                     0.212921
     10 C                     0.151238
     11 O                    -0.199003
     12 C                    -0.422032
     13 O                    -0.219452
     14 H                     0.180846
     15 H                     0.221654
     16 H                     0.247126
  ----------------------------------------
  Sum of atomic charges =     0.000000

 -----------------------------------------------------------------
                    Cartesian Multipole Moments
 -----------------------------------------------------------------
    Charge (ESU x 10^10)
                 0.0000
    Dipole Moment (Debye)
         X       2.9469      Y      -0.8834      Z       2.8520
       Tot       4.1950
    Quadrupole Moments (Debye-Ang)
        XX     -77.9026     XY      -0.0290     YY     -82.6634
        XZ       4.9230     YZ       2.4722     ZZ     -62.6002
    Octopole Moments (Debye-Ang^2)
       XXX      24.7941    XXY     -10.7117    XYY      12.9321
       YYY       4.5369    XXZ       6.4749    XYZ       6.3901
       YYZ      10.4250    XZZ      -1.1437    YZZ      -2.7001
       ZZZ       0.9119
    Hexadecapole Moments (Debye-Ang^3)
      XXXX   -1491.7539   XXXY     -24.9197   XXYY    -395.7765
      XYYY      36.3827   YYYY    -888.5689   XXXZ      56.0970
      XXYZ      21.3812   XYYZ      -1.4208   YYYZ     -11.5361
      XXZZ    -246.7249   XYZZ      -4.9820   YYZZ    -152.4740
      XZZZ      12.4114   YZZZ      -6.6190   ZZZZ    -141.1309
 -----------------------------------------------------------------
 Calculating analytic gradient of the SCF energy
 Gradient of SCF Energy
            1           2           3           4           5           6
    1   0.0000354   0.0005828   0.0003529   0.0000750  -0.0005157   0.0001650
    2   0.0002697  -0.0001646  -0.0000359   0.0000909   0.0002844  -0.0004078
    3  -0.0008527   0.0006831  -0.0000845   0.0002692  -0.0008588   0.0003795
            7           8           9          10          11          12
    1  -0.0001261   0.0000842   0.0001619  -0.0005780  -0.0000891  -0.0003374
    2  -0.0000039   0.0002779  -0.0000166  -0.0007119   0.0004073   0.0002203
    3  -0.0002906   0.0004818  -0.0000396   0.0007161  -0.0003591  -0.0000075
           13          14          15          16
    1   0.0005123   0.0000421  -0.0001597  -0.0002057
    2   0.0000993  -0.0002184   0.0000508  -0.0001414
    3   0.0003135   0.0001305  -0.0001600  -0.0003208
 Max gradient component =       8.588E-04
 RMS gradient           =       3.593E-04
 Gradient time:  CPU 108.08 s  wall 137.76 s
 Geometry Optimization Parameters
   NAtoms,    NIC,     NZ,  NCons,   NDum,   NFix, NCnnct, MaxDiis
       16     109       0       0       0       0       0       0

 Cartesian Hessian Update
 Hessian Updated using BFGS Update


** GEOMETRY OPTIMIZATION IN DELOCALIZED INTERNAL COORDINATES **
   Searching for a Minimum

   Optimization Cycle:  10

                       Coordinates (Angstroms)
     ATOM                X               Y               Z
      1  C        -0.9192602014   -1.2550732874   -0.1121327062
      2  C        -1.7610973563    0.0195189424    0.1542198435
      3  C         1.0260772713    0.2808682881    0.6379963004
      4  O         0.3084660848    1.3617184976   -0.0122415193
      5  C        -1.0466772830    1.3772564182   -0.0874811563
      6  O        -1.6459947881    2.3624445033   -0.3858817662
      7  O        -2.9081219779   -0.0357983990    0.4881913169
      8  O        -1.4175691321   -2.3046159767   -0.3966426148
      9  H         0.7653063019    0.2822636203    1.7069678100
     10  C         0.6109521655   -1.0703672313    0.0564493763
     11  O         1.3863942385   -1.9461695122   -0.2184874830
     12  C         2.5246580778    0.5594562366    0.5091091903
     13  O         3.0121353437    0.4422930756   -0.8080180615
     14  H         3.0503685498   -0.1084605447    1.2025737145
     15  H         2.6990438606    1.5892148275    0.8236895432
     16  H         3.0664201533   -0.4935981770   -1.0331941748
   Point Group: c1    Number of degrees of freedom:    42


   Energy is   -682.518525859

 Hessian Updated using BFGS Update

 42 Hessian modes will be used to form the next step
  Hessian Eigenvalues:
     0.001302    0.003517    0.006772    0.011777    0.012986    0.017960
     0.020500    0.032778    0.046210    0.050986    0.052360    0.058493
     0.060427    0.088831    0.118555    0.139714    0.168585    0.169741
     0.204516    0.213999    0.225376    0.242844    0.249129    0.250025
     0.251189    0.254957    0.259911    0.295975    0.302038    0.322569
     0.324408    0.327344    0.338347    0.350020    0.441349    0.466030
     0.498289    0.511962    0.902574    0.942484    0.949795    0.953182

 Minimum Search - Taking Simple RFO Step
 Searching for Lamda that Minimizes Along All modes
 Value Taken    Lamda =  -0.00006001
 Step Taken.  Stepsize is  0.138986

                             Maximum     Tolerance    Cnvgd?
         Gradient           0.000540      0.000300      NO
         Displacement       0.081939      0.001200      NO
         Energy change     -0.000063      0.000001      NO


 New Cartesian Coordinates Obtained by Inverse Iteration

 Displacement from previous Coordinates is:  0.153475
 ----------------------------------------------------------------
             Standard Nuclear Orientation (Angstroms)
    I     Atom           X                Y                Z
 ----------------------------------------------------------------
    1      C      -0.9202786902    -1.2520393624    -0.1224889198
    2      C      -1.7578952499     0.0189111648     0.1689518784
    3      C       1.0224227931     0.2828377834     0.6348164283
    4      O       0.3078467974     1.3588600261    -0.0269299787
    5      C      -1.0485659519     1.3755009537    -0.0934872074
    6      O      -1.6489066569     2.3564990752    -0.4030216247
    7      O      -2.8933364118    -0.0372887119     0.5411313280
    8      O      -1.4193964548    -2.2932337503    -0.4354241621
    9      H       0.7557893545     0.2905856219     1.7023002981
   10      C       0.6104210914    -1.0713436955     0.0560886211
   11      O       1.3852932708    -1.9517350692    -0.2041682993
   12      C       2.5212652454     0.5590149867     0.5100407644
   13      O       3.0080908363     0.4428281761    -0.8078674329
   14      H       3.0438604597    -0.1124501567     1.2021107141
   15      H       2.6990919775     1.5872098700     0.8280858735
   16      H       3.0853988978    -0.4932056306    -1.0250206679
 ----------------------------------------------------------------
 Molecular Point Group                 C1    NOp =  1
 Largest Abelian Subgroup              C1    NOp =  1
 Nuclear Repulsion Energy =   704.0832730309 hartrees
 There are       44 alpha and       44 beta electrons
 Applying Cartesian multipole field
    Component          Value
    ---------          -----
     (2,0,0)        1.00000E-11
     (0,2,0)        2.00000E-11
     (0,0,2)       -3.00000E-11
 Nucleus-field energy     =     0.0000000202 hartrees
 Requested basis set is 6-311++G(d,p)
 There are 92 shells and 292 basis functions
 A cutoff of  1.0D-11 yielded   3668 shell pairs
 There are     38025 function pairs (     41084 Cartesian)
 Smallest overlap matrix eigenvalue = 7.73E-06
 Guess MOs from SCF MO coefficient file
 Reading MOs from coefficient file
 Reading MOs from coefficient file
 A restricted hybrid HF-DFT SCF calculation will be
 performed using Pulay DIIS extrapolation
 Exchange:     0.2000 Hartree-Fock + 0.0800 Slater + 0.7200 B88
 Correlation:  0.1900 VWN1RPA + 0.8100 LYP
 Using SG-1 standard quadrature grid
 SCF converges when DIIS error is below 1.0E-08
 Geometry optimization detected.  Setting ReadMinima to 0
 Setting SaveMinima to 0
 ---------------------------------------
  Cycle       Energy         DIIS Error
 ---------------------------------------
    1    -682.5139998291      5.92E-04
    2    -682.5185180856      4.95E-05
    3    -682.5185422593      5.36E-05
    4    -682.5185603159      2.58E-05
    5    -682.5185652689      7.14E-06
    6    -682.5185655421      5.26E-06
    7    -682.5185657839      1.68E-06
    8    -682.5185657943      7.33E-07
    9    -682.5185657816      1.65E-07
   10    -682.5185658213      5.69E-08
   11    -682.5185658289      2.55E-08
   12    -682.5185658378      9.42E-09 Convergence criterion met
 ---------------------------------------
 SCF time:  CPU 258.51 s  wall 322.00 s
 SCF   energy in the final basis set = -682.5185658378
 Total energy in the final basis set = -682.5185658378

 --------------------------------------------------------------

                    Orbital Energies (a.u.)
 --------------------------------------------------------------

 Alpha MOs
 -- Occupied --
-19.224 -19.204 -19.202 -19.202 -19.168 -19.158 -10.357 -10.337
-10.335 -10.334 -10.305 -10.268  -1.166  -1.145  -1.133  -1.116
 -1.086  -1.063  -0.841  -0.803  -0.717  -0.669  -0.656  -0.614
 -0.584  -0.549  -0.536  -0.524  -0.512  -0.508  -0.499  -0.491
 -0.484  -0.465  -0.453  -0.437  -0.426  -0.390  -0.380  -0.366
 -0.356  -0.336  -0.318  -0.292
 -- Virtual --
 -0.181  -0.120  -0.036  -0.033  -0.007  -0.001   0.011   0.024
  0.028   0.036   0.042   0.054   0.059   0.066   0.074   0.079
  0.088   0.089   0.094   0.101   0.106   0.108   0.114   0.121
  0.126   0.132   0.137   0.142   0.149   0.152   0.162   0.171
  0.174   0.180   0.182   0.194   0.203   0.207   0.213   0.217
  0.232   0.233   0.249   0.256   0.266   0.268   0.273   0.276
  0.280   0.289   0.293   0.298   0.309   0.310   0.319   0.322
  0.325   0.336   0.336   0.342   0.344   0.355   0.366   0.379
  0.396   0.400   0.410   0.425   0.437   0.443   0.483   0.501
  0.514   0.529   0.544   0.548   0.555   0.572   0.585   0.593
  0.610   0.637   0.645   0.653   0.670   0.679   0.689   0.695
  0.713   0.727   0.747   0.759   0.816   0.822   0.826   0.850
  0.877   0.901   0.932   0.959   1.024   1.045   1.064   1.079
  1.086   1.093   1.129   1.143   1.144   1.154   1.158   1.172
  1.174   1.186   1.196   1.215   1.221   1.228   1.236   1.243
  1.256   1.267   1.284   1.335   1.393   1.422   1.432   1.448
  1.474   1.499   1.520   1.540   1.550   1.557   1.581   1.599
  1.612   1.633   1.647   1.659   1.672   1.678   1.698   1.717
  1.747   1.773   1.797   1.811   1.826   1.836   1.879   1.900
  1.971   2.001   2.013   2.034   2.046   2.079   2.155   2.191
  2.210   2.261   2.425   2.461   2.469   2.502   2.571   2.590
  2.622   2.641   2.689   2.715   2.738   2.762   2.779   2.800
  2.803   2.816   2.832   2.845   2.856   2.857   2.860   2.894
  2.953   2.956   2.991   3.027   3.044   3.102   3.134   3.152
  3.192   3.209   3.253   3.264   3.295   3.315   3.324   3.342
  3.361   3.438   3.534   3.557   3.594   3.611   3.668   3.733
  3.760   3.841   3.891   3.977   3.993   4.027   4.062   4.119
  4.152   4.245   4.965   4.986   5.010   5.026   5.038   5.064
  5.072   5.121   5.166   5.218   5.284   5.371   5.504   5.582
  5.631   5.696   5.756   5.847  23.720  23.743  23.759  23.784
 23.817  23.818  49.853  49.868  49.896  49.927  49.980  50.010
 --------------------------------------------------------------

          Ground-State Mulliken Net Atomic Charges

     Atom                 Charge (a.u.)
  ----------------------------------------
      1 C                     0.053505
      2 C                     0.285439
      3 C                    -0.050411
      4 O                    -0.000099
      5 C                     0.083347
      6 O                    -0.206969
      7 O                    -0.160668
      8 O                    -0.160158
      9 H                     0.213318
     10 C                     0.141175
     11 O                    -0.199461
     12 C                    -0.429022
     13 O                    -0.221593
     14 H                     0.181148
     15 H                     0.221702
     16 H                     0.248746
  ----------------------------------------
  Sum of atomic charges =     0.000000

 -----------------------------------------------------------------
                    Cartesian Multipole Moments
 -----------------------------------------------------------------
    Charge (ESU x 10^10)
                 0.0000
    Dipole Moment (Debye)
         X       2.9861      Y      -0.8702      Z       2.8576
       Tot       4.2238
    Quadrupole Moments (Debye-Ang)
        XX     -77.5678     XY      -0.0671     YY     -82.5596
        XZ       4.9702     YZ       2.4868     ZZ     -62.8078
    Octopole Moments (Debye-Ang^2)
       XXX      25.6633    XXY     -10.8919    XYY      12.7448
       YYY       4.6628    XXZ       5.8230    XYZ       6.5499
       YYZ      10.8535    XZZ      -0.7399    YZZ      -2.5993
       ZZZ       1.0254
    Hexadecapole Moments (Debye-Ang^3)
      XXXX   -1480.5384   XXXY     -25.5219   XXYY    -394.5902
      XYYY      36.8415   YYYY    -884.6898   XXXZ      57.3625
      XXYZ      21.4394   XYYZ      -1.8691   YYYZ     -11.6640
      XXZZ    -247.6540   XYZZ      -4.9893   YYZZ    -153.0660
      XZZZ      13.5589   YZZZ      -6.6983   ZZZZ    -144.4492
 -----------------------------------------------------------------
 Calculating analytic gradient of the SCF energy
 Gradient of SCF Energy
            1           2           3           4           5           6
    1  -0.0000946   0.0007486   0.0002820   0.0005162  -0.0011081   0.0003040
    2   0.0004423  -0.0004242   0.0001245  -0.0000497   0.0005238  -0.0003390
    3  -0.0003647   0.0002496   0.0003568   0.0000211  -0.0004653   0.0001889
            7           8           9          10          11          12
    1  -0.0002476  -0.0000129   0.0001191  -0.0001553  -0.0001138  -0.0003275
    2   0.0000254   0.0000629   0.0000938  -0.0007152   0.0003620   0.0001171
    3  -0.0000417   0.0002805  -0.0000098   0.0000300  -0.0002066   0.0000357
           13          14          15          16
    1   0.0002108  -0.0000465  -0.0000478  -0.0000264
    2   0.0001289  -0.0002399   0.0000330  -0.0001457
    3   0.0000569   0.0001151  -0.0000504  -0.0001962
 Max gradient component =       1.108E-03
 RMS gradient           =       3.166E-04
 Gradient time:  CPU 108.34 s  wall 131.23 s
 Geometry Optimization Parameters
   NAtoms,    NIC,     NZ,  NCons,   NDum,   NFix, NCnnct, MaxDiis
       16     109       0       0       0       0       0       0

 Cartesian Hessian Update
 Hessian Updated using BFGS Update


** GEOMETRY OPTIMIZATION IN DELOCALIZED INTERNAL COORDINATES **
   Searching for a Minimum

   Optimization Cycle:  11

                       Coordinates (Angstroms)
     ATOM                X               Y               Z
      1  C        -0.9202786902   -1.2520393624   -0.1224889198
      2  C        -1.7578952499    0.0189111648    0.1689518784
      3  C         1.0224227931    0.2828377834    0.6348164283
      4  O         0.3078467974    1.3588600261   -0.0269299787
      5  C        -1.0485659519    1.3755009537   -0.0934872074
      6  O        -1.6489066569    2.3564990752   -0.4030216247
      7  O        -2.8933364118   -0.0372887119    0.5411313280
      8  O        -1.4193964548   -2.2932337503   -0.4354241621
      9  H         0.7557893545    0.2905856219    1.7023002981
     10  C         0.6104210914   -1.0713436955    0.0560886211
     11  O         1.3852932708   -1.9517350692   -0.2041682993
     12  C         2.5212652454    0.5590149867    0.5100407644
     13  O         3.0080908363    0.4428281761   -0.8078674329
     14  H         3.0438604597   -0.1124501567    1.2021107141
     15  H         2.6990919775    1.5872098700    0.8280858735
     16  H         3.0853988978   -0.4932056306   -1.0250206679
   Point Group: c1    Number of degrees of freedom:    42


   Energy is   -682.518565838

 Hessian Updated using BFGS Update

 42 Hessian modes will be used to form the next step
  Hessian Eigenvalues:
     0.001321    0.002894    0.005822    0.012113    0.013125    0.018197
     0.020905    0.032200    0.046361    0.050738    0.051671    0.056848
     0.060432    0.088754    0.118432    0.139723    0.167557    0.170341
     0.203215    0.213931    0.221345    0.242233    0.249071    0.249791
     0.250173    0.255359    0.259735    0.296405    0.301936    0.322512
     0.323979    0.327122    0.336798    0.350119    0.439981    0.465348
     0.498679    0.513831    0.897994    0.943174    0.948692    0.951006

 Minimum Search - Taking Simple RFO Step
 Searching for Lamda that Minimizes Along All modes
 Value Taken    Lamda =  -0.00002855
 Step Taken.  Stepsize is  0.084155

                             Maximum     Tolerance    Cnvgd?
         Gradient           0.000571      0.000300      NO
         Displacement       0.045913      0.001200      NO
         Energy change     -0.000040      0.000001      NO


 New Cartesian Coordinates Obtained by Inverse Iteration

 Displacement from previous Coordinates is:  0.086070
 ----------------------------------------------------------------
             Standard Nuclear Orientation (Angstroms)
    I     Atom           X                Y                Z
 ----------------------------------------------------------------
    1      C      -0.9203265790    -1.2504420079    -0.1298209908
    2      C      -1.7584992895     0.0183789697     0.1705099935
    3      C       1.0212147900     0.2839618149     0.6351875404
    4      O       0.3065770482     1.3579716630    -0.0293384186
    5      C      -1.0498286926     1.3755443817    -0.0909376639
    6      O      -1.6506458348     2.3570442276    -0.3986658175
    7      O      -2.8901127970    -0.0397739152     0.5539052970
    8      O      -1.4177100128    -2.2863060028    -0.4629033187
    9      H       0.7543490133     0.2947687124     1.7026035527
   10      C       0.6100108227    -1.0726986669     0.0619002204
   11      O       1.3837188764    -1.9589141765    -0.1813984224
   12      C       2.5199872587     0.5598651347     0.5067912410
   13      O       3.0002106779     0.4395071785    -0.8133383593
   14      H       3.0453489802    -0.1096193802     1.1980613894
   15      H       2.6997414812     1.5885933282     0.8221345906
   16      H       3.0970655653    -0.4969299797    -1.0195732206
 ----------------------------------------------------------------
 Molecular Point Group                 C1    NOp =  1
 Largest Abelian Subgroup              C1    NOp =  1
 Nuclear Repulsion Energy =   704.0987097097 hartrees
 There are       44 alpha and       44 beta electrons
 Applying Cartesian multipole field
    Component          Value
    ---------          -----
     (2,0,0)        1.00000E-11
     (0,2,0)        2.00000E-11
     (0,0,2)       -3.00000E-11
 Nucleus-field energy     =     0.0000000202 hartrees
 Requested basis set is 6-311++G(d,p)
 There are 92 shells and 292 basis functions
 A cutoff of  1.0D-11 yielded   3668 shell pairs
 There are     38025 function pairs (     41084 Cartesian)
 Smallest overlap matrix eigenvalue = 7.73E-06
 Guess MOs from SCF MO coefficient file
 Reading MOs from coefficient file
 Reading MOs from coefficient file
 A restricted hybrid HF-DFT SCF calculation will be
 performed using Pulay DIIS extrapolation
 Exchange:     0.2000 Hartree-Fock + 0.0800 Slater + 0.7200 B88
 Correlation:  0.1900 VWN1RPA + 0.8100 LYP
 Using SG-1 standard quadrature grid
 SCF converges when DIIS error is below 1.0E-08
 Geometry optimization detected.  Setting ReadMinima to 0
 Setting SaveMinima to 0
 ---------------------------------------
  Cycle       Energy         DIIS Error
 ---------------------------------------
    1    -682.5169440028      3.38E-04
    2    -682.5185697258      3.10E-05
    3    -682.5185799958      2.67E-05
    4    -682.5185834875      1.65E-05
    5    -682.5185856100      4.50E-06
    6    -682.5185857311      2.59E-06
    7    -682.5185857463      8.15E-07
    8    -682.5185857228      2.88E-07
    9    -682.5185856868      1.59E-07
   10    -682.5185856968      2.75E-08
   11    -682.5185857080      1.16E-08
   12    -682.5185857074      5.80E-09 Convergence criterion met
 ---------------------------------------
 SCF time:  CPU 256.12 s  wall 310.92 s
 SCF   energy in the final basis set = -682.5185857074
 Total energy in the final basis set = -682.5185857074

 --------------------------------------------------------------

                    Orbital Energies (a.u.)
 --------------------------------------------------------------

 Alpha MOs
 -- Occupied --
-19.224 -19.204 -19.201 -19.201 -19.168 -19.158 -10.357 -10.336
-10.335 -10.334 -10.304 -10.268  -1.166  -1.145  -1.133  -1.116
 -1.086  -1.064  -0.841  -0.803  -0.717  -0.669  -0.656  -0.613
 -0.584  -0.549  -0.536  -0.524  -0.512  -0.508  -0.499  -0.491
 -0.484  -0.464  -0.453  -0.437  -0.426  -0.389  -0.380  -0.366
 -0.356  -0.336  -0.318  -0.292
 -- Virtual --
 -0.180  -0.120  -0.035  -0.034  -0.007  -0.001   0.011   0.023
  0.028   0.035   0.043   0.054   0.059   0.065   0.074   0.079
  0.088   0.089   0.094   0.101   0.106   0.108   0.114   0.121
  0.126   0.132   0.137   0.142   0.149   0.152   0.162   0.170
  0.174   0.180   0.182   0.194   0.203   0.207   0.212   0.217
  0.233   0.233   0.250   0.256   0.266   0.268   0.273   0.276
  0.280   0.289   0.293   0.298   0.309   0.310   0.319   0.322
  0.325   0.336   0.336   0.342   0.343   0.355   0.366   0.379
  0.395   0.399   0.410   0.426   0.436   0.442   0.483   0.501
  0.515   0.529   0.543   0.548   0.556   0.572   0.585   0.594
  0.610   0.637   0.645   0.654   0.670   0.678   0.687   0.695
  0.712   0.727   0.747   0.758   0.816   0.822   0.825   0.851
  0.877   0.900   0.932   0.960   1.026   1.045   1.064   1.079
  1.086   1.094   1.129   1.143   1.145   1.154   1.157   1.173
  1.174   1.187   1.197   1.215   1.220   1.229   1.235   1.245
  1.256   1.269   1.283   1.337   1.394   1.421   1.432   1.447
  1.472   1.499   1.518   1.540   1.548   1.558   1.581   1.599
  1.611   1.633   1.648   1.658   1.672   1.680   1.697   1.718
  1.747   1.774   1.797   1.812   1.828   1.837   1.879   1.900
  1.972   2.001   2.013   2.035   2.045   2.079   2.156   2.191
  2.210   2.260   2.425   2.462   2.470   2.500   2.572   2.590
  2.623   2.641   2.691   2.715   2.739   2.763   2.780   2.800
  2.803   2.815   2.832   2.845   2.856   2.857   2.860   2.894
  2.952   2.956   2.991   3.027   3.043   3.102   3.134   3.153
  3.192   3.208   3.253   3.264   3.296   3.315   3.324   3.342
  3.360   3.439   3.534   3.557   3.594   3.610   3.669   3.734
  3.761   3.839   3.891   3.977   3.993   4.026   4.062   4.118
  4.150   4.244   4.965   4.988   5.011   5.027   5.037   5.065
  5.073   5.120   5.165   5.218   5.284   5.371   5.505   5.581
  5.631   5.696   5.755   5.848  23.720  23.742  23.760  23.785
 23.817  23.818  49.853  49.868  49.895  49.926  49.980  50.009
 --------------------------------------------------------------

          Ground-State Mulliken Net Atomic Charges

     Atom                 Charge (a.u.)
  ----------------------------------------
      1 C                     0.058473
      2 C                     0.283588
      3 C                    -0.037857
      4 O                    -0.000174
      5 C                     0.084866
      6 O                    -0.207535
      7 O                    -0.160069
      8 O                    -0.160245
      9 H                     0.213852
     10 C                     0.128790
     11 O                    -0.199333
     12 C                    -0.434073
     13 O                    -0.223576
     14 H                     0.181619
     15 H                     0.221739
     16 H                     0.249937
  ----------------------------------------
  Sum of atomic charges =     0.000000

 -----------------------------------------------------------------
                    Cartesian Multipole Moments
 -----------------------------------------------------------------
    Charge (ESU x 10^10)
                 0.0000
    Dipole Moment (Debye)
         X       3.0336      Y      -0.8582      Z       2.8609
       Tot       4.2573
    Quadrupole Moments (Debye-Ang)
        XX     -77.2761     XY      -0.0410     YY     -82.5557
        XZ       4.9463     YZ       2.4600     ZZ     -62.9063
    Octopole Moments (Debye-Ang^2)
       XXX      27.0448    XXY     -10.9329    XYY      12.7582
       YYY       4.7111    XXZ       5.5640    XYZ       6.8027
       YYZ      10.8345    XZZ      -0.6406    YZZ      -2.4927
       ZZZ       1.0549
    Hexadecapole Moments (Debye-Ang^3)
      XXXX   -1472.5276   XXXY     -25.2057   XXYY    -394.0469
      XYYY      37.9755   YYYY    -884.5205   XXXZ      56.8684
      XXYZ      21.2149   XYYZ      -2.4738   YYYZ     -12.3890
      XXZZ    -247.9971   XYZZ      -5.0429   YYZZ    -153.3544
      XZZZ      13.6466   YZZZ      -7.1940   ZZZZ    -145.5962
 -----------------------------------------------------------------
 Calculating analytic gradient of the SCF energy
 Gradient of SCF Energy
            1           2           3           4           5           6
    1  -0.0000055   0.0002930   0.0001212   0.0004815  -0.0007990   0.0002493
    2   0.0002881  -0.0002369   0.0001580  -0.0000455   0.0002850  -0.0001383
    3   0.0001216  -0.0002742   0.0003723  -0.0001258   0.0000257   0.0000374
            7           8           9          10          11          12
    1  -0.0001667  -0.0000984   0.0000008   0.0000842  -0.0000813  -0.0001283
    2   0.0000192  -0.0000770   0.0000957  -0.0004326   0.0001631  -0.0000183
    3   0.0001504   0.0000746  -0.0000393  -0.0002305  -0.0001505   0.0000252
           13          14          15          16
    1  -0.0000514  -0.0000370   0.0000875   0.0000501
    2   0.0000939  -0.0001113  -0.0000110  -0.0000323
    3  -0.0000323   0.0000255   0.0000195   0.0000006
 Max gradient component =       7.990E-04
 RMS gradient           =       2.035E-04
 Gradient time:  CPU 108.30 s  wall 129.84 s
 Geometry Optimization Parameters
   NAtoms,    NIC,     NZ,  NCons,   NDum,   NFix, NCnnct, MaxDiis
       16     109       0       0       0       0       0       0

 Cartesian Hessian Update
 Hessian Updated using BFGS Update


** GEOMETRY OPTIMIZATION IN DELOCALIZED INTERNAL COORDINATES **
   Searching for a Minimum

   Optimization Cycle:  12

                       Coordinates (Angstroms)
     ATOM                X               Y               Z
      1  C        -0.9203265790   -1.2504420079   -0.1298209908
      2  C        -1.7584992895    0.0183789697    0.1705099935
      3  C         1.0212147900    0.2839618149    0.6351875404
      4  O         0.3065770482    1.3579716630   -0.0293384186
      5  C        -1.0498286926    1.3755443817   -0.0909376639
      6  O        -1.6506458348    2.3570442276   -0.3986658175
      7  O        -2.8901127970   -0.0397739152    0.5539052970
      8  O        -1.4177100128   -2.2863060028   -0.4629033187
      9  H         0.7543490133    0.2947687124    1.7026035527
     10  C         0.6100108227   -1.0726986669    0.0619002204
     11  O         1.3837188764   -1.9589141765   -0.1813984224
     12  C         2.5199872587    0.5598651347    0.5067912410
     13  O         3.0002106779    0.4395071785   -0.8133383593
     14  H         3.0453489802   -0.1096193802    1.1980613894
     15  H         2.6997414812    1.5885933282    0.8221345906
     16  H         3.0970655653   -0.4969299797   -1.0195732206
   Point Group: c1    Number of degrees of freedom:    42


   Energy is   -682.518585707

 Hessian Updated using BFGS Update

 42 Hessian modes will be used to form the next step
  Hessian Eigenvalues:
     0.001132    0.002547    0.004882    0.011410    0.012925    0.018266
     0.020693    0.033242    0.046613    0.050895    0.052791    0.058422
     0.060431    0.087735    0.118902    0.138405    0.168572    0.170123
     0.202115    0.213623    0.223123    0.238667    0.248916    0.249411
     0.252152    0.255265    0.261414    0.293620    0.301358    0.322658
     0.324041    0.327125    0.335162    0.348819    0.438442    0.465226
     0.499945    0.503371    0.899338    0.939363    0.946430    0.950331

 Minimum Search - Taking Simple RFO Step
 Searching for Lamda that Minimizes Along All modes
 Value Taken    Lamda =  -0.00002259
 Step Taken.  Stepsize is  0.093675

                             Maximum     Tolerance    Cnvgd?
         Gradient           0.000333      0.000300      NO
         Displacement       0.056423      0.001200      NO
         Energy change     -0.000020      0.000001      NO


 New Cartesian Coordinates Obtained by Inverse Iteration

 Displacement from previous Coordinates is:  0.113178
 ----------------------------------------------------------------
             Standard Nuclear Orientation (Angstroms)
    I     Atom           X                Y                Z
 ----------------------------------------------------------------
    1      C      -0.9189758297    -1.2475929991    -0.1402731066
    2      C      -1.7584620433     0.0175857578     0.1731003839
    3      C       1.0207362710     0.2853310676     0.6368311776
    4      O       0.3046271007     1.3582782273    -0.0277435907
    5      C      -1.0512357648     1.3759873969    -0.0847437511
    6      O      -1.6537588294     2.3577265791    -0.3896759267
    7      O      -2.8878421261    -0.0443102109     0.5622064998
    8      O      -1.4129551468    -2.2761116032    -0.5001343271
    9      H       0.7561065455     0.2978267123     1.7048999042
   10      C       0.6101364010    -1.0733761783     0.0694583613
   11      O       1.3823994223    -1.9665052287    -0.1526396340
   12      C       2.5190640738     0.5617856032     0.5019242108
   13      O       2.9926204330     0.4294906061    -0.8196176566
   14      H       3.0486766299    -0.1003464339     1.1964877806
   15      H       2.6984344507     1.5934367822     0.8078420789
   16      H       3.1015297206    -0.5082547969    -1.0128047912
 ----------------------------------------------------------------
 Molecular Point Group                 C1    NOp =  1
 Largest Abelian Subgroup              C1    NOp =  1
 Nuclear Repulsion Energy =   704.1676470610 hartrees
 There are       44 alpha and       44 beta electrons
 Applying Cartesian multipole field
    Component          Value
    ---------          -----
     (2,0,0)        1.00000E-11
     (0,2,0)        2.00000E-11
     (0,0,2)       -3.00000E-11
 Nucleus-field energy     =     0.0000000201 hartrees
 Requested basis set is 6-311++G(d,p)
 There are 92 shells and 292 basis functions
 A cutoff of  1.0D-11 yielded   3670 shell pairs
 There are     38030 function pairs (     41089 Cartesian)
 Smallest overlap matrix eigenvalue = 7.75E-06
 Guess MOs from SCF MO coefficient file
 Reading MOs from coefficient file
 Reading MOs from coefficient file
 A restricted hybrid HF-DFT SCF calculation will be
 performed using Pulay DIIS extrapolation
 Exchange:     0.2000 Hartree-Fock + 0.0800 Slater + 0.7200 B88
 Correlation:  0.1900 VWN1RPA + 0.8100 LYP
 Using SG-1 standard quadrature grid
 SCF converges when DIIS error is below 1.0E-08
 Geometry optimization detected.  Setting ReadMinima to 0
 Setting SaveMinima to 0
 ---------------------------------------
  Cycle       Energy         DIIS Error
 ---------------------------------------
    1    -682.5173035362      4.12E-04
    2    -682.5185782537      3.50E-05
    3    -682.5185903965      3.61E-05
    4    -682.5185975318      2.01E-05
    5    -682.5186004912      4.84E-06
    6    -682.5186007138      2.83E-06
    7    -682.5186007207      1.35E-06
    8    -682.5186007011      3.50E-07
    9    -682.5186006550      1.57E-07
   10    -682.5186006561      3.52E-08
   11    -682.5186006635      2.20E-08
   12    -682.5186006674      5.17E-09 Convergence criterion met
 ---------------------------------------
 SCF time:  CPU 259.07 s  wall 323.65 s
 SCF   energy in the final basis set = -682.5186006674
 Total energy in the final basis set = -682.5186006674

 --------------------------------------------------------------

                    Orbital Energies (a.u.)
 --------------------------------------------------------------

 Alpha MOs
 -- Occupied --
-19.224 -19.204 -19.201 -19.201 -19.168 -19.159 -10.357 -10.336
-10.335 -10.334 -10.304 -10.268  -1.166  -1.145  -1.133  -1.116
 -1.086  -1.064  -0.841  -0.803  -0.717  -0.669  -0.656  -0.613
 -0.583  -0.549  -0.536  -0.525  -0.511  -0.508  -0.498  -0.491
 -0.484  -0.464  -0.453  -0.437  -0.425  -0.389  -0.381  -0.366
 -0.356  -0.336  -0.318  -0.291
 -- Virtual --
 -0.180  -0.119  -0.035  -0.034  -0.008  -0.001   0.011   0.022
  0.028   0.035   0.043   0.054   0.059   0.065   0.074   0.079
  0.087   0.089   0.093   0.101   0.106   0.108   0.114   0.121
  0.126   0.132   0.137   0.142   0.148   0.152   0.162   0.170
  0.174   0.180   0.183   0.195   0.203   0.207   0.212   0.217
  0.233   0.234   0.251   0.256   0.266   0.268   0.273   0.276
  0.279   0.289   0.293   0.298   0.309   0.311   0.319   0.322
  0.325   0.336   0.336   0.343   0.343   0.355   0.366   0.379
  0.395   0.398   0.409   0.426   0.435   0.441   0.484   0.500
  0.515   0.529   0.542   0.548   0.557   0.572   0.584   0.594
  0.610   0.638   0.645   0.654   0.669   0.677   0.686   0.694
  0.712   0.727   0.747   0.757   0.815   0.822   0.824   0.851
  0.877   0.898   0.932   0.961   1.029   1.046   1.064   1.078
  1.087   1.095   1.128   1.143   1.146   1.155   1.157   1.173
  1.174   1.188   1.198   1.215   1.219   1.229   1.235   1.247
  1.256   1.270   1.283   1.338   1.394   1.419   1.432   1.446
  1.471   1.500   1.517   1.541   1.547   1.559   1.580   1.598
  1.611   1.634   1.647   1.658   1.671   1.682   1.697   1.721
  1.748   1.774   1.797   1.813   1.830   1.838   1.879   1.899
  1.972   2.002   2.013   2.035   2.044   2.078   2.157   2.192
  2.209   2.259   2.425   2.462   2.470   2.497   2.573   2.591
  2.623   2.642   2.692   2.715   2.739   2.763   2.781   2.800
  2.803   2.815   2.832   2.845   2.856   2.858   2.860   2.894
  2.952   2.956   2.992   3.027   3.043   3.102   3.136   3.153
  3.193   3.208   3.253   3.264   3.296   3.315   3.324   3.341
  3.359   3.439   3.534   3.558   3.593   3.609   3.669   3.735
  3.762   3.838   3.890   3.976   3.994   4.026   4.063   4.118
  4.149   4.244   4.965   4.989   5.011   5.028   5.037   5.066
  5.073   5.119   5.165   5.218   5.284   5.372   5.507   5.579
  5.631   5.696   5.755   5.849  23.720  23.741  23.760  23.786
 23.817  23.819  49.853  49.869  49.895  49.926  49.979  50.008
 --------------------------------------------------------------

          Ground-State Mulliken Net Atomic Charges

     Atom                 Charge (a.u.)
  ----------------------------------------
      1 C                     0.064500
      2 C                     0.284159
      3 C                    -0.025951
      4 O                    -0.001396
      5 C                     0.086120
      6 O                    -0.208133
      7 O                    -0.160392
      8 O                    -0.160183
      9 H                     0.214856
     10 C                     0.113928
     11 O                    -0.198806
     12 C                    -0.438490
     13 O                    -0.224910
     14 H                     0.182223
     15 H                     0.221835
     16 H                     0.250640
  ----------------------------------------
  Sum of atomic charges =     0.000000

 -----------------------------------------------------------------
                    Cartesian Multipole Moments
 -----------------------------------------------------------------
    Charge (ESU x 10^10)
                 0.0000
    Dipole Moment (Debye)
         X       3.0719      Y      -0.8392      Z       2.8735
       Tot       4.2893
    Quadrupole Moments (Debye-Ang)
        XX     -77.0778     XY       0.0361     YY     -82.5085
        XZ       4.9035     YZ       2.4031     ZZ     -63.0119
    Octopole Moments (Debye-Ang^2)
       XXX      28.0150    XXY     -10.8622    XYY      12.8067
       YYY       4.7027    XXZ       5.4742    XYZ       7.1135
       YYZ      10.7410    XZZ      -0.6137    YZZ      -2.3304
       ZZZ       1.1082
    Hexadecapole Moments (Debye-Ang^3)
      XXXX   -1466.3712   XXXY     -23.8751   XXYY    -393.0489
      XYYY      39.9042   YYYY    -883.6162   XXXZ      56.3931
      XXYZ      20.6675   XYYZ      -3.4152   YYYZ     -13.8474
      XXZZ    -248.5203   XYZZ      -5.0303   YYZZ    -153.6268
      XZZZ      13.4729   YZZZ      -8.2976   ZZZZ    -146.8560
 -----------------------------------------------------------------
 Calculating analytic gradient of the SCF energy
 Gradient of SCF Energy
            1           2           3           4           5           6
    1  -0.0000655   0.0000037  -0.0000074   0.0001855  -0.0001525   0.0000078
    2  -0.0000206   0.0001215   0.0000492  -0.0000533  -0.0000945   0.0001715
    3   0.0003024  -0.0001963   0.0002875  -0.0002459   0.0003855  -0.0001531
            7           8           9          10          11          12
    1  -0.0000255  -0.0000870  -0.0000964   0.0003204  -0.0000271   0.0000091
    2   0.0000094  -0.0001538   0.0000300   0.0000932  -0.0000723  -0.0000700
    3   0.0000861  -0.0000930  -0.0000014  -0.0003666  -0.0000829  -0.0000197
           13          14          15          16
    1  -0.0002243  -0.0000147   0.0001076   0.0000665
    2  -0.0000258   0.0000204  -0.0000356   0.0000308
    3  -0.0000616  -0.0000422   0.0001089   0.0000923
 Max gradient component =       3.855E-04
 RMS gradient           =       1.432E-04
 Gradient time:  CPU 109.11 s  wall 137.90 s
 Geometry Optimization Parameters
   NAtoms,    NIC,     NZ,  NCons,   NDum,   NFix, NCnnct, MaxDiis
       16     109       0       0       0       0       0       0

 Cartesian Hessian Update
 Hessian Updated using BFGS Update


** GEOMETRY OPTIMIZATION IN DELOCALIZED INTERNAL COORDINATES **
   Searching for a Minimum

   Optimization Cycle:  13

                       Coordinates (Angstroms)
     ATOM                X               Y               Z
      1  C        -0.9189758297   -1.2475929991   -0.1402731066
      2  C        -1.7584620433    0.0175857578    0.1731003839
      3  C         1.0207362710    0.2853310676    0.6368311776
      4  O         0.3046271007    1.3582782273   -0.0277435907
      5  C        -1.0512357648    1.3759873969   -0.0847437511
      6  O        -1.6537588294    2.3577265791   -0.3896759267
      7  O        -2.8878421261   -0.0443102109    0.5622064998
      8  O        -1.4129551468   -2.2761116032   -0.5001343271
      9  H         0.7561065455    0.2978267123    1.7048999042
     10  C         0.6101364010   -1.0733761783    0.0694583613
     11  O         1.3823994223   -1.9665052287   -0.1526396340
     12  C         2.5190640738    0.5617856032    0.5019242108
     13  O         2.9926204330    0.4294906061   -0.8196176566
     14  H         3.0486766299   -0.1003464339    1.1964877806
     15  H         2.6984344507    1.5934367822    0.8078420789
     16  H         3.1015297206   -0.5082547969   -1.0128047912
   Point Group: c1    Number of degrees of freedom:    42


   Energy is   -682.518600667

 Hessian Updated using BFGS Update

 42 Hessian modes will be used to form the next step
  Hessian Eigenvalues:
     0.001063    0.001990    0.004267    0.009773    0.013211    0.018645
     0.020901    0.033157    0.046699    0.050884    0.053185    0.059301
     0.060477    0.087756    0.118917    0.138913    0.169133    0.170054
     0.203367    0.214138    0.230033    0.238925    0.249285    0.249582
     0.252647    0.255351    0.260994    0.291940    0.301114    0.322651
     0.324511    0.327241    0.339686    0.350162    0.438671    0.467310
     0.497640    0.504010    0.905665    0.940594    0.950075    0.952349

 Minimum Search - Taking Simple RFO Step
 Searching for Lamda that Minimizes Along All modes
 Value Taken    Lamda =  -0.00001702
 Step Taken.  Stepsize is  0.084674

                             Maximum     Tolerance    Cnvgd?
         Gradient           0.000231      0.000300     YES
         Displacement       0.038178      0.001200      NO
         Energy change     -0.000015      0.000001      NO


 New Cartesian Coordinates Obtained by Inverse Iteration

 Displacement from previous Coordinates is:  0.118753
 ----------------------------------------------------------------
             Standard Nuclear Orientation (Angstroms)
    I     Atom           X                Y                Z
 ----------------------------------------------------------------
    1      C      -0.9169721451    -1.2451300322    -0.1501289361
    2      C      -1.7602406097     0.0164502108     0.1675311687
    3      C       1.0214317840     0.2865798113     0.6400726397
    4      O       0.3024580505     1.3596163192    -0.0208222297
    5      C      -1.0527290694     1.3770306346    -0.0766067195
    6      O      -1.6564841044     2.3613324421    -0.3714217512
    7      O      -2.8905456715    -0.0496747143     0.5530383799
    8      O      -1.4063139420    -2.2687379648    -0.5296066551
    9      H       0.7627683628     0.3008118502     1.7096443394
   10      C       0.6095741024    -1.0746474131     0.0811793822
   11      O       1.3801780276    -1.9745790259    -0.1186122311
   12      C       2.5192665289     0.5634731082     0.4955681358
   13      O       2.9854410365     0.4201696974    -0.8276225104
   14      H       3.0541719654    -0.0912879682     1.1927865443
   15      H       2.6980472256     1.5982205426     0.7911363228
   16      H       3.1010497667    -0.5186762165    -1.0110182666
 ----------------------------------------------------------------
 Molecular Point Group                 C1    NOp =  1
 Largest Abelian Subgroup              C1    NOp =  1
 Nuclear Repulsion Energy =   704.1453360613 hartrees
 There are       44 alpha and       44 beta electrons
 Applying Cartesian multipole field
    Component          Value
    ---------          -----
     (2,0,0)        1.00000E-11
     (0,2,0)        2.00000E-11
     (0,0,2)       -3.00000E-11
 Nucleus-field energy     =     0.0000000201 hartrees
 Requested basis set is 6-311++G(d,p)
 There are 92 shells and 292 basis functions
 A cutoff of  1.0D-11 yielded   3670 shell pairs
 There are     38030 function pairs (     41089 Cartesian)
 Smallest overlap matrix eigenvalue = 7.81E-06
 Guess MOs from SCF MO coefficient file
 Reading MOs from coefficient file
 Reading MOs from coefficient file
 A restricted hybrid HF-DFT SCF calculation will be
 performed using Pulay DIIS extrapolation
 Exchange:     0.2000 Hartree-Fock + 0.0800 Slater + 0.7200 B88
 Correlation:  0.1900 VWN1RPA + 0.8100 LYP
 Using SG-1 standard quadrature grid
 SCF converges when DIIS error is below 1.0E-08
 Geometry optimization detected.  Setting ReadMinima to 0
 Setting SaveMinima to 0
 ---------------------------------------
  Cycle       Energy         DIIS Error
 ---------------------------------------
    1    -682.5173869321      3.89E-04
    2    -682.5185926631      3.20E-05
    3    -682.5186016902      3.56E-05
    4    -682.5186092786      1.75E-05
    5    -682.5186113923      4.47E-06
    6    -682.5186116845      2.89E-06
    7    -682.5186116940      1.25E-06
    8    -682.5186116475      3.24E-07
    9    -682.5186116091      1.29E-07
   10    -682.5186115616      4.75E-08
   11    -682.5186115750      2.85E-08
   12    -682.5186115785      7.80E-09 Convergence criterion met
 ---------------------------------------
 SCF time:  CPU 257.07 s  wall 322.53 s
 SCF   energy in the final basis set = -682.5186115785
 Total energy in the final basis set = -682.5186115785

 --------------------------------------------------------------

                    Orbital Energies (a.u.)
 --------------------------------------------------------------

 Alpha MOs
 -- Occupied --
-19.224 -19.204 -19.201 -19.201 -19.168 -19.159 -10.357 -10.336
-10.335 -10.334 -10.304 -10.268  -1.166  -1.144  -1.132  -1.115
 -1.086  -1.064  -0.841  -0.803  -0.717  -0.669  -0.656  -0.613
 -0.583  -0.550  -0.536  -0.525  -0.511  -0.508  -0.498  -0.491
 -0.484  -0.464  -0.452  -0.438  -0.425  -0.389  -0.381  -0.366
 -0.356  -0.336  -0.318  -0.291
 -- Virtual --
 -0.180  -0.119  -0.034  -0.034  -0.008  -0.001   0.011   0.022
  0.027   0.034   0.043   0.054   0.059   0.065   0.075   0.080
  0.087   0.089   0.093   0.101   0.106   0.108   0.114   0.121
  0.126   0.132   0.137   0.142   0.148   0.152   0.162   0.170
  0.174   0.180   0.183   0.195   0.203   0.207   0.212   0.217
  0.233   0.234   0.252   0.256   0.266   0.269   0.273   0.276
  0.279   0.290   0.293   0.298   0.309   0.311   0.319   0.321
  0.325   0.336   0.336   0.342   0.344   0.355   0.366   0.378
  0.395   0.397   0.409   0.427   0.434   0.441   0.485   0.500
  0.516   0.529   0.541   0.548   0.557   0.571   0.584   0.595
  0.610   0.638   0.645   0.654   0.669   0.676   0.686   0.694
  0.713   0.727   0.747   0.757   0.815   0.822   0.824   0.850
  0.877   0.897   0.930   0.962   1.033   1.048   1.064   1.077
  1.087   1.095   1.128   1.142   1.146   1.155   1.157   1.173
  1.174   1.188   1.198   1.215   1.218   1.230   1.235   1.248
  1.255   1.270   1.282   1.339   1.394   1.416   1.432   1.446
  1.470   1.500   1.516   1.541   1.546   1.561   1.580   1.598
  1.609   1.634   1.647   1.660   1.672   1.684   1.697   1.722
  1.748   1.774   1.797   1.813   1.831   1.838   1.879   1.897
  1.973   2.002   2.012   2.035   2.042   2.078   2.158   2.193
  2.208   2.259   2.426   2.463   2.471   2.494   2.574   2.591
  2.622   2.642   2.692   2.715   2.740   2.763   2.782   2.800
  2.803   2.814   2.832   2.846   2.856   2.859   2.861   2.895
  2.951   2.956   2.992   3.026   3.043   3.102   3.137   3.153
  3.193   3.209   3.253   3.264   3.296   3.315   3.325   3.341
  3.359   3.439   3.534   3.558   3.593   3.609   3.670   3.735
  3.761   3.839   3.889   3.976   3.994   4.025   4.064   4.118
  4.148   4.244   4.964   4.990   5.011   5.029   5.037   5.066
  5.073   5.119   5.165   5.218   5.283   5.372   5.509   5.579
  5.630   5.697   5.754   5.850  23.721  23.741  23.761  23.786
 23.817  23.818  49.853  49.869  49.895  49.926  49.979  50.008
 --------------------------------------------------------------

          Ground-State Mulliken Net Atomic Charges

     Atom                 Charge (a.u.)
  ----------------------------------------
      1 C                     0.067408
      2 C                     0.287875
      3 C                    -0.016989
      4 O                    -0.003680
      5 C                     0.086295
      6 O                    -0.208445
      7 O                    -0.160513
      8 O                    -0.160003
      9 H                     0.215814
     10 C                     0.100975
     11 O                    -0.197747
     12 C                    -0.441355
     13 O                    -0.225632
     14 H                     0.183079
     15 H                     0.222022
     16 H                     0.250895
  ----------------------------------------
  Sum of atomic charges =     0.000000

 -----------------------------------------------------------------
                    Cartesian Multipole Moments
 -----------------------------------------------------------------
    Charge (ESU x 10^10)
                 0.0000
    Dipole Moment (Debye)
         X       3.1012      Y      -0.8230      Z       2.8672
       Tot       4.3030
    Quadrupole Moments (Debye-Ang)
        XX     -76.9431     XY       0.1267     YY     -82.5232
        XZ       4.8271     YZ       2.3426     ZZ     -63.0459
    Octopole Moments (Debye-Ang^2)
       XXX      28.8925    XXY     -10.7484    XYY      12.9069
       YYY       4.6726    XXZ       5.4746    XYZ       7.4751
       YYZ      10.4132    XZZ      -0.6931    YZZ      -2.1760
       ZZZ       1.0663
    Hexadecapole Moments (Debye-Ang^3)
      XXXX   -1463.0442   XXXY     -22.3719   XXYY    -392.5115
      XYYY      41.8814   YYYY    -884.6032   XXXZ      55.0714
      XXYZ      20.1448   XYYZ      -4.3838   YYYZ     -15.2615
      XXZZ    -248.6863   XYZZ      -5.0787   YYZZ    -153.7682
      XZZZ      12.6538   YZZZ      -9.3323   ZZZZ    -147.0895
 -----------------------------------------------------------------
 Calculating analytic gradient of the SCF energy
 Gradient of SCF Energy
            1           2           3           4           5           6
    1   0.0001183  -0.0004869  -0.0000412  -0.0001544   0.0005426  -0.0001583
    2  -0.0002180   0.0003405  -0.0000394   0.0000202  -0.0003847   0.0002460
    3   0.0001719  -0.0003341   0.0000124  -0.0001905   0.0004677  -0.0001251
            7           8           9          10          11          12
    1   0.0000857  -0.0000662  -0.0001620   0.0002442   0.0000034   0.0001005
    2   0.0000053  -0.0000162  -0.0000363   0.0002479  -0.0001589  -0.0000928
    3   0.0001364  -0.0000480  -0.0000110  -0.0000971  -0.0000642  -0.0000357
           13          14          15          16
    1  -0.0002105   0.0000338   0.0001082   0.0000428
    2   0.0000014   0.0000705  -0.0000350   0.0000496
    3  -0.0000531  -0.0000458   0.0000975   0.0001188
 Max gradient component =       5.426E-04
 RMS gradient           =       1.892E-04
 Gradient time:  CPU 107.80 s  wall 135.54 s
 Geometry Optimization Parameters
   NAtoms,    NIC,     NZ,  NCons,   NDum,   NFix, NCnnct, MaxDiis
       16     109       0       0       0       0       0       0

 Cartesian Hessian Update
 Hessian Updated using BFGS Update


** GEOMETRY OPTIMIZATION IN DELOCALIZED INTERNAL COORDINATES **
   Searching for a Minimum

   Optimization Cycle:  14

                       Coordinates (Angstroms)
     ATOM                X               Y               Z
      1  C        -0.9169721451   -1.2451300322   -0.1501289361
      2  C        -1.7602406097    0.0164502108    0.1675311687
      3  C         1.0214317840    0.2865798113    0.6400726397
      4  O         0.3024580505    1.3596163192   -0.0208222297
      5  C        -1.0527290694    1.3770306346   -0.0766067195
      6  O        -1.6564841044    2.3613324421   -0.3714217512
      7  O        -2.8905456715   -0.0496747143    0.5530383799
      8  O        -1.4063139420   -2.2687379648   -0.5296066551
      9  H         0.7627683628    0.3008118502    1.7096443394
     10  C         0.6095741024   -1.0746474131    0.0811793822
     11  O         1.3801780276   -1.9745790259   -0.1186122311
     12  C         2.5192665289    0.5634731082    0.4955681358
     13  O         2.9854410365    0.4201696974   -0.8276225104
     14  H         3.0541719654   -0.0912879682    1.1927865443
     15  H         2.6980472256    1.5982205426    0.7911363228
     16  H         3.1010497667   -0.5186762165   -1.0110182666
   Point Group: c1    Number of degrees of freedom:    42


   Energy is   -682.518611579

 Hessian Updated using BFGS Update

 42 Hessian modes will be used to form the next step
  Hessian Eigenvalues:
     0.000942    0.001854    0.003812    0.008450    0.013768    0.019495
     0.020764    0.033368    0.046546    0.051232    0.052300    0.058159
     0.060417    0.089077    0.118938    0.139221    0.168770    0.171628
     0.203518    0.214282    0.225031    0.240550    0.249330    0.249818
     0.253553    0.259190    0.260732    0.294331    0.301072    0.322651
     0.324265    0.327306    0.339246    0.351705    0.439463    0.467102
     0.498954    0.510556    0.901541    0.942531    0.949914    0.953338

 Minimum Search - Taking Simple RFO Step
 Searching for Lamda that Minimizes Along All modes
 Value Taken    Lamda =  -0.00000940
 Step Taken.  Stepsize is  0.059354

                             Maximum     Tolerance    Cnvgd?
         Gradient           0.000297      0.000300     YES
         Displacement       0.025632      0.001200      NO
         Energy change     -0.000011      0.000001      NO


 New Cartesian Coordinates Obtained by Inverse Iteration

 Displacement from previous Coordinates is:  0.083957
 ----------------------------------------------------------------
             Standard Nuclear Orientation (Angstroms)
    I     Atom           X                Y                Z
 ----------------------------------------------------------------
    1      C      -0.9150276239    -1.2431298593    -0.1560183937
    2      C      -1.7604215079     0.0152512356     0.1660004264
    3      C       1.0221877313     0.2879143234     0.6431611163
    4      O       0.3007278266     1.3613403391    -0.0143694361
    5      C      -1.0542880774     1.3777741556    -0.0706765291
    6      O      -1.6591144227     2.3628378705    -0.3605649052
    7      O      -2.8927844499    -0.0541913594     0.5448121219
    8      O      -1.4005298981    -2.2625677395    -0.5513201567
    9      H       0.7695086372     0.3030779485     1.7141637675
   10      C       0.6093443504    -1.0746971800     0.0889668243
   11      O       1.3792809718    -1.9780380235    -0.0977664474
   12      C       2.5195153122     0.5646247981     0.4913675387
   13      O       2.9820582386     0.4116773083    -0.8321643060
   14      H       3.0571855599    -0.0844336443     1.1917260607
   15      H       2.6975660464     1.6019260295     0.7780457689
   16      H       3.0958926137    -0.5284149210    -1.0102458373
 ----------------------------------------------------------------
 Molecular Point Group                 C1    NOp =  1
 Largest Abelian Subgroup              C1    NOp =  1
 Nuclear Repulsion Energy =   704.1637109157 hartrees
 There are       44 alpha and       44 beta electrons
 Applying Cartesian multipole field
    Component          Value
    ---------          -----
     (2,0,0)        1.00000E-11
     (0,2,0)        2.00000E-11
     (0,0,2)       -3.00000E-11
 Nucleus-field energy     =     0.0000000201 hartrees
 Requested basis set is 6-311++G(d,p)
 There are 92 shells and 292 basis functions
 A cutoff of  1.0D-11 yielded   3668 shell pairs
 There are     37990 function pairs (     41041 Cartesian)
 Smallest overlap matrix eigenvalue = 7.86E-06
 Guess MOs from SCF MO coefficient file
 Reading MOs from coefficient file
 Reading MOs from coefficient file
 A restricted hybrid HF-DFT SCF calculation will be
 performed using Pulay DIIS extrapolation
 Exchange:     0.2000 Hartree-Fock + 0.0800 Slater + 0.7200 B88
 Correlation:  0.1900 VWN1RPA + 0.8100 LYP
 Using SG-1 standard quadrature grid
 SCF converges when DIIS error is below 1.0E-08
 Geometry optimization detected.  Setting ReadMinima to 0
 Setting SaveMinima to 0
 ---------------------------------------
  Cycle       Energy         DIIS Error
 ---------------------------------------
    1    -682.5182773294      2.71E-04
    2    -682.5186089705      2.00E-05
    3    -682.5186149471      1.76E-05
    4    -682.5186164255      1.02E-05
    5    -682.5186173006      2.96E-06
    6    -682.5186174466      1.58E-06
    7    -682.5186174739      5.10E-07
    8    -682.5186174277      1.88E-07
    9    -682.5186174305      8.79E-08
   10    -682.5186174272      1.55E-08
   11    -682.5186174317      8.22E-09 Convergence criterion met
 ---------------------------------------
 SCF time:  CPU 235.53 s  wall 291.99 s
 SCF   energy in the final basis set = -682.5186174317
 Total energy in the final basis set = -682.5186174317

 --------------------------------------------------------------

                    Orbital Energies (a.u.)
 --------------------------------------------------------------

 Alpha MOs
 -- Occupied --
-19.224 -19.204 -19.201 -19.201 -19.168 -19.159 -10.357 -10.336
-10.335 -10.334 -10.304 -10.268  -1.166  -1.145  -1.132  -1.115
 -1.086  -1.064  -0.841  -0.803  -0.717  -0.669  -0.656  -0.614
 -0.583  -0.550  -0.536  -0.525  -0.511  -0.508  -0.498  -0.491
 -0.484  -0.464  -0.452  -0.438  -0.425  -0.389  -0.381  -0.366
 -0.356  -0.336  -0.318  -0.291
 -- Virtual --
 -0.180  -0.119  -0.034  -0.033  -0.008  -0.001   0.011   0.022
  0.027   0.034   0.043   0.054   0.059   0.065   0.075   0.080
  0.087   0.089   0.093   0.101   0.106   0.108   0.114   0.121
  0.126   0.132   0.137   0.142   0.148   0.152   0.162   0.170
  0.173   0.180   0.184   0.195   0.203   0.207   0.212   0.218
  0.233   0.234   0.253   0.256   0.266   0.269   0.274   0.276
  0.279   0.290   0.293   0.298   0.309   0.311   0.319   0.321
  0.326   0.336   0.336   0.342   0.344   0.355   0.366   0.378
  0.394   0.397   0.409   0.427   0.434   0.440   0.486   0.499
  0.516   0.529   0.541   0.548   0.556   0.571   0.583   0.596
  0.610   0.637   0.645   0.654   0.668   0.676   0.686   0.693
  0.713   0.728   0.747   0.758   0.815   0.822   0.823   0.850
  0.876   0.896   0.929   0.962   1.035   1.049   1.064   1.077
  1.087   1.095   1.128   1.143   1.146   1.155   1.157   1.173
  1.174   1.188   1.199   1.215   1.219   1.229   1.234   1.248
  1.255   1.270   1.281   1.339   1.394   1.414   1.431   1.446
  1.470   1.500   1.516   1.542   1.546   1.562   1.580   1.597
  1.609   1.635   1.647   1.660   1.672   1.685   1.698   1.723
  1.749   1.774   1.797   1.813   1.831   1.839   1.879   1.897
  1.973   2.003   2.011   2.035   2.041   2.077   2.159   2.194
  2.208   2.259   2.426   2.463   2.471   2.492   2.574   2.590
  2.621   2.641   2.691   2.716   2.740   2.763   2.783   2.800
  2.803   2.813   2.832   2.846   2.857   2.859   2.861   2.895
  2.951   2.955   2.992   3.026   3.043   3.102   3.138   3.153
  3.193   3.210   3.252   3.263   3.295   3.314   3.325   3.341
  3.358   3.440   3.535   3.558   3.593   3.609   3.671   3.735
  3.761   3.840   3.888   3.975   3.995   4.026   4.064   4.119
  4.148   4.244   4.964   4.990   5.010   5.029   5.037   5.066
  5.073   5.118   5.165   5.218   5.283   5.371   5.509   5.578
  5.630   5.698   5.754   5.851  23.721  23.741  23.761  23.787
 23.817  23.818  49.853  49.869  49.895  49.926  49.979  50.009
 --------------------------------------------------------------

          Ground-State Mulliken Net Atomic Charges

     Atom                 Charge (a.u.)
  ----------------------------------------
      1 C                     0.068730
      2 C                     0.292177
      3 C                    -0.013067
      4 O                    -0.005985
      5 C                     0.085769
      6 O                    -0.208360
      7 O                    -0.161370
      8 O                    -0.159705
      9 H                     0.216589
     10 C                     0.093893
     11 O                    -0.197002
     12 C                    -0.442522
     13 O                    -0.225613
     14 H                     0.183572
     15 H                     0.222159
     16 H                     0.250734
  ----------------------------------------
  Sum of atomic charges =     0.000000

 -----------------------------------------------------------------
                    Cartesian Multipole Moments
 -----------------------------------------------------------------
    Charge (ESU x 10^10)
                 0.0000
    Dipole Moment (Debye)
         X       3.1047      Y      -0.8119      Z       2.8737
       Tot       4.3078
    Quadrupole Moments (Debye-Ang)
        XX     -76.9434     XY       0.1946     YY     -82.4870
        XZ       4.7649     YZ       2.2929     ZZ     -63.0673
    Octopole Moments (Debye-Ang^2)
       XXX      29.0452    XXY     -10.6307    XYY      12.9546
       YYY       4.6033    XXZ       5.5853    XYZ       7.6913
       YYZ      10.2163    XZZ      -0.7661    YZZ      -2.0637
       ZZZ       1.0614
    Hexadecapole Moments (Debye-Ang^3)
      XXXX   -1462.8644   XXXY     -21.0321   XXYY    -391.8901
      XYYY      43.2894   YYYY    -884.2369   XXXZ      54.2544
      XXYZ      19.7187   XYYZ      -5.1147   YYYZ     -16.3795
      XXZZ    -248.8858   XYZZ      -5.0700   YYZZ    -153.8378
      XZZZ      11.9817   YZZZ     -10.1753   ZZZZ    -147.4001
 -----------------------------------------------------------------
 Calculating analytic gradient of the SCF energy
 Gradient of SCF Energy
            1           2           3           4           5           6
    1  -0.0000469  -0.0002160   0.0000052  -0.0002726   0.0005251  -0.0001695
    2  -0.0002653   0.0003844  -0.0001003   0.0000190  -0.0003200   0.0002177
    3   0.0000638   0.0000755  -0.0000402  -0.0001340   0.0002363  -0.0000733
            7           8           9          10          11          12
    1   0.0001005   0.0000166  -0.0000819   0.0001515  -0.0000143   0.0000378
    2  -0.0000230   0.0000128  -0.0000656   0.0002402  -0.0000807  -0.0000002
    3  -0.0000529  -0.0000764   0.0000192  -0.0000281  -0.0000282   0.0000172
           13          14          15          16
    1  -0.0000916   0.0000144   0.0000325   0.0000092
    2  -0.0000728   0.0000375  -0.0000334   0.0000497
    3  -0.0000247  -0.0000441   0.0000590   0.0000309
 Max gradient component =       5.251E-04
 RMS gradient           =       1.476E-04
 Gradient time:  CPU 109.22 s  wall 136.93 s
 Geometry Optimization Parameters
   NAtoms,    NIC,     NZ,  NCons,   NDum,   NFix, NCnnct, MaxDiis
       16     109       0       0       0       0       0       0

 Cartesian Hessian Update
 Hessian Updated using BFGS Update


** GEOMETRY OPTIMIZATION IN DELOCALIZED INTERNAL COORDINATES **
   Searching for a Minimum

   Optimization Cycle:  15

                       Coordinates (Angstroms)
     ATOM                X               Y               Z
      1  C        -0.9150276239   -1.2431298593   -0.1560183937
      2  C        -1.7604215079    0.0152512356    0.1660004264
      3  C         1.0221877313    0.2879143234    0.6431611163
      4  O         0.3007278266    1.3613403391   -0.0143694361
      5  C        -1.0542880774    1.3777741556   -0.0706765291
      6  O        -1.6591144227    2.3628378705   -0.3605649052
      7  O        -2.8927844499   -0.0541913594    0.5448121219
      8  O        -1.4005298981   -2.2625677395   -0.5513201567
      9  H         0.7695086372    0.3030779485    1.7141637675
     10  C         0.6093443504   -1.0746971800    0.0889668243
     11  O         1.3792809718   -1.9780380235   -0.0977664474
     12  C         2.5195153122    0.5646247981    0.4913675387
     13  O         2.9820582386    0.4116773083   -0.8321643060
     14  H         3.0571855599   -0.0844336443    1.1917260607
     15  H         2.6975660464    1.6019260295    0.7780457689
     16  H         3.0958926137   -0.5284149210   -1.0102458373
   Point Group: c1    Number of degrees of freedom:    42


   Energy is   -682.518617432

 Hessian Updated using BFGS Update

 42 Hessian modes will be used to form the next step
  Hessian Eigenvalues:
     0.000954    0.001810    0.003593    0.007799    0.014994    0.019456
     0.021413    0.033358    0.046271    0.050748    0.051621    0.057367
     0.060407    0.088184    0.118729    0.138906    0.167383    0.170419
     0.202424    0.213137    0.219435    0.239434    0.248002    0.249835
     0.253022    0.257674    0.261247    0.293626    0.302226    0.322683
     0.323884    0.327320    0.333559    0.348833    0.438911    0.464937
     0.499596    0.506405    0.896440    0.940752    0.947582    0.950696

 Minimum Search - Taking Simple RFO Step
 Searching for Lamda that Minimizes Along All modes
 Value Taken    Lamda =  -0.00000262
 Step Taken.  Stepsize is  0.018693

                             Maximum     Tolerance    Cnvgd?
         Gradient           0.000259      0.000300     YES
         Displacement       0.006523      0.001200      NO
         Energy change     -0.000006      0.000001      NO


 New Cartesian Coordinates Obtained by Inverse Iteration

 Displacement from previous Coordinates is:  0.026266
 ----------------------------------------------------------------
             Standard Nuclear Orientation (Angstroms)
    I     Atom           X                Y                Z
 ----------------------------------------------------------------
    1      C      -0.9142224893    -1.2423353936    -0.1584362586
    2      C      -1.7607160079     0.0146031204     0.1634443133
    3      C       1.0225112535     0.2885371568     0.6443475141
    4      O       0.3001325001     1.3623273973    -0.0113869440
    5      C      -1.0551303395     1.3781612074    -0.0692321032
    6      O      -1.6600339008     2.3637959579    -0.3564076671
    7      O      -2.8935502861    -0.0559937521     0.5408984403
    8      O      -1.3986653597    -2.2616336113    -0.5554916050
    9      H       0.7725365552     0.3042419383     1.7159336541
   10      C       0.6090731927    -1.0746252354     0.0915464480
   11      O       1.3790183107    -1.9787533893    -0.0913943649
   12      C       2.5197712740     0.5647382453     0.4901022624
   13      O       2.9817110604     0.4094449198    -0.8333965290
   14      H       3.0578752908    -0.0831423697     1.1913576548
   15      H       2.6978747794     1.6027170346     0.7742693364
   16      H       3.0929154747    -0.5311319451    -1.0110365386
 ----------------------------------------------------------------
 Molecular Point Group                 C1    NOp =  1
 Largest Abelian Subgroup              C1    NOp =  1
 Nuclear Repulsion Energy =   704.1460182904 hartrees
 There are       44 alpha and       44 beta electrons
 Applying Cartesian multipole field
    Component          Value
    ---------          -----
     (2,0,0)        1.00000E-11
     (0,2,0)        2.00000E-11
     (0,0,2)       -3.00000E-11
 Nucleus-field energy     =     0.0000000201 hartrees
 Requested basis set is 6-311++G(d,p)
 There are 92 shells and 292 basis functions
 A cutoff of  1.0D-11 yielded   3668 shell pairs
 There are     37990 function pairs (     41041 Cartesian)
 Smallest overlap matrix eigenvalue = 7.87E-06
 Guess MOs from SCF MO coefficient file
 Reading MOs from coefficient file
 Reading MOs from coefficient file
 A restricted hybrid HF-DFT SCF calculation will be
 performed using Pulay DIIS extrapolation
 Exchange:     0.2000 Hartree-Fock + 0.0800 Slater + 0.7200 B88
 Correlation:  0.1900 VWN1RPA + 0.8100 LYP
 Using SG-1 standard quadrature grid
 SCF converges when DIIS error is below 1.0E-08
 Geometry optimization detected.  Setting ReadMinima to 0
 Setting SaveMinima to 0
 ---------------------------------------
  Cycle       Energy         DIIS Error
 ---------------------------------------
    1    -682.5182828648      7.46E-05
    2    -682.5186180808      7.59E-06
    3    -682.5186176954      1.31E-05
    4    -682.5186188945      2.89E-06
    5    -682.5186188764      1.13E-06
    6    -682.5186188922      6.38E-07
    7    -682.5186189466      3.20E-07
    8    -682.5186189278      6.66E-08
    9    -682.5186189093      2.25E-08
   10    -682.5186189152      1.11E-08
   11    -682.5186189202      5.73E-09 Convergence criterion met
 ---------------------------------------
 SCF time:  CPU 227.27 s  wall 288.76 s
 SCF   energy in the final basis set = -682.5186189202
 Total energy in the final basis set = -682.5186189202

 --------------------------------------------------------------

                    Orbital Energies (a.u.)
 --------------------------------------------------------------

 Alpha MOs
 -- Occupied --
-19.224 -19.204 -19.201 -19.201 -19.168 -19.159 -10.357 -10.336
-10.335 -10.334 -10.304 -10.268  -1.166  -1.145  -1.132  -1.115
 -1.086  -1.064  -0.841  -0.803  -0.717  -0.669  -0.656  -0.614
 -0.583  -0.550  -0.536  -0.525  -0.511  -0.508  -0.498  -0.491
 -0.484  -0.464  -0.452  -0.438  -0.425  -0.389  -0.381  -0.366
 -0.356  -0.336  -0.318  -0.291
 -- Virtual --
 -0.180  -0.119  -0.034  -0.033  -0.008  -0.001   0.011   0.022
  0.027   0.034   0.043   0.054   0.059   0.065   0.075   0.080
  0.087   0.089   0.093   0.101   0.106   0.108   0.114   0.121
  0.126   0.132   0.136   0.142   0.148   0.152   0.162   0.170
  0.173   0.180   0.184   0.195   0.203   0.207   0.212   0.218
  0.232   0.234   0.253   0.256   0.266   0.269   0.274   0.276
  0.279   0.290   0.293   0.298   0.309   0.311   0.319   0.321
  0.326   0.335   0.336   0.342   0.344   0.355   0.366   0.378
  0.394   0.397   0.409   0.427   0.434   0.440   0.486   0.499
  0.516   0.530   0.540   0.548   0.556   0.571   0.583   0.596
  0.610   0.637   0.645   0.654   0.668   0.676   0.686   0.693
  0.714   0.728   0.747   0.758   0.815   0.822   0.824   0.850
  0.876   0.896   0.929   0.962   1.036   1.049   1.064   1.077
  1.087   1.095   1.128   1.143   1.146   1.155   1.157   1.173
  1.175   1.188   1.199   1.215   1.219   1.229   1.234   1.247
  1.255   1.270   1.281   1.339   1.394   1.413   1.431   1.446
  1.470   1.500   1.516   1.542   1.546   1.562   1.580   1.597
  1.609   1.635   1.647   1.661   1.672   1.685   1.698   1.722
  1.749   1.774   1.797   1.813   1.830   1.839   1.879   1.897
  1.973   2.003   2.010   2.035   2.041   2.077   2.159   2.194
  2.207   2.259   2.427   2.463   2.471   2.491   2.574   2.590
  2.621   2.641   2.691   2.716   2.740   2.763   2.783   2.800
  2.803   2.812   2.832   2.846   2.857   2.859   2.861   2.896
  2.951   2.955   2.992   3.026   3.042   3.102   3.138   3.153
  3.193   3.210   3.252   3.263   3.295   3.314   3.325   3.341
  3.358   3.440   3.535   3.558   3.593   3.609   3.671   3.735
  3.760   3.840   3.887   3.975   3.995   4.026   4.065   4.119
  4.148   4.244   4.964   4.990   5.010   5.029   5.037   5.066
  5.073   5.118   5.165   5.218   5.282   5.371   5.509   5.578
  5.630   5.698   5.754   5.851  23.721  23.741  23.760  23.787
 23.817  23.818  49.853  49.869  49.895  49.926  49.979  50.008
 --------------------------------------------------------------

          Ground-State Mulliken Net Atomic Charges

     Atom                 Charge (a.u.)
  ----------------------------------------
      1 C                     0.069003
      2 C                     0.293488
      3 C                    -0.013324
      4 O                    -0.006934
      5 C                     0.085802
      6 O                    -0.208251
      7 O                    -0.161336
      8 O                    -0.159697
      9 H                     0.216847
     10 C                     0.092185
     11 O                    -0.196583
     12 C                    -0.442348
     13 O                    -0.225392
     14 H                     0.183774
     15 H                     0.222224
     16 H                     0.250542
  ----------------------------------------
  Sum of atomic charges =     0.000000

 -----------------------------------------------------------------
                    Cartesian Multipole Moments
 -----------------------------------------------------------------
    Charge (ESU x 10^10)
                 0.0000
    Dipole Moment (Debye)
         X       3.0985      Y      -0.8093      Z       2.8665
       Tot       4.2980
    Quadrupole Moments (Debye-Ang)
        XX     -76.9655     XY       0.2102     YY     -82.4881
        XZ       4.7509     YZ       2.2811     ZZ     -63.0605
    Octopole Moments (Debye-Ang^2)
       XXX      28.9415    XXY     -10.5829    XYY      12.9769
       YYY       4.5794    XXZ       5.6200    XYZ       7.7525
       YYZ      10.1212    XZZ      -0.7974    YZZ      -2.0401
       ZZZ       1.0386
    Hexadecapole Moments (Debye-Ang^3)
      XXXX   -1463.5382   XXXY     -20.6444   XXYY    -391.7965
      XYYY      43.6381   YYYY    -884.4651   XXXZ      53.9688
      XXYZ      19.6145   XYYZ      -5.3165   YYYZ     -16.6787
      XXZZ    -248.9085   XYZZ      -5.0744   YYZZ    -153.8335
      XZZZ      11.6946   YZZZ     -10.3853   ZZZZ    -147.3387
 -----------------------------------------------------------------
 Calculating analytic gradient of the SCF energy
 Gradient of SCF Energy
            1           2           3           4           5           6
    1   0.0000550  -0.0001171   0.0000539  -0.0001509   0.0002862  -0.0000849
    2  -0.0000523   0.0001344  -0.0000551   0.0000154  -0.0001393   0.0000849
    3  -0.0000908   0.0000192  -0.0000422  -0.0000398   0.0000811   0.0000131
            7           8           9          10          11          12
    1   0.0000176  -0.0000062  -0.0000234  -0.0000288   0.0000117  -0.0000227
    2   0.0000039   0.0000440  -0.0000273   0.0000459  -0.0000209   0.0000076
    3   0.0000032   0.0000124   0.0000111   0.0000505  -0.0000278   0.0000139
           13          14          15          16
    1  -0.0000008   0.0000145   0.0000075  -0.0000115
    2   0.0000118  -0.0000225  -0.0000114  -0.0000194
    3   0.0000060  -0.0000055   0.0000146  -0.0000189
 Max gradient component =       2.862E-04
 RMS gradient           =       6.687E-05
 Gradient time:  CPU 109.32 s  wall 131.44 s
 Geometry Optimization Parameters
   NAtoms,    NIC,     NZ,  NCons,   NDum,   NFix, NCnnct, MaxDiis
       16     109       0       0       0       0       0       0

 Cartesian Hessian Update
 Hessian Updated using BFGS Update


** GEOMETRY OPTIMIZATION IN DELOCALIZED INTERNAL COORDINATES **
   Searching for a Minimum

   Optimization Cycle:  16

                       Coordinates (Angstroms)
     ATOM                X               Y               Z
      1  C        -0.9142224893   -1.2423353936   -0.1584362586
      2  C        -1.7607160079    0.0146031204    0.1634443133
      3  C         1.0225112535    0.2885371568    0.6443475141
      4  O         0.3001325001    1.3623273973   -0.0113869440
      5  C        -1.0551303395    1.3781612074   -0.0692321032
      6  O        -1.6600339008    2.3637959579   -0.3564076671
      7  O        -2.8935502861   -0.0559937521    0.5408984403
      8  O        -1.3986653597   -2.2616336113   -0.5554916050
      9  H         0.7725365552    0.3042419383    1.7159336541
     10  C         0.6090731927   -1.0746252354    0.0915464480
     11  O         1.3790183107   -1.9787533893   -0.0913943649
     12  C         2.5197712740    0.5647382453    0.4901022624
     13  O         2.9817110604    0.4094449198   -0.8333965290
     14  H         3.0578752908   -0.0831423697    1.1913576548
     15  H         2.6978747794    1.6027170346    0.7742693364
     16  H         3.0929154747   -0.5311319451   -1.0110365386
   Point Group: c1    Number of degrees of freedom:    42


   Energy is   -682.518618920

 Hessian Updated using BFGS Update

 42 Hessian modes will be used to form the next step
  Hessian Eigenvalues:
     0.000974    0.001804    0.003673    0.007937    0.015442    0.018351
     0.022740    0.033382    0.046879    0.050955    0.052157    0.057161
     0.060448    0.086835    0.118580    0.138040    0.164147    0.169462
     0.199985    0.209948    0.217315    0.233961    0.247031    0.249898
     0.253024    0.259757    0.261074    0.292893    0.301514    0.320370
     0.323403    0.325412    0.327961    0.346660    0.438691    0.462868
     0.487196    0.501850    0.891446    0.932180    0.944742    0.951553

 Minimum Search - Taking Simple RFO Step
 Searching for Lamda that Minimizes Along All modes
 Value Taken    Lamda =   0.00000000
 Step Taken.  Stepsize is  0.003412

                             Maximum     Tolerance    Cnvgd?
         Gradient           0.000113      0.000300     YES
         Displacement       0.001524      0.001200      NO
         Energy change     -0.000001      0.000001      NO


 New Cartesian Coordinates Obtained by Inverse Iteration

 Displacement from previous Coordinates is:  0.004246
 ----------------------------------------------------------------
             Standard Nuclear Orientation (Angstroms)
    I     Atom           X                Y                Z
 ----------------------------------------------------------------
    1      C      -0.9142958426    -1.2424462855    -0.1578655097
    2      C      -1.7607864720     0.0144577679     0.1631948399
    3      C       1.0225397268     0.2886215097     0.6447419573
    4      O       0.3000765550     1.3625570221    -0.0105874355
    5      C      -1.0553685163     1.3782389038    -0.0693012076
    6      O      -1.6600078756     2.3638647531    -0.3566645844
    7      O      -2.8939813931    -0.0560722183     0.5396344745
    8      O      -1.3986311463    -2.2618069884    -0.5549609040
    9      H       0.7731887292     0.3042801236     1.7164376120
   10      C       0.6089779509    -1.0745733811     0.0918001831
   11      O       1.3790005048    -1.9785050824    -0.0916372586
   12      C       2.5198288208     0.5646239718     0.4900072611
   13      O       2.9815659261     0.4095947963    -0.8336042005
   14      H       3.0579108034    -0.0834973537     1.1910494230
   15      H       2.6981445799     1.6025226434     0.7742879043
   16      H       3.0929389574    -0.5309089010    -1.0114149417
 ----------------------------------------------------------------
 Molecular Point Group                 C1    NOp =  1
 Largest Abelian Subgroup              C1    NOp =  1
 Nuclear Repulsion Energy =   704.1358946543 hartrees
 There are       44 alpha and       44 beta electrons
 Applying Cartesian multipole field
    Component          Value
    ---------          -----
     (2,0,0)        1.00000E-11
     (0,2,0)        2.00000E-11
     (0,0,2)       -3.00000E-11
 Nucleus-field energy     =     0.0000000201 hartrees
 Requested basis set is 6-311++G(d,p)
 There are 92 shells and 292 basis functions
 A cutoff of  1.0D-11 yielded   3668 shell pairs
 There are     37990 function pairs (     41041 Cartesian)
 Smallest overlap matrix eigenvalue = 7.87E-06
 Guess MOs from SCF MO coefficient file
 Reading MOs from coefficient file
 Reading MOs from coefficient file
 A restricted hybrid HF-DFT SCF calculation will be
 performed using Pulay DIIS extrapolation
 Exchange:     0.2000 Hartree-Fock + 0.0800 Slater + 0.7200 B88
 Correlation:  0.1900 VWN1RPA + 0.8100 LYP
 Using SG-1 standard quadrature grid
 SCF converges when DIIS error is below 1.0E-08
 Geometry optimization detected.  Setting ReadMinima to 0
 Setting SaveMinima to 0
 ---------------------------------------
  Cycle       Energy         DIIS Error
 ---------------------------------------
    1    -682.5185107246      1.71E-05
    2    -682.5186187284      3.40E-06
    3    -682.5186183647      7.65E-06
    4    -682.5186188484      6.14E-07
    5    -682.5186188720      4.60E-07
    6    -682.5186188068      1.66E-07
    7    -682.5186188381      9.51E-08
    8    -682.5186188302      2.01E-08
    9    -682.5186188271      6.87E-09 Convergence criterion met
 ---------------------------------------
 SCF time:  CPU 191.76 s  wall 244.34 s
 SCF   energy in the final basis set = -682.5186188271
 Total energy in the final basis set = -682.5186188271

 --------------------------------------------------------------

                    Orbital Energies (a.u.)
 --------------------------------------------------------------

 Alpha MOs
 -- Occupied --
-19.224 -19.204 -19.201 -19.201 -19.168 -19.159 -10.357 -10.336
-10.335 -10.334 -10.304 -10.268  -1.166  -1.145  -1.132  -1.115
 -1.086  -1.064  -0.841  -0.803  -0.717  -0.669  -0.656  -0.614
 -0.583  -0.550  -0.536  -0.525  -0.511  -0.508  -0.498  -0.491
 -0.484  -0.464  -0.452  -0.438  -0.425  -0.389  -0.381  -0.366
 -0.356  -0.336  -0.318  -0.291
 -- Virtual --
 -0.180  -0.119  -0.034  -0.033  -0.008  -0.001   0.011   0.022
  0.027   0.034   0.043   0.054   0.059   0.065   0.075   0.080
  0.087   0.089   0.093   0.101   0.106   0.108   0.114   0.121
  0.126   0.132   0.136   0.142   0.148   0.152   0.162   0.170
  0.173   0.180   0.184   0.195   0.203   0.207   0.212   0.218
  0.232   0.234   0.253   0.256   0.266   0.269   0.274   0.276
  0.279   0.290   0.293   0.298   0.309   0.311   0.319   0.321
  0.326   0.335   0.336   0.342   0.344   0.355   0.366   0.378
  0.394   0.397   0.409   0.427   0.434   0.440   0.486   0.499
  0.516   0.530   0.540   0.548   0.556   0.571   0.583   0.596
  0.610   0.637   0.645   0.654   0.668   0.676   0.686   0.693
  0.714   0.728   0.747   0.758   0.815   0.822   0.823   0.850
  0.876   0.896   0.929   0.962   1.036   1.049   1.064   1.077
  1.087   1.095   1.128   1.143   1.146   1.155   1.157   1.173
  1.175   1.188   1.199   1.215   1.219   1.229   1.234   1.247
  1.255   1.270   1.281   1.339   1.394   1.413   1.431   1.446
  1.469   1.500   1.516   1.542   1.546   1.562   1.579   1.597
  1.609   1.635   1.647   1.661   1.672   1.685   1.698   1.722
  1.749   1.774   1.797   1.813   1.830   1.838   1.879   1.897
  1.973   2.003   2.010   2.036   2.041   2.077   2.159   2.194
  2.207   2.259   2.427   2.463   2.471   2.491   2.574   2.590
  2.621   2.641   2.691   2.716   2.740   2.763   2.783   2.800
  2.803   2.812   2.832   2.846   2.857   2.859   2.861   2.896
  2.951   2.955   2.992   3.026   3.042   3.102   3.137   3.153
  3.193   3.210   3.252   3.263   3.295   3.314   3.325   3.342
  3.358   3.440   3.535   3.558   3.593   3.609   3.671   3.735
  3.760   3.840   3.887   3.975   3.995   4.026   4.065   4.119
  4.148   4.243   4.964   4.990   5.010   5.029   5.037   5.066
  5.073   5.118   5.165   5.218   5.282   5.371   5.509   5.578
  5.630   5.698   5.754   5.851  23.721  23.741  23.760  23.787
 23.817  23.818  49.853  49.869  49.895  49.926  49.979  50.009
 --------------------------------------------------------------

          Ground-State Mulliken Net Atomic Charges

     Atom                 Charge (a.u.)
  ----------------------------------------
      1 C                     0.068523
      2 C                     0.293987
      3 C                    -0.013026
      4 O                    -0.007147
      5 C                     0.085510
      6 O                    -0.208136
      7 O                    -0.161380
      8 O                    -0.159631
      9 H                     0.216842
     10 C                     0.092293
     11 O                    -0.196606
     12 C                    -0.442302
     13 O                    -0.225447
     14 H                     0.183750
     15 H                     0.222214
     16 H                     0.250557
  ----------------------------------------
  Sum of atomic charges =     0.000000

 -----------------------------------------------------------------
                    Cartesian Multipole Moments
 -----------------------------------------------------------------
    Charge (ESU x 10^10)
                 0.0000
    Dipole Moment (Debye)
         X       3.0972      Y      -0.8101      Z       2.8676
       Tot       4.2979
    Quadrupole Moments (Debye-Ang)
        XX     -76.9646     XY       0.2064     YY     -82.4876
        XZ       4.7455     YZ       2.2801     ZZ     -63.0566
    Octopole Moments (Debye-Ang^2)
       XXX      28.9731    XXY     -10.5832    XYY      12.9735
       YYY       4.5740    XXZ       5.6301    XYZ       7.7477
       YYZ      10.1196    XZZ      -0.7999    YZZ      -2.0448
       ZZZ       1.0386
    Hexadecapole Moments (Debye-Ang^3)
      XXXX   -1463.6539   XXXY     -20.6786   XXYY    -391.8134
      XYYY      43.5906   YYYY    -884.4848   XXXZ      53.8586
      XXYZ      19.6306   XYYZ      -5.3279   YYYZ     -16.6572
      XXZZ    -248.8898   XYZZ      -5.0809   YYZZ    -153.8285
      XZZZ      11.6423   YZZZ     -10.3592   ZZZZ    -147.2990
 -----------------------------------------------------------------
 Calculating analytic gradient of the SCF energy
 Gradient of SCF Energy
            1           2           3           4           5           6
    1   0.0000015  -0.0000118   0.0000340  -0.0000479   0.0000591  -0.0000056
    2  -0.0000173   0.0000528  -0.0000192   0.0000064  -0.0000071   0.0000209
    3  -0.0000185   0.0000232   0.0000222  -0.0000238   0.0000166   0.0000393
            7           8           9          10          11          12
    1   0.0000080  -0.0000034   0.0000038  -0.0000279  -0.0000095  -0.0000177
    2   0.0000012   0.0000304  -0.0000176  -0.0000168   0.0000111  -0.0000039
    3  -0.0000088  -0.0000158  -0.0000006   0.0000007  -0.0000248   0.0000149
           13          14          15          16
    1   0.0000186   0.0000008   0.0000060  -0.0000080
    2   0.0000033  -0.0000263  -0.0000174  -0.0000004
    3  -0.0000069  -0.0000029   0.0000015  -0.0000164
 Max gradient component =       5.909E-05
 RMS gradient           =       2.079E-05
 Gradient time:  CPU 108.75 s  wall 136.01 s
 Geometry Optimization Parameters
   NAtoms,    NIC,     NZ,  NCons,   NDum,   NFix, NCnnct, MaxDiis
       16     109       0       0       0       0       0       0

 Cartesian Hessian Update
 Hessian Updated using BFGS Update


** GEOMETRY OPTIMIZATION IN DELOCALIZED INTERNAL COORDINATES **
   Searching for a Minimum

   Optimization Cycle:  17

                       Coordinates (Angstroms)
     ATOM                X               Y               Z
      1  C        -0.9142958426   -1.2424462855   -0.1578655097
      2  C        -1.7607864720    0.0144577679    0.1631948399
      3  C         1.0225397268    0.2886215097    0.6447419573
      4  O         0.3000765550    1.3625570221   -0.0105874355
      5  C        -1.0553685163    1.3782389038   -0.0693012076
      6  O        -1.6600078756    2.3638647531   -0.3566645844
      7  O        -2.8939813931   -0.0560722183    0.5396344745
      8  O        -1.3986311463   -2.2618069884   -0.5549609040
      9  H         0.7731887292    0.3042801236    1.7164376120
     10  C         0.6089779509   -1.0745733811    0.0918001831
     11  O         1.3790005048   -1.9785050824   -0.0916372586
     12  C         2.5198288208    0.5646239718    0.4900072611
     13  O         2.9815659261    0.4095947963   -0.8336042005
     14  H         3.0579108034   -0.0834973537    1.1910494230
     15  H         2.6981445799    1.6025226434    0.7742879043
     16  H         3.0929389574   -0.5309089010   -1.0114149417
   Point Group: c1    Number of degrees of freedom:    42


   Energy is   -682.518618827

 Hessian Updated using BFGS Update

 42 Hessian modes will be used to form the next step
  Hessian Eigenvalues:
     0.000986    0.001858    0.003673    0.008003    0.013060    0.018517
     0.022435    0.033388    0.046779    0.050958    0.051925    0.057453
     0.060422    0.087663    0.118537    0.139134    0.162286    0.168888
     0.201880    0.215357    0.219874    0.223419    0.246873    0.250463
     0.252396    0.257241    0.263728    0.293947    0.302284    0.315772
     0.323440    0.324430    0.327961    0.344639    0.440521    0.464427
     0.469044    0.501924    0.897207    0.927875    0.944369    0.950667

 Minimum Search - Taking Simple RFO Step
 Searching for Lamda that Minimizes Along All modes
 Value Taken    Lamda =   0.00000000
 Step Taken.  Stepsize is  0.003087

                             Maximum     Tolerance    Cnvgd?
         Gradient           0.000027      0.000300     YES
         Displacement       0.001218      0.001200      NO
         Energy change      0.000000      0.000001     YES

 Final energy is   -682.51861882710136     


 ******************************
 **  OPTIMIZATION CONVERGED  **
 ******************************

                       Coordinates (Angstroms)
     ATOM                X               Y               Z
      1  C        -0.9142958426   -1.2424462855   -0.1578655097
      2  C        -1.7607864720    0.0144577679    0.1631948399
      3  C         1.0225397268    0.2886215097    0.6447419573
      4  O         0.3000765550    1.3625570221   -0.0105874355
      5  C        -1.0553685163    1.3782389038   -0.0693012076
      6  O        -1.6600078756    2.3638647531   -0.3566645844
      7  O        -2.8939813931   -0.0560722183    0.5396344745
      8  O        -1.3986311463   -2.2618069884   -0.5549609040
      9  H         0.7731887292    0.3042801236    1.7164376120
     10  C         0.6089779509   -1.0745733811    0.0918001831
     11  O         1.3790005048   -1.9785050824   -0.0916372586
     12  C         2.5198288208    0.5646239718    0.4900072611
     13  O         2.9815659261    0.4095947963   -0.8336042005
     14  H         3.0579108034   -0.0834973537    1.1910494230
     15  H         2.6981445799    1.6025226434    0.7742879043
     16  H         3.0929389574   -0.5309089010   -1.0114149417

Z-matrix Print:
$molecule
0 1
O 
C  1 1.356807
O  2 1.191480 1 121.800126
C  1 1.450775 2 121.707800 3 164.591938 0
H  4 1.100433 1 108.453828 2 -64.237213 0
C  4 1.528096 1 111.231807 2 54.005176 0
O  6 1.201531 4 123.568389 1 141.383322 0
C  4 1.530358 1 107.941517 2 178.376957 0
H  8 1.090800 4 107.769830 1 48.591864 0
H  8 1.095926 4 108.001262 1 165.512731 0
O  8 1.410384 4 113.289363 1 -69.829871 0
H  11 0.963622 8 108.559642 4 -78.732748 0
C  6 1.552700 4 114.843591 1 -41.522110 0
O  13 1.196395 6 122.863831 4 -177.981454 0
C  13 1.549011 6 114.523044 4 1.415740 0
O  15 1.196166 13 122.349847 6 -149.623710 0
$end


 --------------------------------------------------------------

                    Orbital Energies (a.u.)
 --------------------------------------------------------------

 Alpha MOs
 -- Occupied --
-19.224 -19.204 -19.201 -19.201 -19.168 -19.159 -10.357 -10.336
-10.335 -10.334 -10.304 -10.268  -1.166  -1.145  -1.132  -1.115
 -1.086  -1.064  -0.841  -0.803  -0.717  -0.669  -0.656  -0.614
 -0.583  -0.550  -0.536  -0.525  -0.511  -0.508  -0.498  -0.491
 -0.484  -0.464  -0.452  -0.438  -0.425  -0.389  -0.381  -0.366
 -0.356  -0.336  -0.318  -0.291
 -- Virtual --
 -0.180  -0.119  -0.034  -0.033  -0.008  -0.001   0.011   0.022
  0.027   0.034   0.043   0.054   0.059   0.065   0.075   0.080
  0.087   0.089   0.093   0.101   0.106   0.108   0.114   0.121
  0.126   0.132   0.136   0.142   0.148   0.152   0.162   0.170
  0.173   0.180   0.184   0.195   0.203   0.207   0.212   0.218
  0.232   0.234   0.253   0.256   0.266   0.269   0.274   0.276
  0.279   0.290   0.293   0.298   0.309   0.311   0.319   0.321
  0.326   0.335   0.336   0.342   0.344   0.355   0.366   0.378
  0.394   0.397   0.409   0.427   0.434   0.440   0.486   0.499
  0.516   0.530   0.540   0.548   0.556   0.571   0.583   0.596
  0.610   0.637   0.645   0.654   0.668   0.676   0.686   0.693
  0.714   0.728   0.747   0.758   0.815   0.822   0.823   0.850
  0.876   0.896   0.929   0.962   1.036   1.049   1.064   1.077
  1.087   1.095   1.128   1.143   1.146   1.155   1.157   1.173
  1.175   1.188   1.199   1.215   1.219   1.229   1.234   1.247
  1.255   1.270   1.281   1.339   1.394   1.413   1.431   1.446
  1.469   1.500   1.516   1.542   1.546   1.562   1.579   1.597
  1.609   1.635   1.647   1.661   1.672   1.685   1.698   1.722
  1.749   1.774   1.797   1.813   1.830   1.838   1.879   1.897
  1.973   2.003   2.010   2.036   2.041   2.077   2.159   2.194
  2.207   2.259   2.427   2.463   2.471   2.491   2.574   2.590
  2.621   2.641   2.691   2.716   2.740   2.763   2.783   2.800
  2.803   2.812   2.832   2.846   2.857   2.859   2.861   2.896
  2.951   2.955   2.992   3.026   3.042   3.102   3.137   3.153
  3.193   3.210   3.252   3.263   3.295   3.314   3.325   3.342
  3.358   3.440   3.535   3.558   3.593   3.609   3.671   3.735
  3.760   3.840   3.887   3.975   3.995   4.026   4.065   4.119
  4.148   4.243   4.964   4.990   5.010   5.029   5.037   5.066
  5.073   5.118   5.165   5.218   5.282   5.371   5.509   5.578
  5.630   5.698   5.754   5.851  23.721  23.741  23.760  23.787
 23.817  23.818  49.853  49.869  49.895  49.926  49.979  50.009
 --------------------------------------------------------------

          Ground-State Mulliken Net Atomic Charges

     Atom                 Charge (a.u.)
  ----------------------------------------
      1 C                     0.068523
      2 C                     0.293987
      3 C                    -0.013026
      4 O                    -0.007147
      5 C                     0.085510
      6 O                    -0.208136
      7 O                    -0.161380
      8 O                    -0.159631
      9 H                     0.216842
     10 C                     0.092293
     11 O                    -0.196606
     12 C                    -0.442302
     13 O                    -0.225447
     14 H                     0.183750
     15 H                     0.222214
     16 H                     0.250557
  ----------------------------------------
  Sum of atomic charges =     0.000000

 -----------------------------------------------------------------
                    Cartesian Multipole Moments
 -----------------------------------------------------------------
    Charge (ESU x 10^10)
                 0.0000
    Dipole Moment (Debye)
         X       3.0972      Y      -0.8101      Z       2.8676
       Tot       4.2979
    Quadrupole Moments (Debye-Ang)
        XX     -76.9646     XY       0.2064     YY     -82.4876
        XZ       4.7455     YZ       2.2801     ZZ     -63.0566
    Octopole Moments (Debye-Ang^2)
       XXX      28.9731    XXY     -10.5832    XYY      12.9735
       YYY       4.5740    XXZ       5.6301    XYZ       7.7477
       YYZ      10.1196    XZZ      -0.7999    YZZ      -2.0448
       ZZZ       1.0386
    Hexadecapole Moments (Debye-Ang^3)
      XXXX   -1463.6539   XXXY     -20.6786   XXYY    -391.8134
      XYYY      43.5906   YYYY    -884.4848   XXXZ      53.8586
      XXYZ      19.6306   XYYZ      -5.3279   YYYZ     -16.6572
      XXZZ    -248.8898   XYZZ      -5.0809   YYZZ    -153.8285
      XZZZ      11.6423   YZZZ     -10.3592   ZZZZ    -147.2990
 -----------------------------------------------------------------
Archival summary:
1\1\pikachu\OPT\ProcedureUnspecified\BasisUnspecified\664\taweetha\TueJul1110:19:142017TueJul1110:19:142017\0\\#,OPT,ProcedureUnspecified,BasisUnspecified,\\0,1\O\C,1,1.35681\O,2,1.19148,1,121.8\C,1,1.45077,2,121.708,3,164.592,0\H,4,1.10043,1,108.454,2,-64.2372,0\C,4,1.5281,1,111.232,2,54.0052,0\O,6,1.20153,4,123.568,1,141.383,0\C,4,1.53036,1,107.942,2,178.377,0\H,8,1.0908,4,107.77,1,48.5919,0\H,8,1.09593,4,108.001,1,165.513,0\O,8,1.41038,4,113.289,1,-69.8299,0\H,11,0.963622,8,108.56,4,-78.7327,0\C,6,1.5527,4,114.844,1,-41.5221,0\O,13,1.1964,6,122.864,4,-177.981,0\C,13,1.54901,6,114.523,4,1.41574,0\O,15,1.19617,13,122.35,6,-149.624,0\\\@

 Total job time:  8178.94s(wall), 6540.78s(cpu) 
 Tue Jul 11 10:19:14 2017

        *************************************************************
        *                                                           *
        *  Thank you very much for using Q-Chem.  Have a nice day.  *
        *                                                           *
        *************************************************************


 
User input: 2 of 3 
 
pikachu 127.0.1
Q-Chem Developer Version! Running on 127.0.1.*
                  Welcome to Q-Chem
     A Quantum Leap Into The Future Of Chemistry


 Q-Chem 4.4, Q-Chem, Inc., Pleasanton, CA (2016)

 Y. Shao,  Z. Gan,  E. Epifanovsky,  A. T. B. Gilbert,  M. Wormit,  
 J. Kussmann,  A. W. Lange,  A. Behn,  J. Deng,  X. Feng,  D. Ghosh,  
 M. Goldey,  P. R. Horn,  L. D. Jacobson,  I. Kaliman,  F. Rob,  
 R. Z. Khaliullin,  T. Kus,  A. Landau,  J. Liu,  E. I. Proynov,  Y. M. Rhee,  
 R. M. Richard,  M. A. Rohrdanz,  R. P. Steele,  E. J. Sundstrom,  
 H. L. Woodcock III,  P. M. Zimmerman,  D. Zuev,  B. Albrecht,  E. Alguire,  
 B. Austin,  S. A. Baeppler,  G. J. O. Beran,  Y. A. Bernard,  
 E. J. Berquist,  K. Brandhorst,  K. B. Bravaya,  S. T. Brown,  D. Casanova,  
 C.-M. Chang,  Y. Chen,  S. H. Chien,  K. D. Closser,  M. P. Coons,  
 D. L. Crittenden,  S. Dasgupta,  M. Diedenhofen,  R. A. DiStasio Jr.,  
 H. Do,  A. D. Dutoi,  R. G. Edgar,  P.-T. Fang,  S. Fatehi,  Q. Feng,  
 L. Fusti-Molnar,  A. Ghysels,  A. Golubeva-Zadorozhnaya,  J. Gomes,  
 A. Gunina,  M. W. D. Hanson-Heine,  P. H. P. Harbach,  A. W. Hauser,  
 J. E. Herr,  E. G. Hohenstein,  Z. C. Holden,  K. Hui,  T.-C. Jagau,  H. Ji,  
 B. Kaduk,  K. Khistyaev,  Jaehoon Kim,  Jihan Kim,  R. A. King,  
 P. Klunzinger,  K. Koh,  D. Kosenkov,  T. Kowalczyk,  C. M. Krauter,  
 A. Kunitsa,  K. U. Lao,  A. Laurent,  K. V. Lawler,  J. Lee,  D. Lefrancois,  
 S. Lehtola,  S. V. Levchenko,  C. Y. Lin,  Y.-S. Lin,  F. Liu,  E. Livshits,  
 R. C. Lochan,  A. Luenser,  P. Manohar,  S. F. Manzer,  S.-P. Mao,  Y. Mao,  
 N. Mardirossian,  A. V. Marenich,  L. A. Martinez-Martinez,  S. A. Maurer,  
 N. J. Mayhall,  J.-M. Mewes,  A. F. Morrison,  K. Nanda,  T. S. Nguyen-Beck,  
 C. M. Oana,  R. Olivares-Amaya,  D. P. O'Neill,  J. A. Parkhill,  
 T. M. Perrine,  R. Peverati,  P. A. Pieniazek,  F. Plasser,  A. Prociuk,  
 D. R. Rehn,  E. Rosta,  N. J. Russ,  N. Sergueev,  S. M. Sharada,  
 S. Sharma,  D. W. Small,  A. Sodt,  T. Stauch,  T. Stein,  D. Stuck,  
 Y.-C. Su,  A. J. W. Thom,  T. Tsuchimochi,  L. Vogt,  O. Vydrov,  T. Wang,  
 M. A. Watson,  J. Wenzel,  A. White,  C. F. Williams,  V. Vanovschi,  
 K. Yao,  S. Yeganeh,  S. R. Yost,  Z.-Q. You,  I. Y. Zhang,  X. Zhang,  
 Y. Zhao,  B. R. Brooks,  G. K. L. Chan,  D. M. Chipman,  C. J. Cramer,  
 W. A. Goddard III,  M. S. Gordon,  W. J. Hehre,  A. Klamt,  
 H. F. Schaefer III,  M. W. Schmidt,  C. D. Sherrill,  D. G. Truhlar,  
 A. Warshel,  X. Xu,  A. Aspuru-Guzik,  R. Baer,  A. T. Bell,  N. A. Besley,  
 J.-D. Chai,  A. Dreuw,  B. D. Dunietz,  T. R. Furlani,  S. R. Gwaltney,  
 C.-P. Hsu,  Y. Jung,  J. Kong,  D. S. Lambrecht,  W. Liang,  C. Ochsenfeld,  
 V. A. Rassolov,  L. V. Slipchenko,  J. E. Subotnik,  T. Van Voorhis,  
 J. M. Herbert,  A. I. Krylov,  P. M. W. Gill,  M. Head-Gordon

 Contributors to earlier versions of Q-Chem not listed above: 
 R. D. Adamson,  J. Baker,  E. F. C. Byrd,  A. K. Chakraborty,  C.-L. Cheng,  
 H. Dachsel,  R. J. Doerksen,  G. Hawkins,  A. Heyden,  S. Hirata,  
 G. Kedziora,  F. J. Keil,  C. Kelley,  P. P. Korambath,  W. Kurlancheek,  
 A. M. Lee,  M. S. Lee,  D. Liotard,  I. Lotan,  P. E. Maslen,  N. Nair,  
 D. Neuhauser,  R. Olson,  B. Peters,  J. Ritchie,  N. E. Schultz,  
 N. Shenvi,  A. C. Simmonett,  K. S. Thanthiriwatte,  Q. Wu,  W. Zhang

 Please cite Q-Chem as follows:
 Y. Shao et al., Mol. Phys. 113, 184-215 (2015)
 DOI: 10.1080/00268976.2014.952696

 Q-Chem 4.4.2 for Intel X86 EM64T Linux

 Parts of Q-Chem use Armadillo 5.200.1 (Boston Tea Smuggler).
 http://arma.sourceforge.net/

 Q-Chem begins on Tue Jul 11 10:19:14 2017  


Host: 0

     Scratch files written to /scratch/taweetham/qchem5431//
The previous job contains 0 fragments, simply inherited here

Checking the input file for inconsistencies... 	...done.

--------------------------------------------------------------
User input:
--------------------------------------------------------------

$molecule
read
$end

$rem
   BASIS  =  6-311++G**
   JOB_TYPE  =  frequency
   METHOD  =  B3LYP
   SCF_GUESS = read
$end

--------------------------------------------------------------
 ----------------------------------------------------------------
             Standard Nuclear Orientation (Angstroms)
    I     Atom           X                Y                Z
 ----------------------------------------------------------------
    1      C      -0.8647280180    -1.2909849855    -0.1166540046
    2      C      -1.7840422404    -0.0681769054     0.1263186130
    3      C       0.9668743249     0.3743480382     0.6653806109
    4      O       0.2078667101     1.3788884746    -0.0554196978
    5      C      -1.1444173374     1.3198501848    -0.1490514496
    6      O      -1.7913733102     2.2585131413    -0.4954393873
    7      O      -2.9219948767    -0.1825292742     0.4767459807
    8      O      -1.2841916569    -2.3509339411    -0.4798621382
    9      H       0.6875383933     0.4231626151     1.7286497505
   10      C       0.6402638454    -1.0316141877     0.1637093318
   11      O       1.4610679669    -1.9003855373     0.0404474745
   12      C       2.4514687875     0.7226775765     0.5363820428
   13      O       2.9570350517     0.5352026668    -0.7668594590
   14      H       3.0029878676     0.1351159032     1.2791145448
   15      H       2.5675959698     1.7799431214     0.7783524782
   16      H       3.1220825166    -0.4048642058    -0.8995298246
 ----------------------------------------------------------------
 Molecular Point Group                 C1    NOp =  1
 Largest Abelian Subgroup              C1    NOp =  1
 Nuclear Repulsion Energy =   704.1358946543 hartrees
 There are       44 alpha and       44 beta electrons
 Requested basis set is 6-311++G(d,p)
 There are 92 shells and 292 basis functions

 Total QAlloc Memory Limit   2000 MB
 Mega-Array Size        61 MB
 MEM_STATIC part        62 MB
 A cutoff of  1.0D-11 yielded   3668 shell pairs
 There are     37990 function pairs (     41041 Cartesian)

 -------------------------------------------------------
 OpenMP Integral Computing Module                       
 Release: version 1.0, May 2013, Q-Chem Inc. Pittsburgh 
 -------------------------------------------------------
 Integral Job Info:
 Integral job number is                      11
 Integral operator is                         1
 short-range coefficients                     0
 long-range coefficients              100000000
 Omega coefficients                           0
 if combine SR and LR in K                    0
 Integral screening is                        0
 Integral computing path is                   2
 max size of driver memory is            800000
 size of driver memory is                593474
 size of scratch memory is              2260544
 max col of scratch BK array               1296
 max len of scratch array in speh3          155
 max len of scratch index in speh4           18
 max int batch size is                      520
 min int batch size is                       52
 fixed nKL is                                52
 max L of basis functions is                  2
 order of int derivative is                   0
 number of shells is                         92
 number of basis is                         304
 number of cartesian basis is               304
 number of contracted shell pairs          3668
 number of primitive shell pairs           9588
 maxK2 (contraction) of shell pair           36
 max number of K2 of shell pair               1
 max number of CS2 of shell pair            666
 max number of PS2 of shell pair           2208
 mem total for path MDJ                   94840
 -------------------------------------------------------
 Smallest overlap matrix eigenvalue = 7.87E-06
 Guess MOs from SCF MO coefficient file
 Reading MOs from coefficient file
 Reading MOs from coefficient file
 A restricted hybrid HF-DFT SCF calculation will be
 performed using Pulay DIIS extrapolation
 Exchange:     0.2000 Hartree-Fock + 0.0800 Slater + 0.7200 B88
 Correlation:  0.1900 VWN1RPA + 0.8100 LYP
 Using SG-1 standard quadrature grid
 SCF converges when DIIS error is below 1.0E-08
 ---------------------------------------
  Cycle       Energy         DIIS Error
 ---------------------------------------
    1    -682.4899347111      2.76E-03
    2    -682.5178566664      2.76E-04
    3    -682.5174850914      3.82E-04
    4    -682.5184933228      1.51E-04
    5    -682.5186512009      4.00E-05
    6    -682.5186601069      1.89E-05
    7    -682.5186630618      8.66E-06
    8    -682.5186633987      2.60E-06
    9    -682.5186633523      5.06E-07
   10    -682.5186634246      3.57E-07
   11    -682.5186634075      1.92E-07
   12    -682.5186634425      4.32E-08
   13    -682.5186634245      1.31E-08
   14    -682.5186634257      6.92E-09 Convergence criterion met
 ---------------------------------------
 SCF time:  CPU 310.42 s  wall 394.06 s
 SCF   energy in the final basis set = -682.5186634257
 Total energy in the final basis set = -682.5186634257

 --------------------------------------------------------------

                    Orbital Energies (a.u.)
 --------------------------------------------------------------

 Alpha MOs
 -- Occupied --
-19.224 -19.204 -19.201 -19.201 -19.168 -19.159 -10.357 -10.336
-10.335 -10.334 -10.304 -10.268  -1.166  -1.145  -1.132  -1.115
 -1.086  -1.064  -0.841  -0.803  -0.717  -0.669  -0.656  -0.614
 -0.583  -0.550  -0.536  -0.525  -0.511  -0.508  -0.498  -0.491
 -0.484  -0.464  -0.452  -0.438  -0.425  -0.389  -0.381  -0.366
 -0.356  -0.336  -0.318  -0.291
 -- Virtual --
 -0.180  -0.119  -0.034  -0.033  -0.008  -0.001   0.011   0.022
  0.027   0.034   0.043   0.054   0.059   0.065   0.075   0.080
  0.087   0.089   0.093   0.101   0.106   0.108   0.114   0.121
  0.126   0.132   0.136   0.142   0.148   0.152   0.162   0.170
  0.174   0.180   0.184   0.195   0.203   0.207   0.212   0.218
  0.232   0.234   0.253   0.256   0.266   0.269   0.274   0.276
  0.278   0.290   0.293   0.298   0.309   0.311   0.319   0.321
  0.325   0.335   0.336   0.342   0.344   0.355   0.366   0.378
  0.394   0.397   0.409   0.427   0.434   0.440   0.486   0.499
  0.516   0.530   0.540   0.548   0.556   0.571   0.583   0.596
  0.610   0.637   0.645   0.654   0.668   0.676   0.686   0.693
  0.714   0.728   0.747   0.758   0.815   0.822   0.823   0.850
  0.876   0.896   0.929   0.962   1.036   1.049   1.064   1.077
  1.087   1.095   1.128   1.143   1.146   1.155   1.157   1.173
  1.175   1.188   1.199   1.215   1.219   1.229   1.234   1.247
  1.255   1.270   1.281   1.339   1.394   1.413   1.431   1.446
  1.469   1.500   1.516   1.542   1.546   1.562   1.579   1.597
  1.609   1.635   1.647   1.661   1.672   1.685   1.698   1.722
  1.749   1.774   1.797   1.813   1.830   1.838   1.879   1.897
  1.973   2.003   2.010   2.035   2.041   2.077   2.159   2.194
  2.207   2.259   2.427   2.463   2.471   2.491   2.574   2.590
  2.621   2.641   2.691   2.716   2.740   2.763   2.783   2.800
  2.803   2.812   2.832   2.846   2.857   2.859   2.861   2.896
  2.951   2.955   2.992   3.026   3.042   3.102   3.137   3.153
  3.193   3.210   3.252   3.263   3.295   3.314   3.325   3.342
  3.358   3.440   3.535   3.558   3.593   3.609   3.671   3.735
  3.760   3.840   3.887   3.975   3.995   4.026   4.065   4.119
  4.148   4.243   4.964   4.990   5.010   5.029   5.037   5.066
  5.073   5.118   5.165   5.218   5.282   5.371   5.509   5.578
  5.630   5.698   5.754   5.851  23.721  23.741  23.760  23.787
 23.817  23.818  49.853  49.869  49.895  49.926  49.979  50.009
 --------------------------------------------------------------

          Ground-State Mulliken Net Atomic Charges

     Atom                 Charge (a.u.)
  ----------------------------------------
      1 C                     0.068420
      2 C                     0.294641
      3 C                    -0.010895
      4 O                    -0.007453
      5 C                     0.085173
      6 O                    -0.208330
      7 O                    -0.161449
      8 O                    -0.160014
      9 H                     0.216732
     10 C                     0.091797
     11 O                    -0.196538
     12 C                    -0.442939
     13 O                    -0.225696
     14 H                     0.183702
     15 H                     0.222231
     16 H                     0.250617
  ----------------------------------------
  Sum of atomic charges =     0.000000

 -----------------------------------------------------------------
                    Cartesian Multipole Moments
 -----------------------------------------------------------------
    Charge (ESU x 10^10)
                 0.0000
    Dipole Moment (Debye)
         X       3.0542      Y      -0.5192      Z       2.9786
       Tot       4.2976
    Quadrupole Moments (Debye-Ang)
        XX     -77.3725     XY       0.6280     YY     -82.1993
        XZ       4.1687     YZ       3.3862     ZZ     -63.0187
    Octopole Moments (Debye-Ang^2)
       XXX      35.0517    XXY     -10.7991    XYY      13.6255
       YYY       6.9321    XXZ       5.3310    XYZ       6.6492
       YYZ      10.0568    XZZ       0.3642    YZZ      -2.7790
       ZZZ      -0.3449
    Hexadecapole Moments (Debye-Ang^3)
      XXXX   -1465.0400   XXXY     -34.7335   XXYY    -396.5502
      XYYY      26.8724   YYYY    -878.2326   XXXZ      32.1570
      XXYZ      28.4220   XYYZ     -10.9182   YYYZ       1.6613
      XXZZ    -248.1804   XYZZ      -7.6049   YYZZ    -154.4310
      XZZZ      -3.2119   YZZZ       3.2187   ZZZZ    -146.2229
 -----------------------------------------------------------------
 Calculating MO derivatives via CPSCF
   1         3          48      0.228998    0.038577
   2         3          48      0.028188    0.004036
   3         3          48      0.002979    0.000418
   4         9          42      0.000233    0.000039
   5        49           2      0.000004    0.000002
   6        51           0      0.000000    0.000000    Roots Converged
 Calculating analytic Hessian of the SCF energy
 Polarizability Matrix (a.u.)
            1           2           3
    1-103.7893775   4.4135317  -1.6869710
    2   4.4135317 -91.1941743  -1.3029986
    3  -1.6869710  -1.3029986 -59.7831914

 Direct stationary perturbation theory relativistic correction:

 rels  =       0.233622790511
 relv  =      -1.134721879912
 rel2e =       0.509143830407
 E_rel =      -0.391955258994

 Hessian of the SCF Energy
            1           2           3           4           5           6
    1   0.4641838   0.1603582   0.0715070  -0.1043807   0.0212294  -0.0168127
    2   0.1603582   0.8261908   0.2052761   0.0088777  -0.1092484   0.0032017
    3   0.0715070   0.2052761   0.2071556  -0.0028698   0.0165878  -0.0771153
    4  -0.1043807   0.0088777  -0.0028698   0.9004604   0.0434104  -0.1885280
    5   0.0212294  -0.1092484   0.0165878   0.0434104   0.3999419  -0.0178017
    6  -0.0168127   0.0032017  -0.0771153  -0.1885280  -0.0178017   0.2063467
    7   0.0100899  -0.0263407  -0.0185539  -0.0008347  -0.0062815   0.0071551
    8  -0.0054589  -0.0004220  -0.0029471  -0.0004837   0.0056204  -0.0019614
    9  -0.0030782  -0.0105531   0.0195855  -0.0002846  -0.0021447  -0.0048964
   10  -0.0092320   0.0028038   0.0075291  -0.0170477   0.0133183  -0.0053639
   11   0.0031391   0.0058823  -0.0046442  -0.0263354   0.0089049   0.0015272
   12   0.0001807   0.0015601  -0.0056599   0.0013829   0.0058027   0.0173688
   13   0.0315222   0.0074622  -0.0044734  -0.0814537  -0.0217808  -0.0065455
   14  -0.0032022  -0.0117582   0.0000032  -0.0028845  -0.1257500  -0.0048060
   15   0.0015997   0.0000525   0.0267258   0.0057063  -0.0138774  -0.0838133
   16  -0.0050730   0.0006568   0.0004038   0.0090612   0.0052297   0.0000975
   17  -0.0096949  -0.0007927   0.0022168   0.0283416  -0.0447355   0.0209404
   18   0.0030747  -0.0006220  -0.0051007  -0.0099984   0.0244298   0.0150471
   19  -0.0488190   0.0095948   0.0160564  -0.7166827  -0.0617107   0.2097032
   20   0.0299759   0.0139013  -0.0137245  -0.0596329  -0.0965341   0.0184727
   21   0.0254064  -0.0049970   0.0129236   0.1955355   0.0184916  -0.1071583
   22  -0.1746459  -0.2086823  -0.0737081   0.0205790   0.0099485   0.0077414
   23  -0.2125683  -0.6302122  -0.2014631  -0.0093718  -0.0542583  -0.0227567
   24  -0.0769504  -0.1930804  -0.1092873  -0.0012789  -0.0266947   0.0103396
   25  -0.0007522  -0.0003473   0.0023424   0.0000105   0.0002756  -0.0009622
   26  -0.0007992  -0.0009756   0.0037178  -0.0000719  -0.0003149  -0.0015321
   27  -0.0001450  -0.0002448   0.0001895   0.0000940   0.0002555  -0.0004751
   28  -0.1122728   0.0026813  -0.0003428  -0.0049215   0.0065427  -0.0011213
   29  -0.0088269  -0.0915224  -0.0023710   0.0183339   0.0189688   0.0033843
   30  -0.0009808  -0.0011481  -0.0859284   0.0000684  -0.0047112   0.0282580
   31  -0.0499144   0.0435784  -0.0001974  -0.0047282  -0.0111885  -0.0046563
   32   0.0209493   0.0031525   0.0000980  -0.0005238  -0.0011527   0.0006686
   33  -0.0041150   0.0026358   0.0176235   0.0001023  -0.0004618  -0.0038857
   34  -0.0019192   0.0001749   0.0030534  -0.0012107   0.0003341  -0.0011721
   35   0.0041659  -0.0046942  -0.0024549   0.0003389  -0.0009179   0.0004050
   36   0.0008534  -0.0027759  -0.0014821   0.0004434   0.0007295   0.0006524
   37   0.0012266   0.0008221  -0.0000111   0.0008109   0.0002496   0.0000959
   38   0.0004495   0.0007939  -0.0000433  -0.0001731  -0.0006574  -0.0000917
   39  -0.0007415  -0.0000810   0.0008797  -0.0004924  -0.0003257  -0.0009023
   40  -0.0004752   0.0001334  -0.0002654   0.0002148   0.0005687   0.0001109
   41  -0.0001795  -0.0000241  -0.0000534  -0.0000393  -0.0000113   0.0001119
   42   0.0000897  -0.0000572  -0.0002646   0.0001083  -0.0000529   0.0000531
   43   0.0016896  -0.0013331  -0.0010619   0.0003609  -0.0005720   0.0002022
   44   0.0004901  -0.0000647  -0.0002054   0.0000536  -0.0002790   0.0000888
   45  -0.0001248   0.0002333  -0.0002472   0.0000097  -0.0000959   0.0001563
   46  -0.0012278  -0.0004402   0.0005917  -0.0002377   0.0004264   0.0000559
   47  -0.0000275  -0.0002062   0.0000073   0.0001602   0.0004235   0.0001490
   48   0.0002370   0.0006001   0.0000023   0.0000012  -0.0001310   0.0000242
            7           8           9          10          11          12
    1   0.0100899  -0.0054589  -0.0030782  -0.0092320   0.0031391   0.0001807
    2  -0.0263407  -0.0004220  -0.0105531   0.0028038   0.0058823   0.0015601
    3  -0.0185539  -0.0029471   0.0195855   0.0075291  -0.0046442  -0.0056599
    4  -0.0008347  -0.0004837  -0.0002846  -0.0170477  -0.0263354   0.0013829
    5  -0.0062815   0.0056204  -0.0021447   0.0133183   0.0089049   0.0058027
    6   0.0071551  -0.0019614  -0.0048964  -0.0053639   0.0015272   0.0173688
    7   0.4693354   0.0305720  -0.0382322  -0.0788329   0.0097518  -0.0161510
    8   0.0305720   0.4187667   0.0241035   0.0208122  -0.1224723   0.0473039
    9  -0.0382322   0.0241035   0.4997726  -0.0239252   0.0579312  -0.0843820
   10  -0.0788329   0.0208122  -0.0239252   0.4528518  -0.0434167   0.0784084
   11   0.0097518  -0.1224723   0.0579312  -0.0434167   0.2493353  -0.1132872
   12  -0.0161510   0.0473039  -0.0843820   0.0784084  -0.1132872   0.1231473
   13  -0.0340343   0.0191737  -0.0130625  -0.2293773  -0.0353136  -0.0059109
   14   0.0281620  -0.0035653  -0.0023259  -0.0693078  -0.1013865   0.0194953
   15  -0.0156396  -0.0047959  -0.0073050   0.0042961   0.0205582  -0.0448540
   16   0.0019102  -0.0078224   0.0066395  -0.0773124   0.0627739  -0.0300520
   17  -0.0043381   0.0076129  -0.0017261   0.0516981   0.0038165   0.0056952
   18   0.0006773  -0.0001227   0.0056174  -0.0243982   0.0079690   0.0071893
   19   0.0007850  -0.0013552   0.0020629  -0.0078111  -0.0071017   0.0006056
   20   0.0039285  -0.0030305   0.0016627  -0.0125875  -0.0076483  -0.0017797
   21  -0.0025054   0.0011438   0.0003353   0.0041290   0.0027413  -0.0020530
   22  -0.0135055   0.0035695  -0.0013093   0.0054870  -0.0003769   0.0008258
   23  -0.0043626   0.0004856   0.0003685  -0.0032542  -0.0000728   0.0003236
   24  -0.0005152   0.0002774  -0.0031479  -0.0022526   0.0015038   0.0014310
   25  -0.0660901   0.0010339   0.0648094  -0.0018717   0.0077859  -0.0236189
   26   0.0024460  -0.0493693  -0.0333141   0.0052360  -0.0048072   0.0316906
   27   0.0651763  -0.0184480  -0.2709975  -0.0082749   0.0089666  -0.0167354
   28  -0.1069423  -0.0479455  -0.0128213  -0.0082524   0.0281121  -0.0006602
   29  -0.0240803  -0.1297356  -0.0195723  -0.0055442  -0.0263682  -0.0004077
   30  -0.0125864  -0.0335401  -0.0867363  -0.0060609   0.0247871   0.0045323
   31   0.0116414   0.0190364   0.0051424   0.0048134  -0.0014134   0.0003952
   32   0.0299391  -0.0359547  -0.0157526   0.0071203  -0.0089160   0.0008739
   33   0.0102085  -0.0122473   0.0165002   0.0024475  -0.0067576  -0.0011905
   34  -0.1508953  -0.0189969  -0.0022211  -0.0287902   0.0046806  -0.0058152
   35  -0.0319729  -0.0873250  -0.0007984   0.0334503   0.0021472   0.0030823
   36   0.0070071  -0.0035132  -0.0676161  -0.0323194  -0.0006361  -0.0043247
   37  -0.0167074   0.0027254   0.0405154   0.0012661   0.0000117   0.0004338
   38   0.0008696   0.0043036   0.0061194   0.0003510   0.0012028  -0.0003155
   39   0.0198663   0.0044428  -0.0200952   0.0035711  -0.0001012   0.0039496
   40  -0.0152517   0.0178632  -0.0190005  -0.0095187  -0.0016976  -0.0006299
   41  -0.0056608   0.0034697  -0.0046080  -0.0016323  -0.0002795  -0.0001942
   42  -0.0032401  -0.0002420   0.0010430   0.0026324  -0.0002985   0.0016075
   43  -0.0102310  -0.0350069  -0.0059283   0.0036721  -0.0000539   0.0008309
   44  -0.0020840  -0.0080746  -0.0001578   0.0016845   0.0009638   0.0002901
   45  -0.0037393   0.0005573   0.0017068   0.0006857  -0.0004835   0.0002356
   46  -0.0004367   0.0022835   0.0006937  -0.0000439  -0.0005459  -0.0002253
   47  -0.0005480  -0.0003096   0.0007678  -0.0007318  -0.0003019  -0.0001335
   48   0.0010725  -0.0000110   0.0006157  -0.0011042   0.0002241  -0.0002620
           13          14          15          16          17          18
    1   0.0315222  -0.0032022   0.0015997  -0.0050730  -0.0096949   0.0030747
    2   0.0074622  -0.0117582   0.0000525   0.0006568  -0.0007927  -0.0006220
    3  -0.0044734   0.0000032   0.0267258   0.0004038   0.0022168  -0.0051007
    4  -0.0814537  -0.0028845   0.0057063   0.0090612   0.0283416  -0.0099984
    5  -0.0217808  -0.1257500  -0.0138774   0.0052297  -0.0447355   0.0244298
    6  -0.0065455  -0.0048060  -0.0838133   0.0000975   0.0209404   0.0150471
    7  -0.0340343   0.0281620  -0.0156396   0.0019102  -0.0043381   0.0006773
    8   0.0191737  -0.0035653  -0.0047959  -0.0078224   0.0076129  -0.0001227
    9  -0.0130625  -0.0023259  -0.0073050   0.0066395  -0.0017261   0.0056174
   10  -0.2293773  -0.0693078   0.0042961  -0.0773124   0.0516981  -0.0243982
   11  -0.0353136  -0.1013865   0.0205582   0.0627739   0.0038165   0.0079690
   12  -0.0059109   0.0194953  -0.0448540  -0.0300520   0.0056952   0.0071893
   13   0.6093824  -0.2233012   0.0948774  -0.2674983   0.2777801  -0.0998810
   14  -0.2233012   0.7829298  -0.1963222   0.2862116  -0.5449864   0.1697585
   15   0.0948774  -0.1963222   0.2313414  -0.1045669   0.1772115  -0.1221259
   16  -0.2674983   0.2862116  -0.1045669   0.3382223  -0.3454930   0.1333734
   17   0.2777801  -0.5449864   0.1772115  -0.3454930   0.5846313  -0.2002936
   18  -0.0998810   0.1697585  -0.1221259   0.1333734  -0.2002936   0.0980279
   19  -0.0328798  -0.0185180   0.0137160   0.0038960  -0.0028065  -0.0010311
   20  -0.0317293   0.0050904   0.0191536  -0.0028968   0.0031724  -0.0049495
   21   0.0175631   0.0095139   0.0118080  -0.0002590  -0.0022655  -0.0009679
   22  -0.0107612  -0.0001265  -0.0008373   0.0025790   0.0020097  -0.0003008
   23   0.0118658  -0.0000573  -0.0018304  -0.0009237  -0.0069702   0.0028834
   24   0.0052135   0.0016954  -0.0049580  -0.0001074  -0.0031327   0.0019347
   25   0.0050791  -0.0009942  -0.0020055  -0.0013052   0.0012581   0.0002542
   26  -0.0053450   0.0014359   0.0016194   0.0014391  -0.0013541  -0.0005130
   27   0.0051253   0.0002872  -0.0002891  -0.0017791   0.0008602  -0.0000657
   28   0.0104319   0.0048451   0.0030581  -0.0038201  -0.0009316  -0.0011365
   29   0.0138583  -0.0004421  -0.0016393  -0.0054341   0.0021984  -0.0001819
   30   0.0121061   0.0007882  -0.0061644  -0.0035288  -0.0001926   0.0006619
   31  -0.0030227  -0.0022743   0.0013227   0.0008983   0.0016928  -0.0006708
   32  -0.0092425   0.0002522  -0.0009427   0.0034561  -0.0016187   0.0010342
   33  -0.0054686  -0.0003418   0.0010729   0.0016434   0.0000369   0.0001006
   34  -0.0014486   0.0013941  -0.0013318   0.0002448  -0.0007843   0.0004318
   35  -0.0025024  -0.0031815   0.0013458   0.0029001  -0.0009077   0.0005185
   36   0.0031324   0.0025092  -0.0019594  -0.0035793   0.0016124  -0.0006907
   37   0.0034741  -0.0011102   0.0004475  -0.0009452   0.0009675  -0.0003629
   38  -0.0009466  -0.0000629  -0.0001295   0.0002800   0.0000677  -0.0000026
   39  -0.0025851  -0.0001419  -0.0000078   0.0013924  -0.0008871   0.0004416
   40   0.0024109   0.0007104  -0.0005254  -0.0015064   0.0006407  -0.0002532
   41  -0.0003388   0.0009270  -0.0003453  -0.0002000  -0.0000626   0.0000480
   42  -0.0003130  -0.0000190   0.0003748   0.0004163  -0.0002605   0.0000348
   43  -0.0011322  -0.0000252  -0.0000613   0.0004174   0.0000605   0.0000685
   44  -0.0003186   0.0004818  -0.0000436   0.0000713  -0.0001039   0.0000531
   45  -0.0004721   0.0000814  -0.0000401   0.0002104  -0.0000826   0.0000332
   46  -0.0006927   0.0004210  -0.0000559   0.0002315  -0.0004008   0.0001528
   47   0.0006787   0.0000730  -0.0000145  -0.0002487   0.0000327  -0.0000092
   48   0.0006941  -0.0001753   0.0001940  -0.0003043   0.0002673  -0.0001376
           19          20          21          22          23          24
    1  -0.0488190   0.0299759   0.0254064  -0.1746459  -0.2125683  -0.0769504
    2   0.0095948   0.0139013  -0.0049970  -0.2086823  -0.6302122  -0.1930804
    3   0.0160564  -0.0137245   0.0129236  -0.0737081  -0.2014631  -0.1092873
    4  -0.7166827  -0.0596329   0.1955355   0.0205790  -0.0093718  -0.0012789
    5  -0.0617107  -0.0965341   0.0184916   0.0099485  -0.0542583  -0.0266947
    6   0.2097032   0.0184727  -0.1071583   0.0077414  -0.0227567   0.0103396
    7   0.0007850   0.0039285  -0.0025054  -0.0135055  -0.0043626  -0.0005152
    8  -0.0013552  -0.0030305   0.0011438   0.0035695   0.0004856   0.0002774
    9   0.0020629   0.0016627   0.0003353  -0.0013093   0.0003685  -0.0031479
   10  -0.0078111  -0.0125875   0.0041290   0.0054870  -0.0032542  -0.0022526
   11  -0.0071017  -0.0076483   0.0027413  -0.0003769  -0.0000728   0.0015038
   12   0.0006056  -0.0017797  -0.0020530   0.0008258   0.0003236   0.0014310
   13  -0.0328798  -0.0317293   0.0175631  -0.0107612   0.0118658   0.0052135
   14  -0.0185180   0.0050904   0.0095139  -0.0001265  -0.0000573   0.0016954
   15   0.0137160   0.0191536   0.0118080  -0.0008373  -0.0018304  -0.0049580
   16   0.0038960  -0.0028968  -0.0002590   0.0025790  -0.0009237  -0.0001074
   17  -0.0028065   0.0031724  -0.0022655   0.0020097  -0.0069702  -0.0031327
   18  -0.0010311  -0.0049495  -0.0009679  -0.0003008   0.0028834   0.0019347
   19   0.8024676   0.0718495  -0.2387870   0.0044181   0.0010836  -0.0019349
   20   0.0718495   0.0873057  -0.0236349   0.0001154   0.0041992   0.0040587
   21  -0.2387870  -0.0236349   0.0895870  -0.0029244   0.0033420  -0.0005265
   22   0.0044181   0.0001154  -0.0029244   0.1763768   0.2455165   0.0905586
   23   0.0010836   0.0041992   0.0033420   0.2455165   0.7025610   0.2312325
   24  -0.0019349   0.0040587  -0.0005265   0.0905586   0.2312325   0.0944550
   25  -0.0003842  -0.0002805   0.0003894   0.0001740   0.0001099  -0.0005284
   26  -0.0000427   0.0002126   0.0003408  -0.0004134  -0.0001006  -0.0007614
   27  -0.0004813  -0.0003174   0.0002141  -0.0002243  -0.0005445  -0.0001475
   28   0.0018219  -0.0032546  -0.0024452  -0.0182172  -0.0288211  -0.0129767
   29   0.0069451  -0.0083245  -0.0037536  -0.0473329  -0.0202037  -0.0162038
   30   0.0010324   0.0006097  -0.0051597  -0.0199609  -0.0124101   0.0115480
   31  -0.0070450   0.0050453   0.0037381   0.0067284   0.0004111   0.0013004
   32   0.0019454   0.0006498  -0.0007194  -0.0006410   0.0057601   0.0015057
   33  -0.0004631   0.0005976   0.0007943   0.0012877   0.0014836  -0.0012660
   34   0.0006834  -0.0002189   0.0002061   0.0019600   0.0016028  -0.0002544
   35  -0.0000387   0.0007013  -0.0000958  -0.0036262  -0.0013681  -0.0005233
   36  -0.0007830  -0.0004840   0.0001103  -0.0019644  -0.0015580  -0.0005606
   37  -0.0005658  -0.0001173   0.0000868  -0.0005660  -0.0007082  -0.0001056
   38  -0.0000601   0.0003451   0.0000652   0.0001023   0.0004167   0.0001358
   39   0.0003745   0.0001745   0.0001565   0.0008638   0.0010489   0.0001395
   40  -0.0002487  -0.0003734   0.0000663   0.0001712  -0.0002359  -0.0000103
   41   0.0001348   0.0000150  -0.0000736   0.0001165   0.0000892   0.0000328
   42   0.0000652   0.0000356  -0.0000475   0.0000107   0.0000064   0.0000941
   43  -0.0000761   0.0003960  -0.0000504  -0.0014083  -0.0005727  -0.0001360
   44   0.0000016   0.0001652  -0.0000170  -0.0002313  -0.0000189  -0.0000100
   45   0.0000875   0.0000708  -0.0000791   0.0001821   0.0001202   0.0001104
   46   0.0004404  -0.0002195  -0.0001493   0.0006306   0.0002287  -0.0000217
   47   0.0000787  -0.0002206  -0.0000817   0.0000522  -0.0002497  -0.0000356
   48  -0.0002234   0.0000541   0.0000628  -0.0002405  -0.0002461  -0.0001586
           25          26          27          28          29          30
    1  -0.0007522  -0.0007992  -0.0001450  -0.1122728  -0.0088269  -0.0009808
    2  -0.0003473  -0.0009756  -0.0002448   0.0026813  -0.0915224  -0.0011481
    3   0.0023424   0.0037178   0.0001895  -0.0003428  -0.0023710  -0.0859284
    4   0.0000105  -0.0000719   0.0000940  -0.0049215   0.0183339   0.0000684
    5   0.0002756  -0.0003149   0.0002555   0.0065427   0.0189688  -0.0047112
    6  -0.0009622  -0.0015321  -0.0004751  -0.0011213   0.0033843   0.0282580
    7  -0.0660901   0.0024460   0.0651763  -0.1069423  -0.0240803  -0.0125864
    8   0.0010339  -0.0493693  -0.0184480  -0.0479455  -0.1297356  -0.0335401
    9   0.0648094  -0.0333141  -0.2709975  -0.0128213  -0.0195723  -0.0867363
   10  -0.0018717   0.0052360  -0.0082749  -0.0082524  -0.0055442  -0.0060609
   11   0.0077859  -0.0048072   0.0089666   0.0281121  -0.0263682   0.0247871
   12  -0.0236189   0.0316906  -0.0167354  -0.0006602  -0.0004077   0.0045323
   13   0.0050791  -0.0053450   0.0051253   0.0104319   0.0138583   0.0121061
   14  -0.0009942   0.0014359   0.0002872   0.0048451  -0.0004421   0.0007882
   15  -0.0020055   0.0016194  -0.0002891   0.0030581  -0.0016393  -0.0061644
   16  -0.0013052   0.0014391  -0.0017791  -0.0038201  -0.0054341  -0.0035288
   17   0.0012581  -0.0013541   0.0008602  -0.0009316   0.0021984  -0.0001926
   18   0.0002542  -0.0005130  -0.0000657  -0.0011365  -0.0001819   0.0006619
   19  -0.0003842  -0.0000427  -0.0004813   0.0018219   0.0069451   0.0010324
   20  -0.0002805   0.0002126  -0.0003174  -0.0032546  -0.0083245   0.0006097
   21   0.0003894   0.0003408   0.0002141  -0.0024452  -0.0037536  -0.0051597
   22   0.0001740  -0.0004134  -0.0002243  -0.0182172  -0.0473329  -0.0199609
   23   0.0001099  -0.0001006  -0.0005445  -0.0288211  -0.0202037  -0.0124101
   24  -0.0005284  -0.0007614  -0.0001475  -0.0129767  -0.0162038   0.0115480
   25   0.0724273  -0.0090061  -0.0647492   0.0037674  -0.0010665  -0.0072444
   26  -0.0090061   0.0557130   0.0148288   0.0102243   0.0016818  -0.0268006
   27  -0.0647492   0.0148288   0.2997569   0.0044432  -0.0033319  -0.0102653
   28   0.0037674   0.0102243   0.0044432   0.6523611  -0.2652783  -0.0021807
   29  -0.0010665   0.0016818  -0.0033319  -0.2652783   0.7109538   0.1136998
   30  -0.0072444  -0.0268006  -0.0102653  -0.0021807   0.1136998   0.2096230
   31  -0.0000698  -0.0008076  -0.0009183  -0.4014182   0.3316770   0.0403999
   32  -0.0012093  -0.0047464  -0.0014209   0.3291843  -0.4495367  -0.0629903
   33   0.0004087   0.0022104   0.0000466   0.0391932  -0.0635631  -0.0628735
   34  -0.0047748  -0.0013439   0.0005282  -0.0036062  -0.0227617  -0.0045392
   35   0.0047609   0.0015164  -0.0011833  -0.0384672  -0.0074982   0.0003633
   36   0.0301199   0.0078190  -0.0030477  -0.0175322   0.0010412   0.0043160
   37  -0.0080059  -0.0019232   0.0008851   0.0028856   0.0039807   0.0008865
   38  -0.0018606   0.0008303   0.0000280   0.0043616  -0.0042025  -0.0004356
   39   0.0016728   0.0007924   0.0009614   0.0026079  -0.0073732  -0.0028024
   40   0.0006797   0.0007162   0.0003186  -0.0006210   0.0016758   0.0003215
   41   0.0008597   0.0006433  -0.0000828   0.0006314   0.0001711  -0.0000612
   42  -0.0003284  -0.0006882   0.0008171  -0.0006104   0.0009626  -0.0001394
   43   0.0011393   0.0003808   0.0000266  -0.0076872   0.0023270   0.0008872
   44  -0.0007224   0.0000790   0.0001860  -0.0000548   0.0003592   0.0007250
   45  -0.0004735   0.0003982   0.0000218   0.0006420   0.0002877   0.0007008
   46  -0.0000235  -0.0006894  -0.0000252  -0.0035092   0.0015270   0.0013801
   47  -0.0005970  -0.0004440   0.0001613  -0.0018294   0.0035008   0.0013167
   48  -0.0000862   0.0001921   0.0000158   0.0018828  -0.0009778   0.0004293
           31          32          33          34          35          36
    1  -0.0499144   0.0209493  -0.0041150  -0.0019192   0.0041659   0.0008534
    2   0.0435784   0.0031525   0.0026358   0.0001749  -0.0046942  -0.0027759
    3  -0.0001974   0.0000980   0.0176235   0.0030534  -0.0024549  -0.0014821
    4  -0.0047282  -0.0005238   0.0001023  -0.0012107   0.0003389   0.0004434
    5  -0.0111885  -0.0011527  -0.0004618   0.0003341  -0.0009179   0.0007295
    6  -0.0046563   0.0006686  -0.0038857  -0.0011721   0.0004050   0.0006524
    7   0.0116414   0.0299391   0.0102085  -0.1508953  -0.0319729   0.0070071
    8   0.0190364  -0.0359547  -0.0122473  -0.0189969  -0.0873250  -0.0035132
    9   0.0051424  -0.0157526   0.0165002  -0.0022211  -0.0007984  -0.0676161
   10   0.0048134   0.0071203   0.0024475  -0.0287902   0.0334503  -0.0323194
   11  -0.0014134  -0.0089160  -0.0067576   0.0046806   0.0021472  -0.0006361
   12   0.0003952   0.0008739  -0.0011905  -0.0058152   0.0030823  -0.0043247
   13  -0.0030227  -0.0092425  -0.0054686  -0.0014486  -0.0025024   0.0031324
   14  -0.0022743   0.0002522  -0.0003418   0.0013941  -0.0031815   0.0025092
   15   0.0013227  -0.0009427   0.0010729  -0.0013318   0.0013458  -0.0019594
   16   0.0008983   0.0034561   0.0016434   0.0002448   0.0029001  -0.0035793
   17   0.0016928  -0.0016187   0.0000369  -0.0007843  -0.0009077   0.0016124
   18  -0.0006708   0.0010342   0.0001006   0.0004318   0.0005185  -0.0006907
   19  -0.0070450   0.0019454  -0.0004631   0.0006834  -0.0000387  -0.0007830
   20   0.0050453   0.0006498   0.0005976  -0.0002189   0.0007013  -0.0004840
   21   0.0037381  -0.0007194   0.0007943   0.0002061  -0.0000958   0.0001103
   22   0.0067284  -0.0006410   0.0012877   0.0019600  -0.0036262  -0.0019644
   23   0.0004111   0.0057601   0.0014836   0.0016028  -0.0013681  -0.0015580
   24   0.0013004   0.0015057  -0.0012660  -0.0002544  -0.0005233  -0.0005606
   25  -0.0000698  -0.0012093   0.0004087  -0.0047748   0.0047609   0.0301199
   26  -0.0008076  -0.0047464   0.0022104  -0.0013439   0.0015164   0.0078190
   27  -0.0009183  -0.0014209   0.0000466   0.0005282  -0.0011833  -0.0030477
   28  -0.4014182   0.3291843   0.0391932  -0.0036062  -0.0384672  -0.0175322
   29   0.3316770  -0.4495367  -0.0635631  -0.0227617  -0.0074982   0.0010412
   30   0.0403999  -0.0629903  -0.0628735  -0.0045392   0.0003633   0.0043160
   31   0.4437446  -0.3828423  -0.0459217  -0.0062541   0.0018175   0.0039790
   32  -0.3828423   0.4922512   0.0753608   0.0061639   0.0026258  -0.0005376
   33  -0.0459217   0.0753608   0.0340937   0.0010123  -0.0003121  -0.0039452
   34  -0.0062541   0.0061639   0.0010123   0.4499883  -0.0313265   0.0465816
   35   0.0018175   0.0026258  -0.0003121  -0.0313265   0.6377109  -0.0074247
   36   0.0039790  -0.0005376  -0.0039452   0.0465816  -0.0074247   0.5128048
   37  -0.0004727  -0.0027889   0.0013175  -0.0770387   0.0039947   0.0576551
   38  -0.0053255   0.0002771   0.0027140   0.0177010  -0.0993399  -0.0384456
   39  -0.0028061   0.0030897   0.0018104   0.0444370   0.0058074  -0.2130998
   40   0.0013995  -0.0010873   0.0001079  -0.1216456   0.0717341  -0.0864755
   41  -0.0005385  -0.0009408  -0.0005517   0.0741521  -0.1305497   0.0911702
   42   0.0008167  -0.0000456   0.0008339  -0.0835757   0.0867339  -0.1511705
   43   0.0015828   0.0000715   0.0002321  -0.0513083  -0.0305365  -0.0090856
   44  -0.0003822   0.0004058  -0.0000088  -0.0305562  -0.3040361  -0.0521795
   45   0.0003830  -0.0000706   0.0003880  -0.0058902  -0.0412274  -0.0567805
   46   0.0021166  -0.0004948  -0.0019927  -0.0039849   0.0153081   0.0019676
   47   0.0015137  -0.0025084  -0.0007949  -0.0002151  -0.0048833   0.0026733
   48  -0.0023068  -0.0001511  -0.0001032   0.0085493  -0.0442364  -0.0132061
           37          38          39          40          41          42
    1   0.0012266   0.0004495  -0.0007415  -0.0004752  -0.0001795   0.0000897
    2   0.0008221   0.0007939  -0.0000810   0.0001334  -0.0000241  -0.0000572
    3  -0.0000111  -0.0000433   0.0008797  -0.0002654  -0.0000534  -0.0002646
    4   0.0008109  -0.0001731  -0.0004924   0.0002148  -0.0000393   0.0001083
    5   0.0002496  -0.0006574  -0.0003257   0.0005687  -0.0000113  -0.0000529
    6   0.0000959  -0.0000917  -0.0009023   0.0001109   0.0001119   0.0000531
    7  -0.0167074   0.0008696   0.0198663  -0.0152517  -0.0056608  -0.0032401
    8   0.0027254   0.0043036   0.0044428   0.0178632   0.0034697  -0.0002420
    9   0.0405154   0.0061194  -0.0200952  -0.0190005  -0.0046080   0.0010430
   10   0.0012661   0.0003510   0.0035711  -0.0095187  -0.0016323   0.0026324
   11   0.0000117   0.0012028  -0.0001012  -0.0016976  -0.0002795  -0.0002985
   12   0.0004338  -0.0003155   0.0039496  -0.0006299  -0.0001942   0.0016075
   13   0.0034741  -0.0009466  -0.0025851   0.0024109  -0.0003388  -0.0003130
   14  -0.0011102  -0.0000629  -0.0001419   0.0007104   0.0009270  -0.0000190
   15   0.0004475  -0.0001295  -0.0000078  -0.0005254  -0.0003453   0.0003748
   16  -0.0009452   0.0002800   0.0013924  -0.0015064  -0.0002000   0.0004163
   17   0.0009675   0.0000677  -0.0008871   0.0006407  -0.0000626  -0.0002605
   18  -0.0003629  -0.0000026   0.0004416  -0.0002532   0.0000480   0.0000348
   19  -0.0005658  -0.0000601   0.0003745  -0.0002487   0.0001348   0.0000652
   20  -0.0001173   0.0003451   0.0001745  -0.0003734   0.0000150   0.0000356
   21   0.0000868   0.0000652   0.0001565   0.0000663  -0.0000736  -0.0000475
   22  -0.0005660   0.0001023   0.0008638   0.0001712   0.0001165   0.0000107
   23  -0.0007082   0.0004167   0.0010489  -0.0002359   0.0000892   0.0000064
   24  -0.0001056   0.0001358   0.0001395  -0.0000103   0.0000328   0.0000941
   25  -0.0080059  -0.0018606   0.0016728   0.0006797   0.0008597  -0.0003284
   26  -0.0019232   0.0008303   0.0007924   0.0007162   0.0006433  -0.0006882
   27   0.0008851   0.0000280   0.0009614   0.0003186  -0.0000828   0.0008171
   28   0.0028856   0.0043616   0.0026079  -0.0006210   0.0006314  -0.0006104
   29   0.0039807  -0.0042025  -0.0073732   0.0016758   0.0001711   0.0009626
   30   0.0008865  -0.0004356  -0.0028024   0.0003215  -0.0000612  -0.0001394
   31  -0.0004727  -0.0053255  -0.0028061   0.0013995  -0.0005385   0.0008167
   32  -0.0027889   0.0002771   0.0030897  -0.0010873  -0.0009408  -0.0000456
   33   0.0013175   0.0027140   0.0018104   0.0001079  -0.0005517   0.0008339
   34  -0.0770387   0.0177010   0.0444370  -0.1216456   0.0741521  -0.0835757
   35   0.0039947  -0.0993399   0.0058074   0.0717341  -0.1305497   0.0867339
   36   0.0576551  -0.0384456  -0.2130998  -0.0864755   0.0911702  -0.1511705
   37   0.1076286  -0.0972486  -0.1169637   0.0094404  -0.0035376  -0.0071567
   38  -0.0972486   0.5865051   0.0795017  -0.0080093   0.0075798   0.0125074
   39  -0.1169637   0.0795017   0.3290315   0.0157632  -0.0053506  -0.0389887
   40   0.0094404  -0.0080093   0.0157632   0.1301602  -0.0792552   0.0879276
   41  -0.0035376   0.0075798  -0.0053506  -0.0792552   0.1316375  -0.0987799
   42  -0.0071567   0.0125074  -0.0389887   0.0879276  -0.0987799   0.1786987
   43   0.0000782   0.0157436   0.0082479   0.0035360   0.0170314   0.0031536
   44   0.0037737  -0.0019817  -0.0063251  -0.0023919  -0.0141985  -0.0020744
   45   0.0048327  -0.0383686  -0.0174451   0.0035093   0.0194396   0.0057702
   46  -0.0225090   0.0737654   0.0247918   0.0012548  -0.0015440   0.0000038
   47   0.0909086  -0.4960776  -0.0742716  -0.0009919   0.0015339   0.0022723
   48   0.0174436  -0.0232393  -0.0440290  -0.0009651  -0.0007016   0.0012836
           43          44          45          46          47          48
    1   0.0016896   0.0004901  -0.0001248  -0.0012278  -0.0000275   0.0002370
    2  -0.0013331  -0.0000647   0.0002333  -0.0004402  -0.0002062   0.0006001
    3  -0.0010619  -0.0002054  -0.0002472   0.0005917   0.0000073   0.0000023
    4   0.0003609   0.0000536   0.0000097  -0.0002377   0.0001602   0.0000012
    5  -0.0005720  -0.0002790  -0.0000959   0.0004264   0.0004235  -0.0001310
    6   0.0002022   0.0000888   0.0001563   0.0000559   0.0001490   0.0000242
    7  -0.0102310  -0.0020840  -0.0037393  -0.0004367  -0.0005480   0.0010725
    8  -0.0350069  -0.0080746   0.0005573   0.0022835  -0.0003096  -0.0000110
    9  -0.0059283  -0.0001578   0.0017068   0.0006937   0.0007678   0.0006157
   10   0.0036721   0.0016845   0.0006857  -0.0000439  -0.0007318  -0.0011042
   11  -0.0000539   0.0009638  -0.0004835  -0.0005459  -0.0003019   0.0002241
   12   0.0008309   0.0002901   0.0002356  -0.0002253  -0.0001335  -0.0002620
   13  -0.0011322  -0.0003186  -0.0004721  -0.0006927   0.0006787   0.0006941
   14  -0.0000252   0.0004818   0.0000814   0.0004210   0.0000730  -0.0001753
   15  -0.0000613  -0.0000436  -0.0000401  -0.0000559  -0.0000145   0.0001940
   16   0.0004174   0.0000713   0.0002104   0.0002315  -0.0002487  -0.0003043
   17   0.0000605  -0.0001039  -0.0000826  -0.0004008   0.0000327   0.0002673
   18   0.0000685   0.0000531   0.0000332   0.0001528  -0.0000092  -0.0001376
   19  -0.0000761   0.0000016   0.0000875   0.0004404   0.0000787  -0.0002234
   20   0.0003960   0.0001652   0.0000708  -0.0002195  -0.0002206   0.0000541
   21  -0.0000504  -0.0000170  -0.0000791  -0.0001493  -0.0000817   0.0000628
   22  -0.0014083  -0.0002313   0.0001821   0.0006306   0.0000522  -0.0002405
   23  -0.0005727  -0.0000189   0.0001202   0.0002287  -0.0002497  -0.0002461
   24  -0.0001360  -0.0000100   0.0001104  -0.0000217  -0.0000356  -0.0001586
   25   0.0011393  -0.0007224  -0.0004735  -0.0000235  -0.0005970  -0.0000862
   26   0.0003808   0.0000790   0.0003982  -0.0006894  -0.0004440   0.0001921
   27   0.0000266   0.0001860   0.0000218  -0.0000252   0.0001613   0.0000158
   28  -0.0076872  -0.0000548   0.0006420  -0.0035092  -0.0018294   0.0018828
   29   0.0023270   0.0003592   0.0002877   0.0015270   0.0035008  -0.0009778
   30   0.0008872   0.0007250   0.0007008   0.0013801   0.0013167   0.0004293
   31   0.0015828  -0.0003822   0.0003830   0.0021166   0.0015137  -0.0023068
   32   0.0000715   0.0004058  -0.0000706  -0.0004948  -0.0025084  -0.0001511
   33   0.0002321  -0.0000088   0.0003880  -0.0019927  -0.0007949  -0.0001032
   34  -0.0513083  -0.0305562  -0.0058902  -0.0039849  -0.0002151   0.0085493
   35  -0.0305365  -0.3040361  -0.0412274   0.0153081  -0.0048833  -0.0442364
   36  -0.0090856  -0.0521795  -0.0567805   0.0019676   0.0026733  -0.0132061
   37   0.0000782   0.0037737   0.0048327  -0.0225090   0.0909086   0.0174436
   38   0.0157436  -0.0019817  -0.0383686   0.0737654  -0.4960776  -0.0232393
   39   0.0082479  -0.0063251  -0.0174451   0.0247918  -0.0742716  -0.0440290
   40   0.0035360  -0.0023919   0.0035093   0.0012548  -0.0009919  -0.0009651
   41   0.0170314  -0.0141985   0.0194396  -0.0015440   0.0015339  -0.0007016
   42   0.0031536  -0.0020744   0.0057702   0.0000038   0.0022723   0.0012836
   43   0.0589229   0.0317247  -0.0003267   0.0004439   0.0003648   0.0030014
   44   0.0317247   0.3242875   0.0601255  -0.0010581   0.0020151  -0.0004470
   45  -0.0003267   0.0601255   0.0720385   0.0004842  -0.0009854  -0.0065697
   46   0.0004439  -0.0010581   0.0004842   0.0275477  -0.0885674  -0.0276514
   47   0.0003648   0.0020151  -0.0009854  -0.0885674   0.4976222   0.0689788
   48   0.0030014  -0.0004470  -0.0065697  -0.0276514   0.0689788   0.0618386
 Gradient time:  CPU 5023.95 s  wall 5581.49 s
 **********************************************************************
 **                                                                  **
 **                       VIBRATIONAL ANALYSIS                       **
 **                       --------------------                       **
 **                                                                  **
 **        VIBRATIONAL FREQUENCIES (CM**-1) AND NORMAL MODES         **
 **     FORCE CONSTANTS (mDYN/ANGSTROM) AND REDUCED MASSES (AMU)     **
 **                  INFRARED INTENSITIES (KM/MOL)                   **
 **                                                                  **
 **********************************************************************


 Mode:                 1                      2                      3
 Frequency:        35.31                  44.57                  83.01
 Force Cnst:      0.0080                 0.0155                 0.0287
 Red. Mass:      10.8895                13.2722                 7.0745
 IR Active:          YES                    YES                    YES
 IR Intens:        1.171                  0.328                  4.326
 Raman Active:       YES                    YES                    YES
               X      Y      Z        X      Y      Z        X      Y      Z
 C          0.054  0.044 -0.089   -0.019  0.036 -0.119   -0.009 -0.010  0.012
 C          0.005 -0.014 -0.038    0.026  0.001  0.174    0.022  0.005  0.002
 C          0.036  0.065  0.015   -0.065  0.016 -0.037    0.034 -0.076  0.148
 O         -0.022  0.032  0.036   -0.021 -0.029 -0.157    0.032  0.037  0.318
 C         -0.025  0.023  0.082   -0.025 -0.037 -0.114    0.067 -0.030 -0.025
 O         -0.050  0.044  0.185   -0.042 -0.111 -0.282    0.129 -0.084 -0.294
 O         -0.003 -0.074 -0.080    0.160  0.013  0.619    0.024  0.047  0.027
 O          0.132  0.105 -0.360   -0.015  0.135 -0.411   -0.012  0.011 -0.048
 H          0.161  0.151  0.043   -0.167  0.052 -0.066    0.134 -0.173  0.180
 C          0.007  0.012  0.186   -0.026  0.001 -0.028   -0.012 -0.039  0.058
 O         -0.027 -0.067  0.515   -0.032 -0.014  0.052   -0.026 -0.048  0.030
 C          0.029  0.037 -0.197   -0.056  0.021  0.103    0.020 -0.086 -0.005
 O         -0.127 -0.178 -0.230    0.092 -0.030  0.169   -0.255  0.234 -0.162
 H          0.112  0.153 -0.170   -0.136  0.055  0.190    0.147 -0.293 -0.266
 H          0.055  0.077 -0.382   -0.086  0.031  0.072    0.091 -0.150  0.241
 H         -0.053 -0.188 -0.067    0.083 -0.038  0.213   -0.108  0.291 -0.373
 TransDip   0.025  0.024 -0.003   -0.014  0.010  0.007    0.053 -0.039  0.008

 Mode:                 4                      5                      6
 Frequency:       115.99                 207.03                 225.40
 Force Cnst:      0.0540                 0.2001                 0.3381
 Red. Mass:       6.8063                 7.9242                11.2950
 IR Active:          YES                    YES                    YES
 IR Intens:        3.838                  3.483                 23.462
 Raman Active:       YES                    YES                    YES
               X      Y      Z        X      Y      Z        X      Y      Z
 C         -0.027 -0.037 -0.005   -0.074  0.006 -0.028   -0.038  0.053  0.364
 C          0.010  0.006 -0.011   -0.059 -0.014  0.020   -0.128 -0.019  0.339
 C         -0.010 -0.060 -0.092    0.103 -0.030 -0.150    0.120  0.014  0.103
 O          0.070 -0.148 -0.287   -0.074  0.119  0.237    0.030 -0.229 -0.142
 C          0.046 -0.011 -0.027   -0.063 -0.016  0.057   -0.001 -0.124  0.133
 O          0.059  0.063  0.154   -0.098 -0.085 -0.072    0.056 -0.170 -0.087
 O          0.011  0.042  0.002   -0.072 -0.024 -0.019   -0.295  0.045 -0.186
 O         -0.082 -0.018  0.003   -0.124  0.009  0.019    0.026  0.229 -0.221
 H         -0.115  0.048 -0.122    0.300 -0.207 -0.084    0.168  0.239  0.102
 C         -0.012 -0.103  0.029   -0.027 -0.024 -0.107    0.025 -0.000  0.243
 O         -0.051 -0.159  0.182   -0.130 -0.153  0.123   -0.001  0.038 -0.187
 C         -0.017 -0.033  0.051    0.121  0.073 -0.133    0.110  0.087 -0.037
 O         -0.002  0.391 -0.006    0.442  0.127 -0.017    0.099  0.044 -0.030
 H         -0.035 -0.272 -0.126    0.075  0.161 -0.028    0.177  0.180 -0.006
 H         -0.014 -0.110  0.388   -0.031  0.090 -0.131    0.055  0.112 -0.119
 H          0.198  0.463 -0.259    0.540  0.144 -0.013   -0.101  0.013 -0.072
 TransDip   0.034 -0.010 -0.052    0.041 -0.005 -0.044   -0.014  0.013  0.154

 Mode:                 7                      8                      9
 Frequency:       264.96                 315.74                 321.69
 Force Cnst:      0.1005                 0.7658                 0.7515
 Red. Mass:       2.4294                13.0373                12.3259
 IR Active:          YES                    YES                    YES
 IR Intens:        4.197                  3.878                  8.658
 Raman Active:       YES                    YES                    YES
               X      Y      Z        X      Y      Z        X      Y      Z
 C          0.004 -0.008 -0.025   -0.109 -0.153 -0.008   -0.039 -0.200  0.063
 C          0.005  0.013 -0.022   -0.152 -0.061 -0.172    0.215 -0.022  0.092
 C          0.008 -0.068  0.032    0.020  0.014  0.051   -0.045 -0.000 -0.073
 O         -0.004 -0.084  0.039    0.012 -0.022  0.051    0.099  0.171  0.014
 C          0.013 -0.002 -0.001    0.046 -0.104 -0.105    0.157 -0.110  0.026
 O          0.104  0.062 -0.003    0.037 -0.029  0.125   -0.229 -0.347  0.117
 O          0.018 -0.005  0.012   -0.112  0.467  0.141    0.102  0.438 -0.141
 O         -0.060  0.008  0.007    0.459 -0.355 -0.084   -0.295 -0.042 -0.118
 H         -0.007 -0.111  0.030    0.095  0.086  0.067   -0.131 -0.087 -0.089
 C          0.040 -0.073 -0.015   -0.136  0.048  0.098    0.050 -0.097 -0.076
 O          0.011 -0.099 -0.027   -0.233 -0.010 -0.083    0.242  0.061  0.063
 C         -0.071  0.228 -0.028    0.014  0.098 -0.044   -0.082  0.070  0.016
 O         -0.058 -0.003  0.011    0.074  0.036 -0.010   -0.098 -0.024  0.023
 H          0.118  0.614  0.135    0.085  0.254  0.029   -0.024  0.209  0.078
 H         -0.385  0.337 -0.348   -0.113  0.140 -0.165   -0.199  0.109 -0.096
 H          0.129 -0.005  0.253   -0.033  0.014  0.002    0.139 -0.004  0.188
 TransDip   0.038  0.043  0.031   -0.053 -0.022 -0.025    0.074 -0.057  0.010

 Mode:                10                     11                     12
 Frequency:       364.67                 394.50                 414.10
 Force Cnst:      1.0492                 0.5091                 0.4317
 Red. Mass:      13.3909                 5.5525                 4.2732
 IR Active:          YES                    YES                    YES
 IR Intens:       15.819                  8.720                 18.518
 Raman Active:       YES                    YES                    YES
               X      Y      Z        X      Y      Z        X      Y      Z
 C         -0.145 -0.223 -0.032    0.119  0.031  0.040   -0.070 -0.032 -0.096
 C         -0.209 -0.047 -0.110   -0.067  0.096  0.177   -0.048 -0.067  0.159
 C         -0.066 -0.055  0.037   -0.045 -0.116 -0.131   -0.023  0.062 -0.059
 O         -0.112 -0.149  0.090   -0.108 -0.031  0.023    0.117  0.066 -0.046
 C         -0.089 -0.008 -0.081   -0.115  0.094  0.064    0.123 -0.020  0.155
 O          0.212  0.233  0.001   -0.049  0.097 -0.077    0.180 -0.057 -0.023
 O         -0.150  0.044  0.124   -0.129  0.149 -0.014   -0.100 -0.085 -0.013
 O         -0.241 -0.163 -0.106    0.201  0.018  0.015   -0.001 -0.096  0.000
 H          0.139  0.036  0.087   -0.109 -0.321 -0.135   -0.071  0.004 -0.066
 C          0.009 -0.046  0.132    0.152 -0.076 -0.179   -0.080  0.127 -0.159
 O          0.456  0.380  0.103    0.162 -0.115  0.050   -0.071  0.119  0.064
 C          0.002 -0.097 -0.118   -0.086 -0.096  0.013   -0.022  0.015  0.012
 O          0.192  0.022 -0.069   -0.064 -0.031  0.005   -0.077 -0.020 -0.010
 H         -0.032 -0.128 -0.120   -0.146 -0.191 -0.023   -0.015  0.034  0.010
 H         -0.014 -0.111 -0.052   -0.060 -0.125  0.129   -0.042  0.023  0.006
 H          0.150  0.026 -0.152    0.613  0.066  0.190    0.789  0.090  0.317
 TransDip  -0.088 -0.085 -0.035    0.087 -0.020  0.032    0.128  0.026  0.044

 Mode:                13                     14                     15
 Frequency:       425.04                 441.57                 539.87
 Force Cnst:      0.1604                 0.9001                 1.2270
 Red. Mass:       1.5069                 7.8350                 7.1454
 IR Active:          YES                    YES                    YES
 IR Intens:      138.078                  7.757                 10.328
 Raman Active:       YES                    YES                    YES
               X      Y      Z        X      Y      Z        X      Y      Z
 C          0.004  0.044 -0.006    0.001 -0.229  0.380   -0.068 -0.113  0.024
 C          0.006  0.010 -0.086    0.126 -0.065  0.099   -0.191 -0.071 -0.049
 C          0.016 -0.005  0.070   -0.118  0.034 -0.100    0.221  0.159  0.011
 O         -0.015 -0.045 -0.001    0.008  0.250  0.017    0.067  0.172 -0.043
 C         -0.023 -0.029 -0.051    0.038  0.158 -0.102   -0.034  0.048 -0.136
 O         -0.056 -0.023  0.024    0.038  0.196 -0.017   -0.071  0.084  0.006
 O          0.033  0.010  0.012    0.099 -0.124 -0.045   -0.172 -0.043  0.076
 O         -0.014  0.045  0.016    0.029 -0.076 -0.143   -0.104 -0.080 -0.053
 H          0.044  0.084  0.070   -0.085  0.124 -0.091    0.034  0.106 -0.038
 C         -0.003  0.008  0.073   -0.112 -0.142  0.187    0.196 -0.037 -0.034
 O         -0.013  0.021 -0.039   -0.060 -0.057 -0.109    0.065 -0.175 -0.030
 C          0.029 -0.031 -0.002   -0.137 -0.030 -0.060    0.297  0.115  0.168
 O         -0.023 -0.014 -0.032    0.031  0.009 -0.007   -0.158 -0.039  0.029
 H          0.044 -0.054 -0.039   -0.201 -0.036 -0.021    0.272 -0.067  0.049
 H          0.043 -0.039  0.040   -0.152 -0.037 -0.014    0.558  0.077  0.220
 H          0.922  0.115  0.267    0.561  0.081  0.156    0.040 -0.026  0.201
 TransDip   0.370  0.028  0.063    0.043 -0.049  0.060    0.101  0.008  0.018

 Mode:                16                     17                     18
 Frequency:       570.30                 673.60                 706.07
 Force Cnst:      1.8442                 1.4381                 2.1422
 Red. Mass:       9.6238                 5.3792                 7.2932
 IR Active:          YES                    YES                    YES
 IR Intens:       14.125                  9.158                 11.471
 Raman Active:       YES                    YES                    YES
               X      Y      Z        X      Y      Z        X      Y      Z
 C         -0.016 -0.109 -0.321   -0.101  0.093  0.030   -0.034 -0.122  0.131
 C          0.068  0.168  0.117   -0.140  0.092 -0.062    0.169 -0.001  0.181
 C         -0.009  0.024  0.244    0.047 -0.275  0.016    0.107 -0.175  0.065
 O          0.032 -0.013 -0.135    0.254  0.088 -0.023   -0.049 -0.195  0.012
 C         -0.050  0.314  0.406    0.144  0.127 -0.097   -0.081  0.096 -0.145
 O         -0.178  0.043 -0.183   -0.165 -0.037  0.011   -0.139  0.147 -0.027
 O          0.046  0.018 -0.046   -0.105 -0.105  0.054    0.119  0.006 -0.079
 O         -0.020 -0.234 -0.000    0.080  0.038  0.019   -0.017 -0.090 -0.062
 H          0.057  0.401  0.225   -0.029 -0.280 -0.005    0.015 -0.393  0.052
 C         -0.046 -0.153  0.214   -0.084 -0.074  0.022   -0.129  0.147 -0.232
 O          0.023 -0.054 -0.076    0.079  0.071  0.023   -0.118  0.161  0.088
 C          0.076  0.013 -0.022   -0.035 -0.080 -0.003    0.261  0.022  0.094
 O          0.057  0.013 -0.040    0.003  0.024  0.002   -0.047  0.000 -0.007
 H          0.166  0.081 -0.033    0.274  0.354  0.105    0.506  0.236  0.080
 H          0.057  0.032 -0.095   -0.536  0.031 -0.248    0.013  0.089 -0.065
 H          0.090  0.021 -0.053   -0.040  0.032 -0.117   -0.017  0.003  0.005
 TransDip   0.046  0.060  0.094   -0.077  0.039 -0.043    0.106  0.011  0.022

 Mode:                19                     20                     21
 Frequency:       758.51                 874.02                 902.21
 Force Cnst:      2.8462                 3.8255                 1.4159
 Red. Mass:       8.3966                 8.4996                 2.9522
 IR Active:          YES                    YES                    YES
 IR Intens:        3.619                  5.616                 33.477
 Raman Active:       YES                    YES                    YES
               X      Y      Z        X      Y      Z        X      Y      Z
 C          0.137  0.016 -0.203    0.036 -0.119  0.312    0.136 -0.006 -0.023
 C          0.027 -0.092  0.349   -0.088 -0.096 -0.310   -0.002 -0.158 -0.039
 C         -0.173  0.070  0.401   -0.151  0.077  0.315   -0.040 -0.082  0.008
 O          0.064  0.074  0.003    0.121 -0.060 -0.058   -0.062  0.143 -0.079
 C          0.044 -0.066 -0.393    0.011  0.133  0.227   -0.118 -0.066  0.084
 O         -0.026  0.062  0.086   -0.047 -0.010 -0.058    0.067  0.016 -0.015
 O         -0.114  0.008 -0.035    0.016  0.014  0.057   -0.011  0.056  0.010
 O         -0.029 -0.003  0.040   -0.034  0.034 -0.054   -0.018  0.053  0.020
 H         -0.201  0.283  0.368   -0.455 -0.181  0.247   -0.240 -0.044 -0.051
 C          0.069  0.011 -0.095    0.172  0.172 -0.300   -0.025 -0.003  0.042
 O         -0.008 -0.088 -0.001   -0.031 -0.069  0.046   -0.015  0.014 -0.005
 C         -0.102 -0.050 -0.061   -0.124 -0.015  0.003    0.121 -0.124  0.074
 O          0.126  0.011 -0.084    0.110 -0.007 -0.114   -0.011  0.017 -0.010
 H          0.003  0.033 -0.080   -0.047 -0.032 -0.082    0.463  0.403  0.229
 H         -0.071 -0.030 -0.185    0.029 -0.020 -0.086   -0.352  0.027 -0.349
 H          0.036  0.012 -0.220    0.043 -0.017 -0.150    0.071  0.073 -0.303
 TransDip  -0.015 -0.053 -0.026   -0.049  0.035  0.046    0.063 -0.173 -0.016

 Mode:                22                     23                     24
 Frequency:       914.51                 991.91                1046.32
 Force Cnst:      2.1217                 2.0775                 2.1338
 Red. Mass:       4.3058                 3.5837                 3.3081
 IR Active:          YES                    YES                    YES
 IR Intens:        8.521                 15.697                 72.882
 Raman Active:       YES                    YES                    YES
               X      Y      Z        X      Y      Z        X      Y      Z
 C          0.153 -0.076 -0.046    0.206 -0.027 -0.069    0.089 -0.073 -0.006
 C         -0.005 -0.154  0.010   -0.023 -0.162 -0.001   -0.036  0.205  0.009
 C          0.211  0.012 -0.068   -0.128 -0.064 -0.110   -0.126  0.154 -0.141
 O          0.114 -0.060  0.026    0.137 -0.062  0.056    0.040 -0.111  0.096
 C         -0.059  0.059  0.004   -0.003  0.063  0.005    0.059  0.015 -0.047
 O         -0.073  0.065 -0.033   -0.055  0.031 -0.020   -0.024 -0.036  0.018
 O         -0.030  0.041  0.007   -0.053  0.038  0.018   -0.023 -0.040  0.008
 O         -0.078 -0.014 -0.006   -0.030  0.049  0.025   -0.032 -0.045 -0.019
 H          0.679  0.122  0.047   -0.343 -0.389 -0.132   -0.341  0.013 -0.180
 C          0.127  0.170  0.075   -0.060 -0.018  0.116    0.087  0.076  0.073
 O         -0.081  0.018 -0.010   -0.041  0.048 -0.014   -0.038 -0.014 -0.019
 C         -0.169 -0.114 -0.111    0.036  0.158  0.069    0.053 -0.092  0.105
 O         -0.050  0.017  0.122    0.038 -0.022 -0.100   -0.004  0.004 -0.035
 H         -0.217  0.047  0.062   -0.063 -0.254 -0.194    0.082  0.293  0.375
 H         -0.401 -0.086 -0.102    0.272  0.053  0.378   -0.110  0.044 -0.410
 H          0.001  0.061 -0.091   -0.128 -0.125  0.376    0.151  0.091 -0.455
 TransDip   0.072 -0.009 -0.060   -0.109 -0.020  0.061    0.064  0.242 -0.110

 Mode:                25                     26                     27
 Frequency:      1073.96                1092.29                1130.06
 Force Cnst:      3.9782                 4.3035                 2.3956
 Red. Mass:       5.8540                 6.1221                 3.1839
 IR Active:          YES                    YES                    YES
 IR Intens:       75.350                 50.228                 58.414
 Raman Active:       YES                    YES                    YES
               X      Y      Z        X      Y      Z        X      Y      Z
 C          0.244 -0.067  0.049    0.314 -0.187  0.026    0.094 -0.024  0.021
 C         -0.063  0.027 -0.068   -0.079  0.379 -0.032   -0.016  0.019 -0.020
 C         -0.137  0.098  0.019    0.109 -0.181  0.090    0.116  0.093 -0.008
 O          0.038 -0.059  0.035   -0.100  0.134 -0.091    0.029 -0.024  0.018
 C          0.061  0.037  0.006   -0.001 -0.099 -0.019   -0.047 -0.023  0.004
 O         -0.015 -0.022  0.003    0.069 -0.080  0.041   -0.005  0.009 -0.004
 O         -0.053  0.002  0.033   -0.049 -0.050  0.024   -0.010  0.005  0.008
 O          0.003  0.066  0.012   -0.074 -0.052 -0.034    0.009  0.028  0.006
 H          0.314  0.487  0.109    0.067 -0.263  0.075    0.504  0.571  0.067
 C         -0.234 -0.179 -0.162    0.014  0.090  0.018   -0.171 -0.142 -0.117
 O          0.025  0.011  0.019   -0.091  0.050  0.006    0.023  0.020  0.015
 C          0.184 -0.004 -0.266   -0.046  0.053 -0.029   -0.094 -0.008  0.222
 O         -0.089  0.031  0.241    0.021 -0.006 -0.022    0.036 -0.015 -0.156
 H          0.123 -0.004 -0.201    0.047 -0.184 -0.284   -0.125  0.114  0.337
 H          0.301  0.001 -0.284   -0.100 -0.042  0.396   -0.235  0.023  0.161
 H          0.039  0.109 -0.040   -0.149 -0.103  0.406   -0.033 -0.059  0.016
 TransDip   0.148 -0.053 -0.229    0.193  0.008  0.119   -0.196 -0.083  0.121

 Mode:                28                     29                     30
 Frequency:      1193.30                1230.98                1330.07
 Force Cnst:      6.6596                 1.0928                 1.5026
 Red. Mass:       7.9378                 1.2240                 1.4416
 IR Active:          YES                    YES                    YES
 IR Intens:      439.072                 25.843                 15.087
 Raman Active:       YES                    YES                    YES
               X      Y      Z        X      Y      Z        X      Y      Z
 C          0.098 -0.011 -0.026   -0.023  0.006  0.005   -0.015  0.003  0.004
 C         -0.029 -0.185 -0.027   -0.000 -0.010 -0.001   -0.002  0.000 -0.002
 C          0.108 -0.108  0.011   -0.064  0.017 -0.031   -0.158 -0.030 -0.011
 O         -0.364 -0.030 -0.022   -0.021 -0.018  0.019   -0.008  0.019 -0.037
 C          0.527  0.273 -0.021    0.038  0.025 -0.003    0.018  0.015 -0.005
 O         -0.030 -0.049  0.009   -0.005 -0.005  0.001    0.008 -0.014  0.006
 O         -0.075  0.008  0.030    0.000 -0.002  0.000    0.000 -0.002  0.000
 O         -0.026  0.036  0.015    0.001 -0.002 -0.001    0.001 -0.001 -0.001
 H         -0.092  0.318 -0.092    0.048  0.388 -0.028    0.861 -0.276  0.283
 C          0.015  0.020  0.012    0.043  0.038 -0.004    0.037  0.035  0.013
 O         -0.028  0.018 -0.000    0.004 -0.023 -0.003    0.002 -0.016 -0.004
 C         -0.008  0.021  0.067    0.042 -0.055 -0.008    0.065  0.019  0.038
 O          0.001 -0.017 -0.034    0.007  0.018 -0.017   -0.007 -0.002 -0.021
 H         -0.293  0.014  0.286    0.400  0.023 -0.222   -0.156 -0.004  0.194
 H          0.124  0.026 -0.027   -0.481 -0.055  0.249   -0.015  0.035  0.017
 H          0.093  0.041 -0.333   -0.188 -0.102  0.526    0.006 -0.001 -0.025
 TransDip   0.655 -0.112  0.090   -0.014  0.090  0.135    0.023  0.118  0.033

 Mode:                31                     32                     33
 Frequency:      1336.53                1398.31                1419.21
 Force Cnst:      1.7419                 1.3969                 1.4596
 Red. Mass:       1.6551                 1.2126                 1.2299
 IR Active:          YES                    YES                    YES
 IR Intens:        4.290                  7.470                 22.237
 Raman Active:       YES                    YES                    YES
               X      Y      Z        X      Y      Z        X      Y      Z
 C         -0.015 -0.003  0.011    0.001 -0.001  0.000   -0.000 -0.002 -0.001
 C          0.001  0.014 -0.001    0.000  0.001 -0.000   -0.001 -0.000  0.000
 C         -0.059 -0.180 -0.024    0.015 -0.016  0.023   -0.017 -0.045 -0.029
 O          0.040  0.018  0.027    0.005  0.004  0.002   -0.004  0.003  0.000
 C         -0.046 -0.027  0.010   -0.008 -0.006  0.002    0.003  0.003 -0.001
 O          0.002  0.006 -0.003    0.000  0.002 -0.001    0.000 -0.001  0.000
 O          0.008 -0.001 -0.003    0.001  0.001 -0.000    0.000 -0.000 -0.000
 O         -0.003 -0.008 -0.005   -0.000 -0.000 -0.000   -0.002 -0.001 -0.001
 H         -0.057  0.863 -0.093   -0.161  0.012 -0.027    0.173  0.143  0.007
 C          0.056  0.059 -0.014   -0.002  0.006 -0.001    0.018  0.011  0.001
 O         -0.011 -0.001  0.003    0.001 -0.003  0.001   -0.007  0.004  0.000
 C          0.037  0.076  0.008    0.062 -0.067 -0.046   -0.100 -0.041  0.055
 O         -0.007 -0.021  0.004   -0.009  0.062 -0.034    0.010  0.034 -0.003
 H         -0.264 -0.128  0.081   -0.521  0.029  0.491    0.390  0.168 -0.145
 H          0.101  0.062  0.023    0.073 -0.027 -0.268    0.687 -0.027 -0.414
 H          0.068  0.036 -0.269   -0.174 -0.067  0.575   -0.070 -0.024  0.280
 TransDip   0.030  0.027 -0.053   -0.038 -0.017  0.077   -0.064 -0.002  0.137

 Mode:                34                     35                     36
 Frequency:      1483.94                1800.12                1813.65
 Force Cnst:      1.4016                25.0478                25.5765
 Red. Mass:       1.0803                13.1196                13.1973
 IR Active:          YES                    YES                    YES
 IR Intens:        5.655                180.461                130.601
 Raman Active:       YES                    YES                    YES
               X      Y      Z        X      Y      Z        X      Y      Z
 C         -0.001  0.001 -0.000    0.204  0.459  0.151    0.059  0.291  0.102
 C          0.000  0.000  0.000    0.074 -0.020 -0.025    0.635  0.047 -0.185
 C         -0.015 -0.006 -0.001    0.027 -0.024 -0.006   -0.029  0.015  0.002
 O          0.005 -0.001  0.002   -0.001 -0.013  0.002    0.005  0.002 -0.003
 C         -0.003 -0.002  0.001   -0.059  0.099 -0.031    0.008 -0.069  0.037
 O         -0.000  0.001 -0.000    0.043 -0.066  0.023   -0.025  0.051 -0.021
 O          0.001  0.000 -0.000   -0.056  0.001  0.018   -0.445 -0.040  0.133
 O          0.000 -0.000 -0.000   -0.138 -0.335 -0.113   -0.063 -0.195 -0.066
 H         -0.027  0.020 -0.008   -0.057 -0.020 -0.017    0.049  0.023  0.016
 C          0.007  0.003  0.001   -0.416  0.425  0.059    0.228 -0.266 -0.050
 O         -0.002  0.001  0.001    0.287 -0.299 -0.041   -0.154  0.171  0.026
 C         -0.021 -0.020 -0.073   -0.020  0.011  0.011    0.012 -0.007 -0.006
 O         -0.003 -0.007 -0.006    0.002 -0.003 -0.003    0.000  0.002  0.001
 H          0.098  0.585  0.349    0.016  0.025 -0.017   -0.005 -0.014  0.007
 H          0.285 -0.200  0.627    0.095  0.002 -0.001   -0.050 -0.001 -0.002
 H          0.007  0.001 -0.060    0.036  0.002 -0.041   -0.029 -0.005  0.033
 TransDip   0.073  0.021  0.004   -0.106  0.413  0.057    0.362 -0.012 -0.053

 Mode:                37                     38                     39
 Frequency:      1830.24                1843.99                2993.69
 Force Cnst:     25.9028                26.1892                 5.7088
 Red. Mass:      13.1244                13.0723                 1.0811
 IR Active:          YES                    YES                    YES
 IR Intens:       46.910                227.262                  7.819
 Raman Active:       YES                    YES                    YES
               X      Y      Z        X      Y      Z        X      Y      Z
 C          0.151  0.410  0.125   -0.118 -0.262 -0.085    0.000  0.000 -0.001
 C         -0.368 -0.076  0.098    0.265 -0.000 -0.055    0.000  0.000  0.000
 C         -0.005  0.010  0.006    0.043 -0.013  0.005    0.023 -0.006 -0.077
 O          0.000  0.001  0.005   -0.000 -0.024  0.009   -0.002  0.001 -0.000
 C         -0.178  0.312 -0.108   -0.379  0.575 -0.198    0.001  0.000  0.000
 O          0.136 -0.213  0.076    0.254 -0.382  0.136   -0.000  0.000 -0.000
 O          0.250  0.032 -0.074   -0.167 -0.013  0.047   -0.000 -0.000  0.000
 O         -0.102 -0.267 -0.088    0.072  0.174  0.059   -0.000 -0.000  0.000
 H         -0.007  0.051 -0.002   -0.082  0.057 -0.027   -0.254  0.068  0.950
 C          0.265 -0.336 -0.052   -0.055  0.071  0.007    0.001 -0.001 -0.001
 O         -0.185  0.209  0.031    0.034 -0.038 -0.005   -0.000  0.000 -0.000
 C          0.013 -0.007 -0.011   -0.005  0.003 -0.002    0.006 -0.003  0.007
 O         -0.002  0.002  0.003   -0.001 -0.001  0.001   -0.000  0.000  0.001
 H         -0.022 -0.017  0.021   -0.014  0.005  0.011   -0.069  0.079 -0.092
 H         -0.059 -0.004  0.002    0.019 -0.004  0.004   -0.004 -0.054 -0.011
 H         -0.027 -0.001  0.032    0.013  0.005 -0.017   -0.001 -0.000  0.000
 TransDip  -0.168  0.141  0.004   -0.336  0.289 -0.191   -0.002  0.059 -0.068

 Mode:                40                     41                     42
 Frequency:      3033.25                3112.38                3823.31
 Force Cnst:      5.7882                 6.2686                 9.1850
 Red. Mass:       1.0678                 1.0983                 1.0665
 IR Active:          YES                    YES                    YES
 IR Intens:       34.897                  7.495                 47.424
 Raman Active:       YES                    YES                    YES
               X      Y      Z        X      Y      Z        X      Y      Z
 C          0.000  0.000 -0.000    0.000  0.000 -0.000    0.000 -0.000 -0.000
 C          0.000  0.000  0.000   -0.000 -0.000  0.000    0.000  0.000  0.000
 C          0.003 -0.000 -0.012    0.000 -0.001 -0.000   -0.000 -0.000  0.000
 O          0.000 -0.000  0.000   -0.000  0.000 -0.000   -0.000 -0.000 -0.000
 C          0.000 -0.000  0.000   -0.000  0.000 -0.000    0.000 -0.000  0.000
 O         -0.000  0.000 -0.000    0.000 -0.000  0.000   -0.000  0.000 -0.000
 O         -0.000 -0.000  0.000    0.000  0.000 -0.000   -0.000 -0.000 -0.000
 O         -0.000 -0.000  0.000   -0.000  0.000  0.000   -0.000 -0.000 -0.000
 H         -0.043  0.007  0.141   -0.005  0.001  0.008   -0.001 -0.001  0.001
 C         -0.000  0.001  0.000    0.001  0.000  0.000   -0.000  0.001  0.000
 O          0.000 -0.000  0.000   -0.000  0.000 -0.000    0.000 -0.000 -0.000
 C         -0.044  0.018 -0.056    0.004 -0.091 -0.001   -0.000 -0.002  0.001
 O          0.001 -0.000 -0.001    0.000  0.002 -0.001    0.012 -0.061 -0.011
 H          0.481 -0.514  0.619   -0.156  0.153 -0.195   -0.003  0.003  0.003
 H          0.023  0.302  0.058    0.107  0.924  0.203    0.000  0.013  0.003
 H          0.005 -0.002 -0.001   -0.004 -0.016  0.005   -0.179  0.970  0.149
 TransDip  -0.057  0.018 -0.179    0.015 -0.084 -0.020   -0.074  0.190  0.085

 STANDARD THERMODYNAMIC QUANTITIES AT   298.15 K  AND     1.00 ATM

   This Molecule has  0 Imaginary Frequencies
   Zero point vibrational energy:       63.716 kcal/mol

   Atom    1 Element C  Has Mass   12.00000
   Atom    2 Element C  Has Mass   12.00000
   Atom    3 Element C  Has Mass   12.00000
   Atom    4 Element O  Has Mass   15.99491
   Atom    5 Element C  Has Mass   12.00000
   Atom    6 Element O  Has Mass   15.99491
   Atom    7 Element O  Has Mass   15.99491
   Atom    8 Element O  Has Mass   15.99491
   Atom    9 Element H  Has Mass    1.00783
   Atom   10 Element C  Has Mass   12.00000
   Atom   11 Element O  Has Mass   15.99491
   Atom   12 Element C  Has Mass   12.00000
   Atom   13 Element O  Has Mass   15.99491
   Atom   14 Element H  Has Mass    1.00783
   Atom   15 Element H  Has Mass    1.00783
   Atom   16 Element H  Has Mass    1.00783
   Molecular Mass:   172.000780 amu
   Principal axes and moments of inertia in amu*Bohr^2:
                             1           2           3
    Eigenvalues --     1302.95777  2150.32387  3193.21372
          X               0.99982     0.01698     0.00825
          Y              -0.01705     0.99981     0.00923
          Z              -0.00809    -0.00937     0.99992
   Rotational Symmetry Number is   1
   The Molecule is an Asymmetric Top
   Translational Enthalpy:        0.889 kcal/mol
   Rotational Enthalpy:           0.889 kcal/mol
   Vibrational Enthalpy:         68.807 kcal/mol
   gas constant (RT):             0.592 kcal/mol
   Translational Entropy:        41.334  cal/mol.K
   Rotational Entropy:           30.571  cal/mol.K
   Vibrational Entropy:          33.402  cal/mol.K

   Total Enthalpy:               71.177 kcal/mol
   Total Entropy:               105.307  cal/mol.K

 ======================================================================

 STANDARD THERMODYNAMIC QUANTITIES FOR ANHARMONIC VIBRATION -- TOSH

   Zero point vibrational energy: ************ kcal/mol

   Vibrational Enthalpy:       Infinity kcal/mol
   Vibrational Entropy:             NaN  cal/mol.K

   Total Enthalpy:             Infinity kcal/mol
   Total Entropy:                   NaN  cal/mol.K

 ======================================================================

 STANDARD THERMODYNAMIC QUANTITIES FOR ANHARMONIC VIBRATION -- VPT2

   Zero point vibrational energy: ************ kcal/mol

   Vibrational Enthalpy:       Infinity kcal/mol
   Vibrational Entropy:             NaN  cal/mol.K

   Total Enthalpy:             Infinity kcal/mol
   Total Entropy:                   NaN  cal/mol.K

 ======================================================================

Archival summary:
1\1\pikachu\FREQ\ProcedureUnspecified\BasisUnspecified\664\taweetha\TueJul1111:58:512017TueJul1111:58:512017\0\\#,FREQ,ProcedureUnspecified,BasisUnspecified,\\0,1\O\C,1,1.35681\O,2,1.19148,1,121.8\C,1,1.45077,2,121.708,3,164.592,0\H,4,1.10043,1,108.454,2,-64.2372,0\C,4,1.5281,1,111.232,2,54.0052,0\O,6,1.20153,4,123.568,1,141.383,0\C,4,1.53036,1,107.942,2,178.377,0\H,8,1.0908,4,107.77,1,48.5919,0\H,8,1.09593,4,108.001,1,165.513,0\O,8,1.41038,4,113.289,1,-69.8299,0\H,11,0.963622,8,108.56,4,-78.7327,0\C,6,1.5527,4,114.844,1,-41.5221,0\O,13,1.1964,6,122.864,4,-177.981,0\C,13,1.54901,6,114.523,4,1.41574,0\O,15,1.19617,13,122.35,6,-149.624,0\\\@

 Total job time:  5976.45s(wall), 5335.00s(cpu) 
 Tue Jul 11 11:58:51 2017

        *************************************************************
        *                                                           *
        *  Thank you very much for using Q-Chem.  Have a nice day.  *
        *                                                           *
        *************************************************************


 
User input: 3 of 3 
 
pikachu 127.0.1
Q-Chem Developer Version! Running on 127.0.1.*
                  Welcome to Q-Chem
     A Quantum Leap Into The Future Of Chemistry


 Q-Chem 4.4, Q-Chem, Inc., Pleasanton, CA (2016)

 Y. Shao,  Z. Gan,  E. Epifanovsky,  A. T. B. Gilbert,  M. Wormit,  
 J. Kussmann,  A. W. Lange,  A. Behn,  J. Deng,  X. Feng,  D. Ghosh,  
 M. Goldey,  P. R. Horn,  L. D. Jacobson,  I. Kaliman,  F. Rob,  
 R. Z. Khaliullin,  T. Kus,  A. Landau,  J. Liu,  E. I. Proynov,  Y. M. Rhee,  
 R. M. Richard,  M. A. Rohrdanz,  R. P. Steele,  E. J. Sundstrom,  
 H. L. Woodcock III,  P. M. Zimmerman,  D. Zuev,  B. Albrecht,  E. Alguire,  
 B. Austin,  S. A. Baeppler,  G. J. O. Beran,  Y. A. Bernard,  
 E. J. Berquist,  K. Brandhorst,  K. B. Bravaya,  S. T. Brown,  D. Casanova,  
 C.-M. Chang,  Y. Chen,  S. H. Chien,  K. D. Closser,  M. P. Coons,  
 D. L. Crittenden,  S. Dasgupta,  M. Diedenhofen,  R. A. DiStasio Jr.,  
 H. Do,  A. D. Dutoi,  R. G. Edgar,  P.-T. Fang,  S. Fatehi,  Q. Feng,  
 L. Fusti-Molnar,  A. Ghysels,  A. Golubeva-Zadorozhnaya,  J. Gomes,  
 A. Gunina,  M. W. D. Hanson-Heine,  P. H. P. Harbach,  A. W. Hauser,  
 J. E. Herr,  E. G. Hohenstein,  Z. C. Holden,  K. Hui,  T.-C. Jagau,  H. Ji,  
 B. Kaduk,  K. Khistyaev,  Jaehoon Kim,  Jihan Kim,  R. A. King,  
 P. Klunzinger,  K. Koh,  D. Kosenkov,  T. Kowalczyk,  C. M. Krauter,  
 A. Kunitsa,  K. U. Lao,  A. Laurent,  K. V. Lawler,  J. Lee,  D. Lefrancois,  
 S. Lehtola,  S. V. Levchenko,  C. Y. Lin,  Y.-S. Lin,  F. Liu,  E. Livshits,  
 R. C. Lochan,  A. Luenser,  P. Manohar,  S. F. Manzer,  S.-P. Mao,  Y. Mao,  
 N. Mardirossian,  A. V. Marenich,  L. A. Martinez-Martinez,  S. A. Maurer,  
 N. J. Mayhall,  J.-M. Mewes,  A. F. Morrison,  K. Nanda,  T. S. Nguyen-Beck,  
 C. M. Oana,  R. Olivares-Amaya,  D. P. O'Neill,  J. A. Parkhill,  
 T. M. Perrine,  R. Peverati,  P. A. Pieniazek,  F. Plasser,  A. Prociuk,  
 D. R. Rehn,  E. Rosta,  N. J. Russ,  N. Sergueev,  S. M. Sharada,  
 S. Sharma,  D. W. Small,  A. Sodt,  T. Stauch,  T. Stein,  D. Stuck,  
 Y.-C. Su,  A. J. W. Thom,  T. Tsuchimochi,  L. Vogt,  O. Vydrov,  T. Wang,  
 M. A. Watson,  J. Wenzel,  A. White,  C. F. Williams,  V. Vanovschi,  
 K. Yao,  S. Yeganeh,  S. R. Yost,  Z.-Q. You,  I. Y. Zhang,  X. Zhang,  
 Y. Zhao,  B. R. Brooks,  G. K. L. Chan,  D. M. Chipman,  C. J. Cramer,  
 W. A. Goddard III,  M. S. Gordon,  W. J. Hehre,  A. Klamt,  
 H. F. Schaefer III,  M. W. Schmidt,  C. D. Sherrill,  D. G. Truhlar,  
 A. Warshel,  X. Xu,  A. Aspuru-Guzik,  R. Baer,  A. T. Bell,  N. A. Besley,  
 J.-D. Chai,  A. Dreuw,  B. D. Dunietz,  T. R. Furlani,  S. R. Gwaltney,  
 C.-P. Hsu,  Y. Jung,  J. Kong,  D. S. Lambrecht,  W. Liang,  C. Ochsenfeld,  
 V. A. Rassolov,  L. V. Slipchenko,  J. E. Subotnik,  T. Van Voorhis,  
 J. M. Herbert,  A. I. Krylov,  P. M. W. Gill,  M. Head-Gordon

 Contributors to earlier versions of Q-Chem not listed above: 
 R. D. Adamson,  J. Baker,  E. F. C. Byrd,  A. K. Chakraborty,  C.-L. Cheng,  
 H. Dachsel,  R. J. Doerksen,  G. Hawkins,  A. Heyden,  S. Hirata,  
 G. Kedziora,  F. J. Keil,  C. Kelley,  P. P. Korambath,  W. Kurlancheek,  
 A. M. Lee,  M. S. Lee,  D. Liotard,  I. Lotan,  P. E. Maslen,  N. Nair,  
 D. Neuhauser,  R. Olson,  B. Peters,  J. Ritchie,  N. E. Schultz,  
 N. Shenvi,  A. C. Simmonett,  K. S. Thanthiriwatte,  Q. Wu,  W. Zhang

 Please cite Q-Chem as follows:
 Y. Shao et al., Mol. Phys. 113, 184-215 (2015)
 DOI: 10.1080/00268976.2014.952696

 Q-Chem 4.4.2 for Intel X86 EM64T Linux

 Parts of Q-Chem use Armadillo 5.200.1 (Boston Tea Smuggler).
 http://arma.sourceforge.net/

 Q-Chem begins on Tue Jul 11 11:58:51 2017  


Host: 0

     Scratch files written to /scratch/taweetham/qchem5431//
The previous job contains 0 fragments, simply inherited here

Checking the input file for inconsistencies... 	...done.

--------------------------------------------------------------
User input:
--------------------------------------------------------------

$molecule
read
$end

$rem
   BASIS  =  6-311++G**
   METHOD  =  B3LYP
   SCF_GUESS = read
   SOLVENT_METHOD = SMD
$end
--------------------------------------------------------------
 ----------------------------------------------------------------
             Standard Nuclear Orientation (Angstroms)
    I     Atom           X                Y                Z
 ----------------------------------------------------------------
    1      C      -0.9142958426    -1.2424462855    -0.1578655097
    2      C      -1.7607864720     0.0144577679     0.1631948399
    3      C       1.0225397268     0.2886215097     0.6447419573
    4      O       0.3000765550     1.3625570221    -0.0105874355
    5      C      -1.0553685163     1.3782389038    -0.0693012076
    6      O      -1.6600078756     2.3638647531    -0.3566645844
    7      O      -2.8939813931    -0.0560722183     0.5396344745
    8      O      -1.3986311463    -2.2618069884    -0.5549609040
    9      H       0.7731887292     0.3042801236     1.7164376120
   10      C       0.6089779509    -1.0745733811     0.0918001831
   11      O       1.3790005048    -1.9785050824    -0.0916372586
   12      C       2.5198288208     0.5646239718     0.4900072611
   13      O       2.9815659261     0.4095947963    -0.8336042005
   14      H       3.0579108034    -0.0834973537     1.1910494230
   15      H       2.6981445799     1.6025226434     0.7742879043
   16      H       3.0929389574    -0.5309089010    -1.0114149417
 ----------------------------------------------------------------
 Nuclear Repulsion Energy =   704.1358946543 hartrees
 There are       44 alpha and       44 beta electrons
 Requested basis set is 6-311++G(d,p)
 There are 92 shells and 292 basis functions

 Total QAlloc Memory Limit   2000 MB
 Mega-Array Size        61 MB
 MEM_STATIC part        62 MB
 A cutoff of  1.0D-08 yielded   3395 shell pairs
 There are     35228 function pairs (     37965 Cartesian)

 -------------------------------------------------------
 OpenMP Integral Computing Module                       
 Release: version 1.0, May 2013, Q-Chem Inc. Pittsburgh 
 -------------------------------------------------------
 Integral Job Info:
 Integral job number is                      11
 Integral operator is                         1
 short-range coefficients                     0
 long-range coefficients              100000000
 Omega coefficients                           0
 if combine SR and LR in K                    0
 Integral screening is                        0
 Integral computing path is                   2
 max size of driver memory is            800000
 size of driver memory is                593474
 size of scratch memory is              2260544
 max col of scratch BK array               1296
 max len of scratch array in speh3          155
 max len of scratch index in speh4           18
 max int batch size is                      520
 min int batch size is                       52
 fixed nKL is                                52
 max L of basis functions is                  2
 order of int derivative is                   0
 number of shells is                         92
 number of basis is                         304
 number of cartesian basis is               304
 number of contracted shell pairs          3395
 number of primitive shell pairs           8784
 maxK2 (contraction) of shell pair           36
 max number of K2 of shell pair               1
 max number of CS2 of shell pair            665
 max number of PS2 of shell pair           2028
 mem total for path MDJ                   88600
 -------------------------------------------------------
 Smallest overlap matrix eigenvalue = 7.87E-06

 Q-Chem warning in module /home/taweetham/qchem/stvman/mkSTV.C, line 278:

 Overlap eigenvalue is smaller than square root of threshold


 Scale SEOQF with 1.000000e-01/1.000000e-01/1.000000e-01

 Standard Electronic Orientation quadrupole field applied
 Nucleus-field energy     =     0.0000000201 hartrees
 Guess MOs from SCF MO coefficient file
 Reading MOs from coefficient file
 Reading MOs from coefficient file
 A restricted hybrid HF-DFT SCF calculation will be
 performed using Pulay DIIS extrapolation
 Exchange:     0.2000 Hartree-Fock + 0.0800 Slater + 0.7200 B88
 Correlation:  0.1900 VWN1RPA + 0.8100 LYP
 Using SG-1 standard quadrature grid
 SCF converges when DIIS error is below 1.0E-05
 ---------------------------------------
  Cycle       Energy         DIIS Error
 ---------------------------------------
    1    -682.5127971324      2.76E-03
    2    -682.5178004839      2.70E-04
    3    -682.5176808720      3.28E-04
    4    -682.5183901792      1.34E-04
    5    -682.5185044630      3.74E-05
    6    -682.5185171879      1.58E-05
    7    -682.5185246946      9.27E-06 Convergence criterion met
 ---------------------------------------
 SCF time:  CPU 129.76 s  wall 137.06 s

 Citation of the SMD model:
 Marenich, A.V.; Cramer, C.J.; Truhlar, D.G.
 J. Phys. Chem. B 2009, 113, 6378-6396.
 iSolventCode=           1
 Solvent: water                                                           

 vradii
            1           2           3           4           5           6
    1   1.8500000   1.8500000   1.8500000   1.5200000   1.8500000   1.5200000
            7           8           9          10          11          12
    1   1.5200000   1.5200000   1.2000000   1.8500000   1.5200000   1.8500000
           13          14          15          16
    1   1.5200000   1.2000000   1.2000000   1.2000000
Changing PCM_TESSEL_METHOD to VTN
Changing PCM_VDW_RADII to SMD_RADIUS
 Discretize the solute cavity surface with Lebedev spheres
	Using 302 Lebedev grid points for each H atom
	Using 302 Lebedev grid points for other atoms
	Atomic van der Waals radii will be scaled by 1.20
 Removing interior tesserae...
 Keep 1691 surface tesserae and discard 3141 interior tesserae
 Molecular Surface Area = 163.224 Angst**2
Using SCRF singleton
 A restricted hybrid HF-DFT SCF calculation will be
 performed using Pulay DIIS extrapolation
 Polarizable Continuum solvation model will be applied
 Exchange:     0.2000 Hartree-Fock + 0.0800 Slater + 0.7200 B88
 Correlation:  0.1900 VWN1RPA + 0.8100 LYP
 Using SG-1 standard quadrature grid
 SCF converges when DIIS error is below 1.0E-05

 Citation of the SMD model:
 Marenich, A.V.; Cramer, C.J.; Truhlar, D.G.
 J. Phys. Chem. B 2009, 113, 6378-6396.
 iSolventCode=           1
 Solvent: water                                                           

 vradii
            1           2           3           4           5           6
    1   1.8500000   1.8500000   1.8500000   1.5200000   1.8500000   1.5200000
            7           8           9          10          11          12
    1   1.5200000   1.5200000   1.2000000   1.8500000   1.5200000   1.8500000
           13          14          15          16
    1   1.5200000   1.2000000   1.2000000   1.2000000
 ---------------------------------------
  Cycle       Energy         DIIS Error
 ---------------------------------------
    1    -682.5186185859      2.49E-06
 Time req'd to invert C: 6.24 s (CPU) 6.24 s (wall)
    2    -682.5516971005      6.07E-04
    3    -682.5517255787      6.06E-04
    4    -682.5516988513      6.07E-04
    5    -682.5517557393      6.05E-04
    6    -682.5516883967      6.07E-04
    7    -682.5518113531      6.03E-04
    8    -682.5518433106      6.02E-04
    9    -682.5518196345      6.02E-04
   10    -682.5518224698      6.02E-04
   11    -682.5518401272      6.02E-04
   12    -682.5518549916      6.02E-04
   13    -682.5518551828      6.02E-04
   14    -682.5518575300      6.02E-04
   15    -682.5518572502      6.02E-04
   16    -682.5518368812      6.02E-04
   17    -682.5528375672      9.45E-04
   18    -682.5599239267      1.93E-04
   19    -682.5601380731      9.03E-05
   20    -682.5602102467      4.01E-05
   21    -682.5602264486      8.44E-06 Convergence criterion met
 ---------------------------------------
 SCF time:  CPU 340.99 s  wall 343.12 s
(0)  E-EN(g) gas-phase elect-nuc energy                 -682.518618586 a.u.
(3)  G-ENP(liq) elect-nuc-pol free energy of system     -682.560226449 a.u.
(4)  G-CDS(liq) cavity-dispersion-solvent structure 
     free energy                                                7.2067 kcal/mol
(6)  G-S(liq) free energy of system                     -682.548741855 a.u.
(9)  DeltaG-S(liq) free energy of  solvation
     (9) = (6) - (0)                                          -18.9026 kcal/mol
 SCF   energy in the final basis set = -682.5487418545
 Total energy in the final basis set = -682.5487418545

 --------------------------------------------------------------

                    Orbital Energies (a.u.)
 --------------------------------------------------------------

 Alpha MOs
 -- Occupied --
-19.208 -19.191 -19.190 -19.178 -19.163 -19.140 -10.352 -10.327
-10.322 -10.316 -10.271 -10.236  -1.153  -1.131  -1.117  -1.101
 -1.077  -1.044  -0.813  -0.784  -0.694  -0.649  -0.638  -0.597
 -0.555  -0.530  -0.526  -0.514  -0.503  -0.498  -0.482  -0.473
 -0.463  -0.442  -0.436  -0.424  -0.406  -0.374  -0.371  -0.355
 -0.345  -0.321  -0.302  -0.280
 -- Virtual --
 -0.161  -0.099  -0.016  -0.006   0.014   0.021   0.025   0.040
  0.044   0.048   0.053   0.070   0.073   0.077   0.088   0.093
  0.099   0.103   0.113   0.119   0.123   0.131   0.135   0.137
  0.142   0.148   0.152   0.154   0.165   0.170   0.173   0.183
  0.190   0.200   0.204   0.211   0.220   0.222   0.224   0.228
  0.249   0.254   0.261   0.265   0.273   0.277   0.281   0.284
  0.289   0.294   0.301   0.306   0.316   0.321   0.323   0.327
  0.334   0.339   0.342   0.353   0.357   0.365   0.382   0.388
  0.397   0.404   0.419   0.433   0.447   0.451   0.506   0.528
  0.543   0.559   0.570   0.576   0.585   0.599   0.611   0.625
  0.634   0.662   0.674   0.678   0.689   0.699   0.710   0.719
  0.733   0.753   0.764   0.780   0.834   0.843   0.845   0.876
  0.897   0.923   0.949   0.984   1.059   1.068   1.078   1.090
  1.102   1.107   1.129   1.149   1.151   1.156   1.161   1.179
  1.185   1.199   1.206   1.224   1.232   1.238   1.240   1.262
  1.265   1.278   1.301   1.357   1.419   1.440   1.456   1.469
  1.496   1.527   1.537   1.558   1.569   1.584   1.607   1.622
  1.635   1.662   1.679   1.682   1.695   1.711   1.715   1.739
  1.774   1.797   1.819   1.833   1.853   1.858   1.905   1.924
  1.992   2.030   2.046   2.054   2.068   2.107   2.193   2.223
  2.238   2.285   2.456   2.495   2.504   2.521   2.593   2.609
  2.652   2.662   2.720   2.742   2.755   2.772   2.800   2.815
  2.823   2.837   2.850   2.860   2.868   2.870   2.879   2.925
  2.966   2.982   3.010   3.045   3.062   3.119   3.153   3.168
  3.210   3.230   3.272   3.285   3.304   3.332   3.339   3.350
  3.374   3.452   3.544   3.567   3.606   3.617   3.684   3.743
  3.787   3.868   3.910   3.992   4.010   4.036   4.079   4.138
  4.166   4.270   4.980   5.002   5.025   5.033   5.052   5.074
  5.087   5.124   5.173   5.231   5.296   5.387   5.519   5.591
  5.651   5.709   5.767   5.861  23.744  23.756  23.781  23.802
 23.827  23.848  49.867  49.884  49.913  49.938  49.993  50.020
 --------------------------------------------------------------

          Ground-State Mulliken Net Atomic Charges

     Atom                 Charge (a.u.)
  ----------------------------------------
      1 C                     0.122043
      2 C                     0.446814
      3 C                     0.117840
      4 O                    -0.058962
      5 C                     0.139758
      6 O                    -0.328266
      7 O                    -0.253620
      8 O                    -0.253701
      9 H                     0.308733
     10 C                     0.129548
     11 O                    -0.262037
     12 C                    -0.546789
     13 O                    -0.337812
     14 H                     0.233611
     15 H                     0.236407
     16 H                     0.306432
  ----------------------------------------
  Sum of atomic charges =     0.000000

 -----------------------------------------------------------------
                    Cartesian Multipole Moments
 -----------------------------------------------------------------
    Charge (ESU x 10^10)
                 0.0000
    Dipole Moment (Debye)
         X       4.1671      Y      -1.1535      Z       4.2362
       Tot       6.0531
    Quadrupole Moments (Debye-Ang)
        XX     -81.3718     XY       0.2737     YY     -87.8225
        XZ       6.3699     YZ       2.7178     ZZ     -62.0529
    Octopole Moments (Debye-Ang^2)
       XXX      39.2701    XXY     -14.3967    XYY      18.4641
       YYY       4.4551    XXZ      10.3573    XYZ       8.9853
       YYZ      13.8964    XZZ       0.5211    YZZ      -2.2661
       ZZZ       5.3738
    Hexadecapole Moments (Debye-Ang^3)
      XXXX   -1519.6536   XXXY     -26.9422   XXYY    -411.5568
      XYYY      51.9998   YYYY    -936.3706   XXXZ      72.0321
      XXYZ      23.7485   XYYZ      -7.0523   YYYZ     -16.3712
      XXZZ    -251.1355   XYZZ      -6.0053   YYZZ    -156.7581
      XZZZ      17.2741   YZZZ      -9.0404   ZZZZ    -142.1367
 -----------------------------------------------------------------
Archival summary:
1\1\pikachu\SP\ProcedureUnspecified\BasisUnspecified\664\taweetha\TueJul1112:06:512017TueJul1112:06:512017\0\\#,ProcedureUnspecified,BasisUnspecified,\\0,1\O\C,1,1.35681\O,2,1.19148,1,121.8\C,1,1.45077,2,121.708,3,164.592,0\H,4,1.10043,1,108.454,2,-64.2372,0\C,4,1.5281,1,111.232,2,54.0052,0\O,6,1.20153,4,123.568,1,141.383,0\C,4,1.53036,1,107.942,2,178.377,0\H,8,1.0908,4,107.77,1,48.5919,0\H,8,1.09593,4,108.001,1,165.513,0\O,8,1.41038,4,113.289,1,-69.8299,0\H,11,0.963622,8,108.56,4,-78.7327,0\C,6,1.5527,4,114.844,1,-41.5221,0\O,13,1.1964,6,122.864,4,-177.981,0\C,13,1.54901,6,114.523,4,1.41574,0\O,15,1.19617,13,122.35,6,-149.624,0\\\@

 Total job time:  480.60s(wall), 471.16s(cpu) 
 Tue Jul 11 12:06:51 2017

        *************************************************************
        *                                                           *
        *  Thank you very much for using Q-Chem.  Have a nice day.  *
        *                                                           *
        *************************************************************
