# Supplementary material for: A DFT investigation of the blue bottle experiment: E∘half-cell analysis of autoxidation catalysed by redox indicators
Source: R Soc Open Sci. 2017 Nov 8;4(11):170708. doi: 10.1098/rsos.170708 (PMC5717635; doi:10.1098/rsos.170708)
Supplement: output.zip [file rsos170708supp2.zip › B3LYP_6-311++Gdp_reducing_agents/C6H6O2_catechol.out]

pikachu 127.0.1
Q-Chem Developer Version! Running on 127.0.1.*
                  Welcome to Q-Chem
     A Quantum Leap Into The Future Of Chemistry


 Q-Chem 4.4, Q-Chem, Inc., Pleasanton, CA (2016)

 Y. Shao,  Z. Gan,  E. Epifanovsky,  A. T. B. Gilbert,  M. Wormit,  
 J. Kussmann,  A. W. Lange,  A. Behn,  J. Deng,  X. Feng,  D. Ghosh,  
 M. Goldey,  P. R. Horn,  L. D. Jacobson,  I. Kaliman,  F. Rob,  
 R. Z. Khaliullin,  T. Kus,  A. Landau,  J. Liu,  E. I. Proynov,  Y. M. Rhee,  
 R. M. Richard,  M. A. Rohrdanz,  R. P. Steele,  E. J. Sundstrom,  
 H. L. Woodcock III,  P. M. Zimmerman,  D. Zuev,  B. Albrecht,  E. Alguire,  
 B. Austin,  S. A. Baeppler,  G. J. O. Beran,  Y. A. Bernard,  E. Berquist,  
 K. Brandhorst,  K. B. Bravaya,  S. T. Brown,  D. Casanova,  C.-M. Chang,  
 Y. Chen,  S. H. Chien,  K. D. Closser,  M. P. Coons,  D. L. Crittenden,  
 S. Dasgupta,  M. Diedenhofen,  R. A. DiStasio Jr.,  H. Do,  A. D. Dutoi,  
 R. G. Edgar,  P.-T. Fang,  S. Fatehi,  Q. Feng,  L. Fusti-Molnar,  
 A. Ghysels,  A. Golubeva-Zadorozhnaya,  J. Gomes,  A. Gunina,  
 M. W. D. Hanson-Heine,  P. H. P. Harbach,  A. W. Hauser,  J. E. Herr,  
 E. G. Hohenstein,  Z. C. Holden,  K. Hui,  T.-C. Jagau,  H. Ji,  B. Kaduk,  
 K. Khistyaev,  Jaehoon Kim,  Jihan Kim,  R. A. King,  P. Klunzinger,  
 K. Koh,  D. Kosenkov,  T. Kowalczyk,  C. M. Krauter,  A. Kunitsa,  
 K. U. Lao,  A. Laurent,  K. V. Lawler,  J. Lee,  D. Lefrancois,  S. Lehtola,  
 S. V. Levchenko,  C. Y. Lin,  Y.-S. Lin,  F. Liu,  E. Livshits,  
 R. C. Lochan,  A. Luenser,  P. Manohar,  S. F. Manzer,  S.-P. Mao,  Y. Mao,  
 N. Mardirossian,  A. V. Marenich,  L. A. Martinez-Martinez,  S. A. Maurer,  
 N. J. Mayhall,  J.-M. Mewes,  A. F. Morrison,  K. Nanda,  T. S. Nguyen-Beck,  
 C. M. Oana,  R. Olivares-Amaya,  D. P. O'Neill,  J. A. Parkhill,  
 T. M. Perrine,  R. Peverati,  P. A. Pieniazek,  F. Plasser,  A. Prociuk,  
 D. R. Rehn,  E. Rosta,  N. J. Russ,  N. Sergueev,  S. M. Sharada,  
 S. Sharma,  D. W. Small,  A. Sodt,  T. Stauch,  T. Stein,  D. Stuck,  
 Y.-C. Su,  A. J. W. Thom,  T. Tsuchimochi,  L. Vogt,  O. Vydrov,  T. Wang,  
 M. A. Watson,  J. Wenzel,  A. White,  C. F. Williams,  V. Vanovschi,  
 K. Yao,  S. Yeganeh,  S. R. Yost,  Z.-Q. You,  I. Y. Zhang,  X. Zhang,  
 Y. Zhao,  B. R. Brooks,  G. K. L. Chan,  D. M. Chipman,  C. J. Cramer,  
 W. A. Goddard III,  M. S. Gordon,  W. J. Hehre,  A. Klamt,  
 H. F. Schaefer III,  M. W. Schmidt,  C. D. Sherrill,  D. G. Truhlar,  
 A. Warshel,  X. Xu,  A. Aspuru-Guzik,  R. Baer,  A. T. Bell,  N. A. Besley,  
 J.-D. Chai,  A. Dreuw,  B. D. Dunietz,  T. R. Furlani,  S. R. Gwaltney,  
 C.-P. Hsu,  Y. Jung,  J. Kong,  D. S. Lambrecht,  W. Liang,  C. Ochsenfeld,  
 V. A. Rassolov,  L. V. Slipchenko,  J. E. Subotnik,  T. Van Voorhis,  
 J. M. Herbert,  A. I. Krylov,  P. M. W. Gill,  M. Head-Gordon

 Contributors to earlier versions of Q-Chem not listed above: 
 R. D. Adamson,  J. Baker,  E. F. C. Byrd,  A. K. Chakraborty,  C.-L. Cheng,  
 H. Dachsel,  R. J. Doerksen,  G. Hawkins,  A. Heyden,  S. Hirata,  
 G. Kedziora,  F. J. Keil,  C. Kelley,  P. P. Korambath,  W. Kurlancheek,  
 A. M. Lee,  M. S. Lee,  D. Liotard,  I. Lotan,  P. E. Maslen,  N. Nair,  
 D. Neuhauser,  R. Olson,  B. Peters,  J. Ritchie,  N. E. Schultz,  
 N. Shenvi,  A. C. Simmonett,  K. S. Thanthiriwatte,  Q. Wu,  W. Zhang

 Please cite Q-Chem as follows:
 Y. Shao et al., Mol. Phys. 113, 184-215 (2015)
 DOI: 10.1080/00268976.2014.952696

 Q-Chem 4.4.2 for Intel X86 EM64T Linux

 Parts of Q-Chem use Armadillo 5.200.1 (Boston Tea Smuggler).
 http://arma.sourceforge.net/

 Q-Chem begins on Thu Dec 15 07:10:42 2016  


Host: 0

     Scratch files written to /scratch/cher/qchem12882//
FILE_GEOM_ORG=        593

Checking the input file for inconsistencies... 	...done.

--------------------------------------------------------------
User input:
--------------------------------------------------------------
$molecule
0 1
  H    2.8250371   -1.2492515    0.0002969
  C    1.8907350   -0.6958372    0.0002039
  C    1.8907631    0.6956942   -0.0002844
  H    2.8250357    1.2492357   -0.0006489
  C    0.6758050    1.3884862   -0.0003091
  H    0.6669970    2.4776361   -0.0008480
  C   -0.5388358    0.7048054    0.0000520
  O   -1.7563539    1.3275860    0.0002607
  C   -0.5388404   -0.7043806    0.0002217
  C    0.6754952   -1.3882687    0.0003947
  H    0.6658552   -2.4774336    0.0010970
  O   -1.7558747   -1.3279549   -0.0000595
  H   -1.6070430   -2.2861221   -0.0040430
  H   -1.6087860    2.2858922    0.0008637
$end

$rem
   BASIS  =  6-311++G**
   JOB_TYPE  =  optimization
   METHOD  =  B3LYP
$end

--------------------------------------------------------------
 ----------------------------------------------------------------
             Standard Nuclear Orientation (Angstroms)
    I     Atom           X                Y                Z
 ----------------------------------------------------------------
    1      H       2.8250371542    -1.2492514094     0.0002969105
    2      C       1.8907350317    -0.6958371473     0.0002039073
    3      C       1.8907630752     0.6956942527    -0.0002843841
    4      H       2.8250356527     1.2492357906    -0.0006488742
    5      C       0.6758049470     1.3884862033    -0.0003090884
    6      H       0.6669969028     2.4776361030    -0.0008479818
    7      C      -0.5388358252     0.7048053540     0.0000519988
    8      O      -1.7563539505     1.3275859045     0.0002606941
    9      C      -0.5388403679    -0.7043806460     0.0002216902
   10      C       0.6754952598    -1.3882686967     0.0003946945
   11      H       0.6658553041    -2.4774335971     0.0010969877
   12      O      -1.7558746426    -1.3279549955    -0.0000595222
   13      H      -1.6070429037    -2.2861221894    -0.0040430271
   14      H      -1.6087860894     2.2858921105     0.0008637010
 ----------------------------------------------------------------
 Molecular Point Group                 C1    NOp =  1
 Largest Abelian Subgroup              C1    NOp =  1
 Nuclear Repulsion Energy =   349.9027955591 hartrees
 There are       29 alpha and       29 beta electrons
 Requested basis set is 6-311++G(d,p)
 There are 78 shells and 218 basis functions

 Total QAlloc Memory Limit   2000 MB
 Mega-Array Size        61 MB
 MEM_STATIC part        62 MB
 A cutoff of  1.0D-11 yielded   2830 shell pairs
 There are     22713 function pairs (     24429 Cartesian)

 -------------------------------------------------------
 OpenMP Integral Computing Module                       
 Release: version 1.0, May 2013, Q-Chem Inc. Pittsburgh 
 -------------------------------------------------------
 Integral Job Info:
 Integral job number is                      11
 Integral operator is                         1
 short-range coefficients                     0
 long-range coefficients              100000000
 Omega coefficients                           0
 if combine SR and LR in K                    0
 Integral screening is                        0
 Integral computing path is                   2
 max size of driver memory is            800000
 size of driver memory is                593474
 size of scratch memory is              2260544
 max col of scratch BK array               1296
 max len of scratch array in speh3          155
 max len of scratch index in speh4           18
 max int batch size is                      520
 min int batch size is                       52
 fixed nKL is                                52
 max L of basis functions is                  2
 order of int derivative is                   0
 number of shells is                         78
 number of basis is                         226
 number of cartesian basis is               226
 number of contracted shell pairs          2830
 number of primitive shell pairs           7161
 maxK2 (contraction) of shell pair           36
 max number of K2 of shell pair               1
 max number of CS2 of shell pair            466
 max number of PS2 of shell pair           1104
 mem total for path MDJ                   48642
 -------------------------------------------------------
 Smallest overlap matrix eigenvalue = 7.72E-07

 Q-Chem warning in module /home/taweetham/qchem/stvman/mkSTV.C, line 257:

 Overlap eigenvalue is smaller than square root of threshold

 Linear dependence detected in AO basis
 Number of orthogonalized atomic orbitals = 217
 Maximum deviation from orthogonality = 4.058E-11

 Scale SEOQF with 1.000000e-01/1.000000e-01/1.000000e-01

 Standard Electronic Orientation quadrupole field applied
 Nucleus-field energy     =     0.0000000108 hartrees
 Guess from superposition of atomic densities
 Warning:  Energy on first SCF cycle will be non-variational
 A restricted hybrid HF-DFT SCF calculation will be
 performed using Pulay DIIS extrapolation
 Exchange:     0.2000 Hartree-Fock + 0.0800 Slater + 0.7200 B88
 Correlation:  0.1900 VWN1RPA + 0.8100 LYP
 Using SG-1 standard quadrature grid
 SCF converges when DIIS error is below 1.0E-08
 ---------------------------------------
  Cycle       Energy         DIIS Error
 ---------------------------------------
    1    -384.5699816075      4.45E-02
    2    -382.6387847998      5.41E-03
    3    -382.5556079761      6.79E-03
    4    -382.7945627628      9.65E-04
    5    -382.7988589529      4.46E-04
    6    -382.8000576417      1.16E-04
    7    -382.8001132589      5.82E-05
    8    -382.8001305400      3.51E-06
    9    -382.8001304580      1.99E-06
   10    -382.8001305299      3.59E-07
   11    -382.8001304882      4.77E-08
   12    -382.8001304884      9.97E-09 Convergence criterion met
 ---------------------------------------
 SCF time:  CPU 140.98 s  wall 141.38 s
 SCF   energy in the final basis set = -382.8001304884
 Total energy in the final basis set = -382.8001304884

 --------------------------------------------------------------

                    Orbital Energies (a.u.)
 --------------------------------------------------------------

 Alpha MOs
 -- Occupied --
-19.160 -19.160 -10.241 -10.241 -10.183 -10.183 -10.179 -10.178
 -1.080  -1.060  -0.857  -0.753  -0.748  -0.649  -0.613  -0.556
 -0.550  -0.498  -0.464  -0.448  -0.436  -0.421  -0.394  -0.377
 -0.364  -0.359  -0.339  -0.252  -0.222
 -- Virtual --
 -0.017  -0.015  -0.009  -0.001   0.001   0.022   0.034   0.054
  0.061   0.063   0.082   0.084   0.092   0.097   0.106   0.109
  0.117   0.121   0.122   0.124   0.136   0.137   0.149   0.151
  0.155   0.168   0.184   0.189   0.190   0.194   0.215   0.217
  0.232   0.236   0.242   0.255   0.262   0.268   0.287   0.289
  0.294   0.305   0.319   0.324   0.338   0.354   0.358   0.379
  0.384   0.389   0.412   0.485   0.491   0.498   0.521   0.539
  0.554   0.570   0.571   0.575   0.575   0.576   0.592   0.614
  0.622   0.628   0.663   0.687   0.722   0.730   0.761   0.764
  0.804   0.823   0.860   0.861   0.875   0.886   0.893   0.913
  0.971   0.977   0.990   1.003   1.004   1.039   1.083   1.089
  1.109   1.116   1.197   1.200   1.204   1.223   1.281   1.333
  1.349   1.396   1.401   1.479   1.515   1.517   1.530   1.562
  1.568   1.587   1.610   1.641   1.670   1.700   1.735   1.743
  1.775   1.806   1.841   1.853   1.877   1.899   1.915   1.938
  1.946   1.977   2.014   2.025   2.026   2.075   2.086   2.150
  2.233   2.290   2.314   2.332   2.417   2.447   2.542   2.558
  2.579   2.589   2.647   2.701   2.718   2.725   2.735   2.740
  2.755   2.778   2.825   2.844   2.854   2.870   3.028   3.065
  3.087   3.094   3.114   3.117   3.129   3.211   3.312   3.364
  3.391   3.468   3.492   3.538   3.649   3.701   3.823   3.934
  4.013   4.032   4.145   4.157   4.192   4.836   4.955   5.038
  5.367   5.540   5.650   5.817  23.551  23.914  23.922  24.045
 24.076  24.177  49.894  49.969
 --------------------------------------------------------------

          Ground-State Mulliken Net Atomic Charges

     Atom                 Charge (a.u.)
  ----------------------------------------
      1 H                     0.155693
      2 C                    -0.165607
      3 C                    -0.165345
      4 H                     0.155658
      5 C                     0.150067
      6 H                     0.122664
      7 C                    -0.287103
      8 O                    -0.237271
      9 C                    -0.287817
     10 C                     0.150305
     11 H                     0.122494
     12 O                    -0.237073
     13 H                     0.261633
     14 H                     0.261702
  ----------------------------------------
  Sum of atomic charges =    -0.000000

 -----------------------------------------------------------------
                    Cartesian Multipole Moments
 -----------------------------------------------------------------
    Charge (ESU x 10^10)
                 0.0000
    Dipole Moment (Debye)
         X       1.4953      Y       0.0016      Z      -0.0053
       Tot       1.4953
    Quadrupole Moments (Debye-Ang)
        XX     -50.1827     XY      -0.0068     YY     -32.0675
        XZ       0.0094     YZ       0.0179     ZZ     -50.9161
    Octopole Moments (Debye-Ang^2)
       XXX       8.2109    XXY       0.0240    XYY     -18.5933
       YYY       0.0045    XXZ      -0.0184    XYZ      -0.0420
       YYZ      -0.0366    XZZ      -8.7268    YZZ      -0.0011
       ZZZ      -0.0020
    Hexadecapole Moments (Debye-Ang^3)
      XXXX    -621.5653   XXXY      -0.0617   XXYY    -145.4005
      XYYY      -0.0314   YYYY    -329.6345   XXXZ       0.0242
      XXYZ       0.0578   XYYZ       0.0651   YYYZ       0.1154
      XXZZ    -124.0160   XYZZ      -0.0018   YYZZ     -91.3507
      XZZZ       0.0054   YZZZ       0.0169   ZZZZ     -57.4289
 -----------------------------------------------------------------
 Calculating analytic gradient of the SCF energy
 Gradient of SCF Energy
            1           2           3           4           5           6
    1   0.0015178   0.0004432   0.0003681   0.0015203   0.0004624  -0.0001709
    2  -0.0009679   0.0000860  -0.0001004   0.0010065   0.0001679   0.0017194
    3  -0.0000039   0.0000182  -0.0000059  -0.0000023   0.0000019  -0.0000088
            7           8           9          10          11          12
    1  -0.0010657  -0.0034264  -0.0010871   0.0002739  -0.0002315  -0.0033743
    2   0.0032991  -0.0075942  -0.0032824  -0.0001566  -0.0017247   0.0075964
    3  -0.0000138   0.0000095   0.0000279  -0.0000247   0.0000168   0.0000256
           13          14
    1   0.0024204   0.0023497
    2  -0.0062450   0.0061959
    3  -0.0000455   0.0000048
 Max gradient component =       7.596E-03
 RMS gradient           =       2.510E-03
 Gradient time:  CPU 51.44 s  wall 51.44 s
 Geometry Optimization Parameters
   NAtoms,    NIC,     NZ,  NCons,   NDum,   NFix, NCnnct, MaxDiis
       14      90       0       0       0       0       0       0


** GEOMETRY OPTIMIZATION IN DELOCALIZED INTERNAL COORDINATES **
   Searching for a Minimum

   Optimization Cycle:   1

                       Coordinates (Angstroms)
     ATOM                X               Y               Z
      1  H         2.8250371542   -1.2492514094    0.0002969105
      2  C         1.8907350317   -0.6958371473    0.0002039073
      3  C         1.8907630752    0.6956942527   -0.0002843841
      4  H         2.8250356527    1.2492357906   -0.0006488742
      5  C         0.6758049470    1.3884862033   -0.0003090884
      6  H         0.6669969028    2.4776361030   -0.0008479818
      7  C        -0.5388358252    0.7048053540    0.0000519988
      8  O        -1.7563539505    1.3275859045    0.0002606941
      9  C        -0.5388403679   -0.7043806460    0.0002216902
     10  C         0.6754952598   -1.3882686967    0.0003946945
     11  H         0.6658553041   -2.4774335971    0.0010969877
     12  O        -1.7558746426   -1.3279549955   -0.0000595222
     13  H        -1.6070429037   -2.2861221894   -0.0040430271
     14  H        -1.6087860894    2.2858921105    0.0008637010
   Point Group: c1    Number of degrees of freedom:    36


   Energy is   -382.800130488


 Attempting to Generate Delocalized Internal Coordinates

 36 Hessian modes will be used to form the next step
  Hessian Eigenvalues:
     0.019937    0.019946    0.021757    0.021956    0.022056    0.022827
     0.022889    0.022907    0.023029    0.023129    0.023238    0.160000
     0.160000    0.160000    0.160000    0.160000    0.160000    0.220000
     0.224935    0.244748    0.250000    0.250000    0.349043    0.349069
     0.352856    0.352903    0.415612    0.419799    0.451847    0.462385
     0.462925    0.468311    0.514494    0.514628    0.534454    0.534584

 Minimum Search - Taking Simple RFO Step
 Searching for Lamda that Minimizes Along All modes
 Value Taken    Lamda =  -0.00035865
 Step Taken.  Stepsize is  0.033504

                             Maximum     Tolerance    Cnvgd?
         Gradient           0.006721      0.000300      NO
         Displacement       0.018670      0.001200      NO
         Energy change     *********      0.000001      NO


 New Cartesian Coordinates Obtained by Inverse Iteration

 Displacement from previous Coordinates is:  0.035183
 ----------------------------------------------------------------
             Standard Nuclear Orientation (Angstroms)
    I     Atom           X                Y                Z
 ----------------------------------------------------------------
    1      H       2.8217745105    -1.2461803229     0.0000753101
    2      C       1.8895356668    -0.6945713383    -0.0000152249
    3      C       1.8894412764     0.6945918498    -0.0001027646
    4      H       2.8216027227     1.2463442165    -0.0002024883
    5      C       0.6765724220     1.3858367600    -0.0001440198
    6      H       0.6686107985     2.4723872755    -0.0003734230
    7      C      -0.5356699576     0.7030681115    -0.0001131650
    8      O      -1.7505489258     1.3302606361    -0.0002029808
    9      C      -0.5356206118    -0.7030185973    -0.0000312060
   10      C       0.6766642676    -1.3857828048     0.0001275043
   11      H       0.6685881785    -2.4723454205     0.0005402177
   12      O      -1.7504305024    -1.3303943162     0.0001877938
   13      H      -1.6151312096    -2.2840306998    -0.0029880027
   14      H      -1.6153990875     2.2839216878     0.0004401552
 ----------------------------------------------------------------
 Molecular Point Group                 C1    NOp =  1
 Largest Abelian Subgroup              C1    NOp =  1
 Nuclear Repulsion Energy =   350.3867342296 hartrees
 There are       29 alpha and       29 beta electrons
 Applying Cartesian multipole field
    Component          Value
    ---------          -----
     (2,0,0)        1.00000E-11
     (0,2,0)        2.00000E-11
     (0,0,2)       -3.00000E-11
 Nucleus-field energy     =     0.0000000107 hartrees
 Requested basis set is 6-311++G(d,p)
 There are 78 shells and 218 basis functions
 A cutoff of  1.0D-11 yielded   2830 shell pairs
 There are     22713 function pairs (     24429 Cartesian)
 Smallest overlap matrix eigenvalue = 7.60E-07

 Q-Chem warning in module /home/taweetham/qchem/stvman/mkSTV.C, line 257:

 Overlap eigenvalue is smaller than square root of threshold

 Linear dependence detected in AO basis
 Number of orthogonalized atomic orbitals = 217
 Maximum deviation from orthogonality = 4.039E-11
 Guess MOs from SCF MO coefficient file
 Reading MOs from coefficient file
 Reading MOs from coefficient file
 A restricted hybrid HF-DFT SCF calculation will be
 performed using Pulay DIIS extrapolation
 Exchange:     0.2000 Hartree-Fock + 0.0800 Slater + 0.7200 B88
 Correlation:  0.1900 VWN1RPA + 0.8100 LYP
 Using SG-1 standard quadrature grid
 SCF converges when DIIS error is below 1.0E-08
 Geometry optimization detected.  Setting ReadMinima to 0
 Setting SaveMinima to 0
 ---------------------------------------
  Cycle       Energy         DIIS Error
 ---------------------------------------
    1    -382.8148148563      2.63E-04
    2    -382.8002820121      7.69E-05
    3    -382.8002681909      9.84E-05
    4    -382.8003124936      1.61E-05
    5    -382.8003133899      4.67E-06
    6    -382.8003133278      1.69E-06
    7    -382.8003134939      6.48E-07
    8    -382.8003136016      9.61E-08
    9    -382.8003135942      4.92E-08
   10    -382.8003135930      5.41E-09 Convergence criterion met
 ---------------------------------------
 SCF time:  CPU 114.90 s  wall 115.14 s
 SCF   energy in the final basis set = -382.8003135930
 Total energy in the final basis set = -382.8003135930

 --------------------------------------------------------------

                    Orbital Energies (a.u.)
 --------------------------------------------------------------

 Alpha MOs
 -- Occupied --
-19.159 -19.159 -10.241 -10.240 -10.182 -10.182 -10.177 -10.177
 -1.080  -1.060  -0.859  -0.754  -0.749  -0.650  -0.614  -0.557
 -0.551  -0.498  -0.465  -0.448  -0.436  -0.420  -0.392  -0.377
 -0.364  -0.358  -0.339  -0.252  -0.222
 -- Virtual --
 -0.017  -0.015  -0.008  -0.000   0.002   0.022   0.034   0.054
  0.061   0.063   0.082   0.084   0.092   0.098   0.107   0.110
  0.117   0.121   0.123   0.124   0.136   0.137   0.149   0.152
  0.156   0.169   0.184   0.190   0.190   0.194   0.215   0.217
  0.233   0.236   0.243   0.256   0.264   0.269   0.287   0.290
  0.295   0.306   0.319   0.326   0.338   0.356   0.359   0.379
  0.384   0.390   0.412   0.486   0.491   0.499   0.521   0.541
  0.555   0.570   0.572   0.575   0.578   0.579   0.595   0.615
  0.622   0.629   0.665   0.687   0.723   0.731   0.762   0.766
  0.804   0.825   0.861   0.862   0.875   0.887   0.894   0.914
  0.970   0.977   0.991   1.004   1.006   1.040   1.084   1.089
  1.110   1.117   1.196   1.198   1.206   1.223   1.283   1.333
  1.348   1.400   1.405   1.481   1.519   1.519   1.528   1.564
  1.570   1.590   1.612   1.643   1.672   1.703   1.737   1.742
  1.779   1.808   1.844   1.857   1.880   1.902   1.918   1.941
  1.948   1.980   2.016   2.028   2.030   2.080   2.096   2.154
  2.238   2.299   2.318   2.335   2.421   2.452   2.547   2.557
  2.582   2.590   2.646   2.700   2.718   2.726   2.735   2.739
  2.757   2.784   2.830   2.849   2.856   2.870   3.030   3.068
  3.089   3.097   3.121   3.121   3.133   3.215   3.318   3.370
  3.396   3.472   3.498   3.541   3.659   3.705   3.833   3.948
  4.016   4.037   4.146   4.161   4.192   4.841   4.956   5.038
  5.367   5.539   5.666   5.831  23.552  23.922  23.929  24.055
 24.086  24.189  49.898  49.973
 --------------------------------------------------------------

          Ground-State Mulliken Net Atomic Charges

     Atom                 Charge (a.u.)
  ----------------------------------------
      1 H                     0.154818
      2 C                    -0.166008
      3 C                    -0.165842
      4 H                     0.154812
      5 C                     0.147281
      6 H                     0.122652
      7 C                    -0.280151
      8 O                    -0.240848
      9 C                    -0.280110
     10 C                     0.147312
     11 H                     0.122631
     12 O                    -0.240847
     13 H                     0.262147
     14 H                     0.262152
  ----------------------------------------
  Sum of atomic charges =    -0.000000

 -----------------------------------------------------------------
                    Cartesian Multipole Moments
 -----------------------------------------------------------------
    Charge (ESU x 10^10)
                 0.0000
    Dipole Moment (Debye)
         X       1.4804      Y       0.0003      Z      -0.0039
       Tot       1.4804
    Quadrupole Moments (Debye-Ang)
        XX     -50.0889     XY      -0.0014     YY     -32.0450
        XZ       0.0076     YZ       0.0154     ZZ     -50.8495
    Octopole Moments (Debye-Ang^2)
       XXX       7.6804    XXY       0.0030    XYY     -18.8421
       YYY       0.0005    XXZ      -0.0086    XYZ      -0.0324
       YYZ      -0.0242    XZZ      -8.7675    YZZ       0.0001
       ZZZ       0.0099
    Hexadecapole Moments (Debye-Ang^3)
      XXXX    -619.2155   XXXY      -0.0107   XXYY    -144.3445
      XYYY      -0.0010   YYYY    -328.6728   XXXZ       0.0146
      XXYZ       0.0516   XYYZ       0.0494   YYYZ       0.0926
      XXZZ    -123.5724   XYZZ       0.0001   YYZZ     -91.0628
      XZZZ      -0.0023   YZZZ       0.0136   ZZZZ     -57.2829
 -----------------------------------------------------------------
 Calculating analytic gradient of the SCF energy
 Gradient of SCF Energy
            1           2           3           4           5           6
    1  -0.0000757  -0.0000525  -0.0000757  -0.0000792  -0.0002318  -0.0000033
    2   0.0000161   0.0003786  -0.0004111  -0.0000076  -0.0002548   0.0000318
    3  -0.0000001  -0.0000019   0.0000022  -0.0000006   0.0000045  -0.0000041
            7           8           9          10          11          12
    1   0.0008149  -0.0004414   0.0007924  -0.0002002  -0.0000118  -0.0004483
    2   0.0004200  -0.0003879  -0.0003800   0.0002672  -0.0000384   0.0003691
    3   0.0000018   0.0000008  -0.0000157   0.0000016   0.0000073   0.0000177
           13          14
    1   0.0000063   0.0000064
    2  -0.0006163   0.0006135
    3  -0.0000139   0.0000006
 Max gradient component =       8.149E-04
 RMS gradient           =       2.935E-04
 Gradient time:  CPU 50.58 s  wall 50.57 s
 Geometry Optimization Parameters
   NAtoms,    NIC,     NZ,  NCons,   NDum,   NFix, NCnnct, MaxDiis
       14      90       0       0       0       0       0       0

 Cartesian Hessian Update
 Hessian Updated using BFGS Update


** GEOMETRY OPTIMIZATION IN DELOCALIZED INTERNAL COORDINATES **
   Searching for a Minimum

   Optimization Cycle:   2

                       Coordinates (Angstroms)
     ATOM                X               Y               Z
      1  H         2.8217745105   -1.2461803229    0.0000753101
      2  C         1.8895356668   -0.6945713383   -0.0000152249
      3  C         1.8894412764    0.6945918498   -0.0001027646
      4  H         2.8216027227    1.2463442165   -0.0002024883
      5  C         0.6765724220    1.3858367600   -0.0001440198
      6  H         0.6686107985    2.4723872755   -0.0003734230
      7  C        -0.5356699576    0.7030681115   -0.0001131650
      8  O        -1.7505489258    1.3302606361   -0.0002029808
      9  C        -0.5356206118   -0.7030185973   -0.0000312060
     10  C         0.6766642676   -1.3857828048    0.0001275043
     11  H         0.6685881785   -2.4723454205    0.0005402177
     12  O        -1.7504305024   -1.3303943162    0.0001877938
     13  H        -1.6151312096   -2.2840306998   -0.0029880027
     14  H        -1.6153990875    2.2839216878    0.0004401552
   Point Group: c1    Number of degrees of freedom:    36


   Energy is   -382.800313593

 Hessian Updated using BFGS Update

 32 Hessian modes will be used to form the next step
  Hessian Eigenvalues:
     0.019937    0.019945    0.021757    0.021956    0.022055    0.022827
     0.022888    0.022907    0.023029    0.023129    0.023238    0.159843
     0.164598    0.219996    0.224948    0.244745    0.248652    0.250001
     0.347921    0.349058    0.352879    0.354032    0.411891    0.419801
     0.445789    0.462919    0.463598    0.485098    0.491519    0.514560
     0.529601    0.534519

 Minimum Search - Taking Simple RFO Step
 Searching for Lamda that Minimizes Along All modes
 Value Taken    Lamda =  -0.00000459
 Step Taken.  Stepsize is  0.003401

                             Maximum     Tolerance    Cnvgd?
         Gradient           0.000778      0.000300      NO
         Displacement       0.002010      0.001200      NO
         Energy change     -0.000183      0.000001      NO


 New Cartesian Coordinates Obtained by Inverse Iteration

 Displacement from previous Coordinates is:  0.004392
 ----------------------------------------------------------------
             Standard Nuclear Orientation (Angstroms)
    I     Atom           X                Y                Z
 ----------------------------------------------------------------
    1      H       2.8218821439    -1.2463565484     0.0000287253
    2      C       1.8895451236    -0.6947593282    -0.0000282758
    3      C       1.8894959315     0.6948493995    -0.0000525080
    4      H       2.8217858710     1.2465341990    -0.0000863013
    5      C       0.6763520133     1.3858344843    -0.0001238124
    6      H       0.6682507686     2.4723022760    -0.0002624036
    7      C      -0.5362622302     0.7027539954    -0.0001508367
    8      O      -1.7504879882     1.3300830046    -0.0003023203
    9      C      -0.5362144486    -0.7027828907    -0.0000282657
   10      C       0.6764368355    -1.3858029755     0.0000629089
   11      H       0.6683429466    -2.4722733615     0.0002874091
   12      O      -1.7504037560    -1.3301976856     0.0001265109
   13      H      -1.6142852119    -2.2830144132    -0.0025905537
   14      H      -1.6144484508     2.2829168814     0.0003174294
 ----------------------------------------------------------------
 Molecular Point Group                 C1    NOp =  1
 Largest Abelian Subgroup              C1    NOp =  1
 Nuclear Repulsion Energy =   350.4062765400 hartrees
 There are       29 alpha and       29 beta electrons
 Applying Cartesian multipole field
    Component          Value
    ---------          -----
     (2,0,0)        1.00000E-11
     (0,2,0)        2.00000E-11
     (0,0,2)       -3.00000E-11
 Nucleus-field energy     =     0.0000000107 hartrees
 Requested basis set is 6-311++G(d,p)
 There are 78 shells and 218 basis functions
 A cutoff of  1.0D-11 yielded   2830 shell pairs
 There are     22713 function pairs (     24429 Cartesian)
 Smallest overlap matrix eigenvalue = 7.60E-07

 Q-Chem warning in module /home/taweetham/qchem/stvman/mkSTV.C, line 257:

 Overlap eigenvalue is smaller than square root of threshold

 Linear dependence detected in AO basis
 Number of orthogonalized atomic orbitals = 217
 Maximum deviation from orthogonality = 4.891E-11
 Guess MOs from SCF MO coefficient file
 Reading MOs from coefficient file
 Reading MOs from coefficient file
 A restricted hybrid HF-DFT SCF calculation will be
 performed using Pulay DIIS extrapolation
 Exchange:     0.2000 Hartree-Fock + 0.0800 Slater + 0.7200 B88
 Correlation:  0.1900 VWN1RPA + 0.8100 LYP
 Using SG-1 standard quadrature grid
 SCF converges when DIIS error is below 1.0E-08
 Geometry optimization detected.  Setting ReadMinima to 0
 Setting SaveMinima to 0
 ---------------------------------------
  Cycle       Energy         DIIS Error
 ---------------------------------------
    1    -382.8014665578      3.97E-05
    2    -382.8003148830      1.26E-05
    3    -382.8003133843      2.01E-05
    4    -382.8003159600      2.13E-06
    5    -382.8003158097      3.41E-07
    6    -382.8003159284      1.25E-07
    7    -382.8003158879      4.97E-08
    8    -382.8003158890      1.78E-08
    9    -382.8003158916      2.38E-09 Convergence criterion met
 ---------------------------------------
 SCF time:  CPU 100.28 s  wall 100.49 s
 SCF   energy in the final basis set = -382.8003158916
 Total energy in the final basis set = -382.8003158916

 --------------------------------------------------------------

                    Orbital Energies (a.u.)
 --------------------------------------------------------------

 Alpha MOs
 -- Occupied --
-19.159 -19.159 -10.241 -10.240 -10.182 -10.182 -10.178 -10.177
 -1.080  -1.061  -0.859  -0.754  -0.749  -0.650  -0.614  -0.558
 -0.551  -0.498  -0.465  -0.448  -0.436  -0.421  -0.393  -0.377
 -0.364  -0.358  -0.339  -0.252  -0.222
 -- Virtual --
 -0.017  -0.015  -0.008  -0.000   0.002   0.022   0.034   0.054
  0.061   0.063   0.082   0.084   0.092   0.098   0.107   0.110
  0.117   0.121   0.123   0.124   0.136   0.137   0.149   0.152
  0.156   0.169   0.184   0.190   0.190   0.195   0.215   0.217
  0.233   0.236   0.243   0.256   0.264   0.269   0.287   0.290
  0.295   0.306   0.319   0.326   0.338   0.356   0.358   0.379
  0.384   0.390   0.412   0.486   0.491   0.499   0.521   0.541
  0.555   0.570   0.572   0.575   0.578   0.579   0.596   0.615
  0.622   0.629   0.665   0.687   0.723   0.731   0.762   0.766
  0.804   0.825   0.861   0.862   0.875   0.887   0.894   0.914
  0.970   0.977   0.991   1.004   1.006   1.040   1.084   1.089
  1.110   1.117   1.197   1.198   1.206   1.223   1.283   1.333
  1.348   1.400   1.405   1.481   1.519   1.519   1.528   1.564
  1.570   1.591   1.612   1.643   1.672   1.703   1.737   1.742
  1.779   1.808   1.844   1.857   1.880   1.902   1.918   1.941
  1.948   1.980   2.016   2.028   2.030   2.080   2.097   2.154
  2.237   2.299   2.318   2.335   2.421   2.452   2.546   2.557
  2.582   2.590   2.646   2.700   2.718   2.726   2.735   2.739
  2.757   2.783   2.830   2.849   2.856   2.870   3.031   3.068
  3.090   3.097   3.120   3.121   3.133   3.215   3.318   3.369
  3.396   3.472   3.497   3.541   3.659   3.705   3.834   3.948
  4.016   4.037   4.147   4.161   4.192   4.841   4.956   5.038
  5.368   5.541   5.667   5.833  23.552  23.923  23.928  24.054
 24.085  24.188  49.898  49.973
 --------------------------------------------------------------

          Ground-State Mulliken Net Atomic Charges

     Atom                 Charge (a.u.)
  ----------------------------------------
      1 H                     0.154847
      2 C                    -0.165798
      3 C                    -0.165747
      4 H                     0.154846
      5 C                     0.147021
      6 H                     0.122632
      7 C                    -0.280436
      8 O                    -0.240499
      9 C                    -0.280438
     10 C                     0.147023
     11 H                     0.122627
     12 O                    -0.240499
     13 H                     0.262209
     14 H                     0.262212
  ----------------------------------------
  Sum of atomic charges =     0.000000

 -----------------------------------------------------------------
                    Cartesian Multipole Moments
 -----------------------------------------------------------------
    Charge (ESU x 10^10)
                -0.0000
    Dipole Moment (Debye)
         X       1.4789      Y       0.0001      Z      -0.0032
       Tot       1.4789
    Quadrupole Moments (Debye-Ang)
        XX     -50.0895     XY      -0.0007     YY     -32.0572
        XZ       0.0062     YZ       0.0139     ZZ     -50.8497
    Octopole Moments (Debye-Ang^2)
       XXX       7.7077    XXY       0.0022    XYY     -18.8116
       YYY      -0.0006    XXZ      -0.0049    XYZ      -0.0275
       YYZ      -0.0200    XZZ      -8.7729    YZZ      -0.0000
       ZZZ       0.0129
    Hexadecapole Moments (Debye-Ang^3)
      XXXX    -619.1974   XXXY      -0.0066   XXYY    -144.4124
      XYYY      -0.0028   YYYY    -328.7434   XXXZ       0.0061
      XXYZ       0.0461   XYYZ       0.0403   YYYZ       0.0829
      XXZZ    -123.5698   XYZZ      -0.0008   YYZZ     -91.0486
      XZZZ      -0.0080   YZZZ       0.0115   ZZZZ     -57.2886
 -----------------------------------------------------------------
 Calculating analytic gradient of the SCF energy
 Gradient of SCF Energy
            1           2           3           4           5           6
    1  -0.0000157   0.0000895   0.0000878  -0.0000154  -0.0001913   0.0000092
    2   0.0000008   0.0001554  -0.0001612   0.0000035   0.0000057  -0.0000271
    3  -0.0000001  -0.0000016   0.0000020  -0.0000003   0.0000006  -0.0000011
            7           8           9          10          11          12
    1   0.0001807  -0.0000912   0.0001836  -0.0001854   0.0000046  -0.0000953
    2   0.0001424   0.0000548  -0.0001399  -0.0000038   0.0000257  -0.0000591
    3  -0.0000035  -0.0000003  -0.0000034   0.0000029   0.0000021   0.0000124
           13          14
    1   0.0000199   0.0000188
    2   0.0000981  -0.0000956
    3  -0.0000101   0.0000004
 Max gradient component =       1.913E-04
 RMS gradient           =       8.292E-05
 Gradient time:  CPU 51.24 s  wall 51.24 s
 Geometry Optimization Parameters
   NAtoms,    NIC,     NZ,  NCons,   NDum,   NFix, NCnnct, MaxDiis
       14      90       0       0       0       0       0       0

 Cartesian Hessian Update
 Hessian Updated using BFGS Update


** GEOMETRY OPTIMIZATION IN DELOCALIZED INTERNAL COORDINATES **
   Searching for a Minimum

   Optimization Cycle:   3

                       Coordinates (Angstroms)
     ATOM                X               Y               Z
      1  H         2.8218821439   -1.2463565484    0.0000287253
      2  C         1.8895451236   -0.6947593282   -0.0000282758
      3  C         1.8894959315    0.6948493995   -0.0000525080
      4  H         2.8217858710    1.2465341990   -0.0000863013
      5  C         0.6763520133    1.3858344843   -0.0001238124
      6  H         0.6682507686    2.4723022760   -0.0002624036
      7  C        -0.5362622302    0.7027539954   -0.0001508367
      8  O        -1.7504879882    1.3300830046   -0.0003023203
      9  C        -0.5362144486   -0.7027828907   -0.0000282657
     10  C         0.6764368355   -1.3858029755    0.0000629089
     11  H         0.6683429466   -2.4722733615    0.0002874091
     12  O        -1.7504037560   -1.3301976856    0.0001265109
     13  H        -1.6142852119   -2.2830144132   -0.0025905537
     14  H        -1.6144484508    2.2829168814    0.0003174294
   Point Group: c1    Number of degrees of freedom:    36


   Energy is   -382.800315892

 Hessian Updated using BFGS Update

 33 Hessian modes will be used to form the next step
  Hessian Eigenvalues:
     0.019855    0.019937    0.021757    0.021955    0.022055    0.022827
     0.022882    0.022906    0.023030    0.023128    0.023237    0.158974
     0.160039    0.169974    0.219841    0.222830    0.236931    0.244762
     0.250030    0.349051    0.349726    0.352875    0.353966    0.390879
     0.419794    0.422899    0.460067    0.462919    0.473563    0.513290
     0.514560    0.534519    0.579455

 Minimum Search - Taking Simple RFO Step
 Searching for Lamda that Minimizes Along All modes
 Value Taken    Lamda =   0.00000000
 Step Taken.  Stepsize is  0.001256

                             Maximum     Tolerance    Cnvgd?
         Gradient           0.000239      0.000300     YES
         Displacement       0.000807      0.001200     YES
         Energy change     -0.000002      0.000001      NO


                       Distance Matrix (Angstroms)
             H (  1)   C (  2)   C (  3)   H (  4)   C (  5)   H (  6)
   C (  2)  1.083288
   C (  3)  2.153514  1.389609
   H (  4)  2.492891  2.153530  1.083292
   C (  5)  3.395840  2.408466  1.396130  2.149951
   H (  6)  4.297273  3.394383  2.156566  2.477947  1.086498
   C (  7)  3.882804  2.799569  2.425771  3.401791  1.391773  2.140596
   O (  8)  5.248296  4.165312  3.694997  4.573037  2.427480  2.674876
   C (  9)  3.401806  2.425773  2.799544  3.882783  2.415086  3.395865
   C ( 10)  2.149972  1.396128  2.408449  3.395839  2.771637  3.858114
   H ( 11)  2.478024  2.156592  3.394390  4.297307  3.858116  4.944576
   O ( 12)  4.573055  3.694998  4.165295  5.248282  3.642249  4.506539
   H ( 13)  4.555683  3.846997  4.598278  5.668902  4.325214  5.274752
   H ( 14)  5.668933  4.598318  3.847023  4.555685  2.460188  2.290542
             C (  7)   O (  8)   C (  9)   C ( 10)   H ( 11)   O ( 12)
   O (  8)  1.366706
   C (  9)  1.405537  2.367911
   C ( 10)  2.415100  3.642252  1.391776
   H ( 11)  3.395861  4.506513  2.140574  1.086501
   O ( 12)  2.367917  2.660281  1.366713  2.427478  2.674822
   H ( 13)  3.174422  3.615664  1.912949  2.460163  2.290463  0.962494
   H ( 14)  1.912956  0.962497  3.174428  4.325235  5.274748  3.615672
             H ( 13)
   H ( 14)  4.565932

 Final energy is   -382.80031589157386     


 ******************************
 **  OPTIMIZATION CONVERGED  **
 ******************************

                       Coordinates (Angstroms)
     ATOM                X               Y               Z
      1  H         2.8218821439   -1.2463565484    0.0000287253
      2  C         1.8895451236   -0.6947593282   -0.0000282758
      3  C         1.8894959315    0.6948493995   -0.0000525080
      4  H         2.8217858710    1.2465341990   -0.0000863013
      5  C         0.6763520133    1.3858344843   -0.0001238124
      6  H         0.6682507686    2.4723022760   -0.0002624036
      7  C        -0.5362622302    0.7027539954   -0.0001508367
      8  O        -1.7504879882    1.3300830046   -0.0003023203
      9  C        -0.5362144486   -0.7027828907   -0.0000282657
     10  C         0.6764368355   -1.3858029755    0.0000629089
     11  H         0.6683429466   -2.4722733615    0.0002874091
     12  O        -1.7504037560   -1.3301976856    0.0001265109
     13  H        -1.6142852119   -2.2830144132   -0.0025905537
     14  H        -1.6144484508    2.2829168814    0.0003174294

Z-matrix Print:
$molecule
0 1
C 
O  1 1.366713
H  2 0.962494 1 109.196695
C  1 1.391776 2 123.282812 3 -0.182275 0
H  4 1.086501 1 118.963351 2 -0.001228 0
C  4 1.396128 1 120.941942 2 -179.996387 0
H  6 1.083288 4 119.722350 1 -179.998988 0
C  6 1.389609 4 119.665849 1 0.007601 0
H  8 1.083292 6 120.612998 4 179.997748 0
C  8 1.396130 6 119.667094 4 -0.006536 0
H  10 1.086498 8 120.092284 6 -179.992732 0
C  10 1.391773 8 120.941839 6 0.000974 0
O  12 1.366706 10 123.283794 8 -179.995878 0
H  13 0.962497 12 109.197690 10 -0.044114 0
$end


 --------------------------------------------------------------

                    Orbital Energies (a.u.)
 --------------------------------------------------------------

 Alpha MOs
 -- Occupied --
-19.159 -19.159 -10.241 -10.240 -10.182 -10.182 -10.178 -10.177
 -1.080  -1.061  -0.859  -0.754  -0.749  -0.650  -0.614  -0.558
 -0.551  -0.498  -0.465  -0.448  -0.436  -0.421  -0.393  -0.377
 -0.364  -0.358  -0.339  -0.252  -0.222
 -- Virtual --
 -0.017  -0.015  -0.008  -0.000   0.002   0.022   0.034   0.054
  0.061   0.063   0.082   0.084   0.092   0.098   0.107   0.110
  0.117   0.121   0.123   0.124   0.136   0.137   0.149   0.152
  0.156   0.169   0.184   0.190   0.190   0.195   0.215   0.217
  0.233   0.236   0.243   0.256   0.264   0.269   0.287   0.290
  0.295   0.306   0.319   0.326   0.338   0.356   0.358   0.379
  0.384   0.390   0.412   0.486   0.491   0.499   0.521   0.541
  0.555   0.570   0.572   0.575   0.578   0.579   0.596   0.615
  0.622   0.629   0.665   0.687   0.723   0.731   0.762   0.766
  0.804   0.825   0.861   0.862   0.875   0.887   0.894   0.914
  0.970   0.977   0.991   1.004   1.006   1.040   1.084   1.089
  1.110   1.117   1.197   1.198   1.206   1.223   1.283   1.333
  1.348   1.400   1.405   1.481   1.519   1.519   1.528   1.564
  1.570   1.591   1.612   1.643   1.672   1.703   1.737   1.742
  1.779   1.808   1.844   1.857   1.880   1.902   1.918   1.941
  1.948   1.980   2.016   2.028   2.030   2.080   2.097   2.154
  2.237   2.299   2.318   2.335   2.421   2.452   2.546   2.557
  2.582   2.590   2.646   2.700   2.718   2.726   2.735   2.739
  2.757   2.783   2.830   2.849   2.856   2.870   3.031   3.068
  3.090   3.097   3.120   3.121   3.133   3.215   3.318   3.369
  3.396   3.472   3.497   3.541   3.659   3.705   3.834   3.948
  4.016   4.037   4.147   4.161   4.192   4.841   4.956   5.038
  5.368   5.541   5.667   5.833  23.552  23.923  23.928  24.054
 24.085  24.188  49.898  49.973
 --------------------------------------------------------------

          Ground-State Mulliken Net Atomic Charges

     Atom                 Charge (a.u.)
  ----------------------------------------
      1 H                     0.154847
      2 C                    -0.165798
      3 C                    -0.165747
      4 H                     0.154846
      5 C                     0.147021
      6 H                     0.122632
      7 C                    -0.280436
      8 O                    -0.240499
      9 C                    -0.280438
     10 C                     0.147023
     11 H                     0.122627
     12 O                    -0.240499
     13 H                     0.262209
     14 H                     0.262212
  ----------------------------------------
  Sum of atomic charges =     0.000000

 -----------------------------------------------------------------
                    Cartesian Multipole Moments
 -----------------------------------------------------------------
    Charge (ESU x 10^10)
                -0.0000
    Dipole Moment (Debye)
         X       1.4789      Y       0.0001      Z      -0.0032
       Tot       1.4789
    Quadrupole Moments (Debye-Ang)
        XX     -50.0895     XY      -0.0007     YY     -32.0572
        XZ       0.0062     YZ       0.0139     ZZ     -50.8497
    Octopole Moments (Debye-Ang^2)
       XXX       7.7077    XXY       0.0022    XYY     -18.8116
       YYY      -0.0006    XXZ      -0.0049    XYZ      -0.0275
       YYZ      -0.0200    XZZ      -8.7729    YZZ      -0.0000
       ZZZ       0.0129
    Hexadecapole Moments (Debye-Ang^3)
      XXXX    -619.1974   XXXY      -0.0066   XXYY    -144.4124
      XYYY      -0.0028   YYYY    -328.7434   XXXZ       0.0061
      XXYZ       0.0461   XYYZ       0.0403   YYYZ       0.0829
      XXZZ    -123.5698   XYZZ      -0.0008   YYZZ     -91.0486
      XZZZ      -0.0080   YZZZ       0.0115   ZZZZ     -57.2886
 -----------------------------------------------------------------
Archival summary:
1\1\pikachu\OPT\ProcedureUnspecified\BasisUnspecified\266\cher\ThuDec1507:19:132016ThuDec1507:19:132016\0\\#,OPT,ProcedureUnspecified,BasisUnspecified,\\0,1\C\O,1,1.36671\H,2,0.962494,1,109.197\C,1,1.39178,2,123.283,3,-0.182275,0\H,4,1.0865,1,118.963,2,-0.00122812,0\C,4,1.39613,1,120.942,2,-179.996,0\H,6,1.08329,4,119.722,1,-179.999,0\C,6,1.38961,4,119.666,1,0.00760123,0\H,8,1.08329,6,120.613,4,179.998,0\C,8,1.39613,6,119.667,4,-0.0065361,0\H,10,1.0865,8,120.092,6,-179.993,0\C,10,1.39177,8,120.942,6,0.000974147,0\O,12,1.36671,10,123.284,8,-179.996,0\H,13,0.962497,12,109.198,10,-0.0441144,0\\\@

 Total job time:  511.40s(wall), 510.54s(cpu) 
 Thu Dec 15 07:19:13 2016

        *************************************************************
        *                                                           *
        *  Thank you very much for using Q-Chem.  Have a nice day.  *
        *                                                           *
        *************************************************************


 
User input: 2 of 3 
 
pikachu 127.0.1
Q-Chem Developer Version! Running on 127.0.1.*
                  Welcome to Q-Chem
     A Quantum Leap Into The Future Of Chemistry


 Q-Chem 4.4, Q-Chem, Inc., Pleasanton, CA (2016)

 Y. Shao,  Z. Gan,  E. Epifanovsky,  A. T. B. Gilbert,  M. Wormit,  
 J. Kussmann,  A. W. Lange,  A. Behn,  J. Deng,  X. Feng,  D. Ghosh,  
 M. Goldey,  P. R. Horn,  L. D. Jacobson,  I. Kaliman,  F. Rob,  
 R. Z. Khaliullin,  T. Kus,  A. Landau,  J. Liu,  E. I. Proynov,  Y. M. Rhee,  
 R. M. Richard,  M. A. Rohrdanz,  R. P. Steele,  E. J. Sundstrom,  
 H. L. Woodcock III,  P. M. Zimmerman,  D. Zuev,  B. Albrecht,  E. Alguire,  
 B. Austin,  S. A. Baeppler,  G. J. O. Beran,  Y. A. Bernard,  E. Berquist,  
 K. Brandhorst,  K. B. Bravaya,  S. T. Brown,  D. Casanova,  C.-M. Chang,  
 Y. Chen,  S. H. Chien,  K. D. Closser,  M. P. Coons,  D. L. Crittenden,  
 S. Dasgupta,  M. Diedenhofen,  R. A. DiStasio Jr.,  H. Do,  A. D. Dutoi,  
 R. G. Edgar,  P.-T. Fang,  S. Fatehi,  Q. Feng,  L. Fusti-Molnar,  
 A. Ghysels,  A. Golubeva-Zadorozhnaya,  J. Gomes,  A. Gunina,  
 M. W. D. Hanson-Heine,  P. H. P. Harbach,  A. W. Hauser,  J. E. Herr,  
 E. G. Hohenstein,  Z. C. Holden,  K. Hui,  T.-C. Jagau,  H. Ji,  B. Kaduk,  
 K. Khistyaev,  Jaehoon Kim,  Jihan Kim,  R. A. King,  P. Klunzinger,  
 K. Koh,  D. Kosenkov,  T. Kowalczyk,  C. M. Krauter,  A. Kunitsa,  
 K. U. Lao,  A. Laurent,  K. V. Lawler,  J. Lee,  D. Lefrancois,  S. Lehtola,  
 S. V. Levchenko,  C. Y. Lin,  Y.-S. Lin,  F. Liu,  E. Livshits,  
 R. C. Lochan,  A. Luenser,  P. Manohar,  S. F. Manzer,  S.-P. Mao,  Y. Mao,  
 N. Mardirossian,  A. V. Marenich,  L. A. Martinez-Martinez,  S. A. Maurer,  
 N. J. Mayhall,  J.-M. Mewes,  A. F. Morrison,  K. Nanda,  T. S. Nguyen-Beck,  
 C. M. Oana,  R. Olivares-Amaya,  D. P. O'Neill,  J. A. Parkhill,  
 T. M. Perrine,  R. Peverati,  P. A. Pieniazek,  F. Plasser,  A. Prociuk,  
 D. R. Rehn,  E. Rosta,  N. J. Russ,  N. Sergueev,  S. M. Sharada,  
 S. Sharma,  D. W. Small,  A. Sodt,  T. Stauch,  T. Stein,  D. Stuck,  
 Y.-C. Su,  A. J. W. Thom,  T. Tsuchimochi,  L. Vogt,  O. Vydrov,  T. Wang,  
 M. A. Watson,  J. Wenzel,  A. White,  C. F. Williams,  V. Vanovschi,  
 K. Yao,  S. Yeganeh,  S. R. Yost,  Z.-Q. You,  I. Y. Zhang,  X. Zhang,  
 Y. Zhao,  B. R. Brooks,  G. K. L. Chan,  D. M. Chipman,  C. J. Cramer,  
 W. A. Goddard III,  M. S. Gordon,  W. J. Hehre,  A. Klamt,  
 H. F. Schaefer III,  M. W. Schmidt,  C. D. Sherrill,  D. G. Truhlar,  
 A. Warshel,  X. Xu,  A. Aspuru-Guzik,  R. Baer,  A. T. Bell,  N. A. Besley,  
 J.-D. Chai,  A. Dreuw,  B. D. Dunietz,  T. R. Furlani,  S. R. Gwaltney,  
 C.-P. Hsu,  Y. Jung,  J. Kong,  D. S. Lambrecht,  W. Liang,  C. Ochsenfeld,  
 V. A. Rassolov,  L. V. Slipchenko,  J. E. Subotnik,  T. Van Voorhis,  
 J. M. Herbert,  A. I. Krylov,  P. M. W. Gill,  M. Head-Gordon

 Contributors to earlier versions of Q-Chem not listed above: 
 R. D. Adamson,  J. Baker,  E. F. C. Byrd,  A. K. Chakraborty,  C.-L. Cheng,  
 H. Dachsel,  R. J. Doerksen,  G. Hawkins,  A. Heyden,  S. Hirata,  
 G. Kedziora,  F. J. Keil,  C. Kelley,  P. P. Korambath,  W. Kurlancheek,  
 A. M. Lee,  M. S. Lee,  D. Liotard,  I. Lotan,  P. E. Maslen,  N. Nair,  
 D. Neuhauser,  R. Olson,  B. Peters,  J. Ritchie,  N. E. Schultz,  
 N. Shenvi,  A. C. Simmonett,  K. S. Thanthiriwatte,  Q. Wu,  W. Zhang

 Please cite Q-Chem as follows:
 Y. Shao et al., Mol. Phys. 113, 184-215 (2015)
 DOI: 10.1080/00268976.2014.952696

 Q-Chem 4.4.2 for Intel X86 EM64T Linux

 Parts of Q-Chem use Armadillo 5.200.1 (Boston Tea Smuggler).
 http://arma.sourceforge.net/

 Q-Chem begins on Thu Dec 15 07:19:13 2016  


Host: 0

     Scratch files written to /scratch/cher/qchem12882//
The previous job contains 0 fragments, simply inherited here
FILE_GEOM_ORG=        593

Checking the input file for inconsistencies... 	...done.

--------------------------------------------------------------
User input:
--------------------------------------------------------------

$molecule
   read
$end

$rem
   BASIS 6-311++G**
   JOB_TYPE FREQUENCY
   METHOD B3LYP
$end

--------------------------------------------------------------
 ----------------------------------------------------------------
             Standard Nuclear Orientation (Angstroms)
    I     Atom           X                Y                Z
 ----------------------------------------------------------------
    1      H       2.8201199243    -1.2464183393    -0.0000206757
    2      C       1.8877958393    -0.6947992527    -0.0000267052
    3      C       1.8877792369     0.6948094760    -0.0000259461
    4      H       2.8200821125     1.2464724114    -0.0000908690
    5      C       0.6746515228     1.3858230128    -0.0000314078
    6      H       0.6665757532     2.4722909966    -0.0001501046
    7      C      -0.5379787407     0.7027709634    -0.0000173222
    8      O      -1.7521897910     1.3301284516    -0.0001040601
    9      C      -0.5379639181    -0.7027659254     0.0000799712
   10      C       0.6746713496    -1.3858144511     0.0001054681
   11      H       0.6665519894    -2.4722846508     0.0003107869
   12      O      -1.7521679320    -1.3301522472     0.0002769282
   13      H      -1.6160718543    -2.2829721178    -0.0024632643
   14      H      -1.6161278796     2.2829591263     0.0005268341
 ----------------------------------------------------------------
 Molecular Point Group                 C1    NOp =  1
 Largest Abelian Subgroup              C1    NOp =  1
 Nuclear Repulsion Energy =   350.4062765400 hartrees
 There are       29 alpha and       29 beta electrons
 Requested basis set is 6-311++G(d,p)
 There are 78 shells and 218 basis functions

 Total QAlloc Memory Limit   2000 MB
 Mega-Array Size        61 MB
 MEM_STATIC part        62 MB

                       Distance Matrix (Angstroms)
             H (  1)   C (  2)   C (  3)   H (  4)   C (  5)   H (  6)
   C (  2)  1.083288
   C (  3)  2.153514  1.389609
   H (  4)  2.492891  2.153530  1.083292
   C (  5)  3.395840  2.408466  1.396130  2.149951
   H (  6)  4.297273  3.394383  2.156566  2.477947  1.086498
   C (  7)  3.882804  2.799569  2.425771  3.401791  1.391773  2.140596
   O (  8)  5.248296  4.165312  3.694997  4.573037  2.427480  2.674876
   C (  9)  3.401806  2.425773  2.799544  3.882783  2.415086  3.395865
   C ( 10)  2.149972  1.396128  2.408449  3.395839  2.771637  3.858114
   H ( 11)  2.478024  2.156592  3.394390  4.297307  3.858116  4.944576
   O ( 12)  4.573055  3.694998  4.165295  5.248282  3.642249  4.506539
   H ( 13)  4.555683  3.846997  4.598278  5.668902  4.325214  5.274752
   H ( 14)  5.668933  4.598318  3.847023  4.555685  2.460188  2.290542
             C (  7)   O (  8)   C (  9)   C ( 10)   H ( 11)   O ( 12)
   O (  8)  1.366706
   C (  9)  1.405537  2.367911
   C ( 10)  2.415100  3.642252  1.391776
   H ( 11)  3.395861  4.506513  2.140574  1.086501
   O ( 12)  2.367917  2.660281  1.366713  2.427478  2.674822
   H ( 13)  3.174422  3.615664  1.912949  2.460163  2.290463  0.962494
   H ( 14)  1.912956  0.962497  3.174428  4.325235  5.274748  3.615672
             H ( 13)
   H ( 14)  4.565932

 A cutoff of  1.0D-11 yielded   2830 shell pairs
 There are     22713 function pairs (     24429 Cartesian)

 -------------------------------------------------------
 OpenMP Integral Computing Module                       
 Release: version 1.0, May 2013, Q-Chem Inc. Pittsburgh 
 -------------------------------------------------------
 Integral Job Info:
 Integral job number is                      11
 Integral operator is                         1
 short-range coefficients                     0
 long-range coefficients              100000000
 Omega coefficients                           0
 if combine SR and LR in K                    0
 Integral screening is                        0
 Integral computing path is                   2
 max size of driver memory is            800000
 size of driver memory is                593474
 size of scratch memory is              2260544
 max col of scratch BK array               1296
 max len of scratch array in speh3          155
 max len of scratch index in speh4           18
 max int batch size is                      520
 min int batch size is                       52
 fixed nKL is                                52
 max L of basis functions is                  2
 order of int derivative is                   0
 number of shells is                         78
 number of basis is                         226
 number of cartesian basis is               226
 number of contracted shell pairs          2830
 number of primitive shell pairs           7162
 maxK2 (contraction) of shell pair           36
 max number of K2 of shell pair               1
 max number of CS2 of shell pair            466
 max number of PS2 of shell pair           1104
 mem total for path MDJ                   48642
 -------------------------------------------------------
 Smallest overlap matrix eigenvalue = 7.60E-07

 Q-Chem warning in module /home/taweetham/qchem/stvman/mkSTV.C, line 257:

 Overlap eigenvalue is smaller than square root of threshold

 Linear dependence detected in AO basis
 Number of orthogonalized atomic orbitals = 217
 Maximum deviation from orthogonality = 3.288E-11
 Guess from superposition of atomic densities
 Warning:  Energy on first SCF cycle will be non-variational
 A restricted hybrid HF-DFT SCF calculation will be
 performed using Pulay DIIS extrapolation
 Exchange:     0.2000 Hartree-Fock + 0.0800 Slater + 0.7200 B88
 Correlation:  0.1900 VWN1RPA + 0.8100 LYP
 Using SG-1 standard quadrature grid
 SCF converges when DIIS error is below 1.0E-08
 ---------------------------------------
  Cycle       Energy         DIIS Error
 ---------------------------------------
    1    -384.6007816456      4.47E-02
    2    -382.6377214111      5.44E-03
    3    -382.5556054282      6.80E-03
    4    -382.7947549395      9.64E-04
    5    -382.7990380816      4.47E-04
    6    -382.8002444368      1.15E-04
    7    -382.8002990276      5.78E-05
    8    -382.8003160849      3.45E-06
    9    -382.8003159158      1.95E-06
   10    -382.8003159880      3.59E-07
   11    -382.8003159464      4.75E-08
   12    -382.8003159461      8.87E-09 Convergence criterion met
 ---------------------------------------
 SCF time:  CPU 137.96 s  wall 138.06 s
 SCF   energy in the final basis set = -382.8003159461
 Total energy in the final basis set = -382.8003159461

 --------------------------------------------------------------

                    Orbital Energies (a.u.)
 --------------------------------------------------------------

 Alpha MOs
 -- Occupied --
-19.159 -19.159 -10.241 -10.240 -10.182 -10.182 -10.178 -10.177
 -1.080  -1.061  -0.859  -0.754  -0.749  -0.650  -0.614  -0.558
 -0.551  -0.498  -0.465  -0.448  -0.436  -0.421  -0.393  -0.377
 -0.364  -0.358  -0.339  -0.252  -0.222
 -- Virtual --
 -0.017  -0.015  -0.008  -0.000   0.002   0.022   0.034   0.054
  0.061   0.063   0.082   0.084   0.092   0.098   0.107   0.110
  0.117   0.121   0.123   0.124   0.136   0.137   0.149   0.152
  0.156   0.169   0.184   0.190   0.190   0.195   0.215   0.217
  0.233   0.236   0.243   0.256   0.264   0.269   0.287   0.290
  0.295   0.306   0.319   0.326   0.338   0.356   0.358   0.379
  0.384   0.390   0.412   0.486   0.491   0.499   0.521   0.541
  0.555   0.570   0.572   0.575   0.578   0.579   0.596   0.615
  0.622   0.629   0.665   0.687   0.723   0.731   0.762   0.766
  0.804   0.825   0.861   0.862   0.875   0.887   0.894   0.914
  0.970   0.977   0.991   1.004   1.006   1.040   1.084   1.089
  1.110   1.117   1.197   1.198   1.206   1.223   1.283   1.333
  1.348   1.400   1.405   1.481   1.519   1.519   1.528   1.564
  1.570   1.591   1.612   1.643   1.672   1.703   1.737   1.742
  1.779   1.808   1.844   1.857   1.880   1.902   1.918   1.941
  1.948   1.980   2.016   2.028   2.030   2.080   2.097   2.154
  2.237   2.299   2.318   2.335   2.421   2.452   2.546   2.557
  2.582   2.590   2.646   2.700   2.718   2.726   2.735   2.739
  2.757   2.783   2.830   2.849   2.856   2.870   3.031   3.068
  3.090   3.097   3.120   3.121   3.133   3.215   3.318   3.369
  3.396   3.472   3.497   3.541   3.659   3.705   3.834   3.948
  4.016   4.037   4.147   4.161   4.192   4.841   4.956   5.038
  5.368   5.541   5.667   5.833  23.552  23.923  23.928  24.054
 24.085  24.188  49.898  49.973
 --------------------------------------------------------------

          Ground-State Mulliken Net Atomic Charges

     Atom                 Charge (a.u.)
  ----------------------------------------
      1 H                     0.154847
      2 C                    -0.165798
      3 C                    -0.165747
      4 H                     0.154846
      5 C                     0.147022
      6 H                     0.122632
      7 C                    -0.280436
      8 O                    -0.240499
      9 C                    -0.280438
     10 C                     0.147022
     11 H                     0.122627
     12 O                    -0.240499
     13 H                     0.262209
     14 H                     0.262212
  ----------------------------------------
  Sum of atomic charges =    -0.000000

 -----------------------------------------------------------------
                    Cartesian Multipole Moments
 -----------------------------------------------------------------
    Charge (ESU x 10^10)
                -0.0000
    Dipole Moment (Debye)
         X       1.4789      Y       0.0001      Z      -0.0033
       Tot       1.4789
    Quadrupole Moments (Debye-Ang)
        XX     -50.0947     XY      -0.0003     YY     -32.0572
        XZ       0.0063     YZ       0.0142     ZZ     -50.8497
    Octopole Moments (Debye-Ang^2)
       XXX       7.9681    XXY       0.0009    XYY     -18.7560
       YYY       0.0003    XXZ      -0.0109    XYZ      -0.0277
       YYZ      -0.0223    XZZ      -8.6848    YZZ      -0.0000
       ZZZ      -0.0008
    Hexadecapole Moments (Debye-Ang^3)
      XXXX    -619.2518   XXXY      -0.0022   XXYY    -144.3473
      XYYY      -0.0006   YYYY    -328.7434   XXXZ       0.0178
      XXYZ       0.0458   XYYZ       0.0408   YYYZ       0.0819
      XXZZ    -123.5395   XYZZ      -0.0001   YYZZ     -91.0486
      XZZZ       0.0032   YZZZ       0.0077   ZZZZ     -57.2886
 -----------------------------------------------------------------
 Calculating MO derivatives via CPSCF
   1         3          42      0.267590    0.050098
   2         3          42      0.033565    0.005141
   3         3          42      0.002263    0.000306
   4        14          31      0.000140    0.000022
   5        45           0      0.000000    0.000000    Roots Converged
 Calculating analytic Hessian of the SCF energy
 Polarizability Matrix (a.u.)
            1           2           3
    1 -95.1439802   0.0000002  -0.0002935
    2   0.0000002 -90.7337127  -0.0046915
    3  -0.0002935  -0.0046915 -45.2428156

 Direct stationary perturbation theory relativistic correction:

 rels  =       0.112549461390
 relv  =      -0.533463820804
 rel2e =       0.233285982463
 E_rel =      -0.187628376951

 Hessian of the SCF Energy
            1           2           3           4           5           6
    1   0.2802340  -0.1315506   0.0000002  -0.2654087   0.1223783   0.0000009
    2  -0.1315506   0.1354138  -0.0000019   0.1224818  -0.1305153   0.0000031
    3   0.0000002  -0.0000019   0.0232654  -0.0000009   0.0000043  -0.0306092
    4  -0.2654087   0.1224818  -0.0000009   0.7103800  -0.0402922  -0.0000272
    5   0.1223783  -0.1305153   0.0000043  -0.0402922   0.6836130  -0.0000201
    6   0.0000009   0.0000031  -0.0306092  -0.0000272  -0.0000201   0.1175732
    7   0.0037514   0.0287909   0.0000003  -0.1230580  -0.0299305   0.0000037
    8  -0.0021367  -0.0104232  -0.0000024   0.0299369  -0.3394977  -0.0000038
    9  -0.0000009  -0.0000010   0.0013861   0.0000016  -0.0000014  -0.0549695
   10   0.0006694  -0.0004340  -0.0000003   0.0037522   0.0021373   0.0000005
   11   0.0004339   0.0010540  -0.0000000  -0.0287896  -0.0104230   0.0000012
   12   0.0000002  -0.0000000  -0.0039046  -0.0000007  -0.0000020   0.0013857
   13   0.0018183  -0.0012573  -0.0000014   0.0252560   0.0737939  -0.0000051
   14  -0.0003823  -0.0054005   0.0000006   0.0271586  -0.0305510   0.0000016
   15   0.0000000   0.0000006   0.0067068  -0.0000017   0.0000011   0.0058952
   16   0.0000368   0.0014146   0.0000001  -0.0045686   0.0025024   0.0000005
   17  -0.0001579  -0.0007143  -0.0000001   0.0033993   0.0008482   0.0000013
   18   0.0000001  -0.0000000   0.0004421   0.0000006   0.0000016   0.0060283
   19   0.0000473  -0.0008386  -0.0000002  -0.0092616  -0.0294624   0.0000008
   20  -0.0009416  -0.0009372   0.0000004  -0.0300559  -0.0557249   0.0000033
   21   0.0000003   0.0000000  -0.0004252   0.0000025  -0.0000019  -0.0016767
   22   0.0000298   0.0001316   0.0000002  -0.0061700   0.0018848  -0.0000014
   23   0.0001865   0.0003345   0.0000006   0.0054798   0.0038365  -0.0000019
   24   0.0000001   0.0000001  -0.0006035  -0.0000048  -0.0000036  -0.0018676
   25  -0.0015803  -0.0029139  -0.0000003  -0.0575211  -0.0205006  -0.0000003
   26  -0.0038809  -0.0010929   0.0000004   0.0278331   0.0698012  -0.0000034
   27   0.0000009   0.0000010   0.0059093   0.0000025  -0.0000133   0.0011034
   28  -0.0189085  -0.0151840   0.0000018  -0.2788178  -0.0588397   0.0000135
   29   0.0155087   0.0109315  -0.0000008  -0.1185840  -0.1721696   0.0000131
   30  -0.0000020  -0.0000018   0.0010230   0.0000266   0.0000251  -0.0517949
   31   0.0009102   0.0004855  -0.0000006   0.0051462  -0.0282316   0.0000045
   32  -0.0001843   0.0008364  -0.0000011   0.0024246  -0.0120099   0.0000009
   33  -0.0000004  -0.0000004  -0.0036078  -0.0000029   0.0000005   0.0015497
   34  -0.0017645  -0.0009698   0.0000010   0.0010922   0.0052611  -0.0000017
   35   0.0004376   0.0003798   0.0000011  -0.0003671  -0.0067348  -0.0000047
   36  -0.0000009  -0.0000005   0.0004371   0.0000036   0.0000168   0.0080854
   37   0.0001664   0.0000430   0.0000003  -0.0007370  -0.0001246   0.0000082
   38   0.0002828   0.0001229  -0.0000007   0.0000860  -0.0009488   0.0000099
   39   0.0000014   0.0000008   0.0000152  -0.0000018  -0.0000090  -0.0014175
   40  -0.0000016  -0.0001995  -0.0000001  -0.0000839  -0.0005761   0.0000030
   41   0.0000065   0.0000104  -0.0000003  -0.0007115   0.0004760  -0.0000005
   42  -0.0000001   0.0000001  -0.0000348   0.0000025   0.0000021   0.0007145
            7           8           9          10          11          12
    1   0.0037514  -0.0021367  -0.0000009   0.0006694   0.0004339   0.0000002
    2   0.0287909  -0.0104232  -0.0000010  -0.0004340   0.0010540  -0.0000000
    3   0.0000003  -0.0000024   0.0013861  -0.0000003  -0.0000000  -0.0039046
    4  -0.1230580   0.0299369   0.0000016   0.0037522  -0.0287896  -0.0000007
    5  -0.0299305  -0.3394977  -0.0000014   0.0021373  -0.0104230  -0.0000020
    6   0.0000037  -0.0000038  -0.0549695   0.0000005   0.0000012   0.0013857
    7   0.7103603   0.0402895  -0.0000190  -0.2653915  -0.1224842   0.0000157
    8   0.0402895   0.6836251  -0.0000159  -0.1223790  -0.1305246   0.0000110
    9  -0.0000190  -0.0000159   0.1175749   0.0000143   0.0000091  -0.0306103
   10  -0.2653915  -0.1223790   0.0000143   0.2802181   0.1315514  -0.0000163
   11  -0.1224842  -0.1305246   0.0000091   0.1315514   0.1354230  -0.0000094
   12   0.0000157   0.0000110  -0.0306103  -0.0000163  -0.0000094   0.0232665
   13  -0.2788130   0.0588367   0.0000056  -0.0189102   0.0151839   0.0000012
   14   0.1185830  -0.1721687   0.0000034  -0.0155095   0.0109310  -0.0000003
   15  -0.0000009   0.0000072  -0.0517968   0.0000021  -0.0000017   0.0010236
   16   0.0051454   0.0282326  -0.0000030   0.0009101  -0.0004851  -0.0000000
   17  -0.0024247  -0.0120114   0.0000011   0.0001842   0.0008366  -0.0000008
   18   0.0000030  -0.0000019   0.0015503  -0.0000002  -0.0000002  -0.0036078
   19  -0.0575213   0.0204989   0.0000010  -0.0015806   0.0029140  -0.0000016
   20  -0.0278346   0.0698016  -0.0000010   0.0038810  -0.0010928  -0.0000007
   21  -0.0000073  -0.0000024   0.0011036   0.0000000   0.0000006   0.0059092
   22   0.0010924  -0.0052608   0.0000012  -0.0017645   0.0009696  -0.0000003
   23   0.0003671  -0.0067351   0.0000001  -0.0004376   0.0003798   0.0000007
   24  -0.0000013   0.0000054   0.0080857   0.0000002  -0.0000002   0.0004370
   25  -0.0092633   0.0294630   0.0000014   0.0000473   0.0008385  -0.0000006
   26   0.0300562  -0.0557248   0.0000021   0.0009417  -0.0009371  -0.0000006
   27  -0.0000067   0.0000048  -0.0016768   0.0000002  -0.0000001  -0.0004253
   28   0.0252570  -0.0737945   0.0000038   0.0018182   0.0012575   0.0000021
   29  -0.0271590  -0.0305533   0.0000038   0.0003824  -0.0054006   0.0000012
   30   0.0000048   0.0000029   0.0058953  -0.0000000   0.0000002   0.0067067
   31  -0.0045688  -0.0025023   0.0000008   0.0000369  -0.0014146  -0.0000003
   32  -0.0033993   0.0008483   0.0000023   0.0001579  -0.0007143   0.0000001
   33  -0.0000004   0.0000016   0.0060283  -0.0000000  -0.0000000   0.0004423
   34  -0.0061696  -0.0018850   0.0000019   0.0000298  -0.0001316   0.0000004
   35  -0.0054799   0.0038363  -0.0000038  -0.0001865   0.0003345   0.0000022
   36   0.0000158  -0.0000102  -0.0018677  -0.0000004  -0.0000003  -0.0006034
   37  -0.0000839   0.0005761  -0.0000055  -0.0000016   0.0001995   0.0000001
   38   0.0007115   0.0004761  -0.0000008  -0.0000065   0.0000104  -0.0000013
   39  -0.0000085   0.0000063   0.0007145   0.0000001   0.0000006  -0.0000348
   40  -0.0007369   0.0001247  -0.0000033   0.0001664  -0.0000430  -0.0000000
   41  -0.0000860  -0.0009487   0.0000021  -0.0002828   0.0001229  -0.0000001
   42   0.0000009  -0.0000027  -0.0014176  -0.0000004   0.0000003   0.0000152
           13          14          15          16          17          18
    1   0.0018183  -0.0003823   0.0000000   0.0000368  -0.0001579   0.0000001
    2  -0.0012573  -0.0054005   0.0000006   0.0014146  -0.0007143  -0.0000000
    3  -0.0000014   0.0000006   0.0067068   0.0000001  -0.0000001   0.0004421
    4   0.0252560   0.0271586  -0.0000017  -0.0045686   0.0033993   0.0000006
    5   0.0737939  -0.0305510   0.0000011   0.0025024   0.0008482   0.0000016
    6  -0.0000051   0.0000016   0.0058952   0.0000005   0.0000013   0.0060283
    7  -0.2788130   0.1185830  -0.0000009   0.0051454  -0.0024247   0.0000030
    8   0.0588367  -0.1721687   0.0000072   0.0282326  -0.0120114  -0.0000019
    9   0.0000056   0.0000034  -0.0517968  -0.0000030   0.0000011   0.0015503
   10  -0.0189102  -0.0155095   0.0000021   0.0009101   0.0001842  -0.0000002
   11   0.0151839   0.0109310  -0.0000017  -0.0004851   0.0008366  -0.0000002
   12   0.0000012  -0.0000003   0.0010236  -0.0000000  -0.0000008  -0.0036078
   13   0.6721552  -0.0106545  -0.0000049  -0.0585059  -0.0011813  -0.0000022
   14  -0.0106545   0.7229971  -0.0000477  -0.0006589  -0.3279126   0.0000347
   15  -0.0000049  -0.0000477   0.1129831   0.0000014   0.0000316  -0.0300765
   16  -0.0585059  -0.0006589   0.0000014   0.0576474  -0.0002654  -0.0000017
   17  -0.0011813  -0.3279126   0.0000316  -0.0002654   0.3504764  -0.0000351
   18  -0.0000022   0.0000347  -0.0300765  -0.0000017  -0.0000351   0.0213570
   19  -0.2674862  -0.1263724   0.0000063   0.0022723   0.0056910  -0.0000008
   20  -0.0492099  -0.1902577   0.0000059  -0.0271223  -0.0152348   0.0000012
   21   0.0000058   0.0000150  -0.0543702   0.0000028   0.0000023   0.0033689
   22  -0.0508341   0.0267746  -0.0000051   0.0034209  -0.0001324  -0.0000001
   23  -0.0110309   0.0124880  -0.0000009  -0.0012044   0.0031658   0.0000011
   24   0.0000025  -0.0000036   0.0063085  -0.0000002  -0.0000008  -0.0039611
   25   0.0267114  -0.0304440   0.0000041  -0.0042697  -0.0024105  -0.0000015
   26  -0.0760287  -0.0176288   0.0000051  -0.0013396   0.0012878  -0.0000008
   27   0.0000097   0.0000042   0.0004988   0.0000009   0.0000003   0.0058481
   28  -0.0576021   0.0049683  -0.0000003  -0.0013214  -0.0002630  -0.0000002
   29  -0.0049683  -0.0033556  -0.0000012  -0.0001909   0.0007088  -0.0000008
   30  -0.0000022  -0.0000049  -0.0009845  -0.0000008  -0.0000005  -0.0009197
   31  -0.0013213   0.0001909  -0.0000000   0.0000861  -0.0000462  -0.0000001
   32   0.0002632   0.0007088  -0.0000008   0.0000462  -0.0001277   0.0000001
   33   0.0000006  -0.0000001  -0.0009198   0.0000001  -0.0000000  -0.0002738
   34   0.0043559   0.0048539  -0.0000116   0.0002288  -0.0002136   0.0000015
   35   0.0106682  -0.0041438  -0.0000012  -0.0015957  -0.0011259   0.0000021
   36  -0.0000171  -0.0000153   0.0040143  -0.0000029  -0.0000014   0.0000176
   37   0.0012724  -0.0011034   0.0000088  -0.0003582  -0.0001805   0.0000002
   38   0.0000272  -0.0013687   0.0000023  -0.0002668   0.0000096  -0.0000005
   39   0.0000107   0.0000092   0.0010033   0.0000015   0.0000011  -0.0002631
   40   0.0019035   0.0025959   0.0000018  -0.0007240  -0.0019990   0.0000014
   41  -0.0044422   0.0056625  -0.0000004   0.0009334  -0.0002065  -0.0000015
   42  -0.0000032   0.0000031  -0.0002859   0.0000012   0.0000009   0.0004899
           19          20          21          22          23          24
    1   0.0000473  -0.0009416   0.0000003   0.0000298   0.0001865   0.0000001
    2  -0.0008386  -0.0009372   0.0000000   0.0001316   0.0003345   0.0000001
    3  -0.0000002   0.0000004  -0.0004252   0.0000002   0.0000006  -0.0006035
    4  -0.0092616  -0.0300559   0.0000025  -0.0061700   0.0054798  -0.0000048
    5  -0.0294624  -0.0557249  -0.0000019   0.0018848   0.0038365  -0.0000036
    6   0.0000008   0.0000033  -0.0016767  -0.0000014  -0.0000019  -0.0018676
    7  -0.0575213  -0.0278346  -0.0000073   0.0010924   0.0003671  -0.0000013
    8   0.0204989   0.0698016  -0.0000024  -0.0052608  -0.0067351   0.0000054
    9   0.0000010  -0.0000010   0.0011036   0.0000012   0.0000001   0.0080857
   10  -0.0015806   0.0038810   0.0000000  -0.0017645  -0.0004376   0.0000002
   11   0.0029140  -0.0010928   0.0000006   0.0009696   0.0003798  -0.0000002
   12  -0.0000016  -0.0000007   0.0059092  -0.0000003   0.0000007   0.0004370
   13  -0.2674862  -0.0492099   0.0000058  -0.0508341  -0.0110309   0.0000025
   14  -0.1263724  -0.1902577   0.0000150   0.0267746   0.0124880  -0.0000036
   15   0.0000063   0.0000059  -0.0543702  -0.0000051  -0.0000009   0.0063085
   16   0.0022723  -0.0271223   0.0000028   0.0034209  -0.0012044  -0.0000002
   17   0.0056910  -0.0152348   0.0000023  -0.0001324   0.0031658  -0.0000008
   18  -0.0000008   0.0000012   0.0033689  -0.0000001   0.0000011  -0.0039611
   19   0.6947192   0.0138485   0.0000169  -0.2576968   0.0983341  -0.0000028
   20   0.0138485   0.6985091  -0.0000002   0.0503317  -0.1431440  -0.0000342
   21   0.0000169  -0.0000002   0.1354860  -0.0000356  -0.0000124  -0.0392328
   22  -0.2576968   0.0503317  -0.0000356   0.3700018  -0.0311806   0.0000841
   23   0.0983341  -0.1431440  -0.0000124  -0.0311806   0.6693380   0.0003599
   24  -0.0000028  -0.0000342  -0.0392328   0.0000841   0.0003599   0.0232644
   25  -0.1003179  -0.0418951   0.0000078  -0.0185213   0.0554845   0.0000070
   26   0.0418992  -0.2873363  -0.0000034   0.0130291  -0.0342152   0.0000097
   27  -0.0000025  -0.0000037  -0.0651869  -0.0000012   0.0000066   0.0088458
   28   0.0267107   0.0760285  -0.0000040   0.0043563  -0.0106683   0.0000051
   29   0.0304437  -0.0176273   0.0000083  -0.0048540  -0.0041437  -0.0000028
   30  -0.0000001   0.0000068   0.0004983   0.0000030  -0.0000006   0.0040142
   31  -0.0042698   0.0013395   0.0000005   0.0002288   0.0015957   0.0000008
   32   0.0024106   0.0012877   0.0000015   0.0002137  -0.0011260  -0.0000003
   33   0.0000020  -0.0000010   0.0058481  -0.0000009   0.0000005   0.0000175
   34  -0.0185198  -0.0130278  -0.0000075   0.0115516  -0.0022413  -0.0000003
   35  -0.0554832  -0.0342156   0.0000041   0.0022414   0.0024226  -0.0000000
   36  -0.0000128   0.0000187   0.0088454  -0.0000010  -0.0000010  -0.0027720
   37  -0.0074452  -0.0023019  -0.0000054   0.0001052   0.0013341  -0.0000035
   38  -0.0015628   0.0014785  -0.0000048  -0.0011409   0.0008680   0.0000032
   39   0.0000056  -0.0000044   0.0010982   0.0000018   0.0000006  -0.0007769
   40   0.0003496   0.0469598   0.0000234  -0.0557999  -0.1060187  -0.0000869
   41  -0.0023207  -0.0255063  -0.0000069  -0.0530080  -0.5034691  -0.0003327
   42  -0.0000119   0.0000089  -0.0012661  -0.0000445  -0.0003533  -0.0017594
           25          26          27          28          29          30
    1  -0.0015803  -0.0038809   0.0000009  -0.0189085   0.0155087  -0.0000020
    2  -0.0029139  -0.0010929   0.0000010  -0.0151840   0.0109315  -0.0000018
    3  -0.0000003   0.0000004   0.0059093   0.0000018  -0.0000008   0.0010230
    4  -0.0575211   0.0278331   0.0000025  -0.2788178  -0.1185840   0.0000266
    5  -0.0205006   0.0698012  -0.0000133  -0.0588397  -0.1721696   0.0000251
    6  -0.0000003  -0.0000034   0.0011034   0.0000135   0.0000131  -0.0517949
    7  -0.0092633   0.0300562  -0.0000067   0.0252570  -0.0271590   0.0000048
    8   0.0294630  -0.0557248   0.0000048  -0.0737945  -0.0305533   0.0000029
    9   0.0000014   0.0000021  -0.0016768   0.0000038   0.0000038   0.0058953
   10   0.0000473   0.0009417   0.0000002   0.0018182   0.0003824  -0.0000000
   11   0.0008385  -0.0009371  -0.0000001   0.0012575  -0.0054006   0.0000002
   12  -0.0000006  -0.0000006  -0.0004253   0.0000021   0.0000012   0.0067067
   13   0.0267114  -0.0760287   0.0000097  -0.0576021  -0.0049683  -0.0000022
   14  -0.0304440  -0.0176288   0.0000042   0.0049683  -0.0033556  -0.0000049
   15   0.0000041   0.0000051   0.0004988  -0.0000003  -0.0000012  -0.0009845
   16  -0.0042697  -0.0013396   0.0000009  -0.0013214  -0.0001909  -0.0000008
   17  -0.0024105   0.0012878   0.0000003  -0.0002630   0.0007088  -0.0000005
   18  -0.0000015  -0.0000008   0.0058481  -0.0000002  -0.0000008  -0.0009197
   19  -0.1003179   0.0418992  -0.0000025   0.0267107   0.0304437  -0.0000001
   20  -0.0418951  -0.2873363  -0.0000037   0.0760285  -0.0176273   0.0000068
   21   0.0000078  -0.0000034  -0.0651869  -0.0000040   0.0000083   0.0004983
   22  -0.0185213   0.0130291  -0.0000012   0.0043563  -0.0048540   0.0000030
   23   0.0554845  -0.0342152   0.0000066  -0.0106683  -0.0041437  -0.0000006
   24   0.0000070   0.0000097   0.0088458   0.0000051  -0.0000028   0.0040142
   25   0.6947006  -0.0138537  -0.0000353  -0.2674812   0.1263698  -0.0000028
   26  -0.0138537   0.6985107   0.0001071   0.0492064  -0.1902540  -0.0000063
   27  -0.0000353   0.0001071   0.1354866   0.0000039   0.0000023  -0.0543707
   28  -0.2674812   0.0492064   0.0000039   0.6721547   0.0106723  -0.0000303
   29   0.1263698  -0.1902540   0.0000023   0.0106723   0.7229900  -0.0000855
   30  -0.0000028  -0.0000063  -0.0543707  -0.0000303  -0.0000855   0.1129835
   31   0.0022719   0.0271227  -0.0000024  -0.0585069   0.0006473  -0.0000020
   32  -0.0056907  -0.0152372   0.0000022   0.0011716  -0.3279068   0.0000560
   33  -0.0000045  -0.0000014   0.0033693   0.0000055   0.0000616  -0.0300771
   34  -0.2576816  -0.0503282   0.0001367  -0.0508348  -0.0267750   0.0000130
   35  -0.0983302  -0.1431440  -0.0000661   0.0110297   0.0124867   0.0000057
   36  -0.0000158  -0.0001471  -0.0392340  -0.0000088  -0.0000111   0.0063085
   37   0.0003506  -0.0469589  -0.0001110   0.0019034  -0.0025965  -0.0000019
   38   0.0023205  -0.0255080  -0.0000419   0.0044426   0.0056625   0.0000011
   39   0.0000433   0.0000377  -0.0012657   0.0000112   0.0000104  -0.0002861
   40  -0.0074452   0.0023016   0.0000044   0.0012724   0.0011035  -0.0000053
   41   0.0015626   0.0014787  -0.0000034  -0.0000272  -0.0013687   0.0000017
   42  -0.0000024   0.0000007   0.0010980  -0.0000032   0.0000015   0.0010035
           31          32          33          34          35          36
    1   0.0009102  -0.0001843  -0.0000004  -0.0017645   0.0004376  -0.0000009
    2   0.0004855   0.0008364  -0.0000004  -0.0009698   0.0003798  -0.0000005
    3  -0.0000006  -0.0000011  -0.0036078   0.0000010   0.0000011   0.0004371
    4   0.0051462   0.0024246  -0.0000029   0.0010922  -0.0003671   0.0000036
    5  -0.0282316  -0.0120099   0.0000005   0.0052611  -0.0067348   0.0000168
    6   0.0000045   0.0000009   0.0015497  -0.0000017  -0.0000047   0.0080854
    7  -0.0045688  -0.0033993  -0.0000004  -0.0061696  -0.0054799   0.0000158
    8  -0.0025023   0.0008483   0.0000016  -0.0018850   0.0038363  -0.0000102
    9   0.0000008   0.0000023   0.0060283   0.0000019  -0.0000038  -0.0018677
   10   0.0000369   0.0001579  -0.0000000   0.0000298  -0.0001865  -0.0000004
   11  -0.0014146  -0.0007143  -0.0000000  -0.0001316   0.0003345  -0.0000003
   12  -0.0000003   0.0000001   0.0004423   0.0000004   0.0000022  -0.0006034
   13  -0.0013213   0.0002632   0.0000006   0.0043559   0.0106682  -0.0000171
   14   0.0001909   0.0007088  -0.0000001   0.0048539  -0.0041438  -0.0000153
   15  -0.0000000  -0.0000008  -0.0009198  -0.0000116  -0.0000012   0.0040143
   16   0.0000861   0.0000462   0.0000001   0.0002288  -0.0015957  -0.0000029
   17  -0.0000462  -0.0001277  -0.0000000  -0.0002136  -0.0011259  -0.0000014
   18  -0.0000001   0.0000001  -0.0002738   0.0000015   0.0000021   0.0000176
   19  -0.0042698   0.0024106   0.0000020  -0.0185198  -0.0554832  -0.0000128
   20   0.0013395   0.0012877  -0.0000010  -0.0130278  -0.0342156   0.0000187
   21   0.0000005   0.0000015   0.0058481  -0.0000075   0.0000041   0.0088454
   22   0.0002288   0.0002137  -0.0000009   0.0115516   0.0022414  -0.0000010
   23   0.0015957  -0.0011260   0.0000005  -0.0022413   0.0024226  -0.0000010
   24   0.0000008  -0.0000003   0.0000175  -0.0000003  -0.0000000  -0.0027720
   25   0.0022719  -0.0056907  -0.0000045  -0.2576816  -0.0983302  -0.0000158
   26   0.0271227  -0.0152372  -0.0000014  -0.0503282  -0.1431440  -0.0001471
   27  -0.0000024   0.0000022   0.0033693   0.0001367  -0.0000661  -0.0392340
   28  -0.0585069   0.0011716   0.0000055  -0.0508348   0.0110297  -0.0000088
   29   0.0006473  -0.3279068   0.0000616  -0.0267750   0.0124867  -0.0000111
   30  -0.0000020   0.0000560  -0.0300771   0.0000130   0.0000057   0.0063085
   31   0.0576484   0.0002749   0.0000019   0.0034208   0.0012050   0.0000026
   32   0.0002749   0.3504714  -0.0000625   0.0001320   0.0031661  -0.0000013
   33   0.0000019  -0.0000625   0.0213576   0.0000027   0.0000079  -0.0039612
   34   0.0034208   0.0001320   0.0000027   0.3699908   0.0311597  -0.0003312
   35   0.0012050   0.0031661   0.0000079   0.0311597   0.6693384   0.0015852
   36   0.0000026  -0.0000013  -0.0039612  -0.0003312   0.0015852   0.0232709
   37  -0.0007243   0.0019991  -0.0000043  -0.0558048   0.1060351   0.0003670
   38  -0.0009334  -0.0002065  -0.0000066   0.0530247  -0.5034683  -0.0014342
   39  -0.0000052   0.0000028   0.0004901   0.0001944  -0.0015317  -0.0017640
   40  -0.0003582   0.0001805   0.0000005   0.0001052  -0.0013340   0.0000020
   41   0.0002668   0.0000096  -0.0000003   0.0011409   0.0008680   0.0000018
   42  -0.0000004   0.0000001  -0.0002631   0.0000006  -0.0000007  -0.0007769
           37          38          39          40          41          42
    1   0.0001664   0.0002828   0.0000014  -0.0000016   0.0000065  -0.0000001
    2   0.0000430   0.0001229   0.0000008  -0.0001995   0.0000104   0.0000001
    3   0.0000003  -0.0000007   0.0000152  -0.0000001  -0.0000003  -0.0000348
    4  -0.0007370   0.0000860  -0.0000018  -0.0000839  -0.0007115   0.0000025
    5  -0.0001246  -0.0009488  -0.0000090  -0.0005761   0.0004760   0.0000021
    6   0.0000082   0.0000099  -0.0014175   0.0000030  -0.0000005   0.0007145
    7  -0.0000839   0.0007115  -0.0000085  -0.0007369  -0.0000860   0.0000009
    8   0.0005761   0.0004761   0.0000063   0.0001247  -0.0009487  -0.0000027
    9  -0.0000055  -0.0000008   0.0007145  -0.0000033   0.0000021  -0.0014176
   10  -0.0000016  -0.0000065   0.0000001   0.0001664  -0.0002828  -0.0000004
   11   0.0001995   0.0000104   0.0000006  -0.0000430   0.0001229   0.0000003
   12   0.0000001  -0.0000013  -0.0000348  -0.0000000  -0.0000001   0.0000152
   13   0.0012724   0.0000272   0.0000107   0.0019035  -0.0044422  -0.0000032
   14  -0.0011034  -0.0013687   0.0000092   0.0025959   0.0056625   0.0000031
   15   0.0000088   0.0000023   0.0010033   0.0000018  -0.0000004  -0.0002859
   16  -0.0003582  -0.0002668   0.0000015  -0.0007240   0.0009334   0.0000012
   17  -0.0001805   0.0000096   0.0000011  -0.0019990  -0.0002065   0.0000009
   18   0.0000002  -0.0000005  -0.0002631   0.0000014  -0.0000015   0.0004899
   19  -0.0074452  -0.0015628   0.0000056   0.0003496  -0.0023207  -0.0000119
   20  -0.0023019   0.0014785  -0.0000044   0.0469598  -0.0255063   0.0000089
   21  -0.0000054  -0.0000048   0.0010982   0.0000234  -0.0000069  -0.0012661
   22   0.0001052  -0.0011409   0.0000018  -0.0557999  -0.0530080  -0.0000445
   23   0.0013341   0.0008680   0.0000006  -0.1060187  -0.5034691  -0.0003533
   24  -0.0000035   0.0000032  -0.0007769  -0.0000869  -0.0003327  -0.0017594
   25   0.0003506   0.0023205   0.0000433  -0.0074452   0.0015626  -0.0000024
   26  -0.0469589  -0.0255080   0.0000377   0.0023016   0.0014787   0.0000007
   27  -0.0001110  -0.0000419  -0.0012657   0.0000044  -0.0000034   0.0010980
   28   0.0019034   0.0044426   0.0000112   0.0012724  -0.0000272  -0.0000032
   29  -0.0025965   0.0056625   0.0000104   0.0011035  -0.0013687   0.0000015
   30  -0.0000019   0.0000011  -0.0002861  -0.0000053   0.0000017   0.0010035
   31  -0.0007243  -0.0009334  -0.0000052  -0.0003582   0.0002668  -0.0000004
   32   0.0019991  -0.0002065   0.0000028   0.0001805   0.0000096   0.0000001
   33  -0.0000043  -0.0000066   0.0004901   0.0000005  -0.0000003  -0.0002631
   34  -0.0558048   0.0530247   0.0001944   0.0001052   0.0011409   0.0000006
   35   0.1060351  -0.5034683  -0.0015317  -0.0013340   0.0008680  -0.0000007
   36   0.0003670  -0.0014342  -0.0017640   0.0000020   0.0000018  -0.0007769
   37   0.0610610  -0.0569530  -0.0002533   0.0002961   0.0000320   0.0000005
   38  -0.0569530   0.5229176   0.0014763  -0.0000320  -0.0000453  -0.0000020
   39  -0.0002533   0.0014763   0.0021039  -0.0000011  -0.0000007   0.0003828
   40   0.0002961  -0.0000320  -0.0000011   0.0610565   0.0569362   0.0000602
   41   0.0000320  -0.0000453  -0.0000007   0.0569362   0.5229165   0.0003412
   42   0.0000005  -0.0000020   0.0003828   0.0000602   0.0003412   0.0021000
 Gradient time:  CPU 2404.53 s  wall 2404.57 s
 **********************************************************************
 **                                                                  **
 **                       VIBRATIONAL ANALYSIS                       **
 **                       --------------------                       **
 **                                                                  **
 **        VIBRATIONAL FREQUENCIES (CM**-1) AND NORMAL MODES         **
 **     FORCE CONSTANTS (mDYN/ANGSTROM) AND REDUCED MASSES (AMU)     **
 **                  INFRARED INTENSITIES (KM/MOL)                   **
 **                                                                  **
 **********************************************************************


 Mode:                 1                      2                      3
 Frequency:       174.03                 216.65                 247.03
 Force Cnst:      0.1140                 0.0293                 0.0441
 Red. Mass:       6.3891                 1.0612                 1.2263
 IR Active:          YES                    YES                    YES
 IR Intens:        0.000                  0.001                164.097
 Raman Active:       YES                    YES                    YES
               X      Y      Z        X      Y      Z        X      Y      Z
 H         -0.000 -0.000  0.373   -0.000 -0.000 -0.036   -0.000 -0.000  0.119
 C         -0.000 -0.000  0.195   -0.000 -0.000 -0.012   -0.000 -0.000  0.049
 C          0.000 -0.000 -0.195    0.000 -0.000  0.012    0.000 -0.000  0.049
 H         -0.000 -0.000 -0.373   -0.000 -0.000  0.036    0.000 -0.000  0.119
 C         -0.000 -0.000 -0.242   -0.000 -0.000  0.034    0.000 -0.000 -0.058
 H         -0.000 -0.000 -0.392   -0.000 -0.000  0.094    0.000 -0.000 -0.071
 C         -0.000  0.000  0.024   -0.000  0.000  0.009   -0.000  0.000 -0.064
 O          0.000  0.000  0.329    0.000  0.000  0.028   -0.000  0.000  0.008
 C         -0.000  0.000 -0.024   -0.000  0.000 -0.009   -0.000  0.000 -0.064
 C         -0.000  0.000  0.242   -0.000  0.000 -0.034   -0.000  0.000 -0.058
 H         -0.000  0.000  0.392   -0.000  0.000 -0.094   -0.000 -0.000 -0.071
 O         -0.000 -0.000 -0.329    0.000 -0.000 -0.028    0.000  0.000  0.008
 H          0.001 -0.001  0.042    0.001 -0.002  0.699    0.001 -0.002  0.686
 H          0.000  0.000 -0.042    0.000  0.001 -0.698   -0.000 -0.000  0.686
 TransDip   0.000 -0.000 -0.000    0.000 -0.001  0.000   -0.000 -0.001  0.410

 Mode:                 4                      5                      6
 Frequency:       307.90                 311.93                 453.23
 Force Cnst:      0.1722                 0.3578                 0.4923
 Red. Mass:       3.0832                 6.2419                 4.0677
 IR Active:          YES                    YES                    YES
 IR Intens:       52.465                 13.033                  4.019
 Raman Active:       YES                    YES                    YES
               X      Y      Z        X      Y      Z        X      Y      Z
 H          0.000  0.000  0.335   -0.041 -0.025  0.001   -0.043 -0.225  0.000
 C          0.000  0.000  0.127   -0.025  0.001  0.000   -0.006 -0.164 -0.000
 C          0.000  0.000  0.127   -0.025 -0.001  0.001    0.006 -0.164 -0.000
 H          0.000  0.000  0.335   -0.041  0.025  0.001    0.043 -0.225  0.000
 C          0.000  0.000 -0.153   -0.035 -0.061 -0.001    0.066  0.037  0.001
 H          0.000  0.000 -0.145   -0.042 -0.058 -0.001    0.306  0.037  0.002
 C          0.000 -0.000 -0.150   -0.093  0.015 -0.001   -0.054  0.192 -0.001
 O         -0.000 -0.001  0.154    0.092  0.394  0.000   -0.219 -0.037  0.000
 C          0.000 -0.000 -0.150   -0.093 -0.015 -0.001    0.054  0.192 -0.001
 C          0.000 -0.000 -0.153   -0.035  0.061 -0.001   -0.066  0.037  0.001
 H          0.000 -0.000 -0.145   -0.042  0.058 -0.000   -0.306  0.037  0.002
 O         -0.000  0.001  0.154    0.092 -0.394  0.001    0.219 -0.037  0.000
 H         -0.003  0.002 -0.530    0.442 -0.345 -0.005    0.481  0.003 -0.001
 H         -0.000 -0.000 -0.530    0.442  0.345 -0.001   -0.481  0.003 -0.000
 TransDip  -0.000  0.001 -0.232    0.116  0.000 -0.001    0.000  0.064 -0.000

 Mode:                 7                      8                      9
 Frequency:       454.65                 546.31                 564.39
 Force Cnst:      0.3802                 1.1794                 0.8068
 Red. Mass:       3.1219                 6.7071                 4.2989
 IR Active:          YES                    YES                    YES
 IR Intens:        3.571                  5.239                  0.000
 Raman Active:       YES                    YES                    YES
               X      Y      Z        X      Y      Z        X      Y      Z
 H         -0.000 -0.001  0.020    0.326  0.117  0.001    0.000  0.000 -0.575
 C         -0.000 -0.000  0.074    0.196 -0.101  0.000    0.000 -0.000 -0.284
 C          0.000 -0.000  0.074   -0.196 -0.101 -0.000   -0.000 -0.000  0.284
 H          0.000 -0.001  0.020   -0.326  0.117 -0.001   -0.000  0.000  0.575
 C          0.000  0.000 -0.178   -0.228 -0.164  0.000   -0.000 -0.000 -0.166
 H          0.001  0.000 -0.635   -0.157 -0.163 -0.000   -0.000 -0.000 -0.146
 C         -0.000  0.001  0.234   -0.194 -0.052  0.000   -0.000 -0.000 -0.184
 O         -0.001 -0.000 -0.056   -0.118  0.230 -0.000    0.000  0.000  0.075
 C          0.000  0.000  0.234    0.194 -0.052 -0.000    0.000 -0.000  0.184
 C         -0.000  0.000 -0.178    0.228 -0.164 -0.000    0.000 -0.000  0.166
 H         -0.001 -0.000 -0.635    0.157 -0.163 -0.000    0.000 -0.000  0.146
 O          0.001 -0.000 -0.056    0.118  0.230  0.000    0.000  0.000 -0.075
 H          0.002  0.000 -0.041   -0.247  0.182  0.000    0.001  0.000  0.010
 H         -0.001  0.000 -0.041    0.247  0.182  0.000    0.001  0.000 -0.010
 TransDip   0.000  0.000 -0.061   -0.000 -0.073  0.000    0.000 -0.000 -0.000

 Mode:                10                     11                     12
 Frequency:       595.14                 709.56                 734.29
 Force Cnst:      1.4846                 1.3283                 0.3955
 Red. Mass:       7.1140                 4.4779                 1.2449
 IR Active:          YES                    YES                    YES
 IR Intens:        0.576                  0.000                 91.929
 Raman Active:       YES                    YES                    YES
               X      Y      Z        X      Y      Z        X      Y      Z
 H          0.186 -0.228 -0.001    0.000 -0.000  0.002    0.000  0.000  0.594
 C          0.323  0.011 -0.000    0.000 -0.000  0.158    0.000  0.000 -0.067
 C          0.323 -0.011  0.000    0.000 -0.000 -0.158   -0.000 -0.000 -0.067
 H          0.186  0.228  0.000    0.000 -0.000 -0.002   -0.000  0.000  0.594
 C          0.097 -0.283 -0.000    0.000  0.000  0.098   -0.000 -0.000 -0.052
 H          0.128 -0.280 -0.000    0.000  0.000  0.580   -0.000 -0.000  0.369
 C         -0.145 -0.018 -0.000   -0.000  0.000 -0.347   -0.000 -0.000  0.057
 O         -0.212  0.026  0.000   -0.000  0.000  0.046    0.000  0.000 -0.014
 C         -0.145  0.018  0.000    0.000 -0.000  0.347    0.000  0.000  0.057
 C          0.097  0.283  0.000    0.000 -0.000 -0.098    0.000 -0.000 -0.052
 H          0.128  0.280  0.000    0.000 -0.000 -0.580    0.000  0.000  0.369
 O         -0.212 -0.026 -0.000   -0.000 -0.000 -0.046   -0.000  0.000 -0.014
 H         -0.238 -0.035  0.000    0.001  0.000 -0.081    0.000  0.000  0.006
 H         -0.238  0.035 -0.000    0.000  0.000  0.081   -0.000 -0.000  0.006
 TransDip   0.024  0.000 -0.000    0.000  0.000  0.000    0.000  0.000  0.307

 Mode:                13                     14                     15
 Frequency:       775.16                 816.62                 862.15
 Force Cnst:      1.7707                 0.5691                 2.8132
 Red. Mass:       5.0017                 1.4485                 6.4238
 IR Active:          YES                    YES                    YES
 IR Intens:        7.528                  0.000                 31.091
 Raman Active:       YES                    YES                    YES
               X      Y      Z        X      Y      Z        X      Y      Z
 H          0.179  0.161 -0.000   -0.000 -0.000 -0.257   -0.437 -0.041  0.000
 C          0.061 -0.025 -0.000   -0.000  0.000  0.033   -0.316  0.166 -0.000
 C          0.061  0.025 -0.000   -0.000 -0.000 -0.033    0.316  0.166 -0.000
 H          0.179 -0.161  0.000   -0.000  0.000  0.257    0.437 -0.041  0.000
 C          0.125  0.285 -0.000   -0.000 -0.000 -0.117    0.088 -0.177  0.000
 H          0.293  0.291  0.000   -0.000  0.000  0.643   -0.197 -0.173 -0.000
 C          0.040  0.133  0.000   -0.000 -0.000  0.070   -0.035 -0.113 -0.000
 O         -0.181  0.110 -0.000    0.000 -0.000 -0.016   -0.195  0.102 -0.000
 C          0.040 -0.133 -0.000   -0.000  0.000 -0.070    0.035 -0.113  0.000
 C          0.125 -0.285  0.000   -0.000  0.000  0.117   -0.088 -0.177  0.000
 H          0.293 -0.291 -0.000   -0.000 -0.000 -0.643    0.197 -0.173 -0.000
 O         -0.181 -0.110 -0.000    0.000  0.000  0.016    0.195  0.102 -0.000
 H         -0.298 -0.131  0.001   -0.000  0.000 -0.025   -0.068  0.071 -0.000
 H         -0.298  0.131 -0.000   -0.000 -0.000  0.025    0.068  0.071 -0.000
 TransDip   0.088  0.000  0.000   -0.000 -0.000 -0.000   -0.000 -0.179 -0.000

 Mode:                16                     17                     18
 Frequency:       892.65                 935.54                1062.61
 Force Cnst:      0.6406                 0.6340                 1.3963
 Red. Mass:       1.3646                 1.2295                 2.0988
 IR Active:          YES                    YES                    YES
 IR Intens:        4.128                  0.000                  3.598
 Raman Active:       YES                    YES                    YES
               X      Y      Z        X      Y      Z        X      Y      Z
 H          0.000  0.000 -0.403   -0.000 -0.000 -0.647   -0.034  0.313 -0.000
 C          0.000  0.000  0.069    0.000  0.000  0.094   -0.127  0.127  0.000
 C          0.000  0.000  0.069    0.000  0.000 -0.094   -0.127 -0.127 -0.000
 H         -0.000  0.000 -0.403    0.000  0.000  0.647   -0.034 -0.313  0.000
 C         -0.000 -0.000 -0.102   -0.000  0.000  0.031    0.088 -0.093  0.000
 H         -0.000  0.000  0.567   -0.000 -0.000 -0.267    0.576 -0.101 -0.000
 C         -0.000 -0.000  0.030   -0.000  0.000  0.014    0.022  0.021  0.000
 O         -0.000  0.000 -0.008    0.000  0.000  0.000   -0.016  0.005  0.000
 C          0.000 -0.000  0.030    0.000 -0.000 -0.014    0.022 -0.021  0.000
 C         -0.000 -0.000 -0.102   -0.000 -0.000 -0.031    0.088  0.092 -0.000
 H         -0.000  0.000  0.567   -0.000  0.000  0.267    0.576  0.101  0.000
 O         -0.000  0.000 -0.008    0.000 -0.000 -0.000   -0.016 -0.005 -0.000
 H          0.000  0.000  0.001   -0.000 -0.000  0.001   -0.094 -0.017  0.000
 H         -0.000  0.000  0.001   -0.000  0.000 -0.001   -0.094  0.017 -0.000
 TransDip   0.000  0.000  0.065    0.000 -0.000  0.000    0.061  0.000  0.000

 Mode:                19                     20                     21
 Frequency:      1105.56                1180.86                1185.59
 Force Cnst:      1.5017                 0.9029                 1.0544
 Red. Mass:       2.0853                 1.0989                 1.2731
 IR Active:          YES                    YES                    YES
 IR Intens:       70.520                  1.385                 12.328
 Raman Active:       YES                    YES                    YES
               X      Y      Z        X      Y      Z        X      Y      Z
 H         -0.224 -0.423 -0.000    0.314  0.542 -0.000    0.168  0.248  0.000
 C         -0.006 -0.062  0.000    0.026  0.053 -0.000    0.034  0.023 -0.000
 C          0.006 -0.062  0.000    0.026 -0.053  0.000   -0.034  0.023  0.000
 H          0.224 -0.423 -0.000    0.314 -0.541 -0.000   -0.168  0.250  0.000
 C         -0.024  0.170 -0.000   -0.024 -0.006  0.000    0.066  0.010 -0.000
 H         -0.152  0.179  0.000   -0.319 -0.007  0.000    0.535  0.011  0.000
 C         -0.008 -0.104  0.000   -0.003  0.001 -0.000    0.017 -0.048  0.000
 O         -0.057  0.015 -0.000    0.004  0.002  0.000   -0.049 -0.002 -0.000
 C          0.008 -0.104  0.000   -0.003 -0.001  0.000   -0.017 -0.048  0.000
 C          0.024  0.170 -0.000   -0.024  0.006  0.000   -0.066  0.010 -0.000
 H          0.152  0.179  0.000   -0.320  0.007 -0.000   -0.534  0.011  0.000
 O          0.057  0.015 -0.000    0.004 -0.002 -0.000    0.049 -0.002 -0.000
 H         -0.407 -0.046  0.000   -0.040 -0.008  0.000   -0.332 -0.051  0.000
 H          0.407 -0.046  0.000   -0.039  0.008 -0.000    0.332 -0.051  0.000
 TransDip   0.000 -0.269  0.000   -0.038 -0.000  0.000    0.000 -0.112  0.000

 Mode:                22                     23                     24
 Frequency:      1190.97                1275.29                1303.39
 Force Cnst:      1.1577                 2.7225                 2.9953
 Red. Mass:       1.3853                 2.8412                 2.9926
 IR Active:          YES                    YES                    YES
 IR Intens:      295.956                 26.217                169.649
 Raman Active:       YES                    YES                    YES
               X      Y      Z        X      Y      Z        X      Y      Z
 H          0.079  0.124 -0.000   -0.226 -0.214  0.000   -0.165 -0.118  0.000
 C         -0.009 -0.023  0.000   -0.074  0.037 -0.000   -0.092 -0.022 -0.000
 C         -0.009  0.023 -0.000    0.074  0.037  0.000   -0.092  0.022  0.000
 H          0.079 -0.124  0.000    0.226 -0.214 -0.000   -0.165  0.118  0.000
 C          0.041  0.026  0.000   -0.072 -0.031  0.000    0.098 -0.071  0.000
 H          0.090  0.031 -0.000    0.340 -0.018  0.000   -0.591 -0.090 -0.000
 C         -0.019 -0.089  0.000   -0.208  0.116  0.000    0.205 -0.080  0.000
 O         -0.062 -0.020 -0.000    0.072 -0.069 -0.000   -0.103  0.055  0.000
 C         -0.019  0.089 -0.000    0.208  0.116  0.000    0.205  0.080  0.000
 C          0.041 -0.026  0.000    0.072 -0.031 -0.000    0.098  0.071 -0.000
 H          0.090 -0.031 -0.000   -0.341 -0.018  0.000   -0.591  0.090 -0.000
 O         -0.062  0.020  0.000   -0.072 -0.069 -0.000   -0.103 -0.055 -0.000
 H          0.664  0.114 -0.001   -0.440 -0.118  0.001   -0.110 -0.061  0.000
 H          0.664 -0.114  0.000    0.440 -0.118  0.000   -0.110  0.061 -0.000
 TransDip   0.551  0.000 -0.000    0.000  0.164  0.000    0.417 -0.000  0.000

 Mode:                25                     26                     27
 Frequency:      1363.85                1373.16                1494.25
 Force Cnst:      1.4549                 4.9388                 3.2516
 Red. Mass:       1.3275                 4.4456                 2.4717
 IR Active:          YES                    YES                    YES
 IR Intens:       11.172                 50.645                 25.179
 Raman Active:       YES                    YES                    YES
               X      Y      Z        X      Y      Z        X      Y      Z
 H         -0.165 -0.269  0.000    0.177  0.229 -0.000    0.231  0.548 -0.000
 C          0.021  0.044 -0.000   -0.091 -0.214  0.000   -0.140 -0.105  0.000
 C         -0.021  0.044 -0.000   -0.091  0.214  0.000    0.140 -0.105 -0.000
 H          0.165 -0.269  0.000    0.177 -0.229  0.000   -0.231  0.547  0.000
 C         -0.039  0.013  0.000    0.198  0.009 -0.000   -0.002  0.101 -0.000
 H          0.431  0.010 -0.000   -0.035  0.013 -0.000    0.000  0.122 -0.000
 C         -0.023 -0.086 -0.000   -0.175 -0.157 -0.000   -0.130 -0.078 -0.000
 O          0.028  0.032  0.000    0.075  0.001  0.000    0.042  0.016  0.000
 C          0.023 -0.086 -0.000   -0.175  0.157  0.000    0.130 -0.078 -0.000
 C          0.039  0.013  0.000    0.198 -0.009 -0.000    0.002  0.101 -0.000
 H         -0.431  0.010 -0.000   -0.035 -0.013  0.000   -0.000  0.122 -0.000
 O         -0.028  0.032  0.000    0.075 -0.001 -0.000   -0.042  0.016  0.000
 H          0.439  0.089 -0.000   -0.506 -0.066  0.001    0.253  0.049 -0.000
 H         -0.439  0.089 -0.000   -0.506  0.066 -0.000   -0.253  0.049 -0.000
 TransDip   0.000  0.107 -0.000   -0.228  0.000  0.000    0.000  0.161  0.000

 Mode:                28                     29                     30
 Frequency:      1549.83                1637.42                1657.26
 Force Cnst:      4.0585                 9.9499                 9.6928
 Red. Mass:       2.8678                 6.2986                 5.9899
 IR Active:          YES                    YES                    YES
 IR Intens:      112.871                 36.920                 17.958
 Raman Active:       YES                    YES                    YES
               X      Y      Z        X      Y      Z        X      Y      Z
 H         -0.261 -0.217  0.000    0.025 -0.218 -0.000   -0.203 -0.209  0.000
 C         -0.022  0.149 -0.000    0.185  0.076 -0.000    0.085  0.264 -0.000
 C         -0.022 -0.149  0.000   -0.185  0.076  0.000    0.085 -0.264  0.000
 H         -0.261  0.217  0.000   -0.025 -0.218  0.000   -0.203  0.209 -0.000
 C          0.172  0.036 -0.000    0.354 -0.001 -0.000   -0.039  0.142 -0.000
 H         -0.512  0.048  0.000   -0.440  0.003 -0.000    0.098  0.147  0.000
 C         -0.135  0.102  0.000   -0.264 -0.063 -0.000   -0.023 -0.353 -0.000
 O          0.026 -0.034 -0.000    0.034  0.003  0.000    0.014  0.043  0.000
 C         -0.135 -0.102 -0.000    0.264 -0.063 -0.000   -0.023  0.353  0.000
 C          0.172 -0.036  0.000   -0.354 -0.001  0.000   -0.039 -0.142  0.000
 H         -0.512 -0.047 -0.000    0.440  0.003 -0.000    0.098 -0.147  0.000
 O          0.026  0.034  0.000   -0.033  0.003  0.000    0.014 -0.043 -0.000
 H          0.184  0.053 -0.000    0.131  0.024 -0.000   -0.390 -0.079  0.001
 H          0.184 -0.053  0.000   -0.131  0.024 -0.000   -0.390  0.079 -0.000
 TransDip  -0.340  0.000 -0.000   -0.000  0.195  0.000    0.136 -0.000  0.000

 Mode:                31                     32                     33
 Frequency:      3149.26                3151.66                3181.16
 Force Cnst:      6.3589                 6.3758                 6.4953
 Red. Mass:       1.0882                 1.0894                 1.0894
 IR Active:          YES                    YES                    YES
 IR Intens:       19.674                  6.958                  8.950
 Raman Active:       YES                    YES                    YES
               X      Y      Z        X      Y      Z        X      Y      Z
 H          0.152 -0.092 -0.000   -0.111  0.068 -0.000   -0.589  0.344 -0.000
 C         -0.011  0.009 -0.000    0.008 -0.006  0.000    0.052 -0.028 -0.000
 C          0.011  0.009 -0.000    0.008  0.006 -0.000   -0.052 -0.028  0.000
 H         -0.151 -0.092  0.000   -0.112 -0.069  0.000    0.590  0.345 -0.000
 C         -0.000 -0.059  0.000   -0.001 -0.060  0.000    0.001 -0.016  0.000
 H          0.000  0.679 -0.000    0.000  0.695 -0.000   -0.002  0.175 -0.000
 C          0.003  0.001 -0.000    0.003 -0.000  0.000    0.001  0.001  0.000
 O         -0.000 -0.000 -0.000   -0.001  0.000 -0.000   -0.000 -0.000 -0.000
 C         -0.003  0.001 -0.000    0.003  0.000 -0.000   -0.001  0.001  0.000
 C          0.000 -0.059  0.000   -0.001  0.060 -0.000   -0.001 -0.016  0.000
 H         -0.000  0.685 -0.000    0.000 -0.689  0.000    0.002  0.174 -0.000
 O          0.000 -0.000 -0.000   -0.001 -0.000  0.000    0.000 -0.000 -0.000
 H          0.004  0.004  0.000   -0.004 -0.005 -0.000    0.000  0.002  0.000
 H         -0.004  0.004  0.000   -0.004  0.005  0.000   -0.000  0.002  0.000
 TransDip  -0.000 -0.142  0.000    0.084 -0.001 -0.000   -0.000 -0.096  0.000

 Mode:                34                     35                     36
 Frequency:      3197.41                3838.64                3839.55
 Force Cnst:      6.6071                 9.2552                 9.2615
 Red. Mass:       1.0969                 1.0661                 1.0663
 IR Active:          YES                    YES                    YES
 IR Intens:       10.729                113.201                 16.833
 Raman Active:       YES                    YES                    YES
               X      Y      Z        X      Y      Z        X      Y      Z
 H          0.596 -0.355  0.000    0.001 -0.000 -0.000    0.000  0.000 -0.000
 C         -0.053  0.033  0.000   -0.000 -0.000  0.000    0.000 -0.000  0.000
 C         -0.053 -0.033  0.000    0.000 -0.000  0.000    0.000  0.000  0.000
 H          0.594  0.354 -0.000   -0.001 -0.000 -0.000    0.000 -0.000 -0.000
 C          0.002 -0.013  0.000   -0.000  0.001  0.000    0.000 -0.001  0.000
 H         -0.004  0.129 -0.000    0.001 -0.003 -0.000   -0.002  0.004 -0.000
 C          0.001  0.000  0.000   -0.000 -0.001 -0.000    0.001  0.002 -0.000
 O         -0.000 -0.000 -0.000   -0.005 -0.045 -0.000    0.005  0.043  0.000
 C          0.001 -0.000 -0.000    0.000 -0.001 -0.000    0.001 -0.002 -0.000
 C          0.002  0.013 -0.000    0.000  0.001  0.000    0.000  0.001 -0.000
 H         -0.004 -0.129  0.000   -0.001 -0.003 -0.000   -0.002 -0.004 -0.000
 O         -0.000  0.000  0.000    0.005 -0.043 -0.000    0.005 -0.045 -0.000
 H         -0.000 -0.001 -0.000   -0.088  0.687  0.002   -0.091  0.713  0.002
 H         -0.000  0.001  0.000    0.091  0.713  0.000   -0.088 -0.687 -0.000
 TransDip  -0.105  0.000  0.000   -0.002  0.341  0.000    0.131  0.006  0.000

 STANDARD THERMODYNAMIC QUANTITIES AT   298.15 K  AND     1.00 ATM

   This Molecule has  0 Imaginary Frequencies
   Zero point vibrational energy:       67.669 kcal/mol

   Atom    1 Element H  Has Mass    1.00783
   Atom    2 Element C  Has Mass   12.00000
   Atom    3 Element C  Has Mass   12.00000
   Atom    4 Element H  Has Mass    1.00783
   Atom    5 Element C  Has Mass   12.00000
   Atom    6 Element H  Has Mass    1.00783
   Atom    7 Element C  Has Mass   12.00000
   Atom    8 Element O  Has Mass   15.99491
   Atom    9 Element C  Has Mass   12.00000
   Atom   10 Element C  Has Mass   12.00000
   Atom   11 Element H  Has Mass    1.00783
   Atom   12 Element O  Has Mass   15.99491
   Atom   13 Element H  Has Mass    1.00783
   Atom   14 Element H  Has Mass    1.00783
   Molecular Mass:   110.036800 amu
   Principal axes and moments of inertia in amu*Bohr^2:
                             1           2           3
    Eigenvalues --      543.11276   798.77290  1341.88561
          X               1.00000     0.00000     0.00001
          Y              -0.00000     1.00000     0.00004
          Z              -0.00001    -0.00004     1.00000
   Rotational Symmetry Number is   1
   The Molecule is an Asymmetric Top
   Translational Enthalpy:        0.889 kcal/mol
   Rotational Enthalpy:           0.889 kcal/mol
   Vibrational Enthalpy:         70.301 kcal/mol
   gas constant (RT):             0.592 kcal/mol
   Translational Entropy:        40.003  cal/mol.K
   Rotational Entropy:           27.856  cal/mol.K
   Vibrational Entropy:          13.759  cal/mol.K

   Total Enthalpy:               72.671 kcal/mol
   Total Entropy:                81.618  cal/mol.K

 ======================================================================

 STANDARD THERMODYNAMIC QUANTITIES FOR ANHARMONIC VIBRATION -- TOSH

   Zero point vibrational energy: ************ kcal/mol

   Vibrational Enthalpy:       Infinity kcal/mol
   Vibrational Entropy:             NaN  cal/mol.K

   Total Enthalpy:             Infinity kcal/mol
   Total Entropy:                   NaN  cal/mol.K

 ======================================================================

 STANDARD THERMODYNAMIC QUANTITIES FOR ANHARMONIC VIBRATION -- VPT2

   Zero point vibrational energy: ************ kcal/mol

   Vibrational Enthalpy:       Infinity kcal/mol
   Vibrational Entropy:             NaN  cal/mol.K

   Total Enthalpy:             Infinity kcal/mol
   Total Entropy:                   NaN  cal/mol.K

 ======================================================================

Archival summary:
1\1\pikachu\FREQ\ProcedureUnspecified\BasisUnspecified\266\cher\ThuDec1508:01:362016ThuDec1508:01:362016\0\\#,FREQ,ProcedureUnspecified,BasisUnspecified,\\0,1\C\O,1,1.36671\H,2,0.962494,1,109.197\C,1,1.39178,2,123.283,3,-0.182275,0\H,4,1.0865,1,118.963,2,-0.00122812,0\C,4,1.39613,1,120.942,2,-179.996,0\H,6,1.08329,4,119.722,1,-179.999,0\C,6,1.38961,4,119.666,1,0.00760123,0\H,8,1.08329,6,120.613,4,179.998,0\C,8,1.39613,6,119.667,4,-0.0065361,0\H,10,1.0865,8,120.092,6,-179.993,0\C,10,1.39177,8,120.942,6,0.000974147,0\O,12,1.36671,10,123.284,8,-179.996,0\H,13,0.962497,12,109.198,10,-0.0441144,0\\\@

 Total job time:  2543.04s(wall), 2542.90s(cpu) 
 Thu Dec 15 08:01:36 2016

        *************************************************************
        *                                                           *
        *  Thank you very much for using Q-Chem.  Have a nice day.  *
        *                                                           *
        *************************************************************


 
User input: 3 of 3 
 
pikachu 127.0.1
Q-Chem Developer Version! Running on 127.0.1.*
                  Welcome to Q-Chem
     A Quantum Leap Into The Future Of Chemistry


 Q-Chem 4.4, Q-Chem, Inc., Pleasanton, CA (2016)

 Y. Shao,  Z. Gan,  E. Epifanovsky,  A. T. B. Gilbert,  M. Wormit,  
 J. Kussmann,  A. W. Lange,  A. Behn,  J. Deng,  X. Feng,  D. Ghosh,  
 M. Goldey,  P. R. Horn,  L. D. Jacobson,  I. Kaliman,  F. Rob,  
 R. Z. Khaliullin,  T. Kus,  A. Landau,  J. Liu,  E. I. Proynov,  Y. M. Rhee,  
 R. M. Richard,  M. A. Rohrdanz,  R. P. Steele,  E. J. Sundstrom,  
 H. L. Woodcock III,  P. M. Zimmerman,  D. Zuev,  B. Albrecht,  E. Alguire,  
 B. Austin,  S. A. Baeppler,  G. J. O. Beran,  Y. A. Bernard,  E. Berquist,  
 K. Brandhorst,  K. B. Bravaya,  S. T. Brown,  D. Casanova,  C.-M. Chang,  
 Y. Chen,  S. H. Chien,  K. D. Closser,  M. P. Coons,  D. L. Crittenden,  
 S. Dasgupta,  M. Diedenhofen,  R. A. DiStasio Jr.,  H. Do,  A. D. Dutoi,  
 R. G. Edgar,  P.-T. Fang,  S. Fatehi,  Q. Feng,  L. Fusti-Molnar,  
 A. Ghysels,  A. Golubeva-Zadorozhnaya,  J. Gomes,  A. Gunina,  
 M. W. D. Hanson-Heine,  P. H. P. Harbach,  A. W. Hauser,  J. E. Herr,  
 E. G. Hohenstein,  Z. C. Holden,  K. Hui,  T.-C. Jagau,  H. Ji,  B. Kaduk,  
 K. Khistyaev,  Jaehoon Kim,  Jihan Kim,  R. A. King,  P. Klunzinger,  
 K. Koh,  D. Kosenkov,  T. Kowalczyk,  C. M. Krauter,  A. Kunitsa,  
 K. U. Lao,  A. Laurent,  K. V. Lawler,  J. Lee,  D. Lefrancois,  S. Lehtola,  
 S. V. Levchenko,  C. Y. Lin,  Y.-S. Lin,  F. Liu,  E. Livshits,  
 R. C. Lochan,  A. Luenser,  P. Manohar,  S. F. Manzer,  S.-P. Mao,  Y. Mao,  
 N. Mardirossian,  A. V. Marenich,  L. A. Martinez-Martinez,  S. A. Maurer,  
 N. J. Mayhall,  J.-M. Mewes,  A. F. Morrison,  K. Nanda,  T. S. Nguyen-Beck,  
 C. M. Oana,  R. Olivares-Amaya,  D. P. O'Neill,  J. A. Parkhill,  
 T. M. Perrine,  R. Peverati,  P. A. Pieniazek,  F. Plasser,  A. Prociuk,  
 D. R. Rehn,  E. Rosta,  N. J. Russ,  N. Sergueev,  S. M. Sharada,  
 S. Sharma,  D. W. Small,  A. Sodt,  T. Stauch,  T. Stein,  D. Stuck,  
 Y.-C. Su,  A. J. W. Thom,  T. Tsuchimochi,  L. Vogt,  O. Vydrov,  T. Wang,  
 M. A. Watson,  J. Wenzel,  A. White,  C. F. Williams,  V. Vanovschi,  
 K. Yao,  S. Yeganeh,  S. R. Yost,  Z.-Q. You,  I. Y. Zhang,  X. Zhang,  
 Y. Zhao,  B. R. Brooks,  G. K. L. Chan,  D. M. Chipman,  C. J. Cramer,  
 W. A. Goddard III,  M. S. Gordon,  W. J. Hehre,  A. Klamt,  
 H. F. Schaefer III,  M. W. Schmidt,  C. D. Sherrill,  D. G. Truhlar,  
 A. Warshel,  X. Xu,  A. Aspuru-Guzik,  R. Baer,  A. T. Bell,  N. A. Besley,  
 J.-D. Chai,  A. Dreuw,  B. D. Dunietz,  T. R. Furlani,  S. R. Gwaltney,  
 C.-P. Hsu,  Y. Jung,  J. Kong,  D. S. Lambrecht,  W. Liang,  C. Ochsenfeld,  
 V. A. Rassolov,  L. V. Slipchenko,  J. E. Subotnik,  T. Van Voorhis,  
 J. M. Herbert,  A. I. Krylov,  P. M. W. Gill,  M. Head-Gordon

 Contributors to earlier versions of Q-Chem not listed above: 
 R. D. Adamson,  J. Baker,  E. F. C. Byrd,  A. K. Chakraborty,  C.-L. Cheng,  
 H. Dachsel,  R. J. Doerksen,  G. Hawkins,  A. Heyden,  S. Hirata,  
 G. Kedziora,  F. J. Keil,  C. Kelley,  P. P. Korambath,  W. Kurlancheek,  
 A. M. Lee,  M. S. Lee,  D. Liotard,  I. Lotan,  P. E. Maslen,  N. Nair,  
 D. Neuhauser,  R. Olson,  B. Peters,  J. Ritchie,  N. E. Schultz,  
 N. Shenvi,  A. C. Simmonett,  K. S. Thanthiriwatte,  Q. Wu,  W. Zhang

 Please cite Q-Chem as follows:
 Y. Shao et al., Mol. Phys. 113, 184-215 (2015)
 DOI: 10.1080/00268976.2014.952696

 Q-Chem 4.4.2 for Intel X86 EM64T Linux

 Parts of Q-Chem use Armadillo 5.200.1 (Boston Tea Smuggler).
 http://arma.sourceforge.net/

 Q-Chem begins on Thu Dec 15 08:01:36 2016  


Host: 0

     Scratch files written to /scratch/cher/qchem12882//
The previous job contains 0 fragments, simply inherited here
FILE_GEOM_ORG=        593

Checking the input file for inconsistencies... 	...done.

--------------------------------------------------------------
User input:
--------------------------------------------------------------

$molecule
   read
$end
$rem
   BASIS  =  6-311++G**
   JOB_TYPE  =  SP
   METHOD  =  B3LYP
   SOLVENT_METHOD SMD
$end

--------------------------------------------------------------
 ----------------------------------------------------------------
             Standard Nuclear Orientation (Angstroms)
    I     Atom           X                Y                Z
 ----------------------------------------------------------------
    1      H       2.8218821439    -1.2463565484     0.0000287253
    2      C       1.8895451236    -0.6947593282    -0.0000282758
    3      C       1.8894959315     0.6948493995    -0.0000525080
    4      H       2.8217858710     1.2465341990    -0.0000863013
    5      C       0.6763520133     1.3858344843    -0.0001238124
    6      H       0.6682507686     2.4723022760    -0.0002624036
    7      C      -0.5362622302     0.7027539954    -0.0001508367
    8      O      -1.7504879882     1.3300830046    -0.0003023203
    9      C      -0.5362144486    -0.7027828907    -0.0000282657
   10      C       0.6764368355    -1.3858029755     0.0000629089
   11      H       0.6683429466    -2.4722733615     0.0002874091
   12      O      -1.7504037560    -1.3301976856     0.0001265109
   13      H      -1.6142852119    -2.2830144132    -0.0025905537
   14      H      -1.6144484508     2.2829168814     0.0003174294
 ----------------------------------------------------------------
 Nuclear Repulsion Energy =   350.4062765400 hartrees
 There are       29 alpha and       29 beta electrons
 Requested basis set is 6-311++G(d,p)
 There are 78 shells and 218 basis functions

 Total QAlloc Memory Limit   2000 MB
 Mega-Array Size        61 MB
 MEM_STATIC part        62 MB

                       Distance Matrix (Angstroms)
             H (  1)   C (  2)   C (  3)   H (  4)   C (  5)   H (  6)
   C (  2)  1.083288
   C (  3)  2.153514  1.389609
   H (  4)  2.492891  2.153530  1.083292
   C (  5)  3.395840  2.408466  1.396130  2.149951
   H (  6)  4.297273  3.394383  2.156566  2.477947  1.086498
   C (  7)  3.882804  2.799569  2.425771  3.401791  1.391773  2.140596
   O (  8)  5.248296  4.165312  3.694997  4.573037  2.427480  2.674876
   C (  9)  3.401806  2.425773  2.799544  3.882783  2.415086  3.395865
   C ( 10)  2.149972  1.396128  2.408449  3.395839  2.771637  3.858114
   H ( 11)  2.478024  2.156592  3.394390  4.297307  3.858116  4.944576
   O ( 12)  4.573055  3.694998  4.165295  5.248282  3.642249  4.506539
   H ( 13)  4.555683  3.846997  4.598278  5.668902  4.325214  5.274752
   H ( 14)  5.668933  4.598318  3.847023  4.555685  2.460188  2.290542
             C (  7)   O (  8)   C (  9)   C ( 10)   H ( 11)   O ( 12)
   O (  8)  1.366706
   C (  9)  1.405537  2.367911
   C ( 10)  2.415100  3.642252  1.391776
   H ( 11)  3.395861  4.506513  2.140574  1.086501
   O ( 12)  2.367917  2.660281  1.366713  2.427478  2.674822
   H ( 13)  3.174422  3.615664  1.912949  2.460163  2.290463  0.962494
   H ( 14)  1.912956  0.962497  3.174428  4.325235  5.274748  3.615672
             H ( 13)
   H ( 14)  4.565932

 A cutoff of  1.0D-08 yielded   2677 shell pairs
 There are     21587 function pairs (     23183 Cartesian)

 -------------------------------------------------------
 OpenMP Integral Computing Module                       
 Release: version 1.0, May 2013, Q-Chem Inc. Pittsburgh 
 -------------------------------------------------------
 Integral Job Info:
 Integral job number is                      11
 Integral operator is                         1
 short-range coefficients                     0
 long-range coefficients              100000000
 Omega coefficients                           0
 if combine SR and LR in K                    0
 Integral screening is                        0
 Integral computing path is                   2
 max size of driver memory is            800000
 size of driver memory is                593474
 size of scratch memory is              2260544
 max col of scratch BK array               1296
 max len of scratch array in speh3          155
 max len of scratch index in speh4           18
 max int batch size is                      520
 min int batch size is                       52
 fixed nKL is                                52
 max L of basis functions is                  2
 order of int derivative is                   0
 number of shells is                         78
 number of basis is                         226
 number of cartesian basis is               226
 number of contracted shell pairs          2677
 number of primitive shell pairs           6665
 maxK2 (contraction) of shell pair           36
 max number of K2 of shell pair               1
 max number of CS2 of shell pair            458
 max number of PS2 of shell pair           1056
 mem total for path MDJ                   46168
 -------------------------------------------------------
 Smallest overlap matrix eigenvalue = 7.60E-07

 Q-Chem warning in module /home/taweetham/qchem/stvman/mkSTV.C, line 257:

 Overlap eigenvalue is smaller than square root of threshold

 Linear dependence detected in AO basis
 Number of orthogonalized atomic orbitals = 217
 Maximum deviation from orthogonality = 2.758E-11

 Scale SEOQF with 1.000000e-01/1.000000e-01/1.000000e-01

 Standard Electronic Orientation quadrupole field applied
 Nucleus-field energy     =     0.0000000107 hartrees
 Guess from superposition of atomic densities
 Warning:  Energy on first SCF cycle will be non-variational
 A restricted hybrid HF-DFT SCF calculation will be
 performed using Pulay DIIS extrapolation
 Exchange:     0.2000 Hartree-Fock + 0.0800 Slater + 0.7200 B88
 Correlation:  0.1900 VWN1RPA + 0.8100 LYP
 Using SG-1 standard quadrature grid
 SCF converges when DIIS error is below 1.0E-05
 ---------------------------------------
  Cycle       Energy         DIIS Error
 ---------------------------------------
    1    -384.6007815773      4.47E-02
    2    -382.6377462622      5.44E-03
    3    -382.5557967597      6.80E-03
    4    -382.7947736676      9.64E-04
    5    -382.7990921364      4.47E-04
    6    -382.8003224119      1.15E-04
    7    -382.8003990657      5.78E-05
    8    -382.8004100316      3.44E-06 Convergence criterion met
 ---------------------------------------
 SCF time:  CPU 77.54 s  wall 77.67 s

 Citation of the SMD model:
 Marenich, A.V.; Cramer, C.J.; Truhlar, D.G.
 J. Phys. Chem. B 2009, 113, 6378-6396.
 iSolventCode=           1
 Solvent: water                                                           

 vradii
            1           2           3           4           5           6
    1   1.2000000   1.8500000   1.8500000   1.2000000   1.8500000   1.2000000
            7           8           9          10          11          12
    1   1.8500000   1.5200000   1.8500000   1.8500000   1.2000000   1.5200000
           13          14
    1   1.2000000   1.2000000
Changing PCM_TESSEL_METHOD to VTN
Changing PCM_VDW_RADII to SMD_RADIUS
 Discretize the solute cavity surface with Lebedev spheres
	Using 302 Lebedev grid points for each H atom
	Using 302 Lebedev grid points for other atoms
	Atomic van der Waals radii will be scaled by 1.20
 Removing interior tesserae...
 Keep 1394 surface tesserae and discard 2834 interior tesserae
 Molecular Surface Area = 129.227 Angst**2
 A restricted hybrid HF-DFT SCF calculation will be
 performed using Pulay DIIS extrapolation
 Polarizable Continuum solvation model will be applied
 Exchange:     0.2000 Hartree-Fock + 0.0800 Slater + 0.7200 B88
 Correlation:  0.1900 VWN1RPA + 0.8100 LYP
 Using SG-1 standard quadrature grid
 SCF converges when DIIS error is below 1.0E-05

 Citation of the SMD model:
 Marenich, A.V.; Cramer, C.J.; Truhlar, D.G.
 J. Phys. Chem. B 2009, 113, 6378-6396.
 iSolventCode=           1
 Solvent: water                                                           

 vradii
            1           2           3           4           5           6
    1   1.2000000   1.8500000   1.8500000   1.2000000   1.8500000   1.2000000
            7           8           9          10          11          12
    1   1.8500000   1.5200000   1.8500000   1.8500000   1.2000000   1.5200000
           13          14
    1   1.2000000   1.2000000
 ---------------------------------------
  Cycle       Energy         DIIS Error
 ---------------------------------------
    1    -382.8003157501      2.00E-06
 Time req'd to invert C: 3.68 s (CPU) 3.68 s (wall)
    2    -382.8213900285      5.99E-04
    3    -382.8213987048      5.99E-04
    4    -382.8213839667      6.00E-04
    5    -382.8214164533      5.98E-04
    6    -382.8213917505      5.99E-04
    7    -382.8213787255      6.00E-04
    8    -382.8214322929      5.96E-04
    9    -382.8213907905      5.99E-04
   10    -382.8214736921      5.94E-04
   11    -382.8214154849      5.98E-04
   12    -382.8214396582      5.96E-04
   13    -382.8214451849      5.96E-04
   14    -382.8214263203      5.97E-04
   15    -382.8214152993      5.98E-04
   16    -382.8213887140      5.99E-04
   17    -382.8249954659      3.99E-04
   18    -382.8256401633      2.25E-04
   19    -382.8258388077      6.91E-05
   20    -382.8258422089      2.02E-05
   21    -382.8258507009      4.69E-06 Convergence criterion met
 ---------------------------------------
 SCF time:  CPU 204.65 s  wall 205.01 s
(0)  E-EN(g) gas-phase elect-nuc energy                 -382.800315750 a.u.
(3)  G-ENP(liq) elect-nuc-pol free energy of system     -382.825850701 a.u.
(4)  G-CDS(liq) cavity-dispersion-solvent structure 
     free energy                                                3.8590 kcal/mol
(6)  G-S(liq) free energy of system                     -382.819700990 a.u.
(9)  DeltaG-S(liq) free energy of  solvation
     (9) = (6) - (0)                                          -12.1644 kcal/mol
 SCF   energy in the final basis set = -382.8197009904
 Total energy in the final basis set = -382.8197009904

 --------------------------------------------------------------

                    Orbital Energies (a.u.)
 --------------------------------------------------------------

 Alpha MOs
 -- Occupied --
-19.159 -19.159 -10.239 -10.239 -10.176 -10.176 -10.173 -10.172
 -1.080  -1.060  -0.856  -0.749  -0.747  -0.645  -0.611  -0.551
 -0.546  -0.497  -0.461  -0.440  -0.438  -0.420  -0.396  -0.381
 -0.358  -0.357  -0.340  -0.251  -0.224
 -- Virtual --
 -0.014  -0.002   0.000   0.011   0.012   0.034   0.043   0.055
  0.060   0.072   0.088   0.093   0.093   0.109   0.109   0.118
  0.127   0.128   0.129   0.129   0.139   0.148   0.150   0.151
  0.157   0.183   0.191   0.194   0.197   0.203   0.217   0.218
  0.228   0.239   0.255   0.261   0.270   0.280   0.284   0.298
  0.305   0.314   0.314   0.322   0.329   0.366   0.369   0.376
  0.387   0.397   0.413   0.473   0.499   0.508   0.517   0.551
  0.561   0.570   0.570   0.579   0.584   0.593   0.615   0.615
  0.621   0.630   0.673   0.688   0.733   0.743   0.763   0.774
  0.805   0.831   0.865   0.866   0.881   0.893   0.902   0.916
  0.975   0.977   0.993   1.002   1.005   1.035   1.089   1.090
  1.112   1.116   1.188   1.192   1.200   1.229   1.283   1.313
  1.351   1.410   1.415   1.486   1.523   1.528   1.538   1.570
  1.576   1.594   1.622   1.647   1.678   1.706   1.746   1.748
  1.785   1.818   1.849   1.867   1.886   1.903   1.921   1.949
  1.955   1.987   2.022   2.036   2.038   2.093   2.117   2.159
  2.244   2.307   2.321   2.343   2.432   2.461   2.558   2.574
  2.590   2.591   2.662   2.712   2.727   2.734   2.749   2.750
  2.759   2.791   2.838   2.857   2.857   2.873   3.031   3.068
  3.088   3.095   3.122   3.123   3.131   3.213   3.321   3.372
  3.396   3.473   3.503   3.546   3.662   3.707   3.834   3.949
  4.020   4.042   4.149   4.166   4.190   4.843   4.952   5.034
  5.364   5.537   5.669   5.834  23.556  23.926  23.932  24.058
 24.090  24.193  49.897  49.972
 --------------------------------------------------------------

          Ground-State Mulliken Net Atomic Charges

     Atom                 Charge (a.u.)
  ----------------------------------------
      1 H                     0.207758
      2 C                    -0.227050
      3 C                    -0.226932
      4 H                     0.207755
      5 C                     0.129945
      6 H                     0.211122
      7 C                    -0.308830
      8 O                    -0.352898
      9 C                    -0.308801
     10 C                     0.129899
     11 H                     0.211125
     12 O                    -0.352900
     13 H                     0.339904
     14 H                     0.339905
  ----------------------------------------
  Sum of atomic charges =    -0.000000

 -----------------------------------------------------------------
                    Cartesian Multipole Moments
 -----------------------------------------------------------------
    Charge (ESU x 10^10)
                -0.0000
    Dipole Moment (Debye)
         X       2.2009      Y       0.0002      Z      -0.0044
       Tot       2.2009
    Quadrupole Moments (Debye-Ang)
        XX     -51.0084     XY      -0.0008     YY     -27.8729
        XZ       0.0074     YZ       0.0168     ZZ     -51.2122
    Octopole Moments (Debye-Ang^2)
       XXX      15.2648    XXY       0.0027    XYY     -19.8118
       YYY      -0.0007    XXZ      -0.0077    XYZ      -0.0315
       YYZ      -0.0251    XZZ      -8.5147    YZZ      -0.0000
       ZZZ       0.0112
    Hexadecapole Moments (Debye-Ang^3)
      XXXX    -622.4940   XXXY      -0.0075   XXYY    -137.5902
      XYYY      -0.0033   YYYY    -291.1508   XXXZ       0.0103
      XXYZ       0.0537   XYYZ       0.0461   YYYZ       0.0980
      XXZZ    -125.1043   XYZZ      -0.0008   YYZZ     -90.1966
      XZZZ      -0.0069   YZZZ       0.0151   ZZZZ     -58.3540
 -----------------------------------------------------------------
Archival summary:
1\1\pikachu\SP\ProcedureUnspecified\BasisUnspecified\266\cher\ThuDec1508:06:192016ThuDec1508:06:192016\0\\#,ProcedureUnspecified,BasisUnspecified,\\0,1\C\O,1,1.36671\H,2,0.962494,1,109.197\C,1,1.39178,2,123.283,3,-0.182275,0\H,4,1.0865,1,118.963,2,-0.00122812,0\C,4,1.39613,1,120.942,2,-179.996,0\H,6,1.08329,4,119.722,1,-179.999,0\C,6,1.38961,4,119.666,1,0.00760123,0\H,8,1.08329,6,120.613,4,179.998,0\C,8,1.39613,6,119.667,4,-0.0065361,0\H,10,1.0865,8,120.092,6,-179.993,0\C,10,1.39177,8,120.942,6,0.000974147,0\O,12,1.36671,10,123.284,8,-179.996,0\H,13,0.962497,12,109.198,10,-0.0441144,0\\\@

 Total job time:  282.96s(wall), 282.47s(cpu) 
 Thu Dec 15 08:06:19 2016

        *************************************************************
        *                                                           *
        *  Thank you very much for using Q-Chem.  Have a nice day.  *
        *                                                           *
        *************************************************************
