# Supplementary material for: A DFT investigation of the blue bottle experiment: E∘half-cell analysis of autoxidation catalysed by redox indicators
Source: R Soc Open Sci. 2017 Nov 8;4(11):170708. doi: 10.1098/rsos.170708 (PMC5717635; doi:10.1098/rsos.170708)
Supplement: output.zip [file rsos170708supp2.zip › B3LYP_6-311++Gdp_reducing_agents/C6H6O2_diketo13.out]

pikachu 127.0.1
Q-Chem Developer Version! Running on 127.0.1.*
                  Welcome to Q-Chem
     A Quantum Leap Into The Future Of Chemistry


 Q-Chem 4.4, Q-Chem, Inc., Pleasanton, CA (2016)

 Y. Shao,  Z. Gan,  E. Epifanovsky,  A. T. B. Gilbert,  M. Wormit,  
 J. Kussmann,  A. W. Lange,  A. Behn,  J. Deng,  X. Feng,  D. Ghosh,  
 M. Goldey,  P. R. Horn,  L. D. Jacobson,  I. Kaliman,  F. Rob,  
 R. Z. Khaliullin,  T. Kus,  A. Landau,  J. Liu,  E. I. Proynov,  Y. M. Rhee,  
 R. M. Richard,  M. A. Rohrdanz,  R. P. Steele,  E. J. Sundstrom,  
 H. L. Woodcock III,  P. M. Zimmerman,  D. Zuev,  B. Albrecht,  E. Alguire,  
 B. Austin,  S. A. Baeppler,  G. J. O. Beran,  Y. A. Bernard,  
 E. J. Berquist,  K. Brandhorst,  K. B. Bravaya,  S. T. Brown,  D. Casanova,  
 C.-M. Chang,  Y. Chen,  S. H. Chien,  K. D. Closser,  M. P. Coons,  
 D. L. Crittenden,  S. Dasgupta,  M. Diedenhofen,  R. A. DiStasio Jr.,  
 H. Do,  A. D. Dutoi,  R. G. Edgar,  P.-T. Fang,  S. Fatehi,  Q. Feng,  
 L. Fusti-Molnar,  A. Ghysels,  A. Golubeva-Zadorozhnaya,  J. Gomes,  
 A. Gunina,  M. W. D. Hanson-Heine,  P. H. P. Harbach,  A. W. Hauser,  
 J. E. Herr,  E. G. Hohenstein,  Z. C. Holden,  K. Hui,  T.-C. Jagau,  H. Ji,  
 B. Kaduk,  K. Khistyaev,  Jaehoon Kim,  Jihan Kim,  R. A. King,  
 P. Klunzinger,  K. Koh,  D. Kosenkov,  T. Kowalczyk,  C. M. Krauter,  
 A. Kunitsa,  K. U. Lao,  A. Laurent,  K. V. Lawler,  J. Lee,  D. Lefrancois,  
 S. Lehtola,  S. V. Levchenko,  C. Y. Lin,  Y.-S. Lin,  F. Liu,  E. Livshits,  
 R. C. Lochan,  A. Luenser,  P. Manohar,  S. F. Manzer,  S.-P. Mao,  Y. Mao,  
 N. Mardirossian,  A. V. Marenich,  L. A. Martinez-Martinez,  S. A. Maurer,  
 N. J. Mayhall,  J.-M. Mewes,  A. F. Morrison,  K. Nanda,  T. S. Nguyen-Beck,  
 C. M. Oana,  R. Olivares-Amaya,  D. P. O'Neill,  J. A. Parkhill,  
 T. M. Perrine,  R. Peverati,  P. A. Pieniazek,  F. Plasser,  A. Prociuk,  
 D. R. Rehn,  E. Rosta,  N. J. Russ,  N. Sergueev,  S. M. Sharada,  
 S. Sharma,  D. W. Small,  A. Sodt,  T. Stauch,  T. Stein,  D. Stuck,  
 Y.-C. Su,  A. J. W. Thom,  T. Tsuchimochi,  L. Vogt,  O. Vydrov,  T. Wang,  
 M. A. Watson,  J. Wenzel,  A. White,  C. F. Williams,  V. Vanovschi,  
 K. Yao,  S. Yeganeh,  S. R. Yost,  Z.-Q. You,  I. Y. Zhang,  X. Zhang,  
 Y. Zhao,  B. R. Brooks,  G. K. L. Chan,  D. M. Chipman,  C. J. Cramer,  
 W. A. Goddard III,  M. S. Gordon,  W. J. Hehre,  A. Klamt,  
 H. F. Schaefer III,  M. W. Schmidt,  C. D. Sherrill,  D. G. Truhlar,  
 A. Warshel,  X. Xu,  A. Aspuru-Guzik,  R. Baer,  A. T. Bell,  N. A. Besley,  
 J.-D. Chai,  A. Dreuw,  B. D. Dunietz,  T. R. Furlani,  S. R. Gwaltney,  
 C.-P. Hsu,  Y. Jung,  J. Kong,  D. S. Lambrecht,  W. Liang,  C. Ochsenfeld,  
 V. A. Rassolov,  L. V. Slipchenko,  J. E. Subotnik,  T. Van Voorhis,  
 J. M. Herbert,  A. I. Krylov,  P. M. W. Gill,  M. Head-Gordon

 Contributors to earlier versions of Q-Chem not listed above: 
 R. D. Adamson,  J. Baker,  E. F. C. Byrd,  A. K. Chakraborty,  C.-L. Cheng,  
 H. Dachsel,  R. J. Doerksen,  G. Hawkins,  A. Heyden,  S. Hirata,  
 G. Kedziora,  F. J. Keil,  C. Kelley,  P. P. Korambath,  W. Kurlancheek,  
 A. M. Lee,  M. S. Lee,  D. Liotard,  I. Lotan,  P. E. Maslen,  N. Nair,  
 D. Neuhauser,  R. Olson,  B. Peters,  J. Ritchie,  N. E. Schultz,  
 N. Shenvi,  A. C. Simmonett,  K. S. Thanthiriwatte,  Q. Wu,  W. Zhang

 Please cite Q-Chem as follows:
 Y. Shao et al., Mol. Phys. 113, 184-215 (2015)
 DOI: 10.1080/00268976.2014.952696

 Q-Chem 4.4.2 for Intel X86 EM64T Linux

 Parts of Q-Chem use Armadillo 5.200.1 (Boston Tea Smuggler).
 http://arma.sourceforge.net/

 Q-Chem begins on Mon Apr 17 13:16:05 2017  


Host: 0

     Scratch files written to /scratch/cher/qchem23906//

Checking the input file for inconsistencies... 	...done.

--------------------------------------------------------------
User input:
--------------------------------------------------------------
$molecule
0 1
  O    2.0636028   -1.3452400   -0.0351042
  C    1.1299677   -0.5579397    0.0008521
  C    1.3857656    0.9005239    0.0185080
  C   -1.0344407    1.2725510   -0.0081402
  C   -1.2994916   -0.1939780    0.0004991
  C   -0.2654366   -1.0565229    0.0417151
  H    2.2629483    1.2512223    0.5301860
  H    2.3030466    1.2739362   -0.4564204
  H   -0.4666454   -2.0641031   -0.4038910
  H   -0.4651777   -1.9434654    0.5822357
  O   -2.5679016   -0.6668979   -0.0182561
  C    0.3616505    1.7686910   -0.0006808
  H    0.5531745    2.8389693   -0.0101416
  H   -1.8210448    1.9405914   -0.0243033
$end
$rem
   BASIS  =  6-311++G**
   JOB_TYPE  =  optimization
   METHOD  =  B3LYP
$end

--------------------------------------------------------------
 ----------------------------------------------------------------
             Standard Nuclear Orientation (Angstroms)
    I     Atom           X                Y                Z
 ----------------------------------------------------------------
    1      O       2.0635793038    -1.3452349345    -0.0384206985
    2      C       1.1299619898    -0.5579495871    -0.0016836522
    3      C       1.3857789194     0.9004996924     0.0168572946
    4      C      -1.0344312340     1.2725670677    -0.0088624610
    5      C      -1.2994938070    -0.1939647835    -0.0011108929
    6      C      -0.2654355045    -1.0565463212     0.0392465585
    7      H       2.2631096185     1.2508538517     0.5285173772
    8      H       2.3029292127     1.2742150020    -0.4580851973
    9      H      -0.4667799787    -2.0638318959    -0.4069639419
   10      H      -0.4650323294    -1.9438415549     0.5792412807
   11      O      -2.5679136138    -0.6668602879    -0.0198179243
   12      C       0.3616667979     1.7686888759    -0.0014720820
   13      H       0.5531984248     2.8389713463    -0.0102844709
   14      H      -1.8210334373     1.9406253644    -0.0243646544
 ----------------------------------------------------------------
 Molecular Point Group                 C1    NOp =  1
 Largest Abelian Subgroup              C1    NOp =  1
 Nuclear Repulsion Energy =   345.0438657001 hartrees
 There are       29 alpha and       29 beta electrons
 Requested basis set is 6-311++G(d,p)
 There are 78 shells and 218 basis functions

 Total QAlloc Memory Limit   2000 MB
 Mega-Array Size        61 MB
 MEM_STATIC part        62 MB
 A cutoff of  1.0D-11 yielded   2871 shell pairs
 There are     22851 function pairs (     24563 Cartesian)

 -------------------------------------------------------
 OpenMP Integral Computing Module                       
 Release: version 1.0, May 2013, Q-Chem Inc. Pittsburgh 
 -------------------------------------------------------
 Integral Job Info:
 Integral job number is                      11
 Integral operator is                         1
 short-range coefficients                     0
 long-range coefficients              100000000
 Omega coefficients                           0
 if combine SR and LR in K                    0
 Integral screening is                        0
 Integral computing path is                   2
 max size of driver memory is            800000
 size of driver memory is                593474
 size of scratch memory is              2260544
 max col of scratch BK array               1296
 max len of scratch array in speh3          155
 max len of scratch index in speh4           18
 max int batch size is                      520
 min int batch size is                       52
 fixed nKL is                                52
 max L of basis functions is                  2
 order of int derivative is                   0
 number of shells is                         78
 number of basis is                         226
 number of cartesian basis is               226
 number of contracted shell pairs          2871
 number of primitive shell pairs           7259
 maxK2 (contraction) of shell pair           36
 max number of K2 of shell pair               1
 max number of CS2 of shell pair            462
 max number of PS2 of shell pair           1086
 mem total for path MDJ                   48414
 -------------------------------------------------------
 Smallest overlap matrix eigenvalue = 2.70E-06

 Q-Chem warning in module /home/taweetham/qchem/stvman/mkSTV.C, line 278:

 Overlap eigenvalue is smaller than square root of threshold


 Scale SEOQF with 1.000000e-01/1.000000e-01/1.000000e-01

 Standard Electronic Orientation quadrupole field applied
 Nucleus-field energy     =     0.0000000108 hartrees
 Guess from superposition of atomic densities
 Warning:  Energy on first SCF cycle will be non-variational
 A restricted hybrid HF-DFT SCF calculation will be
 performed using Pulay DIIS extrapolation
 Exchange:     0.2000 Hartree-Fock + 0.0800 Slater + 0.7200 B88
 Correlation:  0.1900 VWN1RPA + 0.8100 LYP
 Using SG-1 standard quadrature grid
 SCF converges when DIIS error is below 1.0E-08
 ---------------------------------------
  Cycle       Energy         DIIS Error
 ---------------------------------------
    1    -384.5400709853      4.43E-02
    2    -382.3624188956      6.69E-03
    3    -379.0950455289      2.01E-02
    4    -382.3534589975      6.31E-03
    5    -382.5933478426      1.23E-03
    6    -382.5974182104      1.18E-03
    7    -382.6039689549      2.70E-04
    8    -382.6043297752      9.04E-05
    9    -382.6043761675      2.25E-05
   10    -382.6043786661      8.75E-06
   11    -382.6043789590      5.31E-06
   12    -382.6043790394      2.61E-06
   13    -382.6043792465      1.03E-06
   14    -382.6043791527      1.65E-07
   15    -382.6043791244      3.57E-08
   16    -382.6043791272      1.40E-08
   17    -382.6043791252      4.91E-09 Convergence criterion met
 ---------------------------------------
 SCF time:  CPU 183.18 s  wall 183.40 s
 SCF   energy in the final basis set = -382.6043791252
 Total energy in the final basis set = -382.6043791252

 --------------------------------------------------------------

                    Orbital Energies (a.u.)
 --------------------------------------------------------------

 Alpha MOs
 -- Occupied --
-19.128 -19.093 -10.301 -10.268 -10.240 -10.231 -10.214 -10.204
 -1.069  -0.977  -0.897  -0.843  -0.766  -0.686  -0.659  -0.604
 -0.545  -0.518  -0.472  -0.470  -0.447  -0.428  -0.401  -0.392
 -0.379  -0.292  -0.288  -0.250  -0.249
 -- Virtual --
 -0.088  -0.055  -0.036  -0.006   0.005   0.006   0.023   0.025
  0.040   0.050   0.051   0.073   0.081   0.082   0.085   0.101
  0.109   0.112   0.116   0.123   0.126   0.131   0.131   0.136
  0.145   0.150   0.161   0.166   0.173   0.183   0.190   0.194
  0.198   0.209   0.215   0.219   0.240   0.243   0.251   0.273
  0.275   0.297   0.306   0.310   0.318   0.320   0.328   0.335
  0.368   0.381   0.400   0.401   0.440   0.454   0.461   0.469
  0.497   0.502   0.518   0.543   0.562   0.572   0.581   0.590
  0.591   0.614   0.634   0.642   0.670   0.700   0.704   0.733
  0.768   0.775   0.791   0.806   0.818   0.834   0.864   0.870
  0.889   0.928   0.935   0.956   0.998   1.013   1.063   1.086
  1.115   1.186   1.192   1.209   1.249   1.253   1.258   1.306
  1.312   1.347   1.399   1.414   1.451   1.478   1.489   1.521
  1.528   1.545   1.571   1.592   1.615   1.651   1.679   1.730
  1.744   1.755   1.793   1.819   1.844   1.871   1.875   1.896
  1.918   1.974   2.005   2.039   2.087   2.108   2.136   2.210
  2.221   2.256   2.326   2.359   2.372   2.407   2.429   2.442
  2.486   2.625   2.632   2.666   2.690   2.723   2.737   2.748
  2.761   2.816   2.832   2.841   2.889   2.900   2.913   2.956
  2.972   3.041   3.076   3.096   3.113   3.170   3.182   3.196
  3.257   3.312   3.366   3.452   3.469   3.518   3.566   3.665
  3.808   4.035   4.129   4.174   4.464   4.575   4.643   5.045
  5.070   5.197   5.213   5.683   5.739  23.725  23.824  23.834
 23.914  24.176  24.214  49.962  50.006
 --------------------------------------------------------------

          Ground-State Mulliken Net Atomic Charges

     Atom                 Charge (a.u.)
  ----------------------------------------
      1 O                    -0.316171
      2 C                    -0.096172
      3 C                    -0.219859
      4 C                    -0.012083
      5 C                    -0.349364
      6 C                     0.180057
      7 H                     0.185785
      8 H                     0.180034
      9 H                     0.221710
     10 H                     0.217736
     11 O                    -0.390596
     12 C                     0.005431
     13 H                     0.180851
     14 H                     0.212640
  ----------------------------------------
  Sum of atomic charges =     0.000000

 -----------------------------------------------------------------
                    Cartesian Multipole Moments
 -----------------------------------------------------------------
    Charge (ESU x 10^10)
                 0.0000
    Dipole Moment (Debye)
         X       4.0618      Y       3.2208      Z       0.2895
       Tot       5.1919
    Quadrupole Moments (Debye-Ang)
        XX     -61.6598     XY       7.0316     YY     -39.4013
        XZ       0.1528     YZ      -0.4605     ZZ     -48.7821
    Octopole Moments (Debye-Ang^2)
       XXX      43.2926    XXY      35.5131    XYY      -2.1408
       YYY      -0.3754    XXZ       1.1625    XYZ       0.2887
       YYZ       0.8830    XZZ       1.7429    YZZ      -5.4252
       ZZZ       0.0562
    Hexadecapole Moments (Debye-Ang^3)
      XXXX    -798.1525   XXXY      20.7822   XXYY    -192.0007
      XYYY      26.8990   YYYY    -376.8089   XXXZ       1.1964
      XXYZ      -0.5003   XYYZ       0.3366   YYYZ      -1.9780
      XXZZ    -125.6159   XYZZ       0.6498   YYZZ     -87.6576
      XZZZ      -0.0865   YZZZ      -0.1966   ZZZZ     -58.9598
 -----------------------------------------------------------------
 Calculating analytic gradient of the SCF energy
 Gradient of SCF Energy
            1           2           3           4           5           6
    1  -0.0039252  -0.0295914  -0.0399868  -0.1067228   0.1767765  -0.0713814
    2   0.0006682   0.0337208   0.0440525   0.0137652  -0.0423627   0.0208289
    3   0.0000275  -0.0015672   0.0062058  -0.0004691   0.0045391   0.0170723
            7           8           9          10          11          12
    1  -0.0083616  -0.0009942  -0.0063156  -0.0017087  -0.0973307   0.1544971
    2   0.0060844   0.0090873  -0.0093662   0.0124494  -0.0413117  -0.0262582
    3  -0.0827837   0.0758421   0.0643226  -0.0832206  -0.0015615   0.0010526
           13          14
    1   0.0047078   0.0303370
    2   0.0008789  -0.0222368
    3  -0.0001122   0.0006520
 Max gradient component =       1.768E-01
 RMS gradient           =       5.287E-02
 Gradient time:  CPU 45.54 s  wall 45.55 s
 Geometry Optimization Parameters
   NAtoms,    NIC,     NZ,  NCons,   NDum,   NFix, NCnnct, MaxDiis
       14      98       0       0       0       0       0       0


** GEOMETRY OPTIMIZATION IN DELOCALIZED INTERNAL COORDINATES **
   Searching for a Minimum

   Optimization Cycle:   1

                       Coordinates (Angstroms)
     ATOM                X               Y               Z
      1  O         2.0635793038   -1.3452349345   -0.0384206985
      2  C         1.1299619898   -0.5579495871   -0.0016836522
      3  C         1.3857789194    0.9004996924    0.0168572946
      4  C        -1.0344312340    1.2725670677   -0.0088624610
      5  C        -1.2994938070   -0.1939647835   -0.0011108929
      6  C        -0.2654355045   -1.0565463212    0.0392465585
      7  H         2.2631096185    1.2508538517    0.5285173772
      8  H         2.3029292127    1.2742150020   -0.4580851973
      9  H        -0.4667799787   -2.0638318959   -0.4069639419
     10  H        -0.4650323294   -1.9438415549    0.5792412807
     11  O        -2.5679136138   -0.6668602879   -0.0198179243
     12  C         0.3616667979    1.7686888759   -0.0014720820
     13  H         0.5531984248    2.8389713463   -0.0102844709
     14  H        -1.8210334373    1.9406253644   -0.0243646544
   Point Group: c1    Number of degrees of freedom:    36


   Energy is   -382.604379125


 Attempting to Generate Delocalized Internal Coordinates

 36 Hessian modes will be used to form the next step
  Hessian Eigenvalues:
     0.011029    0.011397    0.011614    0.019021    0.019406    0.023613
     0.024194    0.027463    0.030763    0.062565    0.062735    0.139920
     0.139997    0.142508    0.146476    0.159997    0.160000    0.215096
     0.225637    0.231727    0.249975    0.249979    0.315698    0.320987
     0.332097    0.338640    0.341407    0.343399    0.351241    0.366842
     0.388291    0.424583    0.522755    0.542135    0.561648    0.945877

 Minimum Search - Taking Simple RFO Step
 Searching for Lamda that Minimizes Along All modes
 Value Taken    Lamda =  -0.14035860
 Calculated Step too Large.  Step scaled by  0.466518
 Step Taken.  Stepsize is  0.300000

                             Maximum     Tolerance    Cnvgd?
         Gradient           0.129613      0.000300      NO
         Displacement       0.223802      0.001200      NO
         Energy change     *********      0.000001      NO


 New Cartesian Coordinates Obtained by Inverse Iteration

 Displacement from previous Coordinates is:  0.315103
 ----------------------------------------------------------------
             Standard Nuclear Orientation (Angstroms)
    I     Atom           X                Y                Z
 ----------------------------------------------------------------
    1      O       2.0949563101    -1.3683504487    -0.0383671984
    2      C       1.1574906588    -0.5844306028    -0.0017237356
    3      C       1.3795159271     0.8781194259     0.0169058322
    4      C      -1.0349899646     1.2834717733    -0.0098356394
    5      C      -1.3047901853    -0.1673847993    -0.0020753108
    6      C      -0.2442445155    -1.0533616002     0.0387919985
    7      H       2.2495458239     1.2266215595     0.5848943194
    8      H       2.2871139035     1.2478380124    -0.5129867511
    9      H      -0.4472752118    -2.0466367917    -0.4572022529
   10      H      -0.4438977754    -1.9359627861     0.6324699769
   11      O      -2.5419701922    -0.6145224378    -0.0198590495
   12      C       0.3208050638     1.7595780550    -0.0020129575
   13      H       0.5017395752     2.8308406951    -0.0106394583
   14      H      -1.8338950557     1.9623717808    -0.0255632380
 ----------------------------------------------------------------
 Molecular Point Group                 C1    NOp =  1
 Largest Abelian Subgroup              C1    NOp =  1
 Nuclear Repulsion Energy =   345.0249738363 hartrees
 There are       29 alpha and       29 beta electrons
 Applying Cartesian multipole field
    Component          Value
    ---------          -----
     (2,0,0)        1.00000E-11
     (0,2,0)        2.00000E-11
     (0,0,2)       -3.00000E-11
 Nucleus-field energy     =     0.0000000107 hartrees
 Requested basis set is 6-311++G(d,p)
 There are 78 shells and 218 basis functions
 A cutoff of  1.0D-11 yielded   2873 shell pairs
 There are     22893 function pairs (     24608 Cartesian)
 Smallest overlap matrix eigenvalue = 2.65E-06

 Q-Chem warning in module /home/taweetham/qchem/stvman/mkSTV.C, line 278:

 Overlap eigenvalue is smaller than square root of threshold

 Guess MOs from SCF MO coefficient file
 Reading MOs from coefficient file
 Reading MOs from coefficient file
 A restricted hybrid HF-DFT SCF calculation will be
 performed using Pulay DIIS extrapolation
 Exchange:     0.2000 Hartree-Fock + 0.0800 Slater + 0.7200 B88
 Correlation:  0.1900 VWN1RPA + 0.8100 LYP
 Using SG-1 standard quadrature grid
 SCF converges when DIIS error is below 1.0E-08
 Geometry optimization detected.  Setting ReadMinima to 0
 Setting SaveMinima to 0
 Inaccurate integrated density:
   Number of electrons =    58
   Numerical integral  =    58.091040475350
   Relative error      =     0.1569663368 %
 ---------------------------------------
  Cycle       Energy         DIIS Error
 ---------------------------------------
    1    -382.6860081945      2.10E-03
    2    -382.6572804186      7.90E-04
    3    -382.6550801729      1.00E-03
    4    -382.6609785784      3.12E-04
    5    -382.6615102136      7.38E-05
    6    -382.6615277213      4.58E-05
    7    -382.6615377360      4.21E-06
    8    -382.6615377913      3.07E-06
    9    -382.6615378772      1.02E-06
   10    -382.6615378265      3.30E-07
   11    -382.6615378299      6.21E-08
   12    -382.6615378340      2.22E-08
   13    -382.6615378322      3.96E-09 Convergence criterion met
 ---------------------------------------
 SCF time:  CPU 141.11 s  wall 141.20 s
 SCF   energy in the final basis set = -382.6615378322
 Total energy in the final basis set = -382.6615378322

 --------------------------------------------------------------

                    Orbital Energies (a.u.)
 --------------------------------------------------------------

 Alpha MOs
 -- Occupied --
-19.128 -19.101 -10.298 -10.272 -10.237 -10.227 -10.212 -10.204
 -1.066  -0.997  -0.886  -0.826  -0.765  -0.674  -0.643  -0.594
 -0.529  -0.516  -0.472  -0.471  -0.451  -0.424  -0.405  -0.401
 -0.381  -0.304  -0.288  -0.261  -0.256
 -- Virtual --
 -0.088  -0.056  -0.031  -0.004   0.006   0.008   0.025   0.026
  0.042   0.049   0.050   0.074   0.080   0.084   0.087   0.102
  0.111   0.112   0.117   0.121   0.126   0.131   0.132   0.135
  0.144   0.148   0.164   0.166   0.176   0.183   0.192   0.194
  0.199   0.211   0.217   0.230   0.240   0.247   0.252   0.270
  0.283   0.295   0.305   0.307   0.316   0.319   0.327   0.338
  0.369   0.384   0.397   0.400   0.453   0.458   0.460   0.478
  0.495   0.506   0.518   0.541   0.572   0.573   0.586   0.587
  0.598   0.611   0.644   0.645   0.664   0.695   0.710   0.732
  0.766   0.776   0.786   0.800   0.808   0.835   0.860   0.868
  0.889   0.914   0.930   0.952   1.014   1.027   1.043   1.084
  1.112   1.188   1.191   1.198   1.244   1.252   1.260   1.301
  1.311   1.324   1.352   1.414   1.459   1.467   1.501   1.508
  1.532   1.560   1.565   1.597   1.624   1.642   1.675   1.733
  1.746   1.748   1.777   1.808   1.849   1.870   1.874   1.909
  1.925   1.973   2.001   2.048   2.083   2.094   2.126   2.143
  2.181   2.216   2.315   2.355   2.376   2.426   2.429   2.470
  2.475   2.633   2.640   2.667   2.684   2.735   2.737   2.740
  2.759   2.803   2.823   2.842   2.883   2.903   2.904   2.953
  2.978   3.036   3.094   3.100   3.143   3.174   3.177   3.222
  3.284   3.326   3.369   3.433   3.464   3.501   3.556   3.656
  3.806   4.036   4.128   4.182   4.411   4.513   4.664   5.046
  5.064   5.199   5.212   5.703   5.738  23.712  23.832  23.843
 23.960  24.061  24.090  49.967  50.005
 --------------------------------------------------------------

          Ground-State Mulliken Net Atomic Charges

     Atom                 Charge (a.u.)
  ----------------------------------------
      1 O                    -0.309418
      2 C                    -0.140868
      3 C                    -0.233781
      4 C                     0.055930
      5 C                    -0.374535
      6 C                     0.167497
      7 H                     0.192913
      8 H                     0.187127
      9 H                     0.223476
     10 H                     0.224715
     11 O                    -0.358728
     12 C                    -0.029460
     13 H                     0.184089
     14 H                     0.211046
  ----------------------------------------
  Sum of atomic charges =     0.000000

 -----------------------------------------------------------------
                    Cartesian Multipole Moments
 -----------------------------------------------------------------
    Charge (ESU x 10^10)
                 0.0000
    Dipole Moment (Debye)
         X       3.2570      Y       3.1928      Z       0.2745
       Tot       4.5692
    Quadrupole Moments (Debye-Ang)
        XX     -61.3915     XY       6.6003     YY     -40.1829
        XZ       0.1516     YZ      -0.4433     ZZ     -48.3665
    Octopole Moments (Debye-Ang^2)
       XXX      34.8678    XXY      32.8458    XYY      -4.5589
       YYY       0.6229    XXZ       1.1160    XYZ       0.2359
       YYZ       0.8298    XZZ       0.9219    YZZ      -5.4252
       ZZZ       0.0720
    Hexadecapole Moments (Debye-Ang^3)
      XXXX    -793.8733   XXXY      29.7154   XXYY    -193.2340
      XYYY      32.6384   YYYY    -380.8870   XXXZ       1.0661
      XXYZ      -0.5054   XYYZ       0.3448   YYYZ      -1.8225
      XXZZ    -124.0409   XYZZ       3.6354   YYZZ     -86.8388
      XZZZ      -0.1223   YZZZ      -0.1323   ZZZZ     -59.1338
 -----------------------------------------------------------------
 Calculating analytic gradient of the SCF energy
 Gradient of SCF Energy
            1           2           3           4           5           6
    1   0.0017381  -0.0237043  -0.0562052  -0.0828737   0.1385248  -0.0418448
    2  -0.0029549   0.0255189   0.0124626   0.0022321  -0.0232591   0.0433337
    3  -0.0002628  -0.0011425   0.0042829  -0.0001808   0.0029741   0.0109772
            7           8           9          10          11          12
    1   0.0066840   0.0112841  -0.0068200  -0.0043520  -0.0791458   0.1150462
    2   0.0096767   0.0117446  -0.0183892  -0.0043174  -0.0313631  -0.0125805
    3  -0.0612737   0.0568522   0.0495817  -0.0615264  -0.0011776   0.0005401
           13          14
    1   0.0014030   0.0202656
    2   0.0009130  -0.0130174
    3  -0.0001119   0.0004676
 Max gradient component =       1.385E-01
 RMS gradient           =       4.088E-02
 Gradient time:  CPU 45.62 s  wall 45.63 s
 Geometry Optimization Parameters
   NAtoms,    NIC,     NZ,  NCons,   NDum,   NFix, NCnnct, MaxDiis
       14      98       0       0       0       0       0       0

 Cartesian Hessian Update
 Hessian Updated using BFGS Update


** GEOMETRY OPTIMIZATION IN DELOCALIZED INTERNAL COORDINATES **
   Searching for a Minimum

   Optimization Cycle:   2

                       Coordinates (Angstroms)
     ATOM                X               Y               Z
      1  O         2.0949563101   -1.3683504487   -0.0383671984
      2  C         1.1574906588   -0.5844306028   -0.0017237356
      3  C         1.3795159271    0.8781194259    0.0169058322
      4  C        -1.0349899646    1.2834717733   -0.0098356394
      5  C        -1.3047901853   -0.1673847993   -0.0020753108
      6  C        -0.2442445155   -1.0533616002    0.0387919985
      7  H         2.2495458239    1.2266215595    0.5848943194
      8  H         2.2871139035    1.2478380124   -0.5129867511
      9  H        -0.4472752118   -2.0466367917   -0.4572022529
     10  H        -0.4438977754   -1.9359627861    0.6324699769
     11  O        -2.5419701922   -0.6145224378   -0.0198590495
     12  C         0.3208050638    1.7595780550   -0.0020129575
     13  H         0.5017395752    2.8308406951   -0.0106394583
     14  H        -1.8338950557    1.9623717808   -0.0255632380
   Point Group: c1    Number of degrees of freedom:    36


   Energy is   -382.661537832

 Hessian Updated using BFGS Update

 36 Hessian modes will be used to form the next step
  Hessian Eigenvalues:
     0.011029    0.011397    0.011614    0.019021    0.019406    0.023613
     0.024194    0.027463    0.030764    0.061825    0.062984    0.139901
     0.140104    0.142509    0.146476    0.159761    0.160521    0.215057
     0.224733    0.235849    0.249974    0.250551    0.295229    0.319748
     0.326245    0.338259    0.341033    0.349978    0.351252    0.375806
     0.412261    0.433971    0.460589    0.523165    0.577156    0.949648

 Minimum Search - Taking Simple RFO Step
 Searching for Lamda that Minimizes Along All modes
 Value Taken    Lamda =  -0.10355379
 Calculated Step too Large.  Step scaled by  0.460726
 Step Taken.  Stepsize is  0.300000

                             Maximum     Tolerance    Cnvgd?
         Gradient           0.093553      0.000300      NO
         Displacement       0.202037      0.001200      NO
         Energy change     -0.057159      0.000001      NO


 New Cartesian Coordinates Obtained by Inverse Iteration

 Displacement from previous Coordinates is:  0.278170
 ----------------------------------------------------------------
             Standard Nuclear Orientation (Angstroms)
    I     Atom           X                Y                Z
 ----------------------------------------------------------------
    1      O       2.1167637670    -1.3846409998    -0.0376941571
    2      C       1.1790646712    -0.6054817991    -0.0015837155
    3      C       1.3785963530     0.8636704574     0.0167094149
    4      C      -1.0274004535     1.2917614642    -0.0104447107
    5      C      -1.3153761682    -0.1507127709    -0.0026480720
    6      C      -0.2300267227    -1.0582076829     0.0382323447
    7      H       2.2266095601     1.2054092668     0.6353751379
    8      H       2.2621893595     1.2242905878    -0.5625543407
    9      H      -0.4293081425    -2.0232237674    -0.5045476001
   10      H      -0.4236194840    -1.9215069216     0.6816112932
   11      O      -2.5117872473    -0.5709329692    -0.0197987760
   12      C       0.2857968909     1.7501826063    -0.0024704321
   13      H       0.4652855698     2.8210103836    -0.0109471680
   14      H      -1.8366835913     1.9765739803    -0.0264426831
 ----------------------------------------------------------------
 Molecular Point Group                 C1    NOp =  1
 Largest Abelian Subgroup              C1    NOp =  1
 Nuclear Repulsion Energy =   345.6176388802 hartrees
 There are       29 alpha and       29 beta electrons
 Applying Cartesian multipole field
    Component          Value
    ---------          -----
     (2,0,0)        1.00000E-11
     (0,2,0)        2.00000E-11
     (0,0,2)       -3.00000E-11
 Nucleus-field energy     =     0.0000000106 hartrees
 Requested basis set is 6-311++G(d,p)
 There are 78 shells and 218 basis functions
 A cutoff of  1.0D-11 yielded   2876 shell pairs
 There are     22913 function pairs (     24640 Cartesian)
 Smallest overlap matrix eigenvalue = 2.61E-06

 Q-Chem warning in module /home/taweetham/qchem/stvman/mkSTV.C, line 278:

 Overlap eigenvalue is smaller than square root of threshold

 Guess MOs from SCF MO coefficient file
 Reading MOs from coefficient file
 Reading MOs from coefficient file
 A restricted hybrid HF-DFT SCF calculation will be
 performed using Pulay DIIS extrapolation
 Exchange:     0.2000 Hartree-Fock + 0.0800 Slater + 0.7200 B88
 Correlation:  0.1900 VWN1RPA + 0.8100 LYP
 Using SG-1 standard quadrature grid
 SCF converges when DIIS error is below 1.0E-08
 Geometry optimization detected.  Setting ReadMinima to 0
 Setting SaveMinima to 0
 Inaccurate integrated density:
   Number of electrons =    58
   Numerical integral  =    58.115108344136
   Relative error      =     0.1984626623 %
 ---------------------------------------
  Cycle       Energy         DIIS Error
 ---------------------------------------
    1    -382.7478542437      2.19E-03
    2    -382.6996881837      7.15E-04
    3    -382.6978923301      9.25E-04
    4    -382.7026563968      2.70E-04
    5    -382.7030223526      6.97E-05
    6    -382.7030400091      3.67E-05
    7    -382.7030464824      5.47E-06
    8    -382.7030464885      3.30E-06
    9    -382.7030466296      8.84E-07
   10    -382.7030465706      2.74E-07
   11    -382.7030465833      4.31E-08
   12    -382.7030465782      1.63E-08
   13    -382.7030465788      3.83E-09 Convergence criterion met
 ---------------------------------------
 SCF time:  CPU 140.10 s  wall 140.36 s
 SCF   energy in the final basis set = -382.7030465788
 Total energy in the final basis set = -382.7030465788

 --------------------------------------------------------------

                    Orbital Energies (a.u.)
 --------------------------------------------------------------

 Alpha MOs
 -- Occupied --
-19.129 -19.109 -10.295 -10.273 -10.231 -10.222 -10.209 -10.200
 -1.066  -1.024  -0.879  -0.812  -0.766  -0.664  -0.629  -0.584
 -0.521  -0.507  -0.473  -0.470  -0.454  -0.420  -0.415  -0.410
 -0.384  -0.317  -0.288  -0.272  -0.262
 -- Virtual --
 -0.085  -0.056  -0.027  -0.002   0.007   0.012   0.027   0.028
  0.045   0.049   0.051   0.075   0.079   0.087   0.090   0.104
  0.112   0.113   0.117   0.119   0.126   0.132   0.133   0.135
  0.144   0.149   0.165   0.167   0.178   0.184   0.193   0.196
  0.202   0.211   0.224   0.240   0.242   0.247   0.254   0.268
  0.287   0.296   0.304   0.307   0.314   0.319   0.329   0.342
  0.372   0.386   0.394   0.401   0.460   0.465   0.470   0.487
  0.491   0.513   0.518   0.539   0.574   0.578   0.584   0.589
  0.610   0.613   0.647   0.649   0.667   0.691   0.711   0.740
  0.753   0.769   0.779   0.793   0.805   0.838   0.853   0.872
  0.888   0.899   0.928   0.939   1.019   1.036   1.055   1.083
  1.112   1.187   1.192   1.198   1.236   1.247   1.272   1.275
  1.296   1.318   1.338   1.421   1.451   1.468   1.484   1.527
  1.536   1.560   1.598   1.612   1.641   1.646   1.672   1.732
  1.742   1.749   1.763   1.799   1.859   1.870   1.880   1.924
  1.937   1.978   1.996   2.051   2.063   2.073   2.083   2.092
  2.184   2.220   2.310   2.357   2.388   2.431   2.440   2.462
  2.486   2.629   2.652   2.664   2.683   2.728   2.735   2.754
  2.764   2.798   2.823   2.840   2.884   2.896   2.902   2.958
  2.973   3.002   3.047   3.138   3.162   3.182   3.194   3.245
  3.323   3.336   3.381   3.402   3.463   3.539   3.558   3.661
  3.805   4.032   4.123   4.187   4.372   4.463   4.668   5.046
  5.061   5.202   5.214   5.720   5.742  23.718  23.840  23.860
 23.976  23.995  24.078  49.978  50.008
 --------------------------------------------------------------

          Ground-State Mulliken Net Atomic Charges

     Atom                 Charge (a.u.)
  ----------------------------------------
      1 O                    -0.299461
      2 C                    -0.149240
      3 C                    -0.283747
      4 C                     0.102441
      5 C                    -0.365964
      6 C                     0.113440
      7 H                     0.201272
      8 H                     0.196925
      9 H                     0.229782
     10 H                     0.232123
     11 O                    -0.326811
     12 C                    -0.045730
     13 H                     0.187482
     14 H                     0.207487
  ----------------------------------------
  Sum of atomic charges =     0.000000

 -----------------------------------------------------------------
                    Cartesian Multipole Moments
 -----------------------------------------------------------------
    Charge (ESU x 10^10)
                 0.0000
    Dipole Moment (Debye)
         X       2.5399      Y       3.1222      Z       0.2540
       Tot       4.0328
    Quadrupole Moments (Debye-Ang)
        XX     -60.8679     XY       6.2061     YY     -41.0459
        XZ       0.1471     YZ      -0.4143     ZZ     -47.8528
    Octopole Moments (Debye-Ang^2)
       XXX      26.9719    XXY      30.2031    XYY      -6.2960
       YYY       1.4900    XXZ       1.0419    XYZ       0.1776
       YYZ       0.7439    XZZ       0.2323    YZZ      -5.4209
       ZZZ       0.0710
    Hexadecapole Moments (Debye-Ang^3)
      XXXX    -785.3449   XXXY      36.2254   XXYY    -193.7745
      XYYY      36.8333   YYYY    -385.9822   XXXZ       0.9015
      XXYZ      -0.5035   XYYZ       0.3523   YYYZ      -1.5933
      XXZZ    -121.8180   XYZZ       6.0146   YYZZ     -85.9749
      XZZZ      -0.1489   YZZZ      -0.0536   ZZZZ     -59.0613
 -----------------------------------------------------------------
 Calculating analytic gradient of the SCF energy
 Gradient of SCF Energy
            1           2           3           4           5           6
    1   0.0026135  -0.0156877  -0.0603686  -0.0518637   0.0888657  -0.0232950
    2  -0.0029522   0.0162852  -0.0041524  -0.0015719  -0.0166538   0.0519428
    3  -0.0002753  -0.0009787   0.0029932   0.0000936   0.0015672   0.0068250
            7           8           9          10          11          12
    1   0.0133844   0.0160192  -0.0063951  -0.0052967  -0.0447212   0.0734408
    2   0.0105788   0.0119145  -0.0205880  -0.0126188  -0.0169450  -0.0082611
    3  -0.0484938   0.0457162   0.0411344  -0.0483628  -0.0005907   0.0001384
           13          14
    1  -0.0004644   0.0137687
    2   0.0004375  -0.0074157
    3  -0.0000957   0.0003291
 Max gradient component =       8.887E-02
 RMS gradient           =       2.934E-02
 Gradient time:  CPU 45.39 s  wall 45.40 s
 Geometry Optimization Parameters
   NAtoms,    NIC,     NZ,  NCons,   NDum,   NFix, NCnnct, MaxDiis
       14      98       0       0       0       0       0       0

 Cartesian Hessian Update
 Hessian Updated using BFGS Update


** GEOMETRY OPTIMIZATION IN DELOCALIZED INTERNAL COORDINATES **
   Searching for a Minimum

   Optimization Cycle:   3

                       Coordinates (Angstroms)
     ATOM                X               Y               Z
      1  O         2.1167637670   -1.3846409998   -0.0376941571
      2  C         1.1790646712   -0.6054817991   -0.0015837155
      3  C         1.3785963530    0.8636704574    0.0167094149
      4  C        -1.0274004535    1.2917614642   -0.0104447107
      5  C        -1.3153761682   -0.1507127709   -0.0026480720
      6  C        -0.2300267227   -1.0582076829    0.0382323447
      7  H         2.2266095601    1.2054092668    0.6353751379
      8  H         2.2621893595    1.2242905878   -0.5625543407
      9  H        -0.4293081425   -2.0232237674   -0.5045476001
     10  H        -0.4236194840   -1.9215069216    0.6816112932
     11  O        -2.5117872473   -0.5709329692   -0.0197987760
     12  C         0.2857968909    1.7501826063   -0.0024704321
     13  H         0.4652855698    2.8210103836   -0.0109471680
     14  H        -1.8366835913    1.9765739803   -0.0264426831
   Point Group: c1    Number of degrees of freedom:    36


   Energy is   -382.703046579

 Hessian Updated using BFGS Update

 36 Hessian modes will be used to form the next step
  Hessian Eigenvalues:
     0.011029    0.011397    0.011614    0.019022    0.019406    0.023613
     0.024194    0.027463    0.030764    0.052692    0.062655    0.139645
     0.140010    0.142508    0.146479    0.159589    0.160479    0.214963
     0.224424    0.236492    0.249972    0.250650    0.313947    0.322502
     0.325682    0.340801    0.341016    0.351225    0.360258    0.377447
     0.413093    0.444990    0.476474    0.529201    0.567915    0.950406

 Minimum Search - Taking Simple RFO Step
 Searching for Lamda that Minimizes Along All modes
 Value Taken    Lamda =  -0.07331187
 Calculated Step too Large.  Step scaled by  0.434098
 Step Taken.  Stepsize is  0.300000

                             Maximum     Tolerance    Cnvgd?
         Gradient           0.072573      0.000300      NO
         Displacement       0.210670      0.001200      NO
         Energy change     -0.041509      0.000001      NO


 New Cartesian Coordinates Obtained by Inverse Iteration

 Displacement from previous Coordinates is:  0.241900
 ----------------------------------------------------------------
             Standard Nuclear Orientation (Angstroms)
    I     Atom           X                Y                Z
 ----------------------------------------------------------------
    1      O       2.1302889720    -1.3943522257    -0.0367433339
    2      C       1.1943638810    -0.6179425991    -0.0011318685
    3      C       1.3874967325     0.8574992061     0.0165848580
    4      C      -1.0242199988     1.2977292995    -0.0107846754
    5      C      -1.3301717347    -0.1444422556    -0.0029080956
    6      C      -0.2216266563    -1.0668092777     0.0378596548
    7      H       2.2058135866     1.1857221276     0.6875266529
    8      H       2.2406714370     1.2025960397    -0.6143252414
    9      H      -0.4119669661    -1.9980611954    -0.5550232159
   10      H      -0.4039866502    -1.9008337765     0.7324782073
   11      O      -2.5028003761    -0.5510367348    -0.0199765799
   12      C       0.2677450709     1.7469096004    -0.0026741504
   13      H       0.4514699939     2.8170867565    -0.0110723190
   14      H      -1.8429729295     1.9841268707    -0.0270133576
 ----------------------------------------------------------------
 Molecular Point Group                 C1    NOp =  1
 Largest Abelian Subgroup              C1    NOp =  1
 Nuclear Repulsion Energy =   345.2831526427 hartrees
 There are       29 alpha and       29 beta electrons
 Applying Cartesian multipole field
    Component          Value
    ---------          -----
     (2,0,0)        1.00000E-11
     (0,2,0)        2.00000E-11
     (0,0,2)       -3.00000E-11
 Nucleus-field energy     =     0.0000000106 hartrees
 Requested basis set is 6-311++G(d,p)
 There are 78 shells and 218 basis functions
 A cutoff of  1.0D-11 yielded   2875 shell pairs
 There are     22920 function pairs (     24646 Cartesian)
 Smallest overlap matrix eigenvalue = 2.62E-06

 Q-Chem warning in module /home/taweetham/qchem/stvman/mkSTV.C, line 278:

 Overlap eigenvalue is smaller than square root of threshold

 Guess MOs from SCF MO coefficient file
 Reading MOs from coefficient file
 Reading MOs from coefficient file
 A restricted hybrid HF-DFT SCF calculation will be
 performed using Pulay DIIS extrapolation
 Exchange:     0.2000 Hartree-Fock + 0.0800 Slater + 0.7200 B88
 Correlation:  0.1900 VWN1RPA + 0.8100 LYP
 Using SG-1 standard quadrature grid
 SCF converges when DIIS error is below 1.0E-08
 Geometry optimization detected.  Setting ReadMinima to 0
 Setting SaveMinima to 0
 Inaccurate integrated density:
   Number of electrons =    58
   Numerical integral  =    58.090422747828
   Relative error      =     0.1559012894 %
 ---------------------------------------
  Cycle       Energy         DIIS Error
 ---------------------------------------
    1    -382.7531561581      1.45E-03
    2    -382.7301021922      4.28E-04
    3    -382.7295337630      5.56E-04
    4    -382.7311418940      1.58E-04
    5    -382.7312604701      4.03E-05
    6    -382.7312667130      1.87E-05
    7    -382.7312684642      4.30E-06
    8    -382.7312683820      1.91E-06
    9    -382.7312684621      5.23E-07
   10    -382.7312684858      1.65E-07
   11    -382.7312684845      2.31E-08
   12    -382.7312684788      7.08E-09 Convergence criterion met
 ---------------------------------------
 SCF time:  CPU 130.57 s  wall 130.74 s
 SCF   energy in the final basis set = -382.7312684788
 Total energy in the final basis set = -382.7312684788

 --------------------------------------------------------------

                    Orbital Energies (a.u.)
 --------------------------------------------------------------

 Alpha MOs
 -- Occupied --
-19.131 -19.115 -10.294 -10.276 -10.229 -10.218 -10.206 -10.200
 -1.068  -1.041  -0.874  -0.801  -0.765  -0.656  -0.619  -0.574
 -0.519  -0.499  -0.476  -0.466  -0.455  -0.424  -0.417  -0.414
 -0.388  -0.328  -0.289  -0.281  -0.265
 -- Virtual --
 -0.083  -0.056  -0.024  -0.000   0.008   0.014   0.027   0.029
  0.047   0.049   0.052   0.076   0.078   0.088   0.093   0.106
  0.112   0.114   0.118   0.118   0.125   0.131   0.133   0.134
  0.144   0.149   0.164   0.167   0.179   0.184   0.192   0.197
  0.204   0.212   0.227   0.241   0.244   0.246   0.256   0.265
  0.283   0.302   0.303   0.308   0.312   0.319   0.332   0.343
  0.373   0.387   0.393   0.403   0.462   0.467   0.476   0.488
  0.490   0.514   0.520   0.539   0.575   0.576   0.582   0.590
  0.611   0.616   0.640   0.649   0.668   0.685   0.694   0.738
  0.743   0.755   0.776   0.793   0.800   0.834   0.844   0.873
  0.884   0.896   0.924   0.930   1.021   1.039   1.059   1.081
  1.111   1.185   1.191   1.204   1.229   1.246   1.266   1.286
  1.292   1.324   1.335   1.423   1.434   1.467   1.474   1.528
  1.552   1.558   1.619   1.630   1.641   1.662   1.668   1.727
  1.732   1.745   1.780   1.792   1.861   1.869   1.879   1.934
  1.946   1.956   1.982   1.985   2.027   2.074   2.080   2.092
  2.190   2.226   2.305   2.358   2.393   2.427   2.448   2.452
  2.496   2.610   2.648   2.658   2.672   2.709   2.730   2.752
  2.766   2.784   2.816   2.830   2.865   2.883   2.899   2.937
  2.958   2.971   2.995   3.150   3.178   3.192   3.243   3.261
  3.318   3.346   3.364   3.405   3.470   3.546   3.567   3.668
  3.801   4.021   4.116   4.188   4.323   4.404   4.655   5.044
  5.058   5.202   5.213   5.720   5.744  23.716  23.838  23.867
 23.937  23.943  24.130  49.978  50.011
 --------------------------------------------------------------

          Ground-State Mulliken Net Atomic Charges

     Atom                 Charge (a.u.)
  ----------------------------------------
      1 O                    -0.286650
      2 C                    -0.117750
      3 C                    -0.364913
      4 C                     0.120940
      5 C                    -0.342309
      6 C                     0.033808
      7 H                     0.209519
      8 H                     0.206764
      9 H                     0.238649
     10 H                     0.240126
     11 O                    -0.302817
     12 C                    -0.035923
     13 H                     0.194408
     14 H                     0.206148
  ----------------------------------------
  Sum of atomic charges =     0.000000

 -----------------------------------------------------------------
                    Cartesian Multipole Moments
 -----------------------------------------------------------------
    Charge (ESU x 10^10)
                 0.0000
    Dipole Moment (Debye)
         X       2.1009      Y       3.1016      Z       0.2340
       Tot       3.7535
    Quadrupole Moments (Debye-Ang)
        XX     -60.6096     XY       5.7362     YY     -41.8778
        XZ       0.1386     YZ      -0.3795     ZZ     -47.3661
    Octopole Moments (Debye-Ang^2)
       XXX      21.9759    XXY      28.3292    XYY      -7.0853
       YYY       2.6196    XXZ       0.9587    XYZ       0.1210
       YYZ       0.6241    XZZ       0.0583    YZZ      -5.4551
       ZZZ       0.0794
    Hexadecapole Moments (Debye-Ang^3)
      XXXX    -784.9851   XXXY      37.9307   XXYY    -195.2951
      XYYY      38.1108   YYYY    -391.9186   XXXZ       0.6656
      XXYZ      -0.5241   XYYZ       0.3495   YYYZ      -1.3141
      XXZZ    -120.6297   XYZZ       7.4650   YYZZ     -85.3386
      XZZZ      -0.1981   YZZZ      -0.0112   ZZZZ     -59.2014
 -----------------------------------------------------------------
 Calculating analytic gradient of the SCF energy
 Gradient of SCF Energy
            1           2           3           4           5           6
    1   0.0023918  -0.0091717  -0.0593187  -0.0305711   0.0507183  -0.0110150
    2  -0.0022569   0.0095065  -0.0125165  -0.0009065  -0.0161868   0.0551921
    3  -0.0001996  -0.0008100   0.0019124   0.0002284   0.0007097   0.0038689
            7           8           9          10          11          12
    1   0.0164357   0.0177920  -0.0058209  -0.0054921  -0.0211607   0.0469960
    2   0.0104607   0.0112956  -0.0207882  -0.0167149  -0.0077281  -0.0053324
    3  -0.0369410   0.0353499   0.0328694  -0.0368861  -0.0002036  -0.0000496
           13          14
    1  -0.0008296   0.0090464
    2   0.0003371  -0.0043617
    3  -0.0000732   0.0002244
 Max gradient component =       5.932E-02
 RMS gradient           =       2.199E-02
 Gradient time:  CPU 45.28 s  wall 45.29 s
 Geometry Optimization Parameters
   NAtoms,    NIC,     NZ,  NCons,   NDum,   NFix, NCnnct, MaxDiis
       14      98       0       0       0       0       0       0

 Cartesian Hessian Update
 Hessian Updated using BFGS Update


** GEOMETRY OPTIMIZATION IN DELOCALIZED INTERNAL COORDINATES **
   Searching for a Minimum

   Optimization Cycle:   4

                       Coordinates (Angstroms)
     ATOM                X               Y               Z
      1  O         2.1302889720   -1.3943522257   -0.0367433339
      2  C         1.1943638810   -0.6179425991   -0.0011318685
      3  C         1.3874967325    0.8574992061    0.0165848580
      4  C        -1.0242199988    1.2977292995   -0.0107846754
      5  C        -1.3301717347   -0.1444422556   -0.0029080956
      6  C        -0.2216266563   -1.0668092777    0.0378596548
      7  H         2.2058135866    1.1857221276    0.6875266529
      8  H         2.2406714370    1.2025960397   -0.6143252414
      9  H        -0.4119669661   -1.9980611954   -0.5550232159
     10  H        -0.4039866502   -1.9008337765    0.7324782073
     11  O        -2.5028003761   -0.5510367348   -0.0199765799
     12  C         0.2677450709    1.7469096004   -0.0026741504
     13  H         0.4514699939    2.8170867565   -0.0110723190
     14  H        -1.8429729295    1.9841268707   -0.0270133576
   Point Group: c1    Number of degrees of freedom:    36


   Energy is   -382.731268479

 Hessian Updated using BFGS Update

 36 Hessian modes will be used to form the next step
  Hessian Eigenvalues:
     0.011029    0.011397    0.011614    0.019022    0.019406    0.023613
     0.024194    0.027463    0.030763    0.046825    0.062711    0.139225
     0.140004    0.142507    0.146482    0.159824    0.160573    0.215038
     0.227666    0.236421    0.249976    0.250678    0.314889    0.324257
     0.328053    0.340837    0.341241    0.351236    0.362062    0.377699
     0.412040    0.445138    0.493131    0.535301    0.592802    0.950770

 Minimum Search - Taking Simple RFO Step
 Searching for Lamda that Minimizes Along All modes
 Value Taken    Lamda =  -0.05416477
 Calculated Step too Large.  Step scaled by  0.429524
 Step Taken.  Stepsize is  0.300000

                             Maximum     Tolerance    Cnvgd?
         Gradient           0.055634      0.000300      NO
         Displacement       0.208451      0.001200      NO
         Energy change     -0.028222      0.000001      NO


 New Cartesian Coordinates Obtained by Inverse Iteration

 Displacement from previous Coordinates is:  0.228492
 ----------------------------------------------------------------
             Standard Nuclear Orientation (Angstroms)
    I     Atom           X                Y                Z
 ----------------------------------------------------------------
    1      O       2.1393215540    -1.4011303810    -0.0359986770
    2      C       1.2058685441    -0.6262125164    -0.0006035982
    3      C       1.4014349268     0.8556543383     0.0165777163
    4      C      -1.0227635394     1.3011229619    -0.0109926599
    5      C      -1.3415508513    -0.1409899592    -0.0029596357
    6      C      -0.2157638464    -1.0788348097     0.0376975444
    7      H       2.1846524025     1.1664808841     0.7372173522
    8      H       2.2196488664     1.1817098334    -0.6638044510
    9      H      -0.3955829680    -1.9716727491    -0.6047550298
   10      H      -0.3853405709    -1.8758806127     0.7819069825
   11      O      -2.5038188728    -0.5408740159    -0.0202923281
   12      C       0.2581563913     1.7457123132    -0.0026961539
   13      H       0.4451359233     2.8153863080    -0.0110672382
   14      H      -1.8492935975     1.9877202404    -0.0274332884
 ----------------------------------------------------------------
 Molecular Point Group                 C1    NOp =  1
 Largest Abelian Subgroup              C1    NOp =  1
 Nuclear Repulsion Energy =   344.5734603563 hartrees
 There are       29 alpha and       29 beta electrons
 Applying Cartesian multipole field
    Component          Value
    ---------          -----
     (2,0,0)        1.00000E-11
     (0,2,0)        2.00000E-11
     (0,0,2)       -3.00000E-11
 Nucleus-field energy     =     0.0000000106 hartrees
 Requested basis set is 6-311++G(d,p)
 There are 78 shells and 218 basis functions
 A cutoff of  1.0D-11 yielded   2873 shell pairs
 There are     22899 function pairs (     24614 Cartesian)
 Smallest overlap matrix eigenvalue = 2.66E-06

 Q-Chem warning in module /home/taweetham/qchem/stvman/mkSTV.C, line 278:

 Overlap eigenvalue is smaller than square root of threshold

 Guess MOs from SCF MO coefficient file
 Reading MOs from coefficient file
 Reading MOs from coefficient file
 A restricted hybrid HF-DFT SCF calculation will be
 performed using Pulay DIIS extrapolation
 Exchange:     0.2000 Hartree-Fock + 0.0800 Slater + 0.7200 B88
 Correlation:  0.1900 VWN1RPA + 0.8100 LYP
 Using SG-1 standard quadrature grid
 SCF converges when DIIS error is below 1.0E-08
 Geometry optimization detected.  Setting ReadMinima to 0
 Setting SaveMinima to 0
 Inaccurate integrated density:
   Number of electrons =    58
   Numerical integral  =    58.075215713560
   Relative error      =     0.1296822648 %
 ---------------------------------------
  Cycle       Energy         DIIS Error
 ---------------------------------------
    1    -382.7646415949      9.67E-04
    2    -382.7515474107      2.59E-04
    3    -382.7514135564      3.19E-04
    4    -382.7519482720      8.81E-05
    5    -382.7519823660      2.16E-05
    6    -382.7519842176      6.29E-06
    7    -382.7519844599      3.57E-06
    8    -382.7519844308      6.80E-07
    9    -382.7519845270      4.25E-07
   10    -382.7519845174      1.05E-07
   11    -382.7519845116      1.64E-08
   12    -382.7519845087      4.21E-09 Convergence criterion met
 ---------------------------------------
 SCF time:  CPU 128.48 s  wall 128.57 s
 SCF   energy in the final basis set = -382.7519845087
 Total energy in the final basis set = -382.7519845087

 --------------------------------------------------------------

                    Orbital Energies (a.u.)
 --------------------------------------------------------------

 Alpha MOs
 -- Occupied --
-19.133 -19.120 -10.293 -10.278 -10.228 -10.217 -10.205 -10.201
 -1.070  -1.050  -0.870  -0.793  -0.763  -0.651  -0.612  -0.564
 -0.517  -0.495  -0.480  -0.461  -0.454  -0.428  -0.423  -0.411
 -0.394  -0.338  -0.289  -0.287  -0.267
 -- Virtual --
 -0.083  -0.057  -0.023   0.001   0.008   0.015   0.027   0.030
  0.047   0.048   0.053   0.077   0.078   0.089   0.094   0.107
  0.112   0.115   0.117   0.119   0.124   0.130   0.133   0.134
  0.144   0.149   0.163   0.167   0.179   0.183   0.191   0.198
  0.206   0.213   0.227   0.237   0.244   0.247   0.259   0.261
  0.279   0.301   0.307   0.310   0.312   0.319   0.337   0.344
  0.373   0.386   0.392   0.403   0.460   0.466   0.478   0.487
  0.490   0.510   0.522   0.538   0.563   0.576   0.579   0.587
  0.600   0.613   0.632   0.649   0.657   0.681   0.685   0.721
  0.740   0.759   0.772   0.794   0.797   0.827   0.843   0.873
  0.882   0.898   0.921   0.927   1.022   1.042   1.061   1.078
  1.108   1.183   1.191   1.201   1.225   1.250   1.282   1.294
  1.302   1.331   1.343   1.420   1.423   1.455   1.477   1.526
  1.554   1.568   1.625   1.639   1.642   1.655   1.676   1.723
  1.724   1.756   1.782   1.820   1.859   1.859   1.878   1.884
  1.927   1.938   1.957   1.993   2.023   2.071   2.093   2.101
  2.192   2.236   2.303   2.359   2.387   2.414   2.443   2.464
  2.504   2.589   2.626   2.656   2.661   2.689   2.719   2.730
  2.749   2.777   2.794   2.822   2.834   2.881   2.897   2.917
  2.950   2.957   2.974   3.138   3.172   3.230   3.247   3.292
  3.315   3.334   3.389   3.440   3.475   3.540   3.572   3.671
  3.795   4.011   4.109   4.185   4.276   4.339   4.641   5.042
  5.056   5.200   5.211   5.715   5.743  23.710  23.833  23.864
 23.908  23.916  24.161  49.973  50.012
 --------------------------------------------------------------

          Ground-State Mulliken Net Atomic Charges

     Atom                 Charge (a.u.)
  ----------------------------------------
      1 O                    -0.274984
      2 C                    -0.055772
      3 C                    -0.456575
      4 C                     0.112733
      5 C                    -0.304799
      6 C                    -0.050661
      7 H                     0.212299
      8 H                     0.210698
      9 H                     0.242693
     10 H                     0.243100
     11 O                    -0.286677
     12 C                    -0.000153
     13 H                     0.202018
     14 H                     0.206081
  ----------------------------------------
  Sum of atomic charges =     0.000000

 -----------------------------------------------------------------
                    Cartesian Multipole Moments
 -----------------------------------------------------------------
    Charge (ESU x 10^10)
                 0.0000
    Dipole Moment (Debye)
         X       1.8482      Y       3.1154      Z       0.2172
       Tot       3.6289
    Quadrupole Moments (Debye-Ang)
        XX     -60.5806     XY       5.2771     YY     -42.6000
        XZ       0.1294     YZ      -0.3451     ZZ     -46.9010
    Octopole Moments (Debye-Ang^2)
       XXX      18.7674    XXY      26.9893    XYY      -7.4943
       YYY       3.8361    XXZ       0.8829    XYZ       0.0675
       YYZ       0.4970    XZZ       0.1467    YZZ      -5.4993
       ZZZ       0.0998
    Hexadecapole Moments (Debye-Ang^3)
      XXXX    -788.7008   XXXY      37.7155   XXYY    -197.0656
      XYYY      38.1740   YYYY    -397.4136   XXXZ       0.4219
      XXYZ      -0.5628   XYYZ       0.3506   YYYZ      -1.0352
      XXZZ    -119.9565   XYZZ       8.4976   YYZZ     -84.7339
      XZZZ      -0.2474   YZZZ      -0.0014   ZZZZ     -59.3909
 -----------------------------------------------------------------
 Calculating analytic gradient of the SCF energy
 Gradient of SCF Energy
            1           2           3           4           5           6
    1   0.0015457  -0.0042224  -0.0529208  -0.0173692   0.0285346  -0.0030542
    2  -0.0013898   0.0045413  -0.0154426  -0.0000065  -0.0141069   0.0521261
    3  -0.0000938  -0.0006402   0.0009839   0.0002643   0.0002636   0.0017091
            7           8           9          10          11          12
    1   0.0165470   0.0169567  -0.0049344  -0.0050289  -0.0108755   0.0301011
    2   0.0094190   0.0098163  -0.0190028  -0.0174865  -0.0036471  -0.0026190
    3  -0.0269098   0.0262286   0.0251392  -0.0268903  -0.0000305  -0.0001168
           13          14
    1  -0.0007864   0.0055067
    2   0.0002265  -0.0024280
    3  -0.0000497   0.0001423
 Max gradient component =       5.292E-02
 RMS gradient           =       1.721E-02
 Gradient time:  CPU 45.43 s  wall 45.44 s
 Geometry Optimization Parameters
   NAtoms,    NIC,     NZ,  NCons,   NDum,   NFix, NCnnct, MaxDiis
       14      98       0       0       0       0       0       0

 Cartesian Hessian Update
 Hessian Updated using BFGS Update


** GEOMETRY OPTIMIZATION IN DELOCALIZED INTERNAL COORDINATES **
   Searching for a Minimum

   Optimization Cycle:   5

                       Coordinates (Angstroms)
     ATOM                X               Y               Z
      1  O         2.1393215540   -1.4011303810   -0.0359986770
      2  C         1.2058685441   -0.6262125164   -0.0006035982
      3  C         1.4014349268    0.8556543383    0.0165777163
      4  C        -1.0227635394    1.3011229619   -0.0109926599
      5  C        -1.3415508513   -0.1409899592   -0.0029596357
      6  C        -0.2157638464   -1.0788348097    0.0376975444
      7  H         2.1846524025    1.1664808841    0.7372173522
      8  H         2.2196488664    1.1817098334   -0.6638044510
      9  H        -0.3955829680   -1.9716727491   -0.6047550298
     10  H        -0.3853405709   -1.8758806127    0.7819069825
     11  O        -2.5038188728   -0.5408740159   -0.0202923281
     12  C         0.2581563913    1.7457123132   -0.0026961539
     13  H         0.4451359233    2.8153863080   -0.0110672382
     14  H        -1.8492935975    1.9877202404   -0.0274332884
   Point Group: c1    Number of degrees of freedom:    36


   Energy is   -382.751984509

 Hessian Updated using BFGS Update

 36 Hessian modes will be used to form the next step
  Hessian Eigenvalues:
     0.011029    0.011397    0.011614    0.019023    0.019406    0.023613
     0.024194    0.027463    0.030760    0.044775    0.062788    0.139038
     0.139999    0.142507    0.146482    0.159979    0.160675    0.215105
     0.230702    0.236570    0.249975    0.250715    0.314384    0.323600
     0.330785    0.340905    0.341355    0.351237    0.362144    0.377682
     0.411274    0.444707    0.496689    0.535562    0.604506    0.950784

 Minimum Search - Taking Simple RFO Step
 Searching for Lamda that Minimizes Along All modes
 Value Taken    Lamda =  -0.03926680
 Calculated Step too Large.  Step scaled by  0.449802
 Step Taken.  Stepsize is  0.300000

                             Maximum     Tolerance    Cnvgd?
         Gradient           0.042000      0.000300      NO
         Displacement       0.204642      0.001200      NO
         Energy change     -0.020716      0.000001      NO


 New Cartesian Coordinates Obtained by Inverse Iteration

 Displacement from previous Coordinates is:  0.217408
 ----------------------------------------------------------------
             Standard Nuclear Orientation (Angstroms)
    I     Atom           X                Y                Z
 ----------------------------------------------------------------
    1      O       2.1453449098    -1.4053776380    -0.0357165451
    2      C       1.2138382176    -0.6317227105    -0.0002340687
    3      C       1.4176063235     0.8565011169     0.0166444960
    4      C      -1.0211145082     1.3020474027    -0.0112275867
    5      C      -1.3482206441    -0.1385211121    -0.0028861710
    6      C      -0.2120642190    -1.0941956452     0.0377328542
    7      H       2.1614723930     1.1475527044     0.7834527468
    8      H       2.1977412364     1.1620738650    -0.7097896110
    9      H      -0.3813563760    -1.9452455144    -0.6521100495
   10      H      -0.3686480501    -1.8479314788     0.8287146957
   11      O      -2.5050829424    -0.5339411548    -0.0205241110
   12      C       0.2528808517     1.7446291524    -0.0026143111
   13      H       0.4412747018     2.8141422952    -0.0108446402
   14      H      -1.8535675318     1.9881805525    -0.0278011629
 ----------------------------------------------------------------
 Molecular Point Group                 C1    NOp =  1
 Largest Abelian Subgroup              C1    NOp =  1
 Nuclear Repulsion Energy =   343.9263559094 hartrees
 There are       29 alpha and       29 beta electrons
 Applying Cartesian multipole field
    Component          Value
    ---------          -----
     (2,0,0)        1.00000E-11
     (0,2,0)        2.00000E-11
     (0,0,2)       -3.00000E-11
 Nucleus-field energy     =     0.0000000106 hartrees
 Requested basis set is 6-311++G(d,p)
 There are 78 shells and 218 basis functions
 A cutoff of  1.0D-11 yielded   2874 shell pairs
 There are     22890 function pairs (     24594 Cartesian)
 Smallest overlap matrix eigenvalue = 2.70E-06

 Q-Chem warning in module /home/taweetham/qchem/stvman/mkSTV.C, line 278:

 Overlap eigenvalue is smaller than square root of threshold

 Guess MOs from SCF MO coefficient file
 Reading MOs from coefficient file
 Reading MOs from coefficient file
 A restricted hybrid HF-DFT SCF calculation will be
 performed using Pulay DIIS extrapolation
 Exchange:     0.2000 Hartree-Fock + 0.0800 Slater + 0.7200 B88
 Correlation:  0.1900 VWN1RPA + 0.8100 LYP
 Using SG-1 standard quadrature grid
 SCF converges when DIIS error is below 1.0E-08
 Geometry optimization detected.  Setting ReadMinima to 0
 Setting SaveMinima to 0
 Inaccurate integrated density:
   Number of electrons =    58
   Numerical integral  =    58.064678660883
   Relative error      =     0.1115149326 %
 ---------------------------------------
  Cycle       Energy         DIIS Error
 ---------------------------------------
    1    -382.7784960673      7.56E-04
    2    -382.7671536218      1.91E-04
    3    -382.7670545130      2.50E-04
    4    -382.7673796665      7.75E-05
    5    -382.7674038714      1.54E-05
    6    -382.7674046420      7.18E-06
    7    -382.7674046923      2.99E-06
    8    -382.7674048528      7.60E-07
    9    -382.7674048677      3.29E-07
   10    -382.7674049064      5.71E-08
   11    -382.7674048973      1.61E-08
   12    -382.7674048967      2.78E-09 Convergence criterion met
 ---------------------------------------
 SCF time:  CPU 127.58 s  wall 127.81 s
 SCF   energy in the final basis set = -382.7674048967
 Total energy in the final basis set = -382.7674048967

 --------------------------------------------------------------

                    Orbital Energies (a.u.)
 --------------------------------------------------------------

 Alpha MOs
 -- Occupied --
-19.134 -19.123 -10.292 -10.279 -10.228 -10.216 -10.204 -10.201
 -1.072  -1.055  -0.867  -0.787  -0.762  -0.648  -0.605  -0.556
 -0.515  -0.493  -0.484  -0.458  -0.450  -0.433  -0.425  -0.409
 -0.399  -0.347  -0.293  -0.289  -0.268
 -- Virtual --
 -0.083  -0.057  -0.022   0.002   0.009   0.015   0.027   0.030
  0.047   0.049   0.053   0.077   0.078   0.090   0.096   0.107
  0.112   0.115   0.116   0.120   0.123   0.130   0.132   0.134
  0.144   0.150   0.163   0.166   0.178   0.182   0.190   0.199
  0.208   0.216   0.225   0.235   0.245   0.246   0.257   0.260
  0.277   0.300   0.307   0.310   0.314   0.322   0.340   0.345
  0.373   0.386   0.392   0.402   0.447   0.472   0.478   0.487
  0.491   0.505   0.520   0.539   0.550   0.567   0.576   0.577
  0.590   0.615   0.630   0.648   0.650   0.679   0.682   0.716
  0.738   0.761   0.769   0.794   0.797   0.825   0.842   0.874
  0.881   0.897   0.919   0.929   1.022   1.044   1.066   1.078
  1.107   1.180   1.190   1.200   1.222   1.249   1.285   1.312
  1.317   1.338   1.357   1.410   1.420   1.448   1.479   1.525
  1.554   1.578   1.629   1.632   1.641   1.662   1.669   1.716
  1.722   1.768   1.781   1.820   1.828   1.854   1.859   1.891
  1.909   1.932   1.964   2.005   2.026   2.075   2.094   2.128
  2.197   2.252   2.304   2.354   2.371   2.399   2.446   2.475
  2.510   2.580   2.613   2.644   2.647   2.674   2.689   2.712
  2.723   2.777   2.781   2.821   2.824   2.879   2.895   2.907
  2.938   2.956   2.964   3.129   3.166   3.216   3.265   3.290
  3.310   3.332   3.477   3.481   3.505   3.532   3.575   3.672
  3.788   4.002   4.102   4.170   4.234   4.269   4.628   5.040
  5.054   5.197   5.209   5.709   5.742  23.704  23.828  23.857
 23.890  23.909  24.182  49.970  50.012
 --------------------------------------------------------------

          Ground-State Mulliken Net Atomic Charges

     Atom                 Charge (a.u.)
  ----------------------------------------
      1 O                    -0.266187
      2 C                     0.019898
      3 C                    -0.543517
      4 C                     0.083982
      5 C                    -0.255416
      6 C                    -0.126603
      7 H                     0.209622
      8 H                     0.208575
      9 H                     0.239694
     10 H                     0.239693
     11 O                    -0.276151
     12 C                     0.052166
     13 H                     0.207869
     14 H                     0.206374
  ----------------------------------------
  Sum of atomic charges =     0.000000

 -----------------------------------------------------------------
                    Cartesian Multipole Moments
 -----------------------------------------------------------------
    Charge (ESU x 10^10)
                 0.0000
    Dipole Moment (Debye)
         X       1.6864      Y       3.1379      Z       0.2043
       Tot       3.5682
    Quadrupole Moments (Debye-Ang)
        XX     -60.6487     XY       4.8840     YY     -43.2229
        XZ       0.1232     YZ      -0.3127     ZZ     -46.4453
    Octopole Moments (Debye-Ang^2)
       XXX      16.3068    XXY      25.9510    XYY      -7.7864
       YYY       4.9692    XXZ       0.8191    XYZ       0.0155
       YYZ       0.3759    XZZ       0.3104    YZZ      -5.5454
       ZZZ       0.1345
    Hexadecapole Moments (Debye-Ang^3)
      XXXX    -792.6040   XXXY      36.8588   XXYY    -198.5666
      XYYY      37.7636   YYYY    -402.2242   XXXZ       0.2244
      XXYZ      -0.6149   XYYZ       0.3659   YYYZ      -0.7715
      XXZZ    -119.3361   XYZZ       9.3057   YYZZ     -84.1253
      XZZZ      -0.2687   YZZZ      -0.0139   ZZZZ     -59.5424
 -----------------------------------------------------------------
 Calculating analytic gradient of the SCF energy
 Gradient of SCF Energy
            1           2           3           4           5           6
    1   0.0004978  -0.0008995  -0.0424891  -0.0092814   0.0148995   0.0010269
    2  -0.0005200   0.0013267  -0.0145880   0.0002767  -0.0107437   0.0435606
    3   0.0000226  -0.0004524   0.0002612   0.0002307   0.0000442   0.0001799
            7           8           9          10          11          12
    1   0.0144041   0.0142749  -0.0038590  -0.0041347  -0.0051686   0.0182911
    2   0.0076821   0.0077878  -0.0156275  -0.0156686  -0.0015374  -0.0008385
    3  -0.0183881   0.0183250   0.0180517  -0.0182808   0.0000688  -0.0001217
           13          14
    1  -0.0006109   0.0030489
    2   0.0000978  -0.0012081
    3  -0.0000226   0.0000815
 Max gradient component =       4.356E-02
 RMS gradient           =       1.301E-02
 Gradient time:  CPU 45.22 s  wall 45.24 s
 Geometry Optimization Parameters
   NAtoms,    NIC,     NZ,  NCons,   NDum,   NFix, NCnnct, MaxDiis
       14      98       0       0       0       0       0       0

 Cartesian Hessian Update
 Hessian Updated using BFGS Update


** GEOMETRY OPTIMIZATION IN DELOCALIZED INTERNAL COORDINATES **
   Searching for a Minimum

   Optimization Cycle:   6

                       Coordinates (Angstroms)
     ATOM                X               Y               Z
      1  O         2.1453449098   -1.4053776380   -0.0357165451
      2  C         1.2138382176   -0.6317227105   -0.0002340687
      3  C         1.4176063235    0.8565011169    0.0166444960
      4  C        -1.0211145082    1.3020474027   -0.0112275867
      5  C        -1.3482206441   -0.1385211121   -0.0028861710
      6  C        -0.2120642190   -1.0941956452    0.0377328542
      7  H         2.1614723930    1.1475527044    0.7834527468
      8  H         2.1977412364    1.1620738650   -0.7097896110
      9  H        -0.3813563760   -1.9452455144   -0.6521100495
     10  H        -0.3686480501   -1.8479314788    0.8287146957
     11  O        -2.5050829424   -0.5339411548   -0.0205241110
     12  C         0.2528808517    1.7446291524   -0.0026143111
     13  H         0.4412747018    2.8141422952   -0.0108446402
     14  H        -1.8535675318    1.9881805525   -0.0278011629
   Point Group: c1    Number of degrees of freedom:    36


   Energy is   -382.767404897

 Hessian Updated using BFGS Update

 36 Hessian modes will be used to form the next step
  Hessian Eigenvalues:
     0.011029    0.011396    0.011614    0.019022    0.019406    0.023612
     0.024194    0.027463    0.030763    0.044986    0.062819    0.138886
     0.139993    0.142507    0.146483    0.160031    0.160748    0.215148
     0.231590    0.236705    0.249975    0.250716    0.314355    0.323286
     0.331646    0.340919    0.341512    0.351237    0.362101    0.377692
     0.411016    0.444382    0.498549    0.536004    0.609025    0.950786

 Minimum Search - Taking Simple RFO Step
 Searching for Lamda that Minimizes Along All modes
 Value Taken    Lamda =  -0.02574013
 Calculated Step too Large.  Step scaled by  0.503720
 Step Taken.  Stepsize is  0.300000

                             Maximum     Tolerance    Cnvgd?
         Gradient           0.030404      0.000300      NO
         Displacement       0.202375      0.001200      NO
         Energy change     -0.015420      0.000001      NO


 New Cartesian Coordinates Obtained by Inverse Iteration

 Displacement from previous Coordinates is:  0.209649
 ----------------------------------------------------------------
             Standard Nuclear Orientation (Angstroms)
    I     Atom           X                Y                Z
 ----------------------------------------------------------------
    1      O       2.1495207488    -1.4074046954    -0.0362199924
    2      C       1.2188907540    -0.6350937206     0.0000055823
    3      C       1.4348125941     0.8590573018     0.0169886954
    4      C      -1.0185587466     1.3010383939    -0.0114410842
    5      C      -1.3515261412    -0.1371626274    -0.0027164861
    6      C      -0.2099377068    -1.1118493858     0.0381866245
    7      H       2.1361811237     1.1284799214     0.8264481194
    8      H       2.1743671706     1.1431709929    -0.7525579685
    9      H      -0.3685150588    -1.9187326014    -0.6966930263
   10      H      -0.3532384323    -1.8171696827     0.8727255594
   11      O      -2.5059288931    -0.5287930575    -0.0209367527
   12      C       0.2505635508     1.7432627807    -0.0022950653
   13      H       0.4388207728     2.8129880941    -0.0104301075
   14      H      -1.8553473738     1.9864001214    -0.0282675626
 ----------------------------------------------------------------
 Molecular Point Group                 C1    NOp =  1
 Largest Abelian Subgroup              C1    NOp =  1
 Nuclear Repulsion Energy =   343.3802121553 hartrees
 There are       29 alpha and       29 beta electrons
 Applying Cartesian multipole field
    Component          Value
    ---------          -----
     (2,0,0)        1.00000E-11
     (0,2,0)        2.00000E-11
     (0,0,2)       -3.00000E-11
 Nucleus-field energy     =     0.0000000106 hartrees
 Requested basis set is 6-311++G(d,p)
 There are 78 shells and 218 basis functions
 A cutoff of  1.0D-11 yielded   2877 shell pairs
 There are     22908 function pairs (     24612 Cartesian)
 Smallest overlap matrix eigenvalue = 2.77E-06

 Q-Chem warning in module /home/taweetham/qchem/stvman/mkSTV.C, line 278:

 Overlap eigenvalue is smaller than square root of threshold

 Guess MOs from SCF MO coefficient file
 Reading MOs from coefficient file
 Reading MOs from coefficient file
 A restricted hybrid HF-DFT SCF calculation will be
 performed using Pulay DIIS extrapolation
 Exchange:     0.2000 Hartree-Fock + 0.0800 Slater + 0.7200 B88
 Correlation:  0.1900 VWN1RPA + 0.8100 LYP
 Using SG-1 standard quadrature grid
 SCF converges when DIIS error is below 1.0E-08
 Geometry optimization detected.  Setting ReadMinima to 0
 Setting SaveMinima to 0
 ---------------------------------------
  Cycle       Energy         DIIS Error
 ---------------------------------------
    1    -382.7868281185      6.42E-04
    2    -382.7780619563      1.48E-04
    3    -382.7779613887      2.18E-04
    4    -382.7782007659      6.29E-05
    5    -382.7782164761      1.29E-05
    6    -382.7782169980      6.90E-06
    7    -382.7782170863      2.06E-06
    8    -382.7782171543      6.76E-07
    9    -382.7782171559      2.52E-07
   10    -382.7782171887      4.35E-08
   11    -382.7782171829      1.39E-08
   12    -382.7782171821      1.75E-09 Convergence criterion met
 ---------------------------------------
 SCF time:  CPU 126.67 s  wall 126.93 s
 SCF   energy in the final basis set = -382.7782171821
 Total energy in the final basis set = -382.7782171821

 --------------------------------------------------------------

                    Orbital Energies (a.u.)
 --------------------------------------------------------------

 Alpha MOs
 -- Occupied --
-19.135 -19.125 -10.292 -10.280 -10.227 -10.215 -10.203 -10.202
 -1.073  -1.058  -0.864  -0.783  -0.760  -0.646  -0.600  -0.549
 -0.514  -0.492  -0.489  -0.456  -0.445  -0.440  -0.424  -0.406
 -0.403  -0.354  -0.296  -0.288  -0.268
 -- Virtual --
 -0.084  -0.056  -0.021   0.002   0.010   0.015   0.027   0.031
  0.046   0.049   0.054   0.076   0.079   0.091   0.097   0.106
  0.112   0.115   0.116   0.119   0.125   0.129   0.132   0.135
  0.144   0.150   0.162   0.166   0.177   0.181   0.189   0.200
  0.209   0.220   0.223   0.233   0.243   0.247   0.253   0.260
  0.278   0.300   0.306   0.309   0.314   0.327   0.341   0.346
  0.373   0.384   0.392   0.398   0.433   0.477   0.479   0.486
  0.494   0.502   0.511   0.539   0.540   0.555   0.574   0.578
  0.591   0.618   0.631   0.645   0.649   0.677   0.682   0.715
  0.733   0.763   0.765   0.793   0.798   0.826   0.842   0.875
  0.879   0.894   0.917   0.934   1.022   1.048   1.068   1.084
  1.105   1.178   1.190   1.200   1.220   1.247   1.284   1.326
  1.330   1.345   1.372   1.406   1.418   1.446   1.480   1.524
  1.555   1.585   1.623   1.631   1.639   1.661   1.669   1.692
  1.721   1.739   1.788   1.801   1.808   1.851   1.865   1.903
  1.917   1.919   1.968   2.015   2.033   2.082   2.096   2.147
  2.208   2.263   2.310   2.336   2.350   2.402   2.456   2.484
  2.515   2.571   2.604   2.616   2.623   2.667   2.679   2.685
  2.723   2.780   2.786   2.821   2.824   2.879   2.894   2.901
  2.933   2.956   2.961   3.122   3.163   3.203   3.242   3.291
  3.313   3.337   3.480   3.522   3.574   3.578   3.605   3.670
  3.779   3.991   4.086   4.133   4.177   4.231   4.617   5.039
  5.051   5.195   5.208   5.702   5.742  23.697  23.822  23.850
 23.879  23.907  24.197  49.967  50.012
 --------------------------------------------------------------

          Ground-State Mulliken Net Atomic Charges

     Atom                 Charge (a.u.)
  ----------------------------------------
      1 O                    -0.259953
      2 C                     0.092932
      3 C                    -0.615899
      4 C                     0.046304
      5 C                    -0.202788
      6 C                    -0.189465
      7 H                     0.204493
      8 H                     0.203484
      9 H                     0.232669
     10 H                     0.233053
     11 O                    -0.269531
     12 C                     0.106282
     13 H                     0.211442
     14 H                     0.206978
  ----------------------------------------
  Sum of atomic charges =     0.000000

 -----------------------------------------------------------------
                    Cartesian Multipole Moments
 -----------------------------------------------------------------
    Charge (ESU x 10^10)
                 0.0000
    Dipole Moment (Debye)
         X       1.5790      Y       3.1606      Z       0.1960
       Tot       3.5385
    Quadrupole Moments (Debye-Ang)
        XX     -60.7893     XY       4.5594     YY     -43.7702
        XZ       0.1200     YZ      -0.2849     ZZ     -46.0031
    Octopole Moments (Debye-Ang^2)
       XXX      14.2883    XXY      25.1294    XYY      -8.0229
       YYY       6.0043    XXZ       0.7738    XYZ      -0.0371
       YYZ       0.2626    XZZ       0.4988    YZZ      -5.5842
       ZZZ       0.1793
    Hexadecapole Moments (Debye-Ang^3)
      XXXX    -796.3733   XXXY      35.6784   XXYY    -199.8342
      XYYY      37.0672   YYYY    -406.4018   XXXZ       0.0694
      XXYZ      -0.6927   XYYZ       0.3956   YYYZ      -0.5490
      XXZZ    -118.7533   XYZZ       9.9360   YYZZ     -83.5376
      XZZZ      -0.2670   YZZZ      -0.0584   ZZZZ     -59.6482
 -----------------------------------------------------------------
 Calculating analytic gradient of the SCF energy
 Gradient of SCF Energy
            1           2           3           4           5           6
    1  -0.0002439   0.0007733  -0.0293368  -0.0042322   0.0066652   0.0025029
    2   0.0001155  -0.0003371  -0.0112809   0.0002473  -0.0067695   0.0310281
    3   0.0001216  -0.0002235  -0.0001978   0.0001563  -0.0000259  -0.0007039
            7           8           9          10          11          12
    1   0.0106105   0.0102590  -0.0026611  -0.0029310  -0.0021620   0.0096987
    2   0.0054675   0.0054279  -0.0111073  -0.0118258  -0.0005590   0.0000661
    3  -0.0111799   0.0114276   0.0115911  -0.0110262   0.0001159  -0.0000939
           13          14
    1  -0.0003642   0.0014218
    2   0.0000039  -0.0004767
    3   0.0000017   0.0000368
 Max gradient component =       3.103E-02
 RMS gradient           =       8.777E-03
 Gradient time:  CPU 45.36 s  wall 45.37 s
 Geometry Optimization Parameters
   NAtoms,    NIC,     NZ,  NCons,   NDum,   NFix, NCnnct, MaxDiis
       14      98       0       0       0       0       0       0

 Cartesian Hessian Update
 Hessian Updated using BFGS Update


** GEOMETRY OPTIMIZATION IN DELOCALIZED INTERNAL COORDINATES **
   Searching for a Minimum

   Optimization Cycle:   7

                       Coordinates (Angstroms)
     ATOM                X               Y               Z
      1  O         2.1495207488   -1.4074046954   -0.0362199924
      2  C         1.2188907540   -0.6350937206    0.0000055823
      3  C         1.4348125941    0.8590573018    0.0169886954
      4  C        -1.0185587466    1.3010383939   -0.0114410842
      5  C        -1.3515261412   -0.1371626274   -0.0027164861
      6  C        -0.2099377068   -1.1118493858    0.0381866245
      7  H         2.1361811237    1.1284799214    0.8264481194
      8  H         2.1743671706    1.1431709929   -0.7525579685
      9  H        -0.3685150588   -1.9187326014   -0.6966930263
     10  H        -0.3532384323   -1.8171696827    0.8727255594
     11  O        -2.5059288931   -0.5287930575   -0.0209367527
     12  C         0.2505635508    1.7432627807   -0.0022950653
     13  H         0.4388207728    2.8129880941   -0.0104301075
     14  H        -1.8553473738    1.9864001214   -0.0282675626
   Point Group: c1    Number of degrees of freedom:    36


   Energy is   -382.778217182

 Hessian Updated using BFGS Update

 36 Hessian modes will be used to form the next step
  Hessian Eigenvalues:
     0.011029    0.011396    0.011614    0.019021    0.019405    0.023610
     0.024194    0.027463    0.030768    0.045821    0.062846    0.138744
     0.139984    0.142508    0.146483    0.160044    0.160800    0.215178
     0.231810    0.236726    0.249974    0.250717    0.314613    0.323186
     0.331920    0.340914    0.341643    0.351236    0.362098    0.377703
     0.411038    0.444283    0.499701    0.536369    0.610159    0.950784

 Minimum Search - Taking Simple RFO Step
 Searching for Lamda that Minimizes Along All modes
 Value Taken    Lamda =  -0.01357787
 Calculated Step too Large.  Step scaled by  0.631390
 Step Taken.  Stepsize is  0.300000

                             Maximum     Tolerance    Cnvgd?
         Gradient           0.019957      0.000300      NO
         Displacement       0.201351      0.001200      NO
         Energy change     -0.010812      0.000001      NO


 New Cartesian Coordinates Obtained by Inverse Iteration

 Displacement from previous Coordinates is:  0.204794
 ----------------------------------------------------------------
             Standard Nuclear Orientation (Angstroms)
    I     Atom           X                Y                Z
 ----------------------------------------------------------------
    1      O       2.1521520900    -1.4077159887    -0.0385926206
    2      C       1.2214866931    -0.6367216095    -0.0001405676
    3      C       1.4523967295     0.8627926516     0.0178636730
    4      C      -1.0150376893     1.2985396918    -0.0117717269
    5      C      -1.3522397582    -0.1370372755    -0.0024502516
    6      C      -0.2089429169    -1.1310146124     0.0395677756
    7      H       2.1089991121     1.1086449027     0.8666542045
    8      H       2.1495501551     1.1244228639    -0.7920464381
    9      H      -0.3564860168    -1.8917141627    -0.7382642970
   10      H      -0.3385239776    -1.7836030826     0.9145580914
   11      O      -2.5058333583    -0.5248754900    -0.0218821406
   12      C       0.2504964598     1.7416783361    -0.0016401265
   13      H       0.4371184153     2.8119727253    -0.0097981801
   14      H      -1.8550315758     1.9828228854    -0.0292608601
 ----------------------------------------------------------------
 Molecular Point Group                 C1    NOp =  1
 Largest Abelian Subgroup              C1    NOp =  1
 Nuclear Repulsion Energy =   342.9465912583 hartrees
 There are       29 alpha and       29 beta electrons
 Applying Cartesian multipole field
    Component          Value
    ---------          -----
     (2,0,0)        1.00000E-11
     (0,2,0)        2.00000E-11
     (0,0,2)       -3.00000E-11
 Nucleus-field energy     =     0.0000000106 hartrees
 Requested basis set is 6-311++G(d,p)
 There are 78 shells and 218 basis functions
 A cutoff of  1.0D-11 yielded   2880 shell pairs
 There are     22921 function pairs (     24626 Cartesian)
 Smallest overlap matrix eigenvalue = 2.88E-06

 Q-Chem warning in module /home/taweetham/qchem/stvman/mkSTV.C, line 278:

 Overlap eigenvalue is smaller than square root of threshold

 Guess MOs from SCF MO coefficient file
 Reading MOs from coefficient file
 Reading MOs from coefficient file
 A restricted hybrid HF-DFT SCF calculation will be
 performed using Pulay DIIS extrapolation
 Exchange:     0.2000 Hartree-Fock + 0.0800 Slater + 0.7200 B88
 Correlation:  0.1900 VWN1RPA + 0.8100 LYP
 Using SG-1 standard quadrature grid
 SCF converges when DIIS error is below 1.0E-08
 Geometry optimization detected.  Setting ReadMinima to 0
 Setting SaveMinima to 0
 ---------------------------------------
  Cycle       Energy         DIIS Error
 ---------------------------------------
    1    -382.7891579144      5.77E-04
    2    -382.7845759750      1.10E-04
    3    -382.7845046471      1.73E-04
    4    -382.7846529246      4.20E-05
    5    -382.7846597122      1.18E-05
    6    -382.7846602170      5.64E-06
    7    -382.7846603714      1.42E-06
    8    -382.7846603828      6.22E-07
    9    -382.7846604121      1.85E-07
   10    -382.7846604373      3.17E-08
   11    -382.7846604341      1.08E-08
   12    -382.7846604332      1.22E-09 Convergence criterion met
 ---------------------------------------
 SCF time:  CPU 125.70 s  wall 125.79 s
 SCF   energy in the final basis set = -382.7846604332
 Total energy in the final basis set = -382.7846604332

 --------------------------------------------------------------

                    Orbital Energies (a.u.)
 --------------------------------------------------------------

 Alpha MOs
 -- Occupied --
-19.136 -19.126 -10.291 -10.280 -10.227 -10.215 -10.203 -10.203
 -1.074  -1.060  -0.862  -0.780  -0.759  -0.644  -0.595  -0.542
 -0.512  -0.496  -0.490  -0.454  -0.448  -0.442  -0.420  -0.407
 -0.403  -0.360  -0.299  -0.287  -0.267
 -- Virtual --
 -0.084  -0.055  -0.021   0.002   0.010   0.015   0.027   0.032
  0.045   0.049   0.054   0.075   0.079   0.091   0.097   0.104
  0.112   0.115   0.116   0.119   0.126   0.130   0.131   0.135
  0.145   0.150   0.162   0.165   0.177   0.180   0.188   0.202
  0.210   0.219   0.228   0.232   0.240   0.249   0.249   0.259
  0.279   0.299   0.305   0.309   0.313   0.330   0.342   0.345
  0.373   0.380   0.391   0.394   0.425   0.475   0.484   0.488
  0.497   0.501   0.502   0.536   0.540   0.553   0.573   0.579
  0.592   0.622   0.632   0.643   0.649   0.676   0.683   0.713
  0.728   0.760   0.763   0.792   0.798   0.828   0.840   0.875
  0.878   0.891   0.916   0.939   1.022   1.054   1.067   1.091
  1.104   1.176   1.190   1.201   1.219   1.245   1.284   1.334
  1.343   1.351   1.385   1.405   1.415   1.447   1.480   1.524
  1.556   1.590   1.617   1.623   1.637   1.644   1.657   1.675
  1.715   1.719   1.780   1.804   1.816   1.845   1.868   1.896
  1.910   1.929   1.969   2.022   2.043   2.087   2.098   2.150
  2.210   2.259   2.313   2.317   2.335   2.418   2.473   2.490
  2.516   2.549   2.563   2.586   2.633   2.642   2.682   2.688
  2.723   2.788   2.800   2.825   2.828   2.880   2.892   2.897
  2.930   2.956   2.967   3.116   3.164   3.191   3.217   3.275
  3.324   3.340   3.479   3.516   3.578   3.666   3.670   3.707
  3.767   3.966   4.055   4.074   4.138   4.224   4.606   5.038
  5.049   5.193   5.207   5.696   5.743  23.691  23.816  23.845
 23.872  23.906  24.206  49.964  50.012
 --------------------------------------------------------------

          Ground-State Mulliken Net Atomic Charges

     Atom                 Charge (a.u.)
  ----------------------------------------
      1 O                    -0.255257
      2 C                     0.150196
      3 C                    -0.666128
      4 C                     0.010534
      5 C                    -0.155295
      6 C                    -0.236906
      7 H                     0.199387
      8 H                     0.198094
      9 H                     0.225053
     10 H                     0.226340
     11 O                    -0.265349
     12 C                     0.148447
     13 H                     0.212993
     14 H                     0.207890
  ----------------------------------------
  Sum of atomic charges =     0.000000

 -----------------------------------------------------------------
                    Cartesian Multipole Moments
 -----------------------------------------------------------------
    Charge (ESU x 10^10)
                 0.0000
    Dipole Moment (Debye)
         X       1.5046      Y       3.1806      Z       0.1945
       Tot       3.5239
    Quadrupole Moments (Debye-Ang)
        XX     -60.9793     XY       4.2939     YY     -44.2661
        XZ       0.1234     YZ      -0.2660     ZZ     -45.5772
    Octopole Moments (Debye-Ang^2)
       XXX      12.5320    XXY      24.4655    XYY      -8.2365
       YYY       6.9550    XXZ       0.7686    XYZ      -0.0960
       YYZ       0.1667    XZZ       0.6836    YZZ      -5.6143
       ZZZ       0.2463
    Hexadecapole Moments (Debye-Ang^3)
      XXXX    -799.7020   XXXY      34.3026   XXYY    -200.9041
      XYYY      36.1633   YYYY    -410.0940   XXXZ      -0.0044
      XXYZ      -0.8229   XYYZ       0.4589   YYYZ      -0.4063
      XXZZ    -118.1993   XYZZ      10.4119   YYZZ     -83.0064
      XZZZ      -0.2242   YZZZ      -0.1539   ZZZZ     -59.7164
 -----------------------------------------------------------------
 Calculating analytic gradient of the SCF energy
 Gradient of SCF Energy
            1           2           3           4           5           6
    1  -0.0005731   0.0009984  -0.0145076  -0.0013026   0.0017566   0.0022048
    2   0.0004203  -0.0006710  -0.0063859   0.0000417  -0.0027959   0.0158018
    3   0.0002093  -0.0000282  -0.0003229   0.0000481  -0.0000061  -0.0008522
            7           8           9          10          11          12
    1   0.0056554   0.0053201  -0.0013686  -0.0015377  -0.0004698   0.0035276
    2   0.0029171   0.0028593  -0.0057566  -0.0064875  -0.0001281   0.0003173
    3  -0.0052298   0.0054593   0.0056913  -0.0050784   0.0001284  -0.0000456
           13          14
    1  -0.0001073   0.0004038
    2  -0.0000442  -0.0000882
    3   0.0000226   0.0000041
 Max gradient component =       1.580E-02
 RMS gradient           =       4.381E-03
 Gradient time:  CPU 45.12 s  wall 45.13 s
 Geometry Optimization Parameters
   NAtoms,    NIC,     NZ,  NCons,   NDum,   NFix, NCnnct, MaxDiis
       14      98       0       0       0       0       0       0

 Cartesian Hessian Update
 Hessian Updated using BFGS Update


** GEOMETRY OPTIMIZATION IN DELOCALIZED INTERNAL COORDINATES **
   Searching for a Minimum

   Optimization Cycle:   8

                       Coordinates (Angstroms)
     ATOM                X               Y               Z
      1  O         2.1521520900   -1.4077159887   -0.0385926206
      2  C         1.2214866931   -0.6367216095   -0.0001405676
      3  C         1.4523967295    0.8627926516    0.0178636730
      4  C        -1.0150376893    1.2985396918   -0.0117717269
      5  C        -1.3522397582   -0.1370372755   -0.0024502516
      6  C        -0.2089429169   -1.1310146124    0.0395677756
      7  H         2.1089991121    1.1086449027    0.8666542045
      8  H         2.1495501551    1.1244228639   -0.7920464381
      9  H        -0.3564860168   -1.8917141627   -0.7382642970
     10  H        -0.3385239776   -1.7836030826    0.9145580914
     11  O        -2.5058333583   -0.5248754900   -0.0218821406
     12  C         0.2504964598    1.7416783361   -0.0016401265
     13  H         0.4371184153    2.8119727253   -0.0097981801
     14  H        -1.8550315758    1.9828228854   -0.0292608601
   Point Group: c1    Number of degrees of freedom:    36


   Energy is   -382.784660433

 Hessian Updated using BFGS Update

 36 Hessian modes will be used to form the next step
  Hessian Eigenvalues:
     0.011029    0.011396    0.011612    0.019019    0.019405    0.023605
     0.024194    0.027463    0.030768    0.046577    0.062862    0.138620
     0.139979    0.142508    0.146483    0.160045    0.160835    0.215200
     0.231801    0.236683    0.249973    0.250723    0.314874    0.323164
     0.331967    0.340906    0.341727    0.351236    0.362121    0.377714
     0.411237    0.444392    0.500316    0.536521    0.610416    0.950715

 Minimum Search - Taking Simple RFO Step
 Searching for Lamda that Minimizes Along All modes
 Value Taken    Lamda =  -0.00402355
 Step Taken.  Stepsize is  0.282262

                             Maximum     Tolerance    Cnvgd?
         Gradient           0.010162      0.000300      NO
         Displacement       0.188905      0.001200      NO
         Energy change     -0.006443      0.000001      NO


 New Cartesian Coordinates Obtained by Inverse Iteration

 Displacement from previous Coordinates is:  0.191810
 ----------------------------------------------------------------
             Standard Nuclear Orientation (Angstroms)
    I     Atom           X                Y                Z
 ----------------------------------------------------------------
    1      O       2.1536036343    -1.4068088139    -0.0470353995
    2      C       1.2222093438    -0.6370674251    -0.0017324180
    3      C       1.4686235623     0.8670216089     0.0198582305
    4      C      -1.0107619193     1.2951456503    -0.0130853801
    5      C      -1.3509646358    -0.1382165441    -0.0024401059
    6      C      -0.2087091988    -1.1496066810     0.0428418974
    7      H       2.0812171008     1.0880410629     0.9035002400
    8      H       2.1254346133     1.1068070808    -0.8251468231
    9      H      -0.3459063727    -1.8662544968    -0.7727849746
   10      H      -0.3243767645    -1.7482466827     0.9539147698
   11      O      -2.5050344491    -0.5222611383    -0.0239960372
   12      C       0.2521006263     1.7401641073    -0.0005554190
   13      H       0.4356124212     2.8113419386    -0.0084902641
   14      H      -1.8529435998     1.9781321684    -0.0320517809
 ----------------------------------------------------------------
 Molecular Point Group                 C1    NOp =  1
 Largest Abelian Subgroup              C1    NOp =  1
 Nuclear Repulsion Energy =   342.6261662227 hartrees
 There are       29 alpha and       29 beta electrons
 Applying Cartesian multipole field
    Component          Value
    ---------          -----
     (2,0,0)        1.00000E-11
     (0,2,0)        2.00000E-11
     (0,0,2)       -3.00000E-11
 Nucleus-field energy     =     0.0000000105 hartrees
 Requested basis set is 6-311++G(d,p)
 There are 78 shells and 218 basis functions
 A cutoff of  1.0D-11 yielded   2882 shell pairs
 There are     22927 function pairs (     24632 Cartesian)
 Smallest overlap matrix eigenvalue = 3.03E-06

 Q-Chem warning in module /home/taweetham/qchem/stvman/mkSTV.C, line 278:

 Overlap eigenvalue is smaller than square root of threshold

 Guess MOs from SCF MO coefficient file
 Reading MOs from coefficient file
 Reading MOs from coefficient file
 A restricted hybrid HF-DFT SCF calculation will be
 performed using Pulay DIIS extrapolation
 Exchange:     0.2000 Hartree-Fock + 0.0800 Slater + 0.7200 B88
 Correlation:  0.1900 VWN1RPA + 0.8100 LYP
 Using SG-1 standard quadrature grid
 SCF converges when DIIS error is below 1.0E-08
 Geometry optimization detected.  Setting ReadMinima to 0
 Setting SaveMinima to 0
 ---------------------------------------
  Cycle       Energy         DIIS Error
 ---------------------------------------
    1    -382.7857612669      5.10E-04
    2    -382.7867718561      7.96E-05
    3    -382.7867398992      1.18E-04
    4    -382.7868111349      2.61E-05
    5    -382.7868139170      9.52E-06
    6    -382.7868145208      3.21E-06
    7    -382.7868144779      9.66E-07
    8    -382.7868144794      2.48E-07
    9    -382.7868144546      1.80E-07
   10    -382.7868144671      2.63E-08
   11    -382.7868144703      7.55E-09 Convergence criterion met
 ---------------------------------------
 SCF time:  CPU 117.22 s  wall 118.58 s
 SCF   energy in the final basis set = -382.7868144703
 Total energy in the final basis set = -382.7868144703

 --------------------------------------------------------------

                    Orbital Energies (a.u.)
 --------------------------------------------------------------

 Alpha MOs
 -- Occupied --
-19.136 -19.127 -10.290 -10.280 -10.227 -10.215 -10.204 -10.203
 -1.074  -1.061  -0.860  -0.778  -0.758  -0.643  -0.591  -0.537
 -0.511  -0.501  -0.489  -0.456  -0.452  -0.439  -0.416  -0.408
 -0.401  -0.364  -0.301  -0.286  -0.266
 -- Virtual --
 -0.084  -0.054  -0.021   0.002   0.011   0.015   0.027   0.032
  0.045   0.049   0.053   0.075   0.080   0.092   0.097   0.101
  0.112   0.114   0.115   0.119   0.125   0.130   0.131   0.135
  0.146   0.149   0.162   0.165   0.176   0.179   0.187   0.204
  0.210   0.217   0.230   0.236   0.237   0.245   0.249   0.258
  0.280   0.299   0.305   0.308   0.313   0.330   0.339   0.344
  0.370   0.376   0.390   0.395   0.422   0.474   0.484   0.493
  0.497   0.501   0.505   0.537   0.541   0.554   0.571   0.581
  0.593   0.626   0.633   0.642   0.650   0.677   0.684   0.706
  0.725   0.754   0.764   0.791   0.796   0.829   0.837   0.874
  0.877   0.889   0.915   0.943   1.022   1.061   1.066   1.096
  1.103   1.174   1.190   1.203   1.218   1.243   1.283   1.339
  1.355   1.358   1.395   1.408   1.414   1.452   1.479   1.524
  1.554   1.590   1.594   1.604   1.613   1.639   1.657   1.680
  1.707   1.716   1.785   1.809   1.825   1.839   1.869   1.879
  1.916   1.932   1.964   2.026   2.054   2.088   2.101   2.145
  2.191   2.245   2.293   2.323   2.334   2.432   2.491   2.494
  2.507   2.524   2.547   2.563   2.611   2.655   2.682   2.688
  2.722   2.793   2.814   2.826   2.838   2.882   2.891   2.897
  2.927   2.956   2.979   3.109   3.163   3.180   3.197   3.262
  3.330   3.341   3.477   3.511   3.579   3.659   3.745   3.750
  3.790   3.921   4.025   4.030   4.128   4.223   4.595   5.038
  5.047   5.191   5.207   5.691   5.743  23.686  23.810  23.841
 23.866  23.904  24.213  49.962  50.012
 --------------------------------------------------------------

          Ground-State Mulliken Net Atomic Charges

     Atom                 Charge (a.u.)
  ----------------------------------------
      1 O                    -0.251478
      2 C                     0.179394
      3 C                    -0.685740
      4 C                    -0.012283
      5 C                    -0.123576
      6 C                    -0.262059
      7 H                     0.195588
      8 H                     0.193931
      9 H                     0.219074
     10 H                     0.221397
     11 O                    -0.262689
     12 C                     0.166389
     13 H                     0.213044
     14 H                     0.209008
  ----------------------------------------
  Sum of atomic charges =     0.000000

 -----------------------------------------------------------------
                    Cartesian Multipole Moments
 -----------------------------------------------------------------
    Charge (ESU x 10^10)
                 0.0000
    Dipole Moment (Debye)
         X       1.4546      Y       3.1962      Z       0.2090
       Tot       3.5178
    Quadrupole Moments (Debye-Ang)
        XX     -61.1993     XY       4.0828     YY     -44.7024
        XZ       0.1516     YZ      -0.2708     ZZ     -45.1954
    Octopole Moments (Debye-Ang^2)
       XXX      11.0351    XXY      23.9439    XYY      -8.4319
       YYY       7.8014    XXZ       0.8841    XYZ      -0.1845
       YYZ       0.1428    XZZ       0.8403    YZZ      -5.6303
       ZZZ       0.4167
    Hexadecapole Moments (Debye-Ang^3)
      XXXX    -802.4464   XXXY      32.8576   XXYY    -201.7892
      XYYY      35.1431   YYYY    -413.1998   XXXZ       0.1949
      XXYZ      -1.1014   XYYZ       0.6379   YYYZ      -0.4686
      XXZZ    -117.7319   XYZZ      10.7299   YYZZ     -82.5919
      XZZZ      -0.0393   YZZZ      -0.3808   ZZZZ     -59.7784
 -----------------------------------------------------------------
 Calculating analytic gradient of the SCF energy
 Gradient of SCF Energy
            1           2           3           4           5           6
    1  -0.0003368   0.0001332  -0.0000769   0.0001620  -0.0004490   0.0007796
    2   0.0002813  -0.0000058  -0.0008241  -0.0001013   0.0005251   0.0002414
    3   0.0002653   0.0000865  -0.0001118  -0.0001152   0.0000228  -0.0001768
            7           8           9          10          11          12
    1   0.0003429   0.0001339  -0.0000972  -0.0001337   0.0000336  -0.0004650
    2   0.0002975   0.0002937  -0.0001887  -0.0005577  -0.0000941   0.0001290
    3  -0.0006250   0.0005451   0.0005297  -0.0005894   0.0001209   0.0000052
           13          14
    1   0.0000675  -0.0000942
    2  -0.0000288   0.0000325
    3   0.0000503  -0.0000076
 Max gradient component =       8.241E-04
 RMS gradient           =       3.268E-04
 Gradient time:  CPU 45.22 s  wall 45.23 s
 Geometry Optimization Parameters
   NAtoms,    NIC,     NZ,  NCons,   NDum,   NFix, NCnnct, MaxDiis
       14      98       0       0       0       0       0       0

 Cartesian Hessian Update
 Hessian Updated using BFGS Update


** GEOMETRY OPTIMIZATION IN DELOCALIZED INTERNAL COORDINATES **
   Searching for a Minimum

   Optimization Cycle:   9

                       Coordinates (Angstroms)
     ATOM                X               Y               Z
      1  O         2.1536036343   -1.4068088139   -0.0470353995
      2  C         1.2222093438   -0.6370674251   -0.0017324180
      3  C         1.4686235623    0.8670216089    0.0198582305
      4  C        -1.0107619193    1.2951456503   -0.0130853801
      5  C        -1.3509646358   -0.1382165441   -0.0024401059
      6  C        -0.2087091988   -1.1496066810    0.0428418974
      7  H         2.0812171008    1.0880410629    0.9035002400
      8  H         2.1254346133    1.1068070808   -0.8251468231
      9  H        -0.3459063727   -1.8662544968   -0.7727849746
     10  H        -0.3243767645   -1.7482466827    0.9539147698
     11  O        -2.5050344491   -0.5222611383   -0.0239960372
     12  C         0.2521006263    1.7401641073   -0.0005554190
     13  H         0.4356124212    2.8113419386   -0.0084902641
     14  H        -1.8529435998    1.9781321684   -0.0320517809
   Point Group: c1    Number of degrees of freedom:    36


   Energy is   -382.786814470

 Hessian Updated using BFGS Update

 36 Hessian modes will be used to form the next step
  Hessian Eigenvalues:
     0.011029    0.011382    0.011596    0.019001    0.019400    0.023577
     0.024194    0.027463    0.030768    0.047307    0.062873    0.138504
     0.139974    0.142508    0.146484    0.160043    0.160852    0.215204
     0.231751    0.236621    0.249974    0.250723    0.315013    0.323160
     0.331973    0.340893    0.341769    0.351236    0.362166    0.377713
     0.411410    0.444550    0.500715    0.536590    0.610361    0.950553

 Minimum Search - Taking Simple RFO Step
 Searching for Lamda that Minimizes Along All modes
 Value Taken    Lamda =  -0.00003401
 Step Taken.  Stepsize is  0.034984

                             Maximum     Tolerance    Cnvgd?
         Gradient           0.001095      0.000300      NO
         Displacement       0.014575      0.001200      NO
         Energy change     -0.002154      0.000001      NO


 New Cartesian Coordinates Obtained by Inverse Iteration

 Displacement from previous Coordinates is:  0.032053
 ----------------------------------------------------------------
             Standard Nuclear Orientation (Angstroms)
    I     Atom           X                Y                Z
 ----------------------------------------------------------------
    1      O       2.1536348433    -1.4066863540    -0.0566146858
    2      C       1.2221581502    -0.6370996356    -0.0044342984
    3      C       1.4692665831     0.8673874021     0.0211624293
    4      C      -1.0103441367     1.2947521882    -0.0150112966
    5      C      -1.3505312240    -0.1387312956    -0.0031018653
    6      C      -0.2087948048    -1.1504833436     0.0445764397
    7      H       2.0770667107     1.0841222107     0.9092905236
    8      H       2.1251948777     1.1062937380    -0.8250090990
    9      H      -0.3459656031    -1.8667676219    -0.7716482363
   10      H      -0.3219826070    -1.7416394661     0.9608041820
   11      O      -2.5047879948    -0.5223790580    -0.0249807037
   12      C       0.2525377824     1.7402885909    -0.0001931358
   13      H       0.4351954773     2.8116651169    -0.0070720468
   14      H      -1.8525436922     1.9774693634    -0.0349716715
 ----------------------------------------------------------------
 Molecular Point Group                 C1    NOp =  1
 Largest Abelian Subgroup              C1    NOp =  1
 Nuclear Repulsion Energy =   342.6100178172 hartrees
 There are       29 alpha and       29 beta electrons
 Applying Cartesian multipole field
    Component          Value
    ---------          -----
     (2,0,0)        1.00000E-11
     (0,2,0)        2.00000E-11
     (0,0,2)       -3.00000E-11
 Nucleus-field energy     =     0.0000000105 hartrees
 Requested basis set is 6-311++G(d,p)
 There are 78 shells and 218 basis functions
 A cutoff of  1.0D-11 yielded   2882 shell pairs
 There are     22927 function pairs (     24632 Cartesian)
 Smallest overlap matrix eigenvalue = 3.05E-06

 Q-Chem warning in module /home/taweetham/qchem/stvman/mkSTV.C, line 278:

 Overlap eigenvalue is smaller than square root of threshold

 Guess MOs from SCF MO coefficient file
 Reading MOs from coefficient file
 Reading MOs from coefficient file
 A restricted hybrid HF-DFT SCF calculation will be
 performed using Pulay DIIS extrapolation
 Exchange:     0.2000 Hartree-Fock + 0.0800 Slater + 0.7200 B88
 Correlation:  0.1900 VWN1RPA + 0.8100 LYP
 Using SG-1 standard quadrature grid
 SCF converges when DIIS error is below 1.0E-08
 Geometry optimization detected.  Setting ReadMinima to 0
 Setting SaveMinima to 0
 ---------------------------------------
  Cycle       Energy         DIIS Error
 ---------------------------------------
    1    -382.7860219265      1.14E-04
    2    -382.7868356167      9.38E-06
    3    -382.7868362318      9.49E-06
    4    -382.7868364036      4.63E-06
    5    -382.7868365700      1.66E-06
    6    -382.7868366449      3.32E-07
    7    -382.7868366318      1.28E-07
    8    -382.7868366275      4.91E-08
    9    -382.7868366266      2.05E-08
   10    -382.7868366255      5.55E-09 Convergence criterion met
 ---------------------------------------
 SCF time:  CPU 102.92 s  wall 103.09 s
 SCF   energy in the final basis set = -382.7868366255
 Total energy in the final basis set = -382.7868366255

 --------------------------------------------------------------

                    Orbital Energies (a.u.)
 --------------------------------------------------------------

 Alpha MOs
 -- Occupied --
-19.136 -19.127 -10.290 -10.280 -10.227 -10.215 -10.204 -10.203
 -1.073  -1.061  -0.860  -0.778  -0.758  -0.643  -0.591  -0.537
 -0.511  -0.502  -0.489  -0.457  -0.452  -0.439  -0.416  -0.408
 -0.401  -0.365  -0.301  -0.286  -0.266
 -- Virtual --
 -0.084  -0.054  -0.021   0.002   0.011   0.015   0.027   0.032
  0.045   0.049   0.053   0.075   0.080   0.092   0.097   0.101
  0.112   0.114   0.115   0.119   0.125   0.130   0.131   0.135
  0.146   0.149   0.162   0.165   0.176   0.179   0.187   0.204
  0.210   0.217   0.230   0.236   0.238   0.245   0.249   0.257
  0.280   0.299   0.305   0.308   0.313   0.330   0.339   0.344
  0.369   0.375   0.389   0.395   0.422   0.474   0.483   0.493
  0.497   0.501   0.506   0.537   0.542   0.554   0.571   0.581
  0.593   0.626   0.633   0.642   0.650   0.677   0.684   0.706
  0.725   0.753   0.764   0.791   0.796   0.829   0.836   0.874
  0.877   0.890   0.915   0.943   1.022   1.061   1.066   1.097
  1.103   1.174   1.190   1.203   1.218   1.243   1.283   1.339
  1.356   1.359   1.396   1.408   1.414   1.453   1.479   1.523
  1.553   1.586   1.594   1.602   1.613   1.639   1.657   1.680
  1.707   1.716   1.786   1.809   1.825   1.839   1.868   1.877
  1.917   1.932   1.963   2.026   2.055   2.088   2.101   2.144
  2.189   2.244   2.292   2.323   2.334   2.433   2.491   2.493
  2.507   2.522   2.546   2.562   2.610   2.656   2.683   2.688
  2.722   2.793   2.815   2.826   2.838   2.882   2.891   2.897
  2.927   2.956   2.979   3.108   3.162   3.179   3.195   3.261
  3.330   3.341   3.476   3.511   3.579   3.659   3.747   3.751
  3.796   3.917   4.021   4.029   4.128   4.224   4.595   5.038
  5.046   5.191   5.206   5.690   5.743  23.686  23.810  23.841
 23.865  23.903  24.212  49.962  50.012
 --------------------------------------------------------------

          Ground-State Mulliken Net Atomic Charges

     Atom                 Charge (a.u.)
  ----------------------------------------
      1 O                    -0.251314
      2 C                     0.179216
      3 C                    -0.684492
      4 C                    -0.011663
      5 C                    -0.122793
      6 C                    -0.261821
      7 H                     0.195346
      8 H                     0.193653
      9 H                     0.218647
     10 H                     0.221187
     11 O                    -0.262542
     12 C                     0.164398
     13 H                     0.213044
     14 H                     0.209134
  ----------------------------------------
  Sum of atomic charges =     0.000000

 -----------------------------------------------------------------
                    Cartesian Multipole Moments
 -----------------------------------------------------------------
    Charge (ESU x 10^10)
                 0.0000
    Dipole Moment (Debye)
         X       1.4512      Y       3.1969      Z       0.2298
       Tot       3.5184
    Quadrupole Moments (Debye-Ang)
        XX     -61.2221     XY       4.0625     YY     -44.7383
        XZ       0.1940     YZ      -0.2983     ZZ     -45.1690
    Octopole Moments (Debye-Ang^2)
       XXX      10.9161    XXY      23.8974    XYY      -8.4485
       YYY       7.8796    XXZ       1.0483    XYZ      -0.2463
       YYZ       0.2417    XZZ       0.8459    YZZ      -5.6301
       ZZZ       0.6196
    Hexadecapole Moments (Debye-Ang^3)
      XXXX    -802.5333   XXXY      32.6887   XXYY    -201.8558
      XYYY      35.0210   YYYY    -413.3780   XXXZ       0.6490
      XXYZ      -1.3427   XYYZ       0.8437   YYYZ      -0.7057
      XXZZ    -117.7068   XYZZ      10.7485   YYZZ     -82.5831
      XZZZ       0.2259   YZZZ      -0.5954   ZZZZ     -59.8381
 -----------------------------------------------------------------
 Calculating analytic gradient of the SCF energy
 Gradient of SCF Energy
            1           2           3           4           5           6
    1   0.0000402  -0.0000547   0.0003274  -0.0001104  -0.0002779   0.0003974
    2  -0.0000074   0.0001208  -0.0002525  -0.0000824   0.0003249  -0.0003505
    3   0.0002325   0.0001388  -0.0000261  -0.0002127   0.0000406   0.0001042
            7           8           9          10          11          12
    1   0.0000109  -0.0001414   0.0000014  -0.0000204  -0.0000625  -0.0001093
    2   0.0000701   0.0000611   0.0001339  -0.0001088  -0.0000827   0.0001922
    3  -0.0001573  -0.0000424  -0.0001215  -0.0001983   0.0001322   0.0000245
           13          14
    1   0.0000178  -0.0000185
    2   0.0000083  -0.0000271
    3   0.0000871  -0.0000016
 Max gradient component =       3.974E-04
 RMS gradient           =       1.567E-04
 Gradient time:  CPU 45.46 s  wall 45.47 s
 Geometry Optimization Parameters
   NAtoms,    NIC,     NZ,  NCons,   NDum,   NFix, NCnnct, MaxDiis
       14      98       0       0       0       0       0       0

 Cartesian Hessian Update
 Hessian Updated using BFGS Update


** GEOMETRY OPTIMIZATION IN DELOCALIZED INTERNAL COORDINATES **
   Searching for a Minimum

   Optimization Cycle:  10

                       Coordinates (Angstroms)
     ATOM                X               Y               Z
      1  O         2.1536348433   -1.4066863540   -0.0566146858
      2  C         1.2221581502   -0.6370996356   -0.0044342984
      3  C         1.4692665831    0.8673874021    0.0211624293
      4  C        -1.0103441367    1.2947521882   -0.0150112966
      5  C        -1.3505312240   -0.1387312956   -0.0031018653
      6  C        -0.2087948048   -1.1504833436    0.0445764397
      7  H         2.0770667107    1.0841222107    0.9092905236
      8  H         2.1251948777    1.1062937380   -0.8250090990
      9  H        -0.3459656031   -1.8667676219   -0.7716482363
     10  H        -0.3219826070   -1.7416394661    0.9608041820
     11  O        -2.5047879948   -0.5223790580   -0.0249807037
     12  C         0.2525377824    1.7402885909   -0.0001931358
     13  H         0.4351954773    2.8116651169   -0.0070720468
     14  H        -1.8525436922    1.9774693634   -0.0349716715
   Point Group: c1    Number of degrees of freedom:    36


   Energy is   -382.786836626

 Hessian Updated using BFGS Update

 36 Hessian modes will be used to form the next step
  Hessian Eigenvalues:
     0.006865    0.011030    0.011493    0.017316    0.019343    0.022611
     0.024195    0.027479    0.030421    0.062267    0.065273    0.137426
     0.139944    0.142507    0.146463    0.160030    0.160477    0.215419
     0.232566    0.237758    0.249968    0.250400    0.316347    0.323160
     0.331974    0.340715    0.342750    0.351256    0.362821    0.377302
     0.406708    0.440452    0.497892    0.536396    0.609611    0.954552

 Minimum Search - Taking Simple RFO Step
 Searching for Lamda that Minimizes Along All modes
 Value Taken    Lamda =  -0.00001976
 Step Taken.  Stepsize is  0.050382

                             Maximum     Tolerance    Cnvgd?
         Gradient           0.000256      0.000300     YES
         Displacement       0.024689      0.001200      NO
         Energy change     -0.000022      0.000001      NO


 New Cartesian Coordinates Obtained by Inverse Iteration

 Displacement from previous Coordinates is:  0.050200
 ----------------------------------------------------------------
             Standard Nuclear Orientation (Angstroms)
    I     Atom           X                Y                Z
 ----------------------------------------------------------------
    1      O       2.1529946283    -1.4062496027    -0.0732327885
    2      C       1.2218250105    -0.6369928055    -0.0098899356
    3      C       1.4692686069     0.8676140650     0.0232675336
    4      C      -1.0098363160     1.2944080463    -0.0179724083
    5      C      -1.3499340277    -0.1391876540    -0.0045966399
    6      C      -0.2089387564    -1.1506269981     0.0467534405
    7      H       2.0722460705     1.0792260862     0.9162132644
    8      H       2.1277730128     1.1080607090    -0.8206565678
    9      H      -0.3474578021    -1.8715790584    -0.7652209112
   10      H      -0.3187996357    -1.7329311362     0.9692467408
   11      O      -2.5042652565    -0.5224365986    -0.0266493532
   12      C       0.2527330154     1.7401981102     0.0002740961
   13      H       0.4345300085     2.8117238599    -0.0050941526
   14      H      -1.8520341964     1.9769648124    -0.0396457829
 ----------------------------------------------------------------
 Molecular Point Group                 C1    NOp =  1
 Largest Abelian Subgroup              C1    NOp =  1
 Nuclear Repulsion Energy =   342.6395782436 hartrees
 There are       29 alpha and       29 beta electrons
 Applying Cartesian multipole field
    Component          Value
    ---------          -----
     (2,0,0)        1.00000E-11
     (0,2,0)        2.00000E-11
     (0,0,2)       -3.00000E-11
 Nucleus-field energy     =     0.0000000105 hartrees
 Requested basis set is 6-311++G(d,p)
 There are 78 shells and 218 basis functions
 A cutoff of  1.0D-11 yielded   2882 shell pairs
 There are     22927 function pairs (     24632 Cartesian)
 Smallest overlap matrix eigenvalue = 3.07E-06

 Q-Chem warning in module /home/taweetham/qchem/stvman/mkSTV.C, line 278:

 Overlap eigenvalue is smaller than square root of threshold

 Guess MOs from SCF MO coefficient file
 Reading MOs from coefficient file
 Reading MOs from coefficient file
 A restricted hybrid HF-DFT SCF calculation will be
 performed using Pulay DIIS extrapolation
 Exchange:     0.2000 Hartree-Fock + 0.0800 Slater + 0.7200 B88
 Correlation:  0.1900 VWN1RPA + 0.8100 LYP
 Using SG-1 standard quadrature grid
 SCF converges when DIIS error is below 1.0E-08
 Geometry optimization detected.  Setting ReadMinima to 0
 Setting SaveMinima to 0
 ---------------------------------------
  Cycle       Energy         DIIS Error
 ---------------------------------------
    1    -382.7864464137      1.83E-04
    2    -382.7868523737      1.21E-05
    3    -382.7868537338      8.56E-06
    4    -382.7868541171      3.50E-06
    5    -382.7868542423      2.05E-06
    6    -382.7868542391      7.89E-07
    7    -382.7868542832      2.27E-07
    8    -382.7868542752      7.11E-08
    9    -382.7868542772      2.55E-08
   10    -382.7868542757      1.40E-08
   11    -382.7868542761      3.63E-09 Convergence criterion met
 ---------------------------------------
 SCF time:  CPU 111.42 s  wall 111.52 s
 SCF   energy in the final basis set = -382.7868542761
 Total energy in the final basis set = -382.7868542761

 --------------------------------------------------------------

                    Orbital Energies (a.u.)
 --------------------------------------------------------------

 Alpha MOs
 -- Occupied --
-19.136 -19.127 -10.290 -10.280 -10.227 -10.215 -10.204 -10.203
 -1.073  -1.061  -0.860  -0.778  -0.758  -0.643  -0.591  -0.537
 -0.511  -0.502  -0.489  -0.457  -0.452  -0.439  -0.415  -0.409
 -0.401  -0.365  -0.301  -0.286  -0.266
 -- Virtual --
 -0.084  -0.053  -0.021   0.002   0.011   0.015   0.027   0.032
  0.045   0.049   0.053   0.075   0.080   0.092   0.097   0.101
  0.112   0.114   0.115   0.119   0.125   0.130   0.131   0.135
  0.146   0.149   0.162   0.164   0.175   0.179   0.187   0.204
  0.210   0.217   0.230   0.235   0.238   0.245   0.248   0.257
  0.280   0.299   0.305   0.308   0.313   0.330   0.338   0.344
  0.369   0.375   0.389   0.395   0.422   0.474   0.483   0.493
  0.497   0.501   0.507   0.537   0.542   0.554   0.571   0.581
  0.593   0.627   0.633   0.642   0.650   0.677   0.684   0.705
  0.725   0.752   0.763   0.790   0.796   0.829   0.833   0.874
  0.876   0.892   0.915   0.943   1.021   1.062   1.066   1.097
  1.104   1.174   1.190   1.203   1.219   1.243   1.283   1.338
  1.356   1.360   1.396   1.408   1.414   1.455   1.479   1.522
  1.553   1.584   1.595   1.601   1.613   1.639   1.657   1.680
  1.707   1.716   1.786   1.810   1.826   1.839   1.868   1.877
  1.917   1.932   1.963   2.026   2.055   2.088   2.101   2.144
  2.188   2.243   2.291   2.323   2.334   2.433   2.490   2.493
  2.507   2.521   2.548   2.562   2.610   2.657   2.683   2.688
  2.722   2.793   2.815   2.826   2.839   2.882   2.891   2.898
  2.927   2.956   2.979   3.108   3.161   3.179   3.195   3.261
  3.331   3.341   3.476   3.510   3.579   3.658   3.746   3.753
  3.798   3.916   4.020   4.028   4.127   4.224   4.595   5.038
  5.047   5.191   5.206   5.690   5.743  23.686  23.809  23.841
 23.865  23.903  24.212  49.962  50.012
 --------------------------------------------------------------

          Ground-State Mulliken Net Atomic Charges

     Atom                 Charge (a.u.)
  ----------------------------------------
      1 O                    -0.251415
      2 C                     0.179623
      3 C                    -0.683837
      4 C                    -0.010160
      5 C                    -0.121882
      6 C                    -0.262311
      7 H                     0.195321
      8 H                     0.193503
      9 H                     0.218359
     10 H                     0.221265
     11 O                    -0.262521
     12 C                     0.161881
     13 H                     0.212963
     14 H                     0.209211
  ----------------------------------------
  Sum of atomic charges =     0.000000

 -----------------------------------------------------------------
                    Cartesian Multipole Moments
 -----------------------------------------------------------------
    Charge (ESU x 10^10)
                 0.0000
    Dipole Moment (Debye)
         X       1.4497      Y       3.1955      Z       0.2656
       Tot       3.5190
    Quadrupole Moments (Debye-Ang)
        XX     -61.2272     XY       4.0463     YY     -44.7551
        XZ       0.2675     YZ      -0.3486     ZZ     -45.1588
    Octopole Moments (Debye-Ang^2)
       XXX      10.8715    XXY      23.8538    XYY      -8.4545
       YYY       7.9005    XXZ       1.3406    XYZ      -0.3505
       YYZ       0.4249    XZZ       0.8388    YZZ      -5.6229
       ZZZ       0.9910
    Hexadecapole Moments (Debye-Ang^3)
      XXXX    -802.1904   XXXY      32.5379   XXYY    -201.8121
      XYYY      34.8943   YYYY    -413.3316   XXXZ       1.4563
      XXYZ      -1.7639   XYYZ       1.2001   YYYZ      -1.1566
      XXZZ    -117.6872   XYZZ      10.7503   YYZZ     -82.5929
      XZZZ       0.7018   YZZZ      -0.9890   ZZZZ     -59.9360
 -----------------------------------------------------------------
 Calculating analytic gradient of the SCF energy
 Gradient of SCF Energy
            1           2           3           4           5           6
    1   0.0002065  -0.0001089   0.0002211   0.0000083  -0.0000852  -0.0000076
    2  -0.0001220   0.0001197   0.0001740   0.0000282   0.0000069  -0.0003764
    3   0.0002448   0.0001153   0.0000262  -0.0002960   0.0000222   0.0002430
            7           8           9          10          11          12
    1  -0.0000713  -0.0002247   0.0000786   0.0000278   0.0000450  -0.0000638
    2  -0.0000422  -0.0000996   0.0002778   0.0000505  -0.0000028   0.0000179
    3   0.0001169  -0.0003834  -0.0004654   0.0000192   0.0001866   0.0000423
           13          14
    1  -0.0000547   0.0000289
    2   0.0000099  -0.0000418
    3   0.0001333  -0.0000050
 Max gradient component =       4.654E-04
 RMS gradient           =       1.642E-04
 Gradient time:  CPU 45.41 s  wall 45.42 s
 Geometry Optimization Parameters
   NAtoms,    NIC,     NZ,  NCons,   NDum,   NFix, NCnnct, MaxDiis
       14      98       0       0       0       0       0       0

 Cartesian Hessian Update
 Hessian Updated using BFGS Update


** GEOMETRY OPTIMIZATION IN DELOCALIZED INTERNAL COORDINATES **
   Searching for a Minimum

   Optimization Cycle:  11

                       Coordinates (Angstroms)
     ATOM                X               Y               Z
      1  O         2.1529946283   -1.4062496027   -0.0732327885
      2  C         1.2218250105   -0.6369928055   -0.0098899356
      3  C         1.4692686069    0.8676140650    0.0232675336
      4  C        -1.0098363160    1.2944080463   -0.0179724083
      5  C        -1.3499340277   -0.1391876540   -0.0045966399
      6  C        -0.2089387564   -1.1506269981    0.0467534405
      7  H         2.0722460705    1.0792260862    0.9162132644
      8  H         2.1277730128    1.1080607090   -0.8206565678
      9  H        -0.3474578021   -1.8715790584   -0.7652209112
     10  H        -0.3187996357   -1.7329311362    0.9692467408
     11  O        -2.5042652565   -0.5224365986   -0.0266493532
     12  C         0.2527330154    1.7401981102    0.0002740961
     13  H         0.4345300085    2.8117238599   -0.0050941526
     14  H        -1.8520341964    1.9769648124   -0.0396457829
   Point Group: c1    Number of degrees of freedom:    36


   Energy is   -382.786854276

 Hessian Updated using BFGS Update

 36 Hessian modes will be used to form the next step
  Hessian Eigenvalues:
     0.000836    0.011032    0.011547    0.016435    0.019352    0.022340
     0.024210    0.027483    0.030207    0.062834    0.093764    0.139624
     0.142500    0.143322    0.147084    0.160033    0.163796    0.217132
     0.232516    0.241281    0.249969    0.252805    0.319320    0.323477
     0.332184    0.341309    0.347430    0.351250    0.362809    0.381590
     0.423711    0.464816    0.501974    0.536505    0.634134    0.967189

 Minimum Search - Taking Simple RFO Step
 Searching for Lamda that Minimizes Along All modes
 Value Taken    Lamda =  -0.00012900
 Calculated Step too Large.  Step scaled by  0.833608
 Step Taken.  Stepsize is  0.300000

                             Maximum     Tolerance    Cnvgd?
         Gradient           0.000522      0.000300      NO
         Displacement       0.144618      0.001200      NO
         Energy change     -0.000018      0.000001      NO


 New Cartesian Coordinates Obtained by Inverse Iteration

 Displacement from previous Coordinates is:  0.297888
 ----------------------------------------------------------------
             Standard Nuclear Orientation (Angstroms)
    I     Atom           X                Y                Z
 ----------------------------------------------------------------
    1      O       2.1464631992    -1.4021693739    -0.1723779588
    2      C       1.2194439942    -0.6359447812    -0.0419408373
    3      C       1.4691019092     0.8678939559     0.0356587905
    4      C      -1.0077041359     1.2924228290    -0.0338297096
    5      C      -1.3473808548    -0.1417867016    -0.0134139676
    6      C      -0.2091961712    -1.1501541924     0.0592809603
    7      H       2.0452148035     1.0510583828     0.9537728141
    8      H       2.1460254815     1.1204484970    -0.7905717825
    9      H      -0.3566272863    -1.9029062345    -0.7217654148
   10      H      -0.2996400652    -1.6821063872     1.0149901879
   11      O      -2.5019190841    -0.5238090154    -0.0389499420
   12      C       0.2540033498     1.7395260717     0.0028506307
   13      H       0.4324065137     2.8116395522     0.0045179535
   14      H      -1.8500872917     1.9740792332    -0.0654251891
 ----------------------------------------------------------------
 Molecular Point Group                 C1    NOp =  1
 Largest Abelian Subgroup              C1    NOp =  1
 Nuclear Repulsion Energy =   342.7963457172 hartrees
 There are       29 alpha and       29 beta electrons
 Applying Cartesian multipole field
    Component          Value
    ---------          -----
     (2,0,0)        1.00000E-11
     (0,2,0)        2.00000E-11
     (0,0,2)       -3.00000E-11
 Nucleus-field energy     =     0.0000000104 hartrees
 Requested basis set is 6-311++G(d,p)
 There are 78 shells and 218 basis functions
 A cutoff of  1.0D-11 yielded   2880 shell pairs
 There are     22942 function pairs (     24658 Cartesian)
 Smallest overlap matrix eigenvalue = 3.27E-06
 Guess MOs from SCF MO coefficient file
 Reading MOs from coefficient file
 Reading MOs from coefficient file
 A restricted hybrid HF-DFT SCF calculation will be
 performed using Pulay DIIS extrapolation
 Exchange:     0.2000 Hartree-Fock + 0.0800 Slater + 0.7200 B88
 Correlation:  0.1900 VWN1RPA + 0.8100 LYP
 Using SG-1 standard quadrature grid
 SCF converges when DIIS error is below 1.0E-08
 Geometry optimization detected.  Setting ReadMinima to 0
 Setting SaveMinima to 0
 ---------------------------------------
  Cycle       Energy         DIIS Error
 ---------------------------------------
    1    -382.7792277710      1.09E-03
    2    -382.7868608638      9.60E-05
    3    -382.7869001492      1.01E-04
    4    -382.7869498125      3.62E-05
    5    -382.7869540609      1.79E-05
    6    -382.7869556198      4.03E-06
    7    -382.7869558276      3.03E-06
    8    -382.7869557615      4.28E-07
    9    -382.7869557273      1.94E-07
   10    -382.7869557316      8.30E-08
   11    -382.7869557390      2.21E-08
   12    -382.7869557383      4.76E-09 Convergence criterion met
 ---------------------------------------
 SCF time:  CPU 127.87 s  wall 128.13 s
 SCF   energy in the final basis set = -382.7869557383
 Total energy in the final basis set = -382.7869557383

 --------------------------------------------------------------

                    Orbital Energies (a.u.)
 --------------------------------------------------------------

 Alpha MOs
 -- Occupied --
-19.136 -19.127 -10.290 -10.280 -10.227 -10.215 -10.204 -10.203
 -1.073  -1.061  -0.861  -0.778  -0.758  -0.643  -0.591  -0.536
 -0.511  -0.503  -0.488  -0.459  -0.451  -0.439  -0.414  -0.409
 -0.400  -0.366  -0.301  -0.286  -0.267
 -- Virtual --
 -0.083  -0.053  -0.021   0.002   0.011   0.015   0.027   0.033
  0.045   0.049   0.053   0.075   0.080   0.092   0.097   0.101
  0.112   0.114   0.115   0.120   0.125   0.130   0.131   0.136
  0.146   0.148   0.161   0.163   0.173   0.179   0.186   0.204
  0.210   0.219   0.230   0.233   0.235   0.241   0.246   0.258
  0.281   0.297   0.306   0.307   0.313   0.329   0.337   0.344
  0.368   0.375   0.388   0.395   0.421   0.474   0.479   0.493
  0.497   0.500   0.512   0.537   0.543   0.553   0.572   0.582
  0.593   0.627   0.633   0.642   0.650   0.676   0.684   0.705
  0.724   0.746   0.762   0.787   0.795   0.820   0.829   0.869
  0.875   0.905   0.915   0.943   1.020   1.060   1.071   1.097
  1.107   1.175   1.190   1.200   1.220   1.244   1.282   1.333
  1.360   1.367   1.396   1.406   1.417   1.462   1.480   1.516
  1.553   1.577   1.595   1.598   1.614   1.639   1.657   1.680
  1.708   1.716   1.788   1.811   1.827   1.841   1.863   1.873
  1.921   1.930   1.957   2.025   2.054   2.089   2.101   2.146
  2.188   2.239   2.286   2.321   2.336   2.431   2.484   2.494
  2.513   2.516   2.557   2.560   2.612   2.659   2.685   2.690
  2.722   2.795   2.816   2.826   2.840   2.882   2.891   2.902
  2.927   2.956   2.977   3.105   3.158   3.180   3.193   3.262
  3.334   3.342   3.477   3.509   3.579   3.658   3.743   3.761
  3.804   3.913   4.015   4.026   4.125   4.224   4.593   5.040
  5.047   5.190   5.205   5.689   5.742  23.686  23.806  23.842
 23.864  23.901  24.212  49.961  50.010
 --------------------------------------------------------------

          Ground-State Mulliken Net Atomic Charges

     Atom                 Charge (a.u.)
  ----------------------------------------
      1 O                    -0.252549
      2 C                     0.182932
      3 C                    -0.678730
      4 C                     0.000759
      5 C                    -0.116874
      6 C                    -0.266193
      7 H                     0.195622
      8 H                     0.192934
      9 H                     0.217185
     10 H                     0.221718
     11 O                    -0.262531
     12 C                     0.143371
     13 H                     0.212620
     14 H                     0.209738
  ----------------------------------------
  Sum of atomic charges =     0.000000

 -----------------------------------------------------------------
                    Cartesian Multipole Moments
 -----------------------------------------------------------------
    Charge (ESU x 10^10)
                 0.0000
    Dipole Moment (Debye)
         X       1.4513      Y       3.1875      Z       0.4828
       Tot       3.5355
    Quadrupole Moments (Debye-Ang)
        XX     -61.2023     XY       3.9506     YY     -44.8089
        XZ       0.6885     YZ      -0.6564     ZZ     -45.1662
    Octopole Moments (Debye-Ang^2)
       XXX      10.8818    XXY      23.6063    XYY      -8.3960
       YYY       7.9178    XXZ       3.1126    XYZ      -0.9676
       YYZ       1.5014    XZZ       0.7440    YZZ      -5.5280
       ZZZ       3.2201
    Hexadecapole Moments (Debye-Ang^3)
      XXXX    -799.5332   XXXY      31.4306   XXYY    -201.2757
      XYYY      34.0622   YYYY    -412.4737   XXXZ       6.0425
      XXYZ      -4.2939   XYYZ       3.2533   YYYZ      -3.9264
      XXZZ    -117.8315   XYZZ      10.7472   YYZZ     -82.8341
      XZZZ       3.4861   YZZZ      -3.3923   ZZZZ     -60.9746
 -----------------------------------------------------------------
 Calculating analytic gradient of the SCF energy
 Gradient of SCF Energy
            1           2           3           4           5           6
    1   0.0008140  -0.0001450  -0.0005595  -0.0000107   0.0009500  -0.0018786
    2  -0.0005337  -0.0000161   0.0020196   0.0002731  -0.0015212   0.0000886
    3   0.0001755   0.0003726   0.0001635  -0.0007457   0.0000514   0.0005952
            7           8           9          10          11          12
    1  -0.0002949  -0.0004429   0.0003933   0.0002098   0.0003078   0.0008488
    2  -0.0005186  -0.0007252   0.0007115   0.0005404   0.0002839  -0.0005546
    3   0.0010895  -0.0016865  -0.0017398   0.0007738   0.0004579   0.0001599
           13          14
    1  -0.0003194   0.0001273
    2   0.0000438  -0.0000916
    3   0.0003534  -0.0000205
 Max gradient component =       2.020E-03
 RMS gradient           =       7.672E-04
 Gradient time:  CPU 45.16 s  wall 45.17 s
 Geometry Optimization Parameters
   NAtoms,    NIC,     NZ,  NCons,   NDum,   NFix, NCnnct, MaxDiis
       14      98       0       0       0       0       0       0

 Cartesian Hessian Update
 Hessian Updated using BFGS Update


** GEOMETRY OPTIMIZATION IN DELOCALIZED INTERNAL COORDINATES **
   Searching for a Minimum

   Optimization Cycle:  12

                       Coordinates (Angstroms)
     ATOM                X               Y               Z
      1  O         2.1464631992   -1.4021693739   -0.1723779588
      2  C         1.2194439942   -0.6359447812   -0.0419408373
      3  C         1.4691019092    0.8678939559    0.0356587905
      4  C        -1.0077041359    1.2924228290   -0.0338297096
      5  C        -1.3473808548   -0.1417867016   -0.0134139676
      6  C        -0.2091961712   -1.1501541924    0.0592809603
      7  H         2.0452148035    1.0510583828    0.9537728141
      8  H         2.1460254815    1.1204484970   -0.7905717825
      9  H        -0.3566272863   -1.9029062345   -0.7217654148
     10  H        -0.2996400652   -1.6821063872    1.0149901879
     11  O        -2.5019190841   -0.5238090154   -0.0389499420
     12  C         0.2540033498    1.7395260717    0.0028506307
     13  H         0.4324065137    2.8116395522    0.0045179535
     14  H        -1.8500872917    1.9740792332   -0.0654251891
   Point Group: c1    Number of degrees of freedom:    36


   Energy is   -382.786955738

 Hessian Updated using BFGS Update

 36 Hessian modes will be used to form the next step
  Hessian Eigenvalues:
     0.000039    0.011037    0.011577    0.016684    0.019394    0.022349
     0.024244    0.027483    0.030211    0.062834    0.104767    0.139764
     0.142500    0.145991    0.153218    0.160097    0.174958    0.218419
     0.232672    0.244504    0.249973    0.262220    0.322760    0.323474
     0.332362    0.341309    0.351249    0.353169    0.369581    0.382002
     0.427277    0.484805    0.534704    0.585707    0.884327    1.372416
**WARNING** Magnitude of eigenvalue   1 too small.  Replaced by     0.000100

 Minimum Search - Taking Simple RFO Step
 Searching for Lamda that Minimizes Along All modes
 Value Taken    Lamda =  -0.00031523
 Calculated Step too Large.  Step scaled by  0.352720
 Step Taken.  Stepsize is  0.300000

                             Maximum     Tolerance    Cnvgd?
         Gradient           0.002612      0.000300      NO
         Displacement       0.145480      0.001200      NO
         Energy change     -0.000101      0.000001      NO


 New Cartesian Coordinates Obtained by Inverse Iteration

 Displacement from previous Coordinates is:  0.298383
 ----------------------------------------------------------------
             Standard Nuclear Orientation (Angstroms)
    I     Atom           X                Y                Z
 ----------------------------------------------------------------
    1      O       2.1359589394    -1.3952509950    -0.2703980219
    2      C       1.2160004151    -0.6342036446    -0.0743321485
    3      C       1.4686889733     0.8670859144     0.0480332172
    4      C      -1.0053653844     1.2901462230    -0.0488253136
    5      C      -1.3447325561    -0.1447626140    -0.0222125257
    6      C      -0.2087051620    -1.1490959328     0.0718761103
    7      H       2.0176968512     1.0211859196     0.9891756109
    8      H       2.1645590859     1.1318728844    -0.7588479083
    9      H      -0.3644410575    -1.9336384297    -0.6754930782
   10      H      -0.2787507058    -1.6294172406     1.0574132511
   11      O      -2.4992624376    -0.5261142966    -0.0523018328
   12      C       0.2553954912     1.7384233783     0.0055040029
   13      H       0.4308632381     2.8109906456     0.0134811856
   14      H      -1.8478013287     1.9709700234    -0.0902760136
 ----------------------------------------------------------------
 Molecular Point Group                 C1    NOp =  1
 Largest Abelian Subgroup              C1    NOp =  1
 Nuclear Repulsion Energy =   342.9911787082 hartrees
 There are       29 alpha and       29 beta electrons
 Applying Cartesian multipole field
    Component          Value
    ---------          -----
     (2,0,0)        1.00000E-11
     (0,2,0)        2.00000E-11
     (0,0,2)       -3.00000E-11
 Nucleus-field energy     =     0.0000000103 hartrees
 Requested basis set is 6-311++G(d,p)
 There are 78 shells and 218 basis functions
 A cutoff of  1.0D-11 yielded   2880 shell pairs
 There are     22942 function pairs (     24658 Cartesian)
 Smallest overlap matrix eigenvalue = 3.56E-06
 Guess MOs from SCF MO coefficient file
 Reading MOs from coefficient file
 Reading MOs from coefficient file
 A restricted hybrid HF-DFT SCF calculation will be
 performed using Pulay DIIS extrapolation
 Exchange:     0.2000 Hartree-Fock + 0.0800 Slater + 0.7200 B88
 Correlation:  0.1900 VWN1RPA + 0.8100 LYP
 Using SG-1 standard quadrature grid
 SCF converges when DIIS error is below 1.0E-08
 Geometry optimization detected.  Setting ReadMinima to 0
 Setting SaveMinima to 0
 ---------------------------------------
  Cycle       Energy         DIIS Error
 ---------------------------------------
    1    -382.7784787050      1.08E-03
    2    -382.7869741879      9.78E-05
    3    -382.7870049097      1.09E-04
    4    -382.7870627881      4.18E-05
    5    -382.7870691486      1.70E-05
    6    -382.7870704847      3.93E-06
    7    -382.7870707335      3.15E-06
    8    -382.7870706876      4.19E-07
    9    -382.7870706305      2.00E-07
   10    -382.7870706366      8.09E-08
   11    -382.7870706449      2.27E-08
   12    -382.7870706441      4.12E-09 Convergence criterion met
 ---------------------------------------
 SCF time:  CPU 127.82 s  wall 128.02 s
 SCF   energy in the final basis set = -382.7870706441
 Total energy in the final basis set = -382.7870706441

 --------------------------------------------------------------

                    Orbital Energies (a.u.)
 --------------------------------------------------------------

 Alpha MOs
 -- Occupied --
-19.137 -19.127 -10.290 -10.280 -10.226 -10.215 -10.204 -10.203
 -1.073  -1.061  -0.861  -0.779  -0.758  -0.643  -0.591  -0.536
 -0.511  -0.504  -0.488  -0.460  -0.451  -0.439  -0.413  -0.409
 -0.399  -0.367  -0.301  -0.285  -0.267
 -- Virtual --
 -0.083  -0.053  -0.020   0.001   0.011   0.015   0.027   0.033
  0.044   0.049   0.053   0.074   0.080   0.092   0.097   0.101
  0.111   0.113   0.114   0.120   0.126   0.129   0.132   0.136
  0.145   0.148   0.159   0.162   0.171   0.179   0.185   0.204
  0.211   0.221   0.221   0.233   0.234   0.241   0.247   0.260
  0.282   0.296   0.306   0.307   0.313   0.328   0.336   0.343
  0.366   0.375   0.386   0.394   0.421   0.473   0.476   0.493
  0.496   0.499   0.518   0.536   0.545   0.553   0.572   0.582
  0.593   0.628   0.633   0.642   0.649   0.675   0.685   0.706
  0.723   0.739   0.758   0.782   0.793   0.812   0.828   0.862
  0.874   0.908   0.920   0.946   1.018   1.051   1.081   1.098
  1.113   1.176   1.190   1.197   1.221   1.245   1.281   1.328
  1.363   1.374   1.397   1.404   1.422   1.467   1.481   1.512
  1.552   1.571   1.594   1.597   1.616   1.639   1.658   1.680
  1.710   1.718   1.790   1.811   1.828   1.842   1.859   1.869
  1.923   1.930   1.950   2.025   2.051   2.089   2.101   2.147
  2.190   2.235   2.281   2.317   2.338   2.428   2.478   2.495
  2.512   2.520   2.560   2.565   2.615   2.662   2.686   2.694
  2.721   2.797   2.816   2.826   2.842   2.882   2.891   2.905
  2.927   2.954   2.973   3.100   3.153   3.182   3.192   3.262
  3.338   3.343   3.477   3.507   3.579   3.657   3.739   3.769
  3.807   3.915   4.012   4.025   4.123   4.222   4.587   5.043
  5.049   5.188   5.204   5.688   5.741  23.686  23.803  23.843
 23.863  23.899  24.212  49.961  50.008
 --------------------------------------------------------------

          Ground-State Mulliken Net Atomic Charges

     Atom                 Charge (a.u.)
  ----------------------------------------
      1 O                    -0.254070
      2 C                     0.189180
      3 C                    -0.671584
      4 C                     0.012323
      5 C                    -0.112777
      6 C                    -0.270268
      7 H                     0.195972
      8 H                     0.192539
      9 H                     0.216537
     10 H                     0.221657
     11 O                    -0.262513
     12 C                     0.120347
     13 H                     0.212282
     14 H                     0.210374
  ----------------------------------------
  Sum of atomic charges =     0.000000

 -----------------------------------------------------------------
                    Cartesian Multipole Moments
 -----------------------------------------------------------------
    Charge (ESU x 10^10)
                 0.0000
    Dipole Moment (Debye)
         X       1.4592      Y       3.1771      Z       0.6966
       Tot       3.5649
    Quadrupole Moments (Debye-Ang)
        XX     -61.1288     XY       3.8256     YY     -44.8384
        XZ       1.0897     YZ      -0.9575     ZZ     -45.2305
    Octopole Moments (Debye-Ang^2)
       XXX      11.0761    XXY      23.2796    XYY      -8.2499
       YYY       7.8536    XXZ       4.8518    XYZ      -1.5640
       YYZ       2.5419    XZZ       0.5632    YZZ      -5.3555
       ZZZ       5.4570
    Hexadecapole Moments (Debye-Ang^3)
      XXXX    -795.5220   XXXY      29.8709   XXYY    -200.3251
      XYYY      32.9320   YYYY    -410.8854   XXXZ      10.3510
      XXYZ      -6.7626   XYYZ       5.2043   YYYZ      -6.6621
      XXZZ    -118.2427   XYZZ      10.7589   YYZZ     -83.2995
      XZZZ       6.2308   YZZZ      -5.8047   ZZZZ     -62.7824
 -----------------------------------------------------------------
 Calculating analytic gradient of the SCF energy
 Gradient of SCF Energy
            1           2           3           4           5           6
    1   0.0013216  -0.0000914  -0.0014385  -0.0000261   0.0020094  -0.0036848
    2  -0.0009245  -0.0000949   0.0036731   0.0005060  -0.0029684   0.0007153
    3   0.0001060   0.0004392   0.0003731  -0.0011713   0.0001449   0.0009451
            7           8           9          10          11          12
    1  -0.0004707  -0.0005509   0.0006739   0.0003707   0.0004747   0.0017624
    2  -0.0009572  -0.0012641   0.0009615   0.0009546   0.0005075  -0.0010561
    3   0.0018761  -0.0027832  -0.0027936   0.0013246   0.0007183   0.0003143
           13          14
    1  -0.0005573   0.0002070
    2   0.0000778  -0.0001308
    3   0.0005444  -0.0000379
 Max gradient component =       3.685E-03
 RMS gradient           =       1.383E-03
 Gradient time:  CPU 45.36 s  wall 45.37 s
 Geometry Optimization Parameters
   NAtoms,    NIC,     NZ,  NCons,   NDum,   NFix, NCnnct, MaxDiis
       14      98       0       0       0       0       0       0

 Cartesian Hessian Update
 Hessian Updated using BFGS Update


** GEOMETRY OPTIMIZATION IN DELOCALIZED INTERNAL COORDINATES **
   Searching for a Minimum

   Optimization Cycle:  13

                       Coordinates (Angstroms)
     ATOM                X               Y               Z
      1  O         2.1359589394   -1.3952509950   -0.2703980219
      2  C         1.2160004151   -0.6342036446   -0.0743321485
      3  C         1.4686889733    0.8670859144    0.0480332172
      4  C        -1.0053653844    1.2901462230   -0.0488253136
      5  C        -1.3447325561   -0.1447626140   -0.0222125257
      6  C        -0.2087051620   -1.1490959328    0.0718761103
      7  H         2.0176968512    1.0211859196    0.9891756109
      8  H         2.1645590859    1.1318728844   -0.7588479083
      9  H        -0.3644410575   -1.9336384297   -0.6754930782
     10  H        -0.2787507058   -1.6294172406    1.0574132511
     11  O        -2.4992624376   -0.5261142966   -0.0523018328
     12  C         0.2553954912    1.7384233783    0.0055040029
     13  H         0.4308632381    2.8109906456    0.0134811856
     14  H        -1.8478013287    1.9709700234   -0.0902760136
   Point Group: c1    Number of degrees of freedom:    36


   Energy is   -382.787070644

 Hessian Updated using BFGS Update
**WARNING** Hereditary positive definiteness endangered

 36 Hessian modes will be used to form the next step
  Hessian Eigenvalues:
    -0.505632    0.000074    0.011047    0.012475    0.017327    0.019644
     0.022706    0.024251    0.027504    0.030808    0.062874    0.100210
     0.139845    0.142499    0.145872    0.156464    0.160137    0.188473
     0.220840    0.232720    0.246568    0.250488    0.270164    0.322961
     0.324555    0.332358    0.341320    0.351249    0.352287    0.375831
     0.381930    0.427117    0.483388    0.535042    0.609047    0.937506
**WARNING** Magnitude of eigenvalue   2 too small.  Replaced by     0.000100
**WARNING** Hessian does not have the Desired Local Structure

 Minimum Search - Taking Simple RFO Step
 Searching for Lamda that Minimizes Along All modes
 Value Taken    Lamda =  -0.50571153
 Calculated Step too Large.  Step scaled by  0.003754
 Step Taken.  Stepsize is  0.300000

                             Maximum     Tolerance    Cnvgd?
         Gradient           0.004312      0.000300      NO
         Displacement       0.188594      0.001200      NO
         Energy change     -0.000115      0.000001      NO


 New Cartesian Coordinates Obtained by Inverse Iteration

 Displacement from previous Coordinates is:  0.284682
 ----------------------------------------------------------------
             Standard Nuclear Orientation (Angstroms)
    I     Atom           X                Y                Z
 ----------------------------------------------------------------
    1      O       2.1303662017    -1.3888304401    -0.2724367786
    2      C       1.2247107773    -0.6412679617    -0.0741082323
    3      C       1.4966446170     0.8502118702     0.0452225603
    4      C      -1.0240846365     1.3002607249    -0.0445482157
    5      C      -1.3757709559    -0.1177918258    -0.0275726366
    6      C      -0.1874476702    -1.1749884728     0.0721127282
    7      H       2.0456761721     1.0446638470     0.9468521157
    8      H       2.1846679375     1.1791325515    -0.7081066284
    9      H      -0.3751838139    -1.9705042206    -0.6265616901
   10      H      -0.2676657287    -1.6740342068     1.0310860460
   11      O      -2.5290075222    -0.5097081002    -0.0704374937
   12      C       0.2369130280     1.7308263037     0.0019843587
   13      H       0.4438916975     2.7972677939     0.0045139990
   14      H      -1.8636057416     1.9929539721    -0.0852035971
 ----------------------------------------------------------------
 Molecular Point Group                 C1    NOp =  1
 Largest Abelian Subgroup              C1    NOp =  1
 Nuclear Repulsion Energy =   341.6924587000 hartrees
 There are       29 alpha and       29 beta electrons
 Applying Cartesian multipole field
    Component          Value
    ---------          -----
     (2,0,0)        1.00000E-11
     (0,2,0)        2.00000E-11
     (0,0,2)       -3.00000E-11
 Nucleus-field energy     =     0.0000000105 hartrees
 Requested basis set is 6-311++G(d,p)
 There are 78 shells and 218 basis functions
 A cutoff of  1.0D-11 yielded   2874 shell pairs
 There are     22906 function pairs (     24622 Cartesian)
 Smallest overlap matrix eigenvalue = 3.98E-06
 Guess MOs from SCF MO coefficient file
 Reading MOs from coefficient file
 Reading MOs from coefficient file
 A restricted hybrid HF-DFT SCF calculation will be
 performed using Pulay DIIS extrapolation
 Exchange:     0.2000 Hartree-Fock + 0.0800 Slater + 0.7200 B88
 Correlation:  0.1900 VWN1RPA + 0.8100 LYP
 Using SG-1 standard quadrature grid
 SCF converges when DIIS error is below 1.0E-08
 Geometry optimization detected.  Setting ReadMinima to 0
 Setting SaveMinima to 0
 ---------------------------------------
  Cycle       Energy         DIIS Error
 ---------------------------------------
    1    -382.7963296417      1.82E-03
    2    -382.7809336562      3.76E-04
    3    -382.7803000311      5.23E-04
    4    -382.7816491271      1.32E-04
    5    -382.7817355361      4.34E-05
    6    -382.7817434630      1.31E-05
    7    -382.7817441757      3.83E-06
    8    -382.7817441621      1.18E-06
    9    -382.7817441223      5.88E-07
   10    -382.7817441457      1.05E-07
   11    -382.7817441581      2.60E-08
   12    -382.7817441535      4.61E-09 Convergence criterion met
 ---------------------------------------
 SCF time:  CPU 129.34 s  wall 129.59 s
 SCF   energy in the final basis set = -382.7817441535
 Total energy in the final basis set = -382.7817441535

 --------------------------------------------------------------

                    Orbital Energies (a.u.)
 --------------------------------------------------------------

 Alpha MOs
 -- Occupied --
-19.134 -19.129 -10.286 -10.283 -10.229 -10.212 -10.204 -10.201
 -1.083  -1.059  -0.856  -0.771  -0.761  -0.645  -0.586  -0.540
 -0.509  -0.499  -0.488  -0.456  -0.453  -0.435  -0.424  -0.412
 -0.395  -0.369  -0.304  -0.286  -0.264
 -- Virtual --
 -0.083  -0.048  -0.020   0.003   0.011   0.018   0.029   0.032
  0.045   0.049   0.053   0.075   0.080   0.092   0.098   0.105
  0.111   0.113   0.114   0.120   0.125   0.130   0.133   0.134
  0.145   0.152   0.159   0.161   0.172   0.174   0.182   0.204
  0.212   0.215   0.218   0.227   0.233   0.238   0.247   0.262
  0.284   0.295   0.306   0.307   0.311   0.332   0.339   0.344
  0.365   0.372   0.388   0.397   0.410   0.469   0.481   0.491
  0.498   0.500   0.515   0.534   0.545   0.558   0.576   0.583
  0.591   0.626   0.634   0.643   0.656   0.676   0.682   0.719
  0.730   0.756   0.762   0.780   0.791   0.815   0.832   0.866
  0.879   0.907   0.923   0.946   1.017   1.051   1.074   1.097
  1.113   1.173   1.189   1.197   1.221   1.244   1.280   1.312
  1.359   1.368   1.392   1.399   1.411   1.452   1.474   1.511
  1.560   1.578   1.610   1.620   1.628   1.637   1.647   1.681
  1.713   1.725   1.783   1.798   1.814   1.828   1.866   1.880
  1.918   1.934   1.954   2.033   2.036   2.091   2.098   2.158
  2.193   2.256   2.292   2.310   2.342   2.430   2.479   2.515
  2.533   2.548   2.558   2.566   2.617   2.648   2.682   2.697
  2.728   2.783   2.799   2.830   2.838   2.856   2.876   2.898
  2.919   2.954   2.962   3.062   3.150   3.165   3.195   3.238
  3.337   3.354   3.476   3.521   3.578   3.656   3.750   3.762
  3.787   3.945   4.035   4.054   4.137   4.192   4.511   5.043
  5.049   5.189   5.205   5.696   5.738  23.664  23.821  23.835
 23.893  23.932  24.230  49.967  50.010
 --------------------------------------------------------------

          Ground-State Mulliken Net Atomic Charges

     Atom                 Charge (a.u.)
  ----------------------------------------
      1 O                    -0.251414
      2 C                     0.235456
      3 C                    -0.702825
      4 C                    -0.028559
      5 C                    -0.080522
      6 C                    -0.324309
      7 H                     0.197702
      8 H                     0.194587
      9 H                     0.217105
     10 H                     0.216015
     11 O                    -0.259109
     12 C                     0.163992
     13 H                     0.212139
     14 H                     0.209740
  ----------------------------------------
  Sum of atomic charges =     0.000000

 -----------------------------------------------------------------
                    Cartesian Multipole Moments
 -----------------------------------------------------------------
    Charge (ESU x 10^10)
                 0.0000
    Dipole Moment (Debye)
         X       1.5423      Y       3.2118      Z       0.7232
       Tot       3.6356
    Quadrupole Moments (Debye-Ang)
        XX     -60.5900     XY       3.9766     YY     -44.3504
        XZ       1.0568     YZ      -1.0513     ZZ     -45.5543
    Octopole Moments (Debye-Ang^2)
       XXX      13.8323    XXY      23.8316    XYY      -7.6200
       YYY       6.9885    XXZ       5.4117    XYZ      -1.5224
       YYZ       2.7970    XZZ       0.7192    YZZ      -5.2245
       ZZZ       5.6793
    Hexadecapole Moments (Debye-Ang^3)
      XXXX    -804.0727   XXXY      33.3233   XXYY    -199.8447
      XYYY      35.9315   YYYY    -410.1283   XXXZ       9.2390
      XXYZ      -6.7702   XYYZ       4.8404   YYYZ      -7.1417
      XXZZ    -120.2722   XYZZ      10.9714   YYZZ     -83.6473
      XZZZ       5.3655   YZZZ      -5.6380   ZZZZ     -62.2034
 -----------------------------------------------------------------
 Calculating analytic gradient of the SCF energy
 Gradient of SCF Energy
            1           2           3           4           5           6
    1  -0.0260328   0.0144104   0.0386625   0.0048434  -0.0084191   0.0202175
    2   0.0221091  -0.0131854  -0.0092494  -0.0029146   0.0265842  -0.0297379
    3   0.0059286  -0.0010211   0.0005178  -0.0002542  -0.0024795  -0.0012762
            7           8           9          10          11          12
    1  -0.0043554  -0.0078918  -0.0001870   0.0005269  -0.0077262  -0.0234637
    2   0.0001946   0.0004582   0.0057557  -0.0008351  -0.0028193   0.0030593
    3  -0.0174204   0.0156985   0.0116344  -0.0103974   0.0003483  -0.0017244
           13          14
    1   0.0020258  -0.0026105
    2  -0.0008695   0.0014498
    3   0.0004899  -0.0000442
 Max gradient component =       3.866E-02
 RMS gradient           =       1.275E-02
 Gradient time:  CPU 45.14 s  wall 45.15 s
 Geometry Optimization Parameters
   NAtoms,    NIC,     NZ,  NCons,   NDum,   NFix, NCnnct, MaxDiis
       14      98       0       0       0       0       0       0

 Cartesian Hessian Update
 Hessian Updated using BFGS Update


** GEOMETRY OPTIMIZATION IN DELOCALIZED INTERNAL COORDINATES **
   Searching for a Minimum

   Optimization Cycle:  14

                       Coordinates (Angstroms)
     ATOM                X               Y               Z
      1  O         2.1303662017   -1.3888304401   -0.2724367786
      2  C         1.2247107773   -0.6412679617   -0.0741082323
      3  C         1.4966446170    0.8502118702    0.0452225603
      4  C        -1.0240846365    1.3002607249   -0.0445482157
      5  C        -1.3757709559   -0.1177918258   -0.0275726366
      6  C        -0.1874476702   -1.1749884728    0.0721127282
      7  H         2.0456761721    1.0446638470    0.9468521157
      8  H         2.1846679375    1.1791325515   -0.7081066284
      9  H        -0.3751838139   -1.9705042206   -0.6265616901
     10  H        -0.2676657287   -1.6740342068    1.0310860460
     11  O        -2.5290075222   -0.5097081002   -0.0704374937
     12  C         0.2369130280    1.7308263037    0.0019843587
     13  H         0.4438916975    2.7972677939    0.0045139990
     14  H        -1.8636057416    1.9929539721   -0.0852035971
   Point Group: c1    Number of degrees of freedom:    36


   Energy is   -382.781744154

 Hessian Updated using BFGS Update

 36 Hessian modes will be used to form the next step
  Hessian Eigenvalues:
     0.000074    0.011047    0.012472    0.017223    0.019612    0.022617
     0.024238    0.027504    0.030736    0.062873    0.079529    0.122705
     0.140184    0.142501    0.147482    0.158711    0.160298    0.216186
     0.232539    0.235822    0.246578    0.250491    0.310648    0.323618
     0.329904    0.333639    0.341406    0.351255    0.353451    0.378319
     0.382123    0.427328    0.483590    0.536403    0.616023    1.019340
**WARNING** Magnitude of eigenvalue   1 too small.  Replaced by     0.000100

 Minimum Search - Taking Simple RFO Step
 Searching for Lamda that Minimizes Along All modes
 Value Taken    Lamda =  -0.01026064
 Step Taken.  Stepsize is  0.236186

                             Maximum     Tolerance    Cnvgd?
         Gradient           0.033984      0.000300      NO
         Displacement       0.135579      0.001200      NO
         Energy change      0.005326      0.000001      NO


 New Cartesian Coordinates Obtained by Inverse Iteration

 Displacement from previous Coordinates is:  0.229389
 ----------------------------------------------------------------
             Standard Nuclear Orientation (Angstroms)
    I     Atom           X                Y                Z
 ----------------------------------------------------------------
    1      O       2.1334373349    -1.3946357004    -0.2959760776
    2      C       1.2172165924    -0.6358114537    -0.0856786758
    3      C       1.4720598308     0.8622005803     0.0496364127
    4      C      -1.0099713546     1.2923883489    -0.0476272081
    5      C      -1.3516546752    -0.1402491503    -0.0256585958
    6      C      -0.2038254518    -1.1521149322     0.0743149164
    7      H       2.0171063337     1.0209022747     0.9883362853
    8      H       2.1765493388     1.1485545963    -0.7374323092
    9      H      -0.3714466647    -1.9537788659    -0.6481560878
   10      H      -0.2725942305    -1.6251993174     1.0612117892
   11      O      -2.5044052195    -0.5263453468    -0.0650195488
   12      C       0.2526115782     1.7378153303     0.0056762480
   13      H       0.4361887403     2.8090347004     0.0105419810
   14      H      -1.8511677906     1.9754307711    -0.0913725942
 ----------------------------------------------------------------
 Molecular Point Group                 C1    NOp =  1
 Largest Abelian Subgroup              C1    NOp =  1
 Nuclear Repulsion Energy =   342.6255833936 hartrees
 There are       29 alpha and       29 beta electrons
 Applying Cartesian multipole field
    Component          Value
    ---------          -----
     (2,0,0)        1.00000E-11
     (0,2,0)        2.00000E-11
     (0,0,2)       -3.00000E-11
 Nucleus-field energy     =     0.0000000104 hartrees
 Requested basis set is 6-311++G(d,p)
 There are 78 shells and 218 basis functions
 A cutoff of  1.0D-11 yielded   2880 shell pairs
 There are     22942 function pairs (     24658 Cartesian)
 Smallest overlap matrix eigenvalue = 3.76E-06
 Guess MOs from SCF MO coefficient file
 Reading MOs from coefficient file
 Reading MOs from coefficient file
 A restricted hybrid HF-DFT SCF calculation will be
 performed using Pulay DIIS extrapolation
 Exchange:     0.2000 Hartree-Fock + 0.0800 Slater + 0.7200 B88
 Correlation:  0.1900 VWN1RPA + 0.8100 LYP
 Using SG-1 standard quadrature grid
 SCF converges when DIIS error is below 1.0E-08
 Geometry optimization detected.  Setting ReadMinima to 0
 Setting SaveMinima to 0
 ---------------------------------------
  Cycle       Energy         DIIS Error
 ---------------------------------------
    1    -382.7805096420      1.52E-03
    2    -382.7868050331      3.00E-04
    3    -382.7864525425      4.05E-04
    4    -382.7872640347      1.01E-04
    5    -382.7873163309      3.38E-05
    6    -382.7873211976      9.93E-06
    7    -382.7873218162      3.42E-06
    8    -382.7873220152      9.92E-07
    9    -382.7873220343      4.69E-07
   10    -382.7873220166      8.49E-08
   11    -382.7873220122      1.92E-08
   12    -382.7873220172      3.40E-09 Convergence criterion met
 ---------------------------------------
 SCF time:  CPU 129.15 s  wall 129.31 s
 SCF   energy in the final basis set = -382.7873220172
 Total energy in the final basis set = -382.7873220172

 --------------------------------------------------------------

                    Orbital Energies (a.u.)
 --------------------------------------------------------------

 Alpha MOs
 -- Occupied --
-19.136 -19.127 -10.290 -10.281 -10.227 -10.215 -10.204 -10.203
 -1.074  -1.061  -0.860  -0.777  -0.758  -0.643  -0.590  -0.537
 -0.510  -0.502  -0.488  -0.459  -0.452  -0.439  -0.415  -0.410
 -0.399  -0.367  -0.302  -0.286  -0.266
 -- Virtual --
 -0.084  -0.053  -0.020   0.002   0.011   0.015   0.027   0.032
  0.044   0.049   0.053   0.074   0.080   0.092   0.097   0.102
  0.111   0.113   0.114   0.120   0.126   0.130   0.132   0.135
  0.145   0.149   0.158   0.162   0.170   0.178   0.184   0.203
  0.211   0.216   0.221   0.232   0.232   0.240   0.248   0.261
  0.282   0.296   0.306   0.307   0.313   0.329   0.337   0.343
  0.365   0.374   0.386   0.394   0.418   0.471   0.476   0.492
  0.495   0.499   0.518   0.535   0.545   0.554   0.573   0.582
  0.592   0.628   0.632   0.642   0.650   0.674   0.683   0.710
  0.722   0.741   0.756   0.779   0.791   0.812   0.828   0.861
  0.875   0.908   0.921   0.949   1.014   1.049   1.081   1.099
  1.115   1.176   1.190   1.196   1.222   1.245   1.280   1.321
  1.363   1.374   1.395   1.400   1.421   1.464   1.481   1.511
  1.554   1.581   1.592   1.599   1.616   1.638   1.655   1.679
  1.710   1.720   1.787   1.807   1.824   1.840   1.860   1.869
  1.921   1.930   1.949   2.026   2.044   2.090   2.099   2.151
  2.194   2.237   2.282   2.314   2.338   2.424   2.476   2.498
  2.515   2.526   2.559   2.567   2.618   2.659   2.684   2.696
  2.721   2.794   2.812   2.828   2.840   2.878   2.888   2.900
  2.924   2.952   2.969   3.095   3.151   3.179   3.189   3.256
  3.340   3.342   3.475   3.507   3.577   3.658   3.739   3.763
  3.796   3.927   4.019   4.030   4.123   4.215   4.571   5.043
  5.049   5.188   5.203   5.688   5.740  23.684  23.807  23.835
 23.861  23.904  24.208  49.962  50.006
 --------------------------------------------------------------

          Ground-State Mulliken Net Atomic Charges

     Atom                 Charge (a.u.)
  ----------------------------------------
      1 O                    -0.254082
      2 C                     0.200409
      3 C                    -0.677640
      4 C                     0.007699
      5 C                    -0.107092
      6 C                    -0.282490
      7 H                     0.197336
      8 H                     0.193182
      9 H                     0.217165
     10 H                     0.221095
     11 O                    -0.261735
     12 C                     0.122816
     13 H                     0.212841
     14 H                     0.210496
  ----------------------------------------
  Sum of atomic charges =     0.000000

 -----------------------------------------------------------------
                    Cartesian Multipole Moments
 -----------------------------------------------------------------
    Charge (ESU x 10^10)
                 0.0000
    Dipole Moment (Debye)
         X       1.4711      Y       3.1971      Z       0.7657
       Tot       3.6016
    Quadrupole Moments (Debye-Ang)
        XX     -60.9878     XY       3.8675     YY     -44.7208
        XZ       1.1488     YZ      -1.0731     ZZ     -45.3673
    Octopole Moments (Debye-Ang^2)
       XXX      11.6504    XXY      23.4417    XYY      -8.0613
       YYY       7.7613    XXZ       5.5329    XYZ      -1.6759
       YYZ       2.8935    XZZ       0.5111    YZZ      -5.2410
       ZZZ       6.1575
    Hexadecapole Moments (Debye-Ang^3)
      XXXX    -796.4276   XXXY      30.3636   XXYY    -200.0996
      XYYY      33.5456   YYYY    -410.5183   XXXZ      10.9404
      XXYZ      -7.4855   XYYZ       5.5613   YYYZ      -7.7477
      XXZZ    -118.9360   XYZZ      10.8434   YYZZ     -83.6801
      XZZZ       6.7095   YZZZ      -6.6010   ZZZZ     -63.3262
 -----------------------------------------------------------------
 Calculating analytic gradient of the SCF energy
 Gradient of SCF Energy
            1           2           3           4           5           6
    1  -0.0013733   0.0008962   0.0037329  -0.0006741  -0.0016918   0.0020591
    2   0.0011609  -0.0008461  -0.0003240  -0.0004087   0.0027907  -0.0036824
    3   0.0009863  -0.0003132   0.0004651  -0.0009715  -0.0001941   0.0008342
            7           8           9          10          11          12
    1  -0.0003418  -0.0009367   0.0002439   0.0000205  -0.0007296  -0.0011767
    2   0.0000047  -0.0002540   0.0007939  -0.0000653  -0.0002616   0.0010958
    3  -0.0010697   0.0002275  -0.0002169  -0.0008640   0.0006056   0.0001412
           13          14
    1   0.0000767  -0.0001054
    2   0.0000351  -0.0000389
    3   0.0004490  -0.0000795
 Max gradient component =       3.733E-03
 RMS gradient           =       1.179E-03
 Gradient time:  CPU 45.36 s  wall 45.37 s
 Geometry Optimization Parameters
   NAtoms,    NIC,     NZ,  NCons,   NDum,   NFix, NCnnct, MaxDiis
       14      98       0       0       0       0       0       0

 Cartesian Hessian Update
 Hessian Updated using BFGS Update


** GEOMETRY OPTIMIZATION IN DELOCALIZED INTERNAL COORDINATES **
   Searching for a Minimum

   Optimization Cycle:  15

                       Coordinates (Angstroms)
     ATOM                X               Y               Z
      1  O         2.1334373349   -1.3946357004   -0.2959760776
      2  C         1.2172165924   -0.6358114537   -0.0856786758
      3  C         1.4720598308    0.8622005803    0.0496364127
      4  C        -1.0099713546    1.2923883489   -0.0476272081
      5  C        -1.3516546752   -0.1402491503   -0.0256585958
      6  C        -0.2038254518   -1.1521149322    0.0743149164
      7  H         2.0171063337    1.0209022747    0.9883362853
      8  H         2.1765493388    1.1485545963   -0.7374323092
      9  H        -0.3714466647   -1.9537788659   -0.6481560878
     10  H        -0.2725942305   -1.6251993174    1.0612117892
     11  O        -2.5044052195   -0.5263453468   -0.0650195488
     12  C         0.2526115782    1.7378153303    0.0056762480
     13  H         0.4361887403    2.8090347004    0.0105419810
     14  H        -1.8511677906    1.9754307711   -0.0913725942
   Point Group: c1    Number of degrees of freedom:    36


   Energy is   -382.787322017

 Hessian Updated using BFGS Update

 36 Hessian modes will be used to form the next step
  Hessian Eigenvalues:
     0.000074    0.011047    0.012477    0.017225    0.019614    0.022622
     0.024238    0.027504    0.030751    0.062874    0.082680    0.123043
     0.140174    0.142501    0.147653    0.158581    0.160266    0.215832
     0.231790    0.234219    0.246577    0.250500    0.301701    0.323302
     0.326904    0.332792    0.341322    0.351257    0.352418    0.379893
     0.383036    0.427641    0.483846    0.536110    0.614242    1.009834
**WARNING** Magnitude of eigenvalue   1 too small.  Replaced by     0.000100

 Minimum Search - Taking Simple RFO Step
 Searching for Lamda that Minimizes Along All modes
 Value Taken    Lamda =  -0.00089996
 Calculated Step too Large.  Step scaled by  0.334190
 Step Taken.  Stepsize is  0.300000

                             Maximum     Tolerance    Cnvgd?
         Gradient           0.002521      0.000300      NO
         Displacement       0.147345      0.001200      NO
         Energy change     -0.005578      0.000001      NO


 New Cartesian Coordinates Obtained by Inverse Iteration

 Displacement from previous Coordinates is:  0.299986
 ----------------------------------------------------------------
             Standard Nuclear Orientation (Angstroms)
    I     Atom           X                Y                Z
 ----------------------------------------------------------------
    1      O       2.1176445146    -1.3837489099    -0.3929076036
    2      C       1.2124171997    -0.6330951892    -0.1184330436
    3      C       1.4718530298     0.8595706402     0.0619122555
    4      C      -1.0077614185     1.2899896130    -0.0622995584
    5      C      -1.3493833408    -0.1431051230    -0.0347942427
    6      C      -0.2018244128    -1.1508130990     0.0868481123
    7      H       1.9898702453     0.9890866358     1.0205405752
    8      H       2.1949408775     1.1583440487    -0.7025069199
    9      H      -0.3767545770    -1.9828778947    -0.5972592582
   10      H      -0.2493829880    -1.5714192968     1.0991524759
   11      O      -2.5018845558    -0.5296706048    -0.0791766347
   12      C       0.2537021647     1.7359340065     0.0083186805
   13      H       0.4354446043     2.8073777982     0.0190645897
   14      H      -1.8487769809     1.9726192105    -0.1156628925
 ----------------------------------------------------------------
 Molecular Point Group                 C1    NOp =  1
 Largest Abelian Subgroup              C1    NOp =  1
 Nuclear Repulsion Energy =   342.8647209944 hartrees
 There are       29 alpha and       29 beta electrons
 Applying Cartesian multipole field
    Component          Value
    ---------          -----
     (2,0,0)        1.00000E-11
     (0,2,0)        2.00000E-11
     (0,0,2)       -3.00000E-11
 Nucleus-field energy     =     0.0000000102 hartrees
 Requested basis set is 6-311++G(d,p)
 There are 78 shells and 218 basis functions
 A cutoff of  1.0D-11 yielded   2880 shell pairs
 There are     22933 function pairs (     24649 Cartesian)
 Smallest overlap matrix eigenvalue = 4.18E-06
 Guess MOs from SCF MO coefficient file
 Reading MOs from coefficient file
 Reading MOs from coefficient file
 A restricted hybrid HF-DFT SCF calculation will be
 performed using Pulay DIIS extrapolation
 Exchange:     0.2000 Hartree-Fock + 0.0800 Slater + 0.7200 B88
 Correlation:  0.1900 VWN1RPA + 0.8100 LYP
 Using SG-1 standard quadrature grid
 SCF converges when DIIS error is below 1.0E-08
 Geometry optimization detected.  Setting ReadMinima to 0
 Setting SaveMinima to 0
 ---------------------------------------
  Cycle       Energy         DIIS Error
 ---------------------------------------
    1    -382.7791742228      1.07E-03
    2    -382.7875375639      9.71E-05
    3    -382.7875608251      1.15E-04
    4    -382.7876237113      4.45E-05
    5    -382.7876312545      1.58E-05
    6    -382.7876323740      3.92E-06
    7    -382.7876325397      3.30E-06
    8    -382.7876324854      3.89E-07
    9    -382.7876324209      1.74E-07
   10    -382.7876324339      6.83E-08
   11    -382.7876324402      2.42E-08
   12    -382.7876324391      3.42E-09 Convergence criterion met
 ---------------------------------------
 SCF time:  CPU 127.76 s  wall 128.01 s
 SCF   energy in the final basis set = -382.7876324391
 Total energy in the final basis set = -382.7876324391

 --------------------------------------------------------------

                    Orbital Energies (a.u.)
 --------------------------------------------------------------

 Alpha MOs
 -- Occupied --
-19.137 -19.128 -10.289 -10.281 -10.227 -10.215 -10.204 -10.203
 -1.075  -1.061  -0.861  -0.778  -0.758  -0.643  -0.590  -0.537
 -0.510  -0.503  -0.487  -0.460  -0.452  -0.439  -0.414  -0.411
 -0.398  -0.368  -0.302  -0.285  -0.267
 -- Virtual --
 -0.084  -0.052  -0.020   0.001   0.011   0.016   0.027   0.033
  0.044   0.049   0.053   0.074   0.080   0.092   0.097   0.102
  0.109   0.113   0.114   0.120   0.126   0.130   0.132   0.136
  0.144   0.149   0.156   0.161   0.169   0.178   0.183   0.202
  0.210   0.211   0.221   0.231   0.233   0.240   0.250   0.264
  0.284   0.295   0.305   0.307   0.313   0.328   0.336   0.342
  0.362   0.373   0.384   0.395   0.418   0.467   0.476   0.491
  0.493   0.498   0.523   0.535   0.547   0.554   0.573   0.581
  0.592   0.628   0.632   0.643   0.649   0.672   0.683   0.710
  0.720   0.733   0.750   0.775   0.788   0.811   0.826   0.855
  0.874   0.907   0.920   0.960   1.009   1.041   1.092   1.102
  1.125   1.176   1.190   1.193   1.224   1.247   1.279   1.314
  1.365   1.378   1.396   1.400   1.427   1.461   1.486   1.513
  1.553   1.577   1.591   1.597   1.619   1.638   1.656   1.681
  1.710   1.723   1.785   1.805   1.825   1.841   1.856   1.866
  1.919   1.937   1.942   2.027   2.041   2.090   2.100   2.153
  2.197   2.233   2.278   2.310   2.340   2.421   2.470   2.495
  2.517   2.536   2.560   2.573   2.622   2.662   2.686   2.702
  2.722   2.795   2.812   2.828   2.842   2.878   2.888   2.902
  2.923   2.948   2.966   3.090   3.145   3.183   3.188   3.257
  3.343   3.345   3.476   3.506   3.578   3.658   3.735   3.771
  3.798   3.932   4.020   4.030   4.121   4.213   4.561   5.046
  5.050   5.186   5.201   5.688   5.738  23.683  23.805  23.835
 23.861  23.903  24.208  49.962  50.003
 --------------------------------------------------------------

          Ground-State Mulliken Net Atomic Charges

     Atom                 Charge (a.u.)
  ----------------------------------------
      1 O                    -0.255716
      2 C                     0.211188
      3 C                    -0.670967
      4 C                     0.015892
      5 C                    -0.103656
      6 C                    -0.286447
      7 H                     0.197338
      8 H                     0.193107
      9 H                     0.217597
     10 H                     0.219756
     11 O                    -0.261646
     12 C                     0.099725
     13 H                     0.212526
     14 H                     0.211303
  ----------------------------------------
  Sum of atomic charges =     0.000000

 -----------------------------------------------------------------
                    Cartesian Multipole Moments
 -----------------------------------------------------------------
    Charge (ESU x 10^10)
                 0.0000
    Dipole Moment (Debye)
         X       1.4886      Y       3.1847      Z       0.9740
       Tot       3.6479
    Quadrupole Moments (Debye-Ang)
        XX     -60.8448     XY       3.7023     YY     -44.7164
        XZ       1.5297     YZ      -1.3645     ZZ     -45.5004
    Octopole Moments (Debye-Ang^2)
       XXX      12.1264    XXY      23.0190    XYY      -7.7939
       YYY       7.5837    XXZ       7.2291    XYZ      -2.2204
       YYZ       3.9174    XZZ       0.2430    YZZ      -4.9789
       ZZZ       8.4181
    Hexadecapole Moments (Debye-Ang^3)
      XXXX    -790.8287   XXXY      28.2800   XXYY    -198.6171
      XYYY      32.0614   YYYY    -407.9647   XXXZ      14.8963
      XXYZ      -9.8005   XYYZ       7.3571   YYYZ     -10.4192
      XXZZ    -119.6741   XYZZ      10.8671   YYZZ     -84.3909
      XZZZ       9.3992   YZZZ      -8.9831   ZZZZ     -66.0859
 -----------------------------------------------------------------
 Calculating analytic gradient of the SCF energy
 Gradient of SCF Energy
            1           2           3           4           5           6
    1  -0.0017838   0.0014847   0.0036917  -0.0004153  -0.0007313   0.0009810
    2   0.0014612  -0.0011376   0.0007171  -0.0002011   0.0022698  -0.0037852
    3   0.0013908  -0.0008039   0.0007006  -0.0013782  -0.0002417   0.0009988
            7           8           9          10          11          12
    1  -0.0004746  -0.0012395   0.0005566   0.0001840  -0.0010377  -0.0009949
    2  -0.0003345  -0.0007976   0.0011759   0.0001629  -0.0002676   0.0007013
    3  -0.0008448  -0.0001914  -0.0005977  -0.0006654   0.0008382   0.0002717
           13          14
    1  -0.0000983  -0.0001225
    2   0.0000425  -0.0000071
    3   0.0006161  -0.0000931
 Max gradient component =       3.785E-03
 RMS gradient           =       1.193E-03
 Gradient time:  CPU 45.31 s  wall 45.32 s
 Geometry Optimization Parameters
   NAtoms,    NIC,     NZ,  NCons,   NDum,   NFix, NCnnct, MaxDiis
       14      98       0       0       0       0       0       0

 Cartesian Hessian Update
 Hessian Updated using BFGS Update
**WARNING** Hereditary positive definiteness endangered


** GEOMETRY OPTIMIZATION IN DELOCALIZED INTERNAL COORDINATES **
   Searching for a Minimum

   Optimization Cycle:  16

                       Coordinates (Angstroms)
     ATOM                X               Y               Z
      1  O         2.1176445146   -1.3837489099   -0.3929076036
      2  C         1.2124171997   -0.6330951892   -0.1184330436
      3  C         1.4718530298    0.8595706402    0.0619122555
      4  C        -1.0077614185    1.2899896130   -0.0622995584
      5  C        -1.3493833408   -0.1431051230   -0.0347942427
      6  C        -0.2018244128   -1.1508130990    0.0868481123
      7  H         1.9898702453    0.9890866358    1.0205405752
      8  H         2.1949408775    1.1583440487   -0.7025069199
      9  H        -0.3767545770   -1.9828778947   -0.5972592582
     10  H        -0.2493829880   -1.5714192968    1.0991524759
     11  O        -2.5018845558   -0.5296706048   -0.0791766347
     12  C         0.2537021647    1.7359340065    0.0083186805
     13  H         0.4354446043    2.8073777982    0.0190645897
     14  H        -1.8487769809    1.9726192105   -0.1156628925
   Point Group: c1    Number of degrees of freedom:    36


   Energy is   -382.787632439

 Hessian Updated using BFGS Update
**WARNING** Hereditary positive definiteness endangered

 36 Hessian modes will be used to form the next step
  Hessian Eigenvalues:
    -0.062073    0.000222    0.011023    0.012842    0.015491    0.019835
     0.022141    0.024349    0.027583    0.030212    0.062877    0.084844
     0.139787    0.142489    0.147020    0.154630    0.160055    0.183671
     0.219099    0.233096    0.245955    0.250303    0.261424    0.320945
     0.323827    0.332385    0.341108    0.349245    0.351256    0.377134
     0.381803    0.426663    0.482878    0.534821    0.605509    0.959394
**WARNING** Hessian does not have the Desired Local Structure

 Minimum Search - Taking Simple RFO Step
 Searching for Lamda that Minimizes Along All modes
 Value Taken    Lamda =  -0.06207510
 Calculated Step too Large.  Step scaled by  0.001758
 Step Taken.  Stepsize is  0.300000

                             Maximum     Tolerance    Cnvgd?
         Gradient           0.002302      0.000300      NO
         Displacement       0.149512      0.001200      NO
         Energy change     -0.000310      0.000001      NO


 New Cartesian Coordinates Obtained by Inverse Iteration

 Displacement from previous Coordinates is:  0.307408
 ----------------------------------------------------------------
             Standard Nuclear Orientation (Angstroms)
    I     Atom           X                Y                Z
 ----------------------------------------------------------------
    1      O       2.1037314842    -1.3691012840    -0.3749822497
    2      C       1.1975099712    -0.6160819578    -0.1253024162
    3      C       1.4455445991     0.8730551813     0.0617003425
    4      C      -0.9811154509     1.2825211750    -0.0748583372
    5      C      -1.3108697019    -0.1619559634    -0.0355121300
    6      C      -0.2180082597    -1.1258826005     0.0774362289
    7      H       1.9566383566     0.9365118541     1.0458531447
    8      H       2.1682231665     1.0946261797    -0.7357169914
    9      H      -0.3501785407    -1.9440359765    -0.6301853834
   10      H      -0.2321267782    -1.5164568537     1.1133349003
   11      O      -2.4769042171    -0.5351214289    -0.0527910481
   12      C       0.2607669762     1.7321887201     0.0103590185
   13      H       0.4038347870     2.8081709320     0.0352778336
   14      H      -1.8269420304     1.9597538580    -0.1218163769
 ----------------------------------------------------------------
 Molecular Point Group                 C1    NOp =  1
 Largest Abelian Subgroup              C1    NOp =  1
 Nuclear Repulsion Energy =   346.0207634006 hartrees
 There are       29 alpha and       29 beta electrons
 Applying Cartesian multipole field
    Component          Value
    ---------          -----
     (2,0,0)        1.00000E-11
     (0,2,0)        2.00000E-11
     (0,0,2)       -3.00000E-11
 Nucleus-field energy     =     0.0000000100 hartrees
 Requested basis set is 6-311++G(d,p)
 There are 78 shells and 218 basis functions
 A cutoff of  1.0D-11 yielded   2887 shell pairs
 There are     22967 function pairs (     24684 Cartesian)
 Smallest overlap matrix eigenvalue = 3.65E-06
 Guess MOs from SCF MO coefficient file
 Reading MOs from coefficient file
 Reading MOs from coefficient file
 A restricted hybrid HF-DFT SCF calculation will be
 performed using Pulay DIIS extrapolation
 Exchange:     0.2000 Hartree-Fock + 0.0800 Slater + 0.7200 B88
 Correlation:  0.1900 VWN1RPA + 0.8100 LYP
 Using SG-1 standard quadrature grid
 SCF converges when DIIS error is below 1.0E-08
 Geometry optimization detected.  Setting ReadMinima to 0
 Setting SaveMinima to 0
 ---------------------------------------
  Cycle       Energy         DIIS Error
 ---------------------------------------
    1    -382.8061827536      1.74E-03
    2    -382.7812723551      3.61E-04
    3    -382.7795317513      7.05E-04
    4    -382.7819789049      9.21E-05
    5    -382.7820092375      4.27E-05
    6    -382.7820175727      1.05E-05
    7    -382.7820181125      3.83E-06
    8    -382.7820183821      1.70E-06
    9    -382.7820184474      5.61E-07
   10    -382.7820184052      7.93E-08
   11    -382.7820183902      3.28E-08
   12    -382.7820184003      7.40E-09 Convergence criterion met
 ---------------------------------------
 SCF time:  CPU 132.08 s  wall 132.24 s
 SCF   energy in the final basis set = -382.7820184003
 Total energy in the final basis set = -382.7820184003

 --------------------------------------------------------------

                    Orbital Energies (a.u.)
 --------------------------------------------------------------

 Alpha MOs
 -- Occupied --
-19.138 -19.125 -10.288 -10.277 -10.221 -10.214 -10.203 -10.200
 -1.078  -1.057  -0.870  -0.789  -0.759  -0.642  -0.595  -0.536
 -0.516  -0.512  -0.487  -0.467  -0.452  -0.440  -0.411  -0.407
 -0.400  -0.367  -0.303  -0.284  -0.267
 -- Virtual --
 -0.082  -0.051  -0.020  -0.000   0.012   0.013   0.027   0.033
  0.044   0.049   0.052   0.074   0.080   0.093   0.095   0.100
  0.110   0.113   0.114   0.120   0.126   0.129   0.133   0.138
  0.144   0.148   0.156   0.162   0.169   0.182   0.184   0.204
  0.211   0.213   0.226   0.234   0.241   0.246   0.251   0.269
  0.284   0.295   0.306   0.308   0.317   0.326   0.336   0.343
  0.368   0.378   0.385   0.395   0.428   0.470   0.476   0.492
  0.496   0.499   0.529   0.538   0.550   0.554   0.569   0.584
  0.597   0.628   0.638   0.646   0.648   0.674   0.693   0.699
  0.723   0.726   0.748   0.781   0.793   0.811   0.827   0.856
  0.871   0.907   0.922   0.962   1.019   1.040   1.098   1.110
  1.128   1.177   1.190   1.195   1.226   1.244   1.282   1.329
  1.365   1.382   1.400   1.415   1.439   1.475   1.495   1.526
  1.543   1.550   1.586   1.610   1.635   1.646   1.676   1.695
  1.718   1.723   1.798   1.821   1.843   1.848   1.859   1.870
  1.928   1.944   1.949   2.023   2.065   2.096   2.108   2.141
  2.197   2.247   2.288   2.324   2.349   2.437   2.474   2.488
  2.516   2.534   2.582   2.585   2.620   2.672   2.696   2.709
  2.728   2.804   2.819   2.833   2.857   2.890   2.902   2.928
  2.948   2.961   2.983   3.106   3.153   3.215   3.224   3.301
  3.340   3.354   3.495   3.519   3.590   3.660   3.747   3.801
  3.824   3.916   4.002   4.020   4.128   4.247   4.629   5.047
  5.052   5.188   5.205   5.693   5.746  23.684  23.819  23.846
 23.903  23.926  24.273  49.964  50.010
 --------------------------------------------------------------

          Ground-State Mulliken Net Atomic Charges

     Atom                 Charge (a.u.)
  ----------------------------------------
      1 O                    -0.260440
      2 C                     0.204065
      3 C                    -0.642361
      4 C                     0.043260
      5 C                    -0.135439
      6 C                    -0.245717
      7 H                     0.194617
      8 H                     0.189946
      9 H                     0.217043
     10 H                     0.225339
     11 O                    -0.268787
     12 C                     0.060438
     13 H                     0.206926
     14 H                     0.211110
  ----------------------------------------
  Sum of atomic charges =     0.000000

 -----------------------------------------------------------------
                    Cartesian Multipole Moments
 -----------------------------------------------------------------
    Charge (ESU x 10^10)
                 0.0000
    Dipole Moment (Debye)
         X       1.5445      Y       3.0675      Z       0.8929
       Tot       3.5486
    Quadrupole Moments (Debye-Ang)
        XX     -61.2826     XY       3.2185     YY     -45.0539
        XZ       1.5277     YZ      -1.1793     ZZ     -45.0449
    Octopole Moments (Debye-Ang^2)
       XXX      11.4302    XXY      21.8307    XYY      -8.2150
       YYY       7.0619    XXZ       6.3473    XYZ      -2.2475
       YYZ       3.6007    XZZ       0.4230    YZZ      -5.2810
       ZZZ       8.2200
    Hexadecapole Moments (Debye-Ang^3)
      XXXX    -776.8169   XXXY      24.0117   XXYY    -196.7515
      XYYY      27.4372   YYYY    -403.2198   XXXZ      15.2214
      XXYZ      -9.1762   XYYZ       7.3104   YYYZ      -8.8888
      XXZZ    -116.6980   XYZZ      10.0585   YYZZ     -82.9838
      XZZZ       9.6565   YZZZ      -8.4352   ZZZZ     -65.3874
 -----------------------------------------------------------------
 Calculating analytic gradient of the SCF energy
 Gradient of SCF Energy
            1           2           3           4           5           6
    1  -0.0048240   0.0083343  -0.0213927   0.0180087   0.0336078  -0.0282643
    2   0.0036044  -0.0032089   0.0179833   0.0089882  -0.0230607   0.0180709
    3   0.0031234  -0.0047625  -0.0019829  -0.0013639   0.0026764  -0.0043213
            7           8           9          10          11          12
    1  -0.0006766  -0.0022255   0.0044760   0.0020368  -0.0064550   0.0008835
    2  -0.0054573  -0.0083362   0.0056850   0.0035078  -0.0014667  -0.0167637
    3   0.0086818  -0.0071173  -0.0048161   0.0066156   0.0014913   0.0010082
           13          14
    1  -0.0039142   0.0004053
    2  -0.0006748   0.0011286
    3   0.0006663   0.0001011
 Max gradient component =       3.361E-02
 RMS gradient           =       1.076E-02
 Gradient time:  CPU 45.70 s  wall 45.71 s
 Geometry Optimization Parameters
   NAtoms,    NIC,     NZ,  NCons,   NDum,   NFix, NCnnct, MaxDiis
       14      98       0       0       0       0       0       0

 Cartesian Hessian Update
 Hessian Updated using BFGS Update


** GEOMETRY OPTIMIZATION IN DELOCALIZED INTERNAL COORDINATES **
   Searching for a Minimum

   Optimization Cycle:  17

                       Coordinates (Angstroms)
     ATOM                X               Y               Z
      1  O         2.1037314842   -1.3691012840   -0.3749822497
      2  C         1.1975099712   -0.6160819578   -0.1253024162
      3  C         1.4455445991    0.8730551813    0.0617003425
      4  C        -0.9811154509    1.2825211750   -0.0748583372
      5  C        -1.3108697019   -0.1619559634   -0.0355121300
      6  C        -0.2180082597   -1.1258826005    0.0774362289
      7  H         1.9566383566    0.9365118541    1.0458531447
      8  H         2.1682231665    1.0946261797   -0.7357169914
      9  H        -0.3501785407   -1.9440359765   -0.6301853834
     10  H        -0.2321267782   -1.5164568537    1.1133349003
     11  O        -2.4769042171   -0.5351214289   -0.0527910481
     12  C         0.2607669762    1.7321887201    0.0103590185
     13  H         0.4038347870    2.8081709320    0.0352778336
     14  H        -1.8269420304    1.9597538580   -0.1218163769
   Point Group: c1    Number of degrees of freedom:    36


   Energy is   -382.782018400

 Hessian Updated using BFGS Update

 36 Hessian modes will be used to form the next step
  Hessian Eigenvalues:
     0.000219    0.011011    0.012194    0.015248    0.019543    0.021911
     0.024220    0.027505    0.030192    0.061442    0.063313    0.117940
     0.140439    0.142502    0.148127    0.159070    0.160971    0.217101
     0.230925    0.233227    0.245955    0.250310    0.289736    0.323656
     0.324653    0.334018    0.341145    0.351255    0.353128    0.381661
     0.420547    0.439208    0.483624    0.535055    0.605609    0.962534

 Minimum Search - Taking Simple RFO Step
 Searching for Lamda that Minimizes Along All modes
 Value Taken    Lamda =  -0.01081729
 Step Taken.  Stepsize is  0.293686

                             Maximum     Tolerance    Cnvgd?
         Gradient           0.020939      0.000300      NO
         Displacement       0.141144      0.001200      NO
         Energy change      0.005614      0.000001      NO


 New Cartesian Coordinates Obtained by Inverse Iteration

 Displacement from previous Coordinates is:  0.291456
 ----------------------------------------------------------------
             Standard Nuclear Orientation (Angstroms)
    I     Atom           X                Y                Z
 ----------------------------------------------------------------
    1      O       2.1153404986    -1.3820970185    -0.4083644706
    2      C       1.2102017308    -0.6314305384    -0.1268439680
    3      C       1.4690481629     0.8603394881     0.0626244495
    4      C      -1.0059630672     1.2883641703    -0.0645520797
    5      C      -1.3459679266    -0.1459467110    -0.0382042713
    6      C      -0.2035515633    -1.1475127398     0.0866921954
    7      H       1.9813475500     0.9785504048     1.0281717787
    8      H       2.1987357839     1.1581647113    -0.6983345185
    9      H      -0.3783302079    -1.9891862847    -0.5874649526
   10      H      -0.2443288521    -1.5524848857     1.1073131431
   11      O      -2.4980987517    -0.5312518191    -0.0826509727
   12      C       0.2551569272     1.7353367629     0.0091658336
   13      H       0.4339117567     2.8072307812     0.0216621003
   14      H      -1.8473976791     1.9701155140    -0.1164177319
 ----------------------------------------------------------------
 Molecular Point Group                 C1    NOp =  1
 Largest Abelian Subgroup              C1    NOp =  1
 Nuclear Repulsion Energy =   343.1184139017 hartrees
 There are       29 alpha and       29 beta electrons
 Applying Cartesian multipole field
    Component          Value
    ---------          -----
     (2,0,0)        1.00000E-11
     (0,2,0)        2.00000E-11
     (0,0,2)       -3.00000E-11
 Nucleus-field energy     =     0.0000000102 hartrees
 Requested basis set is 6-311++G(d,p)
 There are 78 shells and 218 basis functions
 A cutoff of  1.0D-11 yielded   2880 shell pairs
 There are     22933 function pairs (     24649 Cartesian)
 Smallest overlap matrix eigenvalue = 4.23E-06
 Guess MOs from SCF MO coefficient file
 Reading MOs from coefficient file
 Reading MOs from coefficient file
 A restricted hybrid HF-DFT SCF calculation will be
 performed using Pulay DIIS extrapolation
 Exchange:     0.2000 Hartree-Fock + 0.0800 Slater + 0.7200 B88
 Correlation:  0.1900 VWN1RPA + 0.8100 LYP
 Using SG-1 standard quadrature grid
 SCF converges when DIIS error is below 1.0E-08
 Geometry optimization detected.  Setting ReadMinima to 0
 Setting SaveMinima to 0
 ---------------------------------------
  Cycle       Energy         DIIS Error
 ---------------------------------------
    1    -382.7672214857      1.62E-03
    2    -382.7870083132      3.44E-04
    3    -382.7854152385      6.68E-04
    4    -382.7876757974      7.91E-05
    5    -382.7876966589      4.03E-05
    6    -382.7877033974      1.06E-05
    7    -382.7877042115      3.75E-06
    8    -382.7877042275      1.77E-06
    9    -382.7877041739      5.28E-07
   10    -382.7877042142      8.81E-08
   11    -382.7877042339      3.24E-08
   12    -382.7877042202      5.56E-09 Convergence criterion met
 ---------------------------------------
 SCF time:  CPU 130.78 s  wall 130.92 s
 SCF   energy in the final basis set = -382.7877042202
 Total energy in the final basis set = -382.7877042202

 --------------------------------------------------------------

                    Orbital Energies (a.u.)
 --------------------------------------------------------------

 Alpha MOs
 -- Occupied --
-19.137 -19.127 -10.290 -10.281 -10.227 -10.215 -10.204 -10.203
 -1.074  -1.062  -0.861  -0.779  -0.758  -0.643  -0.591  -0.537
 -0.510  -0.504  -0.487  -0.461  -0.452  -0.440  -0.414  -0.411
 -0.398  -0.368  -0.302  -0.285  -0.267
 -- Virtual --
 -0.083  -0.052  -0.020   0.001   0.011   0.016   0.027   0.033
  0.044   0.049   0.053   0.074   0.080   0.092   0.097   0.102
  0.109   0.113   0.114   0.120   0.126   0.130   0.132   0.136
  0.144   0.148   0.155   0.161   0.169   0.178   0.183   0.202
  0.209   0.211   0.222   0.231   0.233   0.241   0.250   0.265
  0.284   0.295   0.305   0.307   0.314   0.327   0.336   0.342
  0.362   0.373   0.384   0.395   0.418   0.466   0.476   0.491
  0.493   0.498   0.525   0.535   0.547   0.554   0.573   0.581
  0.593   0.629   0.632   0.643   0.648   0.672   0.684   0.708
  0.720   0.731   0.748   0.774   0.787   0.811   0.826   0.853
  0.874   0.906   0.919   0.964   1.008   1.039   1.093   1.104
  1.127   1.176   1.189   1.193   1.225   1.247   1.279   1.313
  1.365   1.378   1.396   1.401   1.431   1.462   1.488   1.515
  1.552   1.574   1.592   1.596   1.620   1.638   1.658   1.681
  1.711   1.724   1.785   1.805   1.826   1.842   1.855   1.865
  1.919   1.937   1.942   2.026   2.042   2.091   2.100   2.152
  2.197   2.233   2.278   2.309   2.341   2.420   2.468   2.494
  2.516   2.536   2.562   2.576   2.623   2.663   2.687   2.704
  2.722   2.796   2.813   2.827   2.843   2.879   2.889   2.905
  2.924   2.948   2.966   3.093   3.144   3.186   3.190   3.260
  3.343   3.346   3.477   3.505   3.580   3.659   3.735   3.772
  3.797   3.933   4.020   4.029   4.121   4.216   4.565   5.047
  5.051   5.185   5.201   5.687   5.739  23.685  23.803  23.840
 23.860  23.902  24.208  49.961  50.004
 --------------------------------------------------------------

          Ground-State Mulliken Net Atomic Charges

     Atom                 Charge (a.u.)
  ----------------------------------------
      1 O                    -0.256505
      2 C                     0.214071
      3 C                    -0.670771
      4 C                     0.016446
      5 C                    -0.102924
      6 C                    -0.285092
      7 H                     0.197703
      8 H                     0.192877
      9 H                     0.217882
     10 H                     0.220395
     11 O                    -0.262242
     12 C                     0.094454
     13 H                     0.212257
     14 H                     0.211450
  ----------------------------------------
  Sum of atomic charges =     0.000000

 -----------------------------------------------------------------
                    Cartesian Multipole Moments
 -----------------------------------------------------------------
    Charge (ESU x 10^10)
                 0.0000
    Dipole Moment (Debye)
         X       1.4841      Y       3.1774      Z       1.0105
       Tot       3.6496
    Quadrupole Moments (Debye-Ang)
        XX     -60.8487     XY       3.6694     YY     -44.7490
        XZ       1.5742     YZ      -1.4018     ZZ     -45.5071
    Octopole Moments (Debye-Ang^2)
       XXX      11.9937    XXY      22.9179    XYY      -7.8108
       YYY       7.5532    XXZ       7.5295    XYZ      -2.3198
       YYZ       4.1068    XZZ       0.1736    YZZ      -4.9323
       ZZZ       8.9228
    Hexadecapole Moments (Debye-Ang^3)
      XXXX    -788.6700   XXXY      27.7416   XXYY    -198.2520
      XYYY      31.6089   YYYY    -407.2051   XXXZ      15.3991
      XXYZ     -10.2138   XYYZ       7.6022   YYYZ     -10.8451
      XXZZ    -119.6302   XYZZ      10.8361   YYZZ     -84.4980
      XZZZ       9.8591   YZZZ      -9.4935   ZZZZ     -66.6308
 -----------------------------------------------------------------
 Calculating analytic gradient of the SCF energy
 Gradient of SCF Energy
            1           2           3           4           5           6
    1   0.0003703   0.0001635   0.0002928  -0.0006557   0.0003652  -0.0018634
    2  -0.0002792   0.0001426   0.0023106  -0.0000425  -0.0007817  -0.0007736
    3   0.0009628  -0.0006523   0.0005100  -0.0015513  -0.0000362   0.0006137
            7           8           9          10          11          12
    1  -0.0002372  -0.0006263   0.0006270   0.0002406   0.0005687   0.0010639
    2  -0.0006264  -0.0010321   0.0007312   0.0003284   0.0003938  -0.0003479
    3   0.0004277  -0.0013211  -0.0014028   0.0002114   0.0010361   0.0006469
           13          14
    1  -0.0003412   0.0000318
    2   0.0000467  -0.0000698
    3   0.0005627  -0.0000076
 Max gradient component =       2.311E-03
 RMS gradient           =       7.858E-04
 Gradient time:  CPU 45.56 s  wall 45.56 s
 Geometry Optimization Parameters
   NAtoms,    NIC,     NZ,  NCons,   NDum,   NFix, NCnnct, MaxDiis
       14      98       0       0       0       0       0       0

 Cartesian Hessian Update
 Hessian Updated using BFGS Update


** GEOMETRY OPTIMIZATION IN DELOCALIZED INTERNAL COORDINATES **
   Searching for a Minimum

   Optimization Cycle:  18

                       Coordinates (Angstroms)
     ATOM                X               Y               Z
      1  O         2.1153404986   -1.3820970185   -0.4083644706
      2  C         1.2102017308   -0.6314305384   -0.1268439680
      3  C         1.4690481629    0.8603394881    0.0626244495
      4  C        -1.0059630672    1.2883641703   -0.0645520797
      5  C        -1.3459679266   -0.1459467110   -0.0382042713
      6  C        -0.2035515633   -1.1475127398    0.0866921954
      7  H         1.9813475500    0.9785504048    1.0281717787
      8  H         2.1987357839    1.1581647113   -0.6983345185
      9  H        -0.3783302079   -1.9891862847   -0.5874649526
     10  H        -0.2443288521   -1.5524848857    1.1073131431
     11  O        -2.4980987517   -0.5312518191   -0.0826509727
     12  C         0.2551569272    1.7353367629    0.0091658336
     13  H         0.4339117567    2.8072307812    0.0216621003
     14  H        -1.8473976791    1.9701155140   -0.1164177319
   Point Group: c1    Number of degrees of freedom:    36


   Energy is   -382.787704220

 Hessian Updated using BFGS Update

 36 Hessian modes will be used to form the next step
  Hessian Eigenvalues:
     0.000219    0.011012    0.012186    0.015234    0.019540    0.021897
     0.024226    0.027507    0.030192    0.061235    0.063255    0.118138
     0.140419    0.142501    0.148024    0.159062    0.160984    0.217032
     0.230755    0.233266    0.245956    0.250310    0.289123    0.323641
     0.324713    0.334164    0.341135    0.351255    0.353238    0.381658
     0.421949    0.444447    0.484201    0.535295    0.605635    0.963226

 Minimum Search - Taking Simple RFO Step
 Searching for Lamda that Minimizes Along All modes
 Value Taken    Lamda =  -0.00103823
 Calculated Step too Large.  Step scaled by  0.361321
 Step Taken.  Stepsize is  0.300000

                             Maximum     Tolerance    Cnvgd?
         Gradient           0.001689      0.000300      NO
         Displacement       0.156264      0.001200      NO
         Energy change     -0.005686      0.000001      NO


 New Cartesian Coordinates Obtained by Inverse Iteration

 Displacement from previous Coordinates is:  0.294056
 ----------------------------------------------------------------
             Standard Nuclear Orientation (Angstroms)
    I     Atom           X                Y                Z
 ----------------------------------------------------------------
    1      O       2.0970234853    -1.3698717190    -0.5029563565
    2      C       1.2052941572    -0.6293999095    -0.1577658146
    3      C       1.4694881490     0.8554752736     0.0740939486
    4      C      -1.0049963261     1.2861010902    -0.0745014475
    5      C      -1.3454547335    -0.1483259163    -0.0475839430
    6      C      -0.1997033757    -1.1466156376     0.0998822744
    7      H       1.9563159448     0.9500414329     1.0551180702
    8      H       2.2177087466     1.1704388260    -0.6608770057
    9      H      -0.3837110550    -2.0185772198    -0.5314112662
   10      H      -0.2224812379    -1.5006029069     1.1400972677
   11      O      -2.4958984132    -0.5361382050    -0.1038998788
   12      C       0.2559583761     1.7330226384     0.0117903424
   13      H       0.4361111772     2.8046550996     0.0262442208
   14      H      -1.8455505327     1.9679889888    -0.1354338763
 ----------------------------------------------------------------
 Molecular Point Group                 C1    NOp =  1
 Largest Abelian Subgroup              C1    NOp =  1
 Nuclear Repulsion Energy =   343.2212953384 hartrees
 There are       29 alpha and       29 beta electrons
 Applying Cartesian multipole field
    Component          Value
    ---------          -----
     (2,0,0)        1.00000E-11
     (0,2,0)        2.00000E-11
     (0,0,2)       -3.00000E-11
 Nucleus-field energy     =     0.0000000100 hartrees
 Requested basis set is 6-311++G(d,p)
 There are 78 shells and 218 basis functions
 A cutoff of  1.0D-11 yielded   2879 shell pairs
 There are     22925 function pairs (     24642 Cartesian)
 Smallest overlap matrix eigenvalue = 4.75E-06
 Guess MOs from SCF MO coefficient file
 Reading MOs from coefficient file
 Reading MOs from coefficient file
 A restricted hybrid HF-DFT SCF calculation will be
 performed using Pulay DIIS extrapolation
 Exchange:     0.2000 Hartree-Fock + 0.0800 Slater + 0.7200 B88
 Correlation:  0.1900 VWN1RPA + 0.8100 LYP
 Using SG-1 standard quadrature grid
 SCF converges when DIIS error is below 1.0E-08
 Geometry optimization detected.  Setting ReadMinima to 0
 Setting SaveMinima to 0
 ---------------------------------------
  Cycle       Energy         DIIS Error
 ---------------------------------------
    1    -382.7780385871      1.06E-03
    2    -382.7879839809      1.02E-04
    3    -382.7879809844      1.39E-04
    4    -382.7880733127      4.93E-05
    5    -382.7880831650      1.41E-05
    6    -382.7880840141      4.35E-06
    7    -382.7880842902      3.71E-06
    8    -382.7880842070      3.70E-07
    9    -382.7880841767      1.82E-07
   10    -382.7880842001      7.72E-08
   11    -382.7880842036      2.01E-08
   12    -382.7880842022      2.30E-09 Convergence criterion met
 ---------------------------------------
 SCF time:  CPU 127.53 s  wall 127.68 s
 SCF   energy in the final basis set = -382.7880842022
 Total energy in the final basis set = -382.7880842022

 --------------------------------------------------------------

                    Orbital Energies (a.u.)
 --------------------------------------------------------------

 Alpha MOs
 -- Occupied --
-19.137 -19.128 -10.290 -10.281 -10.228 -10.215 -10.204 -10.204
 -1.074  -1.062  -0.862  -0.778  -0.758  -0.642  -0.591  -0.538
 -0.510  -0.504  -0.486  -0.461  -0.452  -0.440  -0.414  -0.411
 -0.396  -0.370  -0.302  -0.285  -0.267
 -- Virtual --
 -0.083  -0.052  -0.019   0.000   0.011   0.016   0.027   0.033
  0.044   0.049   0.053   0.074   0.080   0.092   0.096   0.102
  0.108   0.113   0.114   0.121   0.125   0.130   0.133   0.136
  0.143   0.148   0.153   0.160   0.167   0.177   0.183   0.201
  0.205   0.211   0.222   0.229   0.232   0.241   0.254   0.268
  0.285   0.295   0.305   0.308   0.314   0.326   0.335   0.341
  0.360   0.371   0.383   0.396   0.417   0.461   0.477   0.489
  0.492   0.499   0.530   0.535   0.549   0.555   0.573   0.580
  0.593   0.628   0.632   0.644   0.647   0.669   0.683   0.702
  0.720   0.728   0.743   0.771   0.781   0.812   0.823   0.849
  0.874   0.905   0.915   0.977   0.998   1.036   1.096   1.114
  1.138   1.174   1.188   1.193   1.228   1.249   1.276   1.305
  1.366   1.374   1.395   1.407   1.438   1.457   1.493   1.521
  1.551   1.572   1.589   1.595   1.622   1.638   1.658   1.685
  1.710   1.728   1.780   1.802   1.823   1.842   1.852   1.863
  1.913   1.934   1.947   2.028   2.039   2.092   2.100   2.155
  2.199   2.229   2.275   2.305   2.342   2.414   2.462   2.491
  2.516   2.547   2.565   2.581   2.628   2.665   2.687   2.710
  2.722   2.796   2.812   2.827   2.844   2.878   2.888   2.904
  2.921   2.943   2.964   3.087   3.137   3.187   3.192   3.258
  3.344   3.349   3.477   3.503   3.579   3.659   3.731   3.776
  3.795   3.940   4.024   4.032   4.120   4.211   4.549   5.050
  5.052   5.183   5.199   5.687   5.737  23.684  23.800  23.838
 23.858  23.903  24.205  49.962  50.000
 --------------------------------------------------------------

          Ground-State Mulliken Net Atomic Charges

     Atom                 Charge (a.u.)
  ----------------------------------------
      1 O                    -0.257826
      2 C                     0.225568
      3 C                    -0.667097
      4 C                     0.019640
      5 C                    -0.099090
      6 C                    -0.288129
      7 H                     0.197511
      8 H                     0.193127
      9 H                     0.219433
     10 H                     0.217670
     11 O                    -0.261833
     12 C                     0.076333
     13 H                     0.212325
     14 H                     0.212368
  ----------------------------------------
  Sum of atomic charges =     0.000000

 -----------------------------------------------------------------
                    Cartesian Multipole Moments
 -----------------------------------------------------------------
    Charge (ESU x 10^10)
                 0.0000
    Dipole Moment (Debye)
         X       1.5009      Y       3.1728      Z       1.2228
       Tot       3.7168
    Quadrupole Moments (Debye-Ang)
        XX     -60.6357     XY       3.5150     YY     -44.7020
        XZ       1.8900     YZ      -1.6993     ZZ     -45.7275
    Octopole Moments (Debye-Ang^2)
       XXX      12.5983    XXY      22.5280    XYY      -7.4455
       YYY       7.3844    XXZ       9.2683    XYZ      -2.7811
       YYZ       5.0984    XZZ      -0.1863    YZZ      -4.5691
       ZZZ      11.1877
    Hexadecapole Moments (Debye-Ang^3)
      XXXX    -782.4689   XXXY      25.5632   XXYY    -196.4951
      XYYY      30.1904   YYYY    -404.2762   XXXZ      18.4910
      XXYZ     -12.4093   XYYZ       9.0928   YYYZ     -13.6218
      XXZZ    -120.7813   XYZZ      10.9050   YYZZ     -85.4998
      XZZZ      12.2921   YZZZ     -11.9542   ZZZZ     -70.2583
 -----------------------------------------------------------------
 Calculating analytic gradient of the SCF energy
 Gradient of SCF Energy
            1           2           3           4           5           6
    1   0.0008906  -0.0003733   0.0008115  -0.0010485  -0.0002232  -0.0013457
    2  -0.0007011   0.0004997   0.0019536  -0.0002361  -0.0001490  -0.0011035
    3   0.0008162  -0.0005720   0.0008852  -0.0017220  -0.0002129   0.0008031
            7           8           9          10          11          12
    1  -0.0002041  -0.0005721   0.0005637   0.0002121   0.0004214   0.0010316
    2  -0.0004944  -0.0008530   0.0004555   0.0002007   0.0003167   0.0001640
    3   0.0000725  -0.0012201  -0.0012976  -0.0000360   0.0011713   0.0007230
           13          14
    1  -0.0002552   0.0000914
    2   0.0000855  -0.0001387
    3   0.0006039  -0.0000146
 Max gradient component =       1.954E-03
 RMS gradient           =       7.668E-04
 Gradient time:  CPU 45.18 s  wall 45.19 s
 Geometry Optimization Parameters
   NAtoms,    NIC,     NZ,  NCons,   NDum,   NFix, NCnnct, MaxDiis
       14      98       0       0       0       0       0       0

 Cartesian Hessian Update
 Hessian Updated using BFGS Update


** GEOMETRY OPTIMIZATION IN DELOCALIZED INTERNAL COORDINATES **
   Searching for a Minimum

   Optimization Cycle:  19

                       Coordinates (Angstroms)
     ATOM                X               Y               Z
      1  O         2.0970234853   -1.3698717190   -0.5029563565
      2  C         1.2052941572   -0.6293999095   -0.1577658146
      3  C         1.4694881490    0.8554752736    0.0740939486
      4  C        -1.0049963261    1.2861010902   -0.0745014475
      5  C        -1.3454547335   -0.1483259163   -0.0475839430
      6  C        -0.1997033757   -1.1466156376    0.0998822744
      7  H         1.9563159448    0.9500414329    1.0551180702
      8  H         2.2177087466    1.1704388260   -0.6608770057
      9  H        -0.3837110550   -2.0185772198   -0.5314112662
     10  H        -0.2224812379   -1.5006029069    1.1400972677
     11  O        -2.4958984132   -0.5361382050   -0.1038998788
     12  C         0.2559583761    1.7330226384    0.0117903424
     13  H         0.4361111772    2.8046550996    0.0262442208
     14  H        -1.8455505327    1.9679889888   -0.1354338763
   Point Group: c1    Number of degrees of freedom:    36


   Energy is   -382.788084202

 Hessian Updated using BFGS Update
**WARNING** Hereditary positive definiteness endangered

 36 Hessian modes will be used to form the next step
  Hessian Eigenvalues:
    -0.068697    0.000103    0.008534    0.011074    0.014624    0.019545
     0.021527    0.024197    0.027675    0.030198    0.062603    0.097420
     0.135922    0.142499    0.147019    0.152995    0.160266    0.178444
     0.217345    0.233236    0.245824    0.250304    0.263735    0.314997
     0.323640    0.333811    0.339607    0.345310    0.351292    0.376149
     0.382172    0.425190    0.481948    0.534895    0.595374    0.908177
**WARNING** Hessian does not have the Desired Local Structure

 Minimum Search - Taking Simple RFO Step
 Searching for Lamda that Minimizes Along All modes
 Value Taken    Lamda =  -0.06870322
 Calculated Step too Large.  Step scaled by  0.002859
 Step Taken.  Stepsize is  0.300000

                             Maximum     Tolerance    Cnvgd?
         Gradient           0.001318      0.000300      NO
         Displacement       0.145795      0.001200      NO
         Energy change     -0.000380      0.000001      NO


 New Cartesian Coordinates Obtained by Inverse Iteration

 Displacement from previous Coordinates is:  0.331062
 ----------------------------------------------------------------
             Standard Nuclear Orientation (Angstroms)
    I     Atom           X                Y                Z
 ----------------------------------------------------------------
    1      O       2.1280988015    -1.3943484972    -0.5041102597
    2      C       1.2177425691    -0.6442288224    -0.1656093341
    3      C       1.4959607895     0.8494466381     0.0822213981
    4      C      -1.0284342068     1.2970823709    -0.0910292202
    5      C      -1.3942863330    -0.1288557778    -0.0573822577
    6      C      -0.1922957417    -1.1744460665     0.0890674740
    7      H       1.9934144287     0.9915213515     1.0283698202
    8      H       2.2395818980     1.2279104900    -0.6204765750
    9      H      -0.4009732707    -2.0790179992    -0.4965509115
   10      H      -0.2241046258    -1.5492747508     1.1082674041
   11      O      -2.5473937520    -0.5312858465    -0.0780154106
   12      C       0.2498368489     1.7506390918     0.0124105654
   13      H       0.4627365885     2.8192961784     0.0354625263
   14      H      -1.8597796322     1.9837534753    -0.1498286838
 ----------------------------------------------------------------
 Molecular Point Group                 C1    NOp =  1
 Largest Abelian Subgroup              C1    NOp =  1
 Nuclear Repulsion Energy =   338.4961618738 hartrees
 There are       29 alpha and       29 beta electrons
 Applying Cartesian multipole field
    Component          Value
    ---------          -----
     (2,0,0)        1.00000E-11
     (0,2,0)        2.00000E-11
     (0,0,2)       -3.00000E-11
 Nucleus-field energy     =     0.0000000104 hartrees
 Requested basis set is 6-311++G(d,p)
 There are 78 shells and 218 basis functions
 A cutoff of  1.0D-11 yielded   2869 shell pairs
 There are     22862 function pairs (     24566 Cartesian)
 Smallest overlap matrix eigenvalue = 5.42E-06
 Guess MOs from SCF MO coefficient file
 Reading MOs from coefficient file
 Reading MOs from coefficient file
 A restricted hybrid HF-DFT SCF calculation will be
 performed using Pulay DIIS extrapolation
 Exchange:     0.2000 Hartree-Fock + 0.0800 Slater + 0.7200 B88
 Correlation:  0.1900 VWN1RPA + 0.8100 LYP
 Using SG-1 standard quadrature grid
 SCF converges when DIIS error is below 1.0E-08
 Geometry optimization detected.  Setting ReadMinima to 0
 Setting SaveMinima to 0
 ---------------------------------------
  Cycle       Energy         DIIS Error
 ---------------------------------------
    1    -382.7349002722      1.69E-03
    2    -382.7807465369      4.45E-04
    3    -382.7783356130      8.44E-04
    4    -382.7817985088      1.21E-04
    5    -382.7818621154      3.47E-05
    6    -382.7818664433      1.63E-05
    7    -382.7818678934      3.27E-06
    8    -382.7818677696      1.93E-06
    9    -382.7818677214      6.15E-07
   10    -382.7818677392      1.49E-07
   11    -382.7818677532      3.49E-08
   12    -382.7818677346      8.32E-09 Convergence criterion met
 ---------------------------------------
 SCF time:  CPU 129.83 s  wall 129.95 s
 SCF   energy in the final basis set = -382.7818677346
 Total energy in the final basis set = -382.7818677346

 --------------------------------------------------------------

                    Orbital Energies (a.u.)
 --------------------------------------------------------------

 Alpha MOs
 -- Occupied --
-19.138 -19.133 -10.294 -10.288 -10.236 -10.218 -10.209 -10.207
 -1.063  -1.060  -0.853  -0.769  -0.758  -0.644  -0.588  -0.541
 -0.505  -0.496  -0.484  -0.456  -0.450  -0.439  -0.419  -0.409
 -0.394  -0.367  -0.302  -0.287  -0.267
 -- Virtual --
 -0.088  -0.056  -0.020   0.001   0.010   0.017   0.025   0.031
  0.043   0.048   0.053   0.074   0.078   0.090   0.097   0.104
  0.107   0.112   0.113   0.120   0.125   0.128   0.132   0.134
  0.142   0.148   0.153   0.159   0.166   0.172   0.180   0.196
  0.202   0.208   0.216   0.221   0.226   0.232   0.250   0.263
  0.282   0.290   0.304   0.307   0.310   0.327   0.331   0.342
  0.353   0.367   0.380   0.391   0.409   0.452   0.473   0.481
  0.487   0.497   0.526   0.528   0.547   0.556   0.572   0.575
  0.588   0.619   0.630   0.640   0.646   0.663   0.674   0.705
  0.722   0.732   0.747   0.762   0.780   0.814   0.821   0.849
  0.871   0.902   0.908   0.972   1.010   1.021   1.090   1.099
  1.128   1.172   1.186   1.193   1.225   1.251   1.274   1.287
  1.359   1.370   1.383   1.386   1.423   1.442   1.482   1.501
  1.544   1.564   1.598   1.605   1.615   1.625   1.638   1.677
  1.703   1.724   1.763   1.788   1.802   1.827   1.852   1.861
  1.902   1.928   1.941   2.012   2.022   2.079   2.090   2.149
  2.187   2.228   2.261   2.282   2.328   2.388   2.454   2.496
  2.527   2.543   2.551   2.568   2.629   2.649   2.676   2.697
  2.713   2.774   2.795   2.819   2.820   2.844   2.873   2.884
  2.898   2.929   2.944   3.040   3.111   3.142   3.162   3.213
  3.323   3.334   3.440   3.473   3.546   3.636   3.696   3.736
  3.747   3.944   4.032   4.049   4.119   4.169   4.468   5.042
  5.047   5.175   5.189   5.670   5.719  23.668  23.756  23.794
 23.851  23.898  24.133  49.946  49.983
 --------------------------------------------------------------

          Ground-State Mulliken Net Atomic Charges

     Atom                 Charge (a.u.)
  ----------------------------------------
      1 O                    -0.253820
      2 C                     0.191363
      3 C                    -0.638458
      4 C                     0.003391
      5 C                    -0.102909
      6 C                    -0.281117
      7 H                     0.200805
      8 H                     0.193996
      9 H                     0.218456
     10 H                     0.216488
     11 O                    -0.252993
     12 C                     0.074416
     13 H                     0.218566
     14 H                     0.211815
  ----------------------------------------
  Sum of atomic charges =     0.000000

 -----------------------------------------------------------------
                    Cartesian Multipole Moments
 -----------------------------------------------------------------
    Charge (ESU x 10^10)
                 0.0000
    Dipole Moment (Debye)
         X       1.4417      Y       3.3413      Z       1.1953
       Tot       3.8303
    Quadrupole Moments (Debye-Ang)
        XX     -60.7284     XY       4.0755     YY     -44.2779
        XZ       2.1749     YZ      -1.6969     ZZ     -46.2347
    Octopole Moments (Debye-Ang^2)
       XXX      13.9217    XXY      24.0900    XYY      -7.0941
       YYY       8.1550    XXZ       9.2547    XYZ      -2.7720
       YYZ       5.5556    XZZ      -0.1988    YZZ      -4.3003
       ZZZ      11.3592
    Hexadecapole Moments (Debye-Ang^3)
      XXXX    -810.4235   XXXY      30.8034   XXYY    -201.3168
      XYYY      35.6630   YYYY    -411.0307   XXXZ      21.3156
      XXYZ     -12.1739   XYYZ       9.7651   YYYZ     -13.9745
      XXZZ    -125.0456   XYZZ      11.6329   YYZZ     -87.6632
      XZZZ      12.9912   YZZZ     -11.8689   ZZZZ     -70.5534
 -----------------------------------------------------------------
 Calculating analytic gradient of the SCF energy
 Gradient of SCF Energy
            1           2           3           4           5           6
    1   0.0208377  -0.0194709   0.0255405  -0.0180460  -0.0114192   0.0144443
    2  -0.0171361   0.0136208  -0.0075357  -0.0062573   0.0238261  -0.0161776
    3  -0.0056696   0.0032135   0.0120621  -0.0032981  -0.0045984   0.0091516
            7           8           9          10          11          12
    1  -0.0018418  -0.0006459  -0.0020715  -0.0002442  -0.0147439   0.0017974
    2   0.0032798   0.0043376  -0.0063689  -0.0029887  -0.0073024   0.0194786
    3  -0.0147989   0.0064967   0.0039612  -0.0100966   0.0017667   0.0005372
           13          14
    1   0.0037385   0.0021250
    2   0.0021330  -0.0029092
    3   0.0007747   0.0004978
 Max gradient component =       2.554E-02
 RMS gradient           =       1.090E-02
 Gradient time:  CPU 44.68 s  wall 44.69 s
 Geometry Optimization Parameters
   NAtoms,    NIC,     NZ,  NCons,   NDum,   NFix, NCnnct, MaxDiis
       14      98       0       0       0       0       0       0

 Cartesian Hessian Update
 Hessian Updated using BFGS Update


** GEOMETRY OPTIMIZATION IN DELOCALIZED INTERNAL COORDINATES **
   Searching for a Minimum

   Optimization Cycle:  20

                       Coordinates (Angstroms)
     ATOM                X               Y               Z
      1  O         2.1280988015   -1.3943484972   -0.5041102597
      2  C         1.2177425691   -0.6442288224   -0.1656093341
      3  C         1.4959607895    0.8494466381    0.0822213981
      4  C        -1.0284342068    1.2970823709   -0.0910292202
      5  C        -1.3942863330   -0.1288557778   -0.0573822577
      6  C        -0.1922957417   -1.1744460665    0.0890674740
      7  H         1.9934144287    0.9915213515    1.0283698202
      8  H         2.2395818980    1.2279104900   -0.6204765750
      9  H        -0.4009732707   -2.0790179992   -0.4965509115
     10  H        -0.2241046258   -1.5492747508    1.1082674041
     11  O        -2.5473937520   -0.5312858465   -0.0780154106
     12  C         0.2498368489    1.7506390918    0.0124105654
     13  H         0.4627365885    2.8192961784    0.0354625263
     14  H        -1.8597796322    1.9837534753   -0.1498286838
   Point Group: c1    Number of degrees of freedom:    36


   Energy is   -382.781867735

 Hessian Updated using BFGS Update

 36 Hessian modes will be used to form the next step
  Hessian Eigenvalues:
     0.000103    0.008379    0.011071    0.014621    0.019358    0.021511
     0.024197    0.027548    0.030192    0.062384    0.068278    0.117347
     0.139502    0.142505    0.147971    0.158522    0.160842    0.215027
     0.218256    0.233350    0.246193    0.250306    0.279293    0.323633
     0.324285    0.333905    0.340800    0.351184    0.351786    0.381808
     0.403763    0.425785    0.483837    0.535085    0.637940    0.950754

 Minimum Search - Taking Simple RFO Step
 Searching for Lamda that Minimizes Along All modes
 Value Taken    Lamda =  -0.01143375
 Step Taken.  Stepsize is  0.289764

                             Maximum     Tolerance    Cnvgd?
         Gradient           0.025552      0.000300      NO
         Displacement       0.104358      0.001200      NO
         Energy change      0.006216      0.000001      NO


 New Cartesian Coordinates Obtained by Inverse Iteration

 Displacement from previous Coordinates is:  0.315274
 ----------------------------------------------------------------
             Standard Nuclear Orientation (Angstroms)
    I     Atom           X                Y                Z
 ----------------------------------------------------------------
    1      O       2.0936402082    -1.3683752129    -0.5298921238
    2      C       1.2056896244    -0.6318477081    -0.1641982868
    3      C       1.4682677598     0.8504134225     0.0764863509
    4      C      -1.0056290112     1.2865667036    -0.0692799457
    5      C      -1.3476611942    -0.1470843484    -0.0505654666
    6      C      -0.1960473610    -1.1465196380     0.1027562348
    7      H       1.9562664620     0.9536443212     1.0561441191
    8      H       2.2225092575     1.1845056540    -0.6445732125
    9      H      -0.3909047533    -2.0320584770    -0.5070835959
   10      H      -0.2223028250    -1.4952763880     1.1446095234
   11      O      -2.4956969768    -0.5390319780    -0.1202141446
   12      C       0.2544206331     1.7312515064     0.0131787220
   13      H       0.4413069455     2.8016616174     0.0203363359
   14      H      -1.8437544070     1.9703423607    -0.1349079745
 ----------------------------------------------------------------
 Molecular Point Group                 C1    NOp =  1
 Largest Abelian Subgroup              C1    NOp =  1
 Nuclear Repulsion Energy =   343.1133215309 hartrees
 There are       29 alpha and       29 beta electrons
 Applying Cartesian multipole field
    Component          Value
    ---------          -----
     (2,0,0)        1.00000E-11
     (0,2,0)        2.00000E-11
     (0,0,2)       -3.00000E-11
 Nucleus-field energy     =     0.0000000100 hartrees
 Requested basis set is 6-311++G(d,p)
 There are 78 shells and 218 basis functions
 A cutoff of  1.0D-11 yielded   2879 shell pairs
 There are     22925 function pairs (     24642 Cartesian)
 Smallest overlap matrix eigenvalue = 4.93E-06
 Guess MOs from SCF MO coefficient file
 Reading MOs from coefficient file
 Reading MOs from coefficient file
 A restricted hybrid HF-DFT SCF calculation will be
 performed using Pulay DIIS extrapolation
 Exchange:     0.2000 Hartree-Fock + 0.0800 Slater + 0.7200 B88
 Correlation:  0.1900 VWN1RPA + 0.8100 LYP
 Using SG-1 standard quadrature grid
 SCF converges when DIIS error is below 1.0E-08
 Geometry optimization detected.  Setting ReadMinima to 0
 Setting SaveMinima to 0
 ---------------------------------------
  Cycle       Energy         DIIS Error
 ---------------------------------------
    1    -382.8391051475      1.75E-03
    2    -382.7871865652      4.28E-04
    3    -382.7846610857      8.54E-04
    4    -382.7881700595      1.07E-04
    5    -382.7882194496      3.16E-05
    6    -382.7882229048      1.48E-05
    7    -382.7882240531      3.68E-06
    8    -382.7882243611      1.95E-06
    9    -382.7882244965      5.59E-07
   10    -382.7882244568      1.32E-07
   11    -382.7882244448      3.72E-08
   12    -382.7882244526      8.06E-09 Convergence criterion met
 ---------------------------------------
 SCF time:  CPU 131.54 s  wall 131.68 s
 SCF   energy in the final basis set = -382.7882244526
 Total energy in the final basis set = -382.7882244526

 --------------------------------------------------------------

                    Orbital Energies (a.u.)
 --------------------------------------------------------------

 Alpha MOs
 -- Occupied --
-19.137 -19.128 -10.290 -10.282 -10.228 -10.215 -10.204 -10.203
 -1.073  -1.062  -0.862  -0.778  -0.759  -0.642  -0.591  -0.539
 -0.510  -0.503  -0.486  -0.460  -0.452  -0.440  -0.415  -0.411
 -0.396  -0.370  -0.303  -0.285  -0.267
 -- Virtual --
 -0.083  -0.052  -0.020   0.000   0.011   0.017   0.027   0.033
  0.044   0.049   0.053   0.074   0.079   0.092   0.096   0.103
  0.107   0.113   0.114   0.121   0.125   0.131   0.133   0.136
  0.142   0.148   0.153   0.160   0.167   0.176   0.183   0.200
  0.203   0.211   0.221   0.228   0.232   0.241   0.255   0.269
  0.286   0.295   0.305   0.308   0.313   0.326   0.335   0.342
  0.358   0.371   0.383   0.397   0.417   0.460   0.476   0.487
  0.491   0.499   0.530   0.535   0.548   0.556   0.575   0.579
  0.593   0.627   0.632   0.644   0.646   0.668   0.682   0.702
  0.721   0.728   0.742   0.770   0.779   0.813   0.822   0.849
  0.875   0.904   0.914   0.981   0.991   1.039   1.096   1.116
  1.141   1.173   1.188   1.193   1.230   1.251   1.275   1.300
  1.367   1.371   1.394   1.407   1.440   1.456   1.494   1.521
  1.552   1.576   1.589   1.600   1.621   1.638   1.657   1.685
  1.709   1.730   1.776   1.799   1.820   1.841   1.854   1.864
  1.913   1.934   1.948   2.029   2.035   2.093   2.101   2.158
  2.201   2.229   2.276   2.305   2.340   2.408   2.458   2.490
  2.516   2.553   2.565   2.585   2.631   2.665   2.685   2.711
  2.723   2.793   2.810   2.827   2.843   2.877   2.887   2.901
  2.919   2.942   2.962   3.085   3.138   3.187   3.194   3.257
  3.344   3.348   3.479   3.503   3.577   3.659   3.730   3.766
  3.784   3.946   4.032   4.037   4.121   4.206   4.541   5.050
  5.053   5.183   5.198   5.687   5.735  23.682  23.800  23.835
 23.856  23.903  24.211  49.962  49.998
 --------------------------------------------------------------

          Ground-State Mulliken Net Atomic Charges

     Atom                 Charge (a.u.)
  ----------------------------------------
      1 O                    -0.258067
      2 C                     0.227737
      3 C                    -0.671348
      4 C                     0.017347
      5 C                    -0.095403
      6 C                    -0.293025
      7 H                     0.198151
      8 H                     0.193618
      9 H                     0.221049
     10 H                     0.216770
     11 O                    -0.261656
     12 C                     0.079622
     13 H                     0.212825
     14 H                     0.212381
  ----------------------------------------
  Sum of atomic charges =     0.000000

 -----------------------------------------------------------------
                    Cartesian Multipole Moments
 -----------------------------------------------------------------
    Charge (ESU x 10^10)
                 0.0000
    Dipole Moment (Debye)
         X       1.4987      Y       3.1885      Z       1.3008
       Tot       3.7556
    Quadrupole Moments (Debye-Ang)
        XX     -60.5243     XY       3.5528     YY     -44.6042
        XZ       1.9305     YZ      -1.8372     ZZ     -45.8673
    Octopole Moments (Debye-Ang^2)
       XXX      12.7951    XXY      22.6115    XYY      -7.2783
       YYY       7.4603    XXZ       9.9879    XYZ      -2.8363
       YYZ       5.4254    XZZ      -0.3505    YZZ      -4.3733
       ZZZ      11.8106
    Hexadecapole Moments (Debye-Ang^3)
      XXXX    -781.0476   XXXY      25.6118   XXYY    -195.9152
      XYYY      30.4552   YYYY    -403.4706   XXXZ      18.8332
      XXYZ     -13.1207   XYYZ       9.3506   YYYZ     -14.9910
      XXZZ    -121.3792   XYZZ      11.0051   YYZZ     -85.9039
      XZZZ      12.6933   YZZZ     -12.9389   ZZZZ     -71.4283
 -----------------------------------------------------------------
 Calculating analytic gradient of the SCF energy
 Gradient of SCF Energy
            1           2           3           4           5           6
    1   0.0017663  -0.0017599   0.0001370   0.0009031  -0.0022644   0.0021301
    2  -0.0013202   0.0010085  -0.0016455  -0.0000862   0.0018640  -0.0002708
    3   0.0001598   0.0005257   0.0005794  -0.0009962  -0.0004899   0.0001815
            7           8           9          10          11          12
    1   0.0007061   0.0001093  -0.0002435  -0.0003987   0.0000850  -0.0017643
    2   0.0007894   0.0007634  -0.0006470  -0.0010238  -0.0001383   0.0009616
    3  -0.0007563  -0.0000757  -0.0000357  -0.0008184   0.0010345   0.0004524
           13          14
    1   0.0001335   0.0004603
    2  -0.0000046  -0.0002505
    3   0.0003575  -0.0001185
 Max gradient component =       2.264E-03
 RMS gradient           =       9.520E-04
 Gradient time:  CPU 45.42 s  wall 45.44 s
 Geometry Optimization Parameters
   NAtoms,    NIC,     NZ,  NCons,   NDum,   NFix, NCnnct, MaxDiis
       14      98       0       0       0       0       0       0

 Cartesian Hessian Update
 Hessian Updated using BFGS Update


** GEOMETRY OPTIMIZATION IN DELOCALIZED INTERNAL COORDINATES **
   Searching for a Minimum

   Optimization Cycle:  21

                       Coordinates (Angstroms)
     ATOM                X               Y               Z
      1  O         2.0936402082   -1.3683752129   -0.5298921238
      2  C         1.2056896244   -0.6318477081   -0.1641982868
      3  C         1.4682677598    0.8504134225    0.0764863509
      4  C        -1.0056290112    1.2865667036   -0.0692799457
      5  C        -1.3476611942   -0.1470843484   -0.0505654666
      6  C        -0.1960473610   -1.1465196380    0.1027562348
      7  H         1.9562664620    0.9536443212    1.0561441191
      8  H         2.2225092575    1.1845056540   -0.6445732125
      9  H        -0.3909047533   -2.0320584770   -0.5070835959
     10  H        -0.2223028250   -1.4952763880    1.1446095234
     11  O        -2.4956969768   -0.5390319780   -0.1202141446
     12  C         0.2544206331    1.7312515064    0.0131787220
     13  H         0.4413069455    2.8016616174    0.0203363359
     14  H        -1.8437544070    1.9703423607   -0.1349079745
   Point Group: c1    Number of degrees of freedom:    36


   Energy is   -382.788224453

 Hessian Updated using BFGS Update

 36 Hessian modes will be used to form the next step
  Hessian Eigenvalues:
     0.000103    0.008469    0.011072    0.014612    0.019387    0.021511
     0.024198    0.027558    0.030195    0.062353    0.068589    0.116593
     0.139506    0.142508    0.147984    0.158506    0.160946    0.213527
     0.217446    0.233334    0.246199    0.250307    0.278633    0.322923
     0.323686    0.334014    0.340604    0.350756    0.351415    0.381909
     0.407024    0.425350    0.484571    0.535119    0.641847    0.941996

 Minimum Search - Taking Simple RFO Step
 Searching for Lamda that Minimizes Along All modes
 Value Taken    Lamda =  -0.00122937
 Calculated Step too Large.  Step scaled by  0.330191
 Step Taken.  Stepsize is  0.300000

                             Maximum     Tolerance    Cnvgd?
         Gradient           0.001742      0.000300      NO
         Displacement       0.159560      0.001200      NO
         Energy change     -0.006357      0.000001      NO


 New Cartesian Coordinates Obtained by Inverse Iteration

 Displacement from previous Coordinates is:  0.295964
 ----------------------------------------------------------------
             Standard Nuclear Orientation (Angstroms)
    I     Atom           X                Y                Z
 ----------------------------------------------------------------
    1      O       2.0692205250    -1.3522305401    -0.6208691960
    2      C       1.1988463068    -0.6281771043    -0.1956968830
    3      C       1.4670751220     0.8444994609     0.0866540744
    4      C      -1.0039706153     1.2833587819    -0.0770693027
    5      C      -1.3442980244    -0.1512718526    -0.0601722838
    6      C      -0.1916972034    -1.1427006940     0.1161679657
    7      H       1.9292506922     0.9210319888     1.0821778084
    8      H       2.2398238658     1.1912702808    -0.6078115583
    9      H      -0.3929952054    -2.0548760554    -0.4494363764
   10      H      -0.1990231626    -1.4384179057     1.1756757653
   11      O      -2.4898014035    -0.5463814511    -0.1456127001
   12      C       0.2560354526     1.7275134466     0.0155250873
   13      H       0.4436189403     2.7976675185     0.0235333914
   14      H      -1.8419809279     1.9669059611    -0.1502692568
 ----------------------------------------------------------------
 Molecular Point Group                 C1    NOp =  1
 Largest Abelian Subgroup              C1    NOp =  1
 Nuclear Repulsion Energy =   343.5187387243 hartrees
 There are       29 alpha and       29 beta electrons
 Applying Cartesian multipole field
    Component          Value
    ---------          -----
     (2,0,0)        1.00000E-11
     (0,2,0)        2.00000E-11
     (0,0,2)       -3.00000E-11
 Nucleus-field energy     =     0.0000000098 hartrees
 Requested basis set is 6-311++G(d,p)
 There are 78 shells and 218 basis functions
 A cutoff of  1.0D-11 yielded   2880 shell pairs
 There are     22928 function pairs (     24644 Cartesian)
 Smallest overlap matrix eigenvalue = 5.51E-06
 Guess MOs from SCF MO coefficient file
 Reading MOs from coefficient file
 Reading MOs from coefficient file
 A restricted hybrid HF-DFT SCF calculation will be
 performed using Pulay DIIS extrapolation
 Exchange:     0.2000 Hartree-Fock + 0.0800 Slater + 0.7200 B88
 Correlation:  0.1900 VWN1RPA + 0.8100 LYP
 Using SG-1 standard quadrature grid
 SCF converges when DIIS error is below 1.0E-08
 Geometry optimization detected.  Setting ReadMinima to 0
 Setting SaveMinima to 0
 ---------------------------------------
  Cycle       Energy         DIIS Error
 ---------------------------------------
    1    -382.7817858846      1.04E-03
    2    -382.7885311794      8.51E-05
    3    -382.7885618977      9.31E-05
    4    -382.7886031998      3.95E-05
    5    -382.7886090199      1.60E-05
    6    -382.7886101390      3.19E-06
    7    -382.7886102376      2.04E-06
    8    -382.7886101422      4.54E-07
    9    -382.7886101002      1.73E-07
   10    -382.7886101147      5.82E-08
   11    -382.7886101207      2.31E-08
   12    -382.7886101208      2.24E-09 Convergence criterion met
 ---------------------------------------
 SCF time:  CPU 127.08 s  wall 127.18 s
 SCF   energy in the final basis set = -382.7886101208
 Total energy in the final basis set = -382.7886101208

 --------------------------------------------------------------

                    Orbital Energies (a.u.)
 --------------------------------------------------------------

 Alpha MOs
 -- Occupied --
-19.138 -19.128 -10.289 -10.282 -10.228 -10.215 -10.204 -10.204
 -1.074  -1.062  -0.863  -0.779  -0.759  -0.642  -0.591  -0.539
 -0.510  -0.504  -0.484  -0.461  -0.453  -0.440  -0.415  -0.411
 -0.394  -0.371  -0.303  -0.285  -0.268
 -- Virtual --
 -0.083  -0.052  -0.019  -0.001   0.011   0.017   0.027   0.033
  0.044   0.049   0.053   0.074   0.079   0.092   0.096   0.103
  0.106   0.112   0.113   0.121   0.125   0.131   0.133   0.136
  0.141   0.148   0.151   0.159   0.165   0.176   0.183   0.199
  0.201   0.211   0.221   0.226   0.232   0.241   0.259   0.272
  0.288   0.295   0.305   0.308   0.313   0.325   0.334   0.341
  0.356   0.369   0.382   0.398   0.417   0.455   0.476   0.486
  0.490   0.500   0.535   0.535   0.550   0.558   0.575   0.578
  0.593   0.626   0.633   0.642   0.646   0.666   0.683   0.693
  0.722   0.728   0.738   0.763   0.775   0.815   0.821   0.847
  0.876   0.903   0.908   0.980   0.998   1.038   1.098   1.128
  1.151   1.171   1.188   1.194   1.235   1.253   1.271   1.293
  1.363   1.370   1.394   1.415   1.447   1.454   1.500   1.529
  1.551   1.572   1.589   1.600   1.622   1.639   1.659   1.691
  1.710   1.733   1.771   1.797   1.817   1.842   1.851   1.864
  1.909   1.930   1.957   2.030   2.036   2.095   2.102   2.162
  2.202   2.225   2.271   2.305   2.342   2.404   2.453   2.486
  2.515   2.564   2.572   2.591   2.635   2.668   2.687   2.717
  2.724   2.795   2.811   2.827   2.845   2.877   2.888   2.901
  2.917   2.939   2.961   3.082   3.133   3.187   3.202   3.259
  3.345   3.351   3.480   3.502   3.577   3.661   3.728   3.771
  3.786   3.952   4.036   4.044   4.122   4.203   4.527   5.051
  5.056   5.182   5.196   5.689   5.733  23.681  23.802  23.836
 23.856  23.905  24.209  49.964  49.995
 --------------------------------------------------------------

          Ground-State Mulliken Net Atomic Charges

     Atom                 Charge (a.u.)
  ----------------------------------------
      1 O                    -0.259425
      2 C                     0.239437
      3 C                    -0.668935
      4 C                     0.018854
      5 C                    -0.093826
      6 C                    -0.290777
      7 H                     0.197444
      8 H                     0.193700
      9 H                     0.223349
     10 H                     0.213247
     11 O                    -0.261854
     12 C                     0.062820
     13 H                     0.212592
     14 H                     0.213374
  ----------------------------------------
  Sum of atomic charges =     0.000000

 -----------------------------------------------------------------
                    Cartesian Multipole Moments
 -----------------------------------------------------------------
    Charge (ESU x 10^10)
                 0.0000
    Dipole Moment (Debye)
         X       1.5265      Y       3.1746      Z       1.5075
       Tot       3.8316
    Quadrupole Moments (Debye-Ang)
        XX     -60.2527     XY       3.3330     YY     -44.5738
        XZ       2.1781     YZ      -2.1142     ZZ     -46.1120
    Octopole Moments (Debye-Ang^2)
       XXX      13.4703    XXY      22.0826    XYY      -6.8388
       YYY       7.2130    XXZ      11.6657    XYZ      -3.1955
       YYZ       6.3802    XZZ      -0.7479    YZZ      -3.9701
       ZZZ      14.1222
    Hexadecapole Moments (Debye-Ang^3)
      XXXX    -771.9324   XXXY      22.6618   XXYY    -193.5314
      XYYY      28.4288   YYYY    -399.5562   XXXZ      21.0688
      XXYZ     -15.0712   XYYZ      10.5145   YYYZ     -17.6391
      XXZZ    -122.5083   XYZZ      10.9998   YYZZ     -86.9629
      XZZZ      14.9133   YZZZ     -15.3697   ZZZZ     -75.9429
 -----------------------------------------------------------------
 Calculating analytic gradient of the SCF energy
 Gradient of SCF Energy
            1           2           3           4           5           6
    1   0.0011098  -0.0013311  -0.0009784   0.0007458  -0.0015888   0.0017432
    2  -0.0007181   0.0006333  -0.0016854  -0.0001935   0.0009295   0.0010102
    3   0.0005883  -0.0004372   0.0004799  -0.0010571  -0.0004528  -0.0003526
            7           8           9          10          11          12
    1   0.0009208   0.0001898  -0.0001325  -0.0004856   0.0003452  -0.0009126
    2   0.0008271   0.0005907  -0.0005900  -0.0011672  -0.0000218   0.0005780
    3  -0.0003971  -0.0000843   0.0001753  -0.0003749   0.0010934   0.0005905
           13          14
    1   0.0000968   0.0002777
    2  -0.0000471  -0.0001459
    3   0.0003372  -0.0001085
 Max gradient component =       1.743E-03
 RMS gradient           =       7.755E-04
 Gradient time:  CPU 45.38 s  wall 45.39 s
 Geometry Optimization Parameters
   NAtoms,    NIC,     NZ,  NCons,   NDum,   NFix, NCnnct, MaxDiis
       14      98       0       0       0       0       0       0

 Cartesian Hessian Update
 Hessian Updated using BFGS Update


** GEOMETRY OPTIMIZATION IN DELOCALIZED INTERNAL COORDINATES **
   Searching for a Minimum

   Optimization Cycle:  22

                       Coordinates (Angstroms)
     ATOM                X               Y               Z
      1  O         2.0692205250   -1.3522305401   -0.6208691960
      2  C         1.1988463068   -0.6281771043   -0.1956968830
      3  C         1.4670751220    0.8444994609    0.0866540744
      4  C        -1.0039706153    1.2833587819   -0.0770693027
      5  C        -1.3442980244   -0.1512718526   -0.0601722838
      6  C        -0.1916972034   -1.1427006940    0.1161679657
      7  H         1.9292506922    0.9210319888    1.0821778084
      8  H         2.2398238658    1.1912702808   -0.6078115583
      9  H        -0.3929952054   -2.0548760554   -0.4494363764
     10  H        -0.1990231626   -1.4384179057    1.1756757653
     11  O        -2.4898014035   -0.5463814511   -0.1456127001
     12  C         0.2560354526    1.7275134466    0.0155250873
     13  H         0.4436189403    2.7976675185    0.0235333914
     14  H        -1.8419809279    1.9669059611   -0.1502692568
   Point Group: c1    Number of degrees of freedom:    36


   Energy is   -382.788610121

 Hessian Updated using BFGS Update

 36 Hessian modes will be used to form the next step
  Hessian Eigenvalues:
     0.000316    0.007038    0.011100    0.015335    0.019166    0.021511
     0.024128    0.027255    0.030121    0.047759    0.062888    0.116062
     0.139447    0.142511    0.148756    0.158488    0.160937    0.216931
     0.222098    0.233498    0.246201    0.250494    0.286664    0.323582
     0.329611    0.335428    0.340774    0.351218    0.352660    0.381922
     0.407935    0.424872    0.484049    0.535310    0.645312    0.947697

 Minimum Search - Taking Simple RFO Step
 Searching for Lamda that Minimizes Along All modes
 Value Taken    Lamda =  -0.00110008
 Calculated Step too Large.  Step scaled by  0.372651
 Step Taken.  Stepsize is  0.300000

                             Maximum     Tolerance    Cnvgd?
         Gradient           0.001444      0.000300      NO
         Displacement       0.176079      0.001200      NO
         Energy change     -0.000386      0.000001      NO


 New Cartesian Coordinates Obtained by Inverse Iteration

 Displacement from previous Coordinates is:  0.281715
 ----------------------------------------------------------------
             Standard Nuclear Orientation (Angstroms)
    I     Atom           X                Y                Z
 ----------------------------------------------------------------
    1      O       2.0408556562    -1.3349523183    -0.7065964630
    2      C       1.1925751214    -0.6251068236    -0.2198317071
    3      C       1.4666883237     0.8389869294     0.0946023871
    4      C      -1.0024254723     1.2799098442    -0.0768942741
    5      C      -1.3396896826    -0.1561389354    -0.0687461058
    6      C      -0.1873724703    -1.1389340881     0.1313529683
    7      H       1.9028451984     0.8911191633     1.1043255165
    8      H       2.2562392369     1.1946121824    -0.5752411368
    9      H      -0.3931123529    -2.0726439004    -0.3943450344
   10      H      -0.1784029406    -1.3835151833     1.2048029418
   11      O      -2.4814411328    -0.5550112713    -0.1821309849
   12      C       0.2580330321     1.7234373126     0.0171664234
   13      H       0.4460684402     2.7934491989     0.0207996999
   14      H      -1.8407565953     1.9629797249    -0.1564676955
 ----------------------------------------------------------------
 Molecular Point Group                 C1    NOp =  1
 Largest Abelian Subgroup              C1    NOp =  1
 Nuclear Repulsion Energy =   343.9605649679 hartrees
 There are       29 alpha and       29 beta electrons
 Applying Cartesian multipole field
    Component          Value
    ---------          -----
     (2,0,0)        1.00000E-11
     (0,2,0)        2.00000E-11
     (0,0,2)       -3.00000E-11
 Nucleus-field energy     =     0.0000000096 hartrees
 Requested basis set is 6-311++G(d,p)
 There are 78 shells and 218 basis functions
 A cutoff of  1.0D-11 yielded   2883 shell pairs
 There are     22952 function pairs (     24668 Cartesian)
 Smallest overlap matrix eigenvalue = 6.13E-06
 Guess MOs from SCF MO coefficient file
 Reading MOs from coefficient file
 Reading MOs from coefficient file
 A restricted hybrid HF-DFT SCF calculation will be
 performed using Pulay DIIS extrapolation
 Exchange:     0.2000 Hartree-Fock + 0.0800 Slater + 0.7200 B88
 Correlation:  0.1900 VWN1RPA + 0.8100 LYP
 Using SG-1 standard quadrature grid
 SCF converges when DIIS error is below 1.0E-08
 Geometry optimization detected.  Setting ReadMinima to 0
 Setting SaveMinima to 0
 ---------------------------------------
  Cycle       Energy         DIIS Error
 ---------------------------------------
    1    -382.7823290463      1.10E-03
    2    -382.7888860938      8.74E-05
    3    -382.7889336163      8.17E-05
    4    -382.7889679697      2.07E-05
    5    -382.7889687900      1.61E-05
    6    -382.7889699515      4.86E-06
    7    -382.7889699738      1.50E-06
    8    -382.7889699474      5.10E-07
    9    -382.7889699307      1.98E-07
   10    -382.7889699622      7.55E-08
   11    -382.7889699652      2.30E-08
   12    -382.7889699699      2.14E-09 Convergence criterion met
 ---------------------------------------
 SCF time:  CPU 127.35 s  wall 127.50 s
 SCF   energy in the final basis set = -382.7889699699
 Total energy in the final basis set = -382.7889699699

 --------------------------------------------------------------

                    Orbital Energies (a.u.)
 --------------------------------------------------------------

 Alpha MOs
 -- Occupied --
-19.138 -19.128 -10.289 -10.282 -10.228 -10.215 -10.204 -10.204
 -1.074  -1.063  -0.864  -0.779  -0.759  -0.642  -0.591  -0.540
 -0.509  -0.504  -0.483  -0.463  -0.453  -0.440  -0.416  -0.411
 -0.393  -0.373  -0.304  -0.284  -0.268
 -- Virtual --
 -0.083  -0.051  -0.019  -0.001   0.011   0.017   0.027   0.033
  0.043   0.049   0.053   0.073   0.078   0.091   0.096   0.104
  0.105   0.112   0.113   0.121   0.125   0.131   0.133   0.136
  0.140   0.148   0.151   0.159   0.164   0.176   0.184   0.198
  0.199   0.211   0.220   0.225   0.232   0.241   0.262   0.276
  0.290   0.295   0.305   0.308   0.314   0.325   0.333   0.341
  0.354   0.368   0.382   0.399   0.417   0.451   0.475   0.487
  0.488   0.501   0.537   0.538   0.551   0.561   0.575   0.578
  0.594   0.625   0.635   0.638   0.648   0.665   0.683   0.686
  0.722   0.727   0.736   0.753   0.774   0.815   0.822   0.845
  0.877   0.899   0.904   0.972   1.011   1.042   1.099   1.137
  1.160   1.169   1.188   1.195   1.243   1.256   1.266   1.288
  1.355   1.371   1.395   1.426   1.450   1.458   1.506   1.536
  1.550   1.569   1.589   1.599   1.623   1.639   1.660   1.693
  1.713   1.736   1.766   1.794   1.812   1.843   1.849   1.866
  1.905   1.928   1.964   2.032   2.040   2.097   2.105   2.165
  2.202   2.220   2.266   2.308   2.345   2.399   2.448   2.483
  2.513   2.572   2.579   2.599   2.639   2.670   2.688   2.720
  2.727   2.797   2.811   2.825   2.845   2.879   2.888   2.899
  2.915   2.938   2.961   3.081   3.128   3.186   3.210   3.262
  3.347   3.352   3.481   3.500   3.576   3.662   3.726   3.776
  3.792   3.957   4.040   4.053   4.124   4.200   4.513   5.051
  5.060   5.182   5.195   5.691   5.732  23.680  23.803  23.839
 23.856  23.908  24.207  49.967  49.992
 --------------------------------------------------------------

          Ground-State Mulliken Net Atomic Charges

     Atom                 Charge (a.u.)
  ----------------------------------------
      1 O                    -0.260826
      2 C                     0.250753
      3 C                    -0.670817
      4 C                     0.016703
      5 C                    -0.088804
      6 C                    -0.290128
      7 H                     0.196070
      8 H                     0.193771
      9 H                     0.226141
     10 H                     0.208706
     11 O                    -0.262360
     12 C                     0.054220
     13 H                     0.212363
     14 H                     0.214209
  ----------------------------------------
  Sum of atomic charges =     0.000000

 -----------------------------------------------------------------
                    Cartesian Multipole Moments
 -----------------------------------------------------------------
    Charge (ESU x 10^10)
                 0.0000
    Dipole Moment (Debye)
         X       1.5597      Y       3.1600      Z       1.7204
       Tot       3.9215
    Quadrupole Moments (Debye-Ang)
        XX     -59.9270     XY       3.0914     YY     -44.5464
        XZ       2.3140     YZ      -2.3958     ZZ     -46.3907
    Octopole Moments (Debye-Ang^2)
       XXX      14.1340    XXY      21.5137    XYY      -6.3772
       YYY       6.9904    XXZ      13.3466    XYZ      -3.4611
       YYZ       7.2231    XZZ      -1.1433    YZZ      -3.5403
       ZZZ      16.3239
    Hexadecapole Moments (Debye-Ang^3)
      XXXX    -761.3428   XXXY      19.4249   XXYY    -190.9378
      XYYY      26.1697   YYYY    -395.6067   XXXZ      21.8741
      XXYZ     -16.8916   XYYZ      11.2240   YYYZ     -20.2893
      XXZZ    -123.6905   XYZZ      10.9385   YYZZ     -88.0975
      XZZZ      16.5915   YZZZ     -17.8234   ZZZZ     -80.9751
 -----------------------------------------------------------------
 Calculating analytic gradient of the SCF energy
 Gradient of SCF Energy
            1           2           3           4           5           6
    1   0.0002672  -0.0003819  -0.0020327   0.0006644  -0.0002047   0.0008588
    2   0.0000021  -0.0001988  -0.0011782  -0.0001653  -0.0002547   0.0022650
    3   0.0004427   0.0004016  -0.0004355  -0.0007210  -0.0001181  -0.0015372
            7           8           9          10          11          12
    1   0.0008764   0.0002964  -0.0000979  -0.0003878   0.0001776  -0.0000475
    2   0.0005635   0.0004409  -0.0003753  -0.0010103  -0.0000125  -0.0000309
    3   0.0000000  -0.0000391   0.0002987   0.0001215   0.0008893   0.0006242
           13          14
    1   0.0000160  -0.0000044
    2  -0.0000582   0.0000126
    3   0.0002165  -0.0001437
 Max gradient component =       2.265E-03
 RMS gradient           =       6.857E-04
 Gradient time:  CPU 45.81 s  wall 45.82 s
 Geometry Optimization Parameters
   NAtoms,    NIC,     NZ,  NCons,   NDum,   NFix, NCnnct, MaxDiis
       14      98       0       0       0       0       0       0

 Cartesian Hessian Update
 Hessian Updated using BFGS Update


** GEOMETRY OPTIMIZATION IN DELOCALIZED INTERNAL COORDINATES **
   Searching for a Minimum

   Optimization Cycle:  23

                       Coordinates (Angstroms)
     ATOM                X               Y               Z
      1  O         2.0408556562   -1.3349523183   -0.7065964630
      2  C         1.1925751214   -0.6251068236   -0.2198317071
      3  C         1.4666883237    0.8389869294    0.0946023871
      4  C        -1.0024254723    1.2799098442   -0.0768942741
      5  C        -1.3396896826   -0.1561389354   -0.0687461058
      6  C        -0.1873724703   -1.1389340881    0.1313529683
      7  H         1.9028451984    0.8911191633    1.1043255165
      8  H         2.2562392369    1.1946121824   -0.5752411368
      9  H        -0.3931123529   -2.0726439004   -0.3943450344
     10  H        -0.1784029406   -1.3835151833    1.2048029418
     11  O        -2.4814411328   -0.5550112713   -0.1821309849
     12  C         0.2580330321    1.7234373126    0.0171664234
     13  H         0.4460684402    2.7934491989    0.0207996999
     14  H        -1.8407565953    1.9629797249   -0.1564676955
   Point Group: c1    Number of degrees of freedom:    36


   Energy is   -382.788969970

 Hessian Updated using BFGS Update

 36 Hessian modes will be used to form the next step
  Hessian Eigenvalues:
     0.000583    0.007205    0.011148    0.015485    0.019367    0.021513
     0.024086    0.027253    0.030722    0.042728    0.062823    0.118190
     0.139848    0.142511    0.148882    0.158821    0.160945    0.216937
     0.229452    0.235135    0.246231    0.250555    0.290973    0.323613
     0.332116    0.338217    0.341990    0.351301    0.356715    0.382435
     0.410583    0.427028    0.483974    0.535274    0.644496    0.956350

 Minimum Search - Taking Simple RFO Step
 Searching for Lamda that Minimizes Along All modes
 Value Taken    Lamda =  -0.00070716
 Calculated Step too Large.  Step scaled by  0.436065
 Step Taken.  Stepsize is  0.300000

                             Maximum     Tolerance    Cnvgd?
         Gradient           0.001198      0.000300      NO
         Displacement       0.165053      0.001200      NO
         Energy change     -0.000360      0.000001      NO


 New Cartesian Coordinates Obtained by Inverse Iteration

 Displacement from previous Coordinates is:  0.295479
 ----------------------------------------------------------------
             Standard Nuclear Orientation (Angstroms)
    I     Atom           X                Y                Z
 ----------------------------------------------------------------
    1      O       2.0090258775    -1.3155818929    -0.7930975063
    2      C       1.1836363938    -0.6203942053    -0.2504348448
    3      C       1.4673368507     0.8324059343     0.1043786879
    4      C      -1.0007744320     1.2765183620    -0.0825615556
    5      C      -1.3366100404    -0.1606936724    -0.0777782513
    6      C      -0.1819616920    -1.1366266266     0.1476375984
    7      H       1.8750200429     0.8566097679     1.1268475689
    8      H       2.2728874750     1.1979038774    -0.5387794585
    9      H      -0.3909435540    -2.0913074127    -0.3351747808
   10      H      -0.1525912269    -1.3260602911     1.2319110441
   11      O      -2.4742482508    -0.5634599590    -0.2133266964
   12      C       0.2596074311     1.7198470591     0.0187882081
   13      H       0.4485611368     2.7896601965     0.0227107035
   14      H      -1.8388416497     1.9593706981    -0.1683241819
 ----------------------------------------------------------------
 Molecular Point Group                 C1    NOp =  1
 Largest Abelian Subgroup              C1    NOp =  1
 Nuclear Repulsion Energy =   344.2956819762 hartrees
 There are       29 alpha and       29 beta electrons
 Applying Cartesian multipole field
    Component          Value
    ---------          -----
     (2,0,0)        1.00000E-11
     (0,2,0)        2.00000E-11
     (0,0,2)       -3.00000E-11
 Nucleus-field energy     =     0.0000000093 hartrees
 Requested basis set is 6-311++G(d,p)
 There are 78 shells and 218 basis functions
 A cutoff of  1.0D-11 yielded   2888 shell pairs
 There are     22983 function pairs (     24699 Cartesian)
 Smallest overlap matrix eigenvalue = 6.81E-06
 Guess MOs from SCF MO coefficient file
 Reading MOs from coefficient file
 Reading MOs from coefficient file
 A restricted hybrid HF-DFT SCF calculation will be
 performed using Pulay DIIS extrapolation
 Exchange:     0.2000 Hartree-Fock + 0.0800 Slater + 0.7200 B88
 Correlation:  0.1900 VWN1RPA + 0.8100 LYP
 Using SG-1 standard quadrature grid
 SCF converges when DIIS error is below 1.0E-08
 Geometry optimization detected.  Setting ReadMinima to 0
 Setting SaveMinima to 0
 ---------------------------------------
  Cycle       Energy         DIIS Error
 ---------------------------------------
    1    -382.7823401668      1.05E-03
    2    -382.7891301194      8.46E-05
    3    -382.7891601707      9.31E-05
    4    -382.7892014218      3.95E-05
    5    -382.7892072423      1.60E-05
    6    -382.7892084839      2.95E-06
    7    -382.7892085942      1.53E-06
    8    -382.7892084584      4.98E-07
    9    -382.7892085066      1.65E-07
   10    -382.7892085292      4.38E-08
   11    -382.7892085312      2.45E-08
   12    -382.7892085300      2.30E-09 Convergence criterion met
 ---------------------------------------
 SCF time:  CPU 126.94 s  wall 127.43 s
 SCF   energy in the final basis set = -382.7892085300
 Total energy in the final basis set = -382.7892085300

 --------------------------------------------------------------

                    Orbital Energies (a.u.)
 --------------------------------------------------------------

 Alpha MOs
 -- Occupied --
-19.139 -19.129 -10.289 -10.282 -10.228 -10.215 -10.204 -10.204
 -1.075  -1.063  -0.864  -0.779  -0.759  -0.641  -0.591  -0.541
 -0.509  -0.505  -0.482  -0.464  -0.453  -0.441  -0.417  -0.410
 -0.391  -0.375  -0.304  -0.284  -0.268
 -- Virtual --
 -0.083  -0.051  -0.018  -0.002   0.011   0.018   0.027   0.033
  0.043   0.049   0.053   0.073   0.078   0.091   0.096   0.103
  0.104   0.112   0.113   0.120   0.125   0.132   0.133   0.137
  0.140   0.148   0.150   0.159   0.163   0.176   0.185   0.197
  0.198   0.210   0.219   0.223   0.233   0.241   0.264   0.279
  0.291   0.294   0.306   0.308   0.314   0.326   0.333   0.341
  0.352   0.367   0.382   0.400   0.416   0.446   0.474   0.486
  0.487   0.502   0.538   0.540   0.552   0.566   0.574   0.577
  0.595   0.622   0.635   0.638   0.650   0.664   0.678   0.683
  0.721   0.727   0.737   0.743   0.773   0.816   0.825   0.843
  0.878   0.894   0.902   0.968   1.023   1.046   1.100   1.146
  1.165   1.169   1.188   1.196   1.250   1.258   1.260   1.285
  1.349   1.371   1.397   1.435   1.449   1.465   1.510   1.542
  1.549   1.565   1.591   1.597   1.623   1.639   1.660   1.694
  1.720   1.739   1.762   1.790   1.808   1.843   1.846   1.869
  1.902   1.924   1.972   2.035   2.042   2.097   2.108   2.169
  2.201   2.214   2.258   2.311   2.349   2.395   2.446   2.480
  2.512   2.577   2.585   2.608   2.643   2.671   2.690   2.721
  2.730   2.800   2.813   2.825   2.844   2.880   2.889   2.896
  2.912   2.936   2.961   3.077   3.121   3.183   3.217   3.264
  3.348   3.353   3.481   3.498   3.573   3.663   3.724   3.780
  3.800   3.960   4.044   4.061   4.127   4.195   4.491   5.051
  5.063   5.181   5.194   5.693   5.730  23.679  23.804  23.839
 23.856  23.912  24.205  49.969  49.989
 --------------------------------------------------------------

          Ground-State Mulliken Net Atomic Charges

     Atom                 Charge (a.u.)
  ----------------------------------------
      1 O                    -0.261923
      2 C                     0.255689
      3 C                    -0.663976
      4 C                     0.019819
      5 C                    -0.090815
      6 C                    -0.282064
      7 H                     0.194469
      8 H                     0.193529
      9 H                     0.228551
     10 H                     0.203871
     11 O                    -0.262224
     12 C                     0.038109
     13 H                     0.212108
     14 H                     0.214856
  ----------------------------------------
  Sum of atomic charges =     0.000000

 -----------------------------------------------------------------
                    Cartesian Multipole Moments
 -----------------------------------------------------------------
    Charge (ESU x 10^10)
                 0.0000
    Dipole Moment (Debye)
         X       1.5902      Y       3.1437      Z       1.9177
       Tot       4.0111
    Quadrupole Moments (Debye-Ang)
        XX     -59.5728     XY       2.8342     YY     -44.5052
        XZ       2.4678     YZ      -2.6385     ZZ     -46.7058
    Octopole Moments (Debye-Ang^2)
       XXX      14.9394    XXY      20.8796    XYY      -5.8522
       YYY       6.6954    XXZ      14.8845    XYZ      -3.6801
       YYZ       8.0916    XZZ      -1.5603    YZZ      -3.0769
       ZZZ      18.6763
    Hexadecapole Moments (Debye-Ang^3)
      XXXX    -750.2625   XXXY      16.0090   XXYY    -188.1819
      XYYY      23.7704   YYYY    -391.3645   XXXZ      22.7626
      XXYZ     -18.4521   XYYZ      11.8995   YYYZ     -22.6361
      XXZZ    -125.0400   XYZZ      10.8534   YYZZ     -89.4070
      XZZZ      18.4499   YZZZ     -20.1392   ZZZZ     -86.8913
 -----------------------------------------------------------------
 Calculating analytic gradient of the SCF energy
 Gradient of SCF Energy
            1           2           3           4           5           6
    1   0.0001195  -0.0007036  -0.0012730   0.0004817   0.0000181   0.0007824
    2   0.0000663   0.0000424  -0.0009807  -0.0001087  -0.0001460   0.0016676
    3   0.0008617  -0.0012896   0.0000702  -0.0007604  -0.0000394  -0.0012332
            7           8           9          10          11          12
    1   0.0007018   0.0001044   0.0001335  -0.0003092   0.0000989  -0.0000738
    2   0.0004740   0.0001143  -0.0001956  -0.0007667  -0.0001126  -0.0000809
    3   0.0000112   0.0002196   0.0005331   0.0002643   0.0007392   0.0004661
           13          14
    1   0.0000343  -0.0001150
    2  -0.0000331   0.0000597
    3   0.0002319  -0.0000747
 Max gradient component =       1.668E-03
 RMS gradient           =       5.779E-04
 Gradient time:  CPU 45.64 s  wall 45.65 s
 Geometry Optimization Parameters
   NAtoms,    NIC,     NZ,  NCons,   NDum,   NFix, NCnnct, MaxDiis
       14      98       0       0       0       0       0       0

 Cartesian Hessian Update
 Hessian Updated using BFGS Update


** GEOMETRY OPTIMIZATION IN DELOCALIZED INTERNAL COORDINATES **
   Searching for a Minimum

   Optimization Cycle:  24

                       Coordinates (Angstroms)
     ATOM                X               Y               Z
      1  O         2.0090258775   -1.3155818929   -0.7930975063
      2  C         1.1836363938   -0.6203942053   -0.2504348448
      3  C         1.4673368507    0.8324059343    0.1043786879
      4  C        -1.0007744320    1.2765183620   -0.0825615556
      5  C        -1.3366100404   -0.1606936724   -0.0777782513
      6  C        -0.1819616920   -1.1366266266    0.1476375984
      7  H         1.8750200429    0.8566097679    1.1268475689
      8  H         2.2728874750    1.1979038774   -0.5387794585
      9  H        -0.3909435540   -2.0913074127   -0.3351747808
     10  H        -0.1525912269   -1.3260602911    1.2319110441
     11  O        -2.4742482508   -0.5634599590   -0.2133266964
     12  C         0.2596074311    1.7198470591    0.0187882081
     13  H         0.4485611368    2.7896601965    0.0227107035
     14  H        -1.8388416497    1.9593706981   -0.1683241819
   Point Group: c1    Number of degrees of freedom:    36


   Energy is   -382.789208530

 Hessian Updated using BFGS Update

 36 Hessian modes will be used to form the next step
  Hessian Eigenvalues:
     0.001278    0.006338    0.011246    0.017562    0.020385    0.021548
     0.024045    0.027217    0.030934    0.038959    0.062796    0.118440
     0.139862    0.142511    0.149302    0.158842    0.160953    0.217051
     0.229344    0.234903    0.246373    0.250506    0.290759    0.323643
     0.331935    0.337782    0.341872    0.351314    0.356928    0.382640
     0.409533    0.427043    0.483400    0.535350    0.643624    0.956954

 Minimum Search - Taking Simple RFO Step
 Searching for Lamda that Minimizes Along All modes
 Value Taken    Lamda =  -0.00034951
 Calculated Step too Large.  Step scaled by  0.768808
 Step Taken.  Stepsize is  0.300000

                             Maximum     Tolerance    Cnvgd?
         Gradient           0.000912      0.000300      NO
         Displacement       0.198879      0.001200      NO
         Energy change     -0.000239      0.000001      NO


 New Cartesian Coordinates Obtained by Inverse Iteration

 Displacement from previous Coordinates is:  0.257116
 ----------------------------------------------------------------
             Standard Nuclear Orientation (Angstroms)
    I     Atom           X                Y                Z
 ----------------------------------------------------------------
    1      O       1.9749893040    -1.2985780076    -0.8614681147
    2      C       1.1781524914    -0.6183636212    -0.2624043059
    3      C       1.4694009063     0.8288349738     0.1086559742
    4      C      -0.9997072917     1.2724433386    -0.0668718166
    5      C      -1.3298392611    -0.1663981549    -0.0852688113
    6      C      -0.1786829962    -1.1342111782     0.1678957611
    7      H       1.8535655383     0.8345717867     1.1411776196
    8      H       2.2852876116     1.1961254060    -0.5190542723
    9      H      -0.3892274577    -2.0999515172    -0.2892046027
   10      H      -0.1387980419    -1.2796582639     1.2590102716
   11      O      -2.4587698386    -0.5722645923    -0.2732625093
   12      C       0.2621960331     1.7158246238     0.0193416687
   13      H       0.4505634522     2.7856240724     0.0083894657
   14      H      -1.8390260875     1.9541929695    -0.1541397927
 ----------------------------------------------------------------
 Molecular Point Group                 C1    NOp =  1
 Largest Abelian Subgroup              C1    NOp =  1
 Nuclear Repulsion Energy =   344.7750557050 hartrees
 There are       29 alpha and       29 beta electrons
 Applying Cartesian multipole field
    Component          Value
    ---------          -----
     (2,0,0)        1.00000E-11
     (0,2,0)        2.00000E-11
     (0,0,2)       -3.00000E-11
 Nucleus-field energy     =     0.0000000091 hartrees
 Requested basis set is 6-311++G(d,p)
 There are 78 shells and 218 basis functions
 A cutoff of  1.0D-11 yielded   2891 shell pairs
 There are     22994 function pairs (     24711 Cartesian)
 Smallest overlap matrix eigenvalue = 7.59E-06
 Guess MOs from SCF MO coefficient file
 Reading MOs from coefficient file
 Reading MOs from coefficient file
 A restricted hybrid HF-DFT SCF calculation will be
 performed using Pulay DIIS extrapolation
 Exchange:     0.2000 Hartree-Fock + 0.0800 Slater + 0.7200 B88
 Correlation:  0.1900 VWN1RPA + 0.8100 LYP
 Using SG-1 standard quadrature grid
 SCF converges when DIIS error is below 1.0E-08
 Geometry optimization detected.  Setting ReadMinima to 0
 Setting SaveMinima to 0
 ---------------------------------------
  Cycle       Energy         DIIS Error
 ---------------------------------------
    1    -382.7823158321      1.24E-03
    2    -382.7892232869      1.03E-04
    3    -382.7892418554      1.38E-04
    4    -382.7893202501      4.91E-05
    5    -382.7893301012      1.70E-05
    6    -382.7893318145      4.00E-06
    7    -382.7893317994      1.98E-06
    8    -382.7893317900      5.07E-07
    9    -382.7893317128      1.67E-07
   10    -382.7893317492      3.74E-08
   11    -382.7893317486      2.47E-08
   12    -382.7893317481      5.35E-09 Convergence criterion met
 ---------------------------------------
 SCF time:  CPU 128.03 s  wall 128.15 s
 SCF   energy in the final basis set = -382.7893317481
 Total energy in the final basis set = -382.7893317481

 --------------------------------------------------------------

                    Orbital Energies (a.u.)
 --------------------------------------------------------------

 Alpha MOs
 -- Occupied --
-19.139 -19.129 -10.289 -10.282 -10.228 -10.215 -10.204 -10.204
 -1.075  -1.063  -0.865  -0.780  -0.759  -0.641  -0.591  -0.541
 -0.508  -0.506  -0.481  -0.465  -0.454  -0.441  -0.418  -0.409
 -0.390  -0.378  -0.305  -0.284  -0.268
 -- Virtual --
 -0.083  -0.050  -0.018  -0.002   0.011   0.018   0.027   0.033
  0.042   0.049   0.053   0.073   0.077   0.091   0.096   0.102
  0.105   0.112   0.113   0.120   0.124   0.132   0.133   0.137
  0.140   0.147   0.150   0.159   0.163   0.175   0.186   0.195
  0.197   0.210   0.218   0.221   0.233   0.240   0.266   0.283
  0.291   0.293   0.306   0.308   0.315   0.327   0.333   0.342
  0.352   0.367   0.382   0.399   0.417   0.442   0.472   0.484
  0.490   0.502   0.539   0.542   0.552   0.569   0.573   0.577
  0.596   0.622   0.633   0.641   0.651   0.665   0.675   0.683
  0.716   0.727   0.734   0.740   0.772   0.816   0.825   0.840
  0.879   0.890   0.899   0.960   1.033   1.056   1.104   1.150
  1.164   1.174   1.191   1.197   1.249   1.258   1.263   1.289
  1.341   1.374   1.400   1.445   1.449   1.472   1.514   1.545
  1.550   1.563   1.590   1.594   1.622   1.638   1.659   1.693
  1.726   1.741   1.759   1.787   1.803   1.842   1.845   1.873
  1.901   1.921   1.974   2.035   2.047   2.097   2.113   2.174
  2.199   2.209   2.251   2.317   2.354   2.390   2.445   2.478
  2.511   2.581   2.590   2.617   2.644   2.672   2.692   2.720
  2.734   2.803   2.812   2.823   2.842   2.883   2.889   2.895
  2.911   2.935   2.962   3.078   3.116   3.181   3.224   3.267
  3.349   3.352   3.481   3.497   3.568   3.665   3.720   3.786
  3.814   3.963   4.045   4.068   4.131   4.190   4.476   5.050
  5.068   5.182   5.194   5.695   5.727  23.677  23.804  23.842
 23.856  23.916  24.203  49.971  49.987
 --------------------------------------------------------------

          Ground-State Mulliken Net Atomic Charges

     Atom                 Charge (a.u.)
  ----------------------------------------
      1 O                    -0.262143
      2 C                     0.263444
      3 C                    -0.668410
      4 C                     0.006501
      5 C                    -0.076894
      6 C                    -0.285111
      7 H                     0.192383
      8 H                     0.193149
      9 H                     0.231010
     10 H                     0.198007
     11 O                    -0.263263
     12 C                     0.045273
     13 H                     0.211746
     14 H                     0.214308
  ----------------------------------------
  Sum of atomic charges =     0.000000

 -----------------------------------------------------------------
                    Cartesian Multipole Moments
 -----------------------------------------------------------------
    Charge (ESU x 10^10)
                 0.0000
    Dipole Moment (Debye)
         X       1.6240      Y       3.1248      Z       2.1287
       Tot       4.1150
    Quadrupole Moments (Debye-Ang)
        XX     -59.1333     XY       2.5930     YY     -44.4970
        XZ       2.3455     YZ      -2.9094     ZZ     -47.0200
    Octopole Moments (Debye-Ang^2)
       XXX      15.3213    XXY      20.2364    XYY      -5.4282
       YYY       6.5242    XXZ      16.5058    XYZ      -3.7430
       YYZ       8.6901    XZZ      -1.8172    YZZ      -2.6612
       ZZZ      20.5788
    Hexadecapole Moments (Debye-Ang^3)
      XXXX    -736.8587   XXXY      12.7242   XXYY    -185.3660
      XYYY      21.3721   YYYY    -387.9915   XXXZ      20.4809
      XXYZ     -19.9264   XYYZ      11.6120   YYYZ     -25.1595
      XXZZ    -126.1001   XYZZ      10.6387   YYZZ     -90.5700
      XZZZ      18.6933   YZZZ     -22.5160   ZZZZ     -92.5421
 -----------------------------------------------------------------
 Calculating analytic gradient of the SCF energy
 Gradient of SCF Energy
            1           2           3           4           5           6
    1  -0.0010241   0.0010331  -0.0014513   0.0000847   0.0014358  -0.0009111
    2   0.0009299  -0.0011616   0.0004761  -0.0001611  -0.0015826   0.0020852
    3   0.0003821   0.0006295  -0.0011477   0.0002884   0.0002722  -0.0019638
            7           8           9          10          11          12
    1   0.0001545   0.0000522   0.0000620  -0.0000270   0.0002143   0.0009131
    2  -0.0002219  -0.0000811   0.0004197  -0.0001146   0.0000715  -0.0007992
    3   0.0005400   0.0000792   0.0001313   0.0007051   0.0001661   0.0001015
           13          14
    1  -0.0000988  -0.0004372
    2  -0.0000408   0.0001804
    3  -0.0001616  -0.0000222
 Max gradient component =       2.085E-03
 RMS gradient           =       7.750E-04
 Gradient time:  CPU 45.60 s  wall 45.61 s
 Geometry Optimization Parameters
   NAtoms,    NIC,     NZ,  NCons,   NDum,   NFix, NCnnct, MaxDiis
       14      98       0       0       0       0       0       0

 Cartesian Hessian Update
 Hessian Updated using BFGS Update


** GEOMETRY OPTIMIZATION IN DELOCALIZED INTERNAL COORDINATES **
   Searching for a Minimum

   Optimization Cycle:  25

                       Coordinates (Angstroms)
     ATOM                X               Y               Z
      1  O         1.9749893040   -1.2985780076   -0.8614681147
      2  C         1.1781524914   -0.6183636212   -0.2624043059
      3  C         1.4694009063    0.8288349738    0.1086559742
      4  C        -0.9997072917    1.2724433386   -0.0668718166
      5  C        -1.3298392611   -0.1663981549   -0.0852688113
      6  C        -0.1786829962   -1.1342111782    0.1678957611
      7  H         1.8535655383    0.8345717867    1.1411776196
      8  H         2.2852876116    1.1961254060   -0.5190542723
      9  H        -0.3892274577   -2.0999515172   -0.2892046027
     10  H        -0.1387980419   -1.2796582639    1.2590102716
     11  O        -2.4587698386   -0.5722645923   -0.2732625093
     12  C         0.2621960331    1.7158246238    0.0193416687
     13  H         0.4505634522    2.7856240724    0.0083894657
     14  H        -1.8390260875    1.9541929695   -0.1541397927
   Point Group: c1    Number of degrees of freedom:    36


   Energy is   -382.789331748

 Hessian Updated using BFGS Update

 36 Hessian modes will be used to form the next step
  Hessian Eigenvalues:
     0.001358    0.008040    0.011277    0.017591    0.021168    0.021537
     0.023986    0.027677    0.031564    0.043494    0.062768    0.118820
     0.140296    0.142519    0.149499    0.159156    0.160951    0.217139
     0.230507    0.236510    0.246160    0.250479    0.292516    0.323984
     0.331975    0.337388    0.342612    0.351302    0.358125    0.382865
     0.408811    0.427890    0.483156    0.535443    0.643112    0.960367

 Minimum Search - Taking Simple RFO Step
 Searching for Lamda that Minimizes Along All modes
 Value Taken    Lamda =  -0.00006151
 Step Taken.  Stepsize is  0.107669

                             Maximum     Tolerance    Cnvgd?
         Gradient           0.001641      0.000300      NO
         Displacement       0.052807      0.001200      NO
         Energy change     -0.000123      0.000001      NO


 New Cartesian Coordinates Obtained by Inverse Iteration

 Displacement from previous Coordinates is:  0.115039
 ----------------------------------------------------------------
             Standard Nuclear Orientation (Angstroms)
    I     Atom           X                Y                Z
 ----------------------------------------------------------------
    1      O       1.9620002695    -1.2893989596    -0.8955433673
    2      C       1.1740642971    -0.6167680812    -0.2748642407
    3      C       1.4700645202     0.8253173286     0.1144861532
    4      C      -0.9986399312     1.2716566010    -0.0737987636
    5      C      -1.3311015570    -0.1671812715    -0.0883845824
    6      C      -0.1758803397    -1.1364158939     0.1740976709
    7      H       1.8467633433     0.8236101537     1.1485950986
    8      H       2.2898269188     1.1999367334    -0.5036284431
    9      H      -0.3878837165    -2.1109039486    -0.2645840513
   10      H      -0.1282224843    -1.2620394206     1.2661940085
   11      O      -2.4589447611    -0.5741022400    -0.2782733121
   12      C       0.2619669159     1.7154076591     0.0218102026
   13      H       0.4519651603     2.7849483420     0.0142408354
   14      H      -1.8358742733     1.9541248330    -0.1675506733
 ----------------------------------------------------------------
 Molecular Point Group                 C1    NOp =  1
 Largest Abelian Subgroup              C1    NOp =  1
 Nuclear Repulsion Energy =   344.6845961066 hartrees
 There are       29 alpha and       29 beta electrons
 Applying Cartesian multipole field
    Component          Value
    ---------          -----
     (2,0,0)        1.00000E-11
     (0,2,0)        2.00000E-11
     (0,0,2)       -3.00000E-11
 Nucleus-field energy     =     0.0000000090 hartrees
 Requested basis set is 6-311++G(d,p)
 There are 78 shells and 218 basis functions
 A cutoff of  1.0D-11 yielded   2891 shell pairs
 There are     22991 function pairs (     24707 Cartesian)
 Smallest overlap matrix eigenvalue = 7.77E-06
 Guess MOs from SCF MO coefficient file
 Reading MOs from coefficient file
 Reading MOs from coefficient file
 A restricted hybrid HF-DFT SCF calculation will be
 performed using Pulay DIIS extrapolation
 Exchange:     0.2000 Hartree-Fock + 0.0800 Slater + 0.7200 B88
 Correlation:  0.1900 VWN1RPA + 0.8100 LYP
 Using SG-1 standard quadrature grid
 SCF converges when DIIS error is below 1.0E-08
 Geometry optimization detected.  Setting ReadMinima to 0
 Setting SaveMinima to 0
 ---------------------------------------
  Cycle       Energy         DIIS Error
 ---------------------------------------
    1    -382.7870715787      4.23E-04
    2    -382.7893341302      3.98E-05
    3    -382.7893248552      7.04E-05
    4    -382.7893477307      1.47E-05
    5    -382.7893487868      4.36E-06
    6    -382.7893489752      2.44E-06
    7    -382.7893490970      1.19E-06
    8    -382.7893490835      1.62E-07
    9    -382.7893490741      1.24E-07
   10    -382.7893490828      2.83E-08
   11    -382.7893490827      6.52E-09 Convergence criterion met
 ---------------------------------------
 SCF time:  CPU 117.66 s  wall 117.78 s
 SCF   energy in the final basis set = -382.7893490827
 Total energy in the final basis set = -382.7893490827

 --------------------------------------------------------------

                    Orbital Energies (a.u.)
 --------------------------------------------------------------

 Alpha MOs
 -- Occupied --
-19.139 -19.129 -10.289 -10.283 -10.228 -10.215 -10.204 -10.204
 -1.075  -1.063  -0.865  -0.779  -0.759  -0.641  -0.590  -0.541
 -0.508  -0.505  -0.480  -0.465  -0.454  -0.441  -0.418  -0.409
 -0.389  -0.378  -0.305  -0.284  -0.268
 -- Virtual --
 -0.083  -0.050  -0.018  -0.003   0.011   0.019   0.027   0.033
  0.042   0.049   0.053   0.073   0.077   0.090   0.096   0.102
  0.105   0.112   0.113   0.120   0.124   0.132   0.133   0.137
  0.140   0.147   0.150   0.159   0.163   0.175   0.186   0.195
  0.197   0.209   0.218   0.220   0.233   0.240   0.266   0.284
  0.291   0.293   0.305   0.308   0.315   0.326   0.333   0.342
  0.352   0.366   0.381   0.398   0.417   0.441   0.472   0.484
  0.489   0.503   0.539   0.542   0.552   0.569   0.573   0.577
  0.597   0.620   0.632   0.641   0.652   0.665   0.672   0.683
  0.715   0.728   0.733   0.741   0.772   0.816   0.826   0.839
  0.880   0.890   0.899   0.961   1.034   1.057   1.104   1.151
  1.163   1.175   1.190   1.198   1.246   1.258   1.263   1.291
  1.339   1.374   1.400   1.447   1.448   1.472   1.514   1.545
  1.551   1.562   1.591   1.595   1.622   1.637   1.658   1.693
  1.728   1.740   1.758   1.784   1.802   1.842   1.844   1.873
  1.901   1.919   1.976   2.036   2.047   2.097   2.113   2.175
  2.199   2.207   2.248   2.316   2.355   2.387   2.445   2.478
  2.512   2.582   2.590   2.620   2.646   2.672   2.692   2.720
  2.733   2.804   2.811   2.824   2.840   2.882   2.888   2.892
  2.909   2.934   2.961   3.073   3.114   3.178   3.224   3.267
  3.349   3.352   3.481   3.494   3.565   3.665   3.718   3.786
  3.814   3.963   4.046   4.071   4.133   4.185   4.464   5.049
  5.069   5.181   5.193   5.695   5.726  23.676  23.802  23.839
 23.854  23.917  24.204  49.970  49.987
 --------------------------------------------------------------

          Ground-State Mulliken Net Atomic Charges

     Atom                 Charge (a.u.)
  ----------------------------------------
      1 O                    -0.262853
      2 C                     0.261033
      3 C                    -0.661056
      4 C                     0.014369
      5 C                    -0.082564
      6 C                    -0.278721
      7 H                     0.191603
      8 H                     0.192975
      9 H                     0.231449
     10 H                     0.196052
     11 O                    -0.262295
     12 C                     0.033721
     13 H                     0.211807
     14 H                     0.214479
  ----------------------------------------
  Sum of atomic charges =     0.000000

 -----------------------------------------------------------------
                    Cartesian Multipole Moments
 -----------------------------------------------------------------
    Charge (ESU x 10^10)
                 0.0000
    Dipole Moment (Debye)
         X       1.6262      Y       3.1198      Z       2.1901
       Tot       4.1441
    Quadrupole Moments (Debye-Ang)
        XX     -59.0010     XY       2.5165     YY     -44.4329
        XZ       2.4561     YZ      -2.9824     ZZ     -47.1757
    Octopole Moments (Debye-Ang^2)
       XXX      15.7355    XXY      19.9841    XYY      -5.1799
       YYY       6.3864    XXZ      16.9369    XYZ      -3.7888
       YYZ       9.0078    XZZ      -2.0154    YZZ      -2.4526
       ZZZ      21.4591
    Hexadecapole Moments (Debye-Ang^3)
      XXXX    -733.4135   XXXY      11.5396   XXYY    -184.3794
      XYYY      20.5460   YYYY    -386.3447   XXXZ      21.1909
      XXYZ     -20.3380   XYYZ      11.9428   YYYZ     -25.8604
      XXZZ    -126.7639   XYZZ      10.6232   YYZZ     -91.1891
      XZZZ      19.5886   YZZZ     -23.2894   ZZZZ     -95.2999
 -----------------------------------------------------------------
 Calculating analytic gradient of the SCF energy
 Gradient of SCF Energy
            1           2           3           4           5           6
    1   0.0000914  -0.0002437  -0.0002716   0.0004360  -0.0000469   0.0002442
    2  -0.0000555   0.0000655  -0.0004697   0.0000836   0.0000545   0.0004848
    3  -0.0001424   0.0000190  -0.0000829   0.0000970   0.0000799  -0.0007855
            7           8           9          10          11          12
    1   0.0001904   0.0000948   0.0000674  -0.0000302   0.0000147  -0.0005814
    2   0.0001206   0.0001670  -0.0002698  -0.0001804  -0.0001116   0.0001079
    3  -0.0000494   0.0003389   0.0004446   0.0000729   0.0001168   0.0000276
           13          14
    1   0.0000168   0.0000181
    2   0.0000031  -0.0000001
    3  -0.0000561  -0.0000803
 Max gradient component =       7.855E-04
 RMS gradient           =       2.407E-04
 Gradient time:  CPU 45.20 s  wall 45.20 s
 Geometry Optimization Parameters
   NAtoms,    NIC,     NZ,  NCons,   NDum,   NFix, NCnnct, MaxDiis
       14      98       0       0       0       0       0       0

 Cartesian Hessian Update
 Hessian Updated using BFGS Update


** GEOMETRY OPTIMIZATION IN DELOCALIZED INTERNAL COORDINATES **
   Searching for a Minimum

   Optimization Cycle:  26

                       Coordinates (Angstroms)
     ATOM                X               Y               Z
      1  O         1.9620002695   -1.2893989596   -0.8955433673
      2  C         1.1740642971   -0.6167680812   -0.2748642407
      3  C         1.4700645202    0.8253173286    0.1144861532
      4  C        -0.9986399312    1.2716566010   -0.0737987636
      5  C        -1.3311015570   -0.1671812715   -0.0883845824
      6  C        -0.1758803397   -1.1364158939    0.1740976709
      7  H         1.8467633433    0.8236101537    1.1485950986
      8  H         2.2898269188    1.1999367334   -0.5036284431
      9  H        -0.3878837165   -2.1109039486   -0.2645840513
     10  H        -0.1282224843   -1.2620394206    1.2661940085
     11  O        -2.4589447611   -0.5741022400   -0.2782733121
     12  C         0.2619669159    1.7154076591    0.0218102026
     13  H         0.4519651603    2.7849483420    0.0142408354
     14  H        -1.8358742733    1.9541248330   -0.1675506733
   Point Group: c1    Number of degrees of freedom:    36


   Energy is   -382.789349083

 Hessian Updated using BFGS Update

 36 Hessian modes will be used to form the next step
  Hessian Eigenvalues:
     0.001914    0.008996    0.011232    0.016967    0.020664    0.021558
     0.023804    0.028250    0.030406    0.052057    0.062699    0.116130
     0.140585    0.142467    0.149376    0.159395    0.160949    0.216937
     0.224816    0.233209    0.246191    0.250621    0.286196    0.324223
     0.326423    0.333716    0.343659    0.349093    0.351681    0.381099
     0.403164    0.425074    0.483108    0.535146    0.639741    0.952479

 Minimum Search - Taking Simple RFO Step
 Searching for Lamda that Minimizes Along All modes
 Value Taken    Lamda =  -0.00002277
 Step Taken.  Stepsize is  0.066516

                             Maximum     Tolerance    Cnvgd?
         Gradient           0.000330      0.000300      NO
         Displacement       0.032728      0.001200      NO
         Energy change     -0.000017      0.000001      NO


 New Cartesian Coordinates Obtained by Inverse Iteration

 Displacement from previous Coordinates is:  0.066641
 ----------------------------------------------------------------
             Standard Nuclear Orientation (Angstroms)
    I     Atom           X                Y                Z
 ----------------------------------------------------------------
    1      O       1.9695301727    -1.2952849460    -0.8750899800
    2      C       1.1755701344    -0.6172049059    -0.2688695393
    3      C       1.4708831407     0.8278108785     0.1112241603
    4      C      -0.9992376907     1.2722493765    -0.0718360911
    5      C      -1.3313147559    -0.1664928983    -0.0869411373
    6      C      -0.1776619389    -1.1370196130     0.1730930457
    7      H       1.8519236799     0.8299076734     1.1435696190
    8      H       2.2864172860     1.1979870219    -0.5148569133
    9      H      -0.3883548635    -2.1055941543    -0.2785560726
   10      H      -0.1330098997    -1.2729398830     1.2638945041
   11      O      -2.4597181550    -0.5721135142    -0.2777160075
   12      C       0.2619482059     1.7163253369     0.0209419617
   13      H       0.4506214450     2.7861359045     0.0144053283
   14      H      -1.8374923990     1.9544255582    -0.1604663424
 ----------------------------------------------------------------
 Molecular Point Group                 C1    NOp =  1
 Largest Abelian Subgroup              C1    NOp =  1
 Nuclear Repulsion Energy =   344.6208561655 hartrees
 There are       29 alpha and       29 beta electrons
 Applying Cartesian multipole field
    Component          Value
    ---------          -----
     (2,0,0)        1.00000E-11
     (0,2,0)        2.00000E-11
     (0,0,2)       -3.00000E-11
 Nucleus-field energy     =     0.0000000090 hartrees
 Requested basis set is 6-311++G(d,p)
 There are 78 shells and 218 basis functions
 A cutoff of  1.0D-11 yielded   2890 shell pairs
 There are     22990 function pairs (     24707 Cartesian)
 Smallest overlap matrix eigenvalue = 7.67E-06
 Guess MOs from SCF MO coefficient file
 Reading MOs from coefficient file
 Reading MOs from coefficient file
 A restricted hybrid HF-DFT SCF calculation will be
 performed using Pulay DIIS extrapolation
 Exchange:     0.2000 Hartree-Fock + 0.0800 Slater + 0.7200 B88
 Correlation:  0.1900 VWN1RPA + 0.8100 LYP
 Using SG-1 standard quadrature grid
 SCF converges when DIIS error is below 1.0E-08
 Geometry optimization detected.  Setting ReadMinima to 0
 Setting SaveMinima to 0
 ---------------------------------------
  Cycle       Energy         DIIS Error
 ---------------------------------------
    1    -382.7887238376      2.53E-04
    2    -382.7893554741      1.87E-05
    3    -382.7893569207      2.31E-05
    4    -382.7893587611      9.78E-06
    5    -382.7893590372      2.87E-06
    6    -382.7893592069      1.16E-06
    7    -382.7893592124      6.47E-07
    8    -382.7893591860      7.93E-08
    9    -382.7893591727      5.39E-08
   10    -382.7893591756      1.48E-08
   11    -382.7893591775      3.79E-09 Convergence criterion met
 ---------------------------------------
 SCF time:  CPU 114.80 s  wall 114.90 s
 SCF   energy in the final basis set = -382.7893591775
 Total energy in the final basis set = -382.7893591775

 --------------------------------------------------------------

                    Orbital Energies (a.u.)
 --------------------------------------------------------------

 Alpha MOs
 -- Occupied --
-19.139 -19.129 -10.289 -10.283 -10.228 -10.215 -10.204 -10.204
 -1.075  -1.063  -0.865  -0.779  -0.759  -0.641  -0.590  -0.541
 -0.508  -0.506  -0.481  -0.466  -0.453  -0.441  -0.418  -0.409
 -0.389  -0.378  -0.305  -0.284  -0.268
 -- Virtual --
 -0.083  -0.050  -0.018  -0.002   0.011   0.019   0.027   0.033
  0.042   0.049   0.053   0.073   0.077   0.090   0.096   0.102
  0.105   0.112   0.113   0.120   0.124   0.132   0.133   0.137
  0.140   0.147   0.150   0.159   0.163   0.175   0.186   0.195
  0.197   0.209   0.218   0.220   0.233   0.240   0.266   0.283
  0.291   0.293   0.305   0.308   0.315   0.327   0.333   0.342
  0.352   0.366   0.381   0.399   0.417   0.441   0.472   0.484
  0.489   0.503   0.539   0.542   0.552   0.569   0.573   0.577
  0.596   0.621   0.633   0.641   0.651   0.665   0.673   0.683
  0.715   0.727   0.734   0.741   0.772   0.816   0.826   0.839
  0.880   0.890   0.899   0.962   1.033   1.056   1.104   1.151
  1.164   1.174   1.190   1.198   1.247   1.258   1.262   1.290
  1.342   1.374   1.400   1.446   1.448   1.472   1.514   1.545
  1.550   1.563   1.590   1.593   1.621   1.637   1.658   1.693
  1.726   1.740   1.759   1.785   1.803   1.842   1.844   1.872
  1.901   1.920   1.974   2.036   2.047   2.097   2.113   2.174
  2.198   2.207   2.249   2.315   2.355   2.389   2.445   2.479
  2.512   2.580   2.588   2.617   2.645   2.671   2.692   2.720
  2.733   2.803   2.812   2.824   2.841   2.882   2.888   2.893
  2.910   2.934   2.961   3.074   3.113   3.179   3.222   3.265
  3.349   3.352   3.481   3.495   3.567   3.664   3.719   3.788
  3.815   3.963   4.045   4.068   4.131   4.186   4.468   5.049
  5.069   5.181   5.193   5.694   5.727  23.677  23.801  23.839
 23.855  23.916  24.203  49.970  49.987
 --------------------------------------------------------------

          Ground-State Mulliken Net Atomic Charges

     Atom                 Charge (a.u.)
  ----------------------------------------
      1 O                    -0.262118
      2 C                     0.261985
      3 C                    -0.662841
      4 C                     0.011179
      5 C                    -0.080518
      6 C                    -0.281743
      7 H                     0.192050
      8 H                     0.192941
      9 H                     0.230838
     10 H                     0.196779
     11 O                    -0.262408
     12 C                     0.037620
     13 H                     0.211743
     14 H                     0.214492
  ----------------------------------------
  Sum of atomic charges =     0.000000

 -----------------------------------------------------------------
                    Cartesian Multipole Moments
 -----------------------------------------------------------------
    Charge (ESU x 10^10)
                 0.0000
    Dipole Moment (Debye)
         X       1.6223      Y       3.1235      Z       2.1569
       Tot       4.1280
    Quadrupole Moments (Debye-Ang)
        XX     -59.0771     XY       2.5659     YY     -44.4743
        XZ       2.3772     YZ      -2.9295     ZZ     -47.0820
    Octopole Moments (Debye-Ang^2)
       XXX      15.5108    XXY      20.1209    XYY      -5.3281
       YYY       6.4712    XXZ      16.7237    XYZ      -3.7607
       YYZ       8.8536    XZZ      -1.8709    YZZ      -2.5794
       ZZZ      20.9887
    Hexadecapole Moments (Debye-Ang^3)
      XXXX    -735.6932   XXXY      12.2466   XXYY    -185.0472
      XYYY      21.0402   YYYY    -387.5944   XXXZ      20.5319
      XXYZ     -20.0883   XYYZ      11.7114   YYYZ     -25.3128
      XXZZ    -126.4262   XYZZ      10.6365   YYZZ     -90.8828
      XZZZ      18.9246   YZZZ     -22.7887   ZZZZ     -93.7531
 -----------------------------------------------------------------
 Calculating analytic gradient of the SCF energy
 Gradient of SCF Energy
            1           2           3           4           5           6
    1  -0.0002381   0.0000840   0.0003358  -0.0000656   0.0002957  -0.0001223
    2   0.0002572  -0.0000820   0.0001119  -0.0000329  -0.0001746  -0.0000130
    3   0.0003454  -0.0006055   0.0000983  -0.0001687   0.0001874  -0.0001040
            7           8           9          10          11          12
    1  -0.0000528  -0.0001052   0.0000967   0.0000046  -0.0000644  -0.0000143
    2  -0.0000567  -0.0000330   0.0001360  -0.0000494  -0.0000328  -0.0000635
    3  -0.0000220   0.0000987   0.0000268   0.0000881   0.0000325  -0.0000037
           13          14
    1  -0.0000213  -0.0001329
    2  -0.0000045   0.0000374
    3  -0.0000248   0.0000513
 Max gradient component =       6.055E-04
 RMS gradient           =       1.597E-04
 Gradient time:  CPU 45.45 s  wall 45.46 s
 Geometry Optimization Parameters
   NAtoms,    NIC,     NZ,  NCons,   NDum,   NFix, NCnnct, MaxDiis
       14      98       0       0       0       0       0       0

 Cartesian Hessian Update
 Hessian Updated using BFGS Update


** GEOMETRY OPTIMIZATION IN DELOCALIZED INTERNAL COORDINATES **
   Searching for a Minimum

   Optimization Cycle:  27

                       Coordinates (Angstroms)
     ATOM                X               Y               Z
      1  O         1.9695301727   -1.2952849460   -0.8750899800
      2  C         1.1755701344   -0.6172049059   -0.2688695393
      3  C         1.4708831407    0.8278108785    0.1112241603
      4  C        -0.9992376907    1.2722493765   -0.0718360911
      5  C        -1.3313147559   -0.1664928983   -0.0869411373
      6  C        -0.1776619389   -1.1370196130    0.1730930457
      7  H         1.8519236799    0.8299076734    1.1435696190
      8  H         2.2864172860    1.1979870219   -0.5148569133
      9  H        -0.3883548635   -2.1055941543   -0.2785560726
     10  H        -0.1330098997   -1.2729398830    1.2638945041
     11  O        -2.4597181550   -0.5721135142   -0.2777160075
     12  C         0.2619482059    1.7163253369    0.0209419617
     13  H         0.4506214450    2.7861359045    0.0144053283
     14  H        -1.8374923990    1.9544255582   -0.1604663424
   Point Group: c1    Number of degrees of freedom:    36


   Energy is   -382.789359178

 Hessian Updated using BFGS Update

 36 Hessian modes will be used to form the next step
  Hessian Eigenvalues:
     0.001847    0.008163    0.011547    0.018857    0.021170    0.022089
     0.022418    0.027769    0.031230    0.053029    0.062821    0.116284
     0.140980    0.142268    0.149480    0.159370    0.160949    0.217957
     0.225167    0.233251    0.246744    0.250729    0.286202    0.324175
     0.326795    0.333777    0.343936    0.349090    0.352112    0.380763
     0.403945    0.426925    0.484372    0.533478    0.641783    0.968580

 Minimum Search - Taking Simple RFO Step
 Searching for Lamda that Minimizes Along All modes
 Value Taken    Lamda =  -0.00000448
 Step Taken.  Stepsize is  0.017302

                             Maximum     Tolerance    Cnvgd?
         Gradient           0.000229      0.000300     YES
         Displacement       0.008091      0.001200      NO
         Energy change     -0.000010      0.000001      NO


 New Cartesian Coordinates Obtained by Inverse Iteration

 Displacement from previous Coordinates is:  0.020151
 ----------------------------------------------------------------
             Standard Nuclear Orientation (Angstroms)
    I     Atom           X                Y                Z
 ----------------------------------------------------------------
    1      O       1.9708427767    -1.2967153817    -0.8717036913
    2      C       1.1764929807    -0.6181897853    -0.2658812528
    3      C       1.4707650649     0.8280976781     0.1103826553
    4      C      -0.9993868980     1.2723824684    -0.0689613086
    5      C      -1.3313163889    -0.1662309137    -0.0876276806
    6      C      -0.1780231571    -1.1374097241     0.1731522006
    7      H       1.8549784663     0.8335428081     1.1416088484
    8      H       2.2846802995     1.1980352674    -0.5183998065
    9      H      -0.3888046385    -2.1054513003    -0.2802653690
   10      H      -0.1357562715    -1.2755251430     1.2636231923
   11      O      -2.4592370833    -0.5717079478    -0.2809984299
   12      C       0.2617509880     1.7164977997     0.0216866298
   13      H       0.4504923360     2.7862913529     0.0141116352
   14      H      -1.8373741126     1.9545746566    -0.1579310876
 ----------------------------------------------------------------
 Molecular Point Group                 C1    NOp =  1
 Largest Abelian Subgroup              C1    NOp =  1
 Nuclear Repulsion Energy =   344.5903312616 hartrees
 There are       29 alpha and       29 beta electrons
 Applying Cartesian multipole field
    Component          Value
    ---------          -----
     (2,0,0)        1.00000E-11
     (0,2,0)        2.00000E-11
     (0,0,2)       -3.00000E-11
 Nucleus-field energy     =     0.0000000090 hartrees
 Requested basis set is 6-311++G(d,p)
 There are 78 shells and 218 basis functions
 A cutoff of  1.0D-11 yielded   2890 shell pairs
 There are     22990 function pairs (     24707 Cartesian)
 Smallest overlap matrix eigenvalue = 7.67E-06
 Guess MOs from SCF MO coefficient file
 Reading MOs from coefficient file
 Reading MOs from coefficient file
 A restricted hybrid HF-DFT SCF calculation will be
 performed using Pulay DIIS extrapolation
 Exchange:     0.2000 Hartree-Fock + 0.0800 Slater + 0.7200 B88
 Correlation:  0.1900 VWN1RPA + 0.8100 LYP
 Using SG-1 standard quadrature grid
 SCF converges when DIIS error is below 1.0E-08
 Geometry optimization detected.  Setting ReadMinima to 0
 Setting SaveMinima to 0
 ---------------------------------------
  Cycle       Energy         DIIS Error
 ---------------------------------------
    1    -382.7890456533      6.42E-05
    2    -382.7893608090      7.78E-06
    3    -382.7893600392      1.27E-05
    4    -382.7893608503      2.75E-06
    5    -382.7893611151      1.06E-06
    6    -382.7893611259      3.51E-07
    7    -382.7893611156      2.55E-07
    8    -382.7893611211      4.34E-08
    9    -382.7893611188      2.32E-08
   10    -382.7893611189      5.03E-09 Convergence criterion met
 ---------------------------------------
 SCF time:  CPU 103.30 s  wall 103.55 s
 SCF   energy in the final basis set = -382.7893611189
 Total energy in the final basis set = -382.7893611189

 --------------------------------------------------------------

                    Orbital Energies (a.u.)
 --------------------------------------------------------------

 Alpha MOs
 -- Occupied --
-19.139 -19.129 -10.289 -10.283 -10.228 -10.215 -10.204 -10.204
 -1.075  -1.063  -0.865  -0.779  -0.759  -0.641  -0.590  -0.541
 -0.508  -0.505  -0.481  -0.466  -0.453  -0.441  -0.418  -0.409
 -0.389  -0.378  -0.305  -0.284  -0.268
 -- Virtual --
 -0.083  -0.050  -0.018  -0.002   0.011   0.019   0.027   0.033
  0.042   0.049   0.053   0.073   0.077   0.090   0.096   0.102
  0.105   0.112   0.113   0.120   0.124   0.132   0.133   0.137
  0.140   0.147   0.150   0.159   0.163   0.175   0.186   0.195
  0.197   0.209   0.218   0.220   0.233   0.240   0.266   0.283
  0.291   0.293   0.305   0.308   0.315   0.327   0.333   0.342
  0.352   0.366   0.382   0.399   0.417   0.442   0.472   0.484
  0.489   0.502   0.539   0.542   0.552   0.569   0.573   0.577
  0.596   0.621   0.633   0.641   0.651   0.665   0.674   0.683
  0.715   0.727   0.734   0.741   0.772   0.816   0.825   0.839
  0.880   0.890   0.899   0.961   1.033   1.056   1.104   1.150
  1.164   1.174   1.190   1.197   1.247   1.258   1.263   1.290
  1.342   1.374   1.400   1.445   1.448   1.471   1.514   1.544
  1.550   1.563   1.590   1.593   1.621   1.637   1.659   1.693
  1.726   1.740   1.759   1.785   1.803   1.842   1.844   1.872
  1.901   1.920   1.974   2.035   2.047   2.097   2.113   2.174
  2.198   2.207   2.249   2.315   2.354   2.389   2.445   2.479
  2.513   2.580   2.588   2.617   2.644   2.671   2.692   2.720
  2.733   2.803   2.811   2.824   2.841   2.882   2.889   2.893
  2.910   2.934   2.962   3.074   3.113   3.179   3.222   3.265
  3.349   3.352   3.481   3.495   3.567   3.664   3.718   3.787
  3.815   3.962   4.044   4.068   4.131   4.186   4.468   5.049
  5.069   5.181   5.193   5.694   5.726  23.677  23.801  23.839
 23.855  23.915  24.203  49.970  49.987
 --------------------------------------------------------------

          Ground-State Mulliken Net Atomic Charges

     Atom                 Charge (a.u.)
  ----------------------------------------
      1 O                    -0.261976
      2 C                     0.262773
      3 C                    -0.665515
      4 C                     0.008030
      5 C                    -0.077496
      6 C                    -0.283819
      7 H                     0.192116
      8 H                     0.193015
      9 H                     0.230862
     10 H                     0.196795
     11 O                    -0.262379
     12 C                     0.041496
     13 H                     0.211805
     14 H                     0.214294
  ----------------------------------------
  Sum of atomic charges =     0.000000

 -----------------------------------------------------------------
                    Cartesian Multipole Moments
 -----------------------------------------------------------------
    Charge (ESU x 10^10)
                 0.0000
    Dipole Moment (Debye)
         X       1.6178      Y       3.1268      Z       2.1564
       Tot       4.1285
    Quadrupole Moments (Debye-Ang)
        XX     -59.0791     XY       2.5849     YY     -44.4748
        XZ       2.3507     YZ      -2.9334     ZZ     -47.0762
    Octopole Moments (Debye-Ang^2)
       XXX      15.4135    XXY      20.1492    XYY      -5.3597
       YYY       6.5254    XXZ      16.7372    XYZ      -3.7409
       YYZ       8.8279    XZZ      -1.8473    YZZ      -2.5831
       ZZZ      20.8889
    Hexadecapole Moments (Debye-Ang^3)
      XXXX    -735.9210   XXXY      12.4677   XXYY    -185.1655
      XYYY      21.2076   YYYY    -387.8911   XXXZ      20.2106
      XXYZ     -20.1053   XYYZ      11.6230   YYYZ     -25.3609
      XXZZ    -126.3897   XYZZ      10.6577   YYZZ     -90.8576
      XZZZ      18.6863   YZZZ     -22.8185   ZZZZ     -93.5368
 -----------------------------------------------------------------
 Calculating analytic gradient of the SCF energy
 Gradient of SCF Energy
            1           2           3           4           5           6
    1  -0.0000289   0.0001427   0.0000164   0.0000277   0.0000853  -0.0000886
    2   0.0000484  -0.0000597   0.0000009  -0.0000191  -0.0001091   0.0001673
    3  -0.0000626   0.0001141  -0.0000482   0.0001421  -0.0000870  -0.0000403
            7           8           9          10          11          12
    1  -0.0000228  -0.0000059   0.0000091   0.0000124   0.0000170  -0.0001179
    2  -0.0000043   0.0000849  -0.0000105  -0.0000960  -0.0000122   0.0000363
    3  -0.0000152   0.0000506  -0.0000204  -0.0000133   0.0000863  -0.0000160
           13          14
    1  -0.0000273  -0.0000194
    2   0.0000016  -0.0000285
    3  -0.0000806  -0.0000096
 Max gradient component =       1.673E-04
 RMS gradient           =       6.632E-05
 Gradient time:  CPU 45.41 s  wall 45.42 s
 Geometry Optimization Parameters
   NAtoms,    NIC,     NZ,  NCons,   NDum,   NFix, NCnnct, MaxDiis
       14      98       0       0       0       0       0       0

 Cartesian Hessian Update
 Hessian Updated using BFGS Update


** GEOMETRY OPTIMIZATION IN DELOCALIZED INTERNAL COORDINATES **
   Searching for a Minimum

   Optimization Cycle:  28

                       Coordinates (Angstroms)
     ATOM                X               Y               Z
      1  O         1.9708427767   -1.2967153817   -0.8717036913
      2  C         1.1764929807   -0.6181897853   -0.2658812528
      3  C         1.4707650649    0.8280976781    0.1103826553
      4  C        -0.9993868980    1.2723824684   -0.0689613086
      5  C        -1.3313163889   -0.1662309137   -0.0876276806
      6  C        -0.1780231571   -1.1374097241    0.1731522006
      7  H         1.8549784663    0.8335428081    1.1416088484
      8  H         2.2846802995    1.1980352674   -0.5183998065
      9  H        -0.3888046385   -2.1054513003   -0.2802653690
     10  H        -0.1357562715   -1.2755251430    1.2636231923
     11  O        -2.4592370833   -0.5717079478   -0.2809984299
     12  C         0.2617509880    1.7164977997    0.0216866298
     13  H         0.4504923360    2.7862913529    0.0141116352
     14  H        -1.8373741126    1.9545746566   -0.1579310876
   Point Group: c1    Number of degrees of freedom:    36


   Energy is   -382.789361119

 Hessian Updated using BFGS Update

 36 Hessian modes will be used to form the next step
  Hessian Eigenvalues:
     0.001985    0.007705    0.011749    0.016527    0.019737    0.021826
     0.026778    0.029678    0.035335    0.053250    0.062431    0.116297
     0.140873    0.141916    0.150679    0.159396    0.160941    0.217333
     0.224520    0.233585    0.246288    0.250836    0.286368    0.324111
     0.329137    0.333549    0.343922    0.347747    0.351961    0.378926
     0.405260    0.426051    0.482266    0.529710    0.642705    0.957397

 Minimum Search - Taking Simple RFO Step
 Searching for Lamda that Minimizes Along All modes
 Value Taken    Lamda =  -0.00000136
 Step Taken.  Stepsize is  0.011613

                             Maximum     Tolerance    Cnvgd?
         Gradient           0.000106      0.000300     YES
         Displacement       0.005825      0.001200      NO
         Energy change     -0.000002      0.000001      NO


 New Cartesian Coordinates Obtained by Inverse Iteration

 Displacement from previous Coordinates is:  0.012209
 ----------------------------------------------------------------
             Standard Nuclear Orientation (Angstroms)
    I     Atom           X                Y                Z
 ----------------------------------------------------------------
    1      O       1.9696707378    -1.2964164102    -0.8737761755
    2      C       1.1760633148    -0.6181461028    -0.2666263943
    3      C       1.4708204255     0.8278846702     0.1102182884
    4      C      -0.9993768277     1.2722296332    -0.0691764631
    5      C      -1.3312515662    -0.1664246568    -0.0884740534
    6      C      -0.1779107236    -1.1374408457     0.1740688256
    7      H       1.8549581089     0.8326798866     1.1414562432
    8      H       2.2846482567     1.1978169924    -0.5187077834
    9      H      -0.3885004258    -2.1063317377    -0.2775941708
   10      H      -0.1351188451    -1.2725827377     1.2648073298
   11      O      -2.4587103401    -0.5720913973    -0.2841009250
   12      C       0.2617747344     1.7163795132     0.0222635212
   13      H       0.4504169327     2.7862005188     0.0159906167
   14      H      -1.8373794203     1.9544345093    -0.1575523241
 ----------------------------------------------------------------
 Molecular Point Group                 C1    NOp =  1
 Largest Abelian Subgroup              C1    NOp =  1
 Nuclear Repulsion Energy =   344.5963053748 hartrees
 There are       29 alpha and       29 beta electrons
 Applying Cartesian multipole field
    Component          Value
    ---------          -----
     (2,0,0)        1.00000E-11
     (0,2,0)        2.00000E-11
     (0,0,2)       -3.00000E-11
 Nucleus-field energy     =     0.0000000090 hartrees
 Requested basis set is 6-311++G(d,p)
 There are 78 shells and 218 basis functions
 A cutoff of  1.0D-11 yielded   2892 shell pairs
 There are     22996 function pairs (     24713 Cartesian)
 Smallest overlap matrix eigenvalue = 7.69E-06
 Guess MOs from SCF MO coefficient file
 Reading MOs from coefficient file
 Reading MOs from coefficient file
 A restricted hybrid HF-DFT SCF calculation will be
 performed using Pulay DIIS extrapolation
 Exchange:     0.2000 Hartree-Fock + 0.0800 Slater + 0.7200 B88
 Correlation:  0.1900 VWN1RPA + 0.8100 LYP
 Using SG-1 standard quadrature grid
 SCF converges when DIIS error is below 1.0E-08
 Geometry optimization detected.  Setting ReadMinima to 0
 Setting SaveMinima to 0
 ---------------------------------------
  Cycle       Energy         DIIS Error
 ---------------------------------------
    1    -382.7892879840      4.43E-05
    2    -382.7893624479      3.06E-06
    3    -382.7893625093      3.01E-06
    4    -382.7893624200      1.47E-06
    5    -382.7893623444      6.20E-07
    6    -382.7893623673      2.17E-07
    7    -382.7893624095      1.16E-07
    8    -382.7893623971      1.36E-08
    9    -382.7893623953      1.14E-08
   10    -382.7893623960      3.14E-09 Convergence criterion met
 ---------------------------------------
 SCF time:  CPU 99.87 s  wall 99.98 s
 SCF   energy in the final basis set = -382.7893623960
 Total energy in the final basis set = -382.7893623960

 --------------------------------------------------------------

                    Orbital Energies (a.u.)
 --------------------------------------------------------------

 Alpha MOs
 -- Occupied --
-19.139 -19.129 -10.289 -10.283 -10.228 -10.215 -10.204 -10.204
 -1.075  -1.063  -0.865  -0.779  -0.759  -0.641  -0.590  -0.541
 -0.508  -0.505  -0.481  -0.466  -0.453  -0.441  -0.418  -0.409
 -0.389  -0.378  -0.305  -0.284  -0.268
 -- Virtual --
 -0.083  -0.050  -0.018  -0.002   0.011   0.019   0.027   0.033
  0.042   0.049   0.053   0.073   0.077   0.090   0.096   0.102
  0.105   0.112   0.113   0.120   0.124   0.132   0.133   0.137
  0.140   0.147   0.150   0.159   0.163   0.175   0.186   0.195
  0.197   0.209   0.218   0.220   0.233   0.240   0.266   0.283
  0.291   0.293   0.305   0.308   0.315   0.327   0.333   0.342
  0.352   0.366   0.382   0.399   0.417   0.441   0.472   0.484
  0.489   0.502   0.539   0.542   0.552   0.569   0.573   0.577
  0.596   0.621   0.632   0.641   0.651   0.665   0.673   0.683
  0.715   0.727   0.734   0.741   0.772   0.816   0.825   0.839
  0.880   0.890   0.899   0.961   1.033   1.056   1.104   1.150
  1.164   1.174   1.190   1.198   1.247   1.258   1.263   1.290
  1.342   1.374   1.400   1.445   1.448   1.472   1.514   1.544
  1.550   1.563   1.590   1.593   1.621   1.637   1.658   1.693
  1.726   1.740   1.759   1.785   1.803   1.842   1.844   1.872
  1.901   1.920   1.974   2.035   2.047   2.097   2.113   2.174
  2.198   2.207   2.249   2.315   2.355   2.389   2.445   2.479
  2.513   2.580   2.588   2.617   2.644   2.671   2.692   2.720
  2.733   2.803   2.811   2.824   2.841   2.882   2.889   2.892
  2.910   2.934   2.962   3.074   3.113   3.179   3.222   3.265
  3.349   3.352   3.481   3.495   3.566   3.664   3.718   3.787
  3.815   3.962   4.044   4.068   4.131   4.185   4.468   5.049
  5.069   5.181   5.193   5.694   5.726  23.677  23.801  23.839
 23.855  23.915  24.203  49.970  49.987
 --------------------------------------------------------------

          Ground-State Mulliken Net Atomic Charges

     Atom                 Charge (a.u.)
  ----------------------------------------
      1 O                    -0.262041
      2 C                     0.262961
      3 C                    -0.665537
      4 C                     0.008011
      5 C                    -0.077358
      6 C                    -0.283633
      7 H                     0.192081
      8 H                     0.193024
      9 H                     0.230968
     10 H                     0.196512
     11 O                    -0.262364
     12 C                     0.041287
     13 H                     0.211791
     14 H                     0.214296
  ----------------------------------------
  Sum of atomic charges =     0.000000

 -----------------------------------------------------------------
                    Cartesian Multipole Moments
 -----------------------------------------------------------------
    Charge (ESU x 10^10)
                 0.0000
    Dipole Moment (Debye)
         X       1.6177      Y       3.1275      Z       2.1653
       Tot       4.1336
    Quadrupole Moments (Debye-Ang)
        XX     -59.0627     XY       2.5782     YY     -44.4767
        XZ       2.3407     YZ      -2.9378     ZZ     -47.0886
    Octopole Moments (Debye-Ang^2)
       XXX      15.4216    XXY      20.1339    XYY      -5.3483
       YYY       6.5310    XXZ      16.8105    XYZ      -3.7383
       YYZ       8.8723    XZZ      -1.8471    YZZ      -2.5626
       ZZZ      20.9811
    Hexadecapole Moments (Debye-Ang^3)
      XXXX    -735.4518   XXXY      12.3759   XXYY    -185.0847
      XYYY      21.1444   YYYY    -387.7954   XXXZ      20.0311
      XXYZ     -20.1625   XYYZ      11.5935   YYYZ     -25.4101
      XXZZ    -126.4342   XYZZ      10.6523   YYZZ     -90.9156
      XZZZ      18.6273   YZZZ     -22.9104   ZZZZ     -93.7644
 -----------------------------------------------------------------
 Calculating analytic gradient of the SCF energy
 Gradient of SCF Energy
            1           2           3           4           5           6
    1   0.0000216   0.0000757   0.0000597  -0.0000440   0.0000427  -0.0000574
    2   0.0000066   0.0000127   0.0000240  -0.0000289  -0.0000232   0.0000228
    3  -0.0000815   0.0000899  -0.0000297   0.0000516   0.0000178   0.0000421
            7           8           9          10          11          12
    1  -0.0000553   0.0000042   0.0000263   0.0000204  -0.0000079  -0.0000491
    2  -0.0000120   0.0000628  -0.0000216  -0.0000361  -0.0000350   0.0000650
    3  -0.0000105   0.0000241  -0.0000485  -0.0000493   0.0000368   0.0000004
           13          14
    1  -0.0000292  -0.0000076
    2   0.0000052  -0.0000422
    3  -0.0000543   0.0000110
 Max gradient component =       8.995E-05
 RMS gradient           =       4.095E-05
 Gradient time:  CPU 45.79 s  wall 45.80 s
 Geometry Optimization Parameters
   NAtoms,    NIC,     NZ,  NCons,   NDum,   NFix, NCnnct, MaxDiis
       14      98       0       0       0       0       0       0

 Cartesian Hessian Update
 Hessian Updated using BFGS Update


** GEOMETRY OPTIMIZATION IN DELOCALIZED INTERNAL COORDINATES **
   Searching for a Minimum

   Optimization Cycle:  29

                       Coordinates (Angstroms)
     ATOM                X               Y               Z
      1  O         1.9696707378   -1.2964164102   -0.8737761755
      2  C         1.1760633148   -0.6181461028   -0.2666263943
      3  C         1.4708204255    0.8278846702    0.1102182884
      4  C        -0.9993768277    1.2722296332   -0.0691764631
      5  C        -1.3312515662   -0.1664246568   -0.0884740534
      6  C        -0.1779107236   -1.1374408457    0.1740688256
      7  H         1.8549581089    0.8326798866    1.1414562432
      8  H         2.2846482567    1.1978169924   -0.5187077834
      9  H        -0.3885004258   -2.1063317377   -0.2775941708
     10  H        -0.1351188451   -1.2725827377    1.2648073298
     11  O        -2.4587103401   -0.5720913973   -0.2841009250
     12  C         0.2617747344    1.7163795132    0.0222635212
     13  H         0.4504169327    2.7862005188    0.0159906167
     14  H        -1.8373794203    1.9544345093   -0.1575523241
   Point Group: c1    Number of degrees of freedom:    36


   Energy is   -382.789362396

 Hessian Updated using BFGS Update

 36 Hessian modes will be used to form the next step
  Hessian Eigenvalues:
     0.001986    0.005464    0.010070    0.011873    0.020711    0.021930
     0.026062    0.029540    0.031475    0.057693    0.062351    0.116273
     0.140988    0.141730    0.150640    0.159360    0.160951    0.217754
     0.225812    0.233539    0.246117    0.250741    0.286442    0.322845
     0.327929    0.333659    0.344195    0.350153    0.352396    0.381825
     0.411739    0.426148    0.478588    0.526275    0.648785    0.965577

 Minimum Search - Taking Simple RFO Step
 Searching for Lamda that Minimizes Along All modes
 Value Taken    Lamda =  -0.00000210
 Step Taken.  Stepsize is  0.020586

                             Maximum     Tolerance    Cnvgd?
         Gradient           0.000078      0.000300     YES
         Displacement       0.014549      0.001200      NO
         Energy change     -0.000001      0.000001      NO


 New Cartesian Coordinates Obtained by Inverse Iteration

 Displacement from previous Coordinates is:  0.023668
 ----------------------------------------------------------------
             Standard Nuclear Orientation (Angstroms)
    I     Atom           X                Y                Z
 ----------------------------------------------------------------
    1      O       1.9686243026    -1.2969253547    -0.8746398950
    2      C       1.1754741966    -0.6183680716    -0.2670864780
    3      C       1.4707960225     0.8275707478     0.1094025182
    4      C      -0.9995004382     1.2720119257    -0.0688703238
    5      C      -1.3311196716    -0.1667012691    -0.0909880776
    6      C      -0.1778840210    -1.1373528054     0.1755386436
    7      H       1.8573185113     0.8324758421     1.1397704833
    8      H       2.2831196807     1.1972782306    -0.5216822212
    9      H      -0.3880089417    -2.1075911058    -0.2733102221
   10      H      -0.1351950229    -1.2679130174     1.2667782984
   11      O      -2.4576606262    -0.5726636979    -0.2910359083
   12      C       0.2616216536     1.7160795907     0.0239718142
   13      H       0.4500330920     2.7859539070     0.0208059025
   14      H      -1.8375143755     1.9543369135    -0.1558579986
 ----------------------------------------------------------------
 Molecular Point Group                 C1    NOp =  1
 Largest Abelian Subgroup              C1    NOp =  1
 Nuclear Repulsion Energy =   344.6066914874 hartrees
 There are       29 alpha and       29 beta electrons
 Applying Cartesian multipole field
    Component          Value
    ---------          -----
     (2,0,0)        1.00000E-11
     (0,2,0)        2.00000E-11
     (0,0,2)       -3.00000E-11
 Nucleus-field energy     =     0.0000000090 hartrees
 Requested basis set is 6-311++G(d,p)
 There are 78 shells and 218 basis functions
 A cutoff of  1.0D-11 yielded   2892 shell pairs
 There are     22996 function pairs (     24713 Cartesian)
 Smallest overlap matrix eigenvalue = 7.71E-06
 Guess MOs from SCF MO coefficient file
 Reading MOs from coefficient file
 Reading MOs from coefficient file
 A restricted hybrid HF-DFT SCF calculation will be
 performed using Pulay DIIS extrapolation
 Exchange:     0.2000 Hartree-Fock + 0.0800 Slater + 0.7200 B88
 Correlation:  0.1900 VWN1RPA + 0.8100 LYP
 Using SG-1 standard quadrature grid
 SCF converges when DIIS error is below 1.0E-08
 Geometry optimization detected.  Setting ReadMinima to 0
 Setting SaveMinima to 0
 ---------------------------------------
  Cycle       Energy         DIIS Error
 ---------------------------------------
    1    -382.7892893346      7.88E-05
    2    -382.7893633856      5.43E-06
    3    -382.7893637389      6.24E-06
    4    -382.7893639623      2.46E-06
    5    -382.7893640134      9.09E-07
    6    -382.7893640316      4.10E-07
    7    -382.7893640574      1.89E-07
    8    -382.7893640406      2.49E-08
    9    -382.7893640410      2.40E-08
   10    -382.7893640408      3.66E-09 Convergence criterion met
 ---------------------------------------
 SCF time:  CPU 102.53 s  wall 102.63 s
 SCF   energy in the final basis set = -382.7893640408
 Total energy in the final basis set = -382.7893640408

 --------------------------------------------------------------

                    Orbital Energies (a.u.)
 --------------------------------------------------------------

 Alpha MOs
 -- Occupied --
-19.139 -19.129 -10.289 -10.283 -10.228 -10.215 -10.204 -10.204
 -1.075  -1.063  -0.865  -0.779  -0.759  -0.641  -0.590  -0.541
 -0.508  -0.505  -0.481  -0.466  -0.453  -0.441  -0.418  -0.409
 -0.389  -0.378  -0.305  -0.284  -0.268
 -- Virtual --
 -0.083  -0.050  -0.018  -0.002   0.011   0.019   0.027   0.033
  0.042   0.049   0.053   0.073   0.077   0.090   0.096   0.102
  0.105   0.112   0.113   0.120   0.124   0.132   0.133   0.138
  0.140   0.147   0.150   0.159   0.163   0.175   0.186   0.195
  0.197   0.209   0.218   0.220   0.233   0.240   0.266   0.284
  0.291   0.293   0.305   0.308   0.315   0.327   0.333   0.342
  0.352   0.366   0.382   0.399   0.417   0.441   0.472   0.484
  0.489   0.502   0.539   0.542   0.552   0.569   0.573   0.577
  0.596   0.621   0.632   0.641   0.651   0.665   0.673   0.683
  0.715   0.727   0.734   0.741   0.772   0.816   0.825   0.839
  0.880   0.891   0.899   0.961   1.033   1.057   1.104   1.150
  1.164   1.174   1.190   1.198   1.247   1.258   1.263   1.291
  1.342   1.374   1.400   1.445   1.448   1.472   1.514   1.544
  1.550   1.563   1.589   1.593   1.621   1.637   1.658   1.693
  1.726   1.740   1.759   1.785   1.803   1.842   1.844   1.872
  1.901   1.919   1.975   2.035   2.047   2.096   2.114   2.174
  2.198   2.206   2.249   2.314   2.355   2.389   2.446   2.479
  2.513   2.580   2.588   2.617   2.644   2.671   2.692   2.720
  2.734   2.803   2.812   2.825   2.841   2.882   2.889   2.893
  2.910   2.934   2.962   3.073   3.113   3.178   3.222   3.265
  3.349   3.352   3.481   3.495   3.566   3.664   3.718   3.787
  3.816   3.962   4.044   4.068   4.132   4.185   4.467   5.049
  5.069   5.181   5.193   5.694   5.726  23.677  23.800  23.839
 23.854  23.916  24.203  49.970  49.986
 --------------------------------------------------------------

          Ground-State Mulliken Net Atomic Charges

     Atom                 Charge (a.u.)
  ----------------------------------------
      1 O                    -0.262075
      2 C                     0.263685
      3 C                    -0.666903
      4 C                     0.006717
      5 C                    -0.076030
      6 C                    -0.283857
      7 H                     0.192118
      8 H                     0.193093
      9 H                     0.231160
     10 H                     0.196123
     11 O                    -0.262351
     12 C                     0.042309
     13 H                     0.211748
     14 H                     0.214263
  ----------------------------------------
  Sum of atomic charges =     0.000000

 -----------------------------------------------------------------
                    Cartesian Multipole Moments
 -----------------------------------------------------------------
    Charge (ESU x 10^10)
                 0.0000
    Dipole Moment (Debye)
         X       1.6154      Y       3.1305      Z       2.1782
       Tot       4.1417
    Quadrupole Moments (Debye-Ang)
        XX     -59.0392     XY       2.5756     YY     -44.4861
        XZ       2.3077     YZ      -2.9413     ZZ     -47.1006
    Octopole Moments (Debye-Ang^2)
       XXX      15.3903    XXY      20.1314    XYY      -5.3504
       YYY       6.5670    XXZ      16.9413    XYZ      -3.7198
       YYZ       8.9503    XZZ      -1.8222    YZZ      -2.5334
       ZZZ      21.0962
    Hexadecapole Moments (Debye-Ang^3)
      XXXX    -734.8295   XXXY      12.3465   XXYY    -185.0206
      XYYY      21.1298   YYYY    -387.7693   XXXZ      19.5186
      XXYZ     -20.2568   XYYZ      11.4834   YYYZ     -25.4730
      XXZZ    -126.4697   XYZZ      10.6522   YYZZ     -90.9835
      XZZZ      18.3508   YZZZ     -23.0663   ZZZZ     -93.9964
 -----------------------------------------------------------------
 Calculating analytic gradient of the SCF energy
 Gradient of SCF Energy
            1           2           3           4           5           6
    1   0.0001060  -0.0000721   0.0000471  -0.0000816  -0.0000390   0.0000716
    2  -0.0000569   0.0001267   0.0000134  -0.0000288   0.0000939  -0.0001333
    3  -0.0000848  -0.0000254   0.0000341   0.0000156  -0.0000314   0.0002087
            7           8           9          10          11          12
    1  -0.0000559   0.0000004   0.0000462   0.0000286  -0.0000332   0.0000131
    2   0.0000029   0.0000194  -0.0000038   0.0000124  -0.0000581   0.0000628
    3   0.0000203  -0.0000230  -0.0000790  -0.0000598   0.0000197  -0.0000079
           13          14
    1  -0.0000373   0.0000063
    2   0.0000043  -0.0000548
    3  -0.0000172   0.0000300
 Max gradient component =       2.087E-04
 RMS gradient           =       6.262E-05
 Gradient time:  CPU 45.49 s  wall 45.50 s
 Geometry Optimization Parameters
   NAtoms,    NIC,     NZ,  NCons,   NDum,   NFix, NCnnct, MaxDiis
       14      98       0       0       0       0       0       0

 Cartesian Hessian Update
 Hessian Updated using BFGS Update


** GEOMETRY OPTIMIZATION IN DELOCALIZED INTERNAL COORDINATES **
   Searching for a Minimum

   Optimization Cycle:  30

                       Coordinates (Angstroms)
     ATOM                X               Y               Z
      1  O         1.9686243026   -1.2969253547   -0.8746398950
      2  C         1.1754741966   -0.6183680716   -0.2670864780
      3  C         1.4707960225    0.8275707478    0.1094025182
      4  C        -0.9995004382    1.2720119257   -0.0688703238
      5  C        -1.3311196716   -0.1667012691   -0.0909880776
      6  C        -0.1778840210   -1.1373528054    0.1755386436
      7  H         1.8573185113    0.8324758421    1.1397704833
      8  H         2.2831196807    1.1972782306   -0.5216822212
      9  H        -0.3880089417   -2.1075911058   -0.2733102221
     10  H        -0.1351950229   -1.2679130174    1.2667782984
     11  O        -2.4576606262   -0.5726636979   -0.2910359083
     12  C         0.2616216536    1.7160795907    0.0239718142
     13  H         0.4500330920    2.7859539070    0.0208059025
     14  H        -1.8375143755    1.9543369135   -0.1558579986
   Point Group: c1    Number of degrees of freedom:    36


   Energy is   -382.789364041

 Hessian Updated using BFGS Update

 36 Hessian modes will be used to form the next step
  Hessian Eigenvalues:
     0.002217    0.003107    0.009376    0.011845    0.020765    0.022308
     0.026834    0.029320    0.034103    0.058281    0.062570    0.116268
     0.141036    0.142062    0.152112    0.159370    0.160952    0.217711
     0.227116    0.233592    0.247100    0.250672    0.289162    0.323173
     0.327136    0.333623    0.344542    0.349987    0.352182    0.383039
     0.413687    0.426909    0.481166    0.527540    0.648821    0.971235

 Minimum Search - Taking Simple RFO Step
 Searching for Lamda that Minimizes Along All modes
 Value Taken    Lamda =  -0.00000102
 Step Taken.  Stepsize is  0.016051

                             Maximum     Tolerance    Cnvgd?
         Gradient           0.000104      0.000300     YES
         Displacement       0.010706      0.001200      NO
         Energy change     -0.000002      0.000001      NO


 New Cartesian Coordinates Obtained by Inverse Iteration

 Displacement from previous Coordinates is:  0.018247
 ----------------------------------------------------------------
             Standard Nuclear Orientation (Angstroms)
    I     Atom           X                Y                Z
 ----------------------------------------------------------------
    1      O       1.9691520951    -1.2981098265    -0.8723465483
    2      C       1.1754660478    -0.6188171282    -0.2663095731
    3      C       1.4707360890     0.8276000000     0.1082665455
    4      C      -0.9996522228     1.2719516996    -0.0684055445
    5      C      -1.3311028780    -0.1667766252    -0.0924803684
    6      C      -0.1781534111    -1.1373567902     0.1757516399
    7      H       1.8603177441     0.8335217227     1.1375080921
    8      H       2.2813336641     1.1970625197    -0.5252939890
    9      H      -0.3879791576    -2.1083168630    -0.2716604151
   10      H      -0.1362709236    -1.2659325465     1.2673092026
   11      O      -2.4570509013    -0.5727572208    -0.2955197421
   12      C       0.2614009825     1.7158874247     0.0254157382
   13      H       0.4496012781     2.7858094169     0.0248046894
   14      H      -1.8376940442     1.9544260520    -0.1542431921
 ----------------------------------------------------------------
 Molecular Point Group                 C1    NOp =  1
 Largest Abelian Subgroup              C1    NOp =  1
 Nuclear Repulsion Energy =   344.6090055462 hartrees
 There are       29 alpha and       29 beta electrons
 Applying Cartesian multipole field
    Component          Value
    ---------          -----
     (2,0,0)        1.00000E-11
     (0,2,0)        2.00000E-11
     (0,0,2)       -3.00000E-11
 Nucleus-field energy     =     0.0000000090 hartrees
 Requested basis set is 6-311++G(d,p)
 There are 78 shells and 218 basis functions
 A cutoff of  1.0D-11 yielded   2892 shell pairs
 There are     22996 function pairs (     24713 Cartesian)
 Smallest overlap matrix eigenvalue = 7.69E-06
 Guess MOs from SCF MO coefficient file
 Reading MOs from coefficient file
 Reading MOs from coefficient file
 A restricted hybrid HF-DFT SCF calculation will be
 performed using Pulay DIIS extrapolation
 Exchange:     0.2000 Hartree-Fock + 0.0800 Slater + 0.7200 B88
 Correlation:  0.1900 VWN1RPA + 0.8100 LYP
 Using SG-1 standard quadrature grid
 SCF converges when DIIS error is below 1.0E-08
 Geometry optimization detected.  Setting ReadMinima to 0
 Setting SaveMinima to 0
 ---------------------------------------
  Cycle       Energy         DIIS Error
 ---------------------------------------
    1    -382.7894358972      5.93E-05
    2    -382.7893642658      4.36E-06
    3    -382.7893640387      6.11E-06
    4    -382.7893643789      1.89E-06
    5    -382.7893643596      6.19E-07
    6    -382.7893643499      3.86E-07
    7    -382.7893643462      1.38E-07
    8    -382.7893643572      2.92E-08
    9    -382.7893643563      1.54E-08
   10    -382.7893643566      2.97E-09 Convergence criterion met
 ---------------------------------------
 SCF time:  CPU 101.60 s  wall 101.87 s
 SCF   energy in the final basis set = -382.7893643566
 Total energy in the final basis set = -382.7893643566

 --------------------------------------------------------------

                    Orbital Energies (a.u.)
 --------------------------------------------------------------

 Alpha MOs
 -- Occupied --
-19.139 -19.129 -10.289 -10.283 -10.228 -10.215 -10.204 -10.204
 -1.075  -1.063  -0.865  -0.779  -0.759  -0.641  -0.590  -0.541
 -0.508  -0.505  -0.481  -0.466  -0.453  -0.441  -0.418  -0.409
 -0.389  -0.378  -0.305  -0.284  -0.268
 -- Virtual --
 -0.083  -0.050  -0.018  -0.002   0.011   0.019   0.027   0.033
  0.042   0.050   0.053   0.073   0.077   0.090   0.096   0.102
  0.105   0.112   0.113   0.120   0.124   0.132   0.133   0.138
  0.140   0.147   0.150   0.159   0.163   0.175   0.186   0.195
  0.197   0.209   0.218   0.220   0.233   0.240   0.265   0.284
  0.291   0.293   0.305   0.308   0.315   0.327   0.333   0.342
  0.352   0.366   0.382   0.399   0.417   0.441   0.472   0.484
  0.489   0.502   0.539   0.542   0.552   0.569   0.573   0.577
  0.596   0.621   0.632   0.641   0.651   0.665   0.673   0.683
  0.715   0.727   0.734   0.741   0.772   0.816   0.826   0.838
  0.880   0.891   0.899   0.961   1.032   1.056   1.104   1.150
  1.164   1.174   1.189   1.198   1.247   1.258   1.263   1.291
  1.342   1.373   1.400   1.445   1.448   1.473   1.514   1.544
  1.550   1.563   1.589   1.593   1.621   1.637   1.658   1.692
  1.726   1.740   1.759   1.785   1.803   1.842   1.844   1.872
  1.900   1.919   1.975   2.035   2.047   2.096   2.114   2.174
  2.198   2.206   2.249   2.314   2.355   2.389   2.446   2.480
  2.512   2.580   2.588   2.616   2.644   2.671   2.692   2.720
  2.734   2.803   2.812   2.825   2.841   2.882   2.889   2.893
  2.910   2.934   2.962   3.073   3.113   3.178   3.222   3.265
  3.349   3.352   3.481   3.495   3.566   3.664   3.718   3.787
  3.816   3.962   4.044   4.068   4.132   4.185   4.467   5.049
  5.069   5.181   5.193   5.694   5.726  23.677  23.800  23.839
 23.854  23.915  24.203  49.970  49.986
 --------------------------------------------------------------

          Ground-State Mulliken Net Atomic Charges

     Atom                 Charge (a.u.)
  ----------------------------------------
      1 O                    -0.262076
      2 C                     0.264325
      3 C                    -0.668637
      4 C                     0.005367
      5 C                    -0.074707
      6 C                    -0.284558
      7 H                     0.192232
      8 H                     0.193175
      9 H                     0.231316
     10 H                     0.195989
     11 O                    -0.262392
     12 C                     0.044028
     13 H                     0.211713
     14 H                     0.214225
  ----------------------------------------
  Sum of atomic charges =     0.000000

 -----------------------------------------------------------------
                    Cartesian Multipole Moments
 -----------------------------------------------------------------
    Charge (ESU x 10^10)
                 0.0000
    Dipole Moment (Debye)
         X       1.6128      Y       3.1328      Z       2.1822
       Tot       4.1446
    Quadrupole Moments (Debye-Ang)
        XX     -59.0340     XY       2.5841     YY     -44.4940
        XZ       2.2769     YZ      -2.9372     ZZ     -47.0984
    Octopole Moments (Debye-Ang^2)
       XXX      15.3362    XXY      20.1563    XYY      -5.3742
       YYY       6.6025    XXZ      16.9984    XYZ      -3.6998
       YYZ       8.9841    XZZ      -1.7890    YZZ      -2.5254
       ZZZ      21.1013
    Hexadecapole Moments (Debye-Ang^3)
      XXXX    -734.7682   XXXY      12.4626   XXYY    -185.0707
      XYYY      21.2170   YYYY    -387.8961   XXXZ      19.1065
      XXYZ     -20.2946   XYYZ      11.3840   YYYZ     -25.4561
      XXZZ    -126.4475   XYZZ      10.6572   YYZZ     -90.9882
      XZZZ      18.0709   YZZZ     -23.1190   ZZZZ     -93.9273
 -----------------------------------------------------------------
 Calculating analytic gradient of the SCF energy
 Gradient of SCF Energy
            1           2           3           4           5           6
    1   0.0000891  -0.0000792  -0.0000069  -0.0000450  -0.0001094   0.0001184
    2  -0.0000292   0.0001142   0.0000295  -0.0000231   0.0001142  -0.0001828
    3  -0.0000786   0.0000499  -0.0000358  -0.0000503   0.0000956   0.0000888
            7           8           9          10          11          12
    1  -0.0000443   0.0000129   0.0000414   0.0000214   0.0000278   0.0000213
    2   0.0000111   0.0000178  -0.0000248   0.0000463  -0.0000424   0.0000055
    3   0.0000328  -0.0000414  -0.0000654  -0.0000440  -0.0000145   0.0000162
           13          14
    1  -0.0000446  -0.0000028
    2   0.0000030  -0.0000395
    3   0.0000199   0.0000268
 Max gradient component =       1.828E-04
 RMS gradient           =       6.138E-05
 Gradient time:  CPU 45.57 s  wall 45.58 s
 Geometry Optimization Parameters
   NAtoms,    NIC,     NZ,  NCons,   NDum,   NFix, NCnnct, MaxDiis
       14      98       0       0       0       0       0       0

 Cartesian Hessian Update
 Hessian Updated using BFGS Update


** GEOMETRY OPTIMIZATION IN DELOCALIZED INTERNAL COORDINATES **
   Searching for a Minimum

   Optimization Cycle:  31

                       Coordinates (Angstroms)
     ATOM                X               Y               Z
      1  O         1.9691520951   -1.2981098265   -0.8723465483
      2  C         1.1754660478   -0.6188171282   -0.2663095731
      3  C         1.4707360890    0.8276000000    0.1082665455
      4  C        -0.9996522228    1.2719516996   -0.0684055445
      5  C        -1.3311028780   -0.1667766252   -0.0924803684
      6  C        -0.1781534111   -1.1373567902    0.1757516399
      7  H         1.8603177441    0.8335217227    1.1375080921
      8  H         2.2813336641    1.1970625197   -0.5252939890
      9  H        -0.3879791576   -2.1083168630   -0.2716604151
     10  H        -0.1362709236   -1.2659325465    1.2673092026
     11  O        -2.4570509013   -0.5727572208   -0.2955197421
     12  C         0.2614009825    1.7158874247    0.0254157382
     13  H         0.4496012781    2.7858094169    0.0248046894
     14  H        -1.8376940442    1.9544260520   -0.1542431921
   Point Group: c1    Number of degrees of freedom:    36


   Energy is   -382.789364357

 Hessian Updated using BFGS Update

 36 Hessian modes will be used to form the next step
  Hessian Eigenvalues:
     0.002147    0.002241    0.009563    0.011829    0.021219    0.023071
     0.026720    0.030646    0.037751    0.055331    0.062620    0.116179
     0.140993    0.141976    0.151661    0.159370    0.161065    0.217121
     0.225221    0.234758    0.246458    0.250726    0.286927    0.323780
     0.325254    0.333624    0.344358    0.348132    0.351947    0.379171
     0.409338    0.425471    0.482265    0.530101    0.651889    0.949861

 Minimum Search - Taking Simple RFO Step
 Searching for Lamda that Minimizes Along All modes
 Value Taken    Lamda =   0.00000000
 Step Taken.  Stepsize is  0.010625

                             Maximum     Tolerance    Cnvgd?
         Gradient           0.000081      0.000300     YES
         Displacement       0.006461      0.001200      NO
         Energy change     -0.000000      0.000001     YES


                       Distance Matrix (Angstroms)
             O (  1)   C (  2)   C (  3)   C (  4)   C (  5)   C (  6)
   C (  2)  1.207749
   C (  3)  2.393463  1.523028
   C (  4)  4.008159  2.888825  2.516243
   C (  5)  3.574883  2.552929  2.979830  1.476610
   C (  6)  2.394843  1.515449  2.566018  2.557194  1.530773
   H (  7)  2.931759  2.132842  1.100521  3.134625  3.563514  2.994111
   H (  8)  2.538462  2.141830  1.093147  3.313491  3.885496  3.462666
   H (  9)  2.563850  2.159398  3.495536  3.441173  2.165910  1.089481
   H ( 10)  3.001994  2.119292  2.882487  2.995066  2.117733  1.099902
   O ( 11)  4.522183  3.632926  4.189458  2.361894  1.214003  2.394628
   C ( 12)  3.578627  2.524176  1.502801  1.340200  2.468682  2.890815
   H ( 13)  4.448855  3.493295  2.210038  2.097806  3.449989  3.975939
   H ( 14)  5.058334  3.963997  3.504905  1.084183  2.181731  3.524499
             H (  7)   H (  8)   H (  9)   H ( 10)   O ( 11)   C ( 12)
   H (  8)  1.753376
   H (  9)  3.961693  4.256183
   H ( 10)  2.900159  3.889034  1.772398
   O ( 11)  4.761393  5.063334  2.576736  2.882524
   C ( 12)  2.138189  2.156986  3.890307  3.254488  3.568035
   H ( 13)  2.653235  2.486357  4.974123  4.278280  4.453224  1.086348
   H ( 14)  4.074351  4.204482  4.315245  3.909778  2.605805  2.120231
             H ( 13)
   H ( 14)  2.440282

 Final energy is   -382.78936435659944     


 ******************************
 **  OPTIMIZATION CONVERGED  **
 ******************************

                       Coordinates (Angstroms)
     ATOM                X               Y               Z
      1  O         1.9691520951   -1.2981098265   -0.8723465483
      2  C         1.1754660478   -0.6188171282   -0.2663095731
      3  C         1.4707360890    0.8276000000    0.1082665455
      4  C        -0.9996522228    1.2719516996   -0.0684055445
      5  C        -1.3311028780   -0.1667766252   -0.0924803684
      6  C        -0.1781534111   -1.1373567902    0.1757516399
      7  H         1.8603177441    0.8335217227    1.1375080921
      8  H         2.2813336641    1.1970625197   -0.5252939890
      9  H        -0.3879791576   -2.1083168630   -0.2716604151
     10  H        -0.1362709236   -1.2659325465    1.2673092026
     11  O        -2.4570509013   -0.5727572208   -0.2955197421
     12  C         0.2614009825    1.7158874247    0.0254157382
     13  H         0.4496012781    2.7858094169    0.0248046894
     14  H        -1.8376940442    1.9544260520   -0.1542431921

Z-matrix Print:
$molecule
0 1
C 
O  1 1.207749
C  1 1.515449 2 122.745466
H  3 1.089481 1 110.927073 2 -9.873852 0
H  3 1.099902 1 107.186122 2 107.931222 0
C  1 1.523028 2 122.016302 3 179.972101 0
H  6 1.093147 1 108.795910 2 19.022008 0
H  6 1.100521 1 107.683102 2 -95.586802 0
C  6 1.502801 1 113.065594 2 143.353754 0
H  9 1.086348 6 116.280782 1 -164.594760 0
C  9 1.340200 6 124.420433 1 14.228684 0
H  11 1.084183 9 121.624567 6 -178.217825 0
C  11 1.476610 9 122.350710 6 0.355081 0
O  13 1.214003 11 122.462545 9 -173.331687 0
$end


 --------------------------------------------------------------

                    Orbital Energies (a.u.)
 --------------------------------------------------------------

 Alpha MOs
 -- Occupied --
-19.139 -19.129 -10.289 -10.283 -10.228 -10.215 -10.204 -10.204
 -1.075  -1.063  -0.865  -0.779  -0.759  -0.641  -0.590  -0.541
 -0.508  -0.505  -0.481  -0.466  -0.453  -0.441  -0.418  -0.409
 -0.389  -0.378  -0.305  -0.284  -0.268
 -- Virtual --
 -0.083  -0.050  -0.018  -0.002   0.011   0.019   0.027   0.033
  0.042   0.050   0.053   0.073   0.077   0.090   0.096   0.102
  0.105   0.112   0.113   0.120   0.124   0.132   0.133   0.138
  0.140   0.147   0.150   0.159   0.163   0.175   0.186   0.195
  0.197   0.209   0.218   0.220   0.233   0.240   0.265   0.284
  0.291   0.293   0.305   0.308   0.315   0.327   0.333   0.342
  0.352   0.366   0.382   0.399   0.417   0.441   0.472   0.484
  0.489   0.502   0.539   0.542   0.552   0.569   0.573   0.577
  0.596   0.621   0.632   0.641   0.651   0.665   0.673   0.683
  0.715   0.727   0.734   0.741   0.772   0.816   0.826   0.838
  0.880   0.891   0.899   0.961   1.032   1.056   1.104   1.150
  1.164   1.174   1.189   1.198   1.247   1.258   1.263   1.291
  1.342   1.373   1.400   1.445   1.448   1.473   1.514   1.544
  1.550   1.563   1.589   1.593   1.621   1.637   1.658   1.692
  1.726   1.740   1.759   1.785   1.803   1.842   1.844   1.872
  1.900   1.919   1.975   2.035   2.047   2.096   2.114   2.174
  2.198   2.206   2.249   2.314   2.355   2.389   2.446   2.480
  2.512   2.580   2.588   2.616   2.644   2.671   2.692   2.720
  2.734   2.803   2.812   2.825   2.841   2.882   2.889   2.893
  2.910   2.934   2.962   3.073   3.113   3.178   3.222   3.265
  3.349   3.352   3.481   3.495   3.566   3.664   3.718   3.787
  3.816   3.962   4.044   4.068   4.132   4.185   4.467   5.049
  5.069   5.181   5.193   5.694   5.726  23.677  23.800  23.839
 23.854  23.915  24.203  49.970  49.986
 --------------------------------------------------------------

          Ground-State Mulliken Net Atomic Charges

     Atom                 Charge (a.u.)
  ----------------------------------------
      1 O                    -0.262076
      2 C                     0.264325
      3 C                    -0.668637
      4 C                     0.005367
      5 C                    -0.074707
      6 C                    -0.284558
      7 H                     0.192232
      8 H                     0.193175
      9 H                     0.231316
     10 H                     0.195989
     11 O                    -0.262392
     12 C                     0.044028
     13 H                     0.211713
     14 H                     0.214225
  ----------------------------------------
  Sum of atomic charges =     0.000000

 -----------------------------------------------------------------
                    Cartesian Multipole Moments
 -----------------------------------------------------------------
    Charge (ESU x 10^10)
                 0.0000
    Dipole Moment (Debye)
         X       1.6128      Y       3.1328      Z       2.1822
       Tot       4.1446
    Quadrupole Moments (Debye-Ang)
        XX     -59.0340     XY       2.5841     YY     -44.4940
        XZ       2.2769     YZ      -2.9372     ZZ     -47.0984
    Octopole Moments (Debye-Ang^2)
       XXX      15.3362    XXY      20.1563    XYY      -5.3742
       YYY       6.6025    XXZ      16.9984    XYZ      -3.6998
       YYZ       8.9841    XZZ      -1.7890    YZZ      -2.5254
       ZZZ      21.1013
    Hexadecapole Moments (Debye-Ang^3)
      XXXX    -734.7682   XXXY      12.4626   XXYY    -185.0707
      XYYY      21.2170   YYYY    -387.8961   XXXZ      19.1065
      XXYZ     -20.2946   XYYZ      11.3840   YYYZ     -25.4561
      XXZZ    -126.4475   XYZZ      10.6572   YYZZ     -90.9882
      XZZZ      18.0709   YZZZ     -23.1190   ZZZZ     -93.9273
 -----------------------------------------------------------------
Archival summary:
1\1\pikachu\OPT\ProcedureUnspecified\BasisUnspecified\266\cher\MonApr1714:44:272017MonApr1714:44:272017\0\\#,OPT,ProcedureUnspecified,BasisUnspecified,\\0,1\C\O,1,1.20775\C,1,1.51545,2,122.745\H,3,1.08948,1,110.927,2,-9.87385,0\H,3,1.0999,1,107.186,2,107.931,0\C,1,1.52303,2,122.016,3,179.972,0\H,6,1.09315,1,108.796,2,19.022,0\H,6,1.10052,1,107.683,2,-95.5868,0\C,6,1.5028,1,113.066,2,143.354,0\H,9,1.08635,6,116.281,1,-164.595,0\C,9,1.3402,6,124.42,1,14.2287,0\H,11,1.08418,9,121.625,6,-178.218,0\C,11,1.47661,9,122.351,6,0.355081,0\O,13,1.214,11,122.463,9,-173.332,0\\\@

 Total job time:  5301.88s(wall), 5294.24s(cpu) 
 Mon Apr 17 14:44:27 2017

        *************************************************************
        *                                                           *
        *  Thank you very much for using Q-Chem.  Have a nice day.  *
        *                                                           *
        *************************************************************


 
User input: 2 of 3 
 
pikachu 127.0.1
Q-Chem Developer Version! Running on 127.0.1.*
                  Welcome to Q-Chem
     A Quantum Leap Into The Future Of Chemistry


 Q-Chem 4.4, Q-Chem, Inc., Pleasanton, CA (2016)

 Y. Shao,  Z. Gan,  E. Epifanovsky,  A. T. B. Gilbert,  M. Wormit,  
 J. Kussmann,  A. W. Lange,  A. Behn,  J. Deng,  X. Feng,  D. Ghosh,  
 M. Goldey,  P. R. Horn,  L. D. Jacobson,  I. Kaliman,  F. Rob,  
 R. Z. Khaliullin,  T. Kus,  A. Landau,  J. Liu,  E. I. Proynov,  Y. M. Rhee,  
 R. M. Richard,  M. A. Rohrdanz,  R. P. Steele,  E. J. Sundstrom,  
 H. L. Woodcock III,  P. M. Zimmerman,  D. Zuev,  B. Albrecht,  E. Alguire,  
 B. Austin,  S. A. Baeppler,  G. J. O. Beran,  Y. A. Bernard,  
 E. J. Berquist,  K. Brandhorst,  K. B. Bravaya,  S. T. Brown,  D. Casanova,  
 C.-M. Chang,  Y. Chen,  S. H. Chien,  K. D. Closser,  M. P. Coons,  
 D. L. Crittenden,  S. Dasgupta,  M. Diedenhofen,  R. A. DiStasio Jr.,  
 H. Do,  A. D. Dutoi,  R. G. Edgar,  P.-T. Fang,  S. Fatehi,  Q. Feng,  
 L. Fusti-Molnar,  A. Ghysels,  A. Golubeva-Zadorozhnaya,  J. Gomes,  
 A. Gunina,  M. W. D. Hanson-Heine,  P. H. P. Harbach,  A. W. Hauser,  
 J. E. Herr,  E. G. Hohenstein,  Z. C. Holden,  K. Hui,  T.-C. Jagau,  H. Ji,  
 B. Kaduk,  K. Khistyaev,  Jaehoon Kim,  Jihan Kim,  R. A. King,  
 P. Klunzinger,  K. Koh,  D. Kosenkov,  T. Kowalczyk,  C. M. Krauter,  
 A. Kunitsa,  K. U. Lao,  A. Laurent,  K. V. Lawler,  J. Lee,  D. Lefrancois,  
 S. Lehtola,  S. V. Levchenko,  C. Y. Lin,  Y.-S. Lin,  F. Liu,  E. Livshits,  
 R. C. Lochan,  A. Luenser,  P. Manohar,  S. F. Manzer,  S.-P. Mao,  Y. Mao,  
 N. Mardirossian,  A. V. Marenich,  L. A. Martinez-Martinez,  S. A. Maurer,  
 N. J. Mayhall,  J.-M. Mewes,  A. F. Morrison,  K. Nanda,  T. S. Nguyen-Beck,  
 C. M. Oana,  R. Olivares-Amaya,  D. P. O'Neill,  J. A. Parkhill,  
 T. M. Perrine,  R. Peverati,  P. A. Pieniazek,  F. Plasser,  A. Prociuk,  
 D. R. Rehn,  E. Rosta,  N. J. Russ,  N. Sergueev,  S. M. Sharada,  
 S. Sharma,  D. W. Small,  A. Sodt,  T. Stauch,  T. Stein,  D. Stuck,  
 Y.-C. Su,  A. J. W. Thom,  T. Tsuchimochi,  L. Vogt,  O. Vydrov,  T. Wang,  
 M. A. Watson,  J. Wenzel,  A. White,  C. F. Williams,  V. Vanovschi,  
 K. Yao,  S. Yeganeh,  S. R. Yost,  Z.-Q. You,  I. Y. Zhang,  X. Zhang,  
 Y. Zhao,  B. R. Brooks,  G. K. L. Chan,  D. M. Chipman,  C. J. Cramer,  
 W. A. Goddard III,  M. S. Gordon,  W. J. Hehre,  A. Klamt,  
 H. F. Schaefer III,  M. W. Schmidt,  C. D. Sherrill,  D. G. Truhlar,  
 A. Warshel,  X. Xu,  A. Aspuru-Guzik,  R. Baer,  A. T. Bell,  N. A. Besley,  
 J.-D. Chai,  A. Dreuw,  B. D. Dunietz,  T. R. Furlani,  S. R. Gwaltney,  
 C.-P. Hsu,  Y. Jung,  J. Kong,  D. S. Lambrecht,  W. Liang,  C. Ochsenfeld,  
 V. A. Rassolov,  L. V. Slipchenko,  J. E. Subotnik,  T. Van Voorhis,  
 J. M. Herbert,  A. I. Krylov,  P. M. W. Gill,  M. Head-Gordon

 Contributors to earlier versions of Q-Chem not listed above: 
 R. D. Adamson,  J. Baker,  E. F. C. Byrd,  A. K. Chakraborty,  C.-L. Cheng,  
 H. Dachsel,  R. J. Doerksen,  G. Hawkins,  A. Heyden,  S. Hirata,  
 G. Kedziora,  F. J. Keil,  C. Kelley,  P. P. Korambath,  W. Kurlancheek,  
 A. M. Lee,  M. S. Lee,  D. Liotard,  I. Lotan,  P. E. Maslen,  N. Nair,  
 D. Neuhauser,  R. Olson,  B. Peters,  J. Ritchie,  N. E. Schultz,  
 N. Shenvi,  A. C. Simmonett,  K. S. Thanthiriwatte,  Q. Wu,  W. Zhang

 Please cite Q-Chem as follows:
 Y. Shao et al., Mol. Phys. 113, 184-215 (2015)
 DOI: 10.1080/00268976.2014.952696

 Q-Chem 4.4.2 for Intel X86 EM64T Linux

 Parts of Q-Chem use Armadillo 5.200.1 (Boston Tea Smuggler).
 http://arma.sourceforge.net/

 Q-Chem begins on Mon Apr 17 14:44:27 2017  


Host: 0

     Scratch files written to /scratch/cher/qchem23906//
The previous job contains 0 fragments, simply inherited here

Checking the input file for inconsistencies... 	...done.

--------------------------------------------------------------
User input:
--------------------------------------------------------------

$molecule
   read
$end

$rem
   BASIS 6-311++G**
   JOB_TYPE FREQUENCY
   METHOD B3LYP
$end

--------------------------------------------------------------
 ----------------------------------------------------------------
             Standard Nuclear Orientation (Angstroms)
    I     Atom           X                Y                Z
 ----------------------------------------------------------------
    1      O      -2.1359450437    -1.1232852456     0.4531774727
    2      C      -1.2319609923    -0.4765118434    -0.0192142373
    3      C      -1.3325425570     1.0308849372    -0.2122232255
    4      C       1.1567370872     1.1404545905     0.1384350347
    5      C       1.3161398854    -0.3197118983    -0.0128359128
    6      C       0.0771546574    -1.0986691421    -0.4616208918
    7      H      -1.6532144900     1.2145088216    -1.2488518352
    8      H      -2.1328405585     1.4150257009     0.4256865765
    9      H       0.1438507762    -2.1366777033    -0.1374948231
   10      H       0.0893735310    -1.0825899477    -1.5613371912
   11      O       2.3720942784    -0.8841523402     0.1875923535
   12      C      -0.0355859956     1.7452116822     0.0447810237
   13      H      -0.0975202433     2.8215356385     0.1783612782
   14      H       2.0615045969     1.6977482193     0.3535466393
 ----------------------------------------------------------------
 Molecular Point Group                 C1    NOp =  1
 Largest Abelian Subgroup              C1    NOp =  1
 Nuclear Repulsion Energy =   344.6090055462 hartrees
 There are       29 alpha and       29 beta electrons
 Requested basis set is 6-311++G(d,p)
 There are 78 shells and 218 basis functions

 Total QAlloc Memory Limit   2000 MB
 Mega-Array Size        61 MB
 MEM_STATIC part        62 MB

                       Distance Matrix (Angstroms)
             O (  1)   C (  2)   C (  3)   C (  4)   C (  5)   C (  6)
   C (  2)  1.207749
   C (  3)  2.393463  1.523028
   C (  4)  4.008159  2.888825  2.516243
   C (  5)  3.574883  2.552929  2.979830  1.476610
   C (  6)  2.394843  1.515449  2.566018  2.557194  1.530773
   H (  7)  2.931759  2.132842  1.100521  3.134625  3.563514  2.994111
   H (  8)  2.538462  2.141830  1.093147  3.313491  3.885496  3.462666
   H (  9)  2.563850  2.159398  3.495536  3.441173  2.165910  1.089481
   H ( 10)  3.001994  2.119292  2.882487  2.995066  2.117733  1.099902
   O ( 11)  4.522183  3.632926  4.189458  2.361894  1.214003  2.394628
   C ( 12)  3.578627  2.524176  1.502801  1.340200  2.468682  2.890815
   H ( 13)  4.448855  3.493295  2.210038  2.097806  3.449989  3.975939
   H ( 14)  5.058334  3.963997  3.504905  1.084183  2.181731  3.524499
             H (  7)   H (  8)   H (  9)   H ( 10)   O ( 11)   C ( 12)
   H (  8)  1.753376
   H (  9)  3.961693  4.256183
   H ( 10)  2.900159  3.889034  1.772398
   O ( 11)  4.761393  5.063334  2.576736  2.882524
   C ( 12)  2.138189  2.156986  3.890307  3.254488  3.568035
   H ( 13)  2.653235  2.486357  4.974123  4.278280  4.453224  1.086348
   H ( 14)  4.074351  4.204482  4.315245  3.909778  2.605805  2.120231
             H ( 13)
   H ( 14)  2.440282

 A cutoff of  1.0D-11 yielded   2892 shell pairs
 There are     22996 function pairs (     24713 Cartesian)

 -------------------------------------------------------
 OpenMP Integral Computing Module                       
 Release: version 1.0, May 2013, Q-Chem Inc. Pittsburgh 
 -------------------------------------------------------
 Integral Job Info:
 Integral job number is                      11
 Integral operator is                         1
 short-range coefficients                     0
 long-range coefficients              100000000
 Omega coefficients                           0
 if combine SR and LR in K                    0
 Integral screening is                        0
 Integral computing path is                   2
 max size of driver memory is            800000
 size of driver memory is                593474
 size of scratch memory is              2260544
 max col of scratch BK array               1296
 max len of scratch array in speh3          155
 max len of scratch index in speh4           18
 max int batch size is                      520
 min int batch size is                       52
 fixed nKL is                                52
 max L of basis functions is                  2
 order of int derivative is                   0
 number of shells is                         78
 number of basis is                         226
 number of cartesian basis is               226
 number of contracted shell pairs          2892
 number of primitive shell pairs           7325
 maxK2 (contraction) of shell pair           36
 max number of K2 of shell pair               1
 max number of CS2 of shell pair            465
 max number of PS2 of shell pair           1092
 mem total for path MDJ                   48186
 -------------------------------------------------------
 Smallest overlap matrix eigenvalue = 7.69E-06
 Guess from superposition of atomic densities
 Warning:  Energy on first SCF cycle will be non-variational
 A restricted hybrid HF-DFT SCF calculation will be
 performed using Pulay DIIS extrapolation
 Exchange:     0.2000 Hartree-Fock + 0.0800 Slater + 0.7200 B88
 Correlation:  0.1900 VWN1RPA + 0.8100 LYP
 Using SG-1 standard quadrature grid
 SCF converges when DIIS error is below 1.0E-08
 ---------------------------------------
  Cycle       Energy         DIIS Error
 ---------------------------------------
    1    -384.3871176970      4.32E-02
    2    -382.6070067158      6.04E-03
    3    -382.2301600357      1.11E-02
    4    -382.7590658420      2.35E-03
    5    -382.7884248208      4.01E-04
    6    -382.7891095772      1.92E-04
    7    -382.7892784842      7.36E-05
    8    -382.7893047910      1.55E-05
    9    -382.7893054930      6.35E-06
   10    -382.7893055850      2.01E-06
   11    -382.7893056597      5.06E-07
   12    -382.7893057033      7.54E-08
   13    -382.7893056869      3.23E-08
   14    -382.7893056755      6.54E-09 Convergence criterion met
 ---------------------------------------
 SCF time:  CPU 151.33 s  wall 151.52 s
 SCF   energy in the final basis set = -382.7893056755
 Total energy in the final basis set = -382.7893056755

 --------------------------------------------------------------

                    Orbital Energies (a.u.)
 --------------------------------------------------------------

 Alpha MOs
 -- Occupied --
-19.139 -19.129 -10.289 -10.283 -10.228 -10.215 -10.204 -10.204
 -1.075  -1.063  -0.865  -0.779  -0.759  -0.641  -0.590  -0.541
 -0.508  -0.505  -0.481  -0.466  -0.453  -0.441  -0.418  -0.409
 -0.389  -0.378  -0.305  -0.284  -0.268
 -- Virtual --
 -0.083  -0.050  -0.018  -0.002   0.011   0.019   0.027   0.033
  0.042   0.050   0.053   0.073   0.077   0.090   0.096   0.102
  0.104   0.112   0.113   0.120   0.124   0.132   0.133   0.137
  0.140   0.147   0.150   0.159   0.163   0.175   0.186   0.195
  0.197   0.210   0.218   0.220   0.233   0.240   0.265   0.284
  0.291   0.293   0.305   0.308   0.315   0.327   0.333   0.342
  0.352   0.366   0.382   0.399   0.417   0.441   0.472   0.484
  0.489   0.503   0.539   0.542   0.552   0.569   0.573   0.577
  0.596   0.621   0.632   0.641   0.651   0.665   0.673   0.683
  0.715   0.727   0.734   0.741   0.772   0.816   0.826   0.838
  0.880   0.891   0.899   0.961   1.032   1.056   1.104   1.150
  1.164   1.174   1.189   1.198   1.247   1.259   1.263   1.291
  1.342   1.373   1.400   1.445   1.448   1.473   1.514   1.544
  1.550   1.563   1.589   1.593   1.621   1.637   1.658   1.692
  1.726   1.740   1.759   1.785   1.803   1.842   1.844   1.872
  1.900   1.919   1.975   2.035   2.047   2.096   2.114   2.174
  2.198   2.206   2.249   2.314   2.355   2.389   2.446   2.480
  2.512   2.580   2.588   2.616   2.644   2.671   2.692   2.720
  2.734   2.803   2.812   2.825   2.841   2.882   2.889   2.893
  2.910   2.934   2.962   3.073   3.113   3.178   3.222   3.265
  3.349   3.352   3.481   3.495   3.566   3.664   3.718   3.787
  3.816   3.962   4.044   4.068   4.132   4.185   4.467   5.049
  5.069   5.181   5.193   5.694   5.726  23.677  23.800  23.839
 23.854  23.915  24.203  49.970  49.986
 --------------------------------------------------------------

          Ground-State Mulliken Net Atomic Charges

     Atom                 Charge (a.u.)
  ----------------------------------------
      1 O                    -0.262129
      2 C                     0.264767
      3 C                    -0.669142
      4 C                     0.006698
      5 C                    -0.076946
      6 C                    -0.283641
      7 H                     0.192378
      8 H                     0.193016
      9 H                     0.231283
     10 H                     0.196327
     11 O                    -0.261764
     12 C                     0.043339
     13 H                     0.211511
     14 H                     0.214302
  ----------------------------------------
  Sum of atomic charges =     0.000000

 -----------------------------------------------------------------
                    Cartesian Multipole Moments
 -----------------------------------------------------------------
    Charge (ESU x 10^10)
                 0.0000
    Dipole Moment (Debye)
         X      -1.0961      Y       3.5569      Z      -1.8210
       Tot       4.1436
    Quadrupole Moments (Debye-Ang)
        XX     -59.7639     XY      -1.1591     YY     -44.6383
        XZ       1.7868     YZ       2.2983     ZZ     -45.5981
    Octopole Moments (Debye-Ang^2)
       XXX      -8.3653    XXY      23.3511    XYY       0.7988
       YYY       5.4755    XXZ      -6.5200    XYZ      -0.6474
       YYZ      -0.0247    XZZ      -1.2339    YZZ      -3.8153
       ZZZ      -1.9041
    Hexadecapole Moments (Debye-Ang^3)
      XXXX    -740.1167   XXXY       5.3288   XXYY    -191.2918
      XYYY      -3.3696   YYYY    -389.1836   XXXZ       4.6881
      XXYZ       9.2541   XYYZ       3.6493   YYYZ       4.8327
      XXZZ    -120.4807   XYZZ      -4.0442   YYZZ     -86.0342
      XZZZ       0.4245   YZZZ      -1.3125   ZZZZ     -79.7335
 -----------------------------------------------------------------
 Calculating MO derivatives via CPSCF
   1         3          42      0.244657    0.047415
   2         3          42      0.028669    0.005886
   3         3          42      0.002158    0.000485
   4        11          34      0.000144    0.000035
   5        43           2      0.000003    0.000002
   6        45           0      0.000000    0.000000    Roots Converged
 Calculating analytic Hessian of the SCF energy
 Polarizability Matrix (a.u.)
            1           2           3
    1 -92.9941112   6.4625203  -0.7097235
    2   6.4625203 -78.6862706   0.7493000
    3  -0.7097235   0.7493000 -50.5012671

 Direct stationary perturbation theory relativistic correction:

 rels  =       0.112665745864
 relv  =      -0.530816065279
 rel2e =       0.230264379945
 E_rel =      -0.187885939469

 Hessian of the SCF Energy
            1           2           3           4           5           6
    1   0.5008591   0.2969180  -0.2414935  -0.4555464  -0.2548742   0.1973571
    2   0.2969180   0.3049510  -0.1649230  -0.2539082  -0.2858709   0.1375237
    3  -0.2414935  -0.1649230   0.1478757   0.1973663   0.1385317  -0.1690061
    4  -0.4555464  -0.2539082   0.1973663   0.7101167   0.1811833  -0.2178745
    5  -0.2548742  -0.2858709   0.1385317   0.1811833   0.6003716  -0.1288066
    6   0.1973571   0.1375237  -0.1690061  -0.2178745  -0.1288066   0.3467598
    7   0.0057740  -0.0429793   0.0159102  -0.0941829   0.0278635   0.0001907
    8  -0.0233236  -0.0367332   0.0182441   0.0311226  -0.1575458   0.0006371
    9   0.0126108   0.0255709   0.0113408   0.0001468  -0.0029325  -0.0827096
   10   0.0001253  -0.0023256   0.0001961   0.0004787   0.0066020   0.0002901
   11  -0.0006698   0.0035268  -0.0004774   0.0039620  -0.0070331  -0.0000326
   12  -0.0004783   0.0007222   0.0005649  -0.0007702  -0.0026217  -0.0010105
   13   0.0076786   0.0025468  -0.0051383  -0.0385105  -0.0018119   0.0017332
   14   0.0104036  -0.0061514  -0.0074723  -0.0070011   0.0313461   0.0171275
   15   0.0103348  -0.0021895  -0.0061776  -0.0008266   0.0175624   0.0072125
   16  -0.0516040  -0.0015788   0.0341786  -0.1252237   0.0383539   0.0083713
   17  -0.0246333   0.0207332   0.0128753   0.0473703  -0.1290089  -0.0146993
   18   0.0312071   0.0029973   0.0096199   0.0148312  -0.0122717  -0.0862013
   19  -0.0003972  -0.0013016  -0.0005723  -0.0019820   0.0013065  -0.0016337
   20  -0.0010244  -0.0028917  -0.0042929   0.0064450  -0.0040270   0.0343074
   21  -0.0006148   0.0006337   0.0012642   0.0003401   0.0027992  -0.0044860
   22   0.0009291  -0.0016516  -0.0009777  -0.0037574   0.0028548   0.0011243
   23  -0.0019097   0.0040125   0.0016668   0.0275362  -0.0118512  -0.0221337
   24  -0.0013171  -0.0009811   0.0000370  -0.0045329   0.0041109   0.0023503
   25   0.0024492  -0.0030718  -0.0001786   0.0006374   0.0298775  -0.0112302
   26  -0.0016212   0.0029394  -0.0006993   0.0002867  -0.0140427   0.0038396
   27  -0.0021606   0.0002157  -0.0004601   0.0014472  -0.0122346   0.0027326
   28  -0.0039950   0.0016409  -0.0040155  -0.0015638  -0.0026897   0.0336362
   29   0.0007641   0.0003150   0.0006620  -0.0016014   0.0000913  -0.0138128
   30   0.0006550  -0.0017307   0.0012097   0.0022163   0.0015827  -0.0113817
   31  -0.0081161  -0.0009738   0.0070291   0.0072423  -0.0092743  -0.0120667
   32  -0.0004138   0.0027424   0.0000310  -0.0004831  -0.0061078  -0.0025779
   33  -0.0049489   0.0000401   0.0031092   0.0032432  -0.0063670  -0.0039372
   34   0.0020040   0.0095104  -0.0039783   0.0076005  -0.0223795   0.0028970
   35   0.0009338  -0.0068982   0.0049960  -0.0340030  -0.0172685  -0.0098401
   36  -0.0006134   0.0041408   0.0003359   0.0056533  -0.0019043  -0.0012959
   37  -0.0000833  -0.0025678   0.0015042  -0.0055002   0.0022133  -0.0025652
   38   0.0000010  -0.0012021   0.0006375  -0.0026554   0.0021943  -0.0011299
   39  -0.0006810  -0.0016856   0.0003221  -0.0008414   0.0024363   0.0007828
   40  -0.0000772  -0.0002576   0.0001697   0.0001914   0.0007750  -0.0002297
   41  -0.0005504   0.0005270   0.0002206   0.0017460  -0.0012474  -0.0004026
   42   0.0001428  -0.0003344  -0.0000356  -0.0003987   0.0001152   0.0001903
            7           8           9          10          11          12
    1   0.0057740  -0.0233236   0.0126108   0.0001253  -0.0006698  -0.0004783
    2  -0.0429793  -0.0367332   0.0255709  -0.0023256   0.0035268   0.0007222
    3   0.0159102   0.0182441   0.0113408   0.0001961  -0.0004774   0.0005649
    4  -0.0941829   0.0311226   0.0001468   0.0004787   0.0039620  -0.0007702
    5   0.0278635  -0.1575458  -0.0029325   0.0066020  -0.0070331  -0.0026217
    6   0.0001907   0.0006371  -0.0827096   0.0002901  -0.0000326  -0.0010105
    7   0.5332592  -0.0321612  -0.0411060  -0.0323542  -0.0099750  -0.0073056
    8  -0.0321612   0.4575818   0.0172367   0.0062821   0.0171843   0.0044243
    9  -0.0411060   0.0172367   0.5096256  -0.0059644   0.0026007   0.0078397
   10  -0.0323542   0.0062821  -0.0059644   0.8194431  -0.0482721   0.1050299
   11  -0.0099750   0.0171843   0.0026007  -0.0482721   0.5795671   0.0521246
   12  -0.0073056   0.0044243   0.0078397   0.1050299   0.0521246   0.1373009
   13   0.0034666   0.0007032   0.0029383  -0.0909921  -0.0294507  -0.0061995
   14  -0.0048336  -0.0048695  -0.0033745  -0.0308877  -0.1989166  -0.0205678
   15  -0.0000341   0.0007283  -0.0088304  -0.0058003  -0.0201907  -0.0841531
   16   0.0010909   0.0033011   0.0039246   0.0050026  -0.0032475  -0.0028063
   17   0.0271910  -0.0117872  -0.0098717  -0.0257633  -0.0146282  -0.0115447
   18  -0.0019944   0.0019024   0.0175257  -0.0029685  -0.0056812   0.0136790
   19  -0.0566268   0.0130636  -0.0690718  -0.0007706  -0.0021703   0.0003746
   20   0.0138601  -0.0500809   0.0435331  -0.0008188  -0.0002004  -0.0002076
   21  -0.0658749   0.0391580  -0.2634757   0.0012557  -0.0014596   0.0000090
   22  -0.1830339   0.0668540   0.1148592  -0.0012975  -0.0042472  -0.0004204
   23   0.0631105  -0.0821349  -0.0559101  -0.0026457   0.0001654  -0.0011037
   24   0.1153548  -0.0572137  -0.1352421  -0.0008294  -0.0006784  -0.0005617
   25  -0.0044313   0.0009943   0.0034285  -0.0035317  -0.0015549  -0.0023845
   26   0.0021738   0.0009371  -0.0008191  -0.0029900   0.0003615  -0.0008201
   27   0.0023586  -0.0005660   0.0004042  -0.0025493  -0.0004544  -0.0002377
   28   0.0000021   0.0006982  -0.0032322  -0.0007559  -0.0012965   0.0023971
   29  -0.0001632  -0.0003137   0.0017528  -0.0003238  -0.0013992   0.0022742
   30   0.0005907  -0.0001043   0.0008341  -0.0010961   0.0000589   0.0008867
   31  -0.0011910   0.0000350  -0.0009088  -0.0213685   0.0446605  -0.0044188
   32   0.0006714   0.0016470   0.0017159   0.0637089  -0.0367397   0.0075018
   33  -0.0001099  -0.0002990   0.0013261  -0.0024807   0.0025667   0.0225316
   34  -0.1742243  -0.0423728  -0.0131845  -0.4260374   0.1432771  -0.0365456
   35  -0.0486752  -0.1224676  -0.0164143   0.1615929  -0.1981579   0.0039204
   36  -0.0179132  -0.0164417  -0.0732307  -0.0314257   0.0006691  -0.0580840
   37   0.0028296  -0.0282577  -0.0034490   0.0013409   0.0318424   0.0031980
   38   0.0014727  -0.0104865  -0.0016735  -0.0006540  -0.0111042  -0.0030688
   39   0.0016841  -0.0073885   0.0035418  -0.0025651   0.0021847   0.0101347
   40  -0.0003781   0.0030613  -0.0009916  -0.2492829  -0.1228580  -0.0496705
   41   0.0024446  -0.0009311  -0.0014143  -0.1235049  -0.1326258  -0.0310329
   42  -0.0017511  -0.0003177   0.0110507  -0.0510922  -0.0312304  -0.0488993
           13          14          15          16          17          18
    1   0.0076786   0.0104036   0.0103348  -0.0516040  -0.0246333   0.0312071
    2   0.0025468  -0.0061514  -0.0021895  -0.0015788   0.0207332   0.0029973
    3  -0.0051383  -0.0074723  -0.0061776   0.0341786   0.0128753   0.0096199
    4  -0.0385105  -0.0070011  -0.0008266  -0.1252237   0.0473703   0.0148312
    5  -0.0018119   0.0313461   0.0175624   0.0383539  -0.1290089  -0.0122717
    6   0.0017332   0.0171275   0.0072125   0.0083713  -0.0146993  -0.0862013
    7   0.0034666  -0.0048336  -0.0000341   0.0010909   0.0271910  -0.0019944
    8   0.0007032  -0.0048695   0.0007283   0.0033011  -0.0117872   0.0019024
    9   0.0029383  -0.0033745  -0.0088304   0.0039246  -0.0098717   0.0175257
   10  -0.0909921  -0.0308877  -0.0058003   0.0050026  -0.0257633  -0.0029685
   11  -0.0294507  -0.1989166  -0.0201907  -0.0032475  -0.0146282  -0.0056812
   12  -0.0061995  -0.0205678  -0.0841531  -0.0028063  -0.0115447   0.0136790
   13   0.7775663  -0.1875067   0.1196242  -0.1001981  -0.0369553  -0.0135456
   14  -0.1875067   0.5833311  -0.0012970  -0.0278940  -0.1304520  -0.0136436
   15   0.1196242  -0.0012970   0.2445241  -0.0081242  -0.0172262  -0.0786294
   16  -0.1001981  -0.0278940  -0.0081242   0.4177769  -0.0234980  -0.0087319
   17  -0.0369553  -0.1304520  -0.0172262  -0.0234980   0.5872204  -0.0550208
   18  -0.0135456  -0.0136436  -0.0786294  -0.0087319  -0.0550208   0.4766592
   19  -0.0004603  -0.0011866  -0.0019332   0.0003764   0.0002218   0.0004339
   20  -0.0007061  -0.0008569  -0.0012804   0.0004229  -0.0002540  -0.0031430
   21  -0.0003565  -0.0003706  -0.0002510   0.0003667   0.0005388  -0.0000903
   22   0.0002512  -0.0003668   0.0007273   0.0009901   0.0005567  -0.0000003
   23  -0.0009750  -0.0029905  -0.0002319  -0.0007811  -0.0055415   0.0028968
   24  -0.0001228  -0.0001778   0.0001664   0.0001382   0.0012567   0.0005500
   25   0.0038244  -0.0259385   0.0098691  -0.0515503   0.0153857  -0.0041968
   26   0.0013878  -0.0172390   0.0038073   0.0165971  -0.2939357   0.0806759
   27  -0.0008501  -0.0133758   0.0022787  -0.0047907   0.0822990  -0.0695677
   28  -0.0025923   0.0005305  -0.0303609  -0.0326566   0.0032618   0.0035791
   29  -0.0016146  -0.0006025  -0.0178112   0.0029980  -0.0409177  -0.0005625
   30  -0.0024182  -0.0003104  -0.0118417   0.0035180   0.0056343  -0.2956836
   31  -0.5506455   0.2385582  -0.0941915  -0.0634779   0.0153396  -0.0187052
   32   0.2426329  -0.2291349   0.0432958  -0.0062608   0.0213648   0.0003518
   33  -0.0930032   0.0426677  -0.0839120  -0.0256846   0.0069359   0.0128154
   34  -0.0087358   0.0335327   0.0031113  -0.0018684   0.0001040  -0.0002980
   35   0.0383484  -0.0129496   0.0037984   0.0001246   0.0012263   0.0009108
   36   0.0026407   0.0052402   0.0039228  -0.0005459  -0.0003187  -0.0015772
   37  -0.0041435  -0.0018335  -0.0027929   0.0009109   0.0002217   0.0004734
   38   0.0023438   0.0021360  -0.0015681   0.0000158   0.0004091   0.0003111
   39  -0.0021919  -0.0022211   0.0137920   0.0001662   0.0004555  -0.0012816
   40   0.0034909   0.0044237   0.0003969   0.0004311   0.0011972  -0.0000840
   41  -0.0289425  -0.0126504  -0.0073973   0.0014469  -0.0044287   0.0002769
   42  -0.0031103  -0.0022247   0.0018988   0.0000198  -0.0013140   0.0021819
           19          20          21          22          23          24
    1  -0.0003972  -0.0010244  -0.0006148   0.0009291  -0.0019097  -0.0013171
    2  -0.0013016  -0.0028917   0.0006337  -0.0016516   0.0040125  -0.0009811
    3  -0.0005723  -0.0042929   0.0012642  -0.0009777   0.0016668   0.0000370
    4  -0.0019820   0.0064450   0.0003401  -0.0037574   0.0275362  -0.0045329
    5   0.0013065  -0.0040270   0.0027992   0.0028548  -0.0118512   0.0041109
    6  -0.0016337   0.0343074  -0.0044860   0.0011243  -0.0221337   0.0023503
    7  -0.0566268   0.0138601  -0.0658749  -0.1830339   0.0631105   0.1153548
    8   0.0130636  -0.0500809   0.0391580   0.0668540  -0.0821349  -0.0572137
    9  -0.0690718   0.0435331  -0.2634757   0.1148592  -0.0559101  -0.1352421
   10  -0.0007706  -0.0008188   0.0012557  -0.0012975  -0.0026457  -0.0008294
   11  -0.0021703  -0.0002004  -0.0014596  -0.0042472   0.0001654  -0.0006784
   12   0.0003746  -0.0002076   0.0000090  -0.0004204  -0.0011037  -0.0005617
   13  -0.0004603  -0.0007061  -0.0003565   0.0002512  -0.0009750  -0.0001228
   14  -0.0011866  -0.0008569  -0.0003706  -0.0003668  -0.0029905  -0.0001778
   15  -0.0019332  -0.0012804  -0.0002510   0.0007273  -0.0002319   0.0001664
   16   0.0003764   0.0004229   0.0003667   0.0009901  -0.0007811   0.0001382
   17   0.0002218  -0.0002540   0.0005388   0.0005567  -0.0055415   0.0012567
   18   0.0004339  -0.0031430  -0.0000903  -0.0000003   0.0028968   0.0005500
   19   0.0681549  -0.0114874   0.0747936   0.0068437  -0.0039204   0.0217899
   20  -0.0114874   0.0527329  -0.0440591  -0.0032629   0.0020076  -0.0113738
   21   0.0747936  -0.0440591   0.2887162  -0.0050656   0.0031429  -0.0191253
   22   0.0068437  -0.0032629  -0.0050656   0.2018972  -0.0714800  -0.1228205
   23  -0.0039204   0.0020076   0.0031429  -0.0714800   0.0869917   0.0607250
   24   0.0217899  -0.0113738  -0.0191253  -0.1228205   0.0607250   0.1461228
   25   0.0000452  -0.0001845  -0.0000423  -0.0000528   0.0016739  -0.0001610
   26   0.0000867  -0.0000910   0.0001126   0.0000701  -0.0005039   0.0002005
   27   0.0002091  -0.0003342   0.0000298   0.0001831  -0.0004697   0.0002606
   28  -0.0001308   0.0007841  -0.0000069  -0.0000619  -0.0004443  -0.0002392
   29   0.0003072  -0.0005395  -0.0000878   0.0000378   0.0002333   0.0002164
   30   0.0001542  -0.0002510   0.0001531   0.0001516   0.0000105   0.0001629
   31   0.0000460   0.0000577   0.0004229   0.0001077  -0.0000107   0.0002696
   32   0.0005668   0.0001465   0.0000833   0.0000886   0.0011867   0.0000362
   33   0.0002730   0.0003720   0.0000498  -0.0000308   0.0002268   0.0000063
   34  -0.0148893  -0.0040651  -0.0045775  -0.0231927  -0.0104423  -0.0079173
   35   0.0049199   0.0044138  -0.0002604   0.0100455   0.0073788   0.0034602
   36  -0.0277612  -0.0156203  -0.0031478   0.0143861   0.0121073   0.0051611
   37   0.0004801   0.0003040  -0.0004863   0.0009138   0.0004535   0.0006318
   38  -0.0003553  -0.0003072  -0.0003037  -0.0001913   0.0005288   0.0002502
   39   0.0007165   0.0009913   0.0001129  -0.0006629   0.0003042   0.0005656
   40  -0.0006893  -0.0003246  -0.0001541  -0.0005366  -0.0001649  -0.0002440
   41  -0.0000510  -0.0000524   0.0000727   0.0006922   0.0005171   0.0001688
   42   0.0022274   0.0013585   0.0002412  -0.0014534  -0.0012312  -0.0004538
           25          26          27          28          29          30
    1   0.0024492  -0.0016212  -0.0021606  -0.0039950   0.0007641   0.0006550
    2  -0.0030718   0.0029394   0.0002157   0.0016409   0.0003150  -0.0017307
    3  -0.0001786  -0.0006993  -0.0004601  -0.0040155   0.0006620   0.0012097
    4   0.0006374   0.0002867   0.0014472  -0.0015638  -0.0016014   0.0022163
    5   0.0298775  -0.0140427  -0.0122346  -0.0026897   0.0000913   0.0015827
    6  -0.0112302   0.0038396   0.0027326   0.0336362  -0.0138128  -0.0113817
    7  -0.0044313   0.0021738   0.0023586   0.0000021  -0.0001632   0.0005907
    8   0.0009943   0.0009371  -0.0005660   0.0006982  -0.0003137  -0.0001043
    9   0.0034285  -0.0008191   0.0004042  -0.0032322   0.0017528   0.0008341
   10  -0.0035317  -0.0029900  -0.0025493  -0.0007559  -0.0003238  -0.0010961
   11  -0.0015549   0.0003615  -0.0004544  -0.0012965  -0.0013992   0.0000589
   12  -0.0023845  -0.0008201  -0.0002377   0.0023971   0.0022742   0.0008867
   13   0.0038244   0.0013878  -0.0008501  -0.0025923  -0.0016146  -0.0024182
   14  -0.0259385  -0.0172390  -0.0133758   0.0005305  -0.0006025  -0.0003104
   15   0.0098691   0.0038073   0.0022787  -0.0303609  -0.0178112  -0.0118417
   16  -0.0515503   0.0165971  -0.0047907  -0.0326566   0.0029980   0.0035180
   17   0.0153857  -0.2939357   0.0822990   0.0032618  -0.0409177   0.0056343
   18  -0.0041968   0.0806759  -0.0695677   0.0035791  -0.0005625  -0.2956836
   19   0.0000452   0.0000867   0.0002091  -0.0001308   0.0003072   0.0001542
   20  -0.0001845  -0.0000910  -0.0003342   0.0007841  -0.0005395  -0.0002510
   21  -0.0000423   0.0001126   0.0000298  -0.0000069  -0.0000878   0.0001531
   22  -0.0000528   0.0000701   0.0001831  -0.0000619   0.0000378   0.0001516
   23   0.0016739  -0.0005039  -0.0004697  -0.0004443   0.0002333   0.0000105
   24  -0.0001610   0.0002005   0.0002606  -0.0002392   0.0002164   0.0001629
   25   0.0515665  -0.0177740   0.0056778  -0.0001392  -0.0004444   0.0000255
   26  -0.0177740   0.3169779  -0.0856421  -0.0001390   0.0013208  -0.0004116
   27   0.0056778  -0.0856421   0.0734894  -0.0019372   0.0301504  -0.0085922
   28  -0.0001392  -0.0001390  -0.0019372   0.0436250  -0.0005381  -0.0038701
   29  -0.0004444   0.0013208   0.0301504  -0.0005381   0.0418660  -0.0035208
   30   0.0000255  -0.0004116  -0.0085922  -0.0038701  -0.0035208   0.3225757
   31   0.0017582   0.0017907   0.0021433  -0.0011671   0.0008384   0.0001540
   32   0.0024844   0.0033689   0.0006573  -0.0016759  -0.0001045  -0.0010840
   33  -0.0004389  -0.0002723  -0.0002397   0.0039683   0.0012893   0.0016827
   34  -0.0010130  -0.0000258   0.0001558  -0.0003820  -0.0002743  -0.0000945
   35  -0.0003175   0.0005889   0.0003422  -0.0000310   0.0000592   0.0002652
   36  -0.0000027   0.0001467   0.0000621  -0.0002105  -0.0005638   0.0000967
   37   0.0001576  -0.0000074   0.0000452  -0.0000736   0.0000544   0.0000633
   38   0.0000129  -0.0000464   0.0000283  -0.0000072   0.0000819   0.0000431
   39   0.0001008   0.0001720  -0.0000750  -0.0001396  -0.0003020  -0.0002542
   40   0.0002800   0.0001645   0.0000677  -0.0001089  -0.0000401  -0.0000497
   41  -0.0011430  -0.0006357  -0.0006161  -0.0000937  -0.0000905  -0.0001820
   42  -0.0004668  -0.0002900  -0.0000852   0.0004316   0.0003158   0.0001519
           31          32          33          34          35          36
    1  -0.0081161  -0.0004138  -0.0049489   0.0020040   0.0009338  -0.0006134
    2  -0.0009738   0.0027424   0.0000401   0.0095104  -0.0068982   0.0041408
    3   0.0070291   0.0000310   0.0031092  -0.0039783   0.0049960   0.0003359
    4   0.0072423  -0.0004831   0.0032432   0.0076005  -0.0340030   0.0056533
    5  -0.0092743  -0.0061078  -0.0063670  -0.0223795  -0.0172685  -0.0019043
    6  -0.0120667  -0.0025779  -0.0039372   0.0028970  -0.0098401  -0.0012959
    7  -0.0011910   0.0006714  -0.0001099  -0.1742243  -0.0486752  -0.0179132
    8   0.0000350   0.0016470  -0.0002990  -0.0423728  -0.1224676  -0.0164417
    9  -0.0009088   0.0017159   0.0013261  -0.0131845  -0.0164143  -0.0732307
   10  -0.0213685   0.0637089  -0.0024807  -0.4260374   0.1615929  -0.0314257
   11   0.0446605  -0.0367397   0.0025667   0.1432771  -0.1981579   0.0006691
   12  -0.0044188   0.0075018   0.0225316  -0.0365456   0.0039204  -0.0580840
   13  -0.5506455   0.2426329  -0.0930032  -0.0087358   0.0383484   0.0026407
   14   0.2385582  -0.2291349   0.0426677   0.0335327  -0.0129496   0.0052402
   15  -0.0941915   0.0432958  -0.0839120   0.0031113   0.0037984   0.0039228
   16  -0.0634779  -0.0062608  -0.0256846  -0.0018684   0.0001246  -0.0005459
   17   0.0153396   0.0213648   0.0069359   0.0001040   0.0012263  -0.0003187
   18  -0.0187052   0.0003518   0.0128154  -0.0002980   0.0009108  -0.0015772
   19   0.0000460   0.0005668   0.0002730  -0.0148893   0.0049199  -0.0277612
   20   0.0000577   0.0001465   0.0003720  -0.0040651   0.0044138  -0.0156203
   21   0.0004229   0.0000833   0.0000498  -0.0045775  -0.0002604  -0.0031478
   22   0.0001077   0.0000886  -0.0000308  -0.0231927   0.0100455   0.0143861
   23  -0.0000107   0.0011867   0.0002268  -0.0104423   0.0073788   0.0121073
   24   0.0002696   0.0000362   0.0000063  -0.0079173   0.0034602   0.0051611
   25   0.0017582   0.0024844  -0.0004389  -0.0010130  -0.0003175  -0.0000027
   26   0.0017907   0.0033689  -0.0002723  -0.0000258   0.0005889   0.0001467
   27   0.0021433   0.0006573  -0.0002397   0.0001558   0.0003422   0.0000621
   28  -0.0011671  -0.0016759   0.0039683  -0.0003820  -0.0000310  -0.0002105
   29   0.0008384  -0.0001045   0.0012893  -0.0002743   0.0000592  -0.0005638
   30   0.0001540  -0.0010840   0.0016827  -0.0000945   0.0002652   0.0000967
   31   0.6253169  -0.2933582   0.1176044   0.0110118  -0.0003955   0.0014924
   32  -0.2933582   0.2469784  -0.0478619  -0.0097128  -0.0081679  -0.0033910
   33   0.1176044  -0.0478619   0.0489849   0.0004040  -0.0008303   0.0025139
   34   0.0110118  -0.0097128   0.0004040   0.7047536  -0.1305851   0.0599708
   35  -0.0003955  -0.0081679  -0.0008303  -0.1305851   0.6685004   0.0477502
   36   0.0014924  -0.0033910   0.0025139   0.0599708   0.0477502   0.1700635
   37  -0.0008557   0.0026159   0.0005141  -0.0556215   0.0131256  -0.0000250
   38   0.0003801  -0.0011511   0.0005755   0.0174645  -0.3274913  -0.0352511
   39   0.0006260   0.0004136  -0.0032827   0.0006796  -0.0364327  -0.0479237
   40   0.0013389  -0.0008641   0.0006901  -0.0194055  -0.0150835  -0.0056457
   41   0.0023522   0.0039710   0.0009565   0.0159693   0.0112335   0.0034367
   42   0.0005494   0.0008282  -0.0016482  -0.0006229  -0.0016654   0.0031032
           37          38          39          40          41          42
    1  -0.0000833   0.0000010  -0.0006810  -0.0000772  -0.0005504   0.0001428
    2  -0.0025678  -0.0012021  -0.0016856  -0.0002576   0.0005270  -0.0003344
    3   0.0015042   0.0006375   0.0003221   0.0001697   0.0002206  -0.0000356
    4  -0.0055002  -0.0026554  -0.0008414   0.0001914   0.0017460  -0.0003987
    5   0.0022133   0.0021943   0.0024363   0.0007750  -0.0012474   0.0001152
    6  -0.0025652  -0.0011299   0.0007828  -0.0002297  -0.0004026   0.0001903
    7   0.0028296   0.0014727   0.0016841  -0.0003781   0.0024446  -0.0017511
    8  -0.0282577  -0.0104865  -0.0073885   0.0030613  -0.0009311  -0.0003177
    9  -0.0034490  -0.0016735   0.0035418  -0.0009916  -0.0014143   0.0110507
   10   0.0013409  -0.0006540  -0.0025651  -0.2492829  -0.1235049  -0.0510922
   11   0.0318424  -0.0111042   0.0021847  -0.1228580  -0.1326258  -0.0312304
   12   0.0031980  -0.0030688   0.0101347  -0.0496705  -0.0310329  -0.0488993
   13  -0.0041435   0.0023438  -0.0021919   0.0034909  -0.0289425  -0.0031103
   14  -0.0018335   0.0021360  -0.0022211   0.0044237  -0.0126504  -0.0022247
   15  -0.0027929  -0.0015681   0.0137920   0.0003969  -0.0073973   0.0018988
   16   0.0009109   0.0000158   0.0001662   0.0004311   0.0014469   0.0000198
   17   0.0002217   0.0004091   0.0004555   0.0011972  -0.0044287  -0.0013140
   18   0.0004734   0.0003111  -0.0012816  -0.0000840   0.0002769   0.0021819
   19   0.0004801  -0.0003553   0.0007165  -0.0006893  -0.0000510   0.0022274
   20   0.0003040  -0.0003072   0.0009913  -0.0003246  -0.0000524   0.0013585
   21  -0.0004863  -0.0003037   0.0001129  -0.0001541   0.0000727   0.0002412
   22   0.0009138  -0.0001913  -0.0006629  -0.0005366   0.0006922  -0.0014534
   23   0.0004535   0.0005288   0.0003042  -0.0001649   0.0005171  -0.0012312
   24   0.0006318   0.0002502   0.0005656  -0.0002440   0.0001688  -0.0004538
   25   0.0001576   0.0000129   0.0001008   0.0002800  -0.0011430  -0.0004668
   26  -0.0000074  -0.0000464   0.0001720   0.0001645  -0.0006357  -0.0002900
   27   0.0000452   0.0000283  -0.0000750   0.0000677  -0.0006161  -0.0000852
   28  -0.0000736  -0.0000072  -0.0001396  -0.0001089  -0.0000937   0.0004316
   29   0.0000544   0.0000819  -0.0003020  -0.0000401  -0.0000905   0.0003158
   30   0.0000633   0.0000431  -0.0002542  -0.0000497  -0.0001820   0.0001519
   31  -0.0008557   0.0003801   0.0006260   0.0013389   0.0023522   0.0005494
   32   0.0026159  -0.0011511   0.0004136  -0.0008641   0.0039710   0.0008282
   33   0.0005141   0.0005755  -0.0032827   0.0006901   0.0009565  -0.0016482
   34  -0.0556215   0.0174645   0.0006796  -0.0194055   0.0159693  -0.0006229
   35   0.0131256  -0.3274913  -0.0364327  -0.0150835   0.0112335  -0.0016654
   36  -0.0000250  -0.0352511  -0.0479237  -0.0056457   0.0034367   0.0031032
   37   0.0589521  -0.0178341   0.0018511   0.0006929  -0.0003305   0.0010372
   38  -0.0178341   0.3454590   0.0400339   0.0000064   0.0009799   0.0011156
   39   0.0018511   0.0400339   0.0303403   0.0012576   0.0010384  -0.0067750
   40   0.0006929   0.0000064   0.0012576   0.2640534   0.1299647   0.0544872
   41  -0.0003305   0.0009799   0.0010384   0.1299647   0.1354333   0.0348746
   42   0.0010372   0.0011156  -0.0067750   0.0544872   0.0348746   0.0390790
 Gradient time:  CPU 2246.33 s  wall 2246.84 s
 **********************************************************************
 **                                                                  **
 **                       VIBRATIONAL ANALYSIS                       **
 **                       --------------------                       **
 **                                                                  **
 **        VIBRATIONAL FREQUENCIES (CM**-1) AND NORMAL MODES         **
 **     FORCE CONSTANTS (mDYN/ANGSTROM) AND REDUCED MASSES (AMU)     **
 **                  INFRARED INTENSITIES (KM/MOL)                   **
 **                                                                  **
 **********************************************************************


 Mode:                 1                      2                      3
 Frequency:        89.28                  98.40                 303.75
 Force Cnst:      0.0191                 0.0195                 0.1489
 Red. Mass:       4.0606                 3.4147                 2.7395
 IR Active:          YES                    YES                    YES
 IR Intens:        7.377                  2.614                  2.241
 Raman Active:       YES                    YES                    YES
               X      Y      Z        X      Y      Z        X      Y      Z
 O          0.148 -0.056  0.107   -0.113 -0.071 -0.211   -0.011  0.033  0.005
 C          0.035  0.003 -0.026   -0.018 -0.014  0.047    0.007 -0.009 -0.013
 C         -0.026  0.014  0.091   -0.001  0.015  0.248    0.034 -0.011 -0.032
 C          0.008  0.012 -0.121    0.063  0.036 -0.192    0.031  0.028 -0.212
 C         -0.037 -0.007 -0.027    0.024  0.013  0.001    0.005  0.020 -0.158
 C         -0.007  0.089 -0.272    0.009 -0.014  0.113   -0.000 -0.066  0.006
 H         -0.198  0.083  0.157   -0.316  0.118  0.364    0.357 -0.033 -0.138
 H          0.075 -0.040  0.252    0.169 -0.044  0.503   -0.158 -0.027 -0.273
 H         -0.005  0.001 -0.563    0.009  0.007  0.183    0.036 -0.001  0.213
 H         -0.022  0.445 -0.266   -0.018 -0.112  0.110   -0.094 -0.295  0.003
 O         -0.127 -0.072  0.249    0.018  0.019  0.061   -0.037  0.032  0.105
 C          0.006  0.016 -0.063    0.049  0.026 -0.065   -0.021 -0.013  0.240
 H          0.020  0.020 -0.087    0.078  0.043 -0.185   -0.078 -0.067  0.641
 H          0.022  0.009 -0.171    0.098  0.059 -0.401    0.041 -0.000 -0.183
 TransDip  -0.001  0.036 -0.079    0.010  0.010  0.050    0.003 -0.040 -0.026

 Mode:                 4                      5                      6
 Frequency:       380.78                 411.90                 459.46
 Force Cnst:      0.1988                 0.4881                 0.7674
 Red. Mass:       2.3269                 4.8832                 6.1701
 IR Active:          YES                    YES                    YES
 IR Intens:        6.747                  8.439                 12.183
 Raman Active:       YES                    YES                    YES
               X      Y      Z        X      Y      Z        X      Y      Z
 O         -0.100 -0.108 -0.020   -0.229  0.186  0.051   -0.078  0.021  0.020
 C         -0.052 -0.042  0.157   -0.063 -0.050  0.038    0.080 -0.191  0.017
 C          0.053 -0.062 -0.044    0.005 -0.082  0.035    0.304 -0.133  0.054
 C          0.097  0.078 -0.026   -0.015 -0.120 -0.024    0.046  0.086  0.137
 C          0.030  0.067  0.022    0.086 -0.079  0.002   -0.224  0.088 -0.047
 C         -0.025  0.144  0.026   -0.004 -0.058 -0.159   -0.046 -0.215 -0.112
 H          0.353 -0.335 -0.190   -0.037 -0.081  0.047    0.165 -0.191  0.085
 H         -0.096  0.168 -0.378    0.032 -0.074  0.064    0.308 -0.175  0.086
 H          0.099  0.045 -0.329   -0.008 -0.202 -0.623    0.214 -0.171 -0.021
 H         -0.163  0.513  0.024   -0.074  0.456 -0.156   -0.112 -0.274 -0.109
 O         -0.028 -0.055 -0.023    0.232  0.209  0.076   -0.205  0.178 -0.020
 C          0.047 -0.010  0.003   -0.005 -0.126 -0.002    0.152  0.167 -0.053
 H         -0.029 -0.011 -0.026    0.020 -0.127  0.010    0.019  0.177 -0.203
 H          0.082  0.118 -0.065   -0.023 -0.107 -0.028    0.186 -0.174  0.206
 TransDip   0.038  0.074 -0.000   -0.007 -0.089 -0.025    0.081 -0.077 -0.005

 Mode:                 7                      8                      9
 Frequency:       521.63                 554.62                 583.59
 Force Cnst:      0.6343                 0.7581                 0.5180
 Red. Mass:       3.9569                 4.1830                 2.5816
 IR Active:          YES                    YES                    YES
 IR Intens:        7.439                  3.312                  8.029
 Raman Active:       YES                    YES                    YES
               X      Y      Z        X      Y      Z        X      Y      Z
 O          0.101 -0.189 -0.048    0.057  0.146 -0.126    0.022  0.001  0.047
 C         -0.029  0.096  0.106    0.258  0.048  0.184   -0.049 -0.047 -0.169
 C          0.012  0.178 -0.016    0.034 -0.040  0.061    0.030 -0.010  0.001
 C         -0.053 -0.176 -0.017   -0.202 -0.026 -0.058    0.032  0.026 -0.098
 C         -0.111 -0.135 -0.004   -0.057 -0.101  0.056   -0.083 -0.019  0.248
 C         -0.124 -0.038  0.009    0.092 -0.071  0.034   -0.020 -0.023  0.031
 H          0.268 -0.031 -0.136    0.192 -0.391 -0.056    0.229  0.235 -0.019
 H         -0.088  0.389 -0.275   -0.214 -0.152 -0.193   -0.066 -0.114 -0.061
 H         -0.352 -0.080 -0.076    0.046 -0.185 -0.338   -0.108 -0.093 -0.180
 H         -0.215  0.054  0.008   -0.042  0.364  0.032    0.426  0.259  0.038
 O          0.058  0.189  0.025   -0.025 -0.079 -0.043   -0.006  0.029 -0.078
 C          0.093  0.071  0.003   -0.147  0.120  0.029    0.014  0.003  0.115
 H          0.307  0.089 -0.057   -0.080  0.141 -0.124    0.024  0.043 -0.197
 H          0.078 -0.368 -0.077   -0.151 -0.022 -0.282    0.140  0.045 -0.605
 TransDip  -0.079 -0.035 -0.012   -0.008 -0.057 -0.009    0.066  0.020 -0.059

 Mode:                10                     11                     12
 Frequency:       687.40                 722.80                 823.16
 Force Cnst:      1.5781                 0.4467                 1.0802
 Red. Mass:       5.6685                 1.4513                 2.7059
 IR Active:          YES                    YES                    YES
 IR Intens:        1.992                 19.740                  3.795
 Raman Active:       YES                    YES                    YES
               X      Y      Z        X      Y      Z        X      Y      Z
 O         -0.118 -0.099  0.076   -0.011 -0.024  0.011   -0.076 -0.009  0.033
 C         -0.119 -0.105 -0.008    0.006 -0.052 -0.001   -0.023 -0.071  0.033
 C         -0.041  0.165  0.019    0.011  0.047 -0.094   -0.069  0.131 -0.004
 C         -0.066  0.172  0.049   -0.007  0.013 -0.078   -0.044 -0.143  0.005
 C          0.168 -0.076 -0.014   -0.017 -0.023  0.027   -0.053  0.055 -0.044
 C          0.037 -0.204 -0.146    0.017 -0.040  0.091    0.268  0.028  0.003
 H          0.176  0.080 -0.068   -0.329  0.180  0.044    0.062  0.168 -0.038
 H         -0.208  0.181 -0.199    0.191 -0.065  0.207   -0.081  0.215 -0.068
 H          0.055 -0.185 -0.060    0.066 -0.146 -0.270    0.691  0.055  0.001
 H          0.048 -0.306 -0.143    0.031  0.368  0.087    0.307  0.017  0.003
 O          0.156 -0.156  0.032   -0.001 -0.007 -0.016   -0.089  0.017 -0.013
 C         -0.035  0.355  0.028    0.015  0.077 -0.023    0.030 -0.031  0.014
 H          0.023  0.399 -0.236   -0.023  0.005  0.557    0.309  0.003 -0.133
 H         -0.036  0.222 -0.156   -0.047 -0.109  0.409    0.030 -0.205 -0.170
 TransDip   0.030 -0.022 -0.026   -0.004 -0.052  0.132   -0.054 -0.007 -0.031

 Mode:                13                     14                     15
 Frequency:       870.62                 927.94                 959.65
 Force Cnst:      0.7305                 2.8616                 1.1661
 Red. Mass:       1.6358                 5.6405                 2.1491
 IR Active:          YES                    YES                    YES
 IR Intens:       20.721                  3.700                  8.371
 Raman Active:       YES                    YES                    YES
               X      Y      Z        X      Y      Z        X      Y      Z
 O         -0.012  0.004  0.004   -0.029 -0.033  0.066    0.006 -0.025 -0.003
 C         -0.025  0.025  0.000   -0.110 -0.040 -0.180   -0.006  0.006  0.029
 C         -0.006 -0.009  0.112    0.306 -0.118  0.083    0.170  0.124  0.024
 C          0.004 -0.002 -0.091   -0.267 -0.168 -0.049   -0.078  0.044 -0.022
 C         -0.030 -0.007  0.124    0.051 -0.035 -0.124    0.022  0.045  0.024
 C          0.036  0.018 -0.093   -0.006  0.283  0.117   -0.008 -0.085 -0.013
 H          0.156 -0.403 -0.019    0.339  0.062  0.096    0.265  0.376  0.038
 H         -0.103  0.229 -0.164    0.212 -0.198  0.006    0.332  0.471  0.020
 H         -0.053  0.093  0.179   -0.012  0.307  0.176    0.026 -0.105 -0.083
 H          0.402 -0.248 -0.082    0.126  0.102  0.108   -0.044  0.017 -0.013
 O          0.006 -0.000 -0.031    0.063 -0.039  0.037   -0.013 -0.012 -0.008
 C          0.007  0.007 -0.082   -0.050  0.160 -0.016   -0.097 -0.166 -0.028
 H         -0.038 -0.056  0.393   -0.052  0.168 -0.129   -0.191 -0.173 -0.062
 H         -0.090 -0.069  0.471   -0.257 -0.275  0.138   -0.323  0.384  0.090
 TransDip  -0.039  0.005  0.141   -0.022  0.049 -0.030   -0.059  0.068  0.020

 Mode:                16                     17                     18
 Frequency:       993.89                1025.50                1093.53
 Force Cnst:      1.1068                 0.9285                 1.3260
 Red. Mass:       1.9017                 1.4984                 1.8820
 IR Active:          YES                    YES                    YES
 IR Intens:        0.376                  1.390                  8.173
 Raman Active:       YES                    YES                    YES
               X      Y      Z        X      Y      Z        X      Y      Z
 O          0.040  0.027  0.003    0.015  0.006  0.004   -0.007 -0.025  0.002
 C         -0.025 -0.001 -0.114   -0.028  0.009 -0.054   -0.089  0.142  0.049
 C         -0.074  0.006  0.130    0.003  0.004  0.057    0.042 -0.050 -0.047
 C          0.048  0.031 -0.009   -0.017 -0.004  0.120    0.032  0.066  0.017
 C          0.016  0.013 -0.114    0.011  0.006 -0.059   -0.048 -0.108 -0.092
 C         -0.002 -0.087  0.124    0.003 -0.032  0.049    0.090 -0.022  0.008
 H          0.344 -0.037 -0.017    0.068 -0.182 -0.002   -0.239 -0.179  0.020
 H         -0.308  0.048 -0.198   -0.029  0.138 -0.072    0.262  0.182  0.097
 H         -0.041 -0.210 -0.278   -0.050 -0.083 -0.106   -0.118 -0.057 -0.058
 H          0.089  0.344  0.118    0.147  0.136  0.048    0.619  0.066  0.013
 O         -0.026  0.008  0.014   -0.012  0.002  0.009   -0.010  0.012  0.009
 C          0.011 -0.020 -0.023    0.014  0.003 -0.122   -0.021 -0.002  0.064
 H          0.035  0.022 -0.350   -0.101 -0.099  0.639   -0.463  0.011 -0.248
 H         -0.033 -0.041  0.523    0.085  0.115 -0.617    0.151 -0.112 -0.007
 TransDip   0.005  0.001 -0.019    0.001 -0.002 -0.038   -0.074 -0.022 -0.049

 Mode:                19                     20                     21
 Frequency:      1151.41                1203.22                1224.71
 Force Cnst:      1.0271                 1.1047                 1.2555
 Red. Mass:       1.3150                 1.2951                 1.4207
 IR Active:          YES                    YES                    YES
 IR Intens:       31.740                  9.154                  1.291
 Raman Active:       YES                    YES                    YES
               X      Y      Z        X      Y      Z        X      Y      Z
 O         -0.010 -0.005  0.001   -0.039 -0.011 -0.001   -0.001 -0.024  0.002
 C          0.028 -0.025  0.013    0.078 -0.040  0.090   -0.069  0.115  0.030
 C          0.017  0.024 -0.032   -0.028 -0.007 -0.009    0.026 -0.035 -0.003
 C         -0.039 -0.033 -0.003    0.008  0.001  0.016   -0.000  0.022  0.004
 C          0.058  0.086 -0.036    0.014  0.004 -0.039   -0.046 -0.089 -0.008
 C         -0.069 -0.025  0.004   -0.027  0.027 -0.021    0.031 -0.014 -0.008
 H         -0.262 -0.376 -0.014    0.318  0.603 -0.005    0.113  0.155  0.006
 H          0.069  0.002  0.045   -0.144 -0.242 -0.009   -0.197 -0.524  0.011
 H         -0.270 -0.041 -0.010   -0.374  0.034  0.074    0.263 -0.001 -0.015
 H          0.516  0.072  0.012    0.502  0.005 -0.011    0.019 -0.010 -0.008
 O         -0.023 -0.003  0.005   -0.009  0.004  0.005   -0.006  0.018 -0.003
 C          0.017 -0.011  0.054   -0.004  0.001 -0.054    0.055 -0.005 -0.027
 H          0.542  0.034 -0.080   -0.096 -0.018  0.068    0.309 -0.009  0.102
 H         -0.215  0.247 -0.016    0.072 -0.104  0.027   -0.346  0.561  0.049
 TransDip   0.175  0.044 -0.013    0.097  0.003  0.001   -0.027 -0.014  0.019

 Mode:                22                     23                     24
 Frequency:      1270.56                1281.52                1338.17
 Force Cnst:      1.5311                 3.1610                 1.8503
 Red. Mass:       1.6097                 3.2668                 1.7537
 IR Active:          YES                    YES                    YES
 IR Intens:       21.017                 86.775                  9.180
 Raman Active:       YES                    YES                    YES
[truncated: 30,624 more chars]
