# Supplementary material for: A DFT investigation of the blue bottle experiment: E∘half-cell analysis of autoxidation catalysed by redox indicators
Source: R Soc Open Sci. 2017 Nov 8;4(11):170708. doi: 10.1098/rsos.170708 (PMC5717635; doi:10.1098/rsos.170708)
Supplement: output.zip [file rsos170708supp2.zip › B3LYP_6-311++Gdp_reducing_agents/C6H6O2_hydroquinone.out]

pikachu 127.0.1
Q-Chem Developer Version! Running on 127.0.1.*
                  Welcome to Q-Chem
     A Quantum Leap Into The Future Of Chemistry


 Q-Chem 4.4, Q-Chem, Inc., Pleasanton, CA (2016)

 Y. Shao,  Z. Gan,  E. Epifanovsky,  A. T. B. Gilbert,  M. Wormit,  
 J. Kussmann,  A. W. Lange,  A. Behn,  J. Deng,  X. Feng,  D. Ghosh,  
 M. Goldey,  P. R. Horn,  L. D. Jacobson,  I. Kaliman,  F. Rob,  
 R. Z. Khaliullin,  T. Kus,  A. Landau,  J. Liu,  E. I. Proynov,  Y. M. Rhee,  
 R. M. Richard,  M. A. Rohrdanz,  R. P. Steele,  E. J. Sundstrom,  
 H. L. Woodcock III,  P. M. Zimmerman,  D. Zuev,  B. Albrecht,  E. Alguire,  
 B. Austin,  S. A. Baeppler,  G. J. O. Beran,  Y. A. Bernard,  E. Berquist,  
 K. Brandhorst,  K. B. Bravaya,  S. T. Brown,  D. Casanova,  C.-M. Chang,  
 Y. Chen,  S. H. Chien,  K. D. Closser,  M. P. Coons,  D. L. Crittenden,  
 S. Dasgupta,  M. Diedenhofen,  R. A. DiStasio Jr.,  H. Do,  A. D. Dutoi,  
 R. G. Edgar,  P.-T. Fang,  S. Fatehi,  Q. Feng,  L. Fusti-Molnar,  
 A. Ghysels,  A. Golubeva-Zadorozhnaya,  J. Gomes,  A. Gunina,  
 M. W. D. Hanson-Heine,  P. H. P. Harbach,  A. W. Hauser,  J. E. Herr,  
 E. G. Hohenstein,  Z. C. Holden,  K. Hui,  T.-C. Jagau,  H. Ji,  B. Kaduk,  
 K. Khistyaev,  Jaehoon Kim,  Jihan Kim,  R. A. King,  P. Klunzinger,  
 K. Koh,  D. Kosenkov,  T. Kowalczyk,  C. M. Krauter,  A. Kunitsa,  
 K. U. Lao,  A. Laurent,  K. V. Lawler,  J. Lee,  D. Lefrancois,  S. Lehtola,  
 S. V. Levchenko,  C. Y. Lin,  Y.-S. Lin,  F. Liu,  E. Livshits,  
 R. C. Lochan,  A. Luenser,  P. Manohar,  S. F. Manzer,  S.-P. Mao,  Y. Mao,  
 N. Mardirossian,  A. V. Marenich,  L. A. Martinez-Martinez,  S. A. Maurer,  
 N. J. Mayhall,  J.-M. Mewes,  A. F. Morrison,  K. Nanda,  T. S. Nguyen-Beck,  
 C. M. Oana,  R. Olivares-Amaya,  D. P. O'Neill,  J. A. Parkhill,  
 T. M. Perrine,  R. Peverati,  P. A. Pieniazek,  F. Plasser,  A. Prociuk,  
 D. R. Rehn,  E. Rosta,  N. J. Russ,  N. Sergueev,  S. M. Sharada,  
 S. Sharma,  D. W. Small,  A. Sodt,  T. Stauch,  T. Stein,  D. Stuck,  
 Y.-C. Su,  A. J. W. Thom,  T. Tsuchimochi,  L. Vogt,  O. Vydrov,  T. Wang,  
 M. A. Watson,  J. Wenzel,  A. White,  C. F. Williams,  V. Vanovschi,  
 K. Yao,  S. Yeganeh,  S. R. Yost,  Z.-Q. You,  I. Y. Zhang,  X. Zhang,  
 Y. Zhao,  B. R. Brooks,  G. K. L. Chan,  D. M. Chipman,  C. J. Cramer,  
 W. A. Goddard III,  M. S. Gordon,  W. J. Hehre,  A. Klamt,  
 H. F. Schaefer III,  M. W. Schmidt,  C. D. Sherrill,  D. G. Truhlar,  
 A. Warshel,  X. Xu,  A. Aspuru-Guzik,  R. Baer,  A. T. Bell,  N. A. Besley,  
 J.-D. Chai,  A. Dreuw,  B. D. Dunietz,  T. R. Furlani,  S. R. Gwaltney,  
 C.-P. Hsu,  Y. Jung,  J. Kong,  D. S. Lambrecht,  W. Liang,  C. Ochsenfeld,  
 V. A. Rassolov,  L. V. Slipchenko,  J. E. Subotnik,  T. Van Voorhis,  
 J. M. Herbert,  A. I. Krylov,  P. M. W. Gill,  M. Head-Gordon

 Contributors to earlier versions of Q-Chem not listed above: 
 R. D. Adamson,  J. Baker,  E. F. C. Byrd,  A. K. Chakraborty,  C.-L. Cheng,  
 H. Dachsel,  R. J. Doerksen,  G. Hawkins,  A. Heyden,  S. Hirata,  
 G. Kedziora,  F. J. Keil,  C. Kelley,  P. P. Korambath,  W. Kurlancheek,  
 A. M. Lee,  M. S. Lee,  D. Liotard,  I. Lotan,  P. E. Maslen,  N. Nair,  
 D. Neuhauser,  R. Olson,  B. Peters,  J. Ritchie,  N. E. Schultz,  
 N. Shenvi,  A. C. Simmonett,  K. S. Thanthiriwatte,  Q. Wu,  W. Zhang

 Please cite Q-Chem as follows:
 Y. Shao et al., Mol. Phys. 113, 184-215 (2015)
 DOI: 10.1080/00268976.2014.952696

 Q-Chem 4.4.2 for Intel X86 EM64T Linux

 Parts of Q-Chem use Armadillo 5.200.1 (Boston Tea Smuggler).
 http://arma.sourceforge.net/

 Q-Chem begins on Tue Dec 13 23:17:23 2016  


Host: 0

     Scratch files written to /scratch/cher/qchem7584//
FILE_GEOM_ORG=        593

Checking the input file for inconsistencies... 	...done.

--------------------------------------------------------------
User input:
--------------------------------------------------------------
$molecule
0 1
  H    1.2508417   -2.1506514    0.0000420
  C    0.6948350   -1.2183554   -0.0000759
  C    1.4013870   -0.0098631   -0.0001447
  O    2.7728688   -0.0779271   -0.0001849
  C    0.6990759    1.1959952   -0.0000154
  C   -0.6986232    1.1959837    0.0000923
  H   -1.2358113    2.1428236    0.0000258
  C   -1.4013702   -0.0096597    0.0001622
  C   -0.6952076   -1.2183461    0.0000578
  H   -1.2510770   -2.1507003    0.0000159
  O   -2.7729088   -0.0777070    0.0001874
  H    3.1305056    0.8229865    0.0016906
  H    1.2360106    2.1429710   -0.0001134
  H   -3.1307324    0.8231155   -0.0021388
$end

$rem
   BASIS  =  6-311++G**
   JOB_TYPE  =  optimization
   METHOD  =  B3LYP
   SYM_IGNORE  TRUE
   SYM_IGNORE  TRUE
$end

--------------------------------------------------------------
 ----------------------------------------------------------------
             Standard Nuclear Orientation (Angstroms)
    I     Atom           X                Y                Z
 ----------------------------------------------------------------
    1      H       1.2508417000    -2.1506514000     0.0000420000
    2      C       0.6948350000    -1.2183554000    -0.0000759000
    3      C       1.4013870000    -0.0098631000    -0.0001447000
    4      O       2.7728688000    -0.0779271000    -0.0001849000
    5      C       0.6990759000     1.1959952000    -0.0000154000
    6      C      -0.6986232000     1.1959837000     0.0000923000
    7      H      -1.2358113000     2.1428236000     0.0000258000
    8      C      -1.4013702000    -0.0096597000     0.0001622000
    9      C      -0.6952076000    -1.2183461000     0.0000578000
   10      H      -1.2510770000    -2.1507003000     0.0000159000
   11      O      -2.7729088000    -0.0777070000     0.0001874000
   12      H       3.1305056000     0.8229865000     0.0016906000
   13      H       1.2360106000     2.1429710000    -0.0001134000
   14      H      -3.1307324000     0.8231155000    -0.0021388000
 ----------------------------------------------------------------
 Nuclear Repulsion Energy =   343.8622479158 hartrees
 There are       29 alpha and       29 beta electrons
 Requested basis set is 6-311++G(d,p)
 There are 78 shells and 218 basis functions

 Total QAlloc Memory Limit   2000 MB
 Mega-Array Size        61 MB
 MEM_STATIC part        62 MB
 A cutoff of  1.0D-11 yielded   2824 shell pairs
 There are     22534 function pairs (     24223 Cartesian)

 -------------------------------------------------------
 OpenMP Integral Computing Module                       
 Release: version 1.0, May 2013, Q-Chem Inc. Pittsburgh 
 -------------------------------------------------------
 Integral Job Info:
 Integral job number is                      11
 Integral operator is                         1
 short-range coefficients                     0
 long-range coefficients              100000000
 Omega coefficients                           0
 if combine SR and LR in K                    0
 Integral screening is                        0
 Integral computing path is                   2
 max size of driver memory is            800000
 size of driver memory is                593474
 size of scratch memory is              2260544
 max col of scratch BK array               1296
 max len of scratch array in speh3          155
 max len of scratch index in speh4           18
 max int batch size is                      520
 min int batch size is                       52
 fixed nKL is                                52
 max L of basis functions is                  2
 order of int derivative is                   0
 number of shells is                         78
 number of basis is                         226
 number of cartesian basis is               226
 number of contracted shell pairs          2824
 number of primitive shell pairs           7142
 maxK2 (contraction) of shell pair           36
 max number of K2 of shell pair               1
 max number of CS2 of shell pair            462
 max number of PS2 of shell pair           1080
 mem total for path MDJ                   47730
 -------------------------------------------------------
 Smallest overlap matrix eigenvalue = 1.02E-06

 Q-Chem warning in module /home/taweetham/qchem/stvman/mkSTV.C, line 257:

 Overlap eigenvalue is smaller than square root of threshold


 Scale SEOQF with 1.000000e-01/1.000000e-01/1.000000e-01

 Standard Electronic Orientation quadrupole field applied
 Nucleus-field energy     =     0.0000000105 hartrees
 Guess from superposition of atomic densities
 Warning:  Energy on first SCF cycle will be non-variational
 A restricted hybrid HF-DFT SCF calculation will be
 performed using Pulay DIIS extrapolation
 Exchange:     0.2000 Hartree-Fock + 0.0800 Slater + 0.7200 B88
 Correlation:  0.1900 VWN1RPA + 0.8100 LYP
 Using SG-1 standard quadrature grid
 SCF converges when DIIS error is below 1.0E-08
 ---------------------------------------
  Cycle       Energy         DIIS Error
 ---------------------------------------
    1    -384.5634791834      4.43E-02
    2    -382.6488205539      5.32E-03
    3    -382.5966628569      6.39E-03
    4    -382.8001626322      7.43E-04
    5    -382.8018431821      4.28E-04
    6    -382.8028552748      7.19E-05
    7    -382.8028760416      4.37E-05
    8    -382.8028875919      6.22E-06
    9    -382.8028876767      2.10E-06
   10    -382.8028878162      2.67E-07
   11    -382.8028877770      4.29E-08
   12    -382.8028877784      9.47E-09 Convergence criterion met
 ---------------------------------------
 SCF time:  CPU 135.64 s  wall 135.75 s
 SCF   energy in the final basis set = -382.8028877784
 Total energy in the final basis set = -382.8028877784

 --------------------------------------------------------------

                    Orbital Energies (a.u.)
 --------------------------------------------------------------

 Alpha MOs
 -- Occupied --
-19.159 -19.159 -10.238 -10.238 -10.187 -10.187 -10.180 -10.179
 -1.068  -1.067  -0.858  -0.762  -0.742  -0.641  -0.625  -0.560
 -0.543  -0.503  -0.459  -0.437  -0.425  -0.418  -0.415  -0.399
 -0.375  -0.351  -0.320  -0.267  -0.216
 -- Virtual --
 -0.026  -0.017  -0.012   0.004   0.012   0.016   0.037   0.053
  0.056   0.066   0.084   0.085   0.086   0.088   0.105   0.106
  0.111   0.122   0.131   0.136   0.142   0.142   0.142   0.144
  0.145   0.159   0.179   0.188   0.195   0.198   0.212   0.215
  0.219   0.230   0.234   0.243   0.264   0.266   0.278   0.284
  0.287   0.298   0.301   0.302   0.319   0.341   0.351   0.362
  0.378   0.378   0.386   0.397   0.432   0.502   0.512   0.520
  0.545   0.548   0.569   0.570   0.571   0.574   0.591   0.612
  0.612   0.619   0.621   0.676   0.682   0.719   0.751   0.763
  0.775   0.813   0.837   0.875   0.875   0.877   0.887   0.897
  0.917   0.939   0.983   0.991   1.011   1.020   1.061   1.072
  1.076   1.106   1.116   1.166   1.196   1.220   1.225   1.249
  1.279   1.364   1.392   1.407   1.476   1.487   1.525   1.552
  1.562   1.591   1.602   1.614   1.638   1.684   1.688   1.719
  1.728   1.764   1.779   1.848   1.879   1.902   1.906   1.916
  1.926   1.947   1.968   2.023   2.058   2.063   2.070   2.073
  2.122   2.165   2.293   2.315   2.333   2.413   2.446   2.564
  2.582   2.610   2.620   2.639   2.696   2.700   2.714   2.714
  2.745   2.751   2.763   2.775   2.826   2.875   2.944   3.011
  3.064   3.082   3.093   3.105   3.125   3.162   3.176   3.304
  3.360   3.395   3.472   3.495   3.573   3.615   3.673   3.857
  3.914   3.991   4.091   4.140   4.143   4.176   4.836   4.975
  5.004   5.412   5.457   5.695   5.775  23.565  23.893  23.957
 24.031  24.091  24.175  49.913  49.946
 --------------------------------------------------------------

          Ground-State Mulliken Net Atomic Charges

     Atom                 Charge (a.u.)
  ----------------------------------------
      1 H                     0.202711
      2 C                     0.030748
      3 C                    -0.531294
      4 O                    -0.240696
      5 C                     0.148095
      6 C                     0.147386
      7 H                     0.137815
      8 C                    -0.530193
      9 C                     0.029944
     10 H                     0.202717
     11 O                    -0.240751
     12 H                     0.252803
     13 H                     0.137924
     14 H                     0.252791
  ----------------------------------------
  Sum of atomic charges =     0.000000

 -----------------------------------------------------------------
                    Cartesian Multipole Moments
 -----------------------------------------------------------------
    Charge (ESU x 10^10)
                 0.0000
    Dipole Moment (Debye)
         X      -0.0002      Y       2.7434      Z      -0.0008
       Tot       2.7434
    Quadrupole Moments (Debye-Ang)
        XX     -45.3162     XY       0.0011     YY     -39.5467
        XZ       0.0249     YZ      -0.0014     ZZ     -50.8287
    Octopole Moments (Debye-Ang^2)
       XXX      -0.0092    XXY      35.2520    XYY      -0.0016
       YYY       0.8628    XXZ      -0.0091    XYZ       0.0244
       YYZ      -0.0009    XZZ       0.0001    YZZ       0.1326
       ZZZ      -0.0006
    Hexadecapole Moments (Debye-Ang^3)
      XXXX    -801.6071   XXXY      -0.0064   XXYY    -155.4753
      XYYY       0.0062   YYYY    -282.2591   XXXZ       0.2857
      XXYZ      -0.0102   XYYZ       0.0183   YYYZ      -0.0038
      XXZZ    -157.9616   XYZZ      -0.0006   YYZZ     -68.9727
      XZZZ       0.0132   YZZZ      -0.0014   ZZZZ     -56.8668
 -----------------------------------------------------------------
 Calculating analytic gradient of the SCF energy
 Gradient of SCF Energy
            1           2           3           4           5           6
    1   0.0009218  -0.0005594   0.0044328  -0.0024727  -0.0009940   0.0011412
    2  -0.0012296  -0.0012774   0.0012253  -0.0078831   0.0009930   0.0009650
    3   0.0000076  -0.0000159  -0.0000205  -0.0000204   0.0000126   0.0000009
            7           8           9          10          11          12
    1  -0.0008716  -0.0044146   0.0004523  -0.0008938   0.0024362   0.0012460
    2   0.0014347   0.0012814  -0.0013080  -0.0012388  -0.0079114   0.0067565
    3  -0.0000076   0.0000200   0.0000055  -0.0000027   0.0000268   0.0000254
           13          14
    1   0.0008349  -0.0012590
    2   0.0014597   0.0067327
    3   0.0000002  -0.0000321
 Max gradient component =       7.911E-03
 RMS gradient           =       2.635E-03
 Gradient time:  CPU 50.56 s  wall 50.57 s
 Geometry Optimization Parameters
   NAtoms,    NIC,     NZ,  NCons,   NDum,   NFix, NCnnct, MaxDiis
       14      90       0       0       0       0       0       0


** GEOMETRY OPTIMIZATION IN DELOCALIZED INTERNAL COORDINATES **
   Searching for a Minimum

   Optimization Cycle:   1

                       Coordinates (Angstroms)
     ATOM                X               Y               Z
      1  H         1.2508417000   -2.1506514000    0.0000420000
      2  C         0.6948350000   -1.2183554000   -0.0000759000
      3  C         1.4013870000   -0.0098631000   -0.0001447000
      4  O         2.7728688000   -0.0779271000   -0.0001849000
      5  C         0.6990759000    1.1959952000   -0.0000154000
      6  C        -0.6986232000    1.1959837000    0.0000923000
      7  H        -1.2358113000    2.1428236000    0.0000258000
      8  C        -1.4013702000   -0.0096597000    0.0001622000
      9  C        -0.6952076000   -1.2183461000    0.0000578000
     10  H        -1.2510770000   -2.1507003000    0.0000159000
     11  O        -2.7729088000   -0.0777070000    0.0001874000
     12  H         3.1305056000    0.8229865000    0.0016906000
     13  H         1.2360106000    2.1429710000   -0.0001134000
     14  H        -3.1307324000    0.8231155000   -0.0021388000
   Point Group: c1    Number of degrees of freedom:    36


   Energy is   -382.802887778


 Attempting to Generate Delocalized Internal Coordinates

 36 Hessian modes will be used to form the next step
  Hessian Eigenvalues:
     0.019187    0.019195    0.022013    0.022163    0.022605    0.022807
     0.022836    0.022905    0.023010    0.023063    0.023277    0.160000
     0.160000    0.160000    0.160000    0.160000    0.160000    0.220000
     0.229746    0.240000    0.250000    0.250000    0.349735    0.349743
     0.353374    0.353398    0.420011    0.421286    0.457489    0.460380
     0.462602    0.469610    0.503617    0.503723    0.535191    0.535221

 Minimum Search - Taking Simple RFO Step
 Searching for Lamda that Minimizes Along All modes
 Value Taken    Lamda =  -0.00036880
 Step Taken.  Stepsize is  0.032782

                             Maximum     Tolerance    Cnvgd?
         Gradient           0.008156      0.000300      NO
         Displacement       0.018595      0.001200      NO
         Energy change     *********      0.000001      NO


 New Cartesian Coordinates Obtained by Inverse Iteration

 Displacement from previous Coordinates is:  0.040856
 ----------------------------------------------------------------
             Standard Nuclear Orientation (Angstroms)
    I     Atom           X                Y                Z
 ----------------------------------------------------------------
    1      H       1.2478725315    -2.1452451186     0.0002380863
    2      C       0.6938826393    -1.2144087267     0.0001230751
    3      C       1.3983696214    -0.0086796072     0.0001027506
    4      O       2.7711640235    -0.0750380008     0.0000293834
    5      C       0.6980198663     1.1944454845    -0.0000352777
    6      C      -0.6979462173     1.1944899732    -0.0000132603
    7      H      -1.2337860870     2.1391787284     0.0000310333
    8      C      -1.3984006454    -0.0085446302    -0.0001302983
    9      C      -0.6940347121    -1.2143657815    -0.0001226915
   10      H      -1.2479916785    -2.1452095149    -0.0002045459
   11      O      -2.7712043530    -0.0747413186     0.0000054128
   12      H       3.1387988666     0.8146419453     0.0013348045
   13      H       1.2337904096     2.1391596475    -0.0001129753
   14      H      -3.1387401648     0.8149823196    -0.0016445970
 ----------------------------------------------------------------
 Nuclear Repulsion Energy =   344.3399805236 hartrees
 There are       29 alpha and       29 beta electrons
 Applying Cartesian multipole field
    Component          Value
    ---------          -----
     (2,0,0)        1.00000E-11
     (0,2,0)        2.00000E-11
     (0,0,2)       -3.00000E-11
 Nucleus-field energy     =     0.0000000105 hartrees
 Requested basis set is 6-311++G(d,p)
 There are 78 shells and 218 basis functions
 A cutoff of  1.0D-11 yielded   2824 shell pairs
 There are     22534 function pairs (     24223 Cartesian)
 Smallest overlap matrix eigenvalue = 1.00E-06

 Q-Chem warning in module /home/taweetham/qchem/stvman/mkSTV.C, line 257:

 Overlap eigenvalue is smaller than square root of threshold

 Guess MOs from SCF MO coefficient file
 Reading MOs from coefficient file
 Reading MOs from coefficient file
 A restricted hybrid HF-DFT SCF calculation will be
 performed using Pulay DIIS extrapolation
 Exchange:     0.2000 Hartree-Fock + 0.0800 Slater + 0.7200 B88
 Correlation:  0.1900 VWN1RPA + 0.8100 LYP
 Using SG-1 standard quadrature grid
 SCF converges when DIIS error is below 1.0E-08
 Geometry optimization detected.  Setting ReadMinima to 0
 Setting SaveMinima to 0
 ---------------------------------------
  Cycle       Energy         DIIS Error
 ---------------------------------------
    1    -382.8164657496      2.72E-04
    2    -382.8030405382      7.78E-05
    3    -382.8030254863      9.98E-05
    4    -382.8030729975      1.69E-05
    5    -382.8030740958      5.19E-06
    6    -382.8030741647      1.67E-06
    7    -382.8030741434      5.84E-07
    8    -382.8030742196      8.85E-08
    9    -382.8030742064      4.46E-08
   10    -382.8030742056      6.34E-09 Convergence criterion met
 ---------------------------------------
 SCF time:  CPU 113.63 s  wall 113.75 s
 SCF   energy in the final basis set = -382.8030742056
 Total energy in the final basis set = -382.8030742056

 --------------------------------------------------------------

                    Orbital Energies (a.u.)
 --------------------------------------------------------------

 Alpha MOs
 -- Occupied --
-19.157 -19.157 -10.237 -10.237 -10.186 -10.186 -10.179 -10.179
 -1.068  -1.067  -0.860  -0.763  -0.744  -0.641  -0.627  -0.561
 -0.544  -0.503  -0.460  -0.438  -0.426  -0.419  -0.414  -0.399
 -0.374  -0.352  -0.320  -0.267  -0.216
 -- Virtual --
 -0.025  -0.016  -0.011   0.004   0.012   0.016   0.038   0.053
  0.056   0.066   0.085   0.085   0.086   0.088   0.106   0.107
  0.112   0.123   0.131   0.136   0.142   0.142   0.142   0.144
  0.146   0.159   0.179   0.189   0.195   0.198   0.212   0.215
  0.219   0.230   0.234   0.243   0.264   0.267   0.279   0.285
  0.287   0.299   0.302   0.303   0.320   0.341   0.351   0.362
  0.378   0.379   0.386   0.398   0.433   0.503   0.513   0.520
  0.547   0.548   0.569   0.572   0.574   0.575   0.593   0.612
  0.617   0.619   0.622   0.678   0.683   0.721   0.753   0.764
  0.777   0.813   0.838   0.875   0.876   0.878   0.888   0.897
  0.918   0.939   0.982   0.992   1.012   1.021   1.061   1.073
  1.076   1.105   1.118   1.164   1.196   1.221   1.227   1.252
  1.280   1.362   1.396   1.411   1.478   1.489   1.528   1.554
  1.562   1.592   1.604   1.615   1.641   1.684   1.688   1.722
  1.730   1.766   1.784   1.852   1.881   1.905   1.908   1.918
  1.931   1.950   1.970   2.025   2.060   2.070   2.073   2.075
  2.131   2.168   2.300   2.319   2.337   2.418   2.450   2.566
  2.579   2.612   2.625   2.646   2.699   2.700   2.713   2.715
  2.744   2.753   2.762   2.776   2.827   2.876   2.951   3.011
  3.066   3.083   3.095   3.106   3.132   3.166   3.180   3.311
  3.364   3.397   3.472   3.498   3.585   3.620   3.680   3.869
  3.925   3.996   4.090   4.143   4.146   4.176   4.842   4.976
  5.005   5.411   5.457   5.710   5.788  23.565  23.898  23.966
 24.043  24.100  24.187  49.916  49.949
 --------------------------------------------------------------

          Ground-State Mulliken Net Atomic Charges

     Atom                 Charge (a.u.)
  ----------------------------------------
      1 H                     0.202395
      2 C                     0.032818
      3 C                    -0.524329
      4 O                    -0.245253
      5 C                     0.143745
      6 C                     0.143609
      7 H                     0.137588
      8 C                    -0.524150
      9 C                     0.032602
     10 H                     0.202393
     11 O                    -0.245250
     12 H                     0.253106
     13 H                     0.137626
     14 H                     0.253100
  ----------------------------------------
  Sum of atomic charges =     0.000000

 -----------------------------------------------------------------
                    Cartesian Multipole Moments
 -----------------------------------------------------------------
    Charge (ESU x 10^10)
                -0.0000
    Dipole Moment (Debye)
         X       0.0002      Y       2.7362      Z      -0.0006
       Tot       2.7362
    Quadrupole Moments (Debye-Ang)
        XX     -45.1836     XY       0.0001     YY     -39.5675
        XZ       0.0178     YZ      -0.0007     ZZ     -50.7618
    Octopole Moments (Debye-Ang^2)
       XXX       0.0091    XXY      35.2620    XYY      -0.0030
       YYY       0.6819    XXZ      -0.0065    XYZ       0.0176
       YYZ       0.0002    XZZ       0.0009    YZZ       0.0830
       ZZZ       0.0015
    Hexadecapole Moments (Debye-Ang^3)
      XXXX    -796.1169   XXXY       0.0148   XXYY    -155.4104
      XYYY       0.0116   YYYY    -280.9300   XXXZ       0.1721
      XXYZ      -0.0059   XYYZ       0.0043   YYYZ       0.0006
      XXZZ    -157.6614   XYZZ       0.0050   YYZZ     -68.5934
      XZZZ      -0.0232   YZZZ       0.0019   ZZZZ     -56.7125
 -----------------------------------------------------------------
 Calculating analytic gradient of the SCF energy
 Gradient of SCF Energy
            1           2           3           4           5           6
    1   0.0000625  -0.0007543   0.0003745  -0.0002683  -0.0003961   0.0004066
    2   0.0000826  -0.0000232   0.0000640  -0.0002970  -0.0002783  -0.0002874
    3   0.0000013   0.0000072   0.0000063  -0.0000122  -0.0000043   0.0000075
            7           8           9          10          11          12
    1  -0.0000460  -0.0003675   0.0007425  -0.0000486   0.0002692   0.0003061
    2   0.0000032   0.0001025  -0.0000349   0.0000811  -0.0002963   0.0004377
    3  -0.0000003  -0.0000097  -0.0000082  -0.0000008   0.0000162   0.0000076
           13          14
    1   0.0000274  -0.0003079
    2   0.0000057   0.0004403
    3  -0.0000008  -0.0000097
 Max gradient component =       7.543E-04
 RMS gradient           =       2.588E-04
 Gradient time:  CPU 50.20 s  wall 50.20 s
 Geometry Optimization Parameters
   NAtoms,    NIC,     NZ,  NCons,   NDum,   NFix, NCnnct, MaxDiis
       14      90       0       0       0       0       0       0

 Cartesian Hessian Update
 Hessian Updated using BFGS Update


** GEOMETRY OPTIMIZATION IN DELOCALIZED INTERNAL COORDINATES **
   Searching for a Minimum

   Optimization Cycle:   2

                       Coordinates (Angstroms)
     ATOM                X               Y               Z
      1  H         1.2478725315   -2.1452451186    0.0002380863
      2  C         0.6938826393   -1.2144087267    0.0001230751
      3  C         1.3983696214   -0.0086796072    0.0001027506
      4  O         2.7711640235   -0.0750380008    0.0000293834
      5  C         0.6980198663    1.1944454845   -0.0000352777
      6  C        -0.6979462173    1.1944899732   -0.0000132603
      7  H        -1.2337860870    2.1391787284    0.0000310333
      8  C        -1.3984006454   -0.0085446302   -0.0001302983
      9  C        -0.6940347121   -1.2143657815   -0.0001226915
     10  H        -1.2479916785   -2.1452095149   -0.0002045459
     11  O        -2.7712043530   -0.0747413186    0.0000054128
     12  H         3.1387988666    0.8146419453    0.0013348045
     13  H         1.2337904096    2.1391596475   -0.0001129753
     14  H        -3.1387401648    0.8149823196   -0.0016445970
   Point Group: c1    Number of degrees of freedom:    36


   Energy is   -382.803074206

 Hessian Updated using BFGS Update

 32 Hessian modes will be used to form the next step
  Hessian Eigenvalues:
     0.019186    0.019194    0.022013    0.022164    0.022605    0.022807
     0.022836    0.022905    0.023011    0.023063    0.023277    0.159226
     0.165890    0.219998    0.229746    0.238761    0.249999    0.250748
     0.349392    0.349743    0.353384    0.354222    0.419399    0.421286
     0.453915    0.460386    0.461674    0.482605    0.503666    0.504106
     0.506000    0.535207

 Minimum Search - Taking Simple RFO Step
 Searching for Lamda that Minimizes Along All modes
 Value Taken    Lamda =  -0.00000416
 Step Taken.  Stepsize is  0.003929

                             Maximum     Tolerance    Cnvgd?
         Gradient           0.000586      0.000300      NO
         Displacement       0.002293      0.001200      NO
         Energy change     -0.000186      0.000001      NO


 New Cartesian Coordinates Obtained by Inverse Iteration

 Displacement from previous Coordinates is:  0.005756
 ----------------------------------------------------------------
             Standard Nuclear Orientation (Angstroms)
    I     Atom           X                Y                Z
 ----------------------------------------------------------------
    1      H       1.2477616442    -2.1455849682     0.0002036542
    2      C       0.6940884584    -1.2145213591     0.0001041289
    3      C       1.3978360079    -0.0085450722     0.0001204414
    4      O       2.7705880826    -0.0753831646     0.0001450569
    5      C       0.6981619434     1.1951689755    -0.0000071884
    6      C      -0.6980953448     1.1952142495    -0.0000538324
    7      H      -1.2339661896     2.1398079046    -0.0000453213
    8      C      -1.3978761883    -0.0084397926    -0.0001436307
    9      C      -0.6942352678    -1.2144772867    -0.0000935635
   10      H      -1.2479501268    -2.1455142948    -0.0001731474
   11      O      -2.7706343566    -0.0751516853    -0.0001397813
   12      H       3.1372769512     0.8140435450     0.0012111845
   13      H       1.2340743906     2.1397374500    -0.0000412023
   14      H      -3.1372359044     0.8143108988    -0.0014858987
 ----------------------------------------------------------------
 Nuclear Repulsion Energy =   344.3504990028 hartrees
 There are       29 alpha and       29 beta electrons
 Applying Cartesian multipole field
    Component          Value
    ---------          -----
     (2,0,0)        1.00000E-11
     (0,2,0)        2.00000E-11
     (0,0,2)       -3.00000E-11
 Nucleus-field energy     =     0.0000000105 hartrees
 Requested basis set is 6-311++G(d,p)
 There are 78 shells and 218 basis functions
 A cutoff of  1.0D-11 yielded   2824 shell pairs
 There are     22534 function pairs (     24223 Cartesian)
 Smallest overlap matrix eigenvalue = 1.00E-06

 Q-Chem warning in module /home/taweetham/qchem/stvman/mkSTV.C, line 257:

 Overlap eigenvalue is smaller than square root of threshold

 Guess MOs from SCF MO coefficient file
 Reading MOs from coefficient file
 Reading MOs from coefficient file
 A restricted hybrid HF-DFT SCF calculation will be
 performed using Pulay DIIS extrapolation
 Exchange:     0.2000 Hartree-Fock + 0.0800 Slater + 0.7200 B88
 Correlation:  0.1900 VWN1RPA + 0.8100 LYP
 Using SG-1 standard quadrature grid
 SCF converges when DIIS error is below 1.0E-08
 Geometry optimization detected.  Setting ReadMinima to 0
 Setting SaveMinima to 0
 ---------------------------------------
  Cycle       Energy         DIIS Error
 ---------------------------------------
    1    -382.8023719912      3.73E-05
    2    -382.8030758893      8.44E-06
    3    -382.8030756687      1.11E-05
    4    -382.8030761523      2.25E-06
    5    -382.8030762239      5.64E-07
    6    -382.8030763506      1.25E-07
    7    -382.8030763659      5.47E-08
    8    -382.8030763542      1.01E-08
    9    -382.8030763551      5.35E-09 Convergence criterion met
 ---------------------------------------
 SCF time:  CPU 97.91 s  wall 98.01 s
 SCF   energy in the final basis set = -382.8030763551
 Total energy in the final basis set = -382.8030763551

 --------------------------------------------------------------

                    Orbital Energies (a.u.)
 --------------------------------------------------------------

 Alpha MOs
 -- Occupied --
-19.157 -19.157 -10.237 -10.237 -10.186 -10.186 -10.179 -10.179
 -1.068  -1.067  -0.860  -0.763  -0.744  -0.641  -0.627  -0.561
 -0.544  -0.503  -0.460  -0.438  -0.426  -0.418  -0.414  -0.399
 -0.374  -0.352  -0.320  -0.267  -0.216
 -- Virtual --
 -0.025  -0.016  -0.011   0.004   0.012   0.016   0.038   0.053
  0.056   0.066   0.085   0.085   0.087   0.088   0.106   0.107
  0.111   0.123   0.131   0.136   0.142   0.142   0.142   0.144
  0.146   0.159   0.179   0.189   0.195   0.198   0.212   0.215
  0.219   0.230   0.234   0.243   0.264   0.267   0.279   0.285
  0.287   0.299   0.302   0.303   0.320   0.341   0.351   0.362
  0.378   0.379   0.386   0.398   0.433   0.503   0.513   0.520
  0.546   0.548   0.569   0.572   0.574   0.575   0.593   0.612
  0.617   0.619   0.622   0.678   0.683   0.721   0.753   0.764
  0.776   0.813   0.838   0.875   0.876   0.878   0.888   0.897
  0.918   0.939   0.982   0.992   1.012   1.021   1.061   1.073
  1.076   1.105   1.118   1.164   1.196   1.221   1.227   1.251
  1.280   1.362   1.396   1.411   1.478   1.489   1.528   1.554
  1.562   1.593   1.604   1.615   1.641   1.684   1.688   1.722
  1.730   1.766   1.784   1.852   1.882   1.905   1.908   1.918
  1.931   1.949   1.970   2.025   2.060   2.071   2.073   2.075
  2.131   2.168   2.301   2.319   2.337   2.418   2.449   2.566
  2.579   2.612   2.625   2.646   2.699   2.701   2.713   2.715
  2.744   2.753   2.762   2.776   2.827   2.876   2.950   3.011
  3.066   3.084   3.096   3.106   3.132   3.166   3.180   3.312
  3.364   3.397   3.473   3.498   3.585   3.620   3.679   3.870
  3.926   3.996   4.091   4.143   4.146   4.176   4.841   4.976
  5.005   5.412   5.459   5.710   5.788  23.565  23.898  23.966
 24.043  24.099  24.186  49.916  49.949
 --------------------------------------------------------------

          Ground-State Mulliken Net Atomic Charges

     Atom                 Charge (a.u.)
  ----------------------------------------
      1 H                     0.202448
      2 C                     0.032616
      3 C                    -0.524152
      4 O                    -0.244873
      5 C                     0.143286
      6 C                     0.143252
      7 H                     0.137728
      8 C                    -0.524117
      9 C                     0.032558
     10 H                     0.202447
     11 O                    -0.244871
     12 H                     0.252971
     13 H                     0.137738
     14 H                     0.252969
  ----------------------------------------
  Sum of atomic charges =    -0.000000

 -----------------------------------------------------------------
                    Cartesian Multipole Moments
 -----------------------------------------------------------------
    Charge (ESU x 10^10)
                -0.0000
    Dipole Moment (Debye)
         X       0.0001      Y       2.7351      Z      -0.0005
       Tot       2.7351
    Quadrupole Moments (Debye-Ang)
        XX     -45.2101     XY       0.0002     YY     -39.5584
        XZ       0.0145     YZ      -0.0006     ZZ     -50.7620
    Octopole Moments (Debye-Ang^2)
       XXX       0.0079    XXY      35.2165    XYY      -0.0022
       YYY       0.6677    XXZ      -0.0051    XYZ       0.0160
       YYZ       0.0003    XZZ       0.0010    YZZ       0.0787
       ZZZ       0.0019
    Hexadecapole Moments (Debye-Ang^3)
      XXXX    -796.2547   XXXY       0.0114   XXYY    -155.4181
      XYYY       0.0078   YYYY    -280.9759   XXXZ       0.1254
      XXYZ      -0.0049   XYYZ      -0.0003   YYYZ       0.0012
      XXZZ    -157.5947   XYZZ       0.0035   YYZZ     -68.6215
      XZZZ      -0.0360   YZZZ       0.0024   ZZZZ     -56.7145
 -----------------------------------------------------------------
 Calculating analytic gradient of the SCF energy
 Gradient of SCF Energy
            1           2           3           4           5           6
    1   0.0000116  -0.0001756   0.0001887  -0.0000924  -0.0000703   0.0000773
    2   0.0000007  -0.0000288   0.0000898   0.0000417  -0.0000269  -0.0000274
    3   0.0000006   0.0000019   0.0000031  -0.0000078  -0.0000027   0.0000034
            7           8           9          10          11          12
    1   0.0000010  -0.0001890   0.0001689  -0.0000087   0.0000920  -0.0000587
    2   0.0000023   0.0000917  -0.0000308  -0.0000004   0.0000406  -0.0000783
    3   0.0000003  -0.0000036  -0.0000023  -0.0000007   0.0000099   0.0000058
           13          14
    1  -0.0000041   0.0000592
    2   0.0000036  -0.0000779
    3  -0.0000005  -0.0000074
 Max gradient component =       1.890E-04
 RMS gradient           =       6.925E-05
 Gradient time:  CPU 50.20 s  wall 50.21 s
 Geometry Optimization Parameters
   NAtoms,    NIC,     NZ,  NCons,   NDum,   NFix, NCnnct, MaxDiis
       14      90       0       0       0       0       0       0

 Cartesian Hessian Update
 Hessian Updated using BFGS Update


** GEOMETRY OPTIMIZATION IN DELOCALIZED INTERNAL COORDINATES **
   Searching for a Minimum

   Optimization Cycle:   3

                       Coordinates (Angstroms)
     ATOM                X               Y               Z
      1  H         1.2477616442   -2.1455849682    0.0002036542
      2  C         0.6940884584   -1.2145213591    0.0001041289
      3  C         1.3978360079   -0.0085450722    0.0001204414
      4  O         2.7705880826   -0.0753831646    0.0001450569
      5  C         0.6981619434    1.1951689755   -0.0000071884
      6  C        -0.6980953448    1.1952142495   -0.0000538324
      7  H        -1.2339661896    2.1398079046   -0.0000453213
      8  C        -1.3978761883   -0.0084397926   -0.0001436307
      9  C        -0.6942352678   -1.2144772867   -0.0000935635
     10  H        -1.2479501268   -2.1455142948   -0.0001731474
     11  O        -2.7706343566   -0.0751516853   -0.0001397813
     12  H         3.1372769512    0.8140435450    0.0012111845
     13  H         1.2340743906    2.1397374500   -0.0000412023
     14  H        -3.1372359044    0.8143108988   -0.0014858987
   Point Group: c1    Number of degrees of freedom:    36


   Energy is   -382.803076355

 Hessian Updated using BFGS Update

 33 Hessian modes will be used to form the next step
  Hessian Eigenvalues:
     0.019108    0.019192    0.022013    0.022160    0.022605    0.022806
     0.022836    0.022905    0.023009    0.023063    0.023277    0.156110
     0.160008    0.171901    0.219672    0.222035    0.229746    0.250000
     0.258348    0.349280    0.349743    0.353384    0.354367    0.414150
     0.421286    0.432781    0.459546    0.460397    0.466513    0.502826
     0.503671    0.535206    0.590652

 Minimum Search - Taking Simple RFO Step
 Searching for Lamda that Minimizes Along All modes
 Value Taken    Lamda =   0.00000000
 Step Taken.  Stepsize is  0.000997

                             Maximum     Tolerance    Cnvgd?
         Gradient           0.000202      0.000300     YES
         Displacement       0.000496      0.001200     YES
         Energy change     -0.000002      0.000001      NO


                       Distance Matrix (Angstroms)
             H (  1)   C (  2)   C (  3)   O (  4)   C (  5)   C (  6)
   C (  2)  1.083251
   C (  3)  2.142303  1.396295
   O (  4)  2.569968  2.368435  1.374378
   C (  5)  3.385660  2.409694  1.392290  2.430895
   C (  6)  3.866174  2.782984  2.417016  3.694074  1.396257
   H (  7)  4.952127  3.868969  3.397323  4.576410  2.150689  1.086009
   C (  8)  3.400998  2.414736  2.795712  4.169002  2.417033  1.392292
   C (  9)  2.153674  1.388324  2.414754  3.647264  2.783014  2.409695
   H ( 10)  2.495712  2.153662  3.401003  4.520408  3.866202  3.385677
   O ( 11)  4.520420  3.647255  4.169002  5.541222  3.694085  2.430894
   H ( 12)  3.511363  3.175570  1.924138  0.962051  2.468712  3.854267
   H ( 13)  4.285344  3.397446  2.154515  2.695855  1.086007  2.150675
   H ( 14)  5.290481  4.335344  4.609118  5.974441  3.854262  2.468703
             H (  7)   C (  8)   C (  9)   H ( 10)   O ( 11)   H ( 12)
   C (  8)  2.154492
   C (  9)  3.397431  1.396294
   H ( 10)  4.285345  2.142327  1.083250
   O ( 11)  2.695811  1.374378  2.368437  2.570013
   H ( 12)  4.567868  4.609132  4.335364  5.290482  5.974453
   H ( 13)  2.468041  3.397327  3.868997  4.952154  4.576399  2.319406
   H ( 14)  2.319349  1.924134  3.175569  3.511405  0.962051  6.274513
             H ( 13)
   H ( 14)  4.567834

 Final energy is   -382.80307635511798     


 ******************************
 **  OPTIMIZATION CONVERGED  **
 ******************************

                       Coordinates (Angstroms)
     ATOM                X               Y               Z
      1  H         1.2477616442   -2.1455849682    0.0002036542
      2  C         0.6940884584   -1.2145213591    0.0001041289
      3  C         1.3978360079   -0.0085450722    0.0001204414
      4  O         2.7705880826   -0.0753831646    0.0001450569
      5  C         0.6981619434    1.1951689755   -0.0000071884
      6  C        -0.6980953448    1.1952142495   -0.0000538324
      7  H        -1.2339661896    2.1398079046   -0.0000453213
      8  C        -1.3978761883   -0.0084397926   -0.0001436307
      9  C        -0.6942352678   -1.2144772867   -0.0000935635
     10  H        -1.2479501268   -2.1455142948   -0.0001731474
     11  O        -2.7706343566   -0.0751516853   -0.0001397813
     12  H         3.1372769512    0.8140435450    0.0012111845
     13  H         1.2340743906    2.1397374500   -0.0000412023
     14  H        -3.1372359044    0.8143108988   -0.0014858987

Z-matrix Print:
$molecule
0 1
C 
O  1 1.374378
H  2 0.962051 1 109.617664
C  1 1.392290 2 122.955319 3 0.072635 0
H  4 1.086007 1 120.263223 2 -0.003169 0
C  4 1.396257 1 120.169697 2 179.998657 0
H  6 1.086009 4 119.568231 1 179.993435 0
C  6 1.392292 4 120.171021 1 -0.008124 0
O  8 1.374378 6 122.955092 4 179.997347 0
H  9 0.962051 8 109.617301 6 0.089675 0
C  8 1.396294 6 119.566464 4 0.004393 0
H  11 1.083250 8 118.998159 6 -180.000000 0
C  11 1.388324 8 120.262476 6 0.002833 0
H  13 1.083251 11 120.740389 8 179.996346 0
$end


 --------------------------------------------------------------

                    Orbital Energies (a.u.)
 --------------------------------------------------------------

 Alpha MOs
 -- Occupied --
-19.157 -19.157 -10.237 -10.237 -10.186 -10.186 -10.179 -10.179
 -1.068  -1.067  -0.860  -0.763  -0.744  -0.641  -0.627  -0.561
 -0.544  -0.503  -0.460  -0.438  -0.426  -0.418  -0.414  -0.399
 -0.374  -0.352  -0.320  -0.267  -0.216
 -- Virtual --
 -0.025  -0.016  -0.011   0.004   0.012   0.016   0.038   0.053
  0.056   0.066   0.085   0.085   0.087   0.088   0.106   0.107
  0.111   0.123   0.131   0.136   0.142   0.142   0.142   0.144
  0.146   0.159   0.179   0.189   0.195   0.198   0.212   0.215
  0.219   0.230   0.234   0.243   0.264   0.267   0.279   0.285
  0.287   0.299   0.302   0.303   0.320   0.341   0.351   0.362
  0.378   0.379   0.386   0.398   0.433   0.503   0.513   0.520
  0.546   0.548   0.569   0.572   0.574   0.575   0.593   0.612
  0.617   0.619   0.622   0.678   0.683   0.721   0.753   0.764
  0.776   0.813   0.838   0.875   0.876   0.878   0.888   0.897
  0.918   0.939   0.982   0.992   1.012   1.021   1.061   1.073
  1.076   1.105   1.118   1.164   1.196   1.221   1.227   1.251
  1.280   1.362   1.396   1.411   1.478   1.489   1.528   1.554
  1.562   1.593   1.604   1.615   1.641   1.684   1.688   1.722
  1.730   1.766   1.784   1.852   1.882   1.905   1.908   1.918
  1.931   1.949   1.970   2.025   2.060   2.071   2.073   2.075
  2.131   2.168   2.301   2.319   2.337   2.418   2.449   2.566
  2.579   2.612   2.625   2.646   2.699   2.701   2.713   2.715
  2.744   2.753   2.762   2.776   2.827   2.876   2.950   3.011
  3.066   3.084   3.096   3.106   3.132   3.166   3.180   3.312
  3.364   3.397   3.473   3.498   3.585   3.620   3.679   3.870
  3.926   3.996   4.091   4.143   4.146   4.176   4.841   4.976
  5.005   5.412   5.459   5.710   5.788  23.565  23.898  23.966
 24.043  24.099  24.186  49.916  49.949
 --------------------------------------------------------------

          Ground-State Mulliken Net Atomic Charges

     Atom                 Charge (a.u.)
  ----------------------------------------
      1 H                     0.202448
      2 C                     0.032616
      3 C                    -0.524152
      4 O                    -0.244873
      5 C                     0.143286
      6 C                     0.143252
      7 H                     0.137728
      8 C                    -0.524117
      9 C                     0.032558
     10 H                     0.202447
     11 O                    -0.244871
     12 H                     0.252971
     13 H                     0.137738
     14 H                     0.252969
  ----------------------------------------
  Sum of atomic charges =    -0.000000

 -----------------------------------------------------------------
                    Cartesian Multipole Moments
 -----------------------------------------------------------------
    Charge (ESU x 10^10)
                -0.0000
    Dipole Moment (Debye)
         X       0.0001      Y       2.7351      Z      -0.0005
       Tot       2.7351
    Quadrupole Moments (Debye-Ang)
        XX     -45.2101     XY       0.0002     YY     -39.5584
        XZ       0.0145     YZ      -0.0006     ZZ     -50.7620
    Octopole Moments (Debye-Ang^2)
       XXX       0.0079    XXY      35.2165    XYY      -0.0022
       YYY       0.6677    XXZ      -0.0051    XYZ       0.0160
       YYZ       0.0003    XZZ       0.0010    YZZ       0.0787
       ZZZ       0.0019
    Hexadecapole Moments (Debye-Ang^3)
      XXXX    -796.2547   XXXY       0.0114   XXYY    -155.4181
      XYYY       0.0078   YYYY    -280.9759   XXXZ       0.1254
      XXYZ      -0.0049   XYYZ      -0.0003   YYYZ       0.0012
      XXZZ    -157.5947   XYZZ       0.0035   YYZZ     -68.6215
      XZZZ      -0.0360   YZZZ       0.0024   ZZZZ     -56.7145
 -----------------------------------------------------------------
Archival summary:
1\1\pikachu\OPT\ProcedureUnspecified\BasisUnspecified\266\cher\TueDec1323:25:422016TueDec1323:25:422016\0\\#,OPT,ProcedureUnspecified,BasisUnspecified,\\0,1\C\O,1,1.37438\H,2,0.962051,1,109.618\C,1,1.39229,2,122.955,3,0.0726353,0\H,4,1.08601,1,120.263,2,-0.00316906,0\C,4,1.39626,1,120.17,2,179.999,0\H,6,1.08601,4,119.568,1,179.993,0\C,6,1.39229,4,120.171,1,-0.00812429,0\O,8,1.37438,6,122.955,4,179.997,0\H,9,0.962051,8,109.617,6,0.0896745,0\C,8,1.39629,6,119.566,4,0.00439275,0\H,11,1.08325,8,118.998,6,-180,0\C,11,1.38832,8,120.262,6,0.00283309,0\H,13,1.08325,11,120.74,8,179.996,0\\\@

 Total job time:  499.41s(wall), 499.05s(cpu) 
 Tue Dec 13 23:25:42 2016

        *************************************************************
        *                                                           *
        *  Thank you very much for using Q-Chem.  Have a nice day.  *
        *                                                           *
        *************************************************************


 
User input: 2 of 3 
 
pikachu 127.0.1
Q-Chem Developer Version! Running on 127.0.1.*
                  Welcome to Q-Chem
     A Quantum Leap Into The Future Of Chemistry


 Q-Chem 4.4, Q-Chem, Inc., Pleasanton, CA (2016)

 Y. Shao,  Z. Gan,  E. Epifanovsky,  A. T. B. Gilbert,  M. Wormit,  
 J. Kussmann,  A. W. Lange,  A. Behn,  J. Deng,  X. Feng,  D. Ghosh,  
 M. Goldey,  P. R. Horn,  L. D. Jacobson,  I. Kaliman,  F. Rob,  
 R. Z. Khaliullin,  T. Kus,  A. Landau,  J. Liu,  E. I. Proynov,  Y. M. Rhee,  
 R. M. Richard,  M. A. Rohrdanz,  R. P. Steele,  E. J. Sundstrom,  
 H. L. Woodcock III,  P. M. Zimmerman,  D. Zuev,  B. Albrecht,  E. Alguire,  
 B. Austin,  S. A. Baeppler,  G. J. O. Beran,  Y. A. Bernard,  E. Berquist,  
 K. Brandhorst,  K. B. Bravaya,  S. T. Brown,  D. Casanova,  C.-M. Chang,  
 Y. Chen,  S. H. Chien,  K. D. Closser,  M. P. Coons,  D. L. Crittenden,  
 S. Dasgupta,  M. Diedenhofen,  R. A. DiStasio Jr.,  H. Do,  A. D. Dutoi,  
 R. G. Edgar,  P.-T. Fang,  S. Fatehi,  Q. Feng,  L. Fusti-Molnar,  
 A. Ghysels,  A. Golubeva-Zadorozhnaya,  J. Gomes,  A. Gunina,  
 M. W. D. Hanson-Heine,  P. H. P. Harbach,  A. W. Hauser,  J. E. Herr,  
 E. G. Hohenstein,  Z. C. Holden,  K. Hui,  T.-C. Jagau,  H. Ji,  B. Kaduk,  
 K. Khistyaev,  Jaehoon Kim,  Jihan Kim,  R. A. King,  P. Klunzinger,  
 K. Koh,  D. Kosenkov,  T. Kowalczyk,  C. M. Krauter,  A. Kunitsa,  
 K. U. Lao,  A. Laurent,  K. V. Lawler,  J. Lee,  D. Lefrancois,  S. Lehtola,  
 S. V. Levchenko,  C. Y. Lin,  Y.-S. Lin,  F. Liu,  E. Livshits,  
 R. C. Lochan,  A. Luenser,  P. Manohar,  S. F. Manzer,  S.-P. Mao,  Y. Mao,  
 N. Mardirossian,  A. V. Marenich,  L. A. Martinez-Martinez,  S. A. Maurer,  
 N. J. Mayhall,  J.-M. Mewes,  A. F. Morrison,  K. Nanda,  T. S. Nguyen-Beck,  
 C. M. Oana,  R. Olivares-Amaya,  D. P. O'Neill,  J. A. Parkhill,  
 T. M. Perrine,  R. Peverati,  P. A. Pieniazek,  F. Plasser,  A. Prociuk,  
 D. R. Rehn,  E. Rosta,  N. J. Russ,  N. Sergueev,  S. M. Sharada,  
 S. Sharma,  D. W. Small,  A. Sodt,  T. Stauch,  T. Stein,  D. Stuck,  
 Y.-C. Su,  A. J. W. Thom,  T. Tsuchimochi,  L. Vogt,  O. Vydrov,  T. Wang,  
 M. A. Watson,  J. Wenzel,  A. White,  C. F. Williams,  V. Vanovschi,  
 K. Yao,  S. Yeganeh,  S. R. Yost,  Z.-Q. You,  I. Y. Zhang,  X. Zhang,  
 Y. Zhao,  B. R. Brooks,  G. K. L. Chan,  D. M. Chipman,  C. J. Cramer,  
 W. A. Goddard III,  M. S. Gordon,  W. J. Hehre,  A. Klamt,  
 H. F. Schaefer III,  M. W. Schmidt,  C. D. Sherrill,  D. G. Truhlar,  
 A. Warshel,  X. Xu,  A. Aspuru-Guzik,  R. Baer,  A. T. Bell,  N. A. Besley,  
 J.-D. Chai,  A. Dreuw,  B. D. Dunietz,  T. R. Furlani,  S. R. Gwaltney,  
 C.-P. Hsu,  Y. Jung,  J. Kong,  D. S. Lambrecht,  W. Liang,  C. Ochsenfeld,  
 V. A. Rassolov,  L. V. Slipchenko,  J. E. Subotnik,  T. Van Voorhis,  
 J. M. Herbert,  A. I. Krylov,  P. M. W. Gill,  M. Head-Gordon

 Contributors to earlier versions of Q-Chem not listed above: 
 R. D. Adamson,  J. Baker,  E. F. C. Byrd,  A. K. Chakraborty,  C.-L. Cheng,  
 H. Dachsel,  R. J. Doerksen,  G. Hawkins,  A. Heyden,  S. Hirata,  
 G. Kedziora,  F. J. Keil,  C. Kelley,  P. P. Korambath,  W. Kurlancheek,  
 A. M. Lee,  M. S. Lee,  D. Liotard,  I. Lotan,  P. E. Maslen,  N. Nair,  
 D. Neuhauser,  R. Olson,  B. Peters,  J. Ritchie,  N. E. Schultz,  
 N. Shenvi,  A. C. Simmonett,  K. S. Thanthiriwatte,  Q. Wu,  W. Zhang

 Please cite Q-Chem as follows:
 Y. Shao et al., Mol. Phys. 113, 184-215 (2015)
 DOI: 10.1080/00268976.2014.952696

 Q-Chem 4.4.2 for Intel X86 EM64T Linux

 Parts of Q-Chem use Armadillo 5.200.1 (Boston Tea Smuggler).
 http://arma.sourceforge.net/

 Q-Chem begins on Tue Dec 13 23:25:42 2016  


Host: 0

     Scratch files written to /scratch/cher/qchem7584//
The previous job contains 0 fragments, simply inherited here
FILE_GEOM_ORG=        593

Checking the input file for inconsistencies... 	...done.

--------------------------------------------------------------
User input:
--------------------------------------------------------------

$molecule
   read
$end

$rem
   BASIS 6-311++G**
   JOB_TYPE FREQUENCY
   METHOD B3LYP
$end

--------------------------------------------------------------
 ----------------------------------------------------------------
             Standard Nuclear Orientation (Angstroms)
    I     Atom           X                Y                Z
 ----------------------------------------------------------------
    1      H       1.2478668482    -2.1468958638     0.0000518132
    2      C       0.6941565005    -1.2158543497     0.0000248602
    3      C       1.3978559217    -0.0098499791    -0.0000077610
    4      O       2.7706106581    -0.0766332883    -0.0001224477
    5      C       0.6981338130     1.1938361471    -0.0000431898
    6      C      -0.6981234735     1.1938257003     0.0000506222
    7      H      -1.2340320093     2.1383979688     0.0001301600
    8      C      -1.3978562889    -0.0098562658     0.0000094007
    9      C      -0.6941672393    -1.2158656788    -0.0000331744
   10      H      -1.2478449489    -2.1469247822    -0.0000739335
   11      O      -2.7706117865    -0.0766229424     0.0001501321
   12      H       3.1372641383     0.8128080349     0.0009229147
   13      H       1.2340085596     2.1384260086    -0.0001139923
   14      H      -3.1372489625     0.8128250350    -0.0011429854
 ----------------------------------------------------------------
 Molecular Point Group                 C1    NOp =  1
 Largest Abelian Subgroup              C1    NOp =  1
 Nuclear Repulsion Energy =   344.3504990028 hartrees
 There are       29 alpha and       29 beta electrons
 Requested basis set is 6-311++G(d,p)
 There are 78 shells and 218 basis functions

 Total QAlloc Memory Limit   2000 MB
 Mega-Array Size        61 MB
 MEM_STATIC part        62 MB

                       Distance Matrix (Angstroms)
             H (  1)   C (  2)   C (  3)   O (  4)   C (  5)   C (  6)
   C (  2)  1.083251
   C (  3)  2.142303  1.396295
   O (  4)  2.569968  2.368435  1.374378
   C (  5)  3.385660  2.409694  1.392290  2.430895
   C (  6)  3.866174  2.782984  2.417016  3.694074  1.396257
   H (  7)  4.952127  3.868969  3.397323  4.576410  2.150689  1.086009
   C (  8)  3.400998  2.414736  2.795712  4.169002  2.417033  1.392292
   C (  9)  2.153674  1.388324  2.414754  3.647264  2.783014  2.409695
   H ( 10)  2.495712  2.153662  3.401003  4.520408  3.866202  3.385677
   O ( 11)  4.520420  3.647255  4.169002  5.541222  3.694085  2.430894
   H ( 12)  3.511363  3.175570  1.924138  0.962051  2.468712  3.854267
   H ( 13)  4.285344  3.397446  2.154515  2.695855  1.086007  2.150675
   H ( 14)  5.290481  4.335344  4.609118  5.974441  3.854262  2.468703
             H (  7)   C (  8)   C (  9)   H ( 10)   O ( 11)   H ( 12)
   C (  8)  2.154492
   C (  9)  3.397431  1.396294
   H ( 10)  4.285345  2.142327  1.083250
   O ( 11)  2.695811  1.374378  2.368437  2.570013
   H ( 12)  4.567868  4.609132  4.335364  5.290482  5.974453
   H ( 13)  2.468041  3.397327  3.868997  4.952154  4.576399  2.319406
   H ( 14)  2.319349  1.924134  3.175569  3.511405  0.962051  6.274513
             H ( 13)
   H ( 14)  4.567834

 A cutoff of  1.0D-11 yielded   2824 shell pairs
 There are     22534 function pairs (     24223 Cartesian)

 -------------------------------------------------------
 OpenMP Integral Computing Module                       
 Release: version 1.0, May 2013, Q-Chem Inc. Pittsburgh 
 -------------------------------------------------------
 Integral Job Info:
 Integral job number is                      11
 Integral operator is                         1
 short-range coefficients                     0
 long-range coefficients              100000000
 Omega coefficients                           0
 if combine SR and LR in K                    0
 Integral screening is                        0
 Integral computing path is                   2
 max size of driver memory is            800000
 size of driver memory is                593474
 size of scratch memory is              2260544
 max col of scratch BK array               1296
 max len of scratch array in speh3          155
 max len of scratch index in speh4           18
 max int batch size is                      520
 min int batch size is                       52
 fixed nKL is                                52
 max L of basis functions is                  2
 order of int derivative is                   0
 number of shells is                         78
 number of basis is                         226
 number of cartesian basis is               226
 number of contracted shell pairs          2824
 number of primitive shell pairs           7144
 maxK2 (contraction) of shell pair           36
 max number of K2 of shell pair               1
 max number of CS2 of shell pair            462
 max number of PS2 of shell pair           1080
 mem total for path MDJ                   47730
 -------------------------------------------------------
 Smallest overlap matrix eigenvalue = 1.00E-06

 Q-Chem warning in module /home/taweetham/qchem/stvman/mkSTV.C, line 257:

 Overlap eigenvalue is smaller than square root of threshold

 Guess from superposition of atomic densities
 Warning:  Energy on first SCF cycle will be non-variational
 A restricted hybrid HF-DFT SCF calculation will be
 performed using Pulay DIIS extrapolation
 Exchange:     0.2000 Hartree-Fock + 0.0800 Slater + 0.7200 B88
 Correlation:  0.1900 VWN1RPA + 0.8100 LYP
 Using SG-1 standard quadrature grid
 SCF converges when DIIS error is below 1.0E-08
 ---------------------------------------
  Cycle       Energy         DIIS Error
 ---------------------------------------
    1    -384.5915254728      4.45E-02
    2    -382.6480417508      5.34E-03
    3    -382.5971416748      6.40E-03
    4    -382.8003956629      7.39E-04
    5    -382.8020508741      4.25E-04
    6    -382.8030453135      7.05E-05
    7    -382.8030648104      4.36E-05
    8    -382.8030764116      6.06E-06
    9    -382.8030764241      2.08E-06
   10    -382.8030765703      2.66E-07
   11    -382.8030765306      4.20E-08
   12    -382.8030765322      8.05E-09 Convergence criterion met
 ---------------------------------------
 SCF time:  CPU 136.88 s  wall 137.10 s
 SCF   energy in the final basis set = -382.8030765322
 Total energy in the final basis set = -382.8030765322

 --------------------------------------------------------------

                    Orbital Energies (a.u.)
 --------------------------------------------------------------

 Alpha MOs
 -- Occupied --
-19.157 -19.157 -10.237 -10.237 -10.186 -10.186 -10.179 -10.179
 -1.068  -1.067  -0.860  -0.763  -0.744  -0.641  -0.627  -0.561
 -0.544  -0.503  -0.460  -0.438  -0.426  -0.418  -0.414  -0.399
 -0.374  -0.352  -0.320  -0.267  -0.216
 -- Virtual --
 -0.025  -0.016  -0.011   0.004   0.012   0.016   0.038   0.053
  0.056   0.066   0.085   0.085   0.087   0.088   0.106   0.107
  0.111   0.123   0.131   0.136   0.142   0.142   0.142   0.144
  0.146   0.159   0.179   0.189   0.195   0.198   0.212   0.215
  0.219   0.230   0.234   0.243   0.264   0.267   0.279   0.285
  0.287   0.299   0.302   0.303   0.320   0.341   0.351   0.362
  0.378   0.379   0.386   0.398   0.433   0.503   0.513   0.520
  0.546   0.548   0.569   0.572   0.574   0.575   0.593   0.612
  0.617   0.619   0.622   0.678   0.683   0.721   0.753   0.764
  0.776   0.813   0.838   0.875   0.876   0.878   0.888   0.897
  0.918   0.939   0.982   0.992   1.012   1.021   1.061   1.073
  1.076   1.105   1.118   1.164   1.196   1.221   1.227   1.251
  1.280   1.362   1.396   1.411   1.478   1.489   1.528   1.554
  1.562   1.593   1.604   1.615   1.641   1.684   1.688   1.722
  1.730   1.766   1.784   1.852   1.882   1.905   1.908   1.918
  1.931   1.949   1.970   2.025   2.060   2.071   2.073   2.075
  2.131   2.168   2.301   2.319   2.337   2.418   2.449   2.566
  2.579   2.612   2.625   2.646   2.699   2.701   2.713   2.715
  2.744   2.753   2.762   2.776   2.827   2.876   2.950   3.011
  3.066   3.084   3.096   3.106   3.132   3.166   3.180   3.312
  3.364   3.397   3.473   3.498   3.585   3.620   3.679   3.870
  3.926   3.996   4.091   4.143   4.146   4.176   4.841   4.976
  5.005   5.412   5.459   5.710   5.788  23.565  23.898  23.966
 24.043  24.099  24.186  49.916  49.949
 --------------------------------------------------------------

          Ground-State Mulliken Net Atomic Charges

     Atom                 Charge (a.u.)
  ----------------------------------------
      1 H                     0.202448
      2 C                     0.032617
      3 C                    -0.524151
      4 O                    -0.244873
      5 C                     0.143284
      6 C                     0.143253
      7 H                     0.137728
      8 C                    -0.524118
      9 C                     0.032557
     10 H                     0.202447
     11 O                    -0.244871
     12 H                     0.252971
     13 H                     0.137738
     14 H                     0.252969
  ----------------------------------------
  Sum of atomic charges =    -0.000000

 -----------------------------------------------------------------
                    Cartesian Multipole Moments
 -----------------------------------------------------------------
    Charge (ESU x 10^10)
                -0.0000
    Dipole Moment (Debye)
         X       0.0000      Y       2.7351      Z      -0.0004
       Tot       2.7351
    Quadrupole Moments (Debye-Ang)
        XX     -45.2101     XY       0.0001     YY     -39.5658
        XZ       0.0139     YZ      -0.0004     ZZ     -50.7620
    Octopole Moments (Debye-Ang^2)
       XXX       0.0010    XXY      35.2780    XYY      -0.0002
       YYY       0.8292    XXZ      -0.0050    XYZ       0.0125
       YYZ      -0.0002    XZZ       0.0000    YZZ       0.1477
       ZZZ      -0.0001
    Hexadecapole Moments (Debye-Ang^3)
      XXXX    -796.2546   XXXY       0.0003   XXYY    -155.5141
      XYYY       0.0004   YYYY    -280.9800   XXXZ       0.1580
      XXYZ      -0.0044   XYYZ       0.0084   YYYZ      -0.0002
      XXZZ    -157.5947   XYZZ      -0.0000   YYZZ     -68.6218
      XZZZ       0.0058   YZZZ      -0.0003   ZZZZ     -56.7145
 -----------------------------------------------------------------
 Calculating MO derivatives via CPSCF
   1         3          42      0.334648    0.051023
   2         3          42      0.041539    0.005699
   3         3          42      0.002637    0.000306
   4        13          32      0.000145    0.000019
   5        45           0      0.000000    0.000000    Roots Converged
 Calculating analytic Hessian of the SCF energy
 Polarizability Matrix (a.u.)
            1           2           3
    1-100.2802536  -0.0000240  -0.0027704
    2  -0.0000240 -84.4944657   0.0001948
    3  -0.0027704   0.0001948 -44.7291597

 Direct stationary perturbation theory relativistic correction:

 rels  =       0.112549054905
 relv  =      -0.530282381262
 rel2e =       0.230110201335
 E_rel =      -0.187623125022

 Hessian of the SCF Energy
            1           2           3           4           5           6
    1   0.1331440  -0.1325831   0.0000042  -0.1288458   0.1224583  -0.0000047
    2  -0.1325831   0.2819674  -0.0000076   0.1211424  -0.2684895   0.0000075
    3   0.0000042  -0.0000076   0.0237564  -0.0000066   0.0000053  -0.0338817
    4  -0.1288458   0.1211424  -0.0000066   0.7128929  -0.0370328   0.0000134
    5   0.1224583  -0.2684895   0.0000053  -0.0370328   0.7077157  -0.0000186
    6  -0.0000047   0.0000075  -0.0338817   0.0000134  -0.0000186   0.1168382
    7   0.0109412   0.0179108   0.0000023  -0.1570393  -0.1085830  -0.0000010
    8  -0.0137022  -0.0188963   0.0000029  -0.0345939  -0.2764184   0.0000036
    9   0.0000000   0.0000000   0.0045558   0.0000027   0.0000064  -0.0564336
   10   0.0013197   0.0006238   0.0000004  -0.0395354  -0.0104098  -0.0000002
   11   0.0008368   0.0018957   0.0000001  -0.0498460   0.0036309   0.0000050
   12   0.0000005   0.0000002  -0.0030694  -0.0000025   0.0000069   0.0053699
   13  -0.0012429  -0.0037623   0.0000008   0.0581753   0.0236186   0.0000038
   14  -0.0030289  -0.0034729  -0.0000008  -0.0231302  -0.0527835   0.0000022
   15   0.0000006   0.0000003   0.0051467  -0.0000006  -0.0000004  -0.0010478
   16  -0.0007808  -0.0011047  -0.0000007  -0.0469960  -0.0288167  -0.0000026
   17  -0.0005446   0.0003220  -0.0000003  -0.0268481  -0.0201688  -0.0000034
   18  -0.0000006  -0.0000002  -0.0011810  -0.0000009   0.0000027   0.0060702
   19   0.0000171   0.0000846  -0.0000000  -0.0008912  -0.0005398  -0.0000003
   20   0.0000808  -0.0000424  -0.0000000  -0.0011182   0.0002628  -0.0000001
   21   0.0000001   0.0000000  -0.0004475   0.0000007   0.0000007  -0.0014712
   22  -0.0042229  -0.0012895  -0.0000007  -0.0274776   0.0293954   0.0000031
   23  -0.0017852   0.0019286   0.0000004   0.0794901   0.0405993   0.0000054
   24   0.0000000   0.0000005   0.0079577   0.0000018   0.0000014  -0.0046937
   25  -0.0108371  -0.0019914  -0.0000000  -0.3539081   0.0298766  -0.0000071
   26   0.0276761   0.0046344   0.0000004  -0.0298847  -0.1279864  -0.0000010
   27   0.0000003  -0.0000006   0.0022476  -0.0000066  -0.0000010  -0.0461977
   28   0.0011498   0.0003362   0.0000004  -0.0108373  -0.0276771  -0.0000001
   29  -0.0003361   0.0007189   0.0000001   0.0019912   0.0046338   0.0000007
   30   0.0000004  -0.0000001  -0.0044828   0.0000000  -0.0000005   0.0022478
   31  -0.0008315   0.0000855   0.0000004   0.0018114  -0.0003747  -0.0000057
   32   0.0015550   0.0000320  -0.0000006  -0.0054092  -0.0090727  -0.0000001
   33  -0.0000013  -0.0000000   0.0002210  -0.0000094   0.0000032   0.0044345
   34   0.0001015  -0.0000070  -0.0000007  -0.0073701   0.0025686  -0.0000012
   35   0.0002144   0.0003834  -0.0000000   0.0009927   0.0019819  -0.0000015
   36  -0.0000003  -0.0000001  -0.0006079   0.0000030  -0.0000033   0.0009751
   37   0.0005278   0.0006497   0.0000001  -0.0006824   0.0033018   0.0000006
   38  -0.0008632  -0.0010392  -0.0000001   0.0042333  -0.0036125  -0.0000001
   39   0.0000000  -0.0000001  -0.0000794  -0.0000006  -0.0000005   0.0058204
   40  -0.0004398  -0.0000950   0.0000002   0.0007050   0.0022149   0.0000020
   41   0.0000218   0.0000579   0.0000003   0.0000116  -0.0002918   0.0000004
   42   0.0000008  -0.0000000  -0.0001357   0.0000057  -0.0000023   0.0019696
            7           8           9          10          11          12
    1   0.0109412  -0.0137022   0.0000000   0.0013197   0.0008368   0.0000005
    2   0.0179108  -0.0188963   0.0000000   0.0006238   0.0018957   0.0000002
    3   0.0000023   0.0000029   0.0045558   0.0000004   0.0000001  -0.0030694
    4  -0.1570393  -0.0345939   0.0000027  -0.0395354  -0.0498460  -0.0000025
    5  -0.1085830  -0.2764184   0.0000064  -0.0104098   0.0036309   0.0000069
    6  -0.0000010   0.0000036  -0.0564336  -0.0000002   0.0000050   0.0053699
    7   0.6677926   0.0059197   0.0000066  -0.2819173  -0.0126197  -0.0000198
    8   0.0059197   0.6959838   0.0000351   0.0393497  -0.1049284  -0.0000478
    9   0.0000066   0.0000351   0.1302299   0.0000372  -0.0000506  -0.0350601
   10  -0.2819173   0.0393497   0.0000372   0.4649274   0.1484576   0.0001684
   11  -0.0126197  -0.1049284  -0.0000506   0.1484576   0.5659465   0.0005761
   12  -0.0000198  -0.0000478  -0.0350601   0.0001684   0.0005761   0.0227155
   13  -0.1664865   0.0354349   0.0000012  -0.0391208   0.0439329  -0.0000068
   14   0.1132864  -0.2808545   0.0000021   0.0037698   0.0019979  -0.0000003
   15  -0.0000056   0.0000054  -0.0494795   0.0000060   0.0000002   0.0053856
   16  -0.0249877   0.0816618  -0.0000045  -0.0011458  -0.0064007   0.0000072
   17   0.0307946   0.0362054  -0.0000048  -0.0004296  -0.0076647   0.0000060
   18  -0.0000009   0.0000000  -0.0074559   0.0000009  -0.0000028   0.0076151
   19  -0.0044849  -0.0019788   0.0000018  -0.0014983   0.0015443  -0.0000005
   20  -0.0010034   0.0022269  -0.0000004   0.0000944  -0.0000474  -0.0000001
   21  -0.0000004  -0.0000009   0.0073357   0.0000006   0.0000006   0.0004202
   22  -0.0026564   0.0014739   0.0000019   0.0056298   0.0003115  -0.0000022
   23  -0.0014786  -0.0843226   0.0000036   0.0025755   0.0070203  -0.0000071
   24   0.0000025  -0.0000045   0.0046267  -0.0000033   0.0000003  -0.0015625
   25  -0.0274724  -0.0794856   0.0000010   0.0018115   0.0054094  -0.0000077
   26  -0.0293902   0.0405987  -0.0000002   0.0003747  -0.0090725  -0.0000026
   27   0.0000021  -0.0000061  -0.0046938  -0.0000053   0.0000000   0.0044343
   28  -0.0042229   0.0017851   0.0000000  -0.0008315  -0.0015550  -0.0000011
   29   0.0012894   0.0019287  -0.0000006  -0.0000856   0.0000319  -0.0000000
   30  -0.0000006  -0.0000004   0.0079578   0.0000003   0.0000005   0.0002209
   31   0.0056297  -0.0025750  -0.0000031  -0.0107778  -0.0000759   0.0000047
   32  -0.0003114   0.0070203  -0.0000001   0.0000760  -0.0001037  -0.0000006
   33  -0.0000025   0.0000088  -0.0015626   0.0000056   0.0000003  -0.0003302
   34  -0.0227095  -0.0458077  -0.0000427  -0.1033223  -0.1302910  -0.0001407
   35   0.0027774   0.0002614   0.0000094  -0.1834384  -0.4611453  -0.0005310
   36   0.0000183   0.0000066  -0.0025025  -0.0002104  -0.0005314  -0.0022936
   37   0.0078300   0.0132414  -0.0000015   0.0037060   0.0004083   0.0000007
   38  -0.0190926  -0.0186449   0.0000016  -0.0001463   0.0025025  -0.0000010
   39  -0.0000019   0.0000022   0.0025435   0.0000023   0.0000018  -0.0037385
   40  -0.0002189  -0.0007240  -0.0000005   0.0007549  -0.0001125  -0.0000002
   41   0.0005010  -0.0001602  -0.0000015  -0.0008118  -0.0000638   0.0000012
   42   0.0000010  -0.0000049  -0.0000613  -0.0000024  -0.0000001  -0.0001074
           13          14          15          16          17          18
    1  -0.0012429  -0.0030289   0.0000006  -0.0007808  -0.0005446  -0.0000006
    2  -0.0037623  -0.0034729   0.0000003  -0.0011047   0.0003220  -0.0000002
    3   0.0000008  -0.0000008   0.0051467  -0.0000007  -0.0000003  -0.0011810
    4   0.0581753  -0.0231302  -0.0000006  -0.0469960  -0.0268481  -0.0000009
    5   0.0236186  -0.0527835  -0.0000004  -0.0288167  -0.0201688   0.0000027
    6   0.0000038   0.0000022  -0.0010478  -0.0000026  -0.0000034   0.0060702
    7  -0.1664865   0.1132864  -0.0000056  -0.0249877   0.0307946  -0.0000009
    8   0.0354349  -0.2808545   0.0000054   0.0816618   0.0362054   0.0000000
    9   0.0000012   0.0000021  -0.0494795  -0.0000045  -0.0000048  -0.0074559
   10  -0.0391208   0.0037698   0.0000060  -0.0011458  -0.0004296   0.0000009
   11   0.0439329   0.0019979   0.0000002  -0.0064007  -0.0076647  -0.0000028
   12  -0.0000068  -0.0000003   0.0053856   0.0000072   0.0000060   0.0076151
   13   0.6865728   0.0283256  -0.0000344  -0.3333983   0.0295140   0.0000218
   14   0.0283256   0.7060572  -0.0000230  -0.0295186  -0.1198975  -0.0000029
   15  -0.0000344  -0.0000230   0.0997846   0.0000199   0.0000023  -0.0356806
   16  -0.3333983  -0.0295186   0.0000199   0.6865766  -0.0283259  -0.0000362
   17   0.0295140  -0.1198975   0.0000023  -0.0283259   0.7060419   0.0000258
   18   0.0000218  -0.0000029  -0.0356806  -0.0000362   0.0000258   0.0997842
   19  -0.0112007   0.0288917   0.0000003  -0.1221737   0.1145289   0.0000114
   20  -0.0015463   0.0030740   0.0000001   0.1148921  -0.2658787  -0.0000189
   21  -0.0000006  -0.0000009   0.0000316   0.0000146  -0.0000184  -0.0281763
   22  -0.0249841  -0.0307930  -0.0000006  -0.1664814  -0.1132867  -0.0000074
   23  -0.0816598   0.0362046   0.0000001  -0.0354345  -0.2808484  -0.0000043
   24  -0.0000064   0.0000055  -0.0074566   0.0000013  -0.0000014  -0.0494795
   25  -0.0470019   0.0268472  -0.0000004   0.0581741   0.0231313   0.0000002
   26   0.0288153  -0.0201668  -0.0000035  -0.0236162  -0.0527824   0.0000001
   27  -0.0000023   0.0000040   0.0060702   0.0000044  -0.0000036  -0.0010481
   28  -0.0007809   0.0005446  -0.0000006  -0.0012430   0.0030289   0.0000006
   29   0.0011046   0.0003220   0.0000002   0.0037623  -0.0034726  -0.0000004
   30  -0.0000007   0.0000004  -0.0011809   0.0000006   0.0000008   0.0051469
   31  -0.0011452   0.0004297   0.0000005  -0.0391220  -0.0037698   0.0000073
   32   0.0064008  -0.0076645   0.0000035  -0.0439325   0.0019976  -0.0000005
   33   0.0000085  -0.0000072   0.0076152  -0.0000080   0.0000004   0.0053853
   34   0.0035718  -0.0013486   0.0000001  -0.0007918  -0.0002500   0.0000036
   35   0.0049846   0.0037352   0.0000001   0.0002730  -0.0006619   0.0000015
   36   0.0000057   0.0000009  -0.0002553  -0.0000028  -0.0000032  -0.0007569
   37  -0.1221661  -0.1145253   0.0000104  -0.0112012  -0.0288926  -0.0000001
   38  -0.1148898  -0.2658892   0.0000165   0.0015457   0.0030733  -0.0000000
   39   0.0000129   0.0000163  -0.0281762  -0.0000002   0.0000009   0.0000320
   40  -0.0007920   0.0002499   0.0000043   0.0035719   0.0013490   0.0000003
   41  -0.0002729  -0.0006619  -0.0000021  -0.0049850   0.0037352  -0.0000001
   42  -0.0000033   0.0000039  -0.0007569   0.0000070  -0.0000011  -0.0002553
           19          20          21          22          23          24
    1   0.0000171   0.0000808   0.0000001  -0.0042229  -0.0017852   0.0000000
    2   0.0000846  -0.0000424   0.0000000  -0.0012895   0.0019286   0.0000005
    3  -0.0000000  -0.0000000  -0.0004475  -0.0000007   0.0000004   0.0079577
    4  -0.0008912  -0.0011182   0.0000007  -0.0274776   0.0794901   0.0000018
    5  -0.0005398   0.0002628   0.0000007   0.0293954   0.0405993   0.0000014
    6  -0.0000003  -0.0000001  -0.0014712   0.0000031   0.0000054  -0.0046937
    7  -0.0044849  -0.0010034  -0.0000004  -0.0026564  -0.0014786   0.0000025
    8  -0.0019788   0.0022269  -0.0000009   0.0014739  -0.0843226  -0.0000045
    9   0.0000018  -0.0000004   0.0073357   0.0000019   0.0000036   0.0046267
   10  -0.0014983   0.0000944   0.0000006   0.0056298   0.0025755  -0.0000033
   11   0.0015443  -0.0000474   0.0000006   0.0003115   0.0070203   0.0000003
   12  -0.0000005  -0.0000001   0.0004202  -0.0000022  -0.0000071  -0.0015625
   13  -0.0112007  -0.0015463  -0.0000006  -0.0249841  -0.0816598  -0.0000064
   14   0.0288917   0.0030740  -0.0000009  -0.0307930   0.0362046   0.0000055
   15   0.0000003   0.0000001   0.0000316  -0.0000006   0.0000001  -0.0074566
   16  -0.1221737   0.1148921   0.0000146  -0.1664814  -0.0354345   0.0000013
   17   0.1145289  -0.2658787  -0.0000184  -0.1132867  -0.2808484  -0.0000014
   18   0.0000114  -0.0000189  -0.0281763  -0.0000074  -0.0000043  -0.0494795
   19   0.1278045  -0.1256835  -0.0000108   0.0078296  -0.0132412  -0.0000016
   20  -0.1256835   0.2810768   0.0000220   0.0190935  -0.0186471  -0.0000017
   21  -0.0000108   0.0000220   0.0208079  -0.0000025  -0.0000024   0.0025439
   22   0.0078296   0.0190935  -0.0000025   0.6677877  -0.0059239   0.0000087
   23  -0.0132412  -0.0186471  -0.0000024  -0.0059239   0.6959843  -0.0000446
   24  -0.0000016  -0.0000017   0.0025439   0.0000087  -0.0000446   0.1302294
   25  -0.0006825  -0.0042333  -0.0000006  -0.1570372   0.0345908   0.0000025
   26  -0.0033017  -0.0036127   0.0000005   0.1085801  -0.2764253  -0.0000081
   27   0.0000006   0.0000001   0.0058203  -0.0000011  -0.0000039  -0.0564324
   28   0.0005278   0.0008632   0.0000000   0.0109414   0.0137022   0.0000001
   29  -0.0006496  -0.0010392   0.0000002  -0.0179099  -0.0188942  -0.0000003
   30   0.0000001   0.0000001  -0.0000794   0.0000026  -0.0000030   0.0045552
   31   0.0037061   0.0001464   0.0000029  -0.2819173  -0.0393469   0.0000458
   32  -0.0004087   0.0025027  -0.0000023   0.0126222  -0.1049281   0.0000627
   33   0.0000008   0.0000011  -0.0037386  -0.0000248   0.0000592  -0.0350601
   34   0.0003095  -0.0000769   0.0000002  -0.0002189   0.0007240  -0.0000005
   35   0.0001695  -0.0000004  -0.0000004  -0.0005011  -0.0001602   0.0000013
   36   0.0000005  -0.0000000  -0.0000876   0.0000008   0.0000040  -0.0000613
   37   0.0010427   0.0003008  -0.0000006  -0.0044847   0.0019786   0.0000019
   38  -0.0003007   0.0008244  -0.0000003   0.0010033   0.0022269   0.0000004
   39  -0.0000006   0.0000003  -0.0035013  -0.0000006   0.0000007   0.0073358
   40  -0.0003059  -0.0018099  -0.0000037  -0.0227093   0.0458082  -0.0000528
   41   0.0008853  -0.0006998   0.0000017  -0.0027763   0.0002605  -0.0000115
   42  -0.0000016  -0.0000025   0.0005422   0.0000227  -0.0000080  -0.0025025
           25          26          27          28          29          30
    1  -0.0108371   0.0276761   0.0000003   0.0011498  -0.0003361   0.0000004
    2  -0.0019914   0.0046344  -0.0000006   0.0003362   0.0007189  -0.0000001
    3  -0.0000000   0.0000004   0.0022476   0.0000004   0.0000001  -0.0044828
    4  -0.3539081  -0.0298847  -0.0000066  -0.0108373   0.0019912   0.0000000
    5   0.0298766  -0.1279864  -0.0000010  -0.0276771   0.0046338  -0.0000005
    6  -0.0000071  -0.0000010  -0.0461977  -0.0000001   0.0000007   0.0022478
    7  -0.0274724  -0.0293902   0.0000021  -0.0042229   0.0012894  -0.0000006
    8  -0.0794856   0.0405987  -0.0000061   0.0017851   0.0019287  -0.0000004
    9   0.0000010  -0.0000002  -0.0046938   0.0000000  -0.0000006   0.0079578
   10   0.0018115   0.0003747  -0.0000053  -0.0008315  -0.0000856   0.0000003
   11   0.0054094  -0.0090725   0.0000000  -0.0015550   0.0000319   0.0000005
   12  -0.0000077  -0.0000026   0.0044343  -0.0000011  -0.0000000   0.0002209
   13  -0.0470019   0.0288153  -0.0000023  -0.0007809   0.0011046  -0.0000007
   14   0.0268472  -0.0201668   0.0000040   0.0005446   0.0003220   0.0000004
   15  -0.0000004  -0.0000035   0.0060702  -0.0000006   0.0000002  -0.0011809
   16   0.0581741  -0.0236162   0.0000044  -0.0012430   0.0037623   0.0000006
   17   0.0231313  -0.0527824  -0.0000036   0.0030289  -0.0034726   0.0000008
   18   0.0000002   0.0000001  -0.0010481   0.0000006  -0.0000004   0.0051469
   19  -0.0006825  -0.0033017   0.0000006   0.0005278  -0.0006496   0.0000001
   20  -0.0042333  -0.0036127   0.0000001   0.0008632  -0.0010392   0.0000001
   21  -0.0000006   0.0000005   0.0058203   0.0000000   0.0000002  -0.0000794
   22  -0.1570372   0.1085801  -0.0000011   0.0109414  -0.0179099   0.0000026
   23   0.0345908  -0.2764253  -0.0000039   0.0137022  -0.0188942  -0.0000030
   24   0.0000025  -0.0000081  -0.0564324   0.0000001  -0.0000003   0.0045552
   25   0.7128846   0.0370371   0.0000151  -0.1288385  -0.1211408  -0.0000088
   26   0.0370371   0.7077303   0.0000264  -0.1224551  -0.2685005  -0.0000088
   27   0.0000151   0.0000264   0.1168371  -0.0000066  -0.0000111  -0.0338810
   28  -0.1288385  -0.1224551  -0.0000066   0.1331368   0.1325810   0.0000062
   29  -0.1211408  -0.2685005  -0.0000111   0.1325810   0.2819768   0.0000114
   30  -0.0000088  -0.0000088  -0.0338810   0.0000062   0.0000114   0.0237559
   31  -0.0395347   0.0104097  -0.0000005   0.0013198  -0.0006237   0.0000005
   32   0.0498463   0.0036308  -0.0000060  -0.0008370   0.0018956  -0.0000002
   33  -0.0000031  -0.0000085   0.0053697   0.0000006  -0.0000002  -0.0030693
   34   0.0007051  -0.0022149   0.0000017  -0.0004398   0.0000950   0.0000002
   35  -0.0000116  -0.0002917  -0.0000002  -0.0000218   0.0000579  -0.0000002
   36   0.0000046   0.0000018   0.0019696   0.0000006   0.0000000  -0.0001357
   37  -0.0008916   0.0005398  -0.0000003   0.0000171  -0.0000846  -0.0000000
   38   0.0011181   0.0002629   0.0000001  -0.0000808  -0.0000424   0.0000000
   39   0.0000006  -0.0000006  -0.0014711   0.0000001  -0.0000000  -0.0004476
   40  -0.0073701  -0.0025685  -0.0000015   0.0001015   0.0000070  -0.0000009
   41  -0.0009927   0.0019821   0.0000018  -0.0002144   0.0003834   0.0000000
   42   0.0000037   0.0000041   0.0009752  -0.0000004   0.0000001  -0.0006078
           31          32          33          34          35          36
    1  -0.0008315   0.0015550  -0.0000013   0.0001015   0.0002144  -0.0000003
    2   0.0000855   0.0000320  -0.0000000  -0.0000070   0.0003834  -0.0000001
    3   0.0000004  -0.0000006   0.0002210  -0.0000007  -0.0000000  -0.0006079
    4   0.0018114  -0.0054092  -0.0000094  -0.0073701   0.0009927   0.0000030
    5  -0.0003747  -0.0090727   0.0000032   0.0025686   0.0019819  -0.0000033
    6  -0.0000057  -0.0000001   0.0044345  -0.0000012  -0.0000015   0.0009751
    7   0.0056297  -0.0003114  -0.0000025  -0.0227095   0.0027774   0.0000183
    8  -0.0025750   0.0070203   0.0000088  -0.0458077   0.0002614   0.0000066
    9  -0.0000031  -0.0000001  -0.0015626  -0.0000427   0.0000094  -0.0025025
   10  -0.0107778   0.0000760   0.0000056  -0.1033223  -0.1834384  -0.0002104
   11  -0.0000759  -0.0001037   0.0000003  -0.1302910  -0.4611453  -0.0005314
   12   0.0000047  -0.0000006  -0.0003302  -0.0001407  -0.0005310  -0.0022936
   13  -0.0011452   0.0064008   0.0000085   0.0035718   0.0049846   0.0000057
   14   0.0004297  -0.0076645  -0.0000072  -0.0013486   0.0037352   0.0000009
   15   0.0000005   0.0000035   0.0076152   0.0000001   0.0000001  -0.0002553
   16  -0.0391220  -0.0439325  -0.0000080  -0.0007918   0.0002730  -0.0000028
   17  -0.0037698   0.0019976   0.0000004  -0.0002500  -0.0006619  -0.0000032
   18   0.0000073  -0.0000005   0.0053853   0.0000036   0.0000015  -0.0007569
   19   0.0037061  -0.0004087   0.0000008   0.0003095   0.0001695   0.0000005
   20   0.0001464   0.0025027   0.0000011  -0.0000769  -0.0000004  -0.0000000
   21   0.0000029  -0.0000023  -0.0037386   0.0000002  -0.0000004  -0.0000876
   22  -0.2819173   0.0126222  -0.0000248  -0.0002189  -0.0005011   0.0000008
   23  -0.0393469  -0.1049281   0.0000592   0.0007240  -0.0001602   0.0000040
   24   0.0000458   0.0000627  -0.0350601  -0.0000005   0.0000013  -0.0000613
   25  -0.0395347   0.0498463  -0.0000031   0.0007051  -0.0000116   0.0000046
   26   0.0104097   0.0036308  -0.0000085  -0.0022149  -0.0002917   0.0000018
   27  -0.0000005  -0.0000060   0.0053697   0.0000017  -0.0000002   0.0019696
   28   0.0013198  -0.0008370   0.0000006  -0.0004398  -0.0000218   0.0000006
   29  -0.0006237   0.0018956  -0.0000002   0.0000950   0.0000579   0.0000000
   30   0.0000005  -0.0000002  -0.0030693   0.0000002  -0.0000002  -0.0001357
   31   0.4649221  -0.1484538   0.0002086   0.0007549   0.0008118  -0.0000019
   32  -0.1484538   0.5659506  -0.0007126   0.0001125  -0.0000638   0.0000001
   33   0.0002086  -0.0007126   0.0227167  -0.0000002  -0.0000012  -0.0001074
   34   0.0007549   0.0001125  -0.0000002   0.1298779   0.1746606   0.0001834
   35   0.0008118  -0.0000638  -0.0000012   0.1746606   0.4565193   0.0005231
   36  -0.0000019   0.0000001  -0.0001074   0.0001834   0.0005231   0.0032540
   37  -0.0014983  -0.0015443  -0.0000006  -0.0003057  -0.0008852  -0.0000013
   38  -0.0000945  -0.0000474   0.0000000   0.0018097  -0.0006999   0.0000021
   39   0.0000007  -0.0000007   0.0004201  -0.0000030  -0.0000013   0.0005421
   40  -0.1033171   0.1302842  -0.0001740  -0.0001624  -0.0000259  -0.0000003
   41   0.1834313  -0.4611496   0.0006568   0.0000259   0.0000840  -0.0000004
   42  -0.0002603   0.0006573  -0.0022945  -0.0000003   0.0000005   0.0000673
           37          38          39          40          41          42
    1   0.0005278  -0.0008632   0.0000000  -0.0004398   0.0000218   0.0000008
    2   0.0006497  -0.0010392  -0.0000001  -0.0000950   0.0000579  -0.0000000
    3   0.0000001  -0.0000001  -0.0000794   0.0000002   0.0000003  -0.0001357
    4  -0.0006824   0.0042333  -0.0000006   0.0007050   0.0000116   0.0000057
    5   0.0033018  -0.0036125  -0.0000005   0.0022149  -0.0002918  -0.0000023
    6   0.0000006  -0.0000001   0.0058204   0.0000020   0.0000004   0.0019696
    7   0.0078300  -0.0190926  -0.0000019  -0.0002189   0.0005010   0.0000010
    8   0.0132414  -0.0186449   0.0000022  -0.0007240  -0.0001602  -0.0000049
    9  -0.0000015   0.0000016   0.0025435  -0.0000005  -0.0000015  -0.0000613
   10   0.0037060  -0.0001463   0.0000023   0.0007549  -0.0008118  -0.0000024
   11   0.0004083   0.0025025   0.0000018  -0.0001125  -0.0000638  -0.0000001
   12   0.0000007  -0.0000010  -0.0037385  -0.0000002   0.0000012  -0.0001074
   13  -0.1221661  -0.1148898   0.0000129  -0.0007920  -0.0002729  -0.0000033
   14  -0.1145253  -0.2658892   0.0000163   0.0002499  -0.0006619   0.0000039
   15   0.0000104   0.0000165  -0.0281762   0.0000043  -0.0000021  -0.0007569
   16  -0.0112012   0.0015457  -0.0000002   0.0035719  -0.0049850   0.0000070
   17  -0.0288926   0.0030733   0.0000009   0.0013490   0.0037352  -0.0000011
   18  -0.0000001  -0.0000000   0.0000320   0.0000003  -0.0000001  -0.0002553
   19   0.0010427  -0.0003007  -0.0000006  -0.0003059   0.0008853  -0.0000016
   20   0.0003008   0.0008244   0.0000003  -0.0018099  -0.0006998  -0.0000025
   21  -0.0000006  -0.0000003  -0.0035013  -0.0000037   0.0000017   0.0005422
   22  -0.0044847   0.0010033  -0.0000006  -0.0227093  -0.0027763   0.0000227
   23   0.0019786   0.0022269   0.0000007   0.0458082   0.0002605  -0.0000080
   24   0.0000019   0.0000004   0.0073358  -0.0000528  -0.0000115  -0.0025025
   25  -0.0008916   0.0011181   0.0000006  -0.0073701  -0.0009927   0.0000037
   26   0.0005398   0.0002629  -0.0000006  -0.0025685   0.0019821   0.0000041
   27  -0.0000003   0.0000001  -0.0014711  -0.0000015   0.0000018   0.0009752
   28   0.0000171  -0.0000808   0.0000001   0.0001015  -0.0002144  -0.0000004
   29  -0.0000846  -0.0000424  -0.0000000   0.0000070   0.0003834   0.0000001
   30  -0.0000000   0.0000000  -0.0004476  -0.0000009   0.0000000  -0.0006078
   31  -0.0014983  -0.0000945   0.0000007  -0.1033171   0.1834313  -0.0002603
   32  -0.0015443  -0.0000474  -0.0000007   0.1302842  -0.4611496   0.0006573
   33  -0.0000006   0.0000000   0.0004201  -0.0001740   0.0006568  -0.0022945
   34  -0.0003057   0.0018097  -0.0000030  -0.0001624   0.0000259  -0.0000003
   35  -0.0008852  -0.0006999  -0.0000013  -0.0000259   0.0000840   0.0000005
   36  -0.0000013   0.0000021   0.0005421  -0.0000003  -0.0000004   0.0000673
   37   0.1277970   0.1256810  -0.0000097   0.0003095  -0.0001695   0.0000006
   38   0.1256810   0.2810859  -0.0000193   0.0000769  -0.0000004   0.0000000
   39  -0.0000097  -0.0000193   0.0208077   0.0000002   0.0000005  -0.0000876
   40   0.0003095   0.0000769   0.0000002   0.1298727  -0.1746544   0.0002268
   41  -0.0001695  -0.0000004   0.0000005  -0.1746544   0.4565243  -0.0006471
   42   0.0000006   0.0000000  -0.0000876   0.0002268  -0.0006471   0.0032547
 Gradient time:  CPU 2379.29 s  wall 2379.54 s
 **********************************************************************
 **                                                                  **
 **                       VIBRATIONAL ANALYSIS                       **
 **                       --------------------                       **
 **                                                                  **
 **        VIBRATIONAL FREQUENCIES (CM**-1) AND NORMAL MODES         **
 **     FORCE CONSTANTS (mDYN/ANGSTROM) AND REDUCED MASSES (AMU)     **
 **                  INFRARED INTENSITIES (KM/MOL)                   **
 **                                                                  **
 **********************************************************************


 Mode:                 1                      2                      3
 Frequency:       154.96                 288.72                 301.41
 Force Cnst:      0.0932                 0.0541                 0.0588
 Red. Mass:       6.5844                 1.1024                 1.0984
 IR Active:          YES                    YES                    YES
 IR Intens:        0.114                  0.001                223.004
 Raman Active:       YES                    YES                    YES
               X      Y      Z        X      Y      Z        X      Y      Z
 H         -0.000 -0.000 -0.217    0.000  0.000  0.046    0.000  0.000  0.055
 C         -0.000 -0.000 -0.209   -0.000  0.000  0.021    0.000  0.000  0.017
 C         -0.000  0.000 -0.047   -0.000  0.000 -0.002   -0.000  0.000  0.003
 O          0.000 -0.000  0.348   -0.000 -0.000 -0.047    0.000  0.000 -0.052
 C         -0.000 -0.000 -0.208    0.000  0.000 -0.029   -0.000  0.000 -0.010
 C         -0.000 -0.000 -0.208   -0.000  0.000  0.029   -0.000 -0.000 -0.010
 H          0.000  0.000 -0.222   -0.000  0.000  0.077   -0.000 -0.000 -0.059
 C         -0.000 -0.000 -0.047    0.000  0.000  0.002   -0.000 -0.000  0.003
 C         -0.000  0.000 -0.209    0.000  0.000 -0.021    0.000 -0.000  0.017
 H         -0.000  0.000 -0.217   -0.000  0.000 -0.046    0.000 -0.000  0.055
 O          0.000  0.000  0.348    0.000 -0.000  0.047    0.000  0.000 -0.052
 H         -0.000  0.000  0.440    0.001 -0.002  0.699    0.000 -0.001  0.700
 H          0.000 -0.000 -0.222    0.000  0.000 -0.078   -0.000  0.000 -0.059
 H         -0.000  0.000  0.440   -0.001 -0.002 -0.698    0.001  0.001  0.701
 TransDip  -0.000  0.000  0.011    0.000 -0.001  0.000   -0.000  0.000  0.478

 Mode:                 4                      5                      6
 Frequency:       340.02                 360.45                 417.90
 Force Cnst:      0.3443                 0.5539                 0.3065
 Red. Mass:       5.0542                 7.2364                 2.9788
 IR Active:          YES                    YES                    YES
 IR Intens:        0.002                  0.000                  0.000
 Raman Active:       YES                    YES                    YES
               X      Y      Z        X      Y      Z        X      Y      Z
 H          0.001 -0.161  0.000   -0.000 -0.000  0.320    0.000  0.000  0.417
 C          0.026 -0.144  0.000    0.000 -0.000  0.251   -0.000  0.000  0.208
 C          0.007 -0.116 -0.000    0.000 -0.000  0.290   -0.000  0.000  0.020
 O          0.024  0.302 -0.000    0.000  0.000 -0.215   -0.000 -0.000  0.011
 C         -0.027 -0.153 -0.001   -0.000 -0.000  0.270   -0.000  0.000 -0.214
 C          0.027 -0.153  0.001    0.000 -0.000 -0.270   -0.000  0.000  0.214
 H          0.022 -0.155  0.001    0.000 -0.000 -0.324   -0.000  0.000  0.420
 C         -0.007 -0.116  0.000   -0.000 -0.000 -0.290    0.000  0.000 -0.020
 C         -0.026 -0.144 -0.000   -0.000 -0.000 -0.251    0.000  0.000 -0.208
 H         -0.001 -0.161 -0.000   -0.000 -0.000 -0.320    0.000  0.000 -0.417
 O         -0.024  0.302  0.000    0.000  0.000  0.215    0.000 -0.000 -0.011
 H         -0.320  0.443  0.005   -0.000  0.000 -0.162    0.000  0.000 -0.244
 H         -0.022 -0.155 -0.001   -0.000 -0.000  0.324   -0.000  0.000 -0.420
 H          0.320  0.443 -0.006   -0.000  0.000  0.162    0.000  0.000  0.244
 TransDip  -0.000 -0.001 -0.000   -0.000 -0.000 -0.000    0.000  0.000 -0.000

 Mode:                 7                      8                      9
 Frequency:       445.61                 471.47                 508.49
 Force Cnst:      0.4146                 1.1493                 0.3434
 Red. Mass:       3.5437                 8.7754                 2.2541
 IR Active:          YES                    YES                    YES
 IR Intens:       23.668                  0.293                 24.562
 Raman Active:       YES                    YES                    YES
               X      Y      Z        X      Y      Z        X      Y      Z
 H          0.241  0.249 -0.000    0.171 -0.012 -0.000    0.000  0.000 -0.466
 C          0.060  0.142 -0.000   -0.038 -0.140 -0.000    0.000  0.000 -0.041
 C         -0.004  0.168 -0.000   -0.309 -0.000  0.000   -0.000  0.000  0.225
 O         -0.016 -0.167  0.000   -0.401  0.010  0.000   -0.000 -0.000 -0.046
 C         -0.059  0.146  0.000   -0.038  0.127  0.000   -0.000  0.000 -0.039
 C         -0.059 -0.146 -0.000    0.038  0.127 -0.000   -0.000 -0.000 -0.039
 H         -0.228 -0.238  0.000   -0.157  0.012 -0.000   -0.000 -0.000 -0.473
 C         -0.004 -0.168 -0.000    0.309 -0.000 -0.000   -0.000 -0.000  0.225
 C          0.060 -0.142 -0.000    0.038 -0.140  0.000    0.000 -0.000 -0.041
 H          0.241 -0.249  0.000   -0.171 -0.012  0.000    0.000 -0.000 -0.466
 O         -0.016  0.167  0.000    0.401  0.010  0.000   -0.000  0.000 -0.046
 H          0.285 -0.291 -0.002   -0.389 -0.000  0.000    0.000 -0.000 -0.064
 H         -0.228  0.238  0.000    0.157  0.012  0.000   -0.000  0.000 -0.473
 H          0.285  0.291 -0.002    0.389 -0.000 -0.000    0.000  0.000 -0.064
 TransDip   0.156 -0.000 -0.001   -0.000 -0.017  0.000    0.000  0.000 -0.159

 Mode:                10                     11                     12
 Frequency:       641.74                 659.17                 762.47
 Force Cnst:      1.5609                 1.7617                 1.9686
 Red. Mass:       6.4328                 6.8816                 5.7473
 IR Active:          YES                    YES                    YES
 IR Intens:        0.000                  1.853                 61.103
 Raman Active:       YES                    YES                    YES
               X      Y      Z        X      Y      Z        X      Y      Z
 H         -0.000  0.000 -0.430   -0.248  0.206 -0.000   -0.363 -0.047 -0.001
 C         -0.000  0.000 -0.219   -0.301  0.175  0.000   -0.210  0.046  0.000
 C          0.000  0.000  0.394    0.003  0.087 -0.000    0.055  0.003  0.000
 O          0.000  0.000 -0.046   -0.001  0.100 -0.000    0.300 -0.005 -0.000
 C          0.000  0.000 -0.202    0.307  0.176  0.000   -0.205 -0.037 -0.000
 C          0.000 -0.000  0.202    0.307 -0.176 -0.000   -0.205  0.037 -0.000
 H         -0.000 -0.000  0.256    0.245 -0.210 -0.000   -0.355 -0.051  0.001
 C         -0.000  0.000 -0.394    0.003 -0.087  0.000    0.055 -0.003  0.000
 C         -0.000 -0.000  0.219   -0.301 -0.175 -0.000   -0.210 -0.046  0.000
 H         -0.000 -0.000  0.430   -0.248 -0.206 -0.000   -0.363  0.047 -0.001
 O         -0.000 -0.000  0.046   -0.001 -0.100 -0.000    0.300  0.005 -0.000
 H          0.000 -0.000 -0.057   -0.096  0.137  0.000    0.233  0.029 -0.000
 H          0.000 -0.000 -0.256    0.245  0.210 -0.000   -0.355  0.051  0.001
 H         -0.001 -0.000  0.057   -0.096 -0.137  0.000    0.233 -0.029 -0.000
 TransDip  -0.000 -0.000  0.000   -0.044  0.000 -0.000   -0.250 -0.000  0.000

 Mode:                13                     14                     15
 Frequency:       780.93                 832.51                 858.62
 Force Cnst:      0.4884                 0.6425                 0.5161
 Red. Mass:       1.3594                 1.5733                 1.1883
 IR Active:          YES                    YES                    YES
 IR Intens:       25.784                 46.694                  0.000
 Raman Active:       YES                    YES                    YES
               X      Y      Z        X      Y      Z        X      Y      Z
 H          0.000 -0.000 -0.230   -0.000  0.000  0.677   -0.000 -0.000 -0.187
 C          0.000 -0.000  0.028   -0.000  0.000 -0.114   -0.000  0.000  0.008
 C         -0.000 -0.000  0.059    0.000  0.000  0.106    0.000  0.000 -0.003
 O         -0.000  0.000 -0.014    0.000  0.000 -0.019   -0.000 -0.000  0.008
 C          0.000  0.000 -0.107   -0.000 -0.000 -0.030    0.000 -0.000  0.090
 C          0.000 -0.000 -0.107   -0.000 -0.000 -0.030   -0.000 -0.000 -0.090
 H          0.000 -0.000  0.656   -0.000 -0.000  0.119   -0.000 -0.000  0.676
 C         -0.000  0.000  0.059    0.000 -0.000  0.106   -0.000  0.000  0.003
 C          0.000  0.000  0.028   -0.000  0.000 -0.114    0.000  0.000 -0.008
 H          0.000  0.000 -0.230   -0.000 -0.000  0.677    0.000  0.000  0.187
 O         -0.000 -0.000 -0.014    0.000 -0.000 -0.019    0.000 -0.000 -0.008
 H          0.000 -0.000  0.027    0.000 -0.000 -0.043   -0.000  0.000 -0.013
 H          0.000  0.000  0.656   -0.000  0.000  0.119    0.000 -0.000 -0.676
 H          0.000  0.000  0.027    0.000  0.000 -0.043    0.000  0.000  0.013
 TransDip   0.000  0.000  0.163    0.000 -0.000  0.219    0.000 -0.000  0.000

 Mode:                16                     17                     18
 Frequency:       861.42                 946.83                1022.48
 Force Cnst:      2.8333                 0.6828                 1.5565
 Red. Mass:       6.4807                 1.2927                 2.5270
 IR Active:          YES                    YES                    YES
 IR Intens:        0.152                  0.000                  0.068
 Raman Active:       YES                    YES                    YES
               X      Y      Z        X      Y      Z        X      Y      Z
 H         -0.290  0.201 -0.000   -0.000  0.000  0.681    0.294  0.374 -0.000
 C         -0.066  0.317  0.000    0.000  0.000 -0.108   -0.023  0.184 -0.000
 C          0.045 -0.004  0.000    0.000 -0.000  0.010    0.012 -0.001  0.000
 O         -0.178 -0.002 -0.000   -0.000 -0.000 -0.004   -0.011 -0.001  0.000
 C         -0.066 -0.308 -0.000   -0.000 -0.000  0.033   -0.022 -0.184  0.000
 C          0.065 -0.308  0.000    0.000 -0.000 -0.033   -0.022  0.184  0.000
 H          0.263 -0.209 -0.000    0.000 -0.000  0.153    0.279  0.354  0.000
 C         -0.045 -0.004 -0.000    0.000 -0.000 -0.010    0.012  0.001  0.000
 C          0.066  0.317  0.000   -0.000  0.000  0.108   -0.023 -0.184 -0.000
 H          0.290  0.201  0.000    0.000  0.000 -0.681    0.294 -0.374  0.000
 O          0.178 -0.002  0.000    0.000  0.000  0.004   -0.011  0.001  0.000
 H         -0.158 -0.014  0.000    0.000 -0.000 -0.010   -0.028  0.007 -0.000
 H         -0.263 -0.209  0.000   -0.000 -0.000 -0.153    0.279 -0.354  0.000
 H          0.158 -0.014 -0.000   -0.000 -0.000  0.010   -0.028 -0.007 -0.000
 TransDip  -0.000  0.012 -0.000    0.000  0.000  0.000    0.008 -0.000 -0.000

 Mode:                19                     20                     21
 Frequency:      1113.60                1180.20                1183.14
 Force Cnst:      0.9813                 1.2598                 0.9180
 Red. Mass:       1.3430                 1.5352                 1.1131
 IR Active:          YES                    YES                    YES
 IR Intens:       12.298                  6.604                  1.420
 Raman Active:       YES                    YES                    YES
               X      Y      Z        X      Y      Z        X      Y      Z
 H          0.486  0.203 -0.000   -0.247 -0.204  0.000    0.349  0.221 -0.000
 C          0.064 -0.037  0.000   -0.018 -0.063  0.000    0.021  0.027  0.000
 C         -0.004  0.057 -0.000    0.043  0.090 -0.000   -0.013  0.003 -0.000
 O         -0.009  0.008  0.000   -0.055  0.043  0.000    0.006  0.006  0.000
 C         -0.062 -0.050  0.000    0.038 -0.040 -0.000    0.049 -0.031 -0.000
 C          0.062 -0.050 -0.000   -0.038 -0.040 -0.000   -0.049 -0.031  0.000
 H          0.374  0.118  0.000   -0.127 -0.095  0.000   -0.492 -0.281 -0.000
 C          0.004  0.057  0.000   -0.043  0.090  0.000    0.013  0.003  0.000
 C         -0.064 -0.037 -0.000    0.018 -0.063 -0.000   -0.021  0.027 -0.000
 H         -0.486  0.203  0.000    0.247 -0.204 -0.000   -0.349  0.221  0.000
 O          0.009  0.008 -0.000    0.055  0.043 -0.000   -0.006  0.006 -0.000
 H          0.215 -0.087 -0.000    0.551 -0.215 -0.000    0.056 -0.015 -0.000
 H         -0.374  0.118 -0.000    0.127 -0.095 -0.000    0.492 -0.281  0.000
 H         -0.215 -0.087  0.000   -0.551 -0.215  0.000   -0.056 -0.015  0.000
 TransDip   0.000  0.112  0.000    0.000 -0.082  0.000    0.000 -0.038  0.000

 Mode:                22                     23                     24
 Frequency:      1194.77                1258.88                1283.02
 Force Cnst:      1.0626                 2.2778                 6.0175
 Red. Mass:       1.2634                 2.4395                 6.2044
 IR Active:          YES                    YES                    YES
 IR Intens:      316.737                154.490                  0.022
 Raman Active:       YES                    YES                    YES
               X      Y      Z        X      Y      Z        X      Y      Z
 H         -0.253 -0.156 -0.000   -0.312 -0.113  0.000   -0.239  0.010 -0.000
 C         -0.008 -0.011  0.000    0.002  0.074 -0.000   -0.154  0.032  0.000
 C          0.039  0.059 -0.000    0.210 -0.023  0.000   -0.360  0.048 -0.000
 O         -0.048  0.041  0.000   -0.093 -0.012 -0.000    0.176  0.014  0.000
 C         -0.007 -0.032  0.000   -0.002 -0.057 -0.000   -0.178 -0.073  0.000
 C         -0.007  0.032  0.000   -0.002  0.057 -0.000    0.178 -0.073 -0.000
 H          0.159  0.128 -0.000   -0.469 -0.214 -0.000   -0.043 -0.238  0.000
 C          0.039 -0.059 -0.000    0.210  0.023  0.000    0.360  0.048  0.000
 C         -0.008  0.011  0.000    0.002 -0.074 -0.000    0.154  0.032 -0.000
 H         -0.253  0.156 -0.000   -0.312  0.113  0.000    0.239  0.010  0.000
 O         -0.048 -0.041  0.000   -0.093  0.012 -0.000   -0.176  0.014 -0.000
 H          0.559 -0.217 -0.000   -0.246  0.050  0.000    0.393 -0.070 -0.000
 H          0.159 -0.128 -0.000   -0.469  0.214 -0.000    0.043 -0.238 -0.000
 H          0.560  0.217 -0.001   -0.246 -0.050  0.000   -0.393 -0.070  0.000
 TransDip   0.570  0.000 -0.000    0.398 -0.000  0.000    0.000  0.005  0.000

 Mode:                25                     26                     27
 Frequency:      1355.63                1360.15                1490.15
 Force Cnst:      1.3970                 4.4703                 3.6157
 Red. Mass:       1.2903                 4.1012                 2.7636
 IR Active:          YES                    YES                    YES
 IR Intens:       84.058                  7.562                  0.097
 Raman Active:       YES                    YES                    YES
               X      Y      Z        X      Y      Z        X      Y      Z
 H          0.398  0.217 -0.000    0.147  0.111  0.000   -0.187 -0.261  0.000
 C         -0.050 -0.043  0.000   -0.195 -0.091 -0.000    0.152 -0.038  0.000
 C          0.005 -0.066 -0.000   -0.015  0.205  0.000    0.020  0.179  0.000
 O         -0.016  0.033  0.000    0.036 -0.034 -0.000    0.013 -0.054 -0.000
 C          0.037 -0.030  0.000    0.195 -0.104 -0.000   -0.132 -0.037  0.000
 C          0.037  0.030  0.000   -0.195 -0.104  0.000    0.132 -0.037 -0.000
 H         -0.358 -0.189 -0.000    0.197  0.118 -0.000   -0.230 -0.258 -0.000
 C          0.005  0.066 -0.000    0.015  0.205 -0.000   -0.020  0.179 -0.000
 C         -0.050  0.043  0.000    0.195 -0.091  0.000   -0.152 -0.038 -0.000
 H          0.398 -0.217 -0.000   -0.146  0.111 -0.000    0.187 -0.261 -0.000
 O         -0.016 -0.033  0.000   -0.036 -0.034  0.000   -0.013 -0.054  0.000
 H          0.325 -0.115 -0.000   -0.485  0.195  0.000   -0.423  0.140  0.000
 H         -0.358  0.189 -0.000   -0.197  0.118  0.000    0.231 -0.258  0.000
 H          0.324  0.115 -0.000    0.486  0.195 -0.001    0.423  0.140 -0.000
 TransDip   0.294  0.000 -0.000    0.000 -0.088 -0.000    0.000  0.010 -0.000

 Mode:                28                     29                     30
 Frequency:      1541.09                1648.08                1660.83
 Force Cnst:      3.8133                 9.6877                10.2116
 Red. Mass:       2.7251                 6.0537                 6.2834
 IR Active:          YES                    YES                    YES
 IR Intens:      244.111                  6.939                  0.001
 Raman Active:       YES                    YES                    YES
               X      Y      Z        X      Y      Z        X      Y      Z
 H          0.385  0.171  0.000   -0.264  0.020 -0.000   -0.262 -0.251 -0.000
 C         -0.092 -0.093  0.000    0.090  0.206  0.000    0.303  0.085  0.000
 C          0.186 -0.009  0.000   -0.019 -0.363 -0.000   -0.224 -0.004  0.000
 O         -0.036 -0.005 -0.000   -0.014  0.045  0.000    0.028  0.003  0.000
 C         -0.107  0.114 -0.000   -0.080  0.194  0.000    0.288 -0.083 -0.000
 C         -0.107 -0.114 -0.000   -0.080 -0.194  0.000   -0.288 -0.083  0.000
 H          0.450  0.178 -0.000    0.232 -0.030 -0.000    0.270  0.226 -0.000
 C          0.186  0.009  0.000   -0.019  0.363 -0.000    0.224 -0.003 -0.000
 C         -0.092  0.093  0.000    0.090 -0.206  0.000   -0.303  0.085 -0.000
 H          0.385 -0.171  0.000   -0.264 -0.020 -0.000    0.262 -0.251  0.000
 O         -0.036  0.005 -0.000   -0.014 -0.045  0.000   -0.028  0.003 -0.000
 H         -0.101  0.024  0.000    0.360 -0.128 -0.000    0.067 -0.016 -0.000
 H          0.450 -0.178 -0.000    0.232  0.030 -0.000   -0.270  0.226  0.000
 H         -0.101 -0.024  0.000    0.360  0.128 -0.000   -0.067 -0.016  0.000
 TransDip   0.500  0.000  0.000    0.084 -0.000 -0.000    0.000 -0.001 -0.000

 Mode:                31                     32                     33
 Frequency:      3149.58                3165.91                3187.49
 Force Cnst:      6.3522                 6.4628                 6.5132
 Red. Mass:       1.0868                 1.0944                 1.0880
 IR Active:          YES                    YES                    YES
 IR Intens:       19.969                 10.268                  4.091
 Raman Active:       YES                    YES                    YES
               X      Y      Z        X      Y      Z        X      Y      Z
 H         -0.005  0.011 -0.000   -0.011  0.017 -0.000   -0.354  0.609 -0.000
 C         -0.000 -0.001  0.000    0.002 -0.001 -0.000    0.029 -0.053  0.000
 C          0.002 -0.001 -0.000   -0.003  0.003 -0.000    0.002  0.001 -0.000
 O         -0.000  0.000  0.000    0.000 -0.000 -0.000   -0.000 -0.000 -0.000
 C          0.028  0.053 -0.000   -0.032 -0.054  0.000   -0.001 -0.001  0.000
 C          0.028 -0.053 -0.000    0.032 -0.054 -0.000   -0.001  0.001  0.000
 H         -0.343  0.616  0.000   -0.346  0.613  0.000    0.006 -0.011 -0.000
 C          0.002  0.001 -0.000    0.003  0.003  0.000    0.002 -0.001 -0.000
 C         -0.000  0.001  0.000   -0.002 -0.001  0.000    0.029  0.053  0.000
 H         -0.005 -0.011 -0.000    0.011  0.017  0.000   -0.354 -0.609 -0.000
 O         -0.000 -0.000  0.000   -0.000 -0.000  0.000   -0.000  0.000 -0.000
 H         -0.005 -0.001 -0.000    0.005  0.003  0.000   -0.001  0.001  0.000
 H         -0.342 -0.615  0.000    0.346  0.613 -0.000    0.006  0.011 -0.000
 H         -0.005  0.001 -0.000   -0.005  0.003 -0.000   -0.001 -0.001  0.000
 TransDip   0.143 -0.000 -0.000   -0.000 -0.103 -0.000    0.065 -0.000  0.000

 Mode:                34                     35                     36
 Frequency:      3201.77                3847.71                3848.86
 Force Cnst:      6.6141                 9.3000                 9.3070
 Red. Mass:       1.0951                 1.0662                 1.0663
 IR Active:          YES                    YES                    YES
 IR Intens:        2.724                 75.092                 46.564
 Raman Active:       YES                    YES                    YES
               X      Y      Z        X      Y      Z        X      Y      Z
 H         -0.357  0.606 -0.000   -0.000  0.000  0.000    0.000  0.001 -0.000
 C          0.033 -0.053  0.000   -0.000 -0.001  0.000    0.000  0.000 -0.000
 C          0.002  0.002 -0.000   -0.000  0.002  0.000    0.000 -0.002 -0.000
 O         -0.000 -0.000 -0.000    0.018  0.040  0.000   -0.018 -0.040 -0.000
 C          0.001  0.002 -0.000   -0.001 -0.001 -0.000    0.001  0.001 -0.000
 C         -0.001  0.002  0.000   -0.001  0.001 -0.000   -0.001  0.001  0.000
 H          0.010 -0.018 -0.000    0.002 -0.002  0.000    0.003 -0.002  0.000
 C         -0.002  0.002  0.000   -0.000 -0.002  0.000   -0.000 -0.002  0.000
 C         -0.033 -0.053 -0.000   -0.000  0.001  0.000   -0.000  0.000  0.000
 H          0.358  0.607  0.000   -0.000 -0.000  0.000   -0.000  0.001  0.000
 O          0.000 -0.000  0.000    0.018 -0.040  0.000    0.018 -0.040  0.000
 H         -0.002  0.000  0.000   -0.277 -0.648 -0.001    0.278  0.650  0.001
 H         -0.010 -0.018  0.000    0.002  0.002  0.000   -0.003 -0.002 -0.000
 H          0.002  0.000 -0.000   -0.277  0.650 -0.001   -0.277  0.648 -0.001
 TransDip  -0.000 -0.053 -0.000   -0.278  0.000 -0.000    0.000  0.219 -0.000

 STANDARD THERMODYNAMIC QUANTITIES AT   298.15 K  AND     1.00 ATM

   This Molecule has  0 Imaginary Frequencies
   Zero point vibrational energy:       67.656 kcal/mol

   Atom    1 Element H  Has Mass    1.00783
   Atom    2 Element C  Has Mass   12.00000
   Atom    3 Element C  Has Mass   12.00000
   Atom    4 Element O  Has Mass   15.99491
   Atom    5 Element C  Has Mass   12.00000
   Atom    6 Element C  Has Mass   12.00000
   Atom    7 Element H  Has Mass    1.00783
   Atom    8 Element C  Has Mass   12.00000
   Atom    9 Element C  Has Mass   12.00000
   Atom   10 Element H  Has Mass    1.00783
   Atom   11 Element O  Has Mass   15.99491
   Atom   12 Element H  Has Mass    1.00783
   Atom   13 Element H  Has Mass    1.00783
   Atom   14 Element H  Has Mass    1.00783
   Molecular Mass:   110.036800 amu
   Principal axes and moments of inertia in amu*Bohr^2:
                             1           2           3
    Eigenvalues --      320.29499  1220.47552  1540.77049
          X               1.00000    -0.00000     0.00002
          Y               0.00000     1.00000    -0.00000
          Z              -0.00002     0.00000     1.00000
   Rotational Symmetry Number is   1
   The Molecule is an Asymmetric Top
   Translational Enthalpy:        0.889 kcal/mol
   Rotational Enthalpy:           0.889 kcal/mol
   Vibrational Enthalpy:         70.219 kcal/mol
   gas constant (RT):             0.592 kcal/mol
   Translational Entropy:        40.003  cal/mol.K
   Rotational Entropy:           27.890  cal/mol.K
   Vibrational Entropy:          13.157  cal/mol.K

   Total Enthalpy:               72.589 kcal/mol
   Total Entropy:                81.050  cal/mol.K

 ======================================================================

 STANDARD THERMODYNAMIC QUANTITIES FOR ANHARMONIC VIBRATION -- TOSH

   Zero point vibrational energy: ************ kcal/mol

   Vibrational Enthalpy:       Infinity kcal/mol
   Vibrational Entropy:             NaN  cal/mol.K

   Total Enthalpy:             Infinity kcal/mol
   Total Entropy:                   NaN  cal/mol.K

 ======================================================================

 STANDARD THERMODYNAMIC QUANTITIES FOR ANHARMONIC VIBRATION -- VPT2

   Zero point vibrational energy: ************ kcal/mol

   Vibrational Enthalpy:       Infinity kcal/mol
   Vibrational Entropy:             NaN  cal/mol.K

   Total Enthalpy:             Infinity kcal/mol
   Total Entropy:                   NaN  cal/mol.K

 ======================================================================

Archival summary:
1\1\pikachu\FREQ\ProcedureUnspecified\BasisUnspecified\266\cher\WedDec1400:07:392016WedDec1400:07:392016\0\\#,FREQ,ProcedureUnspecified,BasisUnspecified,\\0,1\C\O,1,1.37438\H,2,0.962051,1,109.618\C,1,1.39229,2,122.955,3,0.0726353,0\H,4,1.08601,1,120.263,2,-0.00316906,0\C,4,1.39626,1,120.17,2,179.999,0\H,6,1.08601,4,119.568,1,179.993,0\C,6,1.39229,4,120.171,1,-0.00812429,0\O,8,1.37438,6,122.955,4,179.997,0\H,9,0.962051,8,109.617,6,0.0896745,0\C,8,1.39629,6,119.566,4,0.00439275,0\H,11,1.08325,8,118.998,6,-180,0\C,11,1.38832,8,120.262,6,0.00283309,0\H,13,1.08325,11,120.74,8,179.996,0\\\@

 Total job time:  2516.97s(wall), 2516.48s(cpu) 
 Wed Dec 14 00:07:39 2016

        *************************************************************
        *                                                           *
        *  Thank you very much for using Q-Chem.  Have a nice day.  *
        *                                                           *
        *************************************************************


 
User input: 3 of 3 
 
pikachu 127.0.1
Q-Chem Developer Version! Running on 127.0.1.*
                  Welcome to Q-Chem
     A Quantum Leap Into The Future Of Chemistry


 Q-Chem 4.4, Q-Chem, Inc., Pleasanton, CA (2016)

 Y. Shao,  Z. Gan,  E. Epifanovsky,  A. T. B. Gilbert,  M. Wormit,  
 J. Kussmann,  A. W. Lange,  A. Behn,  J. Deng,  X. Feng,  D. Ghosh,  
 M. Goldey,  P. R. Horn,  L. D. Jacobson,  I. Kaliman,  F. Rob,  
 R. Z. Khaliullin,  T. Kus,  A. Landau,  J. Liu,  E. I. Proynov,  Y. M. Rhee,  
 R. M. Richard,  M. A. Rohrdanz,  R. P. Steele,  E. J. Sundstrom,  
 H. L. Woodcock III,  P. M. Zimmerman,  D. Zuev,  B. Albrecht,  E. Alguire,  
 B. Austin,  S. A. Baeppler,  G. J. O. Beran,  Y. A. Bernard,  E. Berquist,  
 K. Brandhorst,  K. B. Bravaya,  S. T. Brown,  D. Casanova,  C.-M. Chang,  
 Y. Chen,  S. H. Chien,  K. D. Closser,  M. P. Coons,  D. L. Crittenden,  
 S. Dasgupta,  M. Diedenhofen,  R. A. DiStasio Jr.,  H. Do,  A. D. Dutoi,  
 R. G. Edgar,  P.-T. Fang,  S. Fatehi,  Q. Feng,  L. Fusti-Molnar,  
 A. Ghysels,  A. Golubeva-Zadorozhnaya,  J. Gomes,  A. Gunina,  
 M. W. D. Hanson-Heine,  P. H. P. Harbach,  A. W. Hauser,  J. E. Herr,  
 E. G. Hohenstein,  Z. C. Holden,  K. Hui,  T.-C. Jagau,  H. Ji,  B. Kaduk,  
 K. Khistyaev,  Jaehoon Kim,  Jihan Kim,  R. A. King,  P. Klunzinger,  
 K. Koh,  D. Kosenkov,  T. Kowalczyk,  C. M. Krauter,  A. Kunitsa,  
 K. U. Lao,  A. Laurent,  K. V. Lawler,  J. Lee,  D. Lefrancois,  S. Lehtola,  
 S. V. Levchenko,  C. Y. Lin,  Y.-S. Lin,  F. Liu,  E. Livshits,  
 R. C. Lochan,  A. Luenser,  P. Manohar,  S. F. Manzer,  S.-P. Mao,  Y. Mao,  
 N. Mardirossian,  A. V. Marenich,  L. A. Martinez-Martinez,  S. A. Maurer,  
 N. J. Mayhall,  J.-M. Mewes,  A. F. Morrison,  K. Nanda,  T. S. Nguyen-Beck,  
 C. M. Oana,  R. Olivares-Amaya,  D. P. O'Neill,  J. A. Parkhill,  
 T. M. Perrine,  R. Peverati,  P. A. Pieniazek,  F. Plasser,  A. Prociuk,  
 D. R. Rehn,  E. Rosta,  N. J. Russ,  N. Sergueev,  S. M. Sharada,  
 S. Sharma,  D. W. Small,  A. Sodt,  T. Stauch,  T. Stein,  D. Stuck,  
 Y.-C. Su,  A. J. W. Thom,  T. Tsuchimochi,  L. Vogt,  O. Vydrov,  T. Wang,  
 M. A. Watson,  J. Wenzel,  A. White,  C. F. Williams,  V. Vanovschi,  
 K. Yao,  S. Yeganeh,  S. R. Yost,  Z.-Q. You,  I. Y. Zhang,  X. Zhang,  
 Y. Zhao,  B. R. Brooks,  G. K. L. Chan,  D. M. Chipman,  C. J. Cramer,  
 W. A. Goddard III,  M. S. Gordon,  W. J. Hehre,  A. Klamt,  
 H. F. Schaefer III,  M. W. Schmidt,  C. D. Sherrill,  D. G. Truhlar,  
 A. Warshel,  X. Xu,  A. Aspuru-Guzik,  R. Baer,  A. T. Bell,  N. A. Besley,  
 J.-D. Chai,  A. Dreuw,  B. D. Dunietz,  T. R. Furlani,  S. R. Gwaltney,  
 C.-P. Hsu,  Y. Jung,  J. Kong,  D. S. Lambrecht,  W. Liang,  C. Ochsenfeld,  
 V. A. Rassolov,  L. V. Slipchenko,  J. E. Subotnik,  T. Van Voorhis,  
 J. M. Herbert,  A. I. Krylov,  P. M. W. Gill,  M. Head-Gordon

 Contributors to earlier versions of Q-Chem not listed above: 
 R. D. Adamson,  J. Baker,  E. F. C. Byrd,  A. K. Chakraborty,  C.-L. Cheng,  
 H. Dachsel,  R. J. Doerksen,  G. Hawkins,  A. Heyden,  S. Hirata,  
 G. Kedziora,  F. J. Keil,  C. Kelley,  P. P. Korambath,  W. Kurlancheek,  
 A. M. Lee,  M. S. Lee,  D. Liotard,  I. Lotan,  P. E. Maslen,  N. Nair,  
 D. Neuhauser,  R. Olson,  B. Peters,  J. Ritchie,  N. E. Schultz,  
 N. Shenvi,  A. C. Simmonett,  K. S. Thanthiriwatte,  Q. Wu,  W. Zhang

 Please cite Q-Chem as follows:
 Y. Shao et al., Mol. Phys. 113, 184-215 (2015)
 DOI: 10.1080/00268976.2014.952696

 Q-Chem 4.4.2 for Intel X86 EM64T Linux

 Parts of Q-Chem use Armadillo 5.200.1 (Boston Tea Smuggler).
 http://arma.sourceforge.net/

 Q-Chem begins on Wed Dec 14 00:07:39 2016  


Host: 0

     Scratch files written to /scratch/cher/qchem7584//
The previous job contains 0 fragments, simply inherited here
FILE_GEOM_ORG=        593

Checking the input file for inconsistencies... 	...done.

--------------------------------------------------------------
User input:
--------------------------------------------------------------

$molecule
   read
$end
$rem
   BASIS  =  6-311++G**
   JOB_TYPE  =  SP
   METHOD  =  B3LYP
   SOLVENT_METHOD SMD
$end


--------------------------------------------------------------
 ----------------------------------------------------------------
             Standard Nuclear Orientation (Angstroms)
    I     Atom           X                Y                Z
 ----------------------------------------------------------------
    1      H       1.2477616442    -2.1455849682     0.0002036542
    2      C       0.6940884584    -1.2145213591     0.0001041289
    3      C       1.3978360079    -0.0085450722     0.0001204414
    4      O       2.7705880826    -0.0753831646     0.0001450569
    5      C       0.6981619434     1.1951689755    -0.0000071884
    6      C      -0.6980953448     1.1952142495    -0.0000538324
    7      H      -1.2339661896     2.1398079046    -0.0000453213
    8      C      -1.3978761883    -0.0084397926    -0.0001436307
    9      C      -0.6942352678    -1.2144772867    -0.0000935635
   10      H      -1.2479501268    -2.1455142948    -0.0001731474
   11      O      -2.7706343566    -0.0751516853    -0.0001397813
   12      H       3.1372769512     0.8140435450     0.0012111845
   13      H       1.2340743906     2.1397374500    -0.0000412023
   14      H      -3.1372359044     0.8143108988    -0.0014858987
 ----------------------------------------------------------------
 Nuclear Repulsion Energy =   344.3504990028 hartrees
 There are       29 alpha and       29 beta electrons
 Requested basis set is 6-311++G(d,p)
 There are 78 shells and 218 basis functions

 Total QAlloc Memory Limit   2000 MB
 Mega-Array Size        61 MB
 MEM_STATIC part        62 MB

                       Distance Matrix (Angstroms)
             H (  1)   C (  2)   C (  3)   O (  4)   C (  5)   C (  6)
   C (  2)  1.083251
   C (  3)  2.142303  1.396295
   O (  4)  2.569968  2.368435  1.374378
   C (  5)  3.385660  2.409694  1.392290  2.430895
   C (  6)  3.866174  2.782984  2.417016  3.694074  1.396257
   H (  7)  4.952127  3.868969  3.397323  4.576410  2.150689  1.086009
   C (  8)  3.400998  2.414736  2.795712  4.169002  2.417033  1.392292
   C (  9)  2.153674  1.388324  2.414754  3.647264  2.783014  2.409695
   H ( 10)  2.495712  2.153662  3.401003  4.520408  3.866202  3.385677
   O ( 11)  4.520420  3.647255  4.169002  5.541222  3.694085  2.430894
   H ( 12)  3.511363  3.175570  1.924138  0.962051  2.468712  3.854267
   H ( 13)  4.285344  3.397446  2.154515  2.695855  1.086007  2.150675
   H ( 14)  5.290481  4.335344  4.609118  5.974441  3.854262  2.468703
             H (  7)   C (  8)   C (  9)   H ( 10)   O ( 11)   H ( 12)
   C (  8)  2.154492
   C (  9)  3.397431  1.396294
   H ( 10)  4.285345  2.142327  1.083250
   O ( 11)  2.695811  1.374378  2.368437  2.570013
   H ( 12)  4.567868  4.609132  4.335364  5.290482  5.974453
   H ( 13)  2.468041  3.397327  3.868997  4.952154  4.576399  2.319406
   H ( 14)  2.319349  1.924134  3.175569  3.511405  0.962051  6.274513
             H ( 13)
   H ( 14)  4.567834

 A cutoff of  1.0D-08 yielded   2670 shell pairs
 There are     21423 function pairs (     22994 Cartesian)

 -------------------------------------------------------
 OpenMP Integral Computing Module                       
 Release: version 1.0, May 2013, Q-Chem Inc. Pittsburgh 
 -------------------------------------------------------
 Integral Job Info:
 Integral job number is                      11
 Integral operator is                         1
 short-range coefficients                     0
 long-range coefficients              100000000
 Omega coefficients                           0
 if combine SR and LR in K                    0
 Integral screening is                        0
 Integral computing path is                   2
 max size of driver memory is            800000
 size of driver memory is                593474
 size of scratch memory is              2260544
 max col of scratch BK array               1296
 max len of scratch array in speh3          155
 max len of scratch index in speh4           18
 max int batch size is                      520
 min int batch size is                       52
 fixed nKL is                                52
 max L of basis functions is                  2
 order of int derivative is                   0
 number of shells is                         78
 number of basis is                         226
 number of cartesian basis is               226
 number of contracted shell pairs          2670
 number of primitive shell pairs           6656
 maxK2 (contraction) of shell pair           36
 max number of K2 of shell pair               1
 max number of CS2 of shell pair            456
 max number of PS2 of shell pair           1044
 mem total for path MDJ                   45450
 -------------------------------------------------------
 Smallest overlap matrix eigenvalue = 1.00E-06

 Q-Chem warning in module /home/taweetham/qchem/stvman/mkSTV.C, line 257:

 Overlap eigenvalue is smaller than square root of threshold


 Scale SEOQF with 1.000000e-01/1.000000e-01/1.000000e-01

 Standard Electronic Orientation quadrupole field applied
 Nucleus-field energy     =     0.0000000105 hartrees
 Guess from superposition of atomic densities
 Warning:  Energy on first SCF cycle will be non-variational
 A restricted hybrid HF-DFT SCF calculation will be
 performed using Pulay DIIS extrapolation
 Exchange:     0.2000 Hartree-Fock + 0.0800 Slater + 0.7200 B88
 Correlation:  0.1900 VWN1RPA + 0.8100 LYP
 Using SG-1 standard quadrature grid
 SCF converges when DIIS error is below 1.0E-05
 ---------------------------------------
  Cycle       Energy         DIIS Error
 ---------------------------------------
    1    -384.5915254026      4.45E-02
    2    -382.6480625291      5.34E-03
    3    -382.5971778209      6.40E-03
    4    -382.8002206709      7.39E-04
    5    -382.8018183063      4.25E-04
    6    -382.8028606298      7.05E-05
    7    -382.8028956742      4.37E-05
    8    -382.8029008506      6.06E-06 Convergence criterion met
 ---------------------------------------
 SCF time:  CPU 76.02 s  wall 76.03 s

 Citation of the SMD model:
 Marenich, A.V.; Cramer, C.J.; Truhlar, D.G.
 J. Phys. Chem. B 2009, 113, 6378-6396.
 iSolventCode=           1
 Solvent: water                                                           

 vradii
            1           2           3           4           5           6
    1   1.2000000   1.8500000   1.8500000   1.5200000   1.8500000   1.8500000
            7           8           9          10          11          12
    1   1.2000000   1.8500000   1.8500000   1.2000000   1.5200000   1.2000000
           13          14
    1   1.2000000   1.2000000
Changing PCM_TESSEL_METHOD to VTN
Changing PCM_VDW_RADII to SMD_RADIUS
 Discretize the solute cavity surface with Lebedev spheres
	Using 302 Lebedev grid points for each H atom
	Using 302 Lebedev grid points for other atoms
	Atomic van der Waals radii will be scaled by 1.20
 Removing interior tesserae...
 Keep 1424 surface tesserae and discard 2804 interior tesserae
 Molecular Surface Area = 131.394 Angst**2
 A restricted hybrid HF-DFT SCF calculation will be
 performed using Pulay DIIS extrapolation
 Polarizable Continuum solvation model will be applied
 Exchange:     0.2000 Hartree-Fock + 0.0800 Slater + 0.7200 B88
 Correlation:  0.1900 VWN1RPA + 0.8100 LYP
 Using SG-1 standard quadrature grid
 SCF converges when DIIS error is below 1.0E-05

 Citation of the SMD model:
 Marenich, A.V.; Cramer, C.J.; Truhlar, D.G.
 J. Phys. Chem. B 2009, 113, 6378-6396.
 iSolventCode=           1
 Solvent: water                                                           

 vradii
            1           2           3           4           5           6
    1   1.2000000   1.8500000   1.8500000   1.5200000   1.8500000   1.8500000
            7           8           9          10          11          12
    1   1.2000000   1.8500000   1.8500000   1.2000000   1.5200000   1.2000000
           13          14
    1   1.2000000   1.2000000
 ---------------------------------------
  Cycle       Energy         DIIS Error
 ---------------------------------------
    1    -382.8030762093      2.08E-06
 Time req'd to invert C: 3.86 s (CPU) 3.86 s (wall)
    2    -382.8233649951      5.39E-04
    3    -382.8233631922      5.39E-04
    4    -382.8233644479      5.39E-04
    5    -382.8233617210      5.39E-04
    6    -382.8233617204      5.39E-04
    7    -382.8233625571      5.39E-04
    8    -382.8233620139      5.39E-04
    9    -382.8233632092      5.39E-04
   10    -382.8233627520      5.39E-04
   11    -382.8233629473      5.39E-04
   12    -382.8233630090      5.39E-04
   13    -382.8233628003      5.39E-04
   14    -382.8233649523      5.39E-04
   15    -382.8233652519      5.39E-04
   16    -382.8233632718      5.39E-04
   17    -382.8264692102      3.45E-04
   18    -382.8269638532      2.10E-04
   19    -382.8271592169      6.22E-05
   20    -382.8271602299      1.60E-05
   21    -382.8271695666      2.51E-06 Convergence criterion met
 ---------------------------------------
 SCF time:  CPU 166.42 s  wall 166.77 s
(0)  E-EN(g) gas-phase elect-nuc energy                 -382.803076209 a.u.
(3)  G-ENP(liq) elect-nuc-pol free energy of system     -382.827169567 a.u.
(4)  G-CDS(liq) cavity-dispersion-solvent structure 
     free energy                                                3.7646 kcal/mol
(6)  G-S(liq) free energy of system                     -382.821170218 a.u.
(9)  DeltaG-S(liq) free energy of  solvation
     (9) = (6) - (0)                                          -11.3542 kcal/mol
 SCF   energy in the final basis set = -382.8211702184
 Total energy in the final basis set = -382.8211702184

 --------------------------------------------------------------

                    Orbital Energies (a.u.)
 --------------------------------------------------------------

 Alpha MOs
 -- Occupied --
-19.154 -19.154 -10.234 -10.234 -10.178 -10.177 -10.176 -10.175
 -1.063  -1.062  -0.857  -0.758  -0.740  -0.634  -0.621  -0.554
 -0.539  -0.498  -0.449  -0.429  -0.426  -0.415  -0.415  -0.399
 -0.373  -0.345  -0.320  -0.265  -0.216
 -- Virtual --
 -0.022   0.000   0.006   0.007   0.017   0.032   0.041   0.055
  0.064   0.068   0.087   0.090   0.096   0.098   0.115   0.117
  0.122   0.128   0.134   0.140   0.142   0.144   0.148   0.152
  0.153   0.168   0.188   0.193   0.203   0.204   0.216   0.220
  0.223   0.226   0.240   0.253   0.268   0.272   0.284   0.284
  0.292   0.305   0.307   0.315   0.324   0.343   0.353   0.373
  0.378   0.380   0.389   0.400   0.438   0.510   0.518   0.524
  0.552   0.553   0.568   0.572   0.579   0.591   0.607   0.612
  0.618   0.625   0.634   0.683   0.684   0.728   0.766   0.774
  0.779   0.819   0.846   0.878   0.879   0.883   0.893   0.898
  0.927   0.939   0.986   0.995   1.013   1.023   1.061   1.075
  1.078   1.106   1.124   1.164   1.202   1.217   1.228   1.243
  1.280   1.367   1.409   1.424   1.485   1.497   1.532   1.560
  1.574   1.598   1.611   1.621   1.652   1.689   1.696   1.729
  1.736   1.776   1.792   1.857   1.888   1.909   1.917   1.921
  1.939   1.956   1.976   2.038   2.066   2.081   2.084   2.092
  2.147   2.174   2.310   2.323   2.346   2.429   2.459   2.578
  2.601   2.614   2.635   2.655   2.710   2.715   2.717   2.725
  2.763   2.763   2.768   2.780   2.829   2.879   2.958   3.013
  3.068   3.085   3.098   3.109   3.136   3.167   3.182   3.315
  3.366   3.404   3.475   3.503   3.591   3.625   3.683   3.875
  3.931   4.003   4.092   4.146   4.151   4.180   4.845   4.976
  5.005   5.413   5.460   5.716   5.793  23.570  23.902  23.972
 24.048  24.105  24.191  49.920  49.953
 --------------------------------------------------------------

          Ground-State Mulliken Net Atomic Charges

     Atom                 Charge (a.u.)
  ----------------------------------------
      1 H                     0.240114
      2 C                    -0.045478
      3 C                    -0.551481
      4 O                    -0.345096
      5 C                     0.146411
      6 C                     0.146519
      7 H                     0.228473
      8 C                    -0.551648
      9 C                    -0.045322
     10 H                     0.240123
     11 O                    -0.345096
     12 H                     0.327008
     13 H                     0.228466
     14 H                     0.327007
  ----------------------------------------
  Sum of atomic charges =     0.000000

 -----------------------------------------------------------------
                    Cartesian Multipole Moments
 -----------------------------------------------------------------
    Charge (ESU x 10^10)
                 0.0000
    Dipole Moment (Debye)
         X       0.0002      Y       4.0976      Z      -0.0006
       Tot       4.0976
    Quadrupole Moments (Debye-Ang)
        XX     -44.7775     XY       0.0003     YY     -37.6891
        XZ       0.0177     YZ      -0.0008     ZZ     -51.1361
    Octopole Moments (Debye-Ang^2)
       XXX       0.0092    XXY      43.4895    XYY      -0.0028
       YYY       4.9102    XXZ      -0.0063    XYZ       0.0183
       YYZ      -0.0000    XZZ       0.0011    YZZ       0.8055
       ZZZ       0.0016
    Hexadecapole Moments (Debye-Ang^3)
      XXXX    -793.1552   XXXY       0.0114   XXYY    -148.5496
      XYYY       0.0076   YYYY    -266.8753   XXXZ       0.1544
      XXYZ      -0.0057   XYYZ       0.0036   YYYZ       0.0007
      XXZZ    -158.9303   XYZZ       0.0036   YYZZ     -68.4248
      XZZZ      -0.0323   YZZZ       0.0022   ZZZZ     -57.8712
 -----------------------------------------------------------------
Archival summary:
1\1\pikachu\SP\ProcedureUnspecified\BasisUnspecified\266\cher\WedDec1400:11:422016WedDec1400:11:422016\0\\#,ProcedureUnspecified,BasisUnspecified,\\0,1\C\O,1,1.37438\H,2,0.962051,1,109.618\C,1,1.39229,2,122.955,3,0.0726353,0\H,4,1.08601,1,120.263,2,-0.00316906,0\C,4,1.39626,1,120.17,2,179.999,0\H,6,1.08601,4,119.568,1,179.993,0\C,6,1.39229,4,120.171,1,-0.00812429,0\O,8,1.37438,6,122.955,4,179.997,0\H,9,0.962051,8,109.617,6,0.0896745,0\C,8,1.39629,6,119.566,4,0.00439275,0\H,11,1.08325,8,118.998,6,-180,0\C,11,1.38832,8,120.262,6,0.00283309,0\H,13,1.08325,11,120.74,8,179.996,0\\\@

 Total job time:  243.00s(wall), 242.63s(cpu) 
 Wed Dec 14 00:11:42 2016

        *************************************************************
        *                                                           *
        *  Thank you very much for using Q-Chem.  Have a nice day.  *
        *                                                           *
        *************************************************************
