# Supplementary material for: A DFT investigation of the blue bottle experiment: E∘half-cell analysis of autoxidation catalysed by redox indicators
Source: R Soc Open Sci. 2017 Nov 8;4(11):170708. doi: 10.1098/rsos.170708 (PMC5717635; doi:10.1098/rsos.170708)
Supplement: output.zip [file rsos170708supp2.zip › B3LYP_6-311++Gdp_reducing_agents/C6H6O2_keto12.out]

pikachu 127.0.1
Q-Chem Developer Version! Running on 127.0.1.*
                  Welcome to Q-Chem
     A Quantum Leap Into The Future Of Chemistry


 Q-Chem 4.4, Q-Chem, Inc., Pleasanton, CA (2016)

 Y. Shao,  Z. Gan,  E. Epifanovsky,  A. T. B. Gilbert,  M. Wormit,  
 J. Kussmann,  A. W. Lange,  A. Behn,  J. Deng,  X. Feng,  D. Ghosh,  
 M. Goldey,  P. R. Horn,  L. D. Jacobson,  I. Kaliman,  F. Rob,  
 R. Z. Khaliullin,  T. Kus,  A. Landau,  J. Liu,  E. I. Proynov,  Y. M. Rhee,  
 R. M. Richard,  M. A. Rohrdanz,  R. P. Steele,  E. J. Sundstrom,  
 H. L. Woodcock III,  P. M. Zimmerman,  D. Zuev,  B. Albrecht,  E. Alguire,  
 B. Austin,  S. A. Baeppler,  G. J. O. Beran,  Y. A. Bernard,  E. Berquist,  
 K. Brandhorst,  K. B. Bravaya,  S. T. Brown,  D. Casanova,  C.-M. Chang,  
 Y. Chen,  S. H. Chien,  K. D. Closser,  M. P. Coons,  D. L. Crittenden,  
 S. Dasgupta,  M. Diedenhofen,  R. A. DiStasio Jr.,  H. Do,  A. D. Dutoi,  
 R. G. Edgar,  P.-T. Fang,  S. Fatehi,  Q. Feng,  L. Fusti-Molnar,  
 A. Ghysels,  A. Golubeva-Zadorozhnaya,  J. Gomes,  A. Gunina,  
 M. W. D. Hanson-Heine,  P. H. P. Harbach,  A. W. Hauser,  J. E. Herr,  
 E. G. Hohenstein,  Z. C. Holden,  K. Hui,  T.-C. Jagau,  H. Ji,  B. Kaduk,  
 K. Khistyaev,  Jaehoon Kim,  Jihan Kim,  R. A. King,  P. Klunzinger,  
 K. Koh,  D. Kosenkov,  T. Kowalczyk,  C. M. Krauter,  A. Kunitsa,  
 K. U. Lao,  A. Laurent,  K. V. Lawler,  J. Lee,  D. Lefrancois,  S. Lehtola,  
 S. V. Levchenko,  C. Y. Lin,  Y.-S. Lin,  F. Liu,  E. Livshits,  
 R. C. Lochan,  A. Luenser,  P. Manohar,  S. F. Manzer,  S.-P. Mao,  Y. Mao,  
 N. Mardirossian,  A. V. Marenich,  L. A. Martinez-Martinez,  S. A. Maurer,  
 N. J. Mayhall,  J.-M. Mewes,  A. F. Morrison,  K. Nanda,  T. S. Nguyen-Beck,  
 C. M. Oana,  R. Olivares-Amaya,  D. P. O'Neill,  J. A. Parkhill,  
 T. M. Perrine,  R. Peverati,  P. A. Pieniazek,  F. Plasser,  A. Prociuk,  
 D. R. Rehn,  E. Rosta,  N. J. Russ,  N. Sergueev,  S. M. Sharada,  
 S. Sharma,  D. W. Small,  A. Sodt,  T. Stauch,  T. Stein,  D. Stuck,  
 Y.-C. Su,  A. J. W. Thom,  T. Tsuchimochi,  L. Vogt,  O. Vydrov,  T. Wang,  
 M. A. Watson,  J. Wenzel,  A. White,  C. F. Williams,  V. Vanovschi,  
 K. Yao,  S. Yeganeh,  S. R. Yost,  Z.-Q. You,  I. Y. Zhang,  X. Zhang,  
 Y. Zhao,  B. R. Brooks,  G. K. L. Chan,  D. M. Chipman,  C. J. Cramer,  
 W. A. Goddard III,  M. S. Gordon,  W. J. Hehre,  A. Klamt,  
 H. F. Schaefer III,  M. W. Schmidt,  C. D. Sherrill,  D. G. Truhlar,  
 A. Warshel,  X. Xu,  A. Aspuru-Guzik,  R. Baer,  A. T. Bell,  N. A. Besley,  
 J.-D. Chai,  A. Dreuw,  B. D. Dunietz,  T. R. Furlani,  S. R. Gwaltney,  
 C.-P. Hsu,  Y. Jung,  J. Kong,  D. S. Lambrecht,  W. Liang,  C. Ochsenfeld,  
 V. A. Rassolov,  L. V. Slipchenko,  J. E. Subotnik,  T. Van Voorhis,  
 J. M. Herbert,  A. I. Krylov,  P. M. W. Gill,  M. Head-Gordon

 Contributors to earlier versions of Q-Chem not listed above: 
 R. D. Adamson,  J. Baker,  E. F. C. Byrd,  A. K. Chakraborty,  C.-L. Cheng,  
 H. Dachsel,  R. J. Doerksen,  G. Hawkins,  A. Heyden,  S. Hirata,  
 G. Kedziora,  F. J. Keil,  C. Kelley,  P. P. Korambath,  W. Kurlancheek,  
 A. M. Lee,  M. S. Lee,  D. Liotard,  I. Lotan,  P. E. Maslen,  N. Nair,  
 D. Neuhauser,  R. Olson,  B. Peters,  J. Ritchie,  N. E. Schultz,  
 N. Shenvi,  A. C. Simmonett,  K. S. Thanthiriwatte,  Q. Wu,  W. Zhang

 Please cite Q-Chem as follows:
 Y. Shao et al., Mol. Phys. 113, 184-215 (2015)
 DOI: 10.1080/00268976.2014.952696

 Q-Chem 4.4.2 for Intel X86 EM64T Linux

 Parts of Q-Chem use Armadillo 5.200.1 (Boston Tea Smuggler).
 http://arma.sourceforge.net/

 Q-Chem begins on Wed Dec 14 01:53:43 2016  


Host: 0

     Scratch files written to /scratch/cher/qchem8123//
FILE_GEOM_ORG=        593

Checking the input file for inconsistencies... 	...done.

--------------------------------------------------------------
User input:
--------------------------------------------------------------
$molecule
0 1
  H    2.8898369   -1.0155051   -0.0990118
  C    1.8922767   -0.5865292   -0.0302145
  C    1.7697263    0.8632610   -0.1258211
  H    2.6679576    1.4453083   -0.3113995
  C    0.5676571    1.4594884   -0.0211406
  H    0.4396685    2.5345203   -0.1147935
  C   -0.6435605    0.6577343    0.3489574
  O   -1.8366387    1.1865485   -0.1676628
  C   -0.5269942   -0.8437072    0.0554752
  C    0.8203437   -1.4115688    0.0766866
  H    0.9155136   -2.4926961    0.0444070
  O   -1.5528634   -1.4851458   -0.1471254
  H   -2.4126088    0.4055636   -0.2906107
  H   -0.6610450    0.6795158    1.4660564
$end

$rem
   BASIS  =  6-311++G**
   JOB_TYPE  =  optimization
   METHOD  =  B3LYP
$end

--------------------------------------------------------------
 ----------------------------------------------------------------
             Standard Nuclear Orientation (Angstroms)
    I     Atom           X                Y                Z
 ----------------------------------------------------------------
    1      H       2.8898368797    -1.0155051149    -0.0990118362
    2      C       1.8922766842    -0.5865292061    -0.0302145257
    3      C       1.7697262957     0.8632609947    -0.1258211282
    4      H       2.6679575985     1.4453082864    -0.3113995402
    5      C       0.5676571020     1.4594884054    -0.0211406157
    6      H       0.4396685102     2.5345203062    -0.1147935171
    7      C      -0.6435605006     0.6577343169     0.3489574006
    8      O      -1.8366387020     1.1865485258    -0.1676627869
    9      C      -0.5269942170    -0.8437071849     0.0554752033
   10      C       0.8203436783    -1.4115687965     0.0766865890
   11      H       0.9155135686    -2.4926960975     0.0444069908
   12      O      -1.5528634249    -1.4851457766    -0.1471253830
   13      H      -2.4126088102     0.4055636304    -0.2906106781
   14      H      -0.6610449873     0.6795158200     1.4660564007
 ----------------------------------------------------------------
 Molecular Point Group                 C1    NOp =  1
 Largest Abelian Subgroup              C1    NOp =  1
 Nuclear Repulsion Energy =   349.5413017228 hartrees
 There are       29 alpha and       29 beta electrons
 Requested basis set is 6-311++G(d,p)
 There are 78 shells and 218 basis functions

 Total QAlloc Memory Limit   2000 MB
 Mega-Array Size        61 MB
 MEM_STATIC part        62 MB
 A cutoff of  1.0D-11 yielded   2880 shell pairs
 There are     23038 function pairs (     24788 Cartesian)

 -------------------------------------------------------
 OpenMP Integral Computing Module                       
 Release: version 1.0, May 2013, Q-Chem Inc. Pittsburgh 
 -------------------------------------------------------
 Integral Job Info:
 Integral job number is                      11
 Integral operator is                         1
 short-range coefficients                     0
 long-range coefficients              100000000
 Omega coefficients                           0
 if combine SR and LR in K                    0
 Integral screening is                        0
 Integral computing path is                   2
 max size of driver memory is            800000
 size of driver memory is                593474
 size of scratch memory is              2260544
 max col of scratch BK array               1296
 max len of scratch array in speh3          155
 max len of scratch index in speh4           18
 max int batch size is                      520
 min int batch size is                       52
 fixed nKL is                                52
 max L of basis functions is                  2
 order of int derivative is                   0
 number of shells is                         78
 number of basis is                         226
 number of cartesian basis is               226
 number of contracted shell pairs          2880
 number of primitive shell pairs           7284
 maxK2 (contraction) of shell pair           36
 max number of K2 of shell pair               1
 max number of CS2 of shell pair            470
 max number of PS2 of shell pair           1104
 mem total for path MDJ                   48642
 -------------------------------------------------------
 Smallest overlap matrix eigenvalue = 3.38E-06

 Scale SEOQF with 1.000000e-01/1.000000e-01/1.000000e-01

 Standard Electronic Orientation quadrupole field applied
 Nucleus-field energy     =     0.0000000098 hartrees
 Guess from superposition of atomic densities
 Warning:  Energy on first SCF cycle will be non-variational
 A restricted hybrid HF-DFT SCF calculation will be
 performed using Pulay DIIS extrapolation
 Exchange:     0.2000 Hartree-Fock + 0.0800 Slater + 0.7200 B88
 Correlation:  0.1900 VWN1RPA + 0.8100 LYP
 Using SG-1 standard quadrature grid
 SCF converges when DIIS error is below 1.0E-08
 ---------------------------------------
  Cycle       Energy         DIIS Error
 ---------------------------------------
    1    -384.3983446647      4.31E-02
    2    -382.6181446432      5.49E-03
    3    -382.4114179987      8.90E-03
    4    -382.7457887273      2.13E-03
    5    -382.7681324571      5.05E-04
    6    -382.7690804577      2.34E-04
    7    -382.7693424158      4.99E-05
    8    -382.7693542415      2.07E-05
    9    -382.7693563808      3.88E-06
   10    -382.7693564002      1.31E-06
   11    -382.7693563799      4.08E-07
   12    -382.7693563890      1.40E-07
   13    -382.7693563922      7.07E-08
   14    -382.7693563960      2.18E-08
   15    -382.7693563957      4.07E-09 Convergence criterion met
 ---------------------------------------
 SCF time:  CPU 175.08 s  wall 175.54 s
 SCF   energy in the final basis set = -382.7693563957
 Total energy in the final basis set = -382.7693563957

 --------------------------------------------------------------

                    Orbital Energies (a.u.)
 --------------------------------------------------------------

 Alpha MOs
 -- Occupied --
-19.136 -19.132 -10.277 -10.253 -10.223 -10.211 -10.205 -10.202
 -1.072  -1.034  -0.869  -0.779  -0.743  -0.638  -0.617  -0.547
 -0.523  -0.508  -0.490  -0.461  -0.454  -0.413  -0.405  -0.401
 -0.362  -0.354  -0.302  -0.278  -0.260
 -- Virtual --
 -0.101  -0.019  -0.012   0.003   0.006   0.022   0.030   0.037
  0.055   0.059   0.069   0.077   0.083   0.091   0.096   0.106
  0.114   0.115   0.122   0.124   0.126   0.129   0.132   0.140
  0.141   0.144   0.154   0.172   0.175   0.188   0.199   0.202
  0.205   0.212   0.225   0.235   0.241   0.258   0.270   0.293
  0.294   0.300   0.303   0.311   0.315   0.321   0.337   0.338
  0.352   0.366   0.386   0.425   0.431   0.458   0.461   0.487
  0.518   0.522   0.533   0.537   0.550   0.558   0.572   0.582
  0.597   0.602   0.612   0.645   0.650   0.666   0.713   0.725
  0.733   0.738   0.775   0.799   0.805   0.836   0.845   0.849
  0.876   0.880   0.936   0.979   1.024   1.049   1.064   1.077
  1.117   1.155   1.167   1.196   1.205   1.209   1.236   1.274
  1.321   1.386   1.417   1.449   1.488   1.496   1.507   1.531
  1.555   1.590   1.605   1.608   1.632   1.645   1.671   1.701
  1.713   1.730   1.764   1.790   1.814   1.830   1.876   1.898
  1.908   1.928   1.969   2.002   2.033   2.054   2.067   2.098
  2.117   2.203   2.241   2.306   2.381   2.404   2.459   2.474
  2.517   2.546   2.603   2.649   2.677   2.700   2.706   2.714
  2.737   2.753   2.761   2.791   2.837   2.864   2.894   2.915
  2.939   2.974   2.999   3.116   3.145   3.169   3.215   3.311
  3.340   3.363   3.432   3.460   3.500   3.545   3.679   3.828
  3.860   3.984   3.994   4.080   4.126   4.183   4.617   5.047
  5.082   5.200   5.447   5.640   5.732  23.621  23.784  23.797
 23.866  24.148  24.190  49.926  49.976
 --------------------------------------------------------------

          Ground-State Mulliken Net Atomic Charges

     Atom                 Charge (a.u.)
  ----------------------------------------
      1 H                     0.189549
      2 C                    -0.089892
      3 C                    -0.398460
      4 H                     0.176554
      5 C                     0.350073
      6 H                     0.221562
      7 C                    -0.564547
      8 O                    -0.211995
      9 C                     0.022886
     10 C                    -0.059406
     11 H                     0.207205
     12 O                    -0.307207
     13 H                     0.266360
     14 H                     0.197317
  ----------------------------------------
  Sum of atomic charges =     0.000000

 -----------------------------------------------------------------
                    Cartesian Multipole Moments
 -----------------------------------------------------------------
    Charge (ESU x 10^10)
                -0.0000
    Dipole Moment (Debye)
         X       3.6132      Y       0.5220      Z       0.7943
       Tot       3.7361
    Quadrupole Moments (Debye-Ang)
        XX     -45.6363     XY      -1.0766     YY     -48.8145
        XZ      -1.5724     YZ       0.1404     ZZ     -48.0534
    Octopole Moments (Debye-Ang^2)
       XXX       3.3628    XXY      -0.8120    XYY      14.9403
       YYY       3.3862    XXZ      -3.0172    XYZ      -0.6993
       YYZ       0.6882    XZZ      -8.2084    YZZ      -0.2382
       ZZZ       0.9378
    Hexadecapole Moments (Debye-Ang^3)
      XXXX    -536.7480   XXXY      -2.2078   XXYY    -192.3768
      XYYY      -5.5840   YYYY    -420.8880   XXXZ       0.3638
      XXYZ      -2.5547   XYYZ      -4.7012   YYYZ      -2.7822
      XXZZ    -117.0592   XYZZ       0.3725   YYZZ     -90.4571
      XZZZ      -0.1600   YZZZ       2.6549   ZZZZ     -68.5153
 -----------------------------------------------------------------
 Calculating analytic gradient of the SCF energy
 Gradient of SCF Energy
            1           2           3           4           5           6
    1   0.0014788   0.0010393   0.0017646   0.0015350  -0.0016374  -0.0002322
    2  -0.0005322   0.0011688  -0.0007432   0.0007171   0.0001759   0.0015338
    3  -0.0001808  -0.0002010   0.0001917  -0.0002221  -0.0007872   0.0000161
            7           8           9          10          11          12
    1  -0.0039046   0.0034574   0.0056062  -0.0011725   0.0000927  -0.0070545
    2   0.0008432   0.0058398   0.0033792  -0.0010167  -0.0015592  -0.0037009
    3   0.0005609  -0.0005159  -0.0008650   0.0007315  -0.0001751  -0.0006048
           13          14
    1  -0.0013444   0.0003716
    2  -0.0062130   0.0001075
    3   0.0001273   0.0019243
 Max gradient component =       7.055E-03
 RMS gradient           =       2.376E-03
 Gradient time:  CPU 51.74 s  wall 51.74 s
 Geometry Optimization Parameters
   NAtoms,    NIC,     NZ,  NCons,   NDum,   NFix, NCnnct, MaxDiis
       14      95       0       0       0       0       0       0


** GEOMETRY OPTIMIZATION IN DELOCALIZED INTERNAL COORDINATES **
   Searching for a Minimum

   Optimization Cycle:   1

                       Coordinates (Angstroms)
     ATOM                X               Y               Z
      1  H         2.8898368797   -1.0155051149   -0.0990118362
      2  C         1.8922766842   -0.5865292061   -0.0302145257
      3  C         1.7697262957    0.8632609947   -0.1258211282
      4  H         2.6679575985    1.4453082864   -0.3113995402
      5  C         0.5676571020    1.4594884054   -0.0211406157
      6  H         0.4396685102    2.5345203062   -0.1147935171
      7  C        -0.6435605006    0.6577343169    0.3489574006
      8  O        -1.8366387020    1.1865485258   -0.1676627869
      9  C        -0.5269942170   -0.8437071849    0.0554752033
     10  C         0.8203436783   -1.4115687965    0.0766865890
     11  H         0.9155135686   -2.4926960975    0.0444069908
     12  O        -1.5528634249   -1.4851457766   -0.1471253830
     13  H        -2.4126088102    0.4055636304   -0.2906106781
     14  H        -0.6610449873    0.6795158200    1.4660564007
   Point Group: c1    Number of degrees of freedom:    36


   Energy is   -382.769356396


 Attempting to Generate Delocalized Internal Coordinates

 36 Hessian modes will be used to form the next step
  Hessian Eigenvalues:
     0.008082    0.010219    0.015175    0.016772    0.017569    0.020112
     0.021815    0.022402    0.024894    0.046373    0.070268    0.079624
     0.158257    0.159075    0.159806    0.159945    0.160000    0.172028
     0.213229    0.220018    0.227308    0.249857    0.284354    0.316322
     0.318240    0.350375    0.352006    0.352443    0.353040    0.354785
     0.365406    0.450359    0.515705    0.517440    0.543305    0.924570

 Minimum Search - Taking Simple RFO Step
 Searching for Lamda that Minimizes Along All modes
 Value Taken    Lamda =  -0.00052614
 Step Taken.  Stepsize is  0.082018

                             Maximum     Tolerance    Cnvgd?
         Gradient           0.004953      0.000300      NO
         Displacement       0.035032      0.001200      NO
         Energy change     *********      0.000001      NO


 New Cartesian Coordinates Obtained by Inverse Iteration

 Displacement from previous Coordinates is:  0.109920
 ----------------------------------------------------------------
             Standard Nuclear Orientation (Angstroms)
    I     Atom           X                Y                Z
 ----------------------------------------------------------------
    1      H       2.8887963911    -1.0128145435    -0.0918406111
    2      C       1.8925164905    -0.5864380390    -0.0259666060
    3      C       1.7667069790     0.8607337905    -0.1282642074
    4      H       2.6605791023     1.4437642752    -0.3169693615
    5      C       0.5672867037     1.4542129517    -0.0221288930
    6      H       0.4375673645     2.5263634374    -0.1195600349
    7      C      -0.6404197853     0.6510299994     0.3454214145
    8      O      -1.8370196764     1.1915543013    -0.1564242665
    9      C      -0.5222733213    -0.8494025094     0.0584607573
   10      C       0.8249475130    -1.4120577408     0.0812951011
   11      H       0.9235339636    -2.4906113413     0.0522362158
   12      O      -1.5385150351    -1.4897018831    -0.1674718817
   13      H      -2.4389679525     0.4387691209    -0.2843756593
   14      H      -0.6554690619     0.6713862897     1.4593906060
 ----------------------------------------------------------------
 Molecular Point Group                 C1    NOp =  1
 Largest Abelian Subgroup              C1    NOp =  1
 Nuclear Repulsion Energy =   349.8817055946 hartrees
 There are       29 alpha and       29 beta electrons
 Applying Cartesian multipole field
    Component          Value
    ---------          -----
     (2,0,0)        1.00000E-11
     (0,2,0)        2.00000E-11
     (0,0,2)       -3.00000E-11
 Nucleus-field energy     =     0.0000000098 hartrees
 Requested basis set is 6-311++G(d,p)
 There are 78 shells and 218 basis functions
 A cutoff of  1.0D-11 yielded   2880 shell pairs
 There are     23038 function pairs (     24788 Cartesian)
 Smallest overlap matrix eigenvalue = 3.29E-06
 Guess MOs from SCF MO coefficient file
 Reading MOs from coefficient file
 Reading MOs from coefficient file
 A restricted hybrid HF-DFT SCF calculation will be
 performed using Pulay DIIS extrapolation
 Exchange:     0.2000 Hartree-Fock + 0.0800 Slater + 0.7200 B88
 Correlation:  0.1900 VWN1RPA + 0.8100 LYP
 Using SG-1 standard quadrature grid
 SCF converges when DIIS error is below 1.0E-08
 Geometry optimization detected.  Setting ReadMinima to 0
 Setting SaveMinima to 0
 ---------------------------------------
  Cycle       Energy         DIIS Error
 ---------------------------------------
    1    -382.7825247703      4.80E-04
    2    -382.7695478290      8.55E-05
    3    -382.7695082767      1.30E-04
    4    -382.7695862312      3.40E-05
    5    -382.7695904764      1.14E-05
    6    -382.7695909498      4.00E-06
    7    -382.7695909398      1.29E-06
    8    -382.7695910678      4.60E-07
    9    -382.7695911058      1.18E-07
   10    -382.7695911074      3.50E-08
   11    -382.7695911105      1.15E-08
   12    -382.7695911120      4.81E-09 Convergence criterion met
 ---------------------------------------
 SCF time:  CPU 139.76 s  wall 139.88 s
 SCF   energy in the final basis set = -382.7695911120
 Total energy in the final basis set = -382.7695911120

 --------------------------------------------------------------

                    Orbital Energies (a.u.)
 --------------------------------------------------------------

 Alpha MOs
 -- Occupied --
-19.136 -19.131 -10.276 -10.253 -10.222 -10.210 -10.203 -10.201
 -1.072  -1.035  -0.870  -0.780  -0.743  -0.639  -0.617  -0.548
 -0.523  -0.508  -0.491  -0.461  -0.454  -0.413  -0.405  -0.401
 -0.362  -0.354  -0.302  -0.277  -0.260
 -- Virtual --
 -0.100  -0.018  -0.011   0.003   0.006   0.022   0.030   0.037
  0.056   0.060   0.069   0.077   0.083   0.092   0.097   0.106
  0.114   0.116   0.122   0.125   0.126   0.130   0.132   0.140
  0.142   0.144   0.154   0.172   0.175   0.188   0.198   0.203
  0.205   0.212   0.225   0.236   0.242   0.259   0.271   0.293
  0.296   0.301   0.304   0.312   0.315   0.322   0.338   0.339
  0.352   0.365   0.387   0.424   0.435   0.460   0.463   0.490
  0.519   0.523   0.533   0.538   0.552   0.560   0.573   0.582
  0.598   0.604   0.613   0.647   0.651   0.669   0.714   0.727
  0.733   0.739   0.775   0.801   0.805   0.837   0.844   0.850
  0.875   0.881   0.938   0.980   1.025   1.050   1.065   1.079
  1.118   1.157   1.167   1.196   1.207   1.213   1.239   1.276
  1.318   1.388   1.420   1.451   1.490   1.499   1.507   1.532
  1.557   1.592   1.603   1.612   1.630   1.649   1.677   1.703
  1.713   1.731   1.761   1.792   1.817   1.833   1.879   1.900
  1.912   1.930   1.971   2.008   2.036   2.056   2.070   2.100
  2.119   2.209   2.245   2.311   2.385   2.407   2.465   2.478
  2.520   2.550   2.603   2.650   2.678   2.700   2.706   2.715
  2.739   2.757   2.763   2.793   2.842   2.867   2.894   2.914
  2.941   2.976   3.001   3.115   3.149   3.170   3.220   3.320
  3.345   3.361   3.441   3.468   3.506   3.552   3.686   3.828
  3.876   3.989   3.996   4.081   4.127   4.184   4.624   5.048
  5.083   5.197   5.441   5.645   5.743  23.623  23.790  23.803
 23.875  24.161  24.205  49.926  49.981
 --------------------------------------------------------------

          Ground-State Mulliken Net Atomic Charges

     Atom                 Charge (a.u.)
  ----------------------------------------
      1 H                     0.188154
      2 C                    -0.093084
      3 C                    -0.398965
      4 H                     0.175715
      5 C                     0.359638
      6 H                     0.221746
      7 C                    -0.570875
      8 O                    -0.218071
      9 C                     0.027879
     10 C                    -0.053297
     11 H                     0.206421
     12 O                    -0.310298
     13 H                     0.267924
     14 H                     0.197115
  ----------------------------------------
  Sum of atomic charges =     0.000000

 -----------------------------------------------------------------
                    Cartesian Multipole Moments
 -----------------------------------------------------------------
    Charge (ESU x 10^10)
                 0.0000
    Dipole Moment (Debye)
         X       3.5152      Y       0.5425      Z       0.8138
       Tot       3.6487
    Quadrupole Moments (Debye-Ang)
        XX     -45.3114     XY      -1.1396     YY     -48.8939
        XZ      -1.5857     YZ      -0.0030     ZZ     -48.0324
    Octopole Moments (Debye-Ang^2)
       XXX       1.5632    XXY      -0.4566    XYY      14.8292
       YYY       3.5296    XXZ      -2.9896    XYZ      -0.5031
       YYZ       0.7600    XZZ      -8.2659    YZZ      -0.1269
       ZZZ       0.9478
    Hexadecapole Moments (Debye-Ang^3)
      XXXX    -531.4600   XXXY      -2.3498   XXYY    -191.9106
      XYYY      -4.5464   YYYY    -421.7939   XXXZ       0.2675
      XXYZ      -3.1299   XYYZ      -4.8433   YYYZ      -3.4560
      XXZZ    -116.7523   XYZZ       0.6837   YYZZ     -90.4074
      XZZZ      -0.4902   YZZZ       2.3632   ZZZZ     -68.4474
 -----------------------------------------------------------------
 Calculating analytic gradient of the SCF energy
 Gradient of SCF Energy
            1           2           3           4           5           6
    1  -0.0000461  -0.0001973  -0.0001386  -0.0000345   0.0006644   0.0000966
    2   0.0000325   0.0003684   0.0001126  -0.0000731  -0.0003145   0.0000254
    3   0.0001163   0.0001295  -0.0001859  -0.0000537   0.0002878   0.0000372
            7           8           9          10          11          12
    1  -0.0002809   0.0002531   0.0034451  -0.0009089   0.0000709  -0.0015294
    2   0.0008784   0.0009493  -0.0005242  -0.0002605   0.0000645  -0.0000868
    3  -0.0009553   0.0000964   0.0031145  -0.0009086  -0.0001126  -0.0011997
           13          14
    1  -0.0015553   0.0001609
    2  -0.0011748   0.0000028
    3  -0.0002244  -0.0001414
 Max gradient component =       3.445E-03
 RMS gradient           =       9.119E-04
 Gradient time:  CPU 51.70 s  wall 51.69 s
 Geometry Optimization Parameters
   NAtoms,    NIC,     NZ,  NCons,   NDum,   NFix, NCnnct, MaxDiis
       14      95       0       0       0       0       0       0

 Cartesian Hessian Update
 Hessian Updated using BFGS Update


** GEOMETRY OPTIMIZATION IN DELOCALIZED INTERNAL COORDINATES **
   Searching for a Minimum

   Optimization Cycle:   2

                       Coordinates (Angstroms)
     ATOM                X               Y               Z
      1  H         2.8887963911   -1.0128145435   -0.0918406111
      2  C         1.8925164905   -0.5864380390   -0.0259666060
      3  C         1.7667069790    0.8607337905   -0.1282642074
      4  H         2.6605791023    1.4437642752   -0.3169693615
      5  C         0.5672867037    1.4542129517   -0.0221288930
      6  H         0.4375673645    2.5263634374   -0.1195600349
      7  C        -0.6404197853    0.6510299994    0.3454214145
      8  O        -1.8370196764    1.1915543013   -0.1564242665
      9  C        -0.5222733213   -0.8494025094    0.0584607573
     10  C         0.8249475130   -1.4120577408    0.0812951011
     11  H         0.9235339636   -2.4906113413    0.0522362158
     12  O        -1.5385150351   -1.4897018831   -0.1674718817
     13  H        -2.4389679525    0.4387691209   -0.2843756593
     14  H        -0.6554690619    0.6713862897    1.4593906060
   Point Group: c1    Number of degrees of freedom:    36


   Energy is   -382.769591112

 Hessian Updated using BFGS Update

 36 Hessian modes will be used to form the next step
  Hessian Eigenvalues:
     0.008574    0.011267    0.015263    0.017194    0.017388    0.020098
     0.021869    0.022399    0.024944    0.048514    0.069438    0.079624
     0.153600    0.158529    0.159659    0.159825    0.160990    0.174083
     0.213259    0.219879    0.231382    0.246660    0.283383    0.313926
     0.318963    0.347864    0.350975    0.352228    0.352844    0.357885
     0.370924    0.459315    0.474439    0.516398    0.550352    0.882037

 Minimum Search - Taking Simple RFO Step
 Searching for Lamda that Minimizes Along All modes
 Value Taken    Lamda =  -0.00016826
 Step Taken.  Stepsize is  0.102081

                             Maximum     Tolerance    Cnvgd?
         Gradient           0.001508      0.000300      NO
         Displacement       0.047248      0.001200      NO
         Energy change     -0.000235      0.000001      NO


 New Cartesian Coordinates Obtained by Inverse Iteration

 Displacement from previous Coordinates is:  0.076621
 ----------------------------------------------------------------
             Standard Nuclear Orientation (Angstroms)
    I     Atom           X                Y                Z
 ----------------------------------------------------------------
    1      H       2.8887642464    -1.0112328126    -0.0845758936
    2      C       1.8924175877    -0.5855789706    -0.0264521994
    3      C       1.7650355733     0.8609557739    -0.1317409179
    4      H       2.6574403556     1.4453349808    -0.3190976919
    5      C       0.5659237519     1.4528756355    -0.0230111872
    6      H       0.4340580828     2.5242045641    -0.1183465015
    7      C      -0.6388387517     0.6466578106     0.3424047424
    8      O      -1.8346156844     1.1986178728    -0.1474586342
    9      C      -0.5226032942    -0.8487694845     0.0375189705
   10      C       0.8252043976    -1.4101429119     0.0803085699
   11      H       0.9242310977    -2.4882420946     0.0633793284
   12      O      -1.5367227003    -1.4983458295    -0.1572414785
   13      H      -2.4402617677     0.4556807663    -0.2876598188
   14      H      -0.6507632195     0.6547728090     1.4557752850
 ----------------------------------------------------------------
 Molecular Point Group                 C1    NOp =  1
 Largest Abelian Subgroup              C1    NOp =  1
 Nuclear Repulsion Energy =   350.0201176457 hartrees
 There are       29 alpha and       29 beta electrons
 Applying Cartesian multipole field
    Component          Value
    ---------          -----
     (2,0,0)        1.00000E-11
     (0,2,0)        2.00000E-11
     (0,0,2)       -3.00000E-11
 Nucleus-field energy     =     0.0000000098 hartrees
 Requested basis set is 6-311++G(d,p)
 There are 78 shells and 218 basis functions
 A cutoff of  1.0D-11 yielded   2880 shell pairs
 There are     23038 function pairs (     24788 Cartesian)
 Smallest overlap matrix eigenvalue = 3.38E-06
 Guess MOs from SCF MO coefficient file
 Reading MOs from coefficient file
 Reading MOs from coefficient file
 A restricted hybrid HF-DFT SCF calculation will be
 performed using Pulay DIIS extrapolation
 Exchange:     0.2000 Hartree-Fock + 0.0800 Slater + 0.7200 B88
 Correlation:  0.1900 VWN1RPA + 0.8100 LYP
 Using SG-1 standard quadrature grid
 SCF converges when DIIS error is below 1.0E-08
 Geometry optimization detected.  Setting ReadMinima to 0
 Setting SaveMinima to 0
 ---------------------------------------
  Cycle       Energy         DIIS Error
 ---------------------------------------
    1    -382.7706084287      5.03E-04
    2    -382.7695394688      4.68E-05
    3    -382.7695334881      7.08E-05
    4    -382.7695551023      2.19E-05
    5    -382.7695570866      5.84E-06
    6    -382.7695572925      2.28E-06
    7    -382.7695574095      1.04E-06
    8    -382.7695573184      2.02E-07
    9    -382.7695573015      9.51E-08
   10    -382.7695573096      2.54E-08
   11    -382.7695573050      6.17E-09 Convergence criterion met
 ---------------------------------------
 SCF time:  CPU 129.50 s  wall 129.76 s
 SCF   energy in the final basis set = -382.7695573050
 Total energy in the final basis set = -382.7695573050

 --------------------------------------------------------------

                    Orbital Energies (a.u.)
 --------------------------------------------------------------

 Alpha MOs
 -- Occupied --
-19.137 -19.130 -10.276 -10.253 -10.221 -10.209 -10.203 -10.200
 -1.072  -1.036  -0.871  -0.780  -0.744  -0.639  -0.618  -0.549
 -0.523  -0.508  -0.491  -0.461  -0.454  -0.413  -0.405  -0.401
 -0.363  -0.354  -0.303  -0.277  -0.259
 -- Virtual --
 -0.099  -0.018  -0.011   0.003   0.007   0.022   0.030   0.037
  0.055   0.061   0.069   0.077   0.083   0.092   0.097   0.107
  0.114   0.116   0.122   0.125   0.126   0.130   0.132   0.140
  0.142   0.144   0.154   0.172   0.174   0.189   0.198   0.203
  0.205   0.212   0.226   0.236   0.242   0.260   0.272   0.293
  0.296   0.301   0.305   0.312   0.315   0.322   0.338   0.340
  0.352   0.366   0.387   0.424   0.434   0.458   0.462   0.489
  0.519   0.522   0.535   0.538   0.553   0.557   0.572   0.583
  0.599   0.604   0.612   0.648   0.652   0.666   0.715   0.727
  0.731   0.739   0.777   0.801   0.806   0.838   0.847   0.851
  0.879   0.881   0.939   0.980   1.029   1.052   1.063   1.084
  1.117   1.155   1.167   1.195   1.208   1.211   1.242   1.274
  1.319   1.389   1.420   1.453   1.492   1.501   1.509   1.532
  1.555   1.591   1.601   1.614   1.630   1.649   1.676   1.704
  1.716   1.729   1.762   1.795   1.818   1.834   1.879   1.902
  1.917   1.930   1.972   2.006   2.038   2.058   2.073   2.101
  2.121   2.209   2.245   2.317   2.386   2.407   2.467   2.478
  2.519   2.550   2.605   2.650   2.679   2.702   2.705   2.714
  2.741   2.758   2.764   2.795   2.842   2.869   2.895   2.916
  2.944   2.977   3.002   3.115   3.150   3.172   3.221   3.323
  3.344   3.366   3.442   3.470   3.509   3.556   3.692   3.828
  3.881   3.991   3.998   4.079   4.127   4.188   4.620   5.051
  5.080   5.194   5.442   5.652   5.746  23.627  23.792  23.804
 23.878  24.164  24.209  49.927  49.984
 --------------------------------------------------------------

          Ground-State Mulliken Net Atomic Charges

     Atom                 Charge (a.u.)
  ----------------------------------------
      1 H                     0.187818
      2 C                    -0.101353
      3 C                    -0.401947
      4 H                     0.175796
      5 C                     0.345521
      6 H                     0.222072
      7 C                    -0.557005
      8 O                    -0.220584
      9 C                     0.036898
     10 C                    -0.054023
     11 H                     0.207117
     12 O                    -0.308845
     13 H                     0.268458
     14 H                     0.200079
  ----------------------------------------
  Sum of atomic charges =    -0.000000

 -----------------------------------------------------------------
                    Cartesian Multipole Moments
 -----------------------------------------------------------------
    Charge (ESU x 10^10)
                -0.0000
    Dipole Moment (Debye)
         X       3.4904      Y       0.5593      Z       0.7625
       Tot       3.6162
    Quadrupole Moments (Debye-Ang)
        XX     -45.2724     XY      -1.1967     YY     -48.9908
        XZ      -1.4402     YZ      -0.0145     ZZ     -47.9769
    Octopole Moments (Debye-Ang^2)
       XXX       1.2964    XXY      -0.2727    XYY      14.8751
       YYY       3.6090    XXZ      -3.0735    XYZ      -0.5245
       YYZ       0.8170    XZZ      -8.3250    YZZ      -0.1230
       ZZZ       1.0810
    Hexadecapole Moments (Debye-Ang^3)
      XXXX    -530.2618   XXXY      -2.9019   XXYY    -191.9364
      XYYY      -4.5104   YYYY    -423.1865   XXXZ       1.1848
      XXYZ      -3.3266   XYYZ      -4.4180   YYYZ      -3.5484
      XXZZ    -116.4325   XYZZ       0.6818   YYZZ     -90.4193
      XZZZ      -0.0412   YZZZ       2.3786   ZZZZ     -67.9628
 -----------------------------------------------------------------
 Calculating analytic gradient of the SCF energy
 Gradient of SCF Energy
            1           2           3           4           5           6
    1  -0.0005367  -0.0005121  -0.0006519  -0.0004954   0.0005616   0.0001122
    2   0.0001231  -0.0000732   0.0001264  -0.0002560  -0.0004288  -0.0004578
    3  -0.0001878   0.0000807  -0.0001216   0.0001376   0.0001987   0.0001131
            7           8           9          10          11          12
    1   0.0002591  -0.0005933   0.0012126  -0.0006829   0.0000551   0.0010565
    2  -0.0004178  -0.0014714   0.0004520  -0.0002121   0.0005439   0.0002504
    3   0.0011910   0.0003570  -0.0047488   0.0014415   0.0000727   0.0020677
           13          14
    1   0.0003065  -0.0000912
    2   0.0012322   0.0005891
    3  -0.0002549  -0.0003468
 Max gradient component =       4.749E-03
 RMS gradient           =       9.905E-04
 Gradient time:  CPU 52.00 s  wall 52.00 s
 Geometry Optimization Parameters
   NAtoms,    NIC,     NZ,  NCons,   NDum,   NFix, NCnnct, MaxDiis
       14      95       0       0       0       0       0       0

 Cartesian Hessian Update
 Hessian Updated using BFGS Update


** GEOMETRY OPTIMIZATION IN DELOCALIZED INTERNAL COORDINATES **
   Searching for a Minimum

   Optimization Cycle:   3

                       Coordinates (Angstroms)
     ATOM                X               Y               Z
      1  H         2.8887642464   -1.0112328126   -0.0845758936
      2  C         1.8924175877   -0.5855789706   -0.0264521994
      3  C         1.7650355733    0.8609557739   -0.1317409179
      4  H         2.6574403556    1.4453349808   -0.3190976919
      5  C         0.5659237519    1.4528756355   -0.0230111872
      6  H         0.4340580828    2.5242045641   -0.1183465015
      7  C        -0.6388387517    0.6466578106    0.3424047424
      8  O        -1.8346156844    1.1986178728   -0.1474586342
      9  C        -0.5226032942   -0.8487694845    0.0375189705
     10  C         0.8252043976   -1.4101429119    0.0803085699
     11  H         0.9242310977   -2.4882420946    0.0633793284
     12  O        -1.5367227003   -1.4983458295   -0.1572414785
     13  H        -2.4402617677    0.4556807663   -0.2876598188
     14  H        -0.6507632195    0.6547728090    1.4557752850
   Point Group: c1    Number of degrees of freedom:    36


   Energy is   -382.769557305

 Hessian Updated using BFGS Update

 36 Hessian modes will be used to form the next step
  Hessian Eigenvalues:
     0.008551    0.014826    0.015654    0.017369    0.019856    0.021792
     0.022239    0.024206    0.034691    0.048933    0.069872    0.080889
     0.152560    0.158549    0.159672    0.159913    0.161195    0.167851
     0.211502    0.218842    0.222502    0.246499    0.283863    0.315346
     0.318668    0.348196    0.350865    0.352221    0.352824    0.356336
     0.370049    0.453173    0.483422    0.516250    0.548284    0.887177

 Minimum Search - Taking Simple RFO Step
 Searching for Lamda that Minimizes Along All modes
 Value Taken    Lamda =  -0.00016649
 Step Taken.  Stepsize is  0.063619

                             Maximum     Tolerance    Cnvgd?
         Gradient           0.001667      0.000300      NO
         Displacement       0.031163      0.001200      NO
         Energy change      0.000034      0.000001      NO


 New Cartesian Coordinates Obtained by Inverse Iteration

 Displacement from previous Coordinates is:  0.044867
 ----------------------------------------------------------------
             Standard Nuclear Orientation (Angstroms)
    I     Atom           X                Y                Z
 ----------------------------------------------------------------
    1      H       2.8894392736    -1.0120661717    -0.0872348291
    2      C       1.8927896282    -0.5858639011    -0.0257785634
    3      C       1.7660941385     0.8613307667    -0.1297560566
    4      H       2.6591034256     1.4454548679    -0.3191863147
    5      C       0.5658498174     1.4534499035    -0.0233831907
    6      H       0.4334425243     2.5250010921    -0.1224149769
    7      C      -0.6395284469     0.6483962254     0.3456671947
    8      O      -1.8337303989     1.1963907447    -0.1509030062
    9      C      -0.5253500806    -0.8493681072     0.0491527822
   10      C       0.8244901698    -1.4104783795     0.0810311071
   11      H       0.9230921711    -2.4891903258     0.0586182634
   12      O      -1.5390357453    -1.4941195435    -0.1677340937
   13      H      -2.4341772578     0.4466617893    -0.2839603755
   14      H      -0.6532095440     0.6611891483     1.4596846328
 ----------------------------------------------------------------
 Molecular Point Group                 C1    NOp =  1
 Largest Abelian Subgroup              C1    NOp =  1
 Nuclear Repulsion Energy =   349.9282469911 hartrees
 There are       29 alpha and       29 beta electrons
 Applying Cartesian multipole field
    Component          Value
    ---------          -----
     (2,0,0)        1.00000E-11
     (0,2,0)        2.00000E-11
     (0,0,2)       -3.00000E-11
 Nucleus-field energy     =     0.0000000098 hartrees
 Requested basis set is 6-311++G(d,p)
 There are 78 shells and 218 basis functions
 A cutoff of  1.0D-11 yielded   2880 shell pairs
 There are     23038 function pairs (     24788 Cartesian)
 Smallest overlap matrix eigenvalue = 3.35E-06
 Guess MOs from SCF MO coefficient file
 Reading MOs from coefficient file
 Reading MOs from coefficient file
 A restricted hybrid HF-DFT SCF calculation will be
 performed using Pulay DIIS extrapolation
 Exchange:     0.2000 Hartree-Fock + 0.0800 Slater + 0.7200 B88
 Correlation:  0.1900 VWN1RPA + 0.8100 LYP
 Using SG-1 standard quadrature grid
 SCF converges when DIIS error is below 1.0E-08
 Geometry optimization detected.  Setting ReadMinima to 0
 Setting SaveMinima to 0
 ---------------------------------------
  Cycle       Energy         DIIS Error
 ---------------------------------------
    1    -382.7671856382      3.28E-04
    2    -382.7696325645      2.53E-05
    3    -382.7696374995      1.55E-05
    4    -382.7696383256      7.79E-06
    5    -382.7696387805      3.98E-06
    6    -382.7696386563      1.49E-06
    7    -382.7696386749      4.74E-07
    8    -382.7696386724      1.33E-07
    9    -382.7696386859      3.71E-08
   10    -382.7696386850      1.32E-08
   11    -382.7696386837      3.82E-09 Convergence criterion met
 ---------------------------------------
 SCF time:  CPU 126.71 s  wall 126.84 s
 SCF   energy in the final basis set = -382.7696386837
 Total energy in the final basis set = -382.7696386837

 --------------------------------------------------------------

                    Orbital Energies (a.u.)
 --------------------------------------------------------------

 Alpha MOs
 -- Occupied --
-19.136 -19.131 -10.276 -10.253 -10.222 -10.210 -10.203 -10.201
 -1.073  -1.036  -0.870  -0.779  -0.743  -0.639  -0.618  -0.548
 -0.523  -0.508  -0.491  -0.460  -0.455  -0.413  -0.405  -0.401
 -0.363  -0.354  -0.303  -0.277  -0.260
 -- Virtual --
 -0.099  -0.018  -0.011   0.003   0.007   0.022   0.030   0.037
  0.056   0.060   0.069   0.077   0.083   0.092   0.097   0.106
  0.114   0.116   0.122   0.125   0.126   0.130   0.132   0.140
  0.142   0.144   0.154   0.172   0.175   0.188   0.199   0.203
  0.205   0.212   0.226   0.236   0.242   0.260   0.271   0.293
  0.296   0.301   0.304   0.312   0.315   0.322   0.338   0.340
  0.352   0.365   0.387   0.424   0.434   0.459   0.462   0.489
  0.519   0.523   0.534   0.538   0.553   0.558   0.572   0.583
  0.599   0.604   0.613   0.647   0.651   0.668   0.714   0.727
  0.732   0.739   0.776   0.801   0.805   0.837   0.845   0.850
  0.876   0.881   0.938   0.979   1.028   1.051   1.064   1.081
  1.118   1.156   1.167   1.195   1.207   1.212   1.239   1.275
  1.318   1.388   1.419   1.452   1.491   1.499   1.508   1.532
  1.556   1.592   1.602   1.612   1.630   1.648   1.676   1.704
  1.714   1.730   1.762   1.793   1.817   1.832   1.879   1.900
  1.914   1.930   1.972   2.007   2.037   2.056   2.072   2.102
  2.121   2.209   2.244   2.313   2.385   2.407   2.465   2.477
  2.519   2.550   2.603   2.650   2.678   2.701   2.706   2.714
  2.740   2.757   2.763   2.793   2.841   2.868   2.894   2.915
  2.942   2.975   3.001   3.116   3.149   3.171   3.219   3.322
  3.345   3.365   3.440   3.468   3.507   3.553   3.689   3.828
  3.878   3.990   3.997   4.080   4.127   4.185   4.622   5.049
  5.082   5.196   5.445   5.649   5.744  23.625  23.791  23.803
 23.875  24.161  24.205  49.927  49.982
 --------------------------------------------------------------

          Ground-State Mulliken Net Atomic Charges

     Atom                 Charge (a.u.)
  ----------------------------------------
      1 H                     0.188071
      2 C                    -0.101826
      3 C                    -0.396666
      4 H                     0.175762
      5 C                     0.348913
      6 H                     0.222120
      7 C                    -0.559965
      8 O                    -0.217930
      9 C                     0.027237
     10 C                    -0.049402
     11 H                     0.206946
     12 O                    -0.308744
     13 H                     0.267427
     14 H                     0.198057
  ----------------------------------------
  Sum of atomic charges =     0.000000

 -----------------------------------------------------------------
                    Cartesian Multipole Moments
 -----------------------------------------------------------------
    Charge (ESU x 10^10)
                -0.0000
    Dipole Moment (Debye)
         X       3.4986      Y       0.5457      Z       0.7980
       Tot       3.6297
    Quadrupole Moments (Debye-Ang)
        XX     -45.3222     XY      -1.1534     YY     -48.9425
        XZ      -1.5414     YZ      -0.0394     ZZ     -48.0144
    Octopole Moments (Debye-Ang^2)
       XXX       1.6134    XXY      -0.3870    XYY      14.8146
       YYY       3.5546    XXZ      -2.9660    XYZ      -0.4905
       YYZ       0.7938    XZZ      -8.2943    YZZ      -0.1224
       ZZZ       1.0325
    Hexadecapole Moments (Debye-Ang^3)
      XXXX    -531.2579   XXXY      -2.7060   XXYY    -191.9033
      XYYY      -4.5965   YYYY    -422.5462   XXXZ       0.5088
      XXYZ      -3.3234   XYYZ      -4.7002   YYYZ      -3.7318
      XXZZ    -116.6183   XYZZ       0.6471   YYZZ     -90.4608
      XZZZ      -0.3416   YZZZ       2.2716   ZZZZ     -68.3427
 -----------------------------------------------------------------
 Calculating analytic gradient of the SCF energy
 Gradient of SCF Energy
            1           2           3           4           5           6
    1  -0.0000211   0.0000953  -0.0000635  -0.0000614  -0.0001931   0.0000797
    2   0.0000430   0.0001216  -0.0000953  -0.0000172   0.0000882  -0.0000247
    3   0.0000064  -0.0000518  -0.0000017   0.0000304  -0.0001250  -0.0000074
            7           8           9          10          11          12
    1  -0.0001918   0.0000308   0.0003591  -0.0003915   0.0000232  -0.0000899
    2  -0.0000594  -0.0002957  -0.0000328  -0.0000377   0.0001002  -0.0001544
    3  -0.0000187   0.0000387   0.0000881  -0.0000472   0.0000348   0.0000132
           13          14
    1   0.0005055  -0.0000814
    2   0.0002675   0.0000967
    3   0.0001489  -0.0001086
 Max gradient component =       5.055E-04
 RMS gradient           =       1.513E-04
 Gradient time:  CPU 51.74 s  wall 51.74 s
 Geometry Optimization Parameters
   NAtoms,    NIC,     NZ,  NCons,   NDum,   NFix, NCnnct, MaxDiis
       14      95       0       0       0       0       0       0

 Cartesian Hessian Update
 Hessian Updated using BFGS Update


** GEOMETRY OPTIMIZATION IN DELOCALIZED INTERNAL COORDINATES **
   Searching for a Minimum

   Optimization Cycle:   4

                       Coordinates (Angstroms)
     ATOM                X               Y               Z
      1  H         2.8894392736   -1.0120661717   -0.0872348291
      2  C         1.8927896282   -0.5858639011   -0.0257785634
      3  C         1.7660941385    0.8613307667   -0.1297560566
      4  H         2.6591034256    1.4454548679   -0.3191863147
      5  C         0.5658498174    1.4534499035   -0.0233831907
      6  H         0.4334425243    2.5250010921   -0.1224149769
      7  C        -0.6395284469    0.6483962254    0.3456671947
      8  O        -1.8337303989    1.1963907447   -0.1509030062
      9  C        -0.5253500806   -0.8493681072    0.0491527822
     10  C         0.8244901698   -1.4104783795    0.0810311071
     11  H         0.9230921711   -2.4891903258    0.0586182634
     12  O        -1.5390357453   -1.4941195435   -0.1677340937
     13  H        -2.4341772578    0.4466617893   -0.2839603755
     14  H        -0.6532095440    0.6611891483    1.4596846328
   Point Group: c1    Number of degrees of freedom:    36


   Energy is   -382.769638684

 Hessian Updated using BFGS Update

 36 Hessian modes will be used to form the next step
  Hessian Eigenvalues:
     0.008498    0.014892    0.015679    0.017355    0.019809    0.021810
     0.022282    0.024080    0.035813    0.048762    0.069491    0.080368
     0.152617    0.158550    0.159642    0.159902    0.161109    0.173685
     0.212613    0.219106    0.222584    0.245727    0.284159    0.314571
     0.318569    0.348275    0.350815    0.352223    0.352838    0.353558
     0.365091    0.453435    0.477256    0.517633    0.548250    0.890638

 Minimum Search - Taking Simple RFO Step
 Searching for Lamda that Minimizes Along All modes
 Value Taken    Lamda =  -0.00000413
 Step Taken.  Stepsize is  0.009139

                             Maximum     Tolerance    Cnvgd?
         Gradient           0.000463      0.000300      NO
         Displacement       0.004388      0.001200      NO
         Energy change     -0.000081      0.000001      NO


 New Cartesian Coordinates Obtained by Inverse Iteration

 Displacement from previous Coordinates is:  0.011393
 ----------------------------------------------------------------
             Standard Nuclear Orientation (Angstroms)
    I     Atom           X                Y                Z
 ----------------------------------------------------------------
    1      H       2.8900013512    -1.0123461677    -0.0859171586
    2      C       1.8933397152    -0.5859242367    -0.0247441870
    3      C       1.7665911443     0.8613765903    -0.1299319269
    4      H       2.6595284320     1.4453942601    -0.3207536707
    5      C       0.5661403038     1.4533494325    -0.0233033353
    6      H       0.4329803365     2.5247969489    -0.1233045028
    7      C      -0.6395810772     0.6483833026     0.3457631080
    8      O      -1.8348804052     1.1964860687    -0.1497184479
    9      C      -0.5252226705    -0.8490179002     0.0481477272
   10      C       0.8249819114    -1.4104364146     0.0817914483
   11      H       0.9233844246    -2.4893369782     0.0594277222
   12      O      -1.5388729009    -1.4931548378    -0.1704722085
   13      H      -2.4372231924     0.4475589626    -0.2831983436
   14      H      -0.6518976974     0.6596590786     1.4600163488
 ----------------------------------------------------------------
 Molecular Point Group                 C1    NOp =  1
 Largest Abelian Subgroup              C1    NOp =  1
 Nuclear Repulsion Energy =   349.8817098995 hartrees
 There are       29 alpha and       29 beta electrons
 Applying Cartesian multipole field
    Component          Value
    ---------          -----
     (2,0,0)        1.00000E-11
     (0,2,0)        2.00000E-11
     (0,0,2)       -3.00000E-11
 Nucleus-field energy     =     0.0000000098 hartrees
 Requested basis set is 6-311++G(d,p)
 There are 78 shells and 218 basis functions
 A cutoff of  1.0D-11 yielded   2880 shell pairs
 There are     23038 function pairs (     24788 Cartesian)
 Smallest overlap matrix eigenvalue = 3.36E-06
 Guess MOs from SCF MO coefficient file
 Reading MOs from coefficient file
 Reading MOs from coefficient file
 A restricted hybrid HF-DFT SCF calculation will be
 performed using Pulay DIIS extrapolation
 Exchange:     0.2000 Hartree-Fock + 0.0800 Slater + 0.7200 B88
 Correlation:  0.1900 VWN1RPA + 0.8100 LYP
 Using SG-1 standard quadrature grid
 SCF converges when DIIS error is below 1.0E-08
 Geometry optimization detected.  Setting ReadMinima to 0
 Setting SaveMinima to 0
 ---------------------------------------
  Cycle       Energy         DIIS Error
 ---------------------------------------
    1    -382.7683624975      4.22E-05
    2    -382.7696402626      6.14E-06
    3    -382.7696402969      8.06E-06
    4    -382.7696403973      2.05E-06
    5    -382.7696403201      1.04E-06
    6    -382.7696403807      2.92E-07
    7    -382.7696404464      9.47E-08
    8    -382.7696404305      1.75E-08
    9    -382.7696404328      1.09E-08
   10    -382.7696404329      2.71E-09 Convergence criterion met
 ---------------------------------------
 SCF time:  CPU 112.28 s  wall 112.56 s
 SCF   energy in the final basis set = -382.7696404329
 Total energy in the final basis set = -382.7696404329

 --------------------------------------------------------------

                    Orbital Energies (a.u.)
 --------------------------------------------------------------

 Alpha MOs
 -- Occupied --
-19.137 -19.131 -10.276 -10.253 -10.222 -10.210 -10.203 -10.201
 -1.073  -1.036  -0.870  -0.779  -0.743  -0.639  -0.617  -0.548
 -0.523  -0.508  -0.491  -0.460  -0.455  -0.413  -0.405  -0.401
 -0.363  -0.354  -0.303  -0.277  -0.260
 -- Virtual --
 -0.099  -0.018  -0.011   0.003   0.007   0.022   0.030   0.037
  0.056   0.060   0.069   0.077   0.083   0.092   0.097   0.106
  0.114   0.116   0.122   0.125   0.126   0.130   0.132   0.140
  0.142   0.144   0.154   0.172   0.175   0.188   0.198   0.203
  0.205   0.212   0.226   0.236   0.242   0.260   0.271   0.293
  0.296   0.301   0.304   0.312   0.315   0.322   0.338   0.340
  0.352   0.365   0.386   0.424   0.434   0.459   0.462   0.489
  0.519   0.522   0.534   0.538   0.553   0.558   0.572   0.583
  0.599   0.604   0.612   0.647   0.651   0.667   0.714   0.727
  0.732   0.739   0.776   0.801   0.805   0.837   0.845   0.850
  0.876   0.881   0.938   0.979   1.028   1.051   1.064   1.082
  1.118   1.156   1.167   1.195   1.207   1.212   1.239   1.275
  1.318   1.388   1.419   1.452   1.490   1.499   1.508   1.532
  1.556   1.592   1.602   1.612   1.630   1.648   1.676   1.703
  1.714   1.730   1.761   1.793   1.817   1.832   1.879   1.900
  1.914   1.930   1.972   2.007   2.037   2.056   2.071   2.101
  2.120   2.209   2.244   2.314   2.384   2.406   2.465   2.477
  2.519   2.550   2.603   2.650   2.678   2.701   2.705   2.714
  2.739   2.756   2.763   2.793   2.841   2.868   2.894   2.915
  2.942   2.975   3.001   3.115   3.148   3.171   3.218   3.322
  3.345   3.364   3.439   3.467   3.506   3.553   3.688   3.827
  3.878   3.989   3.996   4.079   4.127   4.185   4.621   5.049
  5.081   5.195   5.443   5.648   5.744  23.624  23.791  23.803
 23.874  24.161  24.204  49.927  49.982
 --------------------------------------------------------------

          Ground-State Mulliken Net Atomic Charges

     Atom                 Charge (a.u.)
  ----------------------------------------
      1 H                     0.188009
      2 C                    -0.101718
      3 C                    -0.396956
      4 H                     0.175834
      5 C                     0.349024
      6 H                     0.222246
      7 C                    -0.560340
      8 O                    -0.218616
      9 C                     0.028683
     10 C                    -0.050072
     11 H                     0.206967
     12 O                    -0.308921
     13 H                     0.267707
     14 H                     0.198153
  ----------------------------------------
  Sum of atomic charges =     0.000000

 -----------------------------------------------------------------
                    Cartesian Multipole Moments
 -----------------------------------------------------------------
    Charge (ESU x 10^10)
                 0.0000
    Dipole Moment (Debye)
         X       3.4947      Y       0.5433      Z       0.7991
       Tot       3.6258
    Quadrupole Moments (Debye-Ang)
        XX     -45.3046     XY      -1.1491     YY     -48.9463
        XZ      -1.5472     YZ      -0.0558     ZZ     -48.0194
    Octopole Moments (Debye-Ang^2)
       XXX       1.5233    XXY      -0.4010    XYY      14.8071
       YYY       3.5027    XXZ      -2.9670    XYZ      -0.4757
       YYZ       0.7957    XZZ      -8.2915    YZZ      -0.1244
       ZZZ       1.0388
    Hexadecapole Moments (Debye-Ang^3)
      XXXX    -531.2907   XXXY      -2.6308   XXYY    -191.9535
      XYYY      -4.4917   YYYY    -422.4681   XXXZ       0.4150
      XXYZ      -3.4094   XYYZ      -4.7458   YYYZ      -3.8445
      XXZZ    -116.7033   XYZZ       0.6788   YYZZ     -90.4616
      XZZZ      -0.4265   YZZZ       2.2153   ZZZZ     -68.3787
 -----------------------------------------------------------------
 Calculating analytic gradient of the SCF energy
 Gradient of SCF Energy
            1           2           3           4           5           6
    1   0.0000191   0.0000596   0.0000602   0.0000241  -0.0000455   0.0000074
    2   0.0000029   0.0000581  -0.0000495   0.0000138  -0.0000004   0.0000125
    3  -0.0000214   0.0000411  -0.0000506  -0.0000350   0.0000224  -0.0000180
            7           8           9          10          11          12
    1   0.0000405  -0.0000552   0.0003073  -0.0001345   0.0000230  -0.0001784
    2   0.0000660  -0.0000550   0.0000033   0.0000043  -0.0000149  -0.0000269
    3   0.0000173  -0.0000447   0.0000518   0.0000158   0.0000135   0.0000102
           13          14
    1  -0.0001502   0.0000226
    2  -0.0000387   0.0000246
    3  -0.0000168   0.0000143
 Max gradient component =       3.073E-04
 RMS gradient           =       7.110E-05
 Gradient time:  CPU 51.68 s  wall 51.67 s
 Geometry Optimization Parameters
   NAtoms,    NIC,     NZ,  NCons,   NDum,   NFix, NCnnct, MaxDiis
       14      95       0       0       0       0       0       0

 Cartesian Hessian Update
 Hessian Updated using BFGS Update


** GEOMETRY OPTIMIZATION IN DELOCALIZED INTERNAL COORDINATES **
   Searching for a Minimum

   Optimization Cycle:   5

                       Coordinates (Angstroms)
     ATOM                X               Y               Z
      1  H         2.8900013512   -1.0123461677   -0.0859171586
      2  C         1.8933397152   -0.5859242367   -0.0247441870
      3  C         1.7665911443    0.8613765903   -0.1299319269
      4  H         2.6595284320    1.4453942601   -0.3207536707
      5  C         0.5661403038    1.4533494325   -0.0233033353
      6  H         0.4329803365    2.5247969489   -0.1233045028
      7  C        -0.6395810772    0.6483833026    0.3457631080
      8  O        -1.8348804052    1.1964860687   -0.1497184479
      9  C        -0.5252226705   -0.8490179002    0.0481477272
     10  C         0.8249819114   -1.4104364146    0.0817914483
     11  H         0.9233844246   -2.4893369782    0.0594277222
     12  O        -1.5388729009   -1.4931548378   -0.1704722085
     13  H        -2.4372231924    0.4475589626   -0.2831983436
     14  H        -0.6518976974    0.6596590786    1.4600163488
   Point Group: c1    Number of degrees of freedom:    36


   Energy is   -382.769640433

 Hessian Updated using BFGS Update

 36 Hessian modes will be used to form the next step
  Hessian Eigenvalues:
     0.007655    0.014922    0.015604    0.017157    0.019952    0.021878
     0.022379    0.024230    0.035493    0.048823    0.070458    0.079940
     0.148719    0.158534    0.159509    0.159925    0.161210    0.192212
     0.217986    0.219925    0.228182    0.257829    0.285220    0.317499
     0.318570    0.340774    0.350691    0.351932    0.352841    0.354148
     0.362251    0.473574    0.513079    0.515270    0.557362    0.882049

 Minimum Search - Taking Simple RFO Step
 Searching for Lamda that Minimizes Along All modes
 Value Taken    Lamda =   0.00000000
 Step Taken.  Stepsize is  0.004030

                             Maximum     Tolerance    Cnvgd?
         Gradient           0.000201      0.000300     YES
         Displacement       0.001913      0.001200      NO
         Energy change     -0.000002      0.000001      NO


 New Cartesian Coordinates Obtained by Inverse Iteration

 Displacement from previous Coordinates is:  0.004912
 ----------------------------------------------------------------
             Standard Nuclear Orientation (Angstroms)
    I     Atom           X                Y                Z
 ----------------------------------------------------------------
    1      H       2.8899409096    -1.0122645974    -0.0850972345
    2      C       1.8932442214    -0.5858931617    -0.0246101765
    3      C       1.7664289431     0.8614147019    -0.1300844307
    4      H       2.6592408957     1.4454716913    -0.3211485784
    5      C       0.5660027368     1.4532581523    -0.0235272762
    6      H       0.4324991161     2.5246076563    -0.1239093401
    7      C      -0.6394922338     0.6481959446     0.3458143387
    8      O      -1.8346798172     1.1970948109    -0.1487851616
    9      C      -0.5254054275    -0.8490605731     0.0475820363
   10      C       0.8249824757    -1.4104069199     0.0818596533
   11      H       0.9233900837    -2.4893003504     0.0600129721
   12      O      -1.5386705289    -1.4933690233    -0.1715729045
   13      H      -2.4368018351     0.4482145485    -0.2827897498
   14      H      -0.6514098644     0.6588252290     1.4600584251
 ----------------------------------------------------------------
 Molecular Point Group                 C1    NOp =  1
 Largest Abelian Subgroup              C1    NOp =  1
 Nuclear Repulsion Energy =   349.8894449064 hartrees
 There are       29 alpha and       29 beta electrons
 Applying Cartesian multipole field
    Component          Value
    ---------          -----
     (2,0,0)        1.00000E-11
     (0,2,0)        2.00000E-11
     (0,0,2)       -3.00000E-11
 Nucleus-field energy     =     0.0000000098 hartrees
 Requested basis set is 6-311++G(d,p)
 There are 78 shells and 218 basis functions
 A cutoff of  1.0D-11 yielded   2880 shell pairs
 There are     23038 function pairs (     24788 Cartesian)
 Smallest overlap matrix eigenvalue = 3.36E-06
 Guess MOs from SCF MO coefficient file
 Reading MOs from coefficient file
 Reading MOs from coefficient file
 A restricted hybrid HF-DFT SCF calculation will be
 performed using Pulay DIIS extrapolation
 Exchange:     0.2000 Hartree-Fock + 0.0800 Slater + 0.7200 B88
 Correlation:  0.1900 VWN1RPA + 0.8100 LYP
 Using SG-1 standard quadrature grid
 SCF converges when DIIS error is below 1.0E-08
 Geometry optimization detected.  Setting ReadMinima to 0
 Setting SaveMinima to 0
 ---------------------------------------
  Cycle       Energy         DIIS Error
 ---------------------------------------
    1    -382.7696936236      1.80E-05
    2    -382.7696407888      3.03E-06
    3    -382.7696407541      6.38E-06
    4    -382.7696407870      6.80E-07
    5    -382.7696408539      3.53E-07
    6    -382.7696408399      7.97E-08
    7    -382.7696408458      3.21E-08
    8    -382.7696408431      5.90E-09 Convergence criterion met
 ---------------------------------------
 SCF time:  CPU 91.78 s  wall 91.97 s
 SCF   energy in the final basis set = -382.7696408431
 Total energy in the final basis set = -382.7696408431

 --------------------------------------------------------------

                    Orbital Energies (a.u.)
 --------------------------------------------------------------

 Alpha MOs
 -- Occupied --
-19.137 -19.131 -10.276 -10.253 -10.221 -10.210 -10.203 -10.201
 -1.073  -1.036  -0.870  -0.779  -0.743  -0.639  -0.618  -0.548
 -0.523  -0.508  -0.491  -0.460  -0.455  -0.413  -0.405  -0.401
 -0.363  -0.354  -0.303  -0.277  -0.260
 -- Virtual --
 -0.099  -0.018  -0.011   0.003   0.007   0.022   0.030   0.037
  0.056   0.060   0.069   0.077   0.083   0.092   0.097   0.106
  0.114   0.116   0.122   0.125   0.126   0.130   0.132   0.140
  0.142   0.144   0.154   0.172   0.175   0.188   0.198   0.203
  0.205   0.212   0.226   0.236   0.242   0.260   0.271   0.293
  0.296   0.301   0.304   0.312   0.315   0.322   0.338   0.340
  0.352   0.365   0.386   0.424   0.434   0.459   0.462   0.489
  0.519   0.522   0.534   0.538   0.553   0.558   0.572   0.583
  0.599   0.604   0.612   0.647   0.651   0.667   0.714   0.727
  0.731   0.739   0.776   0.801   0.805   0.837   0.845   0.850
  0.876   0.881   0.938   0.979   1.028   1.051   1.064   1.082
  1.118   1.156   1.167   1.195   1.207   1.212   1.239   1.275
  1.318   1.388   1.419   1.452   1.490   1.499   1.508   1.532
  1.557   1.592   1.602   1.612   1.630   1.648   1.676   1.703
  1.714   1.730   1.761   1.793   1.817   1.832   1.879   1.900
  1.914   1.930   1.972   2.007   2.037   2.055   2.072   2.101
  2.120   2.209   2.244   2.314   2.384   2.406   2.465   2.476
  2.519   2.550   2.603   2.650   2.678   2.701   2.705   2.714
  2.739   2.756   2.763   2.793   2.841   2.868   2.894   2.915
  2.942   2.975   3.001   3.115   3.148   3.171   3.218   3.322
  3.345   3.364   3.439   3.467   3.507   3.553   3.689   3.827
  3.878   3.989   3.996   4.079   4.127   4.185   4.621   5.049
  5.081   5.195   5.444   5.648   5.744  23.624  23.791  23.803
 23.874  24.161  24.205  49.927  49.982
 --------------------------------------------------------------

          Ground-State Mulliken Net Atomic Charges

     Atom                 Charge (a.u.)
  ----------------------------------------
      1 H                     0.187985
      2 C                    -0.102331
      3 C                    -0.396757
      4 H                     0.175819
      5 C                     0.348490
      6 H                     0.222283
      7 C                    -0.559780
      8 O                    -0.218558
      9 C                     0.028601
     10 C                    -0.049723
     11 H                     0.206995
     12 O                    -0.308826
     13 H                     0.267635
     14 H                     0.198166
  ----------------------------------------
  Sum of atomic charges =    -0.000000

 -----------------------------------------------------------------
                    Cartesian Multipole Moments
 -----------------------------------------------------------------
    Charge (ESU x 10^10)
                -0.0000
    Dipole Moment (Debye)
         X       3.4927      Y       0.5426      Z       0.7992
       Tot       3.6238
    Quadrupole Moments (Debye-Ang)
        XX     -45.3065     XY      -1.1483     YY     -48.9486
        XZ      -1.5459     YZ      -0.0647     ZZ     -48.0188
    Octopole Moments (Debye-Ang^2)
       XXX       1.5214    XXY      -0.4015    XYY      14.8038
       YYY       3.4942    XXZ      -2.9560    XYZ      -0.4678
       YYZ       0.8015    XZZ      -8.2907    YZZ      -0.1230
       ZZZ       1.0489
    Hexadecapole Moments (Debye-Ang^3)
      XXXX    -531.2424   XXXY      -2.6234   XXYY    -191.9436
      XYYY      -4.4682   YYYY    -422.5264   XXXZ       0.4157
      XXYZ      -3.4505   XYYZ      -4.7446   YYYZ      -3.9087
      XXZZ    -116.6899   XYZZ       0.6843   YYZZ     -90.4695
      XZZZ      -0.4281   YZZZ       2.1834   ZZZZ     -68.3818
 -----------------------------------------------------------------
 Calculating analytic gradient of the SCF energy
 Gradient of SCF Energy
            1           2           3           4           5           6
    1   0.0000001   0.0000127   0.0000038  -0.0000052  -0.0000311  -0.0000002
    2   0.0000054   0.0000130  -0.0000128   0.0000089   0.0000048   0.0000005
    3  -0.0000047   0.0000063  -0.0000259  -0.0000280  -0.0000079  -0.0000259
            7           8           9          10          11          12
    1   0.0000217  -0.0000223   0.0000757  -0.0000371   0.0000168  -0.0000183
    2   0.0000034  -0.0000102  -0.0000147   0.0000078  -0.0000036  -0.0000146
    3   0.0000063  -0.0000283   0.0000149   0.0000172   0.0000243   0.0000331
           13          14
    1  -0.0000211   0.0000045
    2  -0.0000097   0.0000219
    3   0.0000210  -0.0000024
 Max gradient component =       7.571E-05
 RMS gradient           =       2.054E-05
 Gradient time:  CPU 51.38 s  wall 51.38 s
 Geometry Optimization Parameters
   NAtoms,    NIC,     NZ,  NCons,   NDum,   NFix, NCnnct, MaxDiis
       14      95       0       0       0       0       0       0

 Cartesian Hessian Update
 Hessian Updated using BFGS Update


** GEOMETRY OPTIMIZATION IN DELOCALIZED INTERNAL COORDINATES **
   Searching for a Minimum

   Optimization Cycle:   6

                       Coordinates (Angstroms)
     ATOM                X               Y               Z
      1  H         2.8899409096   -1.0122645974   -0.0850972345
      2  C         1.8932442214   -0.5858931617   -0.0246101765
      3  C         1.7664289431    0.8614147019   -0.1300844307
      4  H         2.6592408957    1.4454716913   -0.3211485784
      5  C         0.5660027368    1.4532581523   -0.0235272762
      6  H         0.4324991161    2.5246076563   -0.1239093401
      7  C        -0.6394922338    0.6481959446    0.3458143387
      8  O        -1.8346798172    1.1970948109   -0.1487851616
      9  C        -0.5254054275   -0.8490605731    0.0475820363
     10  C         0.8249824757   -1.4104069199    0.0818596533
     11  H         0.9233900837   -2.4893003504    0.0600129721
     12  O        -1.5386705289   -1.4933690233   -0.1715729045
     13  H        -2.4368018351    0.4482145485   -0.2827897498
     14  H        -0.6514098644    0.6588252290    1.4600584251
   Point Group: c1    Number of degrees of freedom:    36


   Energy is   -382.769640843

 Hessian Updated using BFGS Update

 36 Hessian modes will be used to form the next step
  Hessian Eigenvalues:
     0.006619    0.014633    0.015198    0.017134    0.019886    0.021849
     0.022346    0.024234    0.035445    0.048757    0.070663    0.079371
     0.146700    0.158563    0.159489    0.160123    0.161407    0.192967
     0.218585    0.220108    0.224682    0.256919    0.287765    0.318084
     0.321005    0.338328    0.350811    0.351947    0.352801    0.354745
     0.362324    0.469354    0.509713    0.515220    0.556087    0.881275

 Minimum Search - Taking Simple RFO Step
 Searching for Lamda that Minimizes Along All modes
 Value Taken    Lamda =   0.00000000
 Step Taken.  Stepsize is  0.002706

                             Maximum     Tolerance    Cnvgd?
         Gradient           0.000037      0.000300     YES
         Displacement       0.001126      0.001200     YES
         Energy change     -0.000000      0.000001     YES


                       Distance Matrix (Angstroms)
             H (  1)   C (  2)   C (  3)   H (  4)   C (  5)   H (  6)
   C (  2)  1.085751
   C (  3)  2.185172  1.456677
   H (  4)  2.479800  2.191148  1.083855
   C (  5)  3.388699  2.433045  1.342630  2.114305
   H (  6)  4.306970  3.437856  2.132045  2.482301  1.084292
   C (  7)  3.924247  2.841645  2.461788  3.458631  1.495913  2.211499
   O (  8)  5.216068  4.134233  3.616769  4.504079  2.417558  2.627358
   C (  9)  3.421817  2.433996  2.865274  3.942437  2.548902  3.511215
   C ( 10)  2.109608  1.353640  2.468282  3.418035  2.877282  3.959889
   H ( 11)  2.463740  2.137928  3.460367  4.317510  3.959605  5.041237
   O ( 12)  4.455507  3.552907  4.058375  5.126560  3.624111  4.475703
   H ( 13)  5.526868  4.459298  4.226252  5.192846  3.177132  3.545355
   H ( 14)  4.209657  3.198254  2.900955  3.840823  2.077076  2.676744
             C (  7)   O (  8)   C (  9)   C ( 10)   H ( 11)   O ( 12)
   O (  8)  1.405131
   C (  9)  1.530926  2.437111
   C ( 10)  2.540119  3.731764  1.462817
   H ( 11)  3.516840  4.608693  2.188504  1.083592
   O ( 12)  2.379603  2.706794  1.220602  2.378648  2.665943
   H ( 13)  1.914538  0.970222  2.333560  3.771827  4.476315  2.142138
   H ( 14)  1.114359  2.068391  2.069948  2.891520  3.788247  2.842779
             H ( 13)
   H ( 14)  2.503897

 Final energy is   -382.76964084313164     


 ******************************
 **  OPTIMIZATION CONVERGED  **
 ******************************

                       Coordinates (Angstroms)
     ATOM                X               Y               Z
      1  H         2.8899409096   -1.0122645974   -0.0850972345
      2  C         1.8932442214   -0.5858931617   -0.0246101765
      3  C         1.7664289431    0.8614147019   -0.1300844307
      4  H         2.6592408957    1.4454716913   -0.3211485784
      5  C         0.5660027368    1.4532581523   -0.0235272762
      6  H         0.4324991161    2.5246076563   -0.1239093401
      7  C        -0.6394922338    0.6481959446    0.3458143387
      8  O        -1.8346798172    1.1970948109   -0.1487851616
      9  C        -0.5254054275   -0.8490605731    0.0475820363
     10  C         0.8249824757   -1.4104069199    0.0818596533
     11  H         0.9233900837   -2.4893003504    0.0600129721
     12  O        -1.5386705289   -1.4933690233   -0.1715729045
     13  H        -2.4368018351    0.4482145485   -0.2827897498
     14  H        -0.6514098644    0.6588252290    1.4600584251

Z-matrix Print:
$molecule
0 1
C 
O  1 1.220602
C  1 1.462817 2 124.609302
H  3 1.083592 1 117.738907 2 -9.643786 0
C  3 1.353640 1 119.533885 2 162.391494 0
H  5 1.085751 3 119.316561 1 -174.753743 0
C  5 1.456677 3 122.832298 1 2.076388 0
H  7 1.083855 5 118.454163 3 -173.389516 0
C  7 1.342630 5 120.668124 3 5.096772 0
H  9 1.084292 7 122.566911 5 -178.297680 0
C  9 1.495913 7 120.190041 5 6.334556 0
H  11 1.114359 9 104.498819 7 87.755369 0
O  11 1.405131 9 112.849654 7 -152.963913 0
H  13 0.970222 11 105.960425 9 150.963001 0
$end


 --------------------------------------------------------------

                    Orbital Energies (a.u.)
 --------------------------------------------------------------

 Alpha MOs
 -- Occupied --
-19.137 -19.131 -10.276 -10.253 -10.221 -10.210 -10.203 -10.201
 -1.073  -1.036  -0.870  -0.779  -0.743  -0.639  -0.618  -0.548
 -0.523  -0.508  -0.491  -0.460  -0.455  -0.413  -0.405  -0.401
 -0.363  -0.354  -0.303  -0.277  -0.260
 -- Virtual --
 -0.099  -0.018  -0.011   0.003   0.007   0.022   0.030   0.037
  0.056   0.060   0.069   0.077   0.083   0.092   0.097   0.106
  0.114   0.116   0.122   0.125   0.126   0.130   0.132   0.140
  0.142   0.144   0.154   0.172   0.175   0.188   0.198   0.203
  0.205   0.212   0.226   0.236   0.242   0.260   0.271   0.293
  0.296   0.301   0.304   0.312   0.315   0.322   0.338   0.340
  0.352   0.365   0.386   0.424   0.434   0.459   0.462   0.489
  0.519   0.522   0.534   0.538   0.553   0.558   0.572   0.583
  0.599   0.604   0.612   0.647   0.651   0.667   0.714   0.727
  0.731   0.739   0.776   0.801   0.805   0.837   0.845   0.850
  0.876   0.881   0.938   0.979   1.028   1.051   1.064   1.082
  1.118   1.156   1.167   1.195   1.207   1.212   1.239   1.275
  1.318   1.388   1.419   1.452   1.490   1.499   1.508   1.532
  1.557   1.592   1.602   1.612   1.630   1.648   1.676   1.703
  1.714   1.730   1.761   1.793   1.817   1.832   1.879   1.900
  1.914   1.930   1.972   2.007   2.037   2.055   2.072   2.101
  2.120   2.209   2.244   2.314   2.384   2.406   2.465   2.476
  2.519   2.550   2.603   2.650   2.678   2.701   2.705   2.714
  2.739   2.756   2.763   2.793   2.841   2.868   2.894   2.915
  2.942   2.975   3.001   3.115   3.148   3.171   3.218   3.322
  3.345   3.364   3.439   3.467   3.507   3.553   3.689   3.827
  3.878   3.989   3.996   4.079   4.127   4.185   4.621   5.049
  5.081   5.195   5.444   5.648   5.744  23.624  23.791  23.803
 23.874  24.161  24.205  49.927  49.982
 --------------------------------------------------------------

          Ground-State Mulliken Net Atomic Charges

     Atom                 Charge (a.u.)
  ----------------------------------------
      1 H                     0.187985
      2 C                    -0.102331
      3 C                    -0.396757
      4 H                     0.175819
      5 C                     0.348490
      6 H                     0.222283
      7 C                    -0.559780
      8 O                    -0.218558
      9 C                     0.028601
     10 C                    -0.049723
     11 H                     0.206995
     12 O                    -0.308826
     13 H                     0.267635
     14 H                     0.198166
  ----------------------------------------
  Sum of atomic charges =    -0.000000

 -----------------------------------------------------------------
                    Cartesian Multipole Moments
 -----------------------------------------------------------------
    Charge (ESU x 10^10)
                -0.0000
    Dipole Moment (Debye)
         X       3.4927      Y       0.5426      Z       0.7992
       Tot       3.6238
    Quadrupole Moments (Debye-Ang)
        XX     -45.3065     XY      -1.1483     YY     -48.9486
        XZ      -1.5459     YZ      -0.0647     ZZ     -48.0188
    Octopole Moments (Debye-Ang^2)
       XXX       1.5214    XXY      -0.4015    XYY      14.8038
       YYY       3.4942    XXZ      -2.9560    XYZ      -0.4678
       YYZ       0.8015    XZZ      -8.2907    YZZ      -0.1230
       ZZZ       1.0489
    Hexadecapole Moments (Debye-Ang^3)
      XXXX    -531.2424   XXXY      -2.6234   XXYY    -191.9436
      XYYY      -4.4682   YYYY    -422.5264   XXXZ       0.4157
      XXYZ      -3.4505   XYYZ      -4.7446   YYYZ      -3.9087
      XXZZ    -116.6899   XYZZ       0.6843   YYZZ     -90.4695
      XZZZ      -0.4281   YZZZ       2.1834   ZZZZ     -68.3818
 -----------------------------------------------------------------
Archival summary:
1\1\pikachu\OPT\ProcedureUnspecified\BasisUnspecified\266\cher\WedDec1402:11:522016WedDec1402:11:522016\0\\#,OPT,ProcedureUnspecified,BasisUnspecified,\\0,1\C\O,1,1.2206\C,1,1.46282,2,124.609\H,3,1.08359,1,117.739,2,-9.64379,0\C,3,1.35364,1,119.534,2,162.391,0\H,5,1.08575,3,119.317,1,-174.754,0\C,5,1.45668,3,122.832,1,2.07639,0\H,7,1.08385,5,118.454,3,-173.39,0\C,7,1.34263,5,120.668,3,5.09677,0\H,9,1.08429,7,122.567,5,-178.298,0\C,9,1.49591,7,120.19,5,6.33456,0\H,11,1.11436,9,104.499,7,87.7554,0\O,11,1.40513,9,112.85,7,-152.964,0\H,13,0.970222,11,105.96,9,150.963,0\\\@

 Total job time:  1088.54s(wall), 1087.04s(cpu) 
 Wed Dec 14 02:11:52 2016

        *************************************************************
        *                                                           *
        *  Thank you very much for using Q-Chem.  Have a nice day.  *
        *                                                           *
        *************************************************************


 
User input: 2 of 3 
 
pikachu 127.0.1
Q-Chem Developer Version! Running on 127.0.1.*
                  Welcome to Q-Chem
     A Quantum Leap Into The Future Of Chemistry


 Q-Chem 4.4, Q-Chem, Inc., Pleasanton, CA (2016)

 Y. Shao,  Z. Gan,  E. Epifanovsky,  A. T. B. Gilbert,  M. Wormit,  
 J. Kussmann,  A. W. Lange,  A. Behn,  J. Deng,  X. Feng,  D. Ghosh,  
 M. Goldey,  P. R. Horn,  L. D. Jacobson,  I. Kaliman,  F. Rob,  
 R. Z. Khaliullin,  T. Kus,  A. Landau,  J. Liu,  E. I. Proynov,  Y. M. Rhee,  
 R. M. Richard,  M. A. Rohrdanz,  R. P. Steele,  E. J. Sundstrom,  
 H. L. Woodcock III,  P. M. Zimmerman,  D. Zuev,  B. Albrecht,  E. Alguire,  
 B. Austin,  S. A. Baeppler,  G. J. O. Beran,  Y. A. Bernard,  E. Berquist,  
 K. Brandhorst,  K. B. Bravaya,  S. T. Brown,  D. Casanova,  C.-M. Chang,  
 Y. Chen,  S. H. Chien,  K. D. Closser,  M. P. Coons,  D. L. Crittenden,  
 S. Dasgupta,  M. Diedenhofen,  R. A. DiStasio Jr.,  H. Do,  A. D. Dutoi,  
 R. G. Edgar,  P.-T. Fang,  S. Fatehi,  Q. Feng,  L. Fusti-Molnar,  
 A. Ghysels,  A. Golubeva-Zadorozhnaya,  J. Gomes,  A. Gunina,  
 M. W. D. Hanson-Heine,  P. H. P. Harbach,  A. W. Hauser,  J. E. Herr,  
 E. G. Hohenstein,  Z. C. Holden,  K. Hui,  T.-C. Jagau,  H. Ji,  B. Kaduk,  
 K. Khistyaev,  Jaehoon Kim,  Jihan Kim,  R. A. King,  P. Klunzinger,  
 K. Koh,  D. Kosenkov,  T. Kowalczyk,  C. M. Krauter,  A. Kunitsa,  
 K. U. Lao,  A. Laurent,  K. V. Lawler,  J. Lee,  D. Lefrancois,  S. Lehtola,  
 S. V. Levchenko,  C. Y. Lin,  Y.-S. Lin,  F. Liu,  E. Livshits,  
 R. C. Lochan,  A. Luenser,  P. Manohar,  S. F. Manzer,  S.-P. Mao,  Y. Mao,  
 N. Mardirossian,  A. V. Marenich,  L. A. Martinez-Martinez,  S. A. Maurer,  
 N. J. Mayhall,  J.-M. Mewes,  A. F. Morrison,  K. Nanda,  T. S. Nguyen-Beck,  
 C. M. Oana,  R. Olivares-Amaya,  D. P. O'Neill,  J. A. Parkhill,  
 T. M. Perrine,  R. Peverati,  P. A. Pieniazek,  F. Plasser,  A. Prociuk,  
 D. R. Rehn,  E. Rosta,  N. J. Russ,  N. Sergueev,  S. M. Sharada,  
 S. Sharma,  D. W. Small,  A. Sodt,  T. Stauch,  T. Stein,  D. Stuck,  
 Y.-C. Su,  A. J. W. Thom,  T. Tsuchimochi,  L. Vogt,  O. Vydrov,  T. Wang,  
 M. A. Watson,  J. Wenzel,  A. White,  C. F. Williams,  V. Vanovschi,  
 K. Yao,  S. Yeganeh,  S. R. Yost,  Z.-Q. You,  I. Y. Zhang,  X. Zhang,  
 Y. Zhao,  B. R. Brooks,  G. K. L. Chan,  D. M. Chipman,  C. J. Cramer,  
 W. A. Goddard III,  M. S. Gordon,  W. J. Hehre,  A. Klamt,  
 H. F. Schaefer III,  M. W. Schmidt,  C. D. Sherrill,  D. G. Truhlar,  
 A. Warshel,  X. Xu,  A. Aspuru-Guzik,  R. Baer,  A. T. Bell,  N. A. Besley,  
 J.-D. Chai,  A. Dreuw,  B. D. Dunietz,  T. R. Furlani,  S. R. Gwaltney,  
 C.-P. Hsu,  Y. Jung,  J. Kong,  D. S. Lambrecht,  W. Liang,  C. Ochsenfeld,  
 V. A. Rassolov,  L. V. Slipchenko,  J. E. Subotnik,  T. Van Voorhis,  
 J. M. Herbert,  A. I. Krylov,  P. M. W. Gill,  M. Head-Gordon

 Contributors to earlier versions of Q-Chem not listed above: 
 R. D. Adamson,  J. Baker,  E. F. C. Byrd,  A. K. Chakraborty,  C.-L. Cheng,  
 H. Dachsel,  R. J. Doerksen,  G. Hawkins,  A. Heyden,  S. Hirata,  
 G. Kedziora,  F. J. Keil,  C. Kelley,  P. P. Korambath,  W. Kurlancheek,  
 A. M. Lee,  M. S. Lee,  D. Liotard,  I. Lotan,  P. E. Maslen,  N. Nair,  
 D. Neuhauser,  R. Olson,  B. Peters,  J. Ritchie,  N. E. Schultz,  
 N. Shenvi,  A. C. Simmonett,  K. S. Thanthiriwatte,  Q. Wu,  W. Zhang

 Please cite Q-Chem as follows:
 Y. Shao et al., Mol. Phys. 113, 184-215 (2015)
 DOI: 10.1080/00268976.2014.952696

 Q-Chem 4.4.2 for Intel X86 EM64T Linux

 Parts of Q-Chem use Armadillo 5.200.1 (Boston Tea Smuggler).
 http://arma.sourceforge.net/

 Q-Chem begins on Wed Dec 14 02:11:52 2016  


Host: 0

     Scratch files written to /scratch/cher/qchem8123//
The previous job contains 0 fragments, simply inherited here
FILE_GEOM_ORG=        593

Checking the input file for inconsistencies... 	...done.

--------------------------------------------------------------
User input:
--------------------------------------------------------------

$molecule
   read
$end

$rem
   BASIS 6-311++G**
   JOB_TYPE FREQUENCY
   METHOD B3LYP
$end

--------------------------------------------------------------
 ----------------------------------------------------------------
             Standard Nuclear Orientation (Angstroms)
    I     Atom           X                Y                Z
 ----------------------------------------------------------------
    1      H       2.8980021424    -0.9800328111    -0.0839891748
    2      C       1.8968670395    -0.5641641755    -0.0236786682
    3      C       1.7544651480     0.8813819765    -0.1333372709
    4      H       2.6407738202     1.4743769019    -0.3271289478
    5      C       0.5478915910     1.4606720800    -0.0272269460
    6      H       0.4028286331     2.5302268134    -0.1306626539
    7      C      -0.6485274015     0.6438767268     0.3458460443
    8      O      -1.8500461412     1.1784776780    -0.1490746887
    9      C      -0.5187506827    -0.8529620694     0.0519634030
   10      C       0.8376002984    -1.3997309209     0.0864308436
   11      H       0.9475192572    -2.4775710449     0.0676996219
   12      O      -1.5252997401    -1.5087232740    -0.1641492310
   13      H      -2.4442662601     0.4228029902    -0.2801777707
   14      H      -0.6593664983     0.6577202136     1.4600658465
 ----------------------------------------------------------------
 Molecular Point Group                 C1    NOp =  1
 Largest Abelian Subgroup              C1    NOp =  1
 Nuclear Repulsion Energy =   349.8894449064 hartrees
 There are       29 alpha and       29 beta electrons
 Requested basis set is 6-311++G(d,p)
 There are 78 shells and 218 basis functions

 Total QAlloc Memory Limit   2000 MB
 Mega-Array Size        61 MB
 MEM_STATIC part        62 MB

                       Distance Matrix (Angstroms)
             H (  1)   C (  2)   C (  3)   H (  4)   C (  5)   H (  6)
   C (  2)  1.085751
   C (  3)  2.185172  1.456677
   H (  4)  2.479800  2.191148  1.083855
   C (  5)  3.388699  2.433045  1.342630  2.114305
   H (  6)  4.306970  3.437856  2.132045  2.482301  1.084292
   C (  7)  3.924247  2.841645  2.461788  3.458631  1.495913  2.211499
   O (  8)  5.216068  4.134233  3.616769  4.504079  2.417558  2.627358
   C (  9)  3.421817  2.433996  2.865274  3.942437  2.548902  3.511215
   C ( 10)  2.109608  1.353640  2.468282  3.418035  2.877282  3.959889
   H ( 11)  2.463740  2.137928  3.460367  4.317510  3.959605  5.041237
   O ( 12)  4.455507  3.552907  4.058375  5.126560  3.624111  4.475703
   H ( 13)  5.526868  4.459298  4.226252  5.192846  3.177132  3.545355
   H ( 14)  4.209657  3.198254  2.900955  3.840823  2.077076  2.676744
             C (  7)   O (  8)   C (  9)   C ( 10)   H ( 11)   O ( 12)
   O (  8)  1.405131
   C (  9)  1.530926  2.437111
   C ( 10)  2.540119  3.731764  1.462817
   H ( 11)  3.516840  4.608693  2.188504  1.083592
   O ( 12)  2.379603  2.706794  1.220602  2.378648  2.665943
   H ( 13)  1.914538  0.970222  2.333560  3.771827  4.476315  2.142138
   H ( 14)  1.114359  2.068391  2.069948  2.891520  3.788247  2.842779
             H ( 13)
   H ( 14)  2.503897

 A cutoff of  1.0D-11 yielded   2880 shell pairs
 There are     23038 function pairs (     24788 Cartesian)

 -------------------------------------------------------
 OpenMP Integral Computing Module                       
 Release: version 1.0, May 2013, Q-Chem Inc. Pittsburgh 
 -------------------------------------------------------
 Integral Job Info:
 Integral job number is                      11
 Integral operator is                         1
 short-range coefficients                     0
 long-range coefficients              100000000
 Omega coefficients                           0
 if combine SR and LR in K                    0
 Integral screening is                        0
 Integral computing path is                   2
 max size of driver memory is            800000
 size of driver memory is                593474
 size of scratch memory is              2260544
 max col of scratch BK array               1296
 max len of scratch array in speh3          155
 max len of scratch index in speh4           18
 max int batch size is                      520
 min int batch size is                       52
 fixed nKL is                                52
 max L of basis functions is                  2
 order of int derivative is                   0
 number of shells is                         78
 number of basis is                         226
 number of cartesian basis is               226
 number of contracted shell pairs          2880
 number of primitive shell pairs           7281
 maxK2 (contraction) of shell pair           36
 max number of K2 of shell pair               1
 max number of CS2 of shell pair            470
 max number of PS2 of shell pair           1104
 mem total for path MDJ                   48642
 -------------------------------------------------------
 Smallest overlap matrix eigenvalue = 3.36E-06
 Guess from superposition of atomic densities
 Warning:  Energy on first SCF cycle will be non-variational
 A restricted hybrid HF-DFT SCF calculation will be
 performed using Pulay DIIS extrapolation
 Exchange:     0.2000 Hartree-Fock + 0.0800 Slater + 0.7200 B88
 Correlation:  0.1900 VWN1RPA + 0.8100 LYP
 Using SG-1 standard quadrature grid
 SCF converges when DIIS error is below 1.0E-08
 ---------------------------------------
  Cycle       Energy         DIIS Error
 ---------------------------------------
    1    -384.4276061086      4.34E-02
    2    -382.6167388267      5.52E-03
    3    -382.4134590732      8.88E-03
    4    -382.7465782258      2.11E-03
    5    -382.7684431154      4.98E-04
    6    -382.7693711203      2.29E-04
    7    -382.7696203838      4.97E-05
    8    -382.7696322394      2.00E-05
    9    -382.7696341151      3.85E-06
   10    -382.7696341326      1.27E-06
   11    -382.7696341132      4.02E-07
   12    -382.7696341179      1.45E-07
   13    -382.7696341228      6.87E-08
   14    -382.7696341267      2.10E-08
   15    -382.7696341265      3.85E-09 Convergence criterion met
 ---------------------------------------
 SCF time:  CPU 174.39 s  wall 175.02 s
 SCF   energy in the final basis set = -382.7696341265
 Total energy in the final basis set = -382.7696341265

 --------------------------------------------------------------

                    Orbital Energies (a.u.)
 --------------------------------------------------------------

 Alpha MOs
 -- Occupied --
-19.137 -19.131 -10.276 -10.253 -10.221 -10.210 -10.203 -10.201
 -1.073  -1.036  -0.870  -0.779  -0.743  -0.639  -0.618  -0.548
 -0.523  -0.508  -0.491  -0.460  -0.455  -0.413  -0.405  -0.401
 -0.363  -0.354  -0.303  -0.277  -0.260
 -- Virtual --
 -0.099  -0.018  -0.011   0.003   0.007   0.022   0.030   0.037
  0.056   0.060   0.069   0.077   0.083   0.092   0.097   0.106
  0.114   0.116   0.122   0.125   0.126   0.130   0.132   0.140
  0.142   0.144   0.154   0.172   0.175   0.188   0.198   0.203
  0.205   0.212   0.226   0.236   0.242   0.260   0.271   0.293
  0.296   0.301   0.304   0.312   0.315   0.322   0.338   0.340
  0.352   0.365   0.386   0.424   0.434   0.459   0.462   0.489
  0.519   0.522   0.534   0.538   0.553   0.558   0.572   0.583
  0.599   0.604   0.612   0.647   0.651   0.667   0.714   0.727
  0.731   0.739   0.776   0.801   0.805   0.837   0.845   0.850
  0.876   0.881   0.938   0.979   1.028   1.051   1.064   1.082
  1.118   1.156   1.167   1.195   1.207   1.212   1.239   1.275
  1.318   1.388   1.419   1.452   1.490   1.499   1.508   1.532
  1.557   1.592   1.602   1.612   1.630   1.648   1.676   1.703
  1.714   1.730   1.761   1.793   1.817   1.832   1.879   1.900
  1.914   1.930   1.972   2.007   2.037   2.055   2.072   2.101
  2.120   2.209   2.244   2.314   2.384   2.406   2.465   2.476
  2.519   2.550   2.603   2.650   2.678   2.701   2.705   2.714
  2.739   2.756   2.763   2.793   2.841   2.868   2.894   2.915
  2.942   2.975   3.001   3.115   3.148   3.171   3.218   3.322
  3.345   3.364   3.439   3.467   3.507   3.553   3.689   3.827
  3.878   3.989   3.996   4.079   4.127   4.185   4.621   5.049
  5.081   5.195   5.444   5.648   5.744  23.624  23.791  23.803
 23.874  24.161  24.205  49.927  49.982
 --------------------------------------------------------------

          Ground-State Mulliken Net Atomic Charges

     Atom                 Charge (a.u.)
  ----------------------------------------
      1 H                     0.187985
      2 C                    -0.102310
      3 C                    -0.396727
      4 H                     0.175820
      5 C                     0.348521
      6 H                     0.222265
      7 C                    -0.559981
      8 O                    -0.218524
      9 C                     0.028603
     10 C                    -0.049658
     11 H                     0.206985
     12 O                    -0.308816
     13 H                     0.267623
     14 H                     0.198212
  ----------------------------------------
  Sum of atomic charges =     0.000000

 -----------------------------------------------------------------
                    Cartesian Multipole Moments
 -----------------------------------------------------------------
    Charge (ESU x 10^10)
                -0.0000
    Dipole Moment (Debye)
         X       3.4875      Y       0.5824      Z       0.7937
       Tot       3.6238
    Quadrupole Moments (Debye-Ang)
        XX     -45.3033     XY      -1.1100     YY     -48.9716
        XZ      -1.5423     YZ      -0.0752     ZZ     -48.0131
    Octopole Moments (Debye-Ang^2)
       XXX       1.8704    XXY      -0.7747    XYY      14.8693
       YYY       3.7521    XXZ      -3.0126    XYZ      -0.5801
       YYZ       0.6999    XZZ      -8.1619    YZZ      -0.2852
       ZZZ       0.8950
    Hexadecapole Moments (Debye-Ang^3)
      XXXX    -531.1554   XXXY      -2.1479   XXYY    -191.9879
      XYYY      -6.0947   YYYY    -422.7759   XXXZ       0.7492
      XXYZ      -3.1175   XYYZ      -4.6302   YYYZ      -3.5923
      XXZZ    -116.6508   XYZZ       0.4272   YYZZ     -90.4090
      XZZZ      -0.1878   YZZZ       2.7867   ZZZZ     -68.4058
 -----------------------------------------------------------------
 Calculating MO derivatives via CPSCF
   1         3          42      0.269417    0.050311
   2         3          42      0.032547    0.005963
   3         3          42      0.002470    0.000481
   4         8          37      0.000154    0.000031
   5        43           2      0.000003    0.000001
   6        45           0      0.000000    0.000000    Roots Converged
 Calculating analytic Hessian of the SCF energy
 Polarizability Matrix (a.u.)
            1           2           3
    1 -93.1517180  -4.0804683   0.2616315
    2  -4.0804683 -86.3006564  -0.1655014
    3   0.2616315  -0.1655014 -49.0835621

 Direct stationary perturbation theory relativistic correction:

 rels  =       0.112606777081
 relv  =      -0.533199755156
 rel2e =       0.232826408673
 E_rel =      -0.187766569401

 Hessian of the SCF Energy
            1           2           3           4           5           6
    1   0.3092349  -0.1040904  -0.0179809  -0.2915644   0.0978160   0.0155135
    2  -0.1040904   0.1023701   0.0042485   0.0989722  -0.0998170  -0.0047579
    3  -0.0179809   0.0042485   0.0274824   0.0164196  -0.0036978  -0.0456341
    4  -0.2915644   0.0989722   0.0164196   0.7658512   0.0491990  -0.0493855
    5   0.0978160  -0.0998170  -0.0036978   0.0491990   0.6184661  -0.0319335
    6   0.0155135  -0.0047579  -0.0456341  -0.0493855  -0.0319335   0.1495017
    7   0.0010872   0.0288090  -0.0007292  -0.1157258  -0.0109092   0.0074589
    8  -0.0019458  -0.0069192  -0.0001847   0.0282470  -0.2364924   0.0122779
    9   0.0006050  -0.0022293   0.0054975   0.0046020   0.0173567  -0.0646031
   10   0.0005619  -0.0005020  -0.0003054   0.0063310   0.0048242  -0.0012714
   11   0.0003775   0.0008798  -0.0002126  -0.0260347  -0.0134304   0.0054142
   12  -0.0001562  -0.0001546  -0.0009416   0.0020689  -0.0004929   0.0010760
   13   0.0009713  -0.0006787  -0.0010634   0.0065803   0.0413414  -0.0021167
   14   0.0005465  -0.0062474   0.0009215   0.0327773  -0.0302825  -0.0004553
   15  -0.0000585   0.0009423   0.0028150  -0.0042000  -0.0068497   0.0078647
   16  -0.0000524   0.0013653  -0.0001037  -0.0046584   0.0006386   0.0018330
   17  -0.0000904  -0.0004902   0.0000335   0.0026346   0.0008807   0.0011510
   18  -0.0000891  -0.0002805  -0.0007749   0.0017065   0.0012821   0.0098389
   19   0.0004889  -0.0007220   0.0003839  -0.0022116  -0.0041439  -0.0008998
   20  -0.0000343   0.0001603   0.0012108   0.0004006  -0.0063496  -0.0013803
   21  -0.0001970   0.0003860  -0.0015230   0.0031484   0.0141479  -0.0108636
   22  -0.0000752   0.0001921  -0.0000915   0.0010083  -0.0012254  -0.0005539
   23   0.0001691   0.0003076   0.0002758  -0.0003683  -0.0032664  -0.0002582
   24  -0.0000117  -0.0000225  -0.0000172  -0.0007366  -0.0027619   0.0010904
   25   0.0000996  -0.0020252  -0.0002019  -0.0394558  -0.0238819  -0.0026698
   26  -0.0040484  -0.0030726   0.0005771  -0.0233552   0.0288425   0.0002965
   27   0.0019510   0.0011730   0.0129094   0.0008741  -0.0022605   0.0016577
   28  -0.0198557  -0.0202100   0.0023422  -0.3316922  -0.1416389   0.0299960
   29   0.0114086   0.0115065  -0.0029926  -0.1742380  -0.2496854   0.0201584
   30   0.0017909   0.0017553   0.0094206   0.0246753   0.0089257  -0.0567921
   31   0.0010460   0.0002439  -0.0005055   0.0063797  -0.0269063  -0.0001989
   32  -0.0002848   0.0008413   0.0002374   0.0041035  -0.0134392  -0.0007415
   33  -0.0006023  -0.0003762  -0.0064917   0.0018839   0.0058139   0.0035743
   34  -0.0019354  -0.0013258   0.0017827   0.0001037   0.0205714   0.0003752
   35   0.0003838   0.0006400   0.0000366   0.0076005   0.0023002  -0.0003568
   36  -0.0007588  -0.0005516  -0.0025225  -0.0001616   0.0018659   0.0032756
   37   0.0000398   0.0000233   0.0000350  -0.0001265  -0.0008615  -0.0000351
   38  -0.0001164  -0.0001426   0.0001172  -0.0003390   0.0022856   0.0000131
   39  -0.0000045  -0.0000357  -0.0000373  -0.0000731   0.0001918  -0.0000656
   40  -0.0000464  -0.0000517   0.0000181  -0.0008196  -0.0048232   0.0019545
   41  -0.0000909  -0.0000166  -0.0005708   0.0004005  -0.0000120   0.0005723
   42  -0.0000015  -0.0000969  -0.0001825  -0.0008223  -0.0015876   0.0000789
            7           8           9          10          11          12
    1   0.0010872  -0.0019458   0.0006050   0.0005619   0.0003775  -0.0001562
    2   0.0288090  -0.0069192  -0.0022293  -0.0005020   0.0008798  -0.0001546
    3  -0.0007292  -0.0001847   0.0054975  -0.0003054  -0.0002126  -0.0009416
    4  -0.1157258   0.0282470   0.0046020   0.0063310  -0.0260347   0.0020689
    5  -0.0109092  -0.2364924   0.0173567   0.0048242  -0.0134304  -0.0004929
    6   0.0074589   0.0122779  -0.0646031  -0.0012714   0.0054142   0.0010760
    7   0.7970725  -0.0239547  -0.0952597  -0.2429374  -0.1258961   0.0434115
    8  -0.0239547   0.5999575  -0.0422225  -0.1251625  -0.1413477   0.0316117
    9  -0.0952597  -0.0422225   0.1435559   0.0437319   0.0299551  -0.0464332
   10  -0.2429374  -0.1251625   0.0437319   0.2574048   0.1330785  -0.0485587
   11  -0.1258961  -0.1413477   0.0299551   0.1330785   0.1475653  -0.0323994
   12   0.0434115   0.0316117  -0.0464332  -0.0485587  -0.0323994   0.0359624
   13  -0.4207371   0.1313791   0.0369289  -0.0208091   0.0138606   0.0032689
   14   0.1499387  -0.1792418  -0.0083556  -0.0178131   0.0118066   0.0011894
   15   0.0327387  -0.0016666  -0.0637570   0.0063583  -0.0032327   0.0032459
   16   0.0013837   0.0293644  -0.0021055   0.0008661  -0.0004434  -0.0012272
   17  -0.0017128  -0.0071338   0.0015475   0.0001160   0.0006852  -0.0010503
   18   0.0020644  -0.0027783   0.0081078  -0.0010909  -0.0008439  -0.0065902
   19  -0.0285406  -0.0083960   0.0097181  -0.0004248   0.0020107   0.0010256
   20   0.0031985   0.0180049  -0.0035616   0.0036537  -0.0008324  -0.0005032
   21   0.0166214  -0.0149449   0.0079555   0.0004066   0.0013098   0.0117711
   22  -0.0032495  -0.0058896   0.0003285  -0.0015115   0.0010074   0.0015081
   23  -0.0048446  -0.0013517   0.0016469  -0.0005176   0.0006835   0.0015484
   24  -0.0025683   0.0030253  -0.0002799  -0.0001939  -0.0000612  -0.0006932
   25  -0.0113429   0.0095184   0.0016787  -0.0000191   0.0013515   0.0003130
   26   0.0117641  -0.0057695   0.0007420   0.0012033  -0.0007455   0.0006760
   27  -0.0013954   0.0023189  -0.0069533   0.0000797  -0.0000622  -0.0003125
   28   0.0268144  -0.0277655  -0.0011295   0.0007641   0.0023688  -0.0002644
   29  -0.0236689  -0.0373257   0.0049827   0.0013811  -0.0046818   0.0013096
   30  -0.0035623   0.0097228   0.0051064   0.0002533   0.0003346   0.0021579
   31  -0.0032973  -0.0017237   0.0012054   0.0002302  -0.0012292   0.0002095
   32  -0.0033723   0.0012508  -0.0000211   0.0002643  -0.0005946   0.0001836
   33   0.0021129  -0.0012988   0.0097938   0.0001200  -0.0001353   0.0003411
   34   0.0056448  -0.0051693  -0.0008293  -0.0000175  -0.0005899  -0.0003199
   35  -0.0008037  -0.0016704   0.0000585  -0.0004084   0.0003091  -0.0001085
   36   0.0000366  -0.0003406   0.0005249  -0.0001481   0.0000432  -0.0001239
   37  -0.0013056  -0.0010044   0.0003294  -0.0002038   0.0002614   0.0004321
   38   0.0018635   0.0001969  -0.0004531   0.0003286  -0.0002340  -0.0002149
   39   0.0003298   0.0001721   0.0003054   0.0001631  -0.0000243  -0.0000030
   40  -0.0048663   0.0025025   0.0001963  -0.0002349  -0.0001230  -0.0017112
   41  -0.0004113  -0.0021580   0.0005540  -0.0004459  -0.0000630  -0.0015949
   42  -0.0012588   0.0043076   0.0011795   0.0004555  -0.0000854   0.0005433
           13          14          15          16          17          18
    1   0.0009713   0.0005465  -0.0000585  -0.0000524  -0.0000904  -0.0000891
    2  -0.0006787  -0.0062474   0.0009423   0.0013653  -0.0004902  -0.0002805
    3  -0.0010634   0.0009215   0.0028150  -0.0001037   0.0000335  -0.0007749
    4   0.0065803   0.0327773  -0.0042000  -0.0046584   0.0026346   0.0017065
    5   0.0413414  -0.0302825  -0.0068497   0.0006386   0.0008807   0.0012821
    6  -0.0021167  -0.0004553   0.0078647   0.0018330   0.0011510   0.0098389
    7  -0.4207371   0.1499387   0.0327387   0.0013837  -0.0017128   0.0020644
    8   0.1313791  -0.1792418  -0.0016666   0.0293644  -0.0071338  -0.0027783
    9   0.0369289  -0.0083556  -0.0637570  -0.0021055   0.0015475   0.0081078
   10  -0.0208091  -0.0178131   0.0063583   0.0008661   0.0001160  -0.0010909
   11   0.0138606   0.0118066  -0.0032327  -0.0004434   0.0006852  -0.0008439
   12   0.0032689   0.0011894   0.0032459  -0.0012272  -0.0010503  -0.0065902
   13   0.7002131  -0.1364059  -0.0707304  -0.0594601   0.0376031  -0.0009252
   14  -0.1364059   0.6844374  -0.0520508   0.0345144  -0.3322864   0.0281487
   15  -0.0707304  -0.0520508   0.1695911   0.0008993   0.0293025  -0.0403590
   16  -0.0594601   0.0345144   0.0008993   0.0578804  -0.0403746  -0.0023098
   17   0.0376031  -0.3322864   0.0293025  -0.0403746   0.3489685  -0.0327013
   18  -0.0009252   0.0281487  -0.0403590  -0.0023098  -0.0327013   0.0274276
   19  -0.1528232  -0.0609957   0.0317710   0.0053591   0.0040644  -0.0005965
   20  -0.0431565  -0.1388461   0.0245917  -0.0259370  -0.0137356   0.0110051
   21   0.0135808   0.0226717  -0.0698530   0.0019297   0.0009405   0.0025813
   22  -0.0396880   0.0161956  -0.0146975   0.0027443   0.0006232   0.0004485
   23  -0.0142121   0.0137307  -0.0110098   0.0013861   0.0015811  -0.0005188
   24   0.0030933  -0.0017120   0.0049439  -0.0001695  -0.0004311  -0.0003413
   25   0.0144559  -0.0254885  -0.0104625  -0.0052409  -0.0024046   0.0008403
   26  -0.0228427  -0.0192234   0.0005818   0.0017536   0.0027408  -0.0035252
   27  -0.0013255   0.0130616   0.0027300   0.0026768   0.0019994  -0.0005618
   28  -0.0184948   0.0046950   0.0063575   0.0007369   0.0002918  -0.0001564
   29  -0.0066971   0.0021158  -0.0001771  -0.0001425   0.0004647  -0.0003582
   30   0.0066732  -0.0009913  -0.0015309  -0.0000840  -0.0002158   0.0005497
   31  -0.0010336  -0.0005265   0.0002232   0.0001518   0.0000320  -0.0002104
   32   0.0004388   0.0006302  -0.0002131   0.0000497  -0.0000904   0.0000962
   33  -0.0026245  -0.0002699   0.0000239  -0.0002222  -0.0001820  -0.0012035
   34  -0.0017198  -0.0000740   0.0026162  -0.0001362  -0.0003125   0.0011273
   35   0.0059466  -0.0049704  -0.0026065  -0.0024924  -0.0013023   0.0016644
   36   0.0035288  -0.0035083  -0.0007254  -0.0011675  -0.0006039   0.0012291
   37  -0.0043376   0.0033941  -0.0033670   0.0002076   0.0000499   0.0000367
   38   0.0023598  -0.0028741   0.0015919   0.0000875  -0.0000229   0.0002670
   39   0.0017921   0.0003915  -0.0007498  -0.0001491  -0.0001104  -0.0000279
   40  -0.0031176  -0.0007578   0.0225516   0.0002181  -0.0005201  -0.0008453
   41  -0.0089363   0.0012515   0.0207960   0.0002303  -0.0002595  -0.0014573
   42   0.0099192   0.0009589  -0.0142398   0.0001998   0.0003204   0.0001241
           19          20          21          22          23          24
    1   0.0004889  -0.0000343  -0.0001970  -0.0000752   0.0001691  -0.0000117
    2  -0.0007220   0.0001603   0.0003860   0.0001921   0.0003076  -0.0000225
    3   0.0003839   0.0012108  -0.0015230  -0.0000915   0.0002758  -0.0000172
    4  -0.0022116   0.0004006   0.0031484   0.0010083  -0.0003683  -0.0007366
    5  -0.0041439  -0.0063496   0.0141479  -0.0012254  -0.0032664  -0.0027619
    6  -0.0008998  -0.0013803  -0.0108636  -0.0005539  -0.0002582   0.0010904
    7  -0.0285406   0.0031985   0.0166214  -0.0032495  -0.0048446  -0.0025683
    8  -0.0083960   0.0180049  -0.0149449  -0.0058896  -0.0013517   0.0030253
    9   0.0097181  -0.0035616   0.0079555   0.0003285   0.0016469  -0.0002799
   10  -0.0004248   0.0036537   0.0004066  -0.0015115  -0.0005176  -0.0001939
   11   0.0020107  -0.0008324   0.0013098   0.0010074   0.0006835  -0.0000612
   12   0.0010256  -0.0005032   0.0117711   0.0015081   0.0015484  -0.0006932
   13  -0.1528232  -0.0431565   0.0135808  -0.0396880  -0.0142121   0.0030933
   14  -0.0609957  -0.1388461   0.0226717   0.0161956   0.0137307  -0.0017120
   15   0.0317710   0.0245917  -0.0698530  -0.0146975  -0.0110098   0.0049439
   16   0.0053591  -0.0259370   0.0019297   0.0027443   0.0013861  -0.0001695
   17   0.0040644  -0.0137356   0.0009405   0.0006232   0.0015811  -0.0004311
   18  -0.0005965   0.0110051   0.0025813   0.0004485  -0.0005188  -0.0003413
   19   0.5359059   0.0243803   0.0192226  -0.1865543   0.0159502  -0.0555030
   20   0.0243803   0.4711826  -0.0083682   0.0651366  -0.1190061   0.0322257
   21   0.0192226  -0.0083682   0.4287908  -0.0540745   0.0169751  -0.0732269
   22  -0.1865543   0.0651366  -0.0540745   0.4519485   0.1367771   0.1373180
   23   0.0159502  -0.1190061   0.0169751   0.1367771   0.4531287   0.0041697
   24  -0.0555030   0.0322257  -0.0732269   0.1373180   0.0041697   0.0928680
   25  -0.0857987   0.0157739   0.0118288  -0.0268973   0.0316318  -0.0023100
   26   0.0298889  -0.1364874  -0.0057952   0.0106886  -0.0209537  -0.0017172
   27   0.0066999  -0.0104489  -0.0727810  -0.0079712   0.0159211   0.0005444
   28   0.0010719   0.0098994  -0.0085998   0.0033901   0.0012080   0.0020186
   29   0.0268304  -0.0058561   0.0060170   0.0044948  -0.0059198  -0.0014707
   30   0.0018676  -0.0087643   0.0187459  -0.0006290  -0.0022500  -0.0010127
   31  -0.0042976  -0.0006586  -0.0014365  -0.0013283   0.0020149   0.0001939
   32   0.0012565   0.0012894   0.0005937   0.0004276  -0.0005941  -0.0000864
   33   0.0012587   0.0026546   0.0024319   0.0002243  -0.0002398   0.0000714
   34  -0.0111422  -0.0260225  -0.0203632   0.0093295   0.0095009   0.0044632
   35  -0.0410297  -0.0432806  -0.0145072  -0.0071780  -0.0012003  -0.0023319
   36  -0.0155503  -0.0169602   0.0115999   0.0018572   0.0003035   0.0031323
   37  -0.0346967  -0.0264446  -0.0075802  -0.1936276  -0.1850298  -0.0484846
   38   0.0096905   0.0145853  -0.0010172  -0.2303957  -0.3191456  -0.0460841
   39  -0.0135136  -0.0097341  -0.0043095  -0.0448467  -0.0326869  -0.0166351
   40  -0.0363359  -0.0001897   0.0255129  -0.0154890   0.0063344  -0.0371094
   41   0.0012156  -0.0408288  -0.0184088   0.0091457   0.0020060   0.0172582
   42   0.0141161  -0.0119672  -0.2513191  -0.0188203   0.0061230  -0.0104443
           25          26          27          28          29          30
    1   0.0000996  -0.0040484   0.0019510  -0.0198557   0.0114086   0.0017909
    2  -0.0020252  -0.0030726   0.0011730  -0.0202100   0.0115065   0.0017553
    3  -0.0002019   0.0005771   0.0129094   0.0023422  -0.0029926   0.0094206
    4  -0.0394558  -0.0233552   0.0008741  -0.3316922  -0.1742380   0.0246753
    5  -0.0238819   0.0288425  -0.0022605  -0.1416389  -0.2496854   0.0089257
    6  -0.0026698   0.0002965   0.0016577   0.0299960   0.0201584  -0.0567921
    7  -0.0113429   0.0117641  -0.0013954   0.0268144  -0.0236689  -0.0035623
    8   0.0095184  -0.0057695   0.0023189  -0.0277655  -0.0373257   0.0097228
    9   0.0016787   0.0007420  -0.0069533  -0.0011295   0.0049827   0.0051064
   10  -0.0000191   0.0012033   0.0000797   0.0007641   0.0013811   0.0002533
   11   0.0013515  -0.0007455  -0.0000622   0.0023688  -0.0046818   0.0003346
   12   0.0003130   0.0006760  -0.0003125  -0.0002644   0.0013096   0.0021579
   13   0.0144559  -0.0228427  -0.0013255  -0.0184948  -0.0066971   0.0066732
   14  -0.0254885  -0.0192234   0.0130616   0.0046950   0.0021158  -0.0009913
   15  -0.0104625   0.0005818   0.0027300   0.0063575  -0.0001771  -0.0015309
   16  -0.0052409   0.0017536   0.0026768   0.0007369  -0.0001425  -0.0000840
   17  -0.0024046   0.0027408   0.0019994   0.0002918   0.0004647  -0.0002158
   18   0.0008403  -0.0035252  -0.0005618  -0.0001564  -0.0003582   0.0005497
   19  -0.0857987   0.0298889   0.0066999   0.0010719   0.0268304   0.0018676
   20   0.0157739  -0.1364874  -0.0104489   0.0098994  -0.0058561  -0.0087643
   21   0.0118288  -0.0057952  -0.0727810  -0.0085998   0.0060170   0.0187459
   22  -0.0268973   0.0106886  -0.0079712   0.0033901   0.0044948  -0.0006290
   23   0.0316318  -0.0209537   0.0159211   0.0012080  -0.0059198  -0.0022500
   24  -0.0023100  -0.0017172   0.0005444   0.0020186  -0.0014707  -0.0010127
   25   0.7979277   0.1633171   0.0822822  -0.1648754   0.0693158   0.0028861
   26   0.1633171   0.5858032   0.0692654   0.0608975  -0.1506838   0.0041284
   27   0.0822822   0.0692654   0.2327879  -0.0009624  -0.0019739  -0.0772005
   28  -0.1648754   0.0608975  -0.0009624   0.6370097   0.0928117  -0.0173532
   29   0.0693158  -0.1506838  -0.0019739   0.0928117   0.7564278  -0.0115377
   30   0.0028861   0.0041284  -0.0772005  -0.0173532  -0.0115377   0.1140861
   31   0.0011204   0.0316872   0.0022610  -0.0594457   0.0322511  -0.0009463
   32  -0.0024548  -0.0097731  -0.0015025   0.0313904  -0.3371825  -0.0033308
   33   0.0024142  -0.0037621   0.0029855  -0.0027967  -0.0075047  -0.0328893
   34  -0.4773779  -0.2599875  -0.0863245  -0.0783894  -0.0316649  -0.0132639
   35  -0.2474245  -0.2691850  -0.0574796  -0.0118608   0.0227916  -0.0022841
   36  -0.0885448  -0.0560936  -0.0840823  -0.0088090  -0.0043062   0.0183532
   37  -0.0032093  -0.0000078  -0.0001542   0.0005164  -0.0010139  -0.0005287
   38   0.0139764   0.0019207   0.0027316  -0.0039495  -0.0014392  -0.0000579
   39  -0.0000857  -0.0001852   0.0032568  -0.0004100  -0.0002116   0.0003224
   40   0.0006138  -0.0009584   0.0013084   0.0024498  -0.0010681  -0.0017791
   41  -0.0012054  -0.0034129  -0.0327435   0.0018621  -0.0005322   0.0045651
   42   0.0020311  -0.0051884  -0.0149805  -0.0002326  -0.0019353   0.0006835
           31          32          33          34          35          36
    1   0.0010460  -0.0002848  -0.0006023  -0.0019354   0.0003838  -0.0007588
    2   0.0002439   0.0008413  -0.0003762  -0.0013258   0.0006400  -0.0005516
    3  -0.0005055   0.0002374  -0.0064917   0.0017827   0.0000366  -0.0025225
    4   0.0063797   0.0041035   0.0018839   0.0001037   0.0076005  -0.0001616
    5  -0.0269063  -0.0134392   0.0058139   0.0205714   0.0023002   0.0018659
    6  -0.0001989  -0.0007415   0.0035743   0.0003752  -0.0003568   0.0032756
    7  -0.0032973  -0.0033723   0.0021129   0.0056448  -0.0008037   0.0000366
    8  -0.0017237   0.0012508  -0.0012988  -0.0051693  -0.0016704  -0.0003406
    9   0.0012054  -0.0000211   0.0097938  -0.0008293   0.0000585   0.0005249
   10   0.0002302   0.0002643   0.0001200  -0.0000175  -0.0004084  -0.0001481
   11  -0.0012292  -0.0005946  -0.0001353  -0.0005899   0.0003091   0.0000432
   12   0.0002095   0.0001836   0.0003411  -0.0003199  -0.0001085  -0.0001239
   13  -0.0010336   0.0004388  -0.0026245  -0.0017198   0.0059466   0.0035288
   14  -0.0005265   0.0006302  -0.0002699  -0.0000740  -0.0049704  -0.0035083
   15   0.0002232  -0.0002131   0.0000239   0.0026162  -0.0026065  -0.0007254
   16   0.0001518   0.0000497  -0.0002222  -0.0001362  -0.0024924  -0.0011675
   17   0.0000320  -0.0000904  -0.0001820  -0.0003125  -0.0013023  -0.0006039
   18  -0.0002104   0.0000962  -0.0012035   0.0011273   0.0016644   0.0012291
   19  -0.0042976   0.0012565   0.0012587  -0.0111422  -0.0410297  -0.0155503
   20  -0.0006586   0.0012894   0.0026546  -0.0260225  -0.0432806  -0.0169602
   21  -0.0014365   0.0005937   0.0024319  -0.0203632  -0.0145072   0.0115999
   22  -0.0013283   0.0004276   0.0002243   0.0093295  -0.0071780   0.0018572
   23   0.0020149  -0.0005941  -0.0002398   0.0095009  -0.0012003   0.0003035
   24   0.0001939  -0.0000864   0.0000714   0.0044632  -0.0023319   0.0031323
   25   0.0011204  -0.0024548   0.0024142  -0.4773779  -0.2474245  -0.0885448
   26   0.0316872  -0.0097731  -0.0037621  -0.2599875  -0.2691850  -0.0560936
   27   0.0022610  -0.0015025   0.0029855  -0.0863245  -0.0574796  -0.0840823
   28  -0.0594457   0.0313904  -0.0027967  -0.0783894  -0.0118608  -0.0088090
   29   0.0322511  -0.3371825  -0.0075047  -0.0316649   0.0227916  -0.0043062
   30  -0.0009463  -0.0033308  -0.0328893  -0.0132639  -0.0022841   0.0183532
   31   0.0571453  -0.0320787  -0.0014099   0.0026794  -0.0035120   0.0003047
   32  -0.0320787   0.3555213   0.0044485   0.0004321   0.0022815   0.0004741
   33  -0.0014099   0.0044485   0.0235080  -0.0004512   0.0010415  -0.0020354
   34   0.0026794   0.0004321  -0.0004512   0.5496319   0.3031082   0.1087240
   35  -0.0035120   0.0022815   0.0010415   0.3031082   0.2925217   0.0771923
   36   0.0003047   0.0004741  -0.0020354   0.1087240   0.0771923   0.0534051
   37   0.0004031  -0.0001180   0.0000026   0.0017739  -0.0024241   0.0008749
   38   0.0002703  -0.0000001  -0.0000100  -0.0083076   0.0029685  -0.0011406
   39  -0.0000120   0.0000269   0.0000465   0.0010581  -0.0003334  -0.0045731
   40   0.0002468  -0.0000543   0.0000902   0.0015553   0.0000946  -0.0001859
   41   0.0001356  -0.0001406  -0.0001795  -0.0001585  -0.0022035   0.0036258
   42   0.0003220  -0.0001649  -0.0001567   0.0014053   0.0000147   0.0025424
           37          38          39          40          41          42
    1   0.0000398  -0.0001164  -0.0000045  -0.0000464  -0.0000909  -0.0000015
    2   0.0000233  -0.0001426  -0.0000357  -0.0000517  -0.0000166  -0.0000969
    3   0.0000350   0.0001172  -0.0000373   0.0000181  -0.0005708  -0.0001825
    4  -0.0001265  -0.0003390  -0.0000731  -0.0008196   0.0004005  -0.0008223
    5  -0.0008615   0.0022856   0.0001918  -0.0048232  -0.0000120  -0.0015876
    6  -0.0000351   0.0000131  -0.0000656   0.0019545   0.0005723   0.0000789
    7  -0.0013056   0.0018635   0.0003298  -0.0048663  -0.0004113  -0.0012588
    8  -0.0010044   0.0001969   0.0001721   0.0025025  -0.0021580   0.0043076
    9   0.0003294  -0.0004531   0.0003054   0.0001963   0.0005540   0.0011795
   10  -0.0002038   0.0003286   0.0001631  -0.0002349  -0.0004459   0.0004555
   11   0.0002614  -0.0002340  -0.0000243  -0.0001230  -0.0000630  -0.0000854
   12   0.0004321  -0.0002149  -0.0000030  -0.0017112  -0.0015949   0.0005433
   13  -0.0043376   0.0023598   0.0017921  -0.0031176  -0.0089363   0.0099192
   14   0.0033941  -0.0028741   0.0003915  -0.0007578   0.0012515   0.0009589
   15  -0.0033670   0.0015919  -0.0007498   0.0225516   0.0207960  -0.0142398
   16   0.0002076   0.0000875  -0.0001491   0.0002181   0.0002303   0.0001998
   17   0.0000499  -0.0000229  -0.0001104  -0.0005201  -0.0002595   0.0003204
   18   0.0000367   0.0002670  -0.0000279  -0.0008453  -0.0014573   0.0001241
   19  -0.0346967   0.0096905  -0.0135136  -0.0363359   0.0012156   0.0141161
   20  -0.0264446   0.0145853  -0.0097341  -0.0001897  -0.0408288  -0.0119672
   21  -0.0075802  -0.0010172  -0.0043095   0.0255129  -0.0184088  -0.2513191
   22  -0.1936276  -0.2303957  -0.0448467  -0.0154890   0.0091457  -0.0188203
   23  -0.1850298  -0.3191456  -0.0326869   0.0063344   0.0020060   0.0061230
   24  -0.0484846  -0.0460841  -0.0166351  -0.0371094   0.0172582  -0.0104443
   25  -0.0032093   0.0139764  -0.0000857   0.0006138  -0.0012054   0.0020311
   26  -0.0000078   0.0019207  -0.0001852  -0.0009584  -0.0034129  -0.0051884
   27  -0.0001542   0.0027316   0.0032568   0.0013084  -0.0327435  -0.0149805
   28   0.0005164  -0.0039495  -0.0004100   0.0024498   0.0018621  -0.0002326
   29  -0.0010139  -0.0014392  -0.0002116  -0.0010681  -0.0005322  -0.0019353
   30  -0.0005287  -0.0000579   0.0003224  -0.0017791   0.0045651   0.0006835
   31   0.0004031   0.0002703  -0.0000120   0.0002468   0.0001356   0.0003220
   32  -0.0001180  -0.0000001   0.0000269  -0.0000543  -0.0001406  -0.0001649
   33   0.0000026  -0.0000100   0.0000465   0.0000902  -0.0001795  -0.0001567
   34   0.0017739  -0.0083076   0.0010581   0.0015553  -0.0001585   0.0014053
   35  -0.0024241   0.0029685  -0.0003334   0.0000946  -0.0022035   0.0000147
   36   0.0008749  -0.0011406  -0.0045731  -0.0001859   0.0036258   0.0025424
   37   0.2346672   0.2132161   0.0580386  -0.0001009  -0.0000405   0.0004005
   38   0.2132161   0.3029351   0.0424280   0.0013156  -0.0010336   0.0018289
   39   0.0580386   0.0424280   0.0237223  -0.0022872   0.0001112  -0.0012521
   40  -0.0001009   0.0013156  -0.0022872   0.0559268  -0.0017009  -0.0077139
   41  -0.0000405  -0.0010336   0.0001112  -0.0017009   0.0474032   0.0074722
   42   0.0004005   0.0018289  -0.0012521  -0.0077139   0.0074722   0.2874232
 Gradient time:  CPU 2557.32 s  wall 2557.26 s
 **********************************************************************
 **                                                                  **
 **                       VIBRATIONAL ANALYSIS                       **
 **                       --------------------                       **
 **                                                                  **
 **        VIBRATIONAL FREQUENCIES (CM**-1) AND NORMAL MODES         **
 **     FORCE CONSTANTS (mDYN/ANGSTROM) AND REDUCED MASSES (AMU)     **
 **                  INFRARED INTENSITIES (KM/MOL)                   **
 **                                                                  **
 **********************************************************************


 Mode:                 1                      2                      3
 Frequency:       109.21                 227.22                 290.96
 Force Cnst:      0.0395                 0.1249                 0.2264
 Red. Mass:       5.6243                 4.1056                 4.5381
 IR Active:          YES                    YES                    YES
 IR Intens:        0.708                  2.157                 28.508
 Raman Active:       YES                    YES                    YES
               X      Y      Z        X      Y      Z        X      Y      Z
 H          0.016 -0.014  0.335   -0.042 -0.028 -0.410    0.012  0.053  0.062
 C          0.007 -0.012  0.171   -0.028 -0.031 -0.174    0.000  0.032  0.006
 C         -0.007 -0.036 -0.145   -0.068 -0.027 -0.177   -0.050  0.017 -0.075
 H         -0.018 -0.067 -0.293   -0.110 -0.026 -0.368   -0.096  0.054 -0.171
 C         -0.013 -0.029 -0.225   -0.018 -0.005  0.184   -0.058 -0.049  0.046
 H         -0.042 -0.053 -0.425   -0.000  0.009  0.308   -0.137 -0.061  0.041
 C          0.031  0.000  0.003   -0.040  0.014  0.193   -0.053 -0.058  0.000
 O         -0.080 -0.003  0.299    0.053 -0.034 -0.122    0.107  0.335 -0.003
 C          0.009  0.020 -0.046    0.015  0.027  0.170   -0.049 -0.087 -0.052
 C          0.002  0.002  0.232    0.004 -0.010  0.202    0.019  0.022  0.064
 H          0.004 -0.001  0.420   -0.020 -0.014  0.273    0.063  0.023  0.187
 O          0.042  0.058 -0.298    0.067  0.059 -0.154    0.072 -0.276 -0.014
 H          0.023 -0.047  0.068    0.145 -0.071 -0.334   -0.325  0.641  0.292
 H          0.275 -0.036  0.007   -0.253  0.116  0.182   -0.089 -0.179  0.001
 TransDip   0.009 -0.024 -0.007   -0.011 -0.039  0.025   -0.151  0.070  0.039

 Mode:                 4                      5                      6
 Frequency:       399.71                 441.57                 454.47
 Force Cnst:      0.3658                 0.4005                 0.1458
 Red. Mass:       3.8863                 3.4859                 1.1979
 IR Active:          YES                    YES                    YES
 IR Intens:        6.741                 11.128                 95.563
 Raman Active:       YES                    YES                    YES
               X      Y      Z        X      Y      Z        X      Y      Z
 H          0.000  0.167  0.452   -0.112  0.030 -0.189    0.010 -0.018 -0.082
 C         -0.047  0.100  0.154   -0.088  0.084 -0.134    0.007 -0.032 -0.033
 C         -0.068  0.088 -0.130    0.079  0.097 -0.007   -0.016 -0.027  0.020
 H         -0.112  0.064 -0.397    0.154  0.075  0.274   -0.003 -0.020  0.097
 C         -0.065  0.008  0.038    0.080  0.085  0.072   -0.003  0.013  0.006
 H         -0.263 -0.035 -0.118    0.053  0.122  0.489    0.059  0.029  0.080
 C          0.094 -0.121  0.122    0.099 -0.080 -0.206   -0.009  0.022 -0.026
 O          0.228 -0.084 -0.064    0.048 -0.060  0.053   -0.025 -0.032 -0.043
 C         -0.009 -0.079 -0.063   -0.062 -0.082 -0.082    0.026  0.030 -0.008
 C          0.011 -0.030 -0.081   -0.044  0.031  0.208    0.010 -0.017  0.041
 H          0.175 -0.015  0.015    0.108  0.041  0.443   -0.026 -0.021  0.057
 O         -0.153  0.110  0.002   -0.129 -0.037  0.007    0.031  0.037 -0.024
 H         -0.016  0.021  0.445    0.083 -0.078 -0.019   -0.339  0.052  0.913
 H          0.027 -0.196  0.122    0.234 -0.253 -0.180    0.009  0.036 -0.021
 TransDip  -0.008 -0.011  0.082    0.074  0.077  0.003   -0.124  0.037  0.285

 Mode:                 7                      8                      9
 Frequency:       485.18                 546.78                 559.79
 Force Cnst:      0.3830                 0.8702                 1.1912
 Red. Mass:       2.7613                 4.9404                 6.4518
 IR Active:          YES                    YES                    YES
 IR Intens:        6.048                  8.283                  3.356
 Raman Active:       YES                    YES                    YES
               X      Y      Z        X      Y      Z        X      Y      Z
 H         -0.106  0.030 -0.552    0.238  0.165 -0.210   -0.152  0.168  0.055
 C         -0.070  0.050 -0.080    0.165 -0.024 -0.086   -0.258 -0.085  0.026
 C          0.003  0.069  0.187   -0.123 -0.038  0.071   -0.284 -0.038  0.019
 H          0.015  0.064  0.230   -0.221  0.146  0.194   -0.107 -0.260  0.151
 C         -0.056 -0.016 -0.173   -0.173 -0.139  0.001   -0.095  0.310 -0.012
 H         -0.206 -0.064 -0.457   -0.208 -0.143  0.029    0.026  0.337  0.102
 C          0.048 -0.027  0.041   -0.058 -0.113 -0.123    0.126  0.114 -0.073
 O          0.118  0.009 -0.001   -0.035  0.122  0.020    0.085  0.030  0.044
 C         -0.031 -0.075  0.173    0.116 -0.051 -0.050    0.186 -0.018 -0.082
 C         -0.018 -0.022  0.046    0.236 -0.125  0.098   -0.034 -0.307 -0.003
 H          0.056 -0.008 -0.387    0.299 -0.122  0.167   -0.075 -0.310 -0.009
 O         -0.021 -0.009 -0.080   -0.085  0.247  0.064    0.181 -0.005  0.051
 H          0.012  0.082  0.082   -0.060  0.202 -0.324    0.221 -0.027 -0.251
 H          0.146  0.170  0.040   -0.072 -0.273 -0.114    0.143 -0.033 -0.069
 TransDip  -0.058  0.035 -0.039   -0.010 -0.063 -0.067    0.014 -0.033 -0.046

 Mode:                10                     11                     12
 Frequency:       680.50                 724.70                 785.96
 Force Cnst:      1.2659                 0.4290                 0.6821
 Red. Mass:       4.6396                 1.3864                 1.8740
 IR Active:          YES                    YES                    YES
 IR Intens:        8.977                 65.201                 13.102
 Raman Active:       YES                    YES                    YES
               X      Y      Z        X      Y      Z        X      Y      Z
 H         -0.103 -0.147 -0.075    0.036  0.037  0.355    0.076  0.011  0.250
 C         -0.046 -0.027 -0.062    0.001  0.005 -0.013    0.029 -0.041 -0.134
 C         -0.083 -0.063  0.079   -0.031 -0.008 -0.054    0.011  0.025  0.107
 H         -0.162  0.043  0.068    0.040  0.093  0.586    0.009  0.017  0.059
 C         -0.120 -0.174 -0.006   -0.041 -0.049 -0.095    0.003  0.050 -0.047
 H         -0.250 -0.211 -0.134    0.053  0.030  0.593   -0.001  0.021 -0.368
 C          0.019 -0.108 -0.037   -0.000 -0.013  0.016   -0.019  0.057  0.141
 O          0.163 -0.072  0.027    0.036  0.004  0.005    0.012 -0.014 -0.013
 C          0.036  0.248 -0.144   -0.011  0.003  0.093   -0.028 -0.001 -0.102
 C         -0.169  0.219  0.040   -0.003  0.013 -0.071    0.030 -0.028 -0.030
 H         -0.486  0.192  0.202   -0.003  0.009  0.236    0.047 -0.041  0.825
 O          0.157  0.033  0.074    0.012  0.005 -0.022   -0.038 -0.034  0.006
 H          0.116 -0.013 -0.090    0.004  0.037 -0.030    0.047 -0.040 -0.017
 H          0.129 -0.381 -0.011    0.108  0.244  0.015   -0.076  0.060  0.126
 TransDip  -0.069  0.057 -0.035    0.007  0.026  0.257   -0.025 -0.077  0.083

 Mode:                13                     14                     15
 Frequency:       856.06                 909.52                 965.68
 Force Cnst:      1.6944                 1.5513                 1.4605
 Red. Mass:       3.9243                 3.1828                 2.6581
 IR Active:          YES                    YES                    YES
 IR Intens:        2.778                  4.242                  6.538
 Raman Active:       YES                    YES                    YES
               X      Y      Z        X      Y      Z        X      Y      Z
 H          0.257  0.034 -0.351    0.134  0.020  0.203    0.085 -0.353 -0.031
 C          0.237 -0.068  0.044    0.095 -0.044 -0.020    0.141 -0.194  0.028
 C         -0.175 -0.130 -0.009   -0.095 -0.053  0.076    0.077  0.204 -0.051
 H         -0.214 -0.012  0.170   -0.232 -0.055 -0.540    0.050  0.317  0.093
 C         -0.061  0.119 -0.050   -0.020  0.071  0.114   -0.048  0.131 -0.020
 H          0.283  0.194  0.233   -0.083  0.026 -0.227   -0.470  0.093  0.075
 C          0.013  0.142  0.044    0.050 -0.000 -0.226   -0.019 -0.085  0.002
 O          0.112 -0.059  0.016    0.041 -0.015  0.039    0.005 -0.006  0.000
 C         -0.125  0.028 -0.105   -0.059 -0.005  0.243   -0.030  0.051  0.027
 C          0.076  0.108  0.096    0.001  0.063 -0.144   -0.049 -0.086  0.015
 H         -0.036  0.100 -0.469   -0.102  0.044  0.504   -0.538 -0.145 -0.084
 O         -0.125 -0.105 -0.008   -0.014 -0.015 -0.059    0.006 -0.001  0.000
 H          0.195 -0.121 -0.003    0.024 -0.003  0.046   -0.113  0.105 -0.063
 H          0.149  0.052  0.058    0.160  0.080 -0.191   -0.055 -0.149  0.000
 TransDip   0.004 -0.000 -0.053   -0.058  0.030  0.003   -0.077 -0.029 -0.000

 Mode:                16                     17                     18
 Frequency:       996.04                1019.62                1050.84
 Force Cnst:      0.7670                 0.8228                 1.4323
 Red. Mass:       1.3122                 1.3433                 2.2015
 IR Active:          YES                    YES                    YES
 IR Intens:        1.420                  0.999                  2.112
 Raman Active:       YES                    YES                    YES
               X      Y      Z        X      Y      Z        X      Y      Z
 H          0.032  0.031  0.216    0.075  0.031  0.787   -0.017 -0.017 -0.158
 C          0.006  0.004 -0.033   -0.001 -0.016 -0.135   -0.003 -0.001  0.034
 C         -0.023 -0.037 -0.104    0.008  0.017  0.051    0.018  0.086 -0.032
 H          0.109  0.020  0.677   -0.076  0.043 -0.253   -0.210  0.440  0.027
 C          0.018  0.024  0.103   -0.013 -0.018 -0.003   -0.048 -0.172  0.095
 H         -0.102 -0.064 -0.637   -0.017 -0.011  0.075   -0.245 -0.217 -0.042
 C         -0.001  0.009 -0.021    0.007  0.024 -0.011    0.066  0.185 -0.053
 O          0.004 -0.003  0.006    0.002  0.001  0.001    0.006  0.009  0.009
 C         -0.006 -0.007  0.031   -0.002 -0.001 -0.000   -0.018  0.018 -0.054
 C          0.002  0.020  0.016   -0.002 -0.009  0.088   -0.010 -0.102 -0.001
 H          0.005  0.023 -0.141   -0.036 -0.006 -0.505   -0.037 -0.112  0.078
 O         -0.002 -0.001 -0.007   -0.001 -0.005 -0.001   -0.010 -0.039 -0.001
 H          0.007 -0.007  0.012    0.037 -0.031  0.017    0.319 -0.280  0.152
 H         -0.052 -0.098 -0.012    0.044  0.068 -0.010    0.198  0.504 -0.051
 TransDip  -0.027  0.014  0.023    0.017  0.023 -0.014    0.043  0.016  0.007

 Mode:                19                     20                     21
 Frequency:      1137.84                1160.66                1180.35
 Force Cnst:      2.7120                 1.0575                 1.0216
 Red. Mass:       3.5553                 1.3324                 1.2445
 IR Active:          YES                    YES                    YES
 IR Intens:      119.637                  8.868                 45.083
 Raman Active:       YES                    YES                    YES
               X      Y      Z        X      Y      Z        X      Y      Z
 H         -0.071 -0.291  0.005    0.268  0.681 -0.056   -0.086 -0.204 -0.004
 C          0.036 -0.042 -0.007    0.008  0.052 -0.003   -0.013 -0.028  0.001
 C         -0.057 -0.065  0.017    0.011 -0.026  0.003    0.028 -0.025 -0.003
 H          0.011 -0.164  0.051    0.214 -0.336 -0.013    0.247 -0.360 -0.039
 C         -0.035  0.041  0.011    0.031 -0.011  0.003   -0.021  0.034  0.025
 H         -0.597 -0.030  0.088   -0.323 -0.057  0.055   -0.515 -0.023  0.060
 C          0.306 -0.082  0.103    0.031 -0.036  0.013   -0.078  0.000 -0.031
 O         -0.181  0.100 -0.093   -0.022  0.001 -0.014    0.047 -0.031  0.033
 C          0.064 -0.098 -0.030   -0.067  0.100 -0.000    0.001  0.013 -0.045
 C         -0.044  0.140  0.007    0.033 -0.069  0.008    0.030  0.028  0.007
 H          0.035  0.157  0.019   -0.354 -0.114 -0.003    0.353  0.066 -0.033
 O         -0.018  0.003 -0.001   -0.009 -0.023 -0.002    0.003  0.005  0.009
 H          0.154 -0.207  0.065   -0.025  0.005 -0.014   -0.116  0.125 -0.061
 H          0.416  0.164  0.075    0.146  0.048  0.014   -0.034  0.551 -0.043
 TransDip   0.310 -0.133  0.095   -0.039  0.084  0.021   -0.197  0.052 -0.070

 Mode:                22                     23                     24
 Frequency:      1208.49                1249.42                1289.89
 Force Cnst:      1.1457                 1.3397                 1.3870
 Red. Mass:       1.3314                 1.4567                 1.4149
 IR Active:          YES                    YES                    YES
 IR Intens:       10.861                 43.559                  9.168
 Raman Active:       YES                    YES                    YES
               X      Y      Z        X      Y      Z        X      Y      Z
 H          0.064  0.135 -0.042   -0.043 -0.066  0.006   -0.038 -0.102  0.012
 C          0.021  0.024 -0.001   -0.025 -0.024  0.006    0.011  0.022 -0.000
 C         -0.024  0.002 -0.001   -0.026  0.005 -0.000    0.036  0.005 -0.008
 H         -0.110  0.126 -0.009   -0.220  0.292  0.000    0.167 -0.193 -0.031
 C          0.023  0.011  0.031    0.044  0.011  0.026   -0.048 -0.002  0.028
 H          0.316  0.033 -0.141    0.182  0.012 -0.110    0.008  0.009 -0.010
 C         -0.011 -0.079  0.005    0.031 -0.074  0.025   -0.129  0.070  0.018
 O          0.004 -0.015  0.014   -0.028 -0.024 -0.026    0.011 -0.000 -0.030
 C          0.077 -0.085 -0.053   -0.088  0.122 -0.007    0.052 -0.075  0.008
 C         -0.040  0.028  0.017    0.025 -0.049  0.003    0.001  0.009 -0.008
 H         -0.497 -0.019  0.008    0.450 -0.006 -0.044   -0.220 -0.016  0.034
 O         -0.012  0.016  0.008    0.019 -0.008  0.005   -0.003  0.013 -0.001
 H         -0.221  0.202 -0.112   -0.336  0.270 -0.190   -0.000  0.001 -0.028
 H          0.045  0.668 -0.023    0.578  0.114  0.034    0.878 -0.244  0.072
 TransDip   0.006  0.085 -0.062   -0.192  0.079 -0.040   -0.069  0.057 -0.037

 Mode:                25                     26                     27
 Frequency:      1392.54                1414.59                1441.53
 Force Cnst:      1.7761                 1.9164                 2.3317
 Red. Mass:       1.5545                 1.6255                 1.9044
 IR Active:          YES                    YES                    YES
 IR Intens:       24.562                 35.459                  2.342
 Raman Active:       YES                    YES                    YES
               X      Y      Z        X      Y      Z        X      Y      Z
 H         -0.163 -0.373  0.038    0.235  0.443 -0.056    0.237  0.322 -0.039
 C         -0.003  0.022 -0.002    0.015 -0.085  0.005    0.051 -0.099  0.001
 C         -0.045  0.085 -0.004    0.019 -0.000 -0.003   -0.000  0.131 -0.012
 H          0.271 -0.386  0.003   -0.081  0.163 -0.004    0.378 -0.417 -0.010
 C         -0.057 -0.016  0.021    0.027  0.047 -0.006   -0.125 -0.069  0.031
 H          0.474  0.035 -0.125    0.027  0.052 -0.037    0.416 -0.009 -0.067
 C         -0.000 -0.114 -0.010   -0.118 -0.106 -0.002    0.094  0.060 -0.005
 O         -0.006  0.047 -0.007    0.010  0.059 -0.007   -0.010 -0.026  0.002
 C         -0.045  0.084  0.001    0.018 -0.014 -0.008    0.001 -0.032 -0.001
 C          0.097 -0.027  0.002   -0.113  0.016  0.004   -0.122  0.020  0.002
 H         -0.128 -0.054 -0.016    0.402  0.075 -0.019    0.364  0.071 -0.001
 O         -0.009 -0.017 -0.002    0.026  0.017  0.007    0.017  0.008  0.001
 H          0.365 -0.301  0.163    0.484 -0.393  0.218   -0.253  0.208 -0.118
 H          0.037  0.218 -0.020    0.162  0.151 -0.001   -0.048 -0.036 -0.009
 TransDip   0.111 -0.095  0.061    0.185 -0.037  0.026    0.042 -0.013 -0.021

 Mode:                28                     29                     30
 Frequency:      1590.61                1677.34                1728.19
 Force Cnst:     11.0266                 9.4923                19.1357
 Red. Mass:       7.3971                 5.7264                10.8745
 IR Active:          YES                    YES                    YES
 IR Intens:       28.650                 11.800                311.920
 Raman Active:       YES                    YES                    YES
               X      Y      Z        X      Y      Z        X      Y      Z
 H         -0.029 -0.436  0.050    0.008 -0.433  0.021    0.006 -0.084  0.016
 C          0.271  0.381 -0.041    0.218  0.151 -0.026    0.045  0.019 -0.010
 C          0.207 -0.247 -0.005   -0.332  0.159  0.030   -0.098  0.063  0.008
 H          0.012  0.070 -0.030    0.034 -0.455  0.050    0.014 -0.124  0.024
 C         -0.267  0.115  0.021    0.352 -0.097 -0.042    0.104 -0.045 -0.019
 H          0.138  0.191 -0.043   -0.284 -0.216  0.085   -0.077 -0.090  0.004
 C          0.046 -0.051  0.005   -0.066  0.020  0.005   -0.043 -0.011  0.005
 O          0.002  0.009 -0.002   -0.001 -0.005  0.003   -0.007  0.006 -0.001
 C         -0.024  0.069 -0.002   -0.077 -0.086 -0.025    0.629  0.375  0.120
 C         -0.313 -0.249  0.015   -0.203 -0.105  0.015   -0.132 -0.049  0.003
 H          0.283 -0.229  0.057    0.153 -0.103  0.000    0.328  0.017  0.004
 O          0.039 -0.003  0.004    0.087  0.055  0.020   -0.383 -0.252 -0.083
 H          0.023 -0.013  0.005   -0.001 -0.009  0.012   -0.127  0.082 -0.029
 H         -0.117  0.112  0.014    0.028 -0.078 -0.014    0.021 -0.106  0.022
 TransDip   0.057  0.161  0.018   -0.025 -0.100 -0.038    0.465  0.312  0.077

 Mode:                31                     32                     33
 Frequency:      2841.18                3162.50                3177.86
 Force Cnst:      5.1123                 6.4086                 6.4672
 Red. Mass:       1.0749                 1.0876                 1.0869
 IR Active:          YES                    YES                    YES
 IR Intens:       27.190                  6.226                  4.457
 Raman Active:       YES                    YES                    YES
               X      Y      Z        X      Y      Z        X      Y      Z
 H         -0.001 -0.000 -0.000    0.822 -0.341 -0.050   -0.279  0.119  0.017
 C         -0.000 -0.001  0.000   -0.071  0.028  0.004    0.024 -0.011 -0.001
 C         -0.001  0.002  0.000    0.024  0.014 -0.005    0.046  0.033 -0.010
 H         -0.002 -0.003 -0.001   -0.279 -0.183  0.061   -0.547 -0.370  0.120
 C          0.003  0.000 -0.003    0.001 -0.011  0.001    0.007 -0.055  0.005
 H          0.001 -0.005  0.001   -0.017  0.129 -0.013   -0.084  0.643 -0.063
 C          0.004 -0.004 -0.078    0.000 -0.000  0.000    0.001 -0.000 -0.000
 O         -0.003  0.002 -0.001   -0.000 -0.000 -0.000   -0.000 -0.000 -0.000
 C         -0.000 -0.002 -0.003   -0.000  0.000  0.000    0.000  0.001  0.000
 C          0.000 -0.001 -0.000    0.005 -0.020 -0.000   -0.002  0.013  0.000
 H          0.001  0.000 -0.001   -0.029  0.255  0.004    0.018 -0.157 -0.002
 O          0.001  0.000  0.000   -0.000 -0.000 -0.000   -0.000 -0.000 -0.000
 H         -0.008 -0.006 -0.005   -0.000  0.000 -0.000   -0.000  0.001 -0.000
 H         -0.039  0.035  0.995   -0.001 -0.000  0.000   -0.001 -0.000  0.001
 TransDip  -0.093  0.078 -0.114   -0.053  0.059 -0.002    0.067  0.008 -0.008

 Mode:                34                     35                     36
 Frequency:      3193.80                3197.70                3709.79
 Force Cnst:      6.5878                 6.6116                 8.6383
 Red. Mass:       1.0962                 1.0974                 1.0653
 IR Active:          YES                    YES                    YES
 IR Intens:        7.982                  4.103                 57.333
 Raman Active:       YES                    YES                    YES
               X      Y      Z        X      Y      Z        X      Y      Z
 H         -0.073  0.025  0.005   -0.286  0.119  0.018    0.000 -0.000  0.000
 C          0.009  0.001 -0.001    0.028 -0.009 -0.002   -0.000  0.000 -0.000
 C         -0.039 -0.020  0.008    0.033  0.020 -0.007    0.000 -0.000 -0.000
 H          0.400  0.264 -0.087   -0.354 -0.238  0.078    0.001  0.000 -0.000
 C          0.011 -0.054  0.005   -0.008  0.037 -0.003    0.000 -0.000 -0.000
 H         -0.082  0.605 -0.059    0.056 -0.412  0.040   -0.000 -0.000  0.000
 C          0.001  0.001 -0.001   -0.001  0.000  0.001   -0.002 -0.001 -0.001
 O         -0.000 -0.000 -0.000    0.000 -0.000  0.000   -0.040 -0.047 -0.009
 C         -0.001  0.001 -0.000   -0.002 -0.000 -0.000    0.002  0.000  0.000
 C          0.004 -0.054 -0.000    0.004 -0.065 -0.000   -0.001 -0.000 -0.000
 H         -0.065  0.606  0.009   -0.077  0.726  0.010    0.001 -0.000 -0.000
 O          0.000  0.000  0.000    0.001  0.000  0.000   -0.001  0.000 -0.000
 H         -0.001  0.000 -0.000    0.001  0.000  0.000    0.640  0.752  0.145
 H         -0.000 -0.001  0.004    0.000  0.000 -0.004    0.003 -0.003  0.009
 TransDip  -0.029 -0.085  0.007    0.065 -0.001 -0.005    0.134  0.195  0.051

 STANDARD THERMODYNAMIC QUANTITIES AT   298.15 K  AND     1.00 ATM

   This Molecule has  0 Imaginary Frequencies
   Zero point vibrational energy:       67.559 kcal/mol

   Atom    1 Element H  Has Mass    1.00783
   Atom    2 Element C  Has Mass   12.00000
   Atom    3 Element C  Has Mass   12.00000
   Atom    4 Element H  Has Mass    1.00783
   Atom    5 Element C  Has Mass   12.00000
   Atom    6 Element H  Has Mass    1.00783
   Atom    7 Element C  Has Mass   12.00000
   Atom    8 Element O  Has Mass   15.99491
   Atom    9 Element C  Has Mass   12.00000
   Atom   10 Element C  Has Mass   12.00000
   Atom   11 Element H  Has Mass    1.00783
   Atom   12 Element O  Has Mass   15.99491
   Atom   13 Element H  Has Mass    1.00783
   Atom   14 Element H  Has Mass    1.00783
   Molecular Mass:   110.036800 amu
   Principal axes and moments of inertia in amu*Bohr^2:
                             1           2           3
    Eigenvalues --      556.56257   786.49108  1307.88425
          X               0.99964    -0.02600    -0.00635
          Y               0.02600     0.99966    -0.00024
          Z               0.00636     0.00007     0.99998
   Rotational Symmetry Number is   1
   The Molecule is an Asymmetric Top
   Translational Enthalpy:        0.889 kcal/mol
   Rotational Enthalpy:           0.889 kcal/mol
   Vibrational Enthalpy:         69.953 kcal/mol
   gas constant (RT):             0.592 kcal/mol
   Translational Entropy:        40.003  cal/mol.K
   Rotational Entropy:           27.839  cal/mol.K
   Vibrational Entropy:          12.801  cal/mol.K

   Total Enthalpy:               72.322 kcal/mol
   Total Entropy:                80.644  cal/mol.K

 ======================================================================

 STANDARD THERMODYNAMIC QUANTITIES FOR ANHARMONIC VIBRATION -- TOSH

   Zero point vibrational energy: ************ kcal/mol

   Vibrational Enthalpy:       Infinity kcal/mol
   Vibrational Entropy:             NaN  cal/mol.K

   Total Enthalpy:             Infinity kcal/mol
   Total Entropy:                   NaN  cal/mol.K

 ======================================================================

 STANDARD THERMODYNAMIC QUANTITIES FOR ANHARMONIC VIBRATION -- VPT2

   Zero point vibrational energy: ************ kcal/mol

   Vibrational Enthalpy:       Infinity kcal/mol
   Vibrational Entropy:             NaN  cal/mol.K

   Total Enthalpy:             Infinity kcal/mol
   Total Entropy:                   NaN  cal/mol.K

 ======================================================================

Archival summary:
1\1\pikachu\FREQ\ProcedureUnspecified\BasisUnspecified\266\cher\WedDec1402:57:252016WedDec1402:57:252016\0\\#,FREQ,ProcedureUnspecified,BasisUnspecified,\\0,1\C\O,1,1.2206\C,1,1.46282,2,124.609\H,3,1.08359,1,117.739,2,-9.64379,0\C,3,1.35364,1,119.534,2,162.391,0\H,5,1.08575,3,119.317,1,-174.754,0\C,5,1.45668,3,122.832,1,2.07639,0\H,7,1.08385,5,118.454,3,-173.39,0\C,7,1.34263,5,120.668,3,5.09677,0\H,9,1.08429,7,122.567,5,-178.298,0\C,9,1.49591,7,120.19,5,6.33456,0\H,11,1.11436,9,104.499,7,87.7554,0\O,11,1.40513,9,112.85,7,-152.964,0\H,13,0.970222,11,105.96,9,150.963,0\\\@

 Total job time:  2732.60s(wall), 2732.03s(cpu) 
 Wed Dec 14 02:57:25 2016

        *************************************************************
        *                                                           *
        *  Thank you very much for using Q-Chem.  Have a nice day.  *
        *                                                           *
        *************************************************************


 
User input: 3 of 3 
 
pikachu 127.0.1
Q-Chem Developer Version! Running on 127.0.1.*
                  Welcome to Q-Chem
     A Quantum Leap Into The Future Of Chemistry


 Q-Chem 4.4, Q-Chem, Inc., Pleasanton, CA (2016)

 Y. Shao,  Z. Gan,  E. Epifanovsky,  A. T. B. Gilbert,  M. Wormit,  
 J. Kussmann,  A. W. Lange,  A. Behn,  J. Deng,  X. Feng,  D. Ghosh,  
 M. Goldey,  P. R. Horn,  L. D. Jacobson,  I. Kaliman,  F. Rob,  
 R. Z. Khaliullin,  T. Kus,  A. Landau,  J. Liu,  E. I. Proynov,  Y. M. Rhee,  
 R. M. Richard,  M. A. Rohrdanz,  R. P. Steele,  E. J. Sundstrom,  
 H. L. Woodcock III,  P. M. Zimmerman,  D. Zuev,  B. Albrecht,  E. Alguire,  
 B. Austin,  S. A. Baeppler,  G. J. O. Beran,  Y. A. Bernard,  E. Berquist,  
 K. Brandhorst,  K. B. Bravaya,  S. T. Brown,  D. Casanova,  C.-M. Chang,  
 Y. Chen,  S. H. Chien,  K. D. Closser,  M. P. Coons,  D. L. Crittenden,  
 S. Dasgupta,  M. Diedenhofen,  R. A. DiStasio Jr.,  H. Do,  A. D. Dutoi,  
 R. G. Edgar,  P.-T. Fang,  S. Fatehi,  Q. Feng,  L. Fusti-Molnar,  
 A. Ghysels,  A. Golubeva-Zadorozhnaya,  J. Gomes,  A. Gunina,  
 M. W. D. Hanson-Heine,  P. H. P. Harbach,  A. W. Hauser,  J. E. Herr,  
 E. G. Hohenstein,  Z. C. Holden,  K. Hui,  T.-C. Jagau,  H. Ji,  B. Kaduk,  
 K. Khistyaev,  Jaehoon Kim,  Jihan Kim,  R. A. King,  P. Klunzinger,  
 K. Koh,  D. Kosenkov,  T. Kowalczyk,  C. M. Krauter,  A. Kunitsa,  
 K. U. Lao,  A. Laurent,  K. V. Lawler,  J. Lee,  D. Lefrancois,  S. Lehtola,  
 S. V. Levchenko,  C. Y. Lin,  Y.-S. Lin,  F. Liu,  E. Livshits,  
 R. C. Lochan,  A. Luenser,  P. Manohar,  S. F. Manzer,  S.-P. Mao,  Y. Mao,  
 N. Mardirossian,  A. V. Marenich,  L. A. Martinez-Martinez,  S. A. Maurer,  
 N. J. Mayhall,  J.-M. Mewes,  A. F. Morrison,  K. Nanda,  T. S. Nguyen-Beck,  
 C. M. Oana,  R. Olivares-Amaya,  D. P. O'Neill,  J. A. Parkhill,  
 T. M. Perrine,  R. Peverati,  P. A. Pieniazek,  F. Plasser,  A. Prociuk,  
 D. R. Rehn,  E. Rosta,  N. J. Russ,  N. Sergueev,  S. M. Sharada,  
 S. Sharma,  D. W. Small,  A. Sodt,  T. Stauch,  T. Stein,  D. Stuck,  
 Y.-C. Su,  A. J. W. Thom,  T. Tsuchimochi,  L. Vogt,  O. Vydrov,  T. Wang,  
 M. A. Watson,  J. Wenzel,  A. White,  C. F. Williams,  V. Vanovschi,  
 K. Yao,  S. Yeganeh,  S. R. Yost,  Z.-Q. You,  I. Y. Zhang,  X. Zhang,  
 Y. Zhao,  B. R. Brooks,  G. K. L. Chan,  D. M. Chipman,  C. J. Cramer,  
 W. A. Goddard III,  M. S. Gordon,  W. J. Hehre,  A. Klamt,  
 H. F. Schaefer III,  M. W. Schmidt,  C. D. Sherrill,  D. G. Truhlar,  
 A. Warshel,  X. Xu,  A. Aspuru-Guzik,  R. Baer,  A. T. Bell,  N. A. Besley,  
 J.-D. Chai,  A. Dreuw,  B. D. Dunietz,  T. R. Furlani,  S. R. Gwaltney,  
 C.-P. Hsu,  Y. Jung,  J. Kong,  D. S. Lambrecht,  W. Liang,  C. Ochsenfeld,  
 V. A. Rassolov,  L. V. Slipchenko,  J. E. Subotnik,  T. Van Voorhis,  
 J. M. Herbert,  A. I. Krylov,  P. M. W. Gill,  M. Head-Gordon

 Contributors to earlier versions of Q-Chem not listed above: 
 R. D. Adamson,  J. Baker,  E. F. C. Byrd,  A. K. Chakraborty,  C.-L. Cheng,  
 H. Dachsel,  R. J. Doerksen,  G. Hawkins,  A. Heyden,  S. Hirata,  
 G. Kedziora,  F. J. Keil,  C. Kelley,  P. P. Korambath,  W. Kurlancheek,  
 A. M. Lee,  M. S. Lee,  D. Liotard,  I. Lotan,  P. E. Maslen,  N. Nair,  
 D. Neuhauser,  R. Olson,  B. Peters,  J. Ritchie,  N. E. Schultz,  
 N. Shenvi,  A. C. Simmonett,  K. S. Thanthiriwatte,  Q. Wu,  W. Zhang

 Please cite Q-Chem as follows:
 Y. Shao et al., Mol. Phys. 113, 184-215 (2015)
 DOI: 10.1080/00268976.2014.952696

 Q-Chem 4.4.2 for Intel X86 EM64T Linux

 Parts of Q-Chem use Armadillo 5.200.1 (Boston Tea Smuggler).
 http://arma.sourceforge.net/

 Q-Chem begins on Wed Dec 14 02:57:25 2016  


Host: 0

     Scratch files written to /scratch/cher/qchem8123//
The previous job contains 0 fragments, simply inherited here
FILE_GEOM_ORG=        593

Checking the input file for inconsistencies... 	...done.

--------------------------------------------------------------
User input:
--------------------------------------------------------------

$molecule
   read
$end
$rem
   BASIS  =  6-311++G**
   JOB_TYPE  =  SP
   METHOD  =  B3LYP
   SOLVENT_METHOD SMD
$end

--------------------------------------------------------------
 ----------------------------------------------------------------
             Standard Nuclear Orientation (Angstroms)
    I     Atom           X                Y                Z
 ----------------------------------------------------------------
    1      H       2.8899409096    -1.0122645974    -0.0850972345
    2      C       1.8932442214    -0.5858931617    -0.0246101765
    3      C       1.7664289431     0.8614147019    -0.1300844307
    4      H       2.6592408957     1.4454716913    -0.3211485784
    5      C       0.5660027368     1.4532581523    -0.0235272762
    6      H       0.4324991161     2.5246076563    -0.1239093401
    7      C      -0.6394922338     0.6481959446     0.3458143387
    8      O      -1.8346798172     1.1970948109    -0.1487851616
    9      C      -0.5254054275    -0.8490605731     0.0475820363
   10      C       0.8249824757    -1.4104069199     0.0818596533
   11      H       0.9233900837    -2.4893003504     0.0600129721
   12      O      -1.5386705289    -1.4933690233    -0.1715729045
   13      H      -2.4368018351     0.4482145485    -0.2827897498
   14      H      -0.6514098644     0.6588252290     1.4600584251
 ----------------------------------------------------------------
 Nuclear Repulsion Energy =   349.8894449064 hartrees
 There are       29 alpha and       29 beta electrons
 Requested basis set is 6-311++G(d,p)
 There are 78 shells and 218 basis functions

 Total QAlloc Memory Limit   2000 MB
 Mega-Array Size        61 MB
 MEM_STATIC part        62 MB

                       Distance Matrix (Angstroms)
             H (  1)   C (  2)   C (  3)   H (  4)   C (  5)   H (  6)
   C (  2)  1.085751
   C (  3)  2.185172  1.456677
   H (  4)  2.479800  2.191148  1.083855
   C (  5)  3.388699  2.433045  1.342630  2.114305
   H (  6)  4.306970  3.437856  2.132045  2.482301  1.084292
   C (  7)  3.924247  2.841645  2.461788  3.458631  1.495913  2.211499
   O (  8)  5.216068  4.134233  3.616769  4.504079  2.417558  2.627358
   C (  9)  3.421817  2.433996  2.865274  3.942437  2.548902  3.511215
   C ( 10)  2.109608  1.353640  2.468282  3.418035  2.877282  3.959889
   H ( 11)  2.463740  2.137928  3.460367  4.317510  3.959605  5.041237
   O ( 12)  4.455507  3.552907  4.058375  5.126560  3.624111  4.475703
   H ( 13)  5.526868  4.459298  4.226252  5.192846  3.177132  3.545355
   H ( 14)  4.209657  3.198254  2.900955  3.840823  2.077076  2.676744
             C (  7)   O (  8)   C (  9)   C ( 10)   H ( 11)   O ( 12)
   O (  8)  1.405131
   C (  9)  1.530926  2.437111
   C ( 10)  2.540119  3.731764  1.462817
   H ( 11)  3.516840  4.608693  2.188504  1.083592
   O ( 12)  2.379603  2.706794  1.220602  2.378648  2.665943
   H ( 13)  1.914538  0.970222  2.333560  3.771827  4.476315  2.142138
   H ( 14)  1.114359  2.068391  2.069948  2.891520  3.788247  2.842779
             H ( 13)
   H ( 14)  2.503897

 A cutoff of  1.0D-08 yielded   2721 shell pairs
 There are     21869 function pairs (     23487 Cartesian)

 -------------------------------------------------------
 OpenMP Integral Computing Module                       
 Release: version 1.0, May 2013, Q-Chem Inc. Pittsburgh 
 -------------------------------------------------------
 Integral Job Info:
 Integral job number is                      11
 Integral operator is                         1
 short-range coefficients                     0
 long-range coefficients              100000000
 Omega coefficients                           0
 if combine SR and LR in K                    0
 Integral screening is                        0
 Integral computing path is                   2
 max size of driver memory is            800000
 size of driver memory is                593474
 size of scratch memory is              2260544
 max col of scratch BK array               1296
 max len of scratch array in speh3          155
 max len of scratch index in speh4           18
 max int batch size is                      520
 min int batch size is                       52
 fixed nKL is                                52
 max L of basis functions is                  2
 order of int derivative is                   0
 number of shells is                         78
 number of basis is                         226
 number of cartesian basis is               226
 number of contracted shell pairs          2721
 number of primitive shell pairs           6765
 maxK2 (contraction) of shell pair           36
 max number of K2 of shell pair               1
 max number of CS2 of shell pair            452
 max number of PS2 of shell pair           1056
 mem total for path MDJ                   45960
 -------------------------------------------------------
 Smallest overlap matrix eigenvalue = 3.36E-06

 Q-Chem warning in module /home/taweetham/qchem/stvman/mkSTV.C, line 257:

 Overlap eigenvalue is smaller than square root of threshold


 Scale SEOQF with 1.000000e-01/1.000000e-01/1.000000e-01

 Standard Electronic Orientation quadrupole field applied
 Nucleus-field energy     =     0.0000000098 hartrees
 Guess from superposition of atomic densities
 Warning:  Energy on first SCF cycle will be non-variational
 A restricted hybrid HF-DFT SCF calculation will be
 performed using Pulay DIIS extrapolation
 Exchange:     0.2000 Hartree-Fock + 0.0800 Slater + 0.7200 B88
 Correlation:  0.1900 VWN1RPA + 0.8100 LYP
 Using SG-1 standard quadrature grid
 SCF converges when DIIS error is below 1.0E-05
 ---------------------------------------
  Cycle       Energy         DIIS Error
 ---------------------------------------
    1    -384.4276350576      4.34E-02
    2    -382.6167336083      5.52E-03
    3    -382.4137875790      8.88E-03
    4    -382.7468031299      2.11E-03
    5    -382.7684950182      4.98E-04
    6    -382.7693841652      2.29E-04
    7    -382.7696648008      4.98E-05
    8    -382.7696799356      2.00E-05
    9    -382.7696806057      3.87E-06 Convergence criterion met
 ---------------------------------------
 SCF time:  CPU 88.83 s  wall 88.88 s

 Citation of the SMD model:
 Marenich, A.V.; Cramer, C.J.; Truhlar, D.G.
 J. Phys. Chem. B 2009, 113, 6378-6396.
 iSolventCode=           1
 Solvent: water                                                           

 vradii
            1           2           3           4           5           6
    1   1.2000000   1.8500000   1.8500000   1.2000000   1.8500000   1.2000000
            7           8           9          10          11          12
    1   1.8500000   1.5200000   1.8500000   1.8500000   1.2000000   1.5200000
           13          14
    1   1.2000000   1.2000000
Changing PCM_TESSEL_METHOD to VTN
Changing PCM_VDW_RADII to SMD_RADIUS
 Discretize the solute cavity surface with Lebedev spheres
	Using 302 Lebedev grid points for each H atom
	Using 302 Lebedev grid points for other atoms
	Atomic van der Waals radii will be scaled by 1.20
 Removing interior tesserae...
 Keep 1373 surface tesserae and discard 2855 interior tesserae
 Molecular Surface Area = 130.178 Angst**2
 A restricted hybrid HF-DFT SCF calculation will be
 performed using Pulay DIIS extrapolation
 Polarizable Continuum solvation model will be applied
 Exchange:     0.2000 Hartree-Fock + 0.0800 Slater + 0.7200 B88
 Correlation:  0.1900 VWN1RPA + 0.8100 LYP
 Using SG-1 standard quadrature grid
 SCF converges when DIIS error is below 1.0E-05

 Citation of the SMD model:
 Marenich, A.V.; Cramer, C.J.; Truhlar, D.G.
 J. Phys. Chem. B 2009, 113, 6378-6396.
 iSolventCode=           1
 Solvent: water                                                           

 vradii
            1           2           3           4           5           6
    1   1.2000000   1.8500000   1.8500000   1.2000000   1.8500000   1.2000000
            7           8           9          10          11          12
    1   1.8500000   1.5200000   1.8500000   1.8500000   1.2000000   1.5200000
           13          14
    1   1.2000000   1.2000000
 ---------------------------------------
  Cycle       Energy         DIIS Error
 ---------------------------------------
    1    -382.7696407723      1.35E-06
 Time req'd to invert C: 3.34 s (CPU) 3.34 s (wall)
    2    -382.7857911703      4.38E-04
    3    -382.7857855158      4.38E-04
    4    -382.7857892000      4.38E-04
    5    -382.7857833657      4.38E-04
    6    -382.7857879016      4.38E-04
    7    -382.7857898898      4.38E-04
    8    -382.7857901432      4.38E-04
    9    -382.7857952673      4.38E-04
   10    -382.7857925090      4.38E-04
   11    -382.7857950569      4.38E-04
   12    -382.7857942478      4.38E-04
   13    -382.7857945090      4.38E-04
   14    -382.7857957830      4.38E-04
   15    -382.7857953494      4.38E-04
   16    -382.7857901082      4.38E-04
   17    -382.7876557653      5.45E-04
   18    -382.7888460240      1.61E-04
   19    -382.7889673491      5.38E-05
   20    -382.7889742313      3.05E-05
   21    -382.7889781509      5.38E-06 Convergence criterion met
 ---------------------------------------
 SCF time:  CPU 187.46 s  wall 187.62 s
(0)  E-EN(g) gas-phase elect-nuc energy                 -382.769640772 a.u.
(3)  G-ENP(liq) elect-nuc-pol free energy of system     -382.788978151 a.u.
(4)  G-CDS(liq) cavity-dispersion-solvent structure 
     free energy                                                3.6592 kcal/mol
(6)  G-S(liq) free energy of system                     -382.783146822 a.u.
(9)  DeltaG-S(liq) free energy of  solvation
     (9) = (6) - (0)                                           -8.4752 kcal/mol
 SCF   energy in the final basis set = -382.7831468224
 Total energy in the final basis set = -382.7831468224

 --------------------------------------------------------------

                    Orbital Energies (a.u.)
 --------------------------------------------------------------

 Alpha MOs
 -- Occupied --
-19.141 -19.132 -10.275 -10.245 -10.207 -10.196 -10.186 -10.186
 -1.075  -1.040  -0.857  -0.766  -0.733  -0.627  -0.608  -0.541
 -0.511  -0.503  -0.482  -0.455  -0.446  -0.408  -0.399  -0.395
 -0.361  -0.343  -0.305  -0.277  -0.250
 -- Virtual --
 -0.090  -0.008   0.001   0.012   0.019   0.029   0.040   0.046
  0.064   0.070   0.080   0.082   0.089   0.099   0.112   0.115
  0.121   0.128   0.131   0.132   0.135   0.139   0.140   0.146
  0.150   0.155   0.167   0.179   0.183   0.200   0.203   0.211
  0.213   0.219   0.235   0.247   0.252   0.266   0.277   0.283
  0.298   0.300   0.307   0.311   0.320   0.333   0.340   0.344
  0.355   0.371   0.392   0.417   0.440   0.466   0.475   0.501
  0.533   0.537   0.546   0.550   0.559   0.568   0.584   0.595
  0.607   0.614   0.622   0.659   0.662   0.676   0.727   0.737
  0.745   0.757   0.788   0.815   0.819   0.850   0.862   0.868
  0.878   0.894   0.952   0.990   1.039   1.060   1.076   1.087
  1.126   1.147   1.162   1.184   1.203   1.206   1.236   1.277
  1.323   1.399   1.433   1.459   1.502   1.512   1.519   1.545
  1.566   1.603   1.613   1.625   1.641   1.661   1.686   1.712
  1.724   1.744   1.770   1.809   1.829   1.849   1.894   1.915
  1.926   1.945   1.987   2.020   2.050   2.065   2.083   2.108
  2.128   2.224   2.259   2.325   2.401   2.426   2.478   2.492
  2.532   2.562   2.611   2.667   2.693   2.719   2.725   2.731
  2.754   2.773   2.777   2.807   2.849   2.877   2.898   2.920
  2.948   2.981   3.012   3.111   3.156   3.172   3.230   3.330
  3.341   3.361   3.448   3.478   3.522   3.554   3.690   3.833
  3.875   4.006   4.011   4.083   4.130   4.190   4.632   5.043
  5.074   5.189   5.437   5.645   5.739  23.638  23.798  23.817
 23.879  24.176  24.220  49.922  49.981
 --------------------------------------------------------------

          Ground-State Mulliken Net Atomic Charges

     Atom                 Charge (a.u.)
  ----------------------------------------
      1 H                     0.244840
      2 C                    -0.157147
      3 C                    -0.424396
      4 H                     0.227815
      5 C                     0.260063
      6 H                     0.261648
      7 C                    -0.503713
      8 O                    -0.318085
      9 C                     0.125717
     10 C                    -0.098600
     11 H                     0.245107
     12 O                    -0.428982
     13 H                     0.309909
     14 H                     0.255825
  ----------------------------------------
  Sum of atomic charges =     0.000000

 -----------------------------------------------------------------
                    Cartesian Multipole Moments
 -----------------------------------------------------------------
    Charge (ESU x 10^10)
                -0.0000
    Dipole Moment (Debye)
         X       5.0581      Y       0.9511      Z       1.2684
       Tot       5.3007
    Quadrupole Moments (Debye-Ang)
        XX     -44.6104     XY      -1.7928     YY     -49.8015
        XZ      -1.9786     YZ      -0.0007     ZZ     -47.7191
    Octopole Moments (Debye-Ang^2)
       XXX      12.0549    XXY       0.1959    XYY      20.4754
       YYY       5.8525    XXZ      -2.5604    XYZ      -0.5407
       YYZ       1.6270    XZZ      -7.5981    YZZ       0.3033
       ZZZ       2.4831
    Hexadecapole Moments (Debye-Ang^3)
      XXXX    -516.9969   XXXY      -5.3210   XXYY    -194.7403
      XYYY      -7.1186   YYYY    -424.7607   XXXZ      -1.5318
      XXYZ      -3.7823   XYYZ      -5.8979   YYYZ      -4.2622
      XXZZ    -116.3554   XYZZ       0.2400   YYZZ     -91.0590
      XZZZ      -1.3863   YZZZ       2.7340   ZZZZ     -66.6273
 -----------------------------------------------------------------
Archival summary:
1\1\pikachu\SP\ProcedureUnspecified\BasisUnspecified\266\cher\WedDec1403:02:012016WedDec1403:02:012016\0\\#,ProcedureUnspecified,BasisUnspecified,\\0,1\C\O,1,1.2206\C,1,1.46282,2,124.609\H,3,1.08359,1,117.739,2,-9.64379,0\C,3,1.35364,1,119.534,2,162.391,0\H,5,1.08575,3,119.317,1,-174.754,0\C,5,1.45668,3,122.832,1,2.07639,0\H,7,1.08385,5,118.454,3,-173.39,0\C,7,1.34263,5,120.668,3,5.09677,0\H,9,1.08429,7,122.567,5,-178.298,0\C,9,1.49591,7,120.19,5,6.33456,0\H,11,1.11436,9,104.499,7,87.7554,0\O,11,1.40513,9,112.85,7,-152.964,0\H,13,0.970222,11,105.96,9,150.963,0\\\@

 Total job time:  276.70s(wall), 276.49s(cpu) 
 Wed Dec 14 03:02:01 2016

        *************************************************************
        *                                                           *
        *  Thank you very much for using Q-Chem.  Have a nice day.  *
        *                                                           *
        *************************************************************
