# Supplementary material for: A DFT investigation of the blue bottle experiment: E∘half-cell analysis of autoxidation catalysed by redox indicators
Source: R Soc Open Sci. 2017 Nov 8;4(11):170708. doi: 10.1098/rsos.170708 (PMC5717635; doi:10.1098/rsos.170708)
Supplement: output.zip [file rsos170708supp2.zip › B3LYP_6-311++Gdp_reducing_agents/C6H6O2_keto12_alt.out]

pikachu 127.0.1
Q-Chem Developer Version! Running on 127.0.1.*
                  Welcome to Q-Chem
     A Quantum Leap Into The Future Of Chemistry


 Q-Chem 4.4, Q-Chem, Inc., Pleasanton, CA (2016)

 Y. Shao,  Z. Gan,  E. Epifanovsky,  A. T. B. Gilbert,  M. Wormit,  
 J. Kussmann,  A. W. Lange,  A. Behn,  J. Deng,  X. Feng,  D. Ghosh,  
 M. Goldey,  P. R. Horn,  L. D. Jacobson,  I. Kaliman,  F. Rob,  
 R. Z. Khaliullin,  T. Kus,  A. Landau,  J. Liu,  E. I. Proynov,  Y. M. Rhee,  
 R. M. Richard,  M. A. Rohrdanz,  R. P. Steele,  E. J. Sundstrom,  
 H. L. Woodcock III,  P. M. Zimmerman,  D. Zuev,  B. Albrecht,  E. Alguire,  
 B. Austin,  S. A. Baeppler,  G. J. O. Beran,  Y. A. Bernard,  E. Berquist,  
 K. Brandhorst,  K. B. Bravaya,  S. T. Brown,  D. Casanova,  C.-M. Chang,  
 Y. Chen,  S. H. Chien,  K. D. Closser,  M. P. Coons,  D. L. Crittenden,  
 S. Dasgupta,  M. Diedenhofen,  R. A. DiStasio Jr.,  H. Do,  A. D. Dutoi,  
 R. G. Edgar,  P.-T. Fang,  S. Fatehi,  Q. Feng,  L. Fusti-Molnar,  
 A. Ghysels,  A. Golubeva-Zadorozhnaya,  J. Gomes,  A. Gunina,  
 M. W. D. Hanson-Heine,  P. H. P. Harbach,  A. W. Hauser,  J. E. Herr,  
 E. G. Hohenstein,  Z. C. Holden,  K. Hui,  T.-C. Jagau,  H. Ji,  B. Kaduk,  
 K. Khistyaev,  Jaehoon Kim,  Jihan Kim,  R. A. King,  P. Klunzinger,  
 K. Koh,  D. Kosenkov,  T. Kowalczyk,  C. M. Krauter,  A. Kunitsa,  
 K. U. Lao,  A. Laurent,  K. V. Lawler,  J. Lee,  D. Lefrancois,  S. Lehtola,  
 S. V. Levchenko,  C. Y. Lin,  Y.-S. Lin,  F. Liu,  E. Livshits,  
 R. C. Lochan,  A. Luenser,  P. Manohar,  S. F. Manzer,  S.-P. Mao,  Y. Mao,  
 N. Mardirossian,  A. V. Marenich,  L. A. Martinez-Martinez,  S. A. Maurer,  
 N. J. Mayhall,  J.-M. Mewes,  A. F. Morrison,  K. Nanda,  T. S. Nguyen-Beck,  
 C. M. Oana,  R. Olivares-Amaya,  D. P. O'Neill,  J. A. Parkhill,  
 T. M. Perrine,  R. Peverati,  P. A. Pieniazek,  F. Plasser,  A. Prociuk,  
 D. R. Rehn,  E. Rosta,  N. J. Russ,  N. Sergueev,  S. M. Sharada,  
 S. Sharma,  D. W. Small,  A. Sodt,  T. Stauch,  T. Stein,  D. Stuck,  
 Y.-C. Su,  A. J. W. Thom,  T. Tsuchimochi,  L. Vogt,  O. Vydrov,  T. Wang,  
 M. A. Watson,  J. Wenzel,  A. White,  C. F. Williams,  V. Vanovschi,  
 K. Yao,  S. Yeganeh,  S. R. Yost,  Z.-Q. You,  I. Y. Zhang,  X. Zhang,  
 Y. Zhao,  B. R. Brooks,  G. K. L. Chan,  D. M. Chipman,  C. J. Cramer,  
 W. A. Goddard III,  M. S. Gordon,  W. J. Hehre,  A. Klamt,  
 H. F. Schaefer III,  M. W. Schmidt,  C. D. Sherrill,  D. G. Truhlar,  
 A. Warshel,  X. Xu,  A. Aspuru-Guzik,  R. Baer,  A. T. Bell,  N. A. Besley,  
 J.-D. Chai,  A. Dreuw,  B. D. Dunietz,  T. R. Furlani,  S. R. Gwaltney,  
 C.-P. Hsu,  Y. Jung,  J. Kong,  D. S. Lambrecht,  W. Liang,  C. Ochsenfeld,  
 V. A. Rassolov,  L. V. Slipchenko,  J. E. Subotnik,  T. Van Voorhis,  
 J. M. Herbert,  A. I. Krylov,  P. M. W. Gill,  M. Head-Gordon

 Contributors to earlier versions of Q-Chem not listed above: 
 R. D. Adamson,  J. Baker,  E. F. C. Byrd,  A. K. Chakraborty,  C.-L. Cheng,  
 H. Dachsel,  R. J. Doerksen,  G. Hawkins,  A. Heyden,  S. Hirata,  
 G. Kedziora,  F. J. Keil,  C. Kelley,  P. P. Korambath,  W. Kurlancheek,  
 A. M. Lee,  M. S. Lee,  D. Liotard,  I. Lotan,  P. E. Maslen,  N. Nair,  
 D. Neuhauser,  R. Olson,  B. Peters,  J. Ritchie,  N. E. Schultz,  
 N. Shenvi,  A. C. Simmonett,  K. S. Thanthiriwatte,  Q. Wu,  W. Zhang

 Please cite Q-Chem as follows:
 Y. Shao et al., Mol. Phys. 113, 184-215 (2015)
 DOI: 10.1080/00268976.2014.952696

 Q-Chem 4.4.2 for Intel X86 EM64T Linux

 Parts of Q-Chem use Armadillo 5.200.1 (Boston Tea Smuggler).
 http://arma.sourceforge.net/

 Q-Chem begins on Tue Dec 13 23:51:39 2016  


Host: 0

     Scratch files written to /scratch/cher/qchem7758//
FILE_GEOM_ORG=        593

Checking the input file for inconsistencies... 	...done.

--------------------------------------------------------------
User input:
--------------------------------------------------------------
$molecule
0 1
  H    2.4669136   -1.7894279    0.0000361
  C    1.6907922   -1.0287742    0.0000224
  C    2.0086866    0.2771421   -0.0000024
  H    3.0462215    0.6013009   -0.0000144
  C    0.9451975    1.3323325   -0.0000392
  H    1.0623471    1.9981252    0.8684512
  C   -0.5102855    0.8591765    0.0000640
  O   -1.4347395    1.6550368    0.0000181
  C   -0.7375342   -0.6100277   -0.0000007
  C    0.3078579   -1.4770495    0.0000076
  H    0.1132883   -2.5496145    0.0000018
  O   -2.0484623   -0.9607373   -0.0000234
  H   -2.1137205   -1.9295396   -0.0000730
  H    1.0622780    1.9979609   -0.8686692
$end

$rem
   BASIS  =  6-311++G**
   JOB_TYPE  =  optimization
   METHOD  =  B3LYP
$end

--------------------------------------------------------------
 ----------------------------------------------------------------
             Standard Nuclear Orientation (Angstroms)
    I     Atom           X                Y                Z
 ----------------------------------------------------------------
    1      H       2.4669135397    -1.7894279551     0.0000360563
    2      C       1.6907921609    -1.0287742334     0.0000223704
    3      C       2.0086865974     0.2771420577    -0.0000024195
    4      H       3.0462215064     0.6013008288    -0.0000144252
    5      C       0.9451975268     1.3323324874    -0.0000392002
    6      H       1.0623471528     1.9981251756     0.8684512054
    7      C      -0.5102854864     0.8591765280     0.0000640076
    8      O      -1.4347394642     1.6550368538     0.0000181232
    9      C      -0.7375342274    -0.6100276656    -0.0000007049
   10      C       0.3078578484    -1.4770494948     0.0000075777
   11      H       0.1132882185    -2.5496144894     0.0000017689
   12      O      -2.0484623372    -0.9607372290    -0.0000233972
   13      H      -2.1137205642    -1.9295395272    -0.0000730061
   14      H       1.0622780380     1.9979608927    -0.8686691946
 ----------------------------------------------------------------
 Molecular Point Group                 C1    NOp =  1
 Largest Abelian Subgroup              C1    NOp =  1
 Nuclear Repulsion Energy =   346.9887908278 hartrees
 There are       29 alpha and       29 beta electrons
 Requested basis set is 6-311++G(d,p)
 There are 78 shells and 218 basis functions

 Total QAlloc Memory Limit   2000 MB
 Mega-Array Size        61 MB
 MEM_STATIC part        62 MB
 A cutoff of  1.0D-11 yielded   2851 shell pairs
 There are     22837 function pairs (     24566 Cartesian)

 -------------------------------------------------------
 OpenMP Integral Computing Module                       
 Release: version 1.0, May 2013, Q-Chem Inc. Pittsburgh 
 -------------------------------------------------------
 Integral Job Info:
 Integral job number is                      11
 Integral operator is                         1
 short-range coefficients                     0
 long-range coefficients              100000000
 Omega coefficients                           0
 if combine SR and LR in K                    0
 Integral screening is                        0
 Integral computing path is                   2
 max size of driver memory is            800000
 size of driver memory is                593474
 size of scratch memory is              2260544
 max col of scratch BK array               1296
 max len of scratch array in speh3          155
 max len of scratch index in speh4           18
 max int batch size is                      520
 min int batch size is                       52
 fixed nKL is                                52
 max L of basis functions is                  2
 order of int derivative is                   0
 number of shells is                         78
 number of basis is                         226
 number of cartesian basis is               226
 number of contracted shell pairs          2851
 number of primitive shell pairs           7205
 maxK2 (contraction) of shell pair           36
 max number of K2 of shell pair               1
 max number of CS2 of shell pair            471
 max number of PS2 of shell pair           1104
 mem total for path MDJ                   48642
 -------------------------------------------------------
 Smallest overlap matrix eigenvalue = 1.63E-06

 Q-Chem warning in module /home/taweetham/qchem/stvman/mkSTV.C, line 257:

 Overlap eigenvalue is smaller than square root of threshold


 Scale SEOQF with 1.000000e-01/1.000000e-01/1.000000e-01

 Standard Electronic Orientation quadrupole field applied
 Nucleus-field energy     =     0.0000000106 hartrees
 Guess from superposition of atomic densities
 Warning:  Energy on first SCF cycle will be non-variational
 A restricted hybrid HF-DFT SCF calculation will be
 performed using Pulay DIIS extrapolation
 Exchange:     0.2000 Hartree-Fock + 0.0800 Slater + 0.7200 B88
 Correlation:  0.1900 VWN1RPA + 0.8100 LYP
 Using SG-1 standard quadrature grid
 SCF converges when DIIS error is below 1.0E-08
 ---------------------------------------
  Cycle       Energy         DIIS Error
 ---------------------------------------
    1    -384.4294846592      4.34E-02
    2    -382.6000410489      5.74E-03
    3    -382.3571760976      9.41E-03
    4    -382.7465025971      2.28E-03
    5    -382.7714245134      5.23E-04
    6    -382.7723790805      2.95E-04
    7    -382.7729083543      7.22E-05
    8    -382.7729324051      3.01E-05
    9    -382.7729360703      3.17E-06
   10    -382.7729362346      1.45E-06
   11    -382.7729361960      6.97E-07
   12    -382.7729362218      1.84E-07
   13    -382.7729362178      3.30E-08
   14    -382.7729362174      9.81E-09 Convergence criterion met
 ---------------------------------------
 SCF time:  CPU 161.04 s  wall 161.10 s
 SCF   energy in the final basis set = -382.7729362174
 Total energy in the final basis set = -382.7729362174

 --------------------------------------------------------------

                    Orbital Energies (a.u.)
 --------------------------------------------------------------

 Alpha MOs
 -- Occupied --
-19.173 -19.113 -10.269 -10.255 -10.203 -10.197 -10.196 -10.195
 -1.087  -1.042  -0.857  -0.770  -0.740  -0.658  -0.599  -0.569
 -0.502  -0.495  -0.470  -0.462  -0.428  -0.419  -0.416  -0.397
 -0.368  -0.365  -0.325  -0.261  -0.231
 -- Virtual --
 -0.083  -0.021  -0.008  -0.002   0.007   0.025   0.028   0.036
  0.057   0.060   0.078   0.084   0.085   0.089   0.096   0.101
  0.111   0.113   0.123   0.129   0.129   0.130   0.137   0.144
  0.147   0.152   0.169   0.182   0.189   0.190   0.199   0.205
  0.206   0.221   0.232   0.234   0.244   0.251   0.266   0.274
  0.284   0.300   0.311   0.329   0.334   0.338   0.342   0.351
  0.370   0.381   0.387   0.427   0.465   0.470   0.503   0.509
  0.513   0.528   0.534   0.554   0.557   0.567   0.574   0.591
  0.594   0.601   0.645   0.658   0.667   0.677   0.714   0.730
  0.763   0.774   0.804   0.828   0.838   0.848   0.877   0.888
  0.904   0.922   0.942   0.986   0.998   1.006   1.055   1.083
  1.111   1.139   1.187   1.215   1.219   1.227   1.236   1.318
  1.355   1.377   1.390   1.421   1.433   1.449   1.500   1.553
  1.557   1.582   1.583   1.608   1.643   1.649   1.680   1.705
  1.714   1.752   1.775   1.806   1.830   1.875   1.878   1.896
  1.914   1.930   1.940   2.001   2.005   2.053   2.122   2.166
  2.167   2.204   2.284   2.320   2.329   2.410   2.476   2.527
  2.530   2.571   2.590   2.607   2.640   2.668   2.702   2.708
  2.732   2.739   2.751   2.798   2.879   2.899   2.903   2.935
  2.995   3.003   3.036   3.077   3.161   3.169   3.210   3.296
  3.351   3.357   3.425   3.505   3.548   3.626   3.746   3.768
  3.857   3.982   4.001   4.086   4.146   4.204   4.684   4.969
  5.078   5.204   5.450   5.666   5.801  23.607  23.793  23.845
 23.893  24.129  24.218  49.901  50.025
 --------------------------------------------------------------

          Ground-State Mulliken Net Atomic Charges

     Atom                 Charge (a.u.)
  ----------------------------------------
      1 H                     0.158984
      2 C                    -0.433898
      3 C                     0.243669
      4 H                     0.193514
      5 C                    -0.502570
      6 H                     0.187718
      7 C                    -0.069750
      8 O                    -0.266484
      9 C                    -0.261821
     10 C                     0.364398
     11 H                     0.152107
     12 O                    -0.209080
     13 H                     0.255484
     14 H                     0.187729
  ----------------------------------------
  Sum of atomic charges =     0.000000

 -----------------------------------------------------------------
                    Cartesian Multipole Moments
 -----------------------------------------------------------------
    Charge (ESU x 10^10)
                 0.0000
    Dipole Moment (Debye)
         X       3.1518      Y      -3.1517      Z      -0.0001
       Tot       4.4572
    Quadrupole Moments (Debye-Ang)
        XX     -49.5460     XY       8.7745     YY     -41.5954
        XZ       0.0001     YZ       0.0000     ZZ     -48.1242
    Octopole Moments (Debye-Ang^2)
       XXX       5.9058    XXY     -13.4189    XYY      -1.5973
       YYY     -23.7173    XXZ      -0.0007    XYZ      -0.0006
       YYZ      -0.0007    XZZ      -7.0016    YZZ       4.9906
       ZZZ      -0.0006
    Hexadecapole Moments (Debye-Ang^3)
      XXXX    -616.1448   XXXY      30.8841   XXYY    -158.0652
      XYYY      45.4613   YYYY    -424.5193   XXXZ       0.0012
      XXYZ       0.0006   XYYZ       0.0018   YYYZ       0.0010
      XXZZ    -122.1181   XYZZ       4.1893   YYZZ     -84.9100
      XZZZ      -0.0003   YZZZ      -0.0005   ZZZZ     -58.7755
 -----------------------------------------------------------------
 Calculating analytic gradient of the SCF energy
 Gradient of SCF Energy
            1           2           3           4           5           6
    1   0.0009583  -0.0006829   0.0002183   0.0014597   0.0007800   0.0002510
    2  -0.0013646  -0.0009063   0.0012881   0.0006797   0.0000101   0.0012024
    3  -0.0000002   0.0000008  -0.0000006  -0.0000005  -0.0000054   0.0011876
            7           8           9          10          11          12
    1   0.0032164  -0.0058805  -0.0009272   0.0017672  -0.0004205  -0.0019387
    2  -0.0051130   0.0049079  -0.0005353  -0.0013558  -0.0016992   0.0083124
    3   0.0000219  -0.0000080  -0.0000079  -0.0000005   0.0000010   0.0000008
           13          14
    1   0.0009449   0.0002540
    2  -0.0066296   0.0012032
    3  -0.0000005  -0.0011886
 Max gradient component =       8.312E-03
 RMS gradient           =       2.375E-03
 Gradient time:  CPU 50.94 s  wall 50.95 s
 Geometry Optimization Parameters
   NAtoms,    NIC,     NZ,  NCons,   NDum,   NFix, NCnnct, MaxDiis
       14      94       0       0       0       0       0       0


** GEOMETRY OPTIMIZATION IN DELOCALIZED INTERNAL COORDINATES **
   Searching for a Minimum

   Optimization Cycle:   1

                       Coordinates (Angstroms)
     ATOM                X               Y               Z
      1  H         2.4669135397   -1.7894279551    0.0000360563
      2  C         1.6907921609   -1.0287742334    0.0000223704
      3  C         2.0086865974    0.2771420577   -0.0000024195
      4  H         3.0462215064    0.6013008288   -0.0000144252
      5  C         0.9451975268    1.3323324874   -0.0000392002
      6  H         1.0623471528    1.9981251756    0.8684512054
      7  C        -0.5102854864    0.8591765280    0.0000640076
      8  O        -1.4347394642    1.6550368538    0.0000181232
      9  C        -0.7375342274   -0.6100276656   -0.0000007049
     10  C         0.3078578484   -1.4770494948    0.0000075777
     11  H         0.1132882185   -2.5496144894    0.0000017689
     12  O        -2.0484623372   -0.9607372290   -0.0000233972
     13  H        -2.1137205642   -1.9295395272   -0.0000730061
     14  H         1.0622780380    1.9979608927   -0.8686691946
   Point Group: c1    Number of degrees of freedom:    36


   Energy is   -382.772936217


 Attempting to Generate Delocalized Internal Coordinates

 36 Hessian modes will be used to form the next step
  Hessian Eigenvalues:
     0.007176    0.008240    0.016163    0.016964    0.019599    0.021330
     0.021826    0.022129    0.024935    0.040826    0.065455    0.108008
     0.118644    0.160000    0.160000    0.160000    0.160000    0.219973
     0.224807    0.244318    0.250000    0.250000    0.289357    0.318905
     0.332687    0.336175    0.336179    0.348045    0.351623    0.351946
     0.369575    0.515606    0.531736    0.535525    0.547565    0.954543

 Minimum Search - Taking Simple RFO Step
 Searching for Lamda that Minimizes Along All modes
 Value Taken    Lamda =  -0.00031608
 Step Taken.  Stepsize is  0.029268

                             Maximum     Tolerance    Cnvgd?
         Gradient           0.007321      0.000300      NO
         Displacement       0.017644      0.001200      NO
         Energy change     *********      0.000001      NO


 New Cartesian Coordinates Obtained by Inverse Iteration

 Displacement from previous Coordinates is:  0.036016
 ----------------------------------------------------------------
             Standard Nuclear Orientation (Angstroms)
    I     Atom           X                Y                Z
 ----------------------------------------------------------------
    1      H       2.4655598735    -1.7838596649     0.0000395422
    2      C       1.6899565511    -1.0262028561    -0.0000105227
    3      C       2.0068465595     0.2766743416    -0.0000082595
    4      H       3.0423182978     0.5993932762     0.0000454312
    5      C       0.9442870602     1.3291886492    -0.0000709641
    6      H       1.0605640779     1.9924901456     0.8670782851
    7      C      -0.5076772936     0.8592057723    -0.0001667554
    8      O      -1.4277985607     1.6535925333     0.0001400106
    9      C      -0.7357394338    -0.6086421398    -0.0000532085
   10      C       0.3083100293    -1.4723725299    -0.0000173948
   11      H       0.1151941201    -2.5425019370     0.0000287189
   12      O      -2.0443328680    -0.9659583301    -0.0000125752
   13      H      -2.1192914492    -1.9275444670     0.0000345923
   14      H       1.0606435458     1.9924414362    -0.8672481380
 ----------------------------------------------------------------
 Molecular Point Group                 C1    NOp =  1
 Largest Abelian Subgroup              C1    NOp =  1
 Nuclear Repulsion Energy =   347.6000738305 hartrees
 There are       29 alpha and       29 beta electrons
 Applying Cartesian multipole field
    Component          Value
    ---------          -----
     (2,0,0)        1.00000E-11
     (0,2,0)        2.00000E-11
     (0,0,2)       -3.00000E-11
 Nucleus-field energy     =     0.0000000105 hartrees
 Requested basis set is 6-311++G(d,p)
 There are 78 shells and 218 basis functions
 A cutoff of  1.0D-11 yielded   2852 shell pairs
 There are     22842 function pairs (     24572 Cartesian)
 Smallest overlap matrix eigenvalue = 1.61E-06

 Q-Chem warning in module /home/taweetham/qchem/stvman/mkSTV.C, line 257:

 Overlap eigenvalue is smaller than square root of threshold

 Guess MOs from SCF MO coefficient file
 Reading MOs from coefficient file
 Reading MOs from coefficient file
 A restricted hybrid HF-DFT SCF calculation will be
 performed using Pulay DIIS extrapolation
 Exchange:     0.2000 Hartree-Fock + 0.0800 Slater + 0.7200 B88
 Correlation:  0.1900 VWN1RPA + 0.8100 LYP
 Using SG-1 standard quadrature grid
 SCF converges when DIIS error is below 1.0E-08
 Geometry optimization detected.  Setting ReadMinima to 0
 Setting SaveMinima to 0
 ---------------------------------------
  Cycle       Energy         DIIS Error
 ---------------------------------------
    1    -382.7885780801      2.49E-04
    2    -382.7730768630      5.97E-05
    3    -382.7730537394      9.44E-05
    4    -382.7730953029      2.40E-05
    5    -382.7730979143      5.37E-06
    6    -382.7730979570      2.41E-06
    7    -382.7730979293      6.88E-07
    8    -382.7730979794      2.80E-07
    9    -382.7730979892      4.36E-08
   10    -382.7730979912      1.87E-08
   11    -382.7730979903      5.35E-09 Convergence criterion met
 ---------------------------------------
 SCF time:  CPU 125.91 s  wall 125.98 s
 SCF   energy in the final basis set = -382.7730979903
 Total energy in the final basis set = -382.7730979903

 --------------------------------------------------------------

                    Orbital Energies (a.u.)
 --------------------------------------------------------------

 Alpha MOs
 -- Occupied --
-19.172 -19.113 -10.268 -10.254 -10.201 -10.196 -10.194 -10.194
 -1.088  -1.044  -0.858  -0.771  -0.741  -0.659  -0.600  -0.570
 -0.502  -0.495  -0.471  -0.462  -0.429  -0.419  -0.415  -0.397
 -0.368  -0.365  -0.325  -0.261  -0.231
 -- Virtual --
 -0.082  -0.020  -0.008  -0.001   0.007   0.025   0.028   0.036
  0.057   0.060   0.078   0.085   0.085   0.090   0.097   0.102
  0.111   0.113   0.123   0.129   0.129   0.130   0.137   0.145
  0.147   0.152   0.169   0.183   0.189   0.190   0.200   0.206
  0.206   0.222   0.233   0.235   0.245   0.251   0.266   0.275
  0.285   0.301   0.312   0.329   0.335   0.338   0.343   0.351
  0.370   0.381   0.387   0.429   0.465   0.471   0.504   0.509
  0.514   0.530   0.535   0.556   0.557   0.569   0.578   0.591
  0.594   0.601   0.646   0.661   0.667   0.678   0.716   0.732
  0.764   0.776   0.805   0.829   0.840   0.848   0.878   0.888
  0.905   0.922   0.943   0.986   0.999   1.007   1.056   1.084
  1.113   1.139   1.186   1.215   1.221   1.227   1.237   1.318
  1.353   1.380   1.393   1.424   1.435   1.451   1.502   1.553
  1.559   1.585   1.586   1.611   1.645   1.652   1.680   1.707
  1.716   1.754   1.778   1.810   1.833   1.877   1.881   1.899
  1.917   1.933   1.941   2.004   2.008   2.058   2.126   2.170
  2.171   2.211   2.289   2.324   2.334   2.414   2.481   2.531
  2.534   2.569   2.589   2.608   2.646   2.671   2.701   2.712
  2.735   2.740   2.754   2.799   2.881   2.901   2.906   2.937
  3.000   3.005   3.040   3.079   3.165   3.174   3.215   3.301
  3.357   3.362   3.434   3.512   3.555   3.630   3.753   3.778
  3.870   3.985   4.006   4.088   4.148   4.206   4.692   4.970
  5.079   5.207   5.450   5.678   5.809  23.609  23.798  23.856
 23.901  24.142  24.232  49.904  50.030
 --------------------------------------------------------------

          Ground-State Mulliken Net Atomic Charges

     Atom                 Charge (a.u.)
  ----------------------------------------
      1 H                     0.158183
      2 C                    -0.433678
      3 C                     0.244901
      4 H                     0.192586
      5 C                    -0.503065
      6 H                     0.187547
      7 C                    -0.062845
      8 O                    -0.267682
      9 C                    -0.259055
     10 C                     0.361311
     11 H                     0.151266
     12 O                    -0.213235
     13 H                     0.256235
     14 H                     0.187530
  ----------------------------------------
  Sum of atomic charges =    -0.000000

 -----------------------------------------------------------------
                    Cartesian Multipole Moments
 -----------------------------------------------------------------
    Charge (ESU x 10^10)
                -0.0000
    Dipole Moment (Debye)
         X       3.1334      Y      -3.1386      Z      -0.0003
       Tot       4.4350
    Quadrupole Moments (Debye-Ang)
        XX     -49.4631     XY       8.7512     YY     -41.6040
        XZ       0.0005     YZ      -0.0010     ZZ     -48.0581
    Octopole Moments (Debye-Ang^2)
       XXX       5.4748    XXY     -13.4503    XYY      -1.7861
       YYY     -23.6152    XXZ       0.0016    XYZ       0.0011
       YYZ       0.0007    XZZ      -7.0356    YZZ       4.9805
       ZZZ       0.0031
    Hexadecapole Moments (Debye-Ang^3)
      XXXX    -613.4976   XXXY      30.7194   XXYY    -157.2528
      XYYY      45.1210   YYYY    -423.3169   XXXZ       0.0050
      XXYZ      -0.0024   XYYZ       0.0018   YYYZ      -0.0027
      XXZZ    -121.6484   XYZZ       4.0560   YYZZ     -84.5705
      XZZZ       0.0026   YZZZ      -0.0009   ZZZZ     -58.5947
 -----------------------------------------------------------------
 Calculating analytic gradient of the SCF energy
 Gradient of SCF Energy
            1           2           3           4           5           6
    1  -0.0000378  -0.0001399  -0.0002009  -0.0000643  -0.0000871  -0.0000158
    2   0.0000285   0.0004587  -0.0003306  -0.0000041   0.0002147   0.0000054
    3   0.0000005  -0.0000018   0.0000016   0.0000013   0.0000159   0.0000048
            7           8           9          10          11          12
    1   0.0011225  -0.0006552   0.0005655   0.0001316  -0.0000217  -0.0004905
    2  -0.0011058   0.0004776   0.0005135  -0.0000158   0.0000506   0.0003601
    3  -0.0000614   0.0000227   0.0000213   0.0000019  -0.0000027  -0.0000001
           13          14
    1  -0.0000829  -0.0000234
    2  -0.0006551   0.0000023
    3  -0.0000005  -0.0000035
 Max gradient component =       1.123E-03
 RMS gradient           =       3.449E-04
 Gradient time:  CPU 51.22 s  wall 51.23 s
 Geometry Optimization Parameters
   NAtoms,    NIC,     NZ,  NCons,   NDum,   NFix, NCnnct, MaxDiis
       14      94       0       0       0       0       0       0

 Cartesian Hessian Update
 Hessian Updated using BFGS Update


** GEOMETRY OPTIMIZATION IN DELOCALIZED INTERNAL COORDINATES **
   Searching for a Minimum

   Optimization Cycle:   2

                       Coordinates (Angstroms)
     ATOM                X               Y               Z
      1  H         2.4655598735   -1.7838596649    0.0000395422
      2  C         1.6899565511   -1.0262028561   -0.0000105227
      3  C         2.0068465595    0.2766743416   -0.0000082595
      4  H         3.0423182978    0.5993932762    0.0000454312
      5  C         0.9442870602    1.3291886492   -0.0000709641
      6  H         1.0605640779    1.9924901456    0.8670782851
      7  C        -0.5076772936    0.8592057723   -0.0001667554
      8  O        -1.4277985607    1.6535925333    0.0001400106
      9  C        -0.7357394338   -0.6086421398   -0.0000532085
     10  C         0.3083100293   -1.4723725299   -0.0000173948
     11  H         0.1151941201   -2.5425019370    0.0000287189
     12  O        -2.0443328680   -0.9659583301   -0.0000125752
     13  H        -2.1192914492   -1.9275444670    0.0000345923
     14  H         1.0606435458    1.9924414362   -0.8672481380
   Point Group: c1    Number of degrees of freedom:    36


   Energy is   -382.773097990

 Hessian Updated using BFGS Update

 34 Hessian modes will be used to form the next step
  Hessian Eigenvalues:
     0.007176    0.008241    0.016164    0.016964    0.019599    0.021330
     0.021826    0.022129    0.024935    0.040826    0.065521    0.108010
     0.118644    0.159548    0.161571    0.219927    0.221670    0.243849
     0.249904    0.251548    0.292961    0.319012    0.332061    0.336177
     0.337892    0.348610    0.351783    0.353519    0.374326    0.501549
     0.517418    0.537448    0.565365    0.923338

 Minimum Search - Taking Simple RFO Step
 Searching for Lamda that Minimizes Along All modes
 Value Taken    Lamda =  -0.00000509
 Step Taken.  Stepsize is  0.004930

                             Maximum     Tolerance    Cnvgd?
         Gradient           0.000728      0.000300      NO
         Displacement       0.001958      0.001200      NO
         Energy change     -0.000162      0.000001      NO


 New Cartesian Coordinates Obtained by Inverse Iteration

 Displacement from previous Coordinates is:  0.004711
 ----------------------------------------------------------------
             Standard Nuclear Orientation (Angstroms)
    I     Atom           X                Y                Z
 ----------------------------------------------------------------
    1      H       2.4660192535    -1.7843026688     0.0000197953
    2      C       1.6903275696    -1.0266932219     0.0000787607
    3      C       2.0070599934     0.2765343131     0.0000090276
    4      H       3.0424824583     0.5996122738    -0.0001245384
    5      C       0.9439376378     1.3287496848     0.0000299011
    6      H       1.0606076736     1.9922488133     0.8669141638
    7      C      -0.5087102684     0.8598945697     0.0005126611
    8      O      -1.4281408641     1.6542800321    -0.0002652721
    9      C      -0.7360849384    -0.6086316592     0.0001019110
   10      C       0.3082176868    -1.4723293339     0.0000510767
   11      H       0.1153090782    -2.5425243674    -0.0000625507
   12      O      -2.0439927178    -0.9659693715    -0.0000431980
   13      H      -2.1184351444    -1.9268426679    -0.0002468199
   14      H       1.0602430919     1.9918778334    -0.8671961563
 ----------------------------------------------------------------
 Molecular Point Group                 C1    NOp =  1
 Largest Abelian Subgroup              C1    NOp =  1
 Nuclear Repulsion Energy =   347.5861315315 hartrees
 There are       29 alpha and       29 beta electrons
 Applying Cartesian multipole field
    Component          Value
    ---------          -----
     (2,0,0)        1.00000E-11
     (0,2,0)        2.00000E-11
     (0,0,2)       -3.00000E-11
 Nucleus-field energy     =     0.0000000106 hartrees
 Requested basis set is 6-311++G(d,p)
 There are 78 shells and 218 basis functions
 A cutoff of  1.0D-11 yielded   2852 shell pairs
 There are     22842 function pairs (     24572 Cartesian)
 Smallest overlap matrix eigenvalue = 1.61E-06

 Q-Chem warning in module /home/taweetham/qchem/stvman/mkSTV.C, line 257:

 Overlap eigenvalue is smaller than square root of threshold

 Guess MOs from SCF MO coefficient file
 Reading MOs from coefficient file
 Reading MOs from coefficient file
 A restricted hybrid HF-DFT SCF calculation will be
 performed using Pulay DIIS extrapolation
 Exchange:     0.2000 Hartree-Fock + 0.0800 Slater + 0.7200 B88
 Correlation:  0.1900 VWN1RPA + 0.8100 LYP
 Using SG-1 standard quadrature grid
 SCF converges when DIIS error is below 1.0E-08
 Geometry optimization detected.  Setting ReadMinima to 0
 Setting SaveMinima to 0
 ---------------------------------------
  Cycle       Energy         DIIS Error
 ---------------------------------------
    1    -382.7736863547      4.10E-05
    2    -382.7730987349      1.74E-05
    3    -382.7730952053      3.25E-05
    4    -382.7731004794      2.39E-06
    5    -382.7731003288      1.08E-06
    6    -382.7731002986      3.39E-07
    7    -382.7731002991      1.13E-07
    8    -382.7731002867      1.86E-08
    9    -382.7731002896      9.84E-09 Convergence criterion met
 ---------------------------------------
 SCF time:  CPU 102.89 s  wall 102.96 s
 SCF   energy in the final basis set = -382.7731002896
 Total energy in the final basis set = -382.7731002896

 --------------------------------------------------------------

                    Orbital Energies (a.u.)
 --------------------------------------------------------------

 Alpha MOs
 -- Occupied --
-19.172 -19.113 -10.268 -10.254 -10.201 -10.196 -10.194 -10.194
 -1.088  -1.044  -0.858  -0.771  -0.741  -0.659  -0.600  -0.570
 -0.502  -0.495  -0.471  -0.462  -0.429  -0.420  -0.415  -0.397
 -0.368  -0.366  -0.325  -0.261  -0.231
 -- Virtual --
 -0.082  -0.020  -0.008  -0.001   0.007   0.025   0.028   0.036
  0.057   0.060   0.078   0.085   0.085   0.090   0.097   0.102
  0.111   0.113   0.123   0.129   0.129   0.130   0.137   0.145
  0.147   0.152   0.169   0.183   0.189   0.190   0.200   0.206
  0.206   0.222   0.233   0.235   0.245   0.251   0.266   0.275
  0.285   0.301   0.312   0.329   0.335   0.338   0.343   0.351
  0.370   0.381   0.387   0.429   0.465   0.471   0.504   0.509
  0.514   0.530   0.535   0.556   0.557   0.569   0.579   0.591
  0.594   0.601   0.646   0.661   0.667   0.678   0.716   0.732
  0.764   0.776   0.805   0.828   0.840   0.848   0.878   0.888
  0.905   0.922   0.943   0.986   0.999   1.007   1.056   1.084
  1.113   1.139   1.187   1.215   1.221   1.227   1.237   1.318
  1.353   1.380   1.393   1.424   1.435   1.451   1.502   1.553
  1.559   1.585   1.586   1.610   1.645   1.652   1.680   1.706
  1.716   1.755   1.778   1.810   1.833   1.876   1.881   1.899
  1.917   1.933   1.941   2.004   2.008   2.058   2.126   2.170
  2.171   2.211   2.289   2.323   2.334   2.414   2.481   2.531
  2.534   2.568   2.589   2.608   2.646   2.671   2.701   2.712
  2.735   2.740   2.754   2.799   2.881   2.901   2.905   2.937
  3.000   3.005   3.040   3.079   3.166   3.174   3.215   3.301
  3.357   3.363   3.434   3.511   3.555   3.630   3.753   3.778
  3.871   3.985   4.006   4.088   4.148   4.206   4.691   4.970
  5.079   5.207   5.450   5.679   5.809  23.610  23.798  23.856
 23.901  24.142  24.230  49.905  50.030
 --------------------------------------------------------------

          Ground-State Mulliken Net Atomic Charges

     Atom                 Charge (a.u.)
  ----------------------------------------
      1 H                     0.158196
      2 C                    -0.433197
      3 C                     0.243923
      4 H                     0.192646
      5 C                    -0.501531
      6 H                     0.187394
      7 C                    -0.063592
      8 O                    -0.267472
      9 C                    -0.258000
     10 C                     0.359424
     11 H                     0.151208
     12 O                    -0.212716
     13 H                     0.256253
     14 H                     0.187463
  ----------------------------------------
  Sum of atomic charges =     0.000000

 -----------------------------------------------------------------
                    Cartesian Multipole Moments
 -----------------------------------------------------------------
    Charge (ESU x 10^10)
                 0.0000
    Dipole Moment (Debye)
         X       3.1277      Y      -3.1367      Z       0.0003
       Tot       4.4296
    Quadrupole Moments (Debye-Ang)
        XX     -49.4585     XY       8.7433     YY     -41.6126
        XZ      -0.0010     YZ       0.0021     ZZ     -48.0602
    Octopole Moments (Debye-Ang^2)
       XXX       5.4836    XXY     -13.4470    XYY      -1.7779
       YYY     -23.6154    XXZ      -0.0042    XYZ      -0.0038
       YYZ      -0.0027    XZZ      -7.0444    YZZ       4.9801
       ZZZ      -0.0068
    Hexadecapole Moments (Debye-Ang^3)
      XXXX    -613.5446   XXXY      30.7725   XXYY    -157.3142
      XYYY      45.1593   YYYY    -423.4780   XXXZ      -0.0079
      XXYZ       0.0066   XYYZ       0.0003   YYYZ       0.0090
      XXZZ    -121.6604   XYZZ       4.0871   YYZZ     -84.5914
      XZZZ      -0.0068   YZZZ       0.0012   ZZZZ     -58.6020
 -----------------------------------------------------------------
 Calculating analytic gradient of the SCF energy
 Gradient of SCF Energy
            1           2           3           4           5           6
    1   0.0000123   0.0000081   0.0000040  -0.0000155  -0.0000999  -0.0000404
    2   0.0000298   0.0000788  -0.0000348  -0.0000022   0.0000933  -0.0000286
    3  -0.0000015   0.0000052  -0.0000049  -0.0000038  -0.0000482  -0.0000283
            7           8           9          10          11          12
    1   0.0002538  -0.0001797   0.0001185  -0.0000071   0.0000322  -0.0001370
    2  -0.0003221   0.0001362   0.0001640  -0.0000836   0.0000342  -0.0001411
    3   0.0001877  -0.0000689  -0.0000662  -0.0000051   0.0000083   0.0000010
           13          14
    1   0.0000676  -0.0000171
    2   0.0000954  -0.0000192
    3   0.0000011   0.0000236
 Max gradient component =       3.221E-04
 RMS gradient           =       9.762E-05
 Gradient time:  CPU 51.18 s  wall 51.20 s
 Geometry Optimization Parameters
   NAtoms,    NIC,     NZ,  NCons,   NDum,   NFix, NCnnct, MaxDiis
       14      94       0       0       0       0       0       0

 Cartesian Hessian Update
 Hessian Updated using BFGS Update


** GEOMETRY OPTIMIZATION IN DELOCALIZED INTERNAL COORDINATES **
   Searching for a Minimum

   Optimization Cycle:   3

                       Coordinates (Angstroms)
     ATOM                X               Y               Z
      1  H         2.4660192535   -1.7843026688    0.0000197953
      2  C         1.6903275696   -1.0266932219    0.0000787607
      3  C         2.0070599934    0.2765343131    0.0000090276
      4  H         3.0424824583    0.5996122738   -0.0001245384
      5  C         0.9439376378    1.3287496848    0.0000299011
      6  H         1.0606076736    1.9922488133    0.8669141638
      7  C        -0.5087102684    0.8598945697    0.0005126611
      8  O        -1.4281408641    1.6542800321   -0.0002652721
      9  C        -0.7360849384   -0.6086316592    0.0001019110
     10  C         0.3082176868   -1.4723293339    0.0000510767
     11  H         0.1153090782   -2.5425243674   -0.0000625507
     12  O        -2.0439927178   -0.9659693715   -0.0000431980
     13  H        -2.1184351444   -1.9268426679   -0.0002468199
     14  H         1.0602430919    1.9918778334   -0.8671961563
   Point Group: c1    Number of degrees of freedom:    36


   Energy is   -382.773100290

 Hessian Updated using BFGS Update

 35 Hessian modes will be used to form the next step
  Hessian Eigenvalues:
     0.007302    0.008899    0.016275    0.016965    0.019620    0.021330
     0.021830    0.022129    0.024953    0.040829    0.065125    0.107992
     0.118650    0.156869    0.160119    0.162583    0.208702    0.220309
     0.242862    0.250136    0.251432    0.284658    0.316188    0.324150
     0.336195    0.337122    0.348330    0.351745    0.352805    0.372533
     0.508486    0.522862    0.548885    0.556749    0.881156

 Minimum Search - Taking Simple RFO Step
 Searching for Lamda that Minimizes Along All modes
 Value Taken    Lamda =  -0.00000119
 Step Taken.  Stepsize is  0.009615

                             Maximum     Tolerance    Cnvgd?
         Gradient           0.000151      0.000300     YES
         Displacement       0.005849      0.001200      NO
         Energy change     -0.000002      0.000001      NO


 New Cartesian Coordinates Obtained by Inverse Iteration

 Displacement from previous Coordinates is:  0.005750
 ----------------------------------------------------------------
             Standard Nuclear Orientation (Angstroms)
    I     Atom           X                Y                Z
 ----------------------------------------------------------------
    1      H       2.4661454059    -1.7844959139     0.0000741973
    2      C       1.6904712603    -1.0268397502    -0.0001916451
    3      C       2.0071609910     0.2765263544    -0.0000443369
    4      H       3.0425444225     0.5998541244     0.0003844340
    5      C       0.9439322181     1.3286486446    -0.0002696039
    6      H       1.0600812728     1.9917330989     0.8670805293
    7      C      -0.5091025758     0.8602200658    -0.0015322439
    8      O      -1.4282731014     1.6545102437     0.0009239716
    9      C      -0.7362410436    -0.6087199021    -0.0003653264
   10      C       0.3082248501    -1.4722784152    -0.0001583681
   11      H       0.1153628957    -2.5425482944     0.0002061754
   12      O      -2.0438742666    -0.9661298472     0.0000478382
   13      H      -2.1186483344    -1.9269269119     0.0006248003
   14      H       1.0610565154     1.9923507326    -0.8670016600
 ----------------------------------------------------------------
 Molecular Point Group                 C1    NOp =  1
 Largest Abelian Subgroup              C1    NOp =  1
 Nuclear Repulsion Energy =   347.5725482753 hartrees
 There are       29 alpha and       29 beta electrons
 Applying Cartesian multipole field
    Component          Value
    ---------          -----
     (2,0,0)        1.00000E-11
     (0,2,0)        2.00000E-11
     (0,0,2)       -3.00000E-11
 Nucleus-field energy     =     0.0000000106 hartrees
 Requested basis set is 6-311++G(d,p)
 There are 78 shells and 218 basis functions
 A cutoff of  1.0D-11 yielded   2852 shell pairs
 There are     22842 function pairs (     24572 Cartesian)
 Smallest overlap matrix eigenvalue = 1.61E-06

 Q-Chem warning in module /home/taweetham/qchem/stvman/mkSTV.C, line 257:

 Overlap eigenvalue is smaller than square root of threshold

 Guess MOs from SCF MO coefficient file
 Reading MOs from coefficient file
 Reading MOs from coefficient file
 A restricted hybrid HF-DFT SCF calculation will be
 performed using Pulay DIIS extrapolation
 Exchange:     0.2000 Hartree-Fock + 0.0800 Slater + 0.7200 B88
 Correlation:  0.1900 VWN1RPA + 0.8100 LYP
 Using SG-1 standard quadrature grid
 SCF converges when DIIS error is below 1.0E-08
 Geometry optimization detected.  Setting ReadMinima to 0
 Setting SaveMinima to 0
 ---------------------------------------
  Cycle       Energy         DIIS Error
 ---------------------------------------
    1    -382.7731329162      4.90E-05
    2    -382.7730996349      7.61E-06
    3    -382.7730984668      1.71E-05
    4    -382.7730997864      1.28E-06
    5    -382.7730998237      4.80E-07
    6    -382.7730998414      1.90E-07
    7    -382.7730998372      1.06E-07
    8    -382.7730998349      2.04E-08
    9    -382.7730998365      8.79E-09 Convergence criterion met
 ---------------------------------------
 SCF time:  CPU 102.13 s  wall 102.21 s
 SCF   energy in the final basis set = -382.7730998365
 Total energy in the final basis set = -382.7730998365

 --------------------------------------------------------------

                    Orbital Energies (a.u.)
 --------------------------------------------------------------

 Alpha MOs
 -- Occupied --
-19.172 -19.113 -10.268 -10.254 -10.201 -10.196 -10.194 -10.194
 -1.088  -1.044  -0.858  -0.771  -0.741  -0.659  -0.600  -0.570
 -0.502  -0.495  -0.471  -0.462  -0.429  -0.420  -0.415  -0.397
 -0.368  -0.366  -0.325  -0.261  -0.231
 -- Virtual --
 -0.082  -0.020  -0.008  -0.001   0.007   0.025   0.028   0.036
  0.057   0.060   0.078   0.085   0.085   0.090   0.097   0.102
  0.111   0.113   0.123   0.129   0.129   0.130   0.137   0.145
  0.147   0.152   0.169   0.183   0.189   0.190   0.200   0.205
  0.206   0.222   0.233   0.235   0.245   0.251   0.266   0.275
  0.285   0.301   0.312   0.329   0.335   0.338   0.343   0.351
  0.370   0.381   0.387   0.429   0.465   0.471   0.504   0.509
  0.514   0.529   0.535   0.556   0.557   0.569   0.579   0.591
  0.594   0.601   0.646   0.661   0.667   0.678   0.716   0.732
  0.764   0.776   0.805   0.828   0.840   0.848   0.878   0.888
  0.905   0.922   0.943   0.986   0.999   1.007   1.056   1.084
  1.113   1.139   1.187   1.215   1.221   1.227   1.237   1.318
  1.353   1.380   1.393   1.424   1.435   1.451   1.502   1.553
  1.559   1.585   1.586   1.610   1.645   1.652   1.680   1.706
  1.715   1.755   1.778   1.810   1.833   1.876   1.881   1.899
  1.917   1.933   1.941   2.004   2.008   2.058   2.126   2.170
  2.171   2.211   2.289   2.323   2.334   2.414   2.481   2.531
  2.534   2.568   2.589   2.608   2.646   2.671   2.701   2.712
  2.735   2.740   2.754   2.799   2.881   2.901   2.905   2.937
  3.000   3.005   3.040   3.079   3.166   3.174   3.215   3.301
  3.357   3.363   3.434   3.511   3.555   3.630   3.753   3.777
  3.871   3.984   4.006   4.088   4.148   4.205   4.691   4.970
  5.079   5.207   5.450   5.679   5.810  23.610  23.798  23.856
 23.901  24.142  24.230  49.905  50.030
 --------------------------------------------------------------

          Ground-State Mulliken Net Atomic Charges

     Atom                 Charge (a.u.)
  ----------------------------------------
      1 H                     0.158200
      2 C                    -0.433254
      3 C                     0.243709
      4 H                     0.192673
      5 C                    -0.501224
      6 H                     0.187476
      7 C                    -0.063640
      8 O                    -0.267340
      9 C                    -0.257512
     10 C                     0.358811
     11 H                     0.151156
     12 O                    -0.212651
     13 H                     0.256307
     14 H                     0.187289
  ----------------------------------------
  Sum of atomic charges =    -0.000000

 -----------------------------------------------------------------
                    Cartesian Multipole Moments
 -----------------------------------------------------------------
    Charge (ESU x 10^10)
                -0.0000
    Dipole Moment (Debye)
         X       3.1242      Y      -3.1357      Z      -0.0014
       Tot       4.4264
    Quadrupole Moments (Debye-Ang)
        XX     -49.4537     XY       8.7434     YY     -41.6137
        XZ       0.0034     YZ      -0.0071     ZZ     -48.0618
    Octopole Moments (Debye-Ang^2)
       XXX       5.4689    XXY     -13.4525    XYY      -1.7835
       YYY     -23.6158    XXZ       0.0136    XYZ       0.0108
       YYZ       0.0081    XZZ      -7.0484    YZZ       4.9806
       ZZZ       0.0235
    Hexadecapole Moments (Debye-Ang^3)
      XXXX    -613.5712   XXXY      30.8066   XXYY    -157.3162
      XYYY      45.1757   YYYY    -423.5526   XXXZ       0.0293
      XXYZ      -0.0204   XYYZ       0.0037   YYYZ      -0.0256
      XXZZ    -121.6706   XYZZ       4.0915   YYZZ     -84.6052
      XZZZ       0.0210   YZZZ      -0.0045   ZZZZ     -58.6073
 -----------------------------------------------------------------
 Calculating analytic gradient of the SCF energy
 Gradient of SCF Energy
            1           2           3           4           5           6
    1   0.0000282   0.0000395   0.0000512   0.0000059  -0.0000439   0.0000164
    2   0.0000189  -0.0000725   0.0000894   0.0000181   0.0000012   0.0000095
    3   0.0000047  -0.0000156   0.0000146   0.0000115   0.0001438  -0.0000014
            7           8           9          10          11          12
    1  -0.0001222   0.0000380  -0.0000595  -0.0000319   0.0000372   0.0000496
    2   0.0000676  -0.0000458  -0.0000008  -0.0000429  -0.0000045  -0.0001639
    3  -0.0005574   0.0002044   0.0001960   0.0000155  -0.0000246  -0.0000025
           13          14
    1   0.0000443  -0.0000527
    2   0.0001444  -0.0000187
    3  -0.0000036   0.0000145
 Max gradient component =       5.574E-04
 RMS gradient           =       1.113E-04
 Gradient time:  CPU 51.16 s  wall 51.17 s
 Geometry Optimization Parameters
   NAtoms,    NIC,     NZ,  NCons,   NDum,   NFix, NCnnct, MaxDiis
       14      94       0       0       0       0       0       0

 Cartesian Hessian Update
 Hessian Updated using BFGS Update


** GEOMETRY OPTIMIZATION IN DELOCALIZED INTERNAL COORDINATES **
   Searching for a Minimum

   Optimization Cycle:   4

                       Coordinates (Angstroms)
     ATOM                X               Y               Z
      1  H         2.4661454059   -1.7844959139    0.0000741973
      2  C         1.6904712603   -1.0268397502   -0.0001916451
      3  C         2.0071609910    0.2765263544   -0.0000443369
      4  H         3.0425444225    0.5998541244    0.0003844340
      5  C         0.9439322181    1.3286486446   -0.0002696039
      6  H         1.0600812728    1.9917330989    0.8670805293
      7  C        -0.5091025758    0.8602200658   -0.0015322439
      8  O        -1.4282731014    1.6545102437    0.0009239716
      9  C        -0.7362410436   -0.6087199021   -0.0003653264
     10  C         0.3082248501   -1.4722784152   -0.0001583681
     11  H         0.1153628957   -2.5425482944    0.0002061754
     12  O        -2.0438742666   -0.9661298472    0.0000478382
     13  H        -2.1186483344   -1.9269269119    0.0006248003
     14  H         1.0610565154    1.9923507326   -0.8670016600
   Point Group: c1    Number of degrees of freedom:    36


   Energy is   -382.773099837

 Hessian Updated using BFGS Update

 36 Hessian modes will be used to form the next step
  Hessian Eigenvalues:
     0.007436    0.014719    0.016963    0.019271    0.021323    0.021729
     0.022128    0.024309    0.034595    0.041317    0.064855    0.107979
     0.121924    0.148741    0.159977    0.160016    0.160731    0.207986
     0.220449    0.243666    0.249902    0.251434    0.275635    0.310447
     0.324242    0.335803    0.336476    0.347865    0.351739    0.352654
     0.373718    0.509470    0.521471    0.535753    0.562656    0.863298

 Minimum Search - Taking Simple RFO Step
 Searching for Lamda that Minimizes Along All modes
 Value Taken    Lamda =  -0.00000184
 Step Taken.  Stepsize is  0.007217

                             Maximum     Tolerance    Cnvgd?
         Gradient           0.000162      0.000300     YES
         Displacement       0.004442      0.001200      NO
         Energy change      0.000000      0.000001     YES


                       Distance Matrix (Angstroms)
             H (  1)   C (  2)   C (  3)   H (  4)   C (  5)   H (  6)
   C (  2)  1.084303
   C (  3)  2.111511  1.341289
   H (  4)  2.453031  2.115239  1.084693
   C (  5)  3.465372  2.470961  1.495800  2.221557
   H (  6)  4.121726  3.203332  2.142615  2.572674  1.097938
   C (  7)  3.980782  2.898124  2.583076  3.561178  1.526675  2.120648
   O (  8)  5.195504  4.112931  3.701493  4.593529  2.394482  2.656286
   C (  9)  3.411411  2.462470  2.882692  3.967351  2.564445  3.277437
   C ( 10)  2.180390  1.452247  2.438176  3.430778  2.872162  3.649215
   H ( 11)  2.469984  2.185941  3.395008  4.294541  3.958875  4.712077
   O ( 12)  4.583667  3.734839  4.237344  5.322026  3.767359  4.374384
   H ( 13)  4.587006  3.914020  4.677340  5.746524  4.469695  5.119664
   H ( 14)  4.121974  3.203597  2.142611  2.572489  1.097927  1.734083
             C (  7)   O (  8)   C (  9)   C ( 10)   H ( 11)   O ( 12)
   O (  8)  1.214816
   C (  9)  1.486398  2.366669
   C ( 10)  2.471553  3.576623  1.355228
   H ( 11)  3.459594  4.471925  2.113036  1.087508
   O ( 12)  2.385599  2.691973  1.355598  2.405942  2.673462
   H ( 13)  3.218514  3.647370  1.910162  2.469093  2.317282  0.963702
   H ( 14)  2.120414  2.657855  3.278247  3.649908  4.712928  4.375497
             H ( 13)
   H ( 14)  5.120941

 Final energy is   -382.77309983652987     


 ******************************
 **  OPTIMIZATION CONVERGED  **
 ******************************

                       Coordinates (Angstroms)
     ATOM                X               Y               Z
      1  H         2.4661454059   -1.7844959139    0.0000741973
      2  C         1.6904712603   -1.0268397502   -0.0001916451
      3  C         2.0071609910    0.2765263544   -0.0000443369
      4  H         3.0425444225    0.5998541244    0.0003844340
      5  C         0.9439322181    1.3286486446   -0.0002696039
      6  H         1.0600812728    1.9917330989    0.8670805293
      7  C        -0.5091025758    0.8602200658   -0.0015322439
      8  O        -1.4282731014    1.6545102437    0.0009239716
      9  C        -0.7362410436   -0.6087199021   -0.0003653264
     10  C         0.3082248501   -1.4722784152   -0.0001583681
     11  H         0.1153628957   -2.5425482944    0.0002061754
     12  O        -2.0438742666   -0.9661298472    0.0000478382
     13  H        -2.1186483344   -1.9269269119    0.0006248003
     14  H         1.0610565154    1.9923507326   -0.8670016600

Z-matrix Print:
$molecule
0 1
C 
O  1 1.214816
C  1 1.486398 2 122.041463
C  3 1.355228 1 120.793860 2 -179.851805 0
H  4 1.087508 3 119.368714 1 -179.969966 0
O  3 1.355598 1 114.076929 2 0.165789 0
H  6 0.963702 3 109.737118 1 179.988714 0
C  4 1.452247 3 122.554346 1 0.040005 0
H  8 1.084303 4 117.811341 3 179.994644 0
C  8 1.341289 4 121.518878 3 0.019406 0
H  10 1.084693 8 120.999427 4 179.971959 0
C  10 1.495800 8 121.042198 4 -0.019257 0
H  12 1.097927 10 110.456169 8 -122.582202 0
H  12 1.097938 10 110.455817 8 122.532475 0
$end


 --------------------------------------------------------------

                    Orbital Energies (a.u.)
 --------------------------------------------------------------

 Alpha MOs
 -- Occupied --
-19.172 -19.113 -10.268 -10.254 -10.201 -10.196 -10.194 -10.194
 -1.088  -1.044  -0.858  -0.771  -0.741  -0.659  -0.600  -0.570
 -0.502  -0.495  -0.471  -0.462  -0.429  -0.420  -0.415  -0.397
 -0.368  -0.366  -0.325  -0.261  -0.231
 -- Virtual --
 -0.082  -0.020  -0.008  -0.001   0.007   0.025   0.028   0.036
  0.057   0.060   0.078   0.085   0.085   0.090   0.097   0.102
  0.111   0.113   0.123   0.129   0.129   0.130   0.137   0.145
  0.147   0.152   0.169   0.183   0.189   0.190   0.200   0.205
  0.206   0.222   0.233   0.235   0.245   0.251   0.266   0.275
  0.285   0.301   0.312   0.329   0.335   0.338   0.343   0.351
  0.370   0.381   0.387   0.429   0.465   0.471   0.504   0.509
  0.514   0.529   0.535   0.556   0.557   0.569   0.579   0.591
  0.594   0.601   0.646   0.661   0.667   0.678   0.716   0.732
  0.764   0.776   0.805   0.828   0.840   0.848   0.878   0.888
  0.905   0.922   0.943   0.986   0.999   1.007   1.056   1.084
  1.113   1.139   1.187   1.215   1.221   1.227   1.237   1.318
  1.353   1.380   1.393   1.424   1.435   1.451   1.502   1.553
  1.559   1.585   1.586   1.610   1.645   1.652   1.680   1.706
  1.715   1.755   1.778   1.810   1.833   1.876   1.881   1.899
  1.917   1.933   1.941   2.004   2.008   2.058   2.126   2.170
  2.171   2.211   2.289   2.323   2.334   2.414   2.481   2.531
  2.534   2.568   2.589   2.608   2.646   2.671   2.701   2.712
  2.735   2.740   2.754   2.799   2.881   2.901   2.905   2.937
  3.000   3.005   3.040   3.079   3.166   3.174   3.215   3.301
  3.357   3.363   3.434   3.511   3.555   3.630   3.753   3.777
  3.871   3.984   4.006   4.088   4.148   4.205   4.691   4.970
  5.079   5.207   5.450   5.679   5.810  23.610  23.798  23.856
 23.901  24.142  24.230  49.905  50.030
 --------------------------------------------------------------

          Ground-State Mulliken Net Atomic Charges

     Atom                 Charge (a.u.)
  ----------------------------------------
      1 H                     0.158200
      2 C                    -0.433254
      3 C                     0.243709
      4 H                     0.192673
      5 C                    -0.501224
      6 H                     0.187476
      7 C                    -0.063640
      8 O                    -0.267340
      9 C                    -0.257512
     10 C                     0.358811
     11 H                     0.151156
     12 O                    -0.212651
     13 H                     0.256307
     14 H                     0.187289
  ----------------------------------------
  Sum of atomic charges =    -0.000000

 -----------------------------------------------------------------
                    Cartesian Multipole Moments
 -----------------------------------------------------------------
    Charge (ESU x 10^10)
                -0.0000
    Dipole Moment (Debye)
         X       3.1242      Y      -3.1357      Z      -0.0014
       Tot       4.4264
    Quadrupole Moments (Debye-Ang)
        XX     -49.4537     XY       8.7434     YY     -41.6137
        XZ       0.0034     YZ      -0.0071     ZZ     -48.0618
    Octopole Moments (Debye-Ang^2)
       XXX       5.4689    XXY     -13.4525    XYY      -1.7835
       YYY     -23.6158    XXZ       0.0136    XYZ       0.0108
       YYZ       0.0081    XZZ      -7.0484    YZZ       4.9806
       ZZZ       0.0235
    Hexadecapole Moments (Debye-Ang^3)
      XXXX    -613.5712   XXXY      30.8066   XXYY    -157.3162
      XYYY      45.1757   YYYY    -423.5526   XXXZ       0.0293
      XXYZ      -0.0204   XYYZ       0.0037   YYYZ      -0.0256
      XXZZ    -121.6706   XYZZ       4.0915   YYZZ     -84.6052
      XZZZ       0.0210   YZZZ      -0.0045   ZZZZ     -58.6073
 -----------------------------------------------------------------
Archival summary:
1\1\pikachu\OPT\ProcedureUnspecified\BasisUnspecified\266\cher\WedDec1400:03:172016WedDec1400:03:172016\0\\#,OPT,ProcedureUnspecified,BasisUnspecified,\\0,1\C\O,1,1.21482\C,1,1.4864,2,122.041\C,3,1.35523,1,120.794,2,-179.852,0\H,4,1.08751,3,119.369,1,-179.97,0\O,3,1.3556,1,114.077,2,0.165789,0\H,6,0.963702,3,109.737,1,179.989,0\C,4,1.45225,3,122.554,1,0.0400053,0\H,8,1.0843,4,117.811,3,179.995,0\C,8,1.34129,4,121.519,3,0.0194056,0\H,10,1.08469,8,120.999,4,179.972,0\C,10,1.4958,8,121.042,4,-0.0192573,0\H,12,1.09793,10,110.456,8,-122.582,0\H,12,1.09794,10,110.456,8,122.532,0\\\@

 Total job time:  697.97s(wall), 697.64s(cpu) 
 Wed Dec 14 00:03:17 2016

        *************************************************************
        *                                                           *
        *  Thank you very much for using Q-Chem.  Have a nice day.  *
        *                                                           *
        *************************************************************


 
User input: 2 of 3 
 
pikachu 127.0.1
Q-Chem Developer Version! Running on 127.0.1.*
                  Welcome to Q-Chem
     A Quantum Leap Into The Future Of Chemistry


 Q-Chem 4.4, Q-Chem, Inc., Pleasanton, CA (2016)

 Y. Shao,  Z. Gan,  E. Epifanovsky,  A. T. B. Gilbert,  M. Wormit,  
 J. Kussmann,  A. W. Lange,  A. Behn,  J. Deng,  X. Feng,  D. Ghosh,  
 M. Goldey,  P. R. Horn,  L. D. Jacobson,  I. Kaliman,  F. Rob,  
 R. Z. Khaliullin,  T. Kus,  A. Landau,  J. Liu,  E. I. Proynov,  Y. M. Rhee,  
 R. M. Richard,  M. A. Rohrdanz,  R. P. Steele,  E. J. Sundstrom,  
 H. L. Woodcock III,  P. M. Zimmerman,  D. Zuev,  B. Albrecht,  E. Alguire,  
 B. Austin,  S. A. Baeppler,  G. J. O. Beran,  Y. A. Bernard,  E. Berquist,  
 K. Brandhorst,  K. B. Bravaya,  S. T. Brown,  D. Casanova,  C.-M. Chang,  
 Y. Chen,  S. H. Chien,  K. D. Closser,  M. P. Coons,  D. L. Crittenden,  
 S. Dasgupta,  M. Diedenhofen,  R. A. DiStasio Jr.,  H. Do,  A. D. Dutoi,  
 R. G. Edgar,  P.-T. Fang,  S. Fatehi,  Q. Feng,  L. Fusti-Molnar,  
 A. Ghysels,  A. Golubeva-Zadorozhnaya,  J. Gomes,  A. Gunina,  
 M. W. D. Hanson-Heine,  P. H. P. Harbach,  A. W. Hauser,  J. E. Herr,  
 E. G. Hohenstein,  Z. C. Holden,  K. Hui,  T.-C. Jagau,  H. Ji,  B. Kaduk,  
 K. Khistyaev,  Jaehoon Kim,  Jihan Kim,  R. A. King,  P. Klunzinger,  
 K. Koh,  D. Kosenkov,  T. Kowalczyk,  C. M. Krauter,  A. Kunitsa,  
 K. U. Lao,  A. Laurent,  K. V. Lawler,  J. Lee,  D. Lefrancois,  S. Lehtola,  
 S. V. Levchenko,  C. Y. Lin,  Y.-S. Lin,  F. Liu,  E. Livshits,  
 R. C. Lochan,  A. Luenser,  P. Manohar,  S. F. Manzer,  S.-P. Mao,  Y. Mao,  
 N. Mardirossian,  A. V. Marenich,  L. A. Martinez-Martinez,  S. A. Maurer,  
 N. J. Mayhall,  J.-M. Mewes,  A. F. Morrison,  K. Nanda,  T. S. Nguyen-Beck,  
 C. M. Oana,  R. Olivares-Amaya,  D. P. O'Neill,  J. A. Parkhill,  
 T. M. Perrine,  R. Peverati,  P. A. Pieniazek,  F. Plasser,  A. Prociuk,  
 D. R. Rehn,  E. Rosta,  N. J. Russ,  N. Sergueev,  S. M. Sharada,  
 S. Sharma,  D. W. Small,  A. Sodt,  T. Stauch,  T. Stein,  D. Stuck,  
 Y.-C. Su,  A. J. W. Thom,  T. Tsuchimochi,  L. Vogt,  O. Vydrov,  T. Wang,  
 M. A. Watson,  J. Wenzel,  A. White,  C. F. Williams,  V. Vanovschi,  
 K. Yao,  S. Yeganeh,  S. R. Yost,  Z.-Q. You,  I. Y. Zhang,  X. Zhang,  
 Y. Zhao,  B. R. Brooks,  G. K. L. Chan,  D. M. Chipman,  C. J. Cramer,  
 W. A. Goddard III,  M. S. Gordon,  W. J. Hehre,  A. Klamt,  
 H. F. Schaefer III,  M. W. Schmidt,  C. D. Sherrill,  D. G. Truhlar,  
 A. Warshel,  X. Xu,  A. Aspuru-Guzik,  R. Baer,  A. T. Bell,  N. A. Besley,  
 J.-D. Chai,  A. Dreuw,  B. D. Dunietz,  T. R. Furlani,  S. R. Gwaltney,  
 C.-P. Hsu,  Y. Jung,  J. Kong,  D. S. Lambrecht,  W. Liang,  C. Ochsenfeld,  
 V. A. Rassolov,  L. V. Slipchenko,  J. E. Subotnik,  T. Van Voorhis,  
 J. M. Herbert,  A. I. Krylov,  P. M. W. Gill,  M. Head-Gordon

 Contributors to earlier versions of Q-Chem not listed above: 
 R. D. Adamson,  J. Baker,  E. F. C. Byrd,  A. K. Chakraborty,  C.-L. Cheng,  
 H. Dachsel,  R. J. Doerksen,  G. Hawkins,  A. Heyden,  S. Hirata,  
 G. Kedziora,  F. J. Keil,  C. Kelley,  P. P. Korambath,  W. Kurlancheek,  
 A. M. Lee,  M. S. Lee,  D. Liotard,  I. Lotan,  P. E. Maslen,  N. Nair,  
 D. Neuhauser,  R. Olson,  B. Peters,  J. Ritchie,  N. E. Schultz,  
 N. Shenvi,  A. C. Simmonett,  K. S. Thanthiriwatte,  Q. Wu,  W. Zhang

 Please cite Q-Chem as follows:
 Y. Shao et al., Mol. Phys. 113, 184-215 (2015)
 DOI: 10.1080/00268976.2014.952696

 Q-Chem 4.4.2 for Intel X86 EM64T Linux

 Parts of Q-Chem use Armadillo 5.200.1 (Boston Tea Smuggler).
 http://arma.sourceforge.net/

 Q-Chem begins on Wed Dec 14 00:03:17 2016  


Host: 0

     Scratch files written to /scratch/cher/qchem7758//
The previous job contains 0 fragments, simply inherited here
FILE_GEOM_ORG=        593

Checking the input file for inconsistencies... 	...done.

--------------------------------------------------------------
User input:
--------------------------------------------------------------

$molecule
   read
$end

$rem
   BASIS 6-311++G**
   JOB_TYPE FREQUENCY
   METHOD B3LYP
$end

--------------------------------------------------------------
 ----------------------------------------------------------------
             Standard Nuclear Orientation (Angstroms)
    I     Atom           X                Y                Z
 ----------------------------------------------------------------
    1      H       2.4593439507    -1.7917521178     0.0004590098
    2      C       1.6860000653    -1.0317176334     0.0000975979
    3      C       2.0066906115     0.2706698549     0.0002160843
    4      H       3.0430619841     0.5908167100     0.0007162787
    5      C       0.9466976864     1.3260520885    -0.0001407530
    6      H       1.0648112514     1.9888134556     0.8671910208
    7      C      -0.5077685791     0.8620875783    -0.0015030097
    8      O      -1.4244958964     1.6591966614     0.0008443114
    9      C      -0.7394168299    -0.6061479267    -0.0002929515
   10      C       0.3023923398    -1.4729096571     0.0000361043
   11      H       0.1062447257    -2.5425822421     0.0004298327
   12      O      -2.0481414366    -0.9595407484     0.0000278667
   13      H      -2.1258655741    -1.9201036451     0.0006391057
   14      H       1.0659305623     1.9893547080    -0.8668911069
 ----------------------------------------------------------------
 Molecular Point Group                 C1    NOp =  1
 Largest Abelian Subgroup              C1    NOp =  1
 Nuclear Repulsion Energy =   347.5725482753 hartrees
 There are       29 alpha and       29 beta electrons
 Requested basis set is 6-311++G(d,p)
 There are 78 shells and 218 basis functions

 Total QAlloc Memory Limit   2000 MB
 Mega-Array Size        61 MB
 MEM_STATIC part        62 MB

                       Distance Matrix (Angstroms)
             H (  1)   C (  2)   C (  3)   H (  4)   C (  5)   H (  6)
   C (  2)  1.084303
   C (  3)  2.111511  1.341289
   H (  4)  2.453031  2.115239  1.084693
   C (  5)  3.465372  2.470961  1.495800  2.221557
   H (  6)  4.121726  3.203332  2.142615  2.572674  1.097938
   C (  7)  3.980782  2.898124  2.583076  3.561178  1.526675  2.120648
   O (  8)  5.195504  4.112931  3.701493  4.593529  2.394482  2.656286
   C (  9)  3.411411  2.462470  2.882692  3.967351  2.564445  3.277437
   C ( 10)  2.180390  1.452247  2.438176  3.430778  2.872162  3.649215
   H ( 11)  2.469984  2.185941  3.395008  4.294541  3.958875  4.712077
   O ( 12)  4.583667  3.734839  4.237344  5.322026  3.767359  4.374384
   H ( 13)  4.587006  3.914020  4.677340  5.746524  4.469695  5.119664
   H ( 14)  4.121974  3.203597  2.142611  2.572489  1.097927  1.734083
             C (  7)   O (  8)   C (  9)   C ( 10)   H ( 11)   O ( 12)
   O (  8)  1.214816
   C (  9)  1.486398  2.366669
   C ( 10)  2.471553  3.576623  1.355228
   H ( 11)  3.459594  4.471925  2.113036  1.087508
   O ( 12)  2.385599  2.691973  1.355598  2.405942  2.673462
   H ( 13)  3.218514  3.647370  1.910162  2.469093  2.317282  0.963702
   H ( 14)  2.120414  2.657855  3.278247  3.649908  4.712928  4.375497
             H ( 13)
   H ( 14)  5.120941

 A cutoff of  1.0D-11 yielded   2852 shell pairs
 There are     22842 function pairs (     24572 Cartesian)

 -------------------------------------------------------
 OpenMP Integral Computing Module                       
 Release: version 1.0, May 2013, Q-Chem Inc. Pittsburgh 
 -------------------------------------------------------
 Integral Job Info:
 Integral job number is                      11
 Integral operator is                         1
 short-range coefficients                     0
 long-range coefficients              100000000
 Omega coefficients                           0
 if combine SR and LR in K                    0
 Integral screening is                        0
 Integral computing path is                   2
 max size of driver memory is            800000
 size of driver memory is                593474
 size of scratch memory is              2260544
 max col of scratch BK array               1296
 max len of scratch array in speh3          155
 max len of scratch index in speh4           18
 max int batch size is                      520
 min int batch size is                       52
 fixed nKL is                                52
 max L of basis functions is                  2
 order of int derivative is                   0
 number of shells is                         78
 number of basis is                         226
 number of cartesian basis is               226
 number of contracted shell pairs          2852
 number of primitive shell pairs           7207
 maxK2 (contraction) of shell pair           36
 max number of K2 of shell pair               1
 max number of CS2 of shell pair            471
 max number of PS2 of shell pair           1104
 mem total for path MDJ                   48642
 -------------------------------------------------------
 Smallest overlap matrix eigenvalue = 1.61E-06

 Q-Chem warning in module /home/taweetham/qchem/stvman/mkSTV.C, line 257:

 Overlap eigenvalue is smaller than square root of threshold

 Guess from superposition of atomic densities
 Warning:  Energy on first SCF cycle will be non-variational
 A restricted hybrid HF-DFT SCF calculation will be
 performed using Pulay DIIS extrapolation
 Exchange:     0.2000 Hartree-Fock + 0.0800 Slater + 0.7200 B88
 Correlation:  0.1900 VWN1RPA + 0.8100 LYP
 Using SG-1 standard quadrature grid
 SCF converges when DIIS error is below 1.0E-08
 ---------------------------------------
  Cycle       Energy         DIIS Error
 ---------------------------------------
    1    -384.4646132515      4.36E-02
    2    -382.5993722699      5.76E-03
    3    -382.3658255885      9.32E-03
    4    -382.7475425896      2.25E-03
    5    -382.7716396397      5.16E-04
    6    -382.7725812014      2.86E-04
    7    -382.7730761986      7.12E-05
    8    -382.7730997961      2.92E-05
    9    -382.7731032620      3.06E-06
   10    -382.7731034257      1.36E-06
   11    -382.7731033902      6.77E-07
   12    -382.7731034144      1.74E-07
   13    -382.7731034099      3.29E-08
   14    -382.7731034093      9.20E-09 Convergence criterion met
 ---------------------------------------
 SCF time:  CPU 161.86 s  wall 162.18 s
 SCF   energy in the final basis set = -382.7731034093
 Total energy in the final basis set = -382.7731034093

 --------------------------------------------------------------

                    Orbital Energies (a.u.)
 --------------------------------------------------------------

 Alpha MOs
 -- Occupied --
-19.172 -19.113 -10.268 -10.254 -10.201 -10.196 -10.194 -10.194
 -1.088  -1.044  -0.858  -0.771  -0.741  -0.659  -0.600  -0.570
 -0.502  -0.495  -0.471  -0.462  -0.429  -0.420  -0.415  -0.397
 -0.368  -0.366  -0.325  -0.261  -0.231
 -- Virtual --
 -0.082  -0.020  -0.008  -0.001   0.007   0.025   0.028   0.036
  0.057   0.060   0.078   0.085   0.085   0.090   0.097   0.102
  0.111   0.113   0.123   0.129   0.129   0.130   0.137   0.145
  0.147   0.152   0.169   0.183   0.189   0.190   0.200   0.205
  0.206   0.222   0.233   0.235   0.245   0.251   0.266   0.275
  0.285   0.301   0.312   0.329   0.335   0.338   0.343   0.351
  0.370   0.381   0.387   0.429   0.465   0.471   0.504   0.509
  0.514   0.529   0.535   0.556   0.557   0.569   0.579   0.591
  0.594   0.601   0.646   0.661   0.667   0.678   0.716   0.732
  0.764   0.776   0.805   0.828   0.840   0.848   0.878   0.888
  0.905   0.922   0.943   0.986   0.999   1.007   1.056   1.084
  1.113   1.139   1.187   1.215   1.221   1.227   1.237   1.318
  1.353   1.380   1.393   1.424   1.435   1.451   1.502   1.553
  1.559   1.585   1.586   1.610   1.645   1.652   1.680   1.706
  1.715   1.755   1.778   1.810   1.833   1.876   1.881   1.899
  1.917   1.933   1.941   2.004   2.008   2.058   2.126   2.170
  2.171   2.211   2.289   2.323   2.334   2.414   2.481   2.531
  2.534   2.568   2.589   2.608   2.646   2.671   2.701   2.712
  2.735   2.740   2.754   2.799   2.881   2.901   2.905   2.937
  3.000   3.005   3.040   3.079   3.166   3.174   3.215   3.301
  3.357   3.363   3.434   3.511   3.555   3.630   3.753   3.777
  3.871   3.984   4.006   4.088   4.148   4.205   4.691   4.970
  5.079   5.207   5.450   5.679   5.810  23.610  23.798  23.856
 23.901  24.142  24.230  49.905  50.030
 --------------------------------------------------------------

          Ground-State Mulliken Net Atomic Charges

     Atom                 Charge (a.u.)
  ----------------------------------------
      1 H                     0.158193
      2 C                    -0.433279
      3 C                     0.243753
      4 H                     0.192684
      5 C                    -0.501246
      6 H                     0.187476
      7 C                    -0.063630
      8 O                    -0.267360
      9 C                    -0.257454
     10 C                     0.358751
     11 H                     0.151157
     12 O                    -0.212642
     13 H                     0.256307
     14 H                     0.187289
  ----------------------------------------
  Sum of atomic charges =    -0.000000

 -----------------------------------------------------------------
                    Cartesian Multipole Moments
 -----------------------------------------------------------------
    Charge (ESU x 10^10)
                -0.0000
    Dipole Moment (Debye)
         X       3.1145      Y      -3.1453      Z      -0.0010
       Tot       4.4264
    Quadrupole Moments (Debye-Ang)
        XX     -49.4080     XY       8.7723     YY     -41.6693
        XZ       0.0032     YZ      -0.0070     ZZ     -48.0619
    Octopole Moments (Debye-Ang^2)
       XXX       5.5390    XXY     -13.5183    XYY      -1.7133
       YYY     -23.6380    XXZ       0.0106    XYZ       0.0100
       YYZ       0.0048    XZZ      -6.9701    YZZ       4.9875
       ZZZ       0.0056
    Hexadecapole Moments (Debye-Ang^3)
      XXXX    -613.2183   XXXY      31.2955   XXYY    -157.2323
      XYYY      45.3520   YYYY    -424.1368   XXXZ       0.0080
      XXYZ      -0.0186   XYYZ      -0.0040   YYYZ      -0.0172
      XXZZ    -121.6270   XYZZ       4.1965   YYZZ     -84.6276
      XZZZ      -0.0069   YZZZ       0.0063   ZZZZ     -58.6078
 -----------------------------------------------------------------
 Calculating MO derivatives via CPSCF
   1         3          42      0.296451    0.053553
   2         3          42      0.036188    0.006800
   3         3          42      0.002710    0.000583
   4        11          34      0.000176    0.000038
   5        43           2      0.000003    0.000002
   6        45           0      0.000000    0.000000    Roots Converged
 Calculating analytic Hessian of the SCF energy
 Polarizability Matrix (a.u.)
            1           2           3
    1 -98.4092496   3.2742384   0.0020530
    2   3.2742384 -88.8873283   0.0001320
    3   0.0020530   0.0001320 -46.2146150

 Direct stationary perturbation theory relativistic correction:

 rels  =       0.112584927333
 relv  =      -0.532591027995
 rel2e =       0.232254804276
 E_rel =      -0.187751296386

 Hessian of the SCF Energy
            1           2           3           4           5           6
    1   0.2100809  -0.1484580   0.0000785  -0.1999551   0.1395112  -0.0000713
    2  -0.1484580   0.2048136  -0.0000745   0.1390089  -0.1925989   0.0000681
    3   0.0000785  -0.0000745   0.0253405  -0.0000806   0.0000733  -0.0361473
    4  -0.1999551   0.1390089  -0.0000806   0.6108032  -0.0149523   0.0001333
    5   0.1395112  -0.1925989   0.0000733  -0.0149523   0.8136329  -0.0000554
    6  -0.0000713   0.0000681  -0.0361473   0.0001333  -0.0000554   0.1190239
    7   0.0092871   0.0247903   0.0000018  -0.1290927  -0.0883411  -0.0000245
    8  -0.0070638  -0.0189271   0.0000014  -0.0736930  -0.4741766  -0.0000307
    9   0.0000028   0.0000115   0.0038015  -0.0000359  -0.0000345  -0.0548324
   10   0.0009479  -0.0002890   0.0000042  -0.0039825   0.0006274  -0.0000035
   11   0.0002028   0.0010734   0.0000002  -0.0316713  -0.0053855  -0.0000108
   12   0.0000030  -0.0000011  -0.0069358  -0.0000084   0.0000022   0.0058469
   13   0.0004682  -0.0031810  -0.0000023   0.0101678   0.0012522  -0.0000050
   14  -0.0018701  -0.0026856  -0.0000020   0.0164141  -0.0383109   0.0000058
   15  -0.0000042   0.0000009   0.0123019   0.0000114   0.0000036   0.0106698
   16   0.0001746   0.0004969  -0.0016366  -0.0026063   0.0024759  -0.0003872
   17  -0.0001130  -0.0007460   0.0015899   0.0038392  -0.0001843   0.0004325
   18  -0.0000662   0.0001120  -0.0002659   0.0005564   0.0011073  -0.0003992
   19  -0.0000390  -0.0010691  -0.0000006   0.0035044  -0.0033176  -0.0000012
   20  -0.0012466  -0.0004194  -0.0000010  -0.0005836  -0.0113677   0.0000023
   21  -0.0000007  -0.0000009  -0.0003105  -0.0000183  -0.0000176  -0.0029699
   22  -0.0000732   0.0003433  -0.0000000  -0.0053827  -0.0040702   0.0000037
   23   0.0005732   0.0002556  -0.0000008   0.0012347   0.0062182  -0.0000047
   24   0.0000008  -0.0000001  -0.0002004   0.0000121   0.0000133   0.0006817
   25  -0.0027438  -0.0021224   0.0000005  -0.0472600   0.0097641   0.0000033
   26  -0.0034753  -0.0004095  -0.0000010   0.0118053   0.0345482  -0.0000277
   27   0.0000009   0.0000007   0.0022675  -0.0000067  -0.0000219  -0.0058522
   28  -0.0175805  -0.0098937  -0.0000014  -0.2384965  -0.0201389  -0.0000405
   29   0.0211453   0.0091231   0.0000041  -0.0574389  -0.1209133   0.0000324
   30  -0.0000098  -0.0000041   0.0009433   0.0000084   0.0000271  -0.0479879
   31   0.0008807   0.0004738   0.0000005  -0.0010135  -0.0302056   0.0000166
   32  -0.0002672   0.0007231  -0.0000013   0.0009891  -0.0058997   0.0000066
   33   0.0000000  -0.0000006  -0.0007982  -0.0000102  -0.0000006   0.0022761
   34  -0.0018672  -0.0006472  -0.0000004   0.0064583   0.0047701  -0.0000086
   35   0.0008999   0.0004724   0.0000007   0.0018400  -0.0043556   0.0000083
   36  -0.0000002  -0.0000000   0.0001893  -0.0000029   0.0000076   0.0109700
   37   0.0002462   0.0000497   0.0000001  -0.0005389   0.0001471  -0.0000002
   38   0.0002735   0.0000722   0.0000001  -0.0006309  -0.0010202   0.0000024
   39  -0.0000002  -0.0000001   0.0000780   0.0000021  -0.0000002  -0.0008794
   40   0.0001730   0.0004975   0.0016363  -0.0026056   0.0024777   0.0003851
   41  -0.0001118  -0.0007468  -0.0015891   0.0038387  -0.0001869  -0.0004292
   42   0.0000668  -0.0001117  -0.0002639  -0.0005606  -0.0011044  -0.0004001
            7           8           9          10          11          12
    1   0.0092871  -0.0070638   0.0000028   0.0009479   0.0002028   0.0000030
    2   0.0247903  -0.0189271   0.0000115  -0.0002890   0.0010734  -0.0000011
    3   0.0000018   0.0000014   0.0038015   0.0000042   0.0000002  -0.0069358
    4  -0.1290927  -0.0736930  -0.0000359  -0.0039825  -0.0316713  -0.0000084
    5  -0.0883411  -0.4741766  -0.0000345   0.0006274  -0.0053855   0.0000022
    6  -0.0000245  -0.0000307  -0.0548324  -0.0000035  -0.0000108   0.0058469
    7   0.6384479   0.1026926   0.0002068  -0.3117558  -0.0759227  -0.0001347
    8   0.1026926   0.7638432   0.0000548  -0.0804032  -0.0804343  -0.0000440
    9   0.0002068   0.0000548   0.1390068  -0.0001316  -0.0000396  -0.0332060
   10  -0.3117558  -0.0804032  -0.0001316   0.3283799   0.0845603   0.0001435
   11  -0.0759227  -0.0804343  -0.0000396   0.0845603   0.0832427   0.0000389
   12  -0.0001347  -0.0000440  -0.0332060   0.0001435   0.0000389   0.0223739
   13  -0.1611819   0.0649905  -0.0000450  -0.0163130   0.0225285  -0.0000040
   14   0.0577236  -0.1451879   0.0000013  -0.0076102   0.0097845   0.0000066
   15  -0.0000469  -0.0000072  -0.0708481  -0.0000128   0.0000185   0.0003337
   16   0.0042289   0.0144147   0.0189549   0.0002424  -0.0006958  -0.0007655
   17  -0.0009422  -0.0186463  -0.0170682   0.0001350   0.0006471   0.0005547
   18   0.0012884   0.0011052   0.0027400   0.0004327  -0.0004989   0.0004316
   19  -0.0223349   0.0035347  -0.0000095   0.0030699  -0.0006633  -0.0000032
   20   0.0187861   0.0245554   0.0000315   0.0048691  -0.0055398   0.0000039
   21  -0.0000122   0.0000200  -0.0028567   0.0000019   0.0000022   0.0007685
   22  -0.0083133  -0.0036054   0.0000024  -0.0027399   0.0028374  -0.0000030
   23   0.0012924  -0.0051501  -0.0000021  -0.0001615   0.0004282  -0.0000000
   24   0.0000109   0.0000015   0.0022772   0.0000027  -0.0000048   0.0006215
   25   0.0078898   0.0094018   0.0000028   0.0000649   0.0007669  -0.0000025
   26  -0.0030393  -0.0186321  -0.0000027  -0.0000496   0.0004547   0.0000035
   27   0.0000029   0.0000096   0.0039501  -0.0000001  -0.0000020   0.0013559
   28  -0.0203772  -0.0433818   0.0000017   0.0018261   0.0006511   0.0000067
   29  -0.0344088  -0.0105462  -0.0000072  -0.0016426  -0.0047877  -0.0000060
   30  -0.0000097  -0.0000079   0.0059746  -0.0000037  -0.0000018   0.0093829
   31  -0.0059317  -0.0004637  -0.0000021  -0.0003516  -0.0014740  -0.0000016
   32  -0.0020166   0.0012163   0.0000013  -0.0000526  -0.0004165  -0.0000015
   33   0.0000013   0.0000025   0.0023627  -0.0000006   0.0000009  -0.0000345
   34  -0.0058720  -0.0009845  -0.0000015   0.0003203  -0.0006000   0.0000056
   35  -0.0002879   0.0003385  -0.0000007  -0.0000530   0.0002306   0.0000006
   36   0.0000017  -0.0000038  -0.0012316   0.0000008   0.0000002  -0.0013032
   37   0.0007466   0.0001201   0.0000001   0.0000446   0.0001793  -0.0000000
   38   0.0006533   0.0004057   0.0000002  -0.0000640   0.0000510  -0.0000009
   39  -0.0000024   0.0000005   0.0001433   0.0000001  -0.0000002  -0.0000691
   40   0.0042595   0.0144412  -0.0189458   0.0002468  -0.0006991   0.0007642
   41  -0.0009794  -0.0186585   0.0170544   0.0001338   0.0006515  -0.0005569
   42  -0.0012835  -0.0011019   0.0027186  -0.0004336   0.0004973   0.0004337
           13          14          15          16          17          18
    1   0.0004682  -0.0018701  -0.0000042   0.0001746  -0.0001130  -0.0000662
    2  -0.0031810  -0.0026856   0.0000009   0.0004969  -0.0007460   0.0001120
    3  -0.0000023  -0.0000020   0.0123019  -0.0016366   0.0015899  -0.0002659
    4   0.0101678   0.0164141   0.0000114  -0.0026063   0.0038392   0.0005564
    5   0.0012522  -0.0383109   0.0000036   0.0024759  -0.0001843   0.0011073
    6  -0.0000050   0.0000058   0.0106698  -0.0003872   0.0004325  -0.0003992
    7  -0.1611819   0.0577236  -0.0000469   0.0042289  -0.0009422   0.0012884
    8   0.0649905  -0.1451879  -0.0000072   0.0144147  -0.0186463   0.0011052
    9  -0.0000450   0.0000013  -0.0708481   0.0189549  -0.0170682   0.0027400
   10  -0.0163130  -0.0076102  -0.0000128   0.0002424   0.0001350   0.0004327
   11   0.0225285   0.0097845   0.0000185  -0.0006958   0.0006471  -0.0004989
   12  -0.0000040   0.0000066   0.0003337  -0.0007655   0.0005547   0.0004316
   13   0.4592541  -0.0149773  -0.0000862  -0.0472573  -0.0176707  -0.0244276
   14  -0.0149773   0.5269784   0.0000477  -0.0154505  -0.1278055  -0.1239183
   15  -0.0000862   0.0000477   0.4967008  -0.0244197  -0.1283415  -0.1982159
   16  -0.0472573  -0.0154505  -0.0244197   0.0526478   0.0164470   0.0246391
   17  -0.0176707  -0.1278055  -0.1283415   0.0164470   0.1448325   0.1350841
   18  -0.0244276  -0.1239183  -0.1982159   0.0246391   0.1350841   0.2190354
   19  -0.1418396  -0.0303643  -0.0001642  -0.0054713  -0.0044200   0.0012836
   20  -0.0398079  -0.1105053  -0.0000497  -0.0167233  -0.0100412   0.0006126
   21  -0.0000351   0.0000031  -0.0744707  -0.0260985  -0.0091922  -0.0002027
   22  -0.0539341   0.0272024   0.0000801   0.0013749   0.0028446  -0.0003135
   23   0.0112709   0.0200182  -0.0000296   0.0001288   0.0008005   0.0008880
   24   0.0000238  -0.0000366   0.0123675   0.0031527   0.0009889   0.0015613
   25  -0.0034325  -0.0283324   0.0000336  -0.0035109  -0.0018630   0.0002948
   26  -0.0067381   0.0023395   0.0000064  -0.0014906   0.0008119   0.0003412
   27  -0.0000291  -0.0000436   0.0159573   0.0032916   0.0022608  -0.0011927
   28  -0.0012970   0.0118863  -0.0000233  -0.0011642   0.0000455  -0.0002981
   29  -0.0018541  -0.0007008  -0.0000021  -0.0006910   0.0004780   0.0002619
   30   0.0000021   0.0000001  -0.0073059   0.0005519  -0.0009811   0.0001274
   31   0.0001353   0.0006940   0.0000021   0.0000346  -0.0000429  -0.0000157
   32   0.0000699   0.0004052  -0.0000010   0.0000133  -0.0000469  -0.0000075
   33   0.0000022   0.0000012  -0.0015362  -0.0003183  -0.0002581   0.0000214
   34   0.0022028   0.0017848  -0.0000034   0.0006356  -0.0002231  -0.0001287
   35   0.0013747  -0.0057299   0.0000036  -0.0008229  -0.0007220   0.0000118
   36  -0.0000026   0.0000064   0.0019890  -0.0001643  -0.0001273   0.0000910
   37   0.0003647  -0.0014282   0.0000012  -0.0002666  -0.0001769   0.0000277
   38   0.0006148  -0.0006259   0.0000013  -0.0002673  -0.0000729   0.0000808
   39   0.0000005   0.0000032   0.0000221  -0.0001143  -0.0001551   0.0000438
   40  -0.0473376  -0.0156721   0.0246324   0.0009379   0.0021404  -0.0032729
   41  -0.0178724  -0.1279744   0.1283492   0.0021648   0.0106952  -0.0151801
   42   0.0246083   0.1239250  -0.1979652   0.0033143   0.0152126  -0.0237755
           19          20          21          22          23          24
    1  -0.0000390  -0.0012466  -0.0000007  -0.0000732   0.0005732   0.0000008
    2  -0.0010691  -0.0004194  -0.0000009   0.0003433   0.0002556  -0.0000001
    3  -0.0000006  -0.0000010  -0.0003105  -0.0000000  -0.0000008  -0.0002004
    4   0.0035044  -0.0005836  -0.0000183  -0.0053827   0.0012347   0.0000121
    5  -0.0033176  -0.0113677  -0.0000176  -0.0040702   0.0062182   0.0000133
    6  -0.0000012   0.0000023  -0.0029699   0.0000037  -0.0000047   0.0006817
    7  -0.0223349   0.0187861  -0.0000122  -0.0083133   0.0012924   0.0000109
    8   0.0035347   0.0245554   0.0000200  -0.0036054  -0.0051501   0.0000015
    9  -0.0000095   0.0000315  -0.0028567   0.0000024  -0.0000021   0.0022772
   10   0.0030699   0.0048691   0.0000019  -0.0027399  -0.0001615   0.0000027
   11  -0.0006633  -0.0055398   0.0000022   0.0028374   0.0004282  -0.0000048
   12  -0.0000032   0.0000039   0.0007685  -0.0000030  -0.0000000   0.0006215
   13  -0.1418396  -0.0398079  -0.0000351  -0.0539341   0.0112709   0.0000238
   14  -0.0303643  -0.1105053   0.0000031   0.0272024   0.0200182  -0.0000366
   15  -0.0001642  -0.0000497  -0.0744707   0.0000801  -0.0000296   0.0123675
   16  -0.0054713  -0.0167233  -0.0260985   0.0013749   0.0001288   0.0031527
   17  -0.0044200  -0.0100412  -0.0091922   0.0028446   0.0008005   0.0009889
   18   0.0012836   0.0006126  -0.0002027  -0.0003135   0.0008880   0.0015613
   19   0.7317965  -0.2022976  -0.0007564  -0.4393525   0.2952861   0.0008706
   20  -0.2022976   0.6590630   0.0005555   0.2871955  -0.3469176  -0.0007225
   21  -0.0007564   0.0005555   0.2088595   0.0008046  -0.0006894  -0.0661491
   22  -0.4393525   0.2871955   0.0008046   0.4935850  -0.3498371  -0.0009335
   23   0.2952861  -0.3469176  -0.0006894  -0.3498371   0.3958910   0.0008159
   24   0.0008706  -0.0007225  -0.0661491  -0.0009335   0.0008159   0.0259081
   25  -0.0923882  -0.0449768  -0.0000809  -0.0089870   0.0513757   0.0000820
   26  -0.0389334  -0.1568106   0.0001309   0.0413808  -0.0681556  -0.0000743
   27   0.0000190   0.0001867  -0.0820538   0.0000506  -0.0001196   0.0245340
   28   0.0073297   0.0259496   0.0000525   0.0119136  -0.0163480  -0.0000365
   29   0.0329093  -0.0152225  -0.0000135  -0.0058491  -0.0076286   0.0000040
   30  -0.0000197  -0.0000045   0.0010324   0.0000005   0.0000093   0.0021249
   31  -0.0047003   0.0008228  -0.0000026   0.0005997   0.0019621   0.0000032
   32   0.0031733   0.0023776   0.0000018   0.0006741  -0.0023245  -0.0000046
   33  -0.0000036  -0.0000032   0.0110388  -0.0000065   0.0000129  -0.0030166
   34  -0.0259751  -0.0150410   0.0000300   0.0085015   0.0012432  -0.0000152
   35  -0.0481215  -0.0212044   0.0000064  -0.0015289   0.0050820   0.0000086
   36   0.0000422   0.0000216   0.0047218  -0.0000055   0.0000013  -0.0018369
   37  -0.0081361  -0.0001831   0.0000042   0.0014461   0.0018275  -0.0000030
   38  -0.0012942   0.0020846  -0.0000023  -0.0004176   0.0006833   0.0000002
   39   0.0000084  -0.0000072   0.0027606  -0.0000044   0.0000021  -0.0004246
   40  -0.0054637  -0.0167632   0.0261115   0.0013620   0.0001520  -0.0031707
   41  -0.0044224  -0.0100519   0.0091960   0.0028300   0.0007995  -0.0009894
   42  -0.0012655  -0.0006261  -0.0001685   0.0003246  -0.0008833   0.0015516
           25          26          27          28          29          30
    1  -0.0027438  -0.0034753   0.0000009  -0.0175805   0.0211453  -0.0000098
    2  -0.0021224  -0.0004095   0.0000007  -0.0098937   0.0091231  -0.0000041
    3   0.0000005  -0.0000010   0.0022675  -0.0000014   0.0000041   0.0009433
    4  -0.0472600   0.0118053  -0.0000067  -0.2384965  -0.0574389   0.0000084
    5   0.0097641   0.0345482  -0.0000219  -0.0201389  -0.1209133   0.0000271
    6   0.0000033  -0.0000277  -0.0058522  -0.0000405   0.0000324  -0.0479879
    7   0.0078898  -0.0030393   0.0000029  -0.0203772  -0.0344088  -0.0000097
    8   0.0094018  -0.0186321   0.0000096  -0.0433818  -0.0105462  -0.0000079
    9   0.0000028  -0.0000027   0.0039501   0.0000017  -0.0000072   0.0059746
   10   0.0000649  -0.0000496  -0.0000001   0.0018261  -0.0016426  -0.0000037
   11   0.0007669   0.0004547  -0.0000020   0.0006511  -0.0047877  -0.0000018
   12  -0.0000025   0.0000035   0.0013559   0.0000067  -0.0000060   0.0093829
   13  -0.0034325  -0.0067381  -0.0000291  -0.0012970  -0.0018541   0.0000021
   14  -0.0283324   0.0023395  -0.0000436   0.0118863  -0.0007008   0.0000001
   15   0.0000336   0.0000064   0.0159573  -0.0000233  -0.0000021  -0.0073059
   16  -0.0035109  -0.0014906   0.0032916  -0.0011642  -0.0006910   0.0005519
   17  -0.0018630   0.0008119   0.0022608   0.0000455   0.0004780  -0.0009811
   18   0.0002948   0.0003412  -0.0011927  -0.0002981   0.0002619   0.0001274
   19  -0.0923882  -0.0389334   0.0000190   0.0073297   0.0329093  -0.0000197
   20  -0.0449768  -0.1568106   0.0001867   0.0259496  -0.0152225  -0.0000045
   21  -0.0000809   0.0001309  -0.0820538   0.0000525  -0.0000135   0.0010324
   22  -0.0089870   0.0413808   0.0000506   0.0119136  -0.0058491   0.0000005
   23   0.0513757  -0.0681556  -0.0001196  -0.0163480  -0.0076286   0.0000093
   24   0.0000820  -0.0000743   0.0245340  -0.0000365   0.0000040   0.0021249
   25   0.7457216  -0.0849077  -0.0000359  -0.2895064   0.1714650  -0.0000858
   26  -0.0849077   0.6315721  -0.0002429   0.1343500  -0.2737705   0.0001279
   27  -0.0000359  -0.0002429   0.1239288  -0.0000476   0.0001370  -0.0501860
   28  -0.2895064   0.1343500  -0.0000476   0.6723732  -0.0650650   0.0000715
   29   0.1714650  -0.2737705   0.0001370  -0.0650650   0.7209151  -0.0002416
   30  -0.0000858   0.0001279  -0.0501860   0.0000715  -0.0002416   0.1125491
   31   0.0061920   0.0246706  -0.0000229  -0.0654553  -0.0456629   0.0000273
   32  -0.0087928  -0.0198192   0.0000249  -0.0450203  -0.3178139   0.0001033
   33   0.0000068   0.0000231   0.0095678   0.0000272   0.0000963  -0.0355882
   34  -0.2979415  -0.0223076   0.0000510  -0.0606398  -0.0106595   0.0000124
   35  -0.0678449  -0.1175287   0.0000665   0.0210318   0.0160041  -0.0000053
   36   0.0000755   0.0000429  -0.0411678  -0.0000044  -0.0000005   0.0095806
   37  -0.0105773  -0.0497718   0.0000322   0.0022377  -0.0015601   0.0000009
   38  -0.0020636  -0.0154089   0.0000084   0.0058842   0.0043830  -0.0000029
   39   0.0000051   0.0000150   0.0000905  -0.0000053   0.0000002  -0.0007754
   40  -0.0035205  -0.0014936  -0.0033059  -0.0011637  -0.0006874  -0.0005462
   41  -0.0018699   0.0008091  -0.0022646   0.0000491   0.0004799   0.0009815
   42  -0.0002994  -0.0003422  -0.0011994   0.0002976  -0.0002650   0.0001282
           31          32          33          34          35          36
    1   0.0008807  -0.0002672   0.0000000  -0.0018672   0.0008999  -0.0000002
    2   0.0004738   0.0007231  -0.0000006  -0.0006472   0.0004724  -0.0000000
    3   0.0000005  -0.0000013  -0.0007982  -0.0000004   0.0000007   0.0001893
    4  -0.0010135   0.0009891  -0.0000102   0.0064583   0.0018400  -0.0000029
    5  -0.0302056  -0.0058997  -0.0000006   0.0047701  -0.0043556   0.0000076
    6   0.0000166   0.0000066   0.0022761  -0.0000086   0.0000083   0.0109700
    7  -0.0059317  -0.0020166   0.0000013  -0.0058720  -0.0002879   0.0000017
    8  -0.0004637   0.0012163   0.0000025  -0.0009845   0.0003385  -0.0000038
    9  -0.0000021   0.0000013   0.0023627  -0.0000015  -0.0000007  -0.0012316
   10  -0.0003516  -0.0000526  -0.0000006   0.0003203  -0.0000530   0.0000008
   11  -0.0014740  -0.0004165   0.0000009  -0.0006000   0.0002306   0.0000002
   12  -0.0000016  -0.0000015  -0.0000345   0.0000056   0.0000006  -0.0013032
   13   0.0001353   0.0000699   0.0000022   0.0022028   0.0013747  -0.0000026
   14   0.0006940   0.0004052   0.0000012   0.0017848  -0.0057299   0.0000064
   15   0.0000021  -0.0000010  -0.0015362  -0.0000034   0.0000036   0.0019890
   16   0.0000346   0.0000133  -0.0003183   0.0006356  -0.0008229  -0.0001643
   17  -0.0000429  -0.0000469  -0.0002581  -0.0002231  -0.0007220  -0.0001273
   18  -0.0000157  -0.0000075   0.0000214  -0.0001287   0.0000118   0.0000910
   19  -0.0047003   0.0031733  -0.0000036  -0.0259751  -0.0481215   0.0000422
   20   0.0008228   0.0023776  -0.0000032  -0.0150410  -0.0212044   0.0000216
   21  -0.0000026   0.0000018   0.0110388   0.0000300   0.0000064   0.0047218
   22   0.0005997   0.0006741  -0.0000065   0.0085015  -0.0015289  -0.0000055
   23   0.0019621  -0.0023245   0.0000129   0.0012432   0.0050820   0.0000013
   24   0.0000032  -0.0000046  -0.0030166  -0.0000152   0.0000086  -0.0018369
   25   0.0061920  -0.0087928   0.0000068  -0.2979415  -0.0678449   0.0000755
   26   0.0246706  -0.0198192   0.0000231  -0.0223076  -0.1175287   0.0000429
   27  -0.0000229   0.0000249   0.0095678   0.0000510   0.0000665  -0.0411678
   28  -0.0654553  -0.0450203   0.0000272  -0.0606398   0.0210318  -0.0000044
   29  -0.0456629  -0.3178139   0.0000963  -0.0106595   0.0160041  -0.0000005
   30   0.0000273   0.0001033  -0.0355882   0.0000124  -0.0000053   0.0095806
   31   0.0661371   0.0491384  -0.0000193   0.0036349   0.0009041  -0.0000028
   32   0.0491384   0.3389469  -0.0001259  -0.0002561   0.0029544  -0.0000028
   33  -0.0000193  -0.0001259   0.0213165   0.0000034  -0.0000047  -0.0058698
   34   0.0036349  -0.0002561   0.0000034   0.4129843   0.0924707  -0.0001011
   35   0.0009041   0.0029544  -0.0000047   0.0924707   0.6356106  -0.0004019
   36  -0.0000028  -0.0000028  -0.0058698  -0.0001011  -0.0004019   0.0289718
   37  -0.0001957   0.0023331  -0.0000009  -0.0430740   0.0009627  -0.0000018
   38  -0.0007732  -0.0002564  -0.0000021  -0.0493257  -0.5104288   0.0003271
   39   0.0000014  -0.0000010   0.0002381   0.0000253   0.0003185  -0.0051954
   40   0.0000338   0.0000143   0.0003186   0.0006319  -0.0008248   0.0001654
   41  -0.0000434  -0.0000462   0.0002583  -0.0002242  -0.0007235   0.0001292
   42   0.0000159   0.0000078   0.0000219   0.0001313  -0.0000122   0.0000912
           37          38          39          40          41          42
    1   0.0002462   0.0002735  -0.0000002   0.0001730  -0.0001118   0.0000668
    2   0.0000497   0.0000722  -0.0000001   0.0004975  -0.0007468  -0.0001117
    3   0.0000001   0.0000001   0.0000780   0.0016363  -0.0015891  -0.0002639
    4  -0.0005389  -0.0006309   0.0000021  -0.0026056   0.0038387  -0.0005606
    5   0.0001471  -0.0010202  -0.0000002   0.0024777  -0.0001869  -0.0011044
    6  -0.0000002   0.0000024  -0.0008794   0.0003851  -0.0004292  -0.0004001
    7   0.0007466   0.0006533  -0.0000024   0.0042595  -0.0009794  -0.0012835
    8   0.0001201   0.0004057   0.0000005   0.0144412  -0.0186585  -0.0011019
    9   0.0000001   0.0000002   0.0001433  -0.0189458   0.0170544   0.0027186
   10   0.0000446  -0.0000640   0.0000001   0.0002468   0.0001338  -0.0004336
   11   0.0001793   0.0000510  -0.0000002  -0.0006991   0.0006515   0.0004973
   12  -0.0000000  -0.0000009  -0.0000691   0.0007642  -0.0005569   0.0004337
   13   0.0003647   0.0006148   0.0000005  -0.0473376  -0.0178724   0.0246083
   14  -0.0014282  -0.0006259   0.0000032  -0.0156721  -0.1279744   0.1239250
   15   0.0000012   0.0000013   0.0000221   0.0246324   0.1283492  -0.1979652
   16  -0.0002666  -0.0002673  -0.0001143   0.0009379   0.0021648   0.0033143
   17  -0.0001769  -0.0000729  -0.0001551   0.0021404   0.0106952   0.0152126
   18   0.0000277   0.0000808   0.0000438  -0.0032729  -0.0151801  -0.0237755
   19  -0.0081361  -0.0012942   0.0000084  -0.0054637  -0.0044224  -0.0012655
   20  -0.0001831   0.0020846  -0.0000072  -0.0167632  -0.0100519  -0.0006261
   21   0.0000042  -0.0000023   0.0027606   0.0261115   0.0091960  -0.0001685
   22   0.0014461  -0.0004176  -0.0000044   0.0013620   0.0028300   0.0003246
   23   0.0018275   0.0006833   0.0000021   0.0001520   0.0007995  -0.0008833
   24  -0.0000030   0.0000002  -0.0004246  -0.0031707  -0.0009894   0.0015516
   25  -0.0105773  -0.0020636   0.0000051  -0.0035205  -0.0018699  -0.0002994
   26  -0.0497718  -0.0154089   0.0000150  -0.0014936   0.0008091  -0.0003422
   27   0.0000322   0.0000084   0.0000905  -0.0033059  -0.0022646  -0.0011994
   28   0.0022377   0.0058842  -0.0000053  -0.0011637   0.0000491   0.0002976
   29  -0.0015601   0.0043830   0.0000002  -0.0006874   0.0004799  -0.0002650
   30   0.0000009  -0.0000029  -0.0007754  -0.0005462   0.0009815   0.0001282
   31  -0.0001957  -0.0007732   0.0000014   0.0000338  -0.0000434   0.0000159
   32   0.0023331  -0.0002564  -0.0000010   0.0000143  -0.0000462   0.0000078
   33  -0.0000009  -0.0000021   0.0002381   0.0003186   0.0002583   0.0000219
   34  -0.0430740  -0.0493257   0.0000253   0.0006319  -0.0002242   0.0001313
   35   0.0009627  -0.5104288   0.0003185  -0.0008248  -0.0007235  -0.0000122
   36  -0.0000018   0.0003271  -0.0051954   0.0001654   0.0001292   0.0000912
   37   0.0579695   0.0476773  -0.0000324  -0.0002669  -0.0001768  -0.0000282
   38   0.0476773   0.5202059  -0.0003309  -0.0002667  -0.0000725  -0.0000812
   39  -0.0000324  -0.0003309   0.0039234   0.0001159   0.0001553   0.0000442
   40  -0.0002669  -0.0002667   0.0001159   0.0527131   0.0166839  -0.0248880
   41  -0.0001768  -0.0000725   0.0001553   0.0166839   0.1450256  -0.1351146
   42  -0.0000282  -0.0000812   0.0000442  -0.0248880  -0.1351146   0.2187834
 Gradient time:  CPU 2481.23 s  wall 2481.40 s
 **********************************************************************
 **                                                                  **
 **                       VIBRATIONAL ANALYSIS                       **
 **                       --------------------                       **
 **                                                                  **
 **        VIBRATIONAL FREQUENCIES (CM**-1) AND NORMAL MODES         **
 **     FORCE CONSTANTS (mDYN/ANGSTROM) AND REDUCED MASSES (AMU)     **
 **                  INFRARED INTENSITIES (KM/MOL)                   **
 **                                                                  **
 **********************************************************************


 Mode:                 1                      2                      3
 Frequency:        50.07                 188.34                 319.59
 Force Cnst:      0.0042                 0.0597                 0.0767
 Red. Mass:       2.8477                 2.8574                 1.2746
 IR Active:          YES                    YES                    YES
 IR Intens:        5.221                  0.754                 78.162
 Raman Active:       YES                    YES                    YES
               X      Y      Z        X      Y      Z        X      Y      Z
 H         -0.000  0.000  0.275    0.000  0.000 -0.049    0.000  0.000  0.045
 C         -0.000  0.000  0.127    0.000  0.000  0.022    0.000  0.000  0.021
 C         -0.000  0.000  0.029    0.000  0.000 -0.226   -0.000  0.000 -0.015
 H         -0.000  0.000  0.082    0.000 -0.000 -0.506   -0.000  0.000 -0.017
 C          0.000  0.000 -0.225    0.000 -0.000  0.040   -0.000  0.000  0.022
 H          0.071  0.347 -0.507    0.035 -0.281  0.258   -0.056 -0.128  0.130
 C         -0.000  0.000  0.017   -0.000 -0.000  0.021    0.000 -0.000 -0.080
 O          0.000 -0.000  0.232    0.000  0.000  0.053   -0.000 -0.001  0.051
 C         -0.000 -0.000 -0.066   -0.000 -0.000  0.048    0.000 -0.000 -0.109
 C         -0.000  0.000  0.032   -0.000  0.000  0.258    0.000 -0.000  0.017
 H         -0.000  0.000  0.063   -0.000  0.000  0.404    0.000 -0.000  0.127
 O         -0.000 -0.000 -0.124   -0.000 -0.000 -0.175   -0.000  0.001 -0.028
 H         -0.000 -0.000 -0.082   -0.000 -0.000 -0.360   -0.001  0.002  0.941
 H         -0.071 -0.346 -0.508   -0.035  0.280  0.258    0.055  0.128  0.130
 TransDip  -0.000  0.000 -0.073   -0.000 -0.000 -0.028   -0.001  0.000  0.283

 Mode:                 4                      5                      6
 Frequency:       329.47                 387.92                 441.54
 Force Cnst:      0.5067                 0.2212                 0.2572
 Red. Mass:       7.9219                 2.4944                 2.2387
 IR Active:          YES                    YES                    YES
 IR Intens:        5.613                 25.534                  2.102
 Raman Active:       YES                    YES                    YES
               X      Y      Z        X      Y      Z        X      Y      Z
 H          0.085  0.079 -0.001    0.000 -0.000 -0.168    0.000 -0.000  0.569
 C          0.021  0.016 -0.000    0.000 -0.000 -0.040    0.000 -0.000  0.227
 C         -0.016  0.034  0.000   -0.000 -0.000 -0.016   -0.000 -0.000 -0.149
 H         -0.013  0.025  0.000   -0.000 -0.000 -0.107   -0.000 -0.000 -0.037
 C          0.000  0.070 -0.000    0.000  0.000  0.006   -0.000 -0.000 -0.060
 H         -0.017  0.068  0.004    0.147  0.220 -0.187    0.041 -0.339  0.206
 C          0.091 -0.100  0.001    0.000  0.000  0.196   -0.000  0.000  0.026
 O         -0.165 -0.401 -0.001   -0.001  0.000 -0.087   -0.000  0.000  0.001
 C          0.117 -0.046  0.001    0.000  0.000  0.222    0.000  0.000  0.067
 C          0.039 -0.131  0.000    0.000 -0.000 -0.011    0.000 -0.000 -0.171
 H          0.083 -0.134 -0.001    0.000 -0.000 -0.376   -0.000 -0.000 -0.495
 O         -0.004  0.479  0.001    0.000  0.000 -0.160    0.000  0.000  0.017
 H         -0.455  0.517 -0.018   -0.000  0.001  0.697    0.000  0.000 -0.017
 H         -0.018  0.064 -0.008   -0.146 -0.220 -0.187   -0.042  0.339  0.206
 TransDip  -0.070  0.028 -0.002    0.000  0.000  0.162   -0.000  0.000  0.046

 Mode:                 7                      8                      9
 Frequency:       452.75                 532.03                 542.05
 Force Cnst:      0.8277                 1.2006                 0.8910
 Red. Mass:       6.8534                 7.1990                 5.1472
 IR Active:          YES                    YES                    YES
 IR Intens:        8.912                  9.841                  9.166
 Raman Active:       YES                    YES                    YES
               X      Y      Z        X      Y      Z        X      Y      Z
 H         -0.009  0.270  0.001    0.054 -0.230  0.001   -0.306 -0.054  0.000
 C         -0.030  0.252  0.000    0.274 -0.004  0.000   -0.187  0.068  0.000
 C          0.077  0.223 -0.000    0.368 -0.046 -0.000    0.140 -0.007 -0.000
 H          0.089  0.182  0.001    0.314  0.143  0.001    0.235 -0.312 -0.001
 C          0.012  0.027 -0.000    0.051 -0.275 -0.000    0.293  0.204  0.000
 H         -0.198  0.056  0.003    0.035 -0.248 -0.019    0.318  0.175  0.018
 C          0.119 -0.234  0.000   -0.164 -0.059  0.000    0.133  0.057  0.000
 O          0.332 -0.027 -0.000   -0.170 -0.040  0.000   -0.089 -0.225 -0.000
 C         -0.174 -0.216  0.001   -0.153  0.083 -0.000   -0.088  0.088  0.000
 C         -0.022 -0.039 -0.001    0.094  0.318 -0.000   -0.166  0.102 -0.000
 H          0.304 -0.097 -0.002    0.136  0.308  0.000   -0.166  0.102 -0.001
 O         -0.286 -0.012 -0.000   -0.205  0.042  0.000   -0.047 -0.154  0.000
 H         -0.487  0.001  0.001   -0.219  0.040  0.000    0.265 -0.180  0.001
 H         -0.199  0.058 -0.002    0.034 -0.248  0.018    0.318  0.175 -0.018
 TransDip  -0.089 -0.035  0.000    0.086 -0.052  0.000    0.041  0.088  0.000

 Mode:                10                     11                     12
 Frequency:       626.85                 701.50                 714.38
 Force Cnst:      0.7282                 1.4801                 0.3904
 Red. Mass:       3.1454                 5.1050                 1.2984
 IR Active:          YES                    YES                    YES
 IR Intens:        1.145                  5.388                 64.530
 Raman Active:       YES                    YES                    YES
               X      Y      Z        X      Y      Z        X      Y      Z
 H         -0.000 -0.000 -0.015   -0.258 -0.038 -0.002   -0.000  0.000  0.511
 C          0.000 -0.000 -0.125   -0.143  0.069  0.000   -0.000  0.000 -0.101
 C         -0.000 -0.000  0.113   -0.084  0.022 -0.000   -0.000  0.000 -0.065
 H         -0.000  0.000  0.493   -0.116  0.099 -0.003   -0.000 -0.000  0.731
 C         -0.000 -0.000 -0.159   -0.154 -0.223  0.000   -0.000 -0.000 -0.015
 H         -0.334 -0.368  0.181   -0.273 -0.186 -0.014    0.171 -0.079  0.023
 C         -0.000  0.000 -0.211    0.096 -0.176  0.000    0.000 -0.000  0.098
 O          0.000 -0.000  0.083    0.153 -0.151 -0.000    0.000 -0.000 -0.025
 C          0.000  0.000  0.283    0.000  0.205  0.000    0.000  0.000 -0.030
 C         -0.000  0.000  0.017   -0.088  0.270 -0.000   -0.000  0.000  0.019
 H         -0.000  0.000 -0.090   -0.234  0.301 -0.002   -0.000  0.000  0.324
 O          0.000  0.000 -0.069    0.171  0.025 -0.000    0.000  0.000 -0.007
 H          0.000  0.000  0.002    0.447  0.006 -0.000    0.000  0.000  0.028
 H          0.334  0.367  0.181   -0.274 -0.188  0.013   -0.172  0.079  0.023
 TransDip  -0.000  0.000  0.034    0.061 -0.042 -0.000    0.000  0.000  0.257

 Mode:                13                     14                     15
 Frequency:       860.32                 872.80                 929.57
 Force Cnst:      2.6486                 0.7057                 1.2495
 Red. Mass:       6.0736                 1.5724                 2.4543
 IR Active:          YES                    YES                    YES
 IR Intens:       70.034                 13.933                  0.087
 Raman Active:       YES                    YES                    YES
               X      Y      Z        X      Y      Z        X      Y      Z
 H         -0.432  0.079 -0.002   -0.001  0.000  0.035   -0.000  0.001  0.404
 C         -0.288  0.226 -0.000   -0.001  0.000  0.040   -0.000  0.000 -0.016
 C          0.312  0.074  0.001    0.000  0.000 -0.008    0.000  0.000 -0.147
 H          0.402 -0.220  0.001    0.001 -0.000 -0.187   -0.000  0.000  0.252
 C          0.045 -0.184 -0.001    0.000 -0.000  0.049    0.000 -0.000  0.227
 H         -0.142 -0.115 -0.026   -0.002  0.109 -0.038    0.041  0.473 -0.167
 C         -0.166 -0.030  0.000   -0.000 -0.000 -0.034   -0.000  0.000 -0.221
 O         -0.097  0.125  0.000   -0.000  0.000  0.005   -0.000  0.000  0.042
 C          0.031 -0.119 -0.001    0.000 -0.000  0.104    0.000 -0.000  0.080
 C         -0.082 -0.177  0.001   -0.000 -0.000 -0.185    0.000 -0.000  0.032
 H          0.185 -0.219 -0.005    0.000 -0.000  0.941    0.001 -0.000 -0.366
 O          0.221  0.064  0.000    0.000  0.000 -0.026    0.000  0.000 -0.004
 H         -0.077  0.094 -0.000   -0.000  0.000  0.015   -0.000  0.000 -0.030
 H         -0.142 -0.112  0.027    0.002 -0.109 -0.038   -0.039 -0.474 -0.167
 TransDip  -0.239 -0.121 -0.000   -0.001 -0.000  0.120   -0.001  0.000 -0.009

 Mode:                16                     17                     18
 Frequency:       966.76                 983.80                1033.76
 Force Cnst:      1.2498                 0.7105                 1.6192
 Red. Mass:       2.2697                 1.2459                 2.5716
 IR Active:          YES                    YES                    YES
 IR Intens:       16.160                  0.504                 42.066
 Raman Active:       YES                    YES                    YES
               X      Y      Z        X      Y      Z        X      Y      Z
 H         -0.097 -0.290  0.000   -0.000  0.000  0.774   -0.295 -0.199 -0.001
 C          0.061 -0.114 -0.000   -0.000  0.000 -0.116   -0.113 -0.025  0.000
 C          0.177 -0.029 -0.000   -0.000 -0.000  0.090   -0.074 -0.104 -0.000
 H          0.224 -0.147  0.000    0.000 -0.000 -0.607    0.054 -0.533  0.000
 C         -0.130  0.188  0.000    0.000  0.000 -0.002    0.024  0.116  0.000
 H         -0.507  0.232  0.014   -0.066  0.001  0.009    0.015  0.075  0.030
 C         -0.027 -0.063 -0.000   -0.000 -0.000  0.012   -0.091 -0.098 -0.000
 O          0.041  0.002  0.000    0.000  0.000 -0.002    0.019  0.023 -0.000
 C         -0.013  0.019  0.000   -0.000 -0.000 -0.002    0.007 -0.100 -0.000
 C         -0.069 -0.017 -0.000    0.000  0.000  0.009    0.174  0.191 -0.000
 H         -0.303  0.021 -0.000    0.000  0.000 -0.052    0.515  0.142 -0.000
 O          0.030  0.007 -0.000    0.000  0.000  0.000    0.040  0.016 -0.000
 H          0.076  0.004 -0.000   -0.000  0.000  0.007   -0.378  0.053 -0.000
 H         -0.508  0.231 -0.015    0.065 -0.001  0.009    0.015  0.075 -0.029
 TransDip  -0.112 -0.063 -0.000   -0.000 -0.000  0.023   -0.152 -0.141  0.000

 Mode:                19                     20                     21
 Frequency:      1131.92                1177.17                1197.11
 Force Cnst:      1.8881                 1.0124                 0.9608
 Red. Mass:       2.5011                 1.2400                 1.1379
 IR Active:          YES                    YES                    YES
 IR Intens:       66.622                 58.388                  3.168
 Raman Active:       YES                    YES                    YES
               X      Y      Z        X      Y      Z        X      Y      Z
 H         -0.284 -0.187  0.000   -0.393 -0.442  0.000   -0.001 -0.001 -0.051
 C         -0.093  0.006 -0.000    0.000 -0.037  0.000   -0.000 -0.000 -0.006
 C          0.055 -0.050 -0.000    0.023  0.022 -0.000   -0.000  0.000  0.068
 H          0.056 -0.075 -0.000   -0.164  0.636  0.000   -0.000  0.001 -0.097
 C         -0.121 -0.062 -0.000   -0.033  0.013 -0.000   -0.000 -0.000 -0.002
 H         -0.311  0.017 -0.033    0.143 -0.003 -0.009    0.684 -0.142  0.011
 C          0.167  0.184 -0.000    0.044  0.054  0.000    0.000  0.000 -0.081
 O         -0.020 -0.024  0.000    0.002 -0.009 -0.000    0.000 -0.000  0.012
 C          0.076  0.049  0.000   -0.028 -0.070  0.000   -0.000 -0.000  0.020
 C          0.100 -0.032  0.000   -0.034  0.030 -0.000   -0.000 -0.000  0.001
 H          0.688 -0.135  0.000    0.036  0.020  0.000    0.000 -0.000 -0.029
 O         -0.122 -0.020  0.000    0.057 -0.015  0.000    0.000 -0.000 -0.002
 H          0.236 -0.057  0.000   -0.394  0.027  0.000   -0.001  0.000 -0.006
 H         -0.310  0.017  0.033    0.145 -0.003  0.009   -0.683  0.142  0.010
 TransDip   0.248  0.083 -0.000   -0.241  0.045  0.000   -0.001  0.000 -0.057

 Mode:                22                     23                     24
 Frequency:      1224.40                1294.90                1334.74
 Force Cnst:      1.1588                 2.3458                 1.9231
 Red. Mass:       1.3119                 2.3745                 1.8321
 IR Active:          YES                    YES                    YES
 IR Intens:       45.280                100.781                  5.115
 Raman Active:       YES                    YES                    YES
               X      Y      Z        X      Y      Z        X      Y      Z
 H         -0.217 -0.251  0.000   -0.361 -0.254 -0.000   -0.113 -0.136  0.000
 C          0.002 -0.024 -0.000   -0.081  0.022 -0.000   -0.019 -0.043 -0.000
 C          0.002  0.019 -0.000    0.026  0.059  0.000   -0.073  0.034 -0.000
 H         -0.071  0.269  0.000    0.037  0.028  0.000   -0.180  0.363 -0.000
 C          0.010  0.049  0.000   -0.031 -0.001 -0.000    0.241 -0.043  0.000
 H          0.215 -0.009  0.017    0.198 -0.030 -0.009   -0.595  0.096  0.013
 C         -0.079 -0.100  0.000   -0.056 -0.064  0.000   -0.023 -0.030 -0.000
 O          0.013  0.015 -0.000    0.010  0.009 -0.000   -0.032  0.023  0.000
 C         -0.020  0.025 -0.000    0.247  0.062 -0.000    0.027  0.015  0.000
 C          0.004 -0.042  0.000    0.122 -0.031  0.000    0.038 -0.003 -0.000
 H          0.364 -0.114  0.000   -0.754  0.135  0.000   -0.042  0.012  0.000
 O         -0.030  0.048 -0.000   -0.129 -0.033  0.000   -0.016  0.002 -0.000
 H          0.739 -0.024 -0.000   -0.131 -0.036  0.000    0.023 -0.003 -0.000
 H          0.216 -0.009 -0.017    0.198 -0.030  0.009   -0.595  0.095 -0.014
 TransDip   0.213 -0.030  0.000    0.321  0.012  0.000   -0.013 -0.071 -0.000

 Mode:                25                     26                     27
 Frequency:      1405.93                1415.77                1447.17
 Force Cnst:      1.3324                 1.8802                 2.5115
 Red. Mass:       1.1441                 1.5921                 2.0354
 IR Active:          YES                    YES                    YES
 IR Intens:       27.391                  8.131                 11.190
 Raman Active:       YES                    YES                    YES
               X      Y      Z        X      Y      Z        X      Y      Z
 H         -0.074 -0.096  0.000    0.367  0.416  0.000   -0.253 -0.379 -0.000
 C          0.019 -0.002  0.000   -0.103 -0.063 -0.000    0.116  0.012  0.000
 C         -0.022  0.027 -0.000    0.072 -0.071  0.000   -0.066  0.107 -0.000
 H          0.027 -0.140 -0.000   -0.093  0.475 -0.000    0.106 -0.435  0.000
 C         -0.005 -0.084 -0.000   -0.014  0.016 -0.000    0.024 -0.029  0.000
 H          0.084  0.510 -0.439    0.076  0.243 -0.172    0.035  0.025 -0.044
 C          0.010  0.009 -0.000   -0.050 -0.066  0.000   -0.036 -0.049  0.000
 O         -0.004  0.001  0.000    0.019 -0.004 -0.000    0.010 -0.009 -0.000
 C         -0.025 -0.049  0.000    0.054  0.127 -0.000    0.030  0.196 -0.000
 C          0.012  0.011 -0.000   -0.009 -0.007  0.000   -0.096 -0.083  0.000
 H         -0.113  0.031 -0.000    0.325 -0.056  0.000    0.458 -0.184  0.000
 O          0.003  0.013 -0.000   -0.008 -0.031  0.000    0.018 -0.048  0.000
 H          0.136 -0.001 -0.000   -0.329  0.004  0.000   -0.498  0.011  0.000
 H          0.083  0.510  0.440    0.075  0.243  0.173    0.036  0.025  0.044
 TransDip   0.034  0.164  0.000    0.087 -0.027  0.000    0.039 -0.100  0.000

 Mode:                28                     29                     30
 Frequency:      1618.75                1690.37                1739.39
 Force Cnst:     12.9481                 9.6199                22.3144
 Red. Mass:       8.3868                 5.7143                12.5183
 IR Active:          YES                    YES                    YES
 IR Intens:       54.984                 63.987                332.548
 Raman Active:       YES                    YES                    YES
               X      Y      Z        X      Y      Z        X      Y      Z
 H         -0.130 -0.010 -0.000    0.432  0.132  0.000   -0.079 -0.009 -0.000
 C          0.200  0.289  0.000   -0.093 -0.348  0.000    0.042  0.094 -0.000
 C         -0.046 -0.318 -0.000    0.028  0.362  0.000   -0.013 -0.109 -0.000
 H         -0.220  0.153 -0.000    0.264 -0.242  0.000   -0.084  0.050 -0.000
 C          0.024  0.018  0.000   -0.001 -0.048 -0.000   -0.057  0.051  0.000
 H         -0.125  0.129 -0.070    0.075 -0.126  0.053    0.091  0.031 -0.013
 C         -0.085  0.004 -0.000    0.063 -0.019 -0.000    0.605 -0.522 -0.001
 O          0.015  0.012 -0.000   -0.053  0.049  0.000   -0.396  0.345  0.001
 C          0.427 -0.201  0.000    0.215 -0.180  0.000   -0.022  0.044 -0.000
 C         -0.423  0.156 -0.000   -0.199  0.180 -0.000   -0.013 -0.004 -0.000
 H          0.368  0.058 -0.000    0.404  0.104 -0.000   -0.061  0.013 -0.000
 O         -0.083 -0.001  0.000   -0.044  0.009 -0.000    0.000 -0.017  0.000
 H          0.170 -0.029  0.000    0.138 -0.016  0.000   -0.121 -0.001  0.000
 H         -0.125  0.129  0.070    0.075 -0.126 -0.053    0.091  0.032  0.013
 TransDip   0.213  0.106 -0.000    0.254  0.031 -0.000    0.460 -0.359  0.000

 Mode:                31                     32                     33
 Frequency:      3017.93                3036.93                3137.56
 Force Cnst:      5.6969                 5.9610                 6.3179
 Red. Mass:       1.0616                 1.0970                 1.0893
 IR Active:          YES                    YES                    YES
 IR Intens:        2.177                  0.961                 24.156
 Raman Active:       YES                    YES                    YES
               X      Y      Z        X      Y      Z        X      Y      Z
 H         -0.004  0.003 -0.000    0.000 -0.000 -0.001    0.129 -0.131  0.000
 C          0.001  0.001 -0.000   -0.000 -0.000 -0.000   -0.009  0.012 -0.000
 C          0.002  0.000  0.000   -0.000 -0.000 -0.001    0.002  0.001  0.000
 H         -0.026 -0.013 -0.000    0.000  0.000  0.003   -0.033 -0.011 -0.000
 C         -0.013 -0.069 -0.000    0.000  0.000 -0.090    0.000  0.000 -0.000
 H          0.073  0.410  0.570    0.079  0.436  0.546    0.000 -0.002 -0.002
 C          0.000 -0.001  0.000    0.000  0.000 -0.001   -0.000  0.001 -0.000
 O          0.000  0.000  0.000   -0.000  0.000  0.000    0.000 -0.000 -0.000
 C          0.000  0.000  0.000   -0.000 -0.000 -0.000   -0.005  0.002  0.000
 C         -0.001 -0.000  0.000    0.000  0.000  0.000   -0.012 -0.084  0.000
 H          0.000  0.004 -0.000   -0.000 -0.000 -0.000    0.167  0.964 -0.000
 O         -0.000 -0.000  0.000    0.000  0.000 -0.000    0.001 -0.000  0.000
 H         -0.000 -0.000  0.000   -0.000  0.000 -0.000    0.008  0.003 -0.000
 H          0.074  0.410 -0.568   -0.080 -0.437  0.548    0.000 -0.002  0.002
 TransDip   0.026 -0.039  0.000   -0.000  0.000 -0.031   -0.116 -0.107  0.000

 Mode:                34                     35                     36
 Frequency:      3166.07                3186.59                3821.44
 Force Cnst:      6.4143                 6.5670                 9.1717
 Red. Mass:       1.0861                 1.0976                 1.0660
 IR Active:          YES                    YES                    YES
 IR Intens:        3.685                 16.982                 65.084
 Raman Active:       YES                    YES                    YES
               X      Y      Z        X      Y      Z        X      Y      Z
 H         -0.414  0.403 -0.000    0.564 -0.556  0.000    0.001 -0.000  0.000
 C          0.036 -0.032  0.000   -0.048  0.053 -0.000   -0.000 -0.000  0.000
 C         -0.065 -0.021 -0.000   -0.050 -0.021 -0.000    0.000  0.000  0.000
 H          0.765  0.236  0.000    0.563  0.177  0.000   -0.000  0.000 -0.000
 C         -0.000 -0.002  0.000    0.001 -0.002  0.000    0.000 -0.000  0.000
 H         -0.000  0.009  0.011   -0.000  0.010  0.010   -0.000 -0.000  0.000
 C          0.001  0.000  0.000    0.001 -0.000  0.000    0.000  0.001 -0.000
 O         -0.000 -0.000 -0.000   -0.000  0.000  0.000   -0.000  0.000 -0.000
 C         -0.001  0.001 -0.000    0.001 -0.000 -0.000    0.001 -0.002  0.000
 C         -0.002 -0.012  0.000    0.004  0.011 -0.000    0.001  0.001 -0.000
 H          0.024  0.133 -0.000   -0.026 -0.124  0.000   -0.002 -0.003 -0.000
 O          0.000 -0.000  0.000   -0.000  0.000  0.000   -0.007 -0.062  0.000
 H          0.001  0.001 -0.000   -0.001 -0.001  0.000    0.096  0.993 -0.001
 H         -0.000  0.009 -0.011   -0.000  0.010 -0.010   -0.000 -0.000 -0.000
 TransDip  -0.023 -0.057 -0.000   -0.119  0.057 -0.000    0.170  0.195 -0.000

 STANDARD THERMODYNAMIC QUANTITIES AT   298.15 K  AND     1.00 ATM

   This Molecule has  0 Imaginary Frequencies
   Zero point vibrational energy:       67.158 kcal/mol

   Atom    1 Element H  Has Mass    1.00783
   Atom    2 Element C  Has Mass   12.00000
   Atom    3 Element C  Has Mass   12.00000
   Atom    4 Element H  Has Mass    1.00783
   Atom    5 Element C  Has Mass   12.00000
   Atom    6 Element H  Has Mass    1.00783
   Atom    7 Element C  Has Mass   12.00000
   Atom    8 Element O  Has Mass   15.99491
   Atom    9 Element C  Has Mass   12.00000
   Atom   10 Element C  Has Mass   12.00000
   Atom   11 Element H  Has Mass    1.00783
   Atom   12 Element O  Has Mass   15.99491
   Atom   13 Element H  Has Mass    1.00783
   Atom   14 Element H  Has Mass    1.00783
   Molecular Mass:   110.036800 amu
   Principal axes and moments of inertia in amu*Bohr^2:
                             1           2           3
    Eigenvalues --      556.23309   812.08478  1357.49515
          X               0.99723     0.07436     0.00001
          Y              -0.07436     0.99723    -0.00002
          Z              -0.00001     0.00002     1.00000
   Rotational Symmetry Number is   1
   The Molecule is an Asymmetric Top
   Translational Enthalpy:        0.889 kcal/mol
   Rotational Enthalpy:           0.889 kcal/mol
   Vibrational Enthalpy:         69.803 kcal/mol
   gas constant (RT):             0.592 kcal/mol
   Translational Entropy:        40.003  cal/mol.K
   Rotational Entropy:           27.907  cal/mol.K
   Vibrational Entropy:          15.422  cal/mol.K

   Total Enthalpy:               72.173 kcal/mol
   Total Entropy:                83.332  cal/mol.K

 ======================================================================

 STANDARD THERMODYNAMIC QUANTITIES FOR ANHARMONIC VIBRATION -- TOSH

   Zero point vibrational energy: ************ kcal/mol

   Vibrational Enthalpy:       Infinity kcal/mol
   Vibrational Entropy:             NaN  cal/mol.K

   Total Enthalpy:             Infinity kcal/mol
   Total Entropy:                   NaN  cal/mol.K

 ======================================================================

 STANDARD THERMODYNAMIC QUANTITIES FOR ANHARMONIC VIBRATION -- VPT2

   Zero point vibrational energy: ************ kcal/mol

   Vibrational Enthalpy:       Infinity kcal/mol
   Vibrational Entropy:             NaN  cal/mol.K

   Total Enthalpy:             Infinity kcal/mol
   Total Entropy:                   NaN  cal/mol.K

 ======================================================================

Archival summary:
1\1\pikachu\FREQ\ProcedureUnspecified\BasisUnspecified\266\cher\WedDec1400:47:212016WedDec1400:47:212016\0\\#,FREQ,ProcedureUnspecified,BasisUnspecified,\\0,1\C\O,1,1.21482\C,1,1.4864,2,122.041\C,3,1.35523,1,120.794,2,-179.852,0\H,4,1.08751,3,119.369,1,-179.97,0\O,3,1.3556,1,114.077,2,0.165789,0\H,6,0.963702,3,109.737,1,179.989,0\C,4,1.45225,3,122.554,1,0.0400053,0\H,8,1.0843,4,117.811,3,179.995,0\C,8,1.34129,4,121.519,3,0.0194056,0\H,10,1.08469,8,120.999,4,179.972,0\C,10,1.4958,8,121.042,4,-0.0192573,0\H,12,1.09793,10,110.456,8,-122.582,0\H,12,1.09794,10,110.456,8,122.532,0\\\@

 Total job time:  2643.90s(wall), 2643.42s(cpu) 
 Wed Dec 14 00:47:21 2016

        *************************************************************
        *                                                           *
        *  Thank you very much for using Q-Chem.  Have a nice day.  *
        *                                                           *
        *************************************************************


 
User input: 3 of 3 
 
pikachu 127.0.1
Q-Chem Developer Version! Running on 127.0.1.*
                  Welcome to Q-Chem
     A Quantum Leap Into The Future Of Chemistry


 Q-Chem 4.4, Q-Chem, Inc., Pleasanton, CA (2016)

 Y. Shao,  Z. Gan,  E. Epifanovsky,  A. T. B. Gilbert,  M. Wormit,  
 J. Kussmann,  A. W. Lange,  A. Behn,  J. Deng,  X. Feng,  D. Ghosh,  
 M. Goldey,  P. R. Horn,  L. D. Jacobson,  I. Kaliman,  F. Rob,  
 R. Z. Khaliullin,  T. Kus,  A. Landau,  J. Liu,  E. I. Proynov,  Y. M. Rhee,  
 R. M. Richard,  M. A. Rohrdanz,  R. P. Steele,  E. J. Sundstrom,  
 H. L. Woodcock III,  P. M. Zimmerman,  D. Zuev,  B. Albrecht,  E. Alguire,  
 B. Austin,  S. A. Baeppler,  G. J. O. Beran,  Y. A. Bernard,  E. Berquist,  
 K. Brandhorst,  K. B. Bravaya,  S. T. Brown,  D. Casanova,  C.-M. Chang,  
 Y. Chen,  S. H. Chien,  K. D. Closser,  M. P. Coons,  D. L. Crittenden,  
 S. Dasgupta,  M. Diedenhofen,  R. A. DiStasio Jr.,  H. Do,  A. D. Dutoi,  
 R. G. Edgar,  P.-T. Fang,  S. Fatehi,  Q. Feng,  L. Fusti-Molnar,  
 A. Ghysels,  A. Golubeva-Zadorozhnaya,  J. Gomes,  A. Gunina,  
 M. W. D. Hanson-Heine,  P. H. P. Harbach,  A. W. Hauser,  J. E. Herr,  
 E. G. Hohenstein,  Z. C. Holden,  K. Hui,  T.-C. Jagau,  H. Ji,  B. Kaduk,  
 K. Khistyaev,  Jaehoon Kim,  Jihan Kim,  R. A. King,  P. Klunzinger,  
 K. Koh,  D. Kosenkov,  T. Kowalczyk,  C. M. Krauter,  A. Kunitsa,  
 K. U. Lao,  A. Laurent,  K. V. Lawler,  J. Lee,  D. Lefrancois,  S. Lehtola,  
 S. V. Levchenko,  C. Y. Lin,  Y.-S. Lin,  F. Liu,  E. Livshits,  
 R. C. Lochan,  A. Luenser,  P. Manohar,  S. F. Manzer,  S.-P. Mao,  Y. Mao,  
 N. Mardirossian,  A. V. Marenich,  L. A. Martinez-Martinez,  S. A. Maurer,  
 N. J. Mayhall,  J.-M. Mewes,  A. F. Morrison,  K. Nanda,  T. S. Nguyen-Beck,  
 C. M. Oana,  R. Olivares-Amaya,  D. P. O'Neill,  J. A. Parkhill,  
 T. M. Perrine,  R. Peverati,  P. A. Pieniazek,  F. Plasser,  A. Prociuk,  
 D. R. Rehn,  E. Rosta,  N. J. Russ,  N. Sergueev,  S. M. Sharada,  
 S. Sharma,  D. W. Small,  A. Sodt,  T. Stauch,  T. Stein,  D. Stuck,  
 Y.-C. Su,  A. J. W. Thom,  T. Tsuchimochi,  L. Vogt,  O. Vydrov,  T. Wang,  
 M. A. Watson,  J. Wenzel,  A. White,  C. F. Williams,  V. Vanovschi,  
 K. Yao,  S. Yeganeh,  S. R. Yost,  Z.-Q. You,  I. Y. Zhang,  X. Zhang,  
 Y. Zhao,  B. R. Brooks,  G. K. L. Chan,  D. M. Chipman,  C. J. Cramer,  
 W. A. Goddard III,  M. S. Gordon,  W. J. Hehre,  A. Klamt,  
 H. F. Schaefer III,  M. W. Schmidt,  C. D. Sherrill,  D. G. Truhlar,  
 A. Warshel,  X. Xu,  A. Aspuru-Guzik,  R. Baer,  A. T. Bell,  N. A. Besley,  
 J.-D. Chai,  A. Dreuw,  B. D. Dunietz,  T. R. Furlani,  S. R. Gwaltney,  
 C.-P. Hsu,  Y. Jung,  J. Kong,  D. S. Lambrecht,  W. Liang,  C. Ochsenfeld,  
 V. A. Rassolov,  L. V. Slipchenko,  J. E. Subotnik,  T. Van Voorhis,  
 J. M. Herbert,  A. I. Krylov,  P. M. W. Gill,  M. Head-Gordon

 Contributors to earlier versions of Q-Chem not listed above: 
 R. D. Adamson,  J. Baker,  E. F. C. Byrd,  A. K. Chakraborty,  C.-L. Cheng,  
 H. Dachsel,  R. J. Doerksen,  G. Hawkins,  A. Heyden,  S. Hirata,  
 G. Kedziora,  F. J. Keil,  C. Kelley,  P. P. Korambath,  W. Kurlancheek,  
 A. M. Lee,  M. S. Lee,  D. Liotard,  I. Lotan,  P. E. Maslen,  N. Nair,  
 D. Neuhauser,  R. Olson,  B. Peters,  J. Ritchie,  N. E. Schultz,  
 N. Shenvi,  A. C. Simmonett,  K. S. Thanthiriwatte,  Q. Wu,  W. Zhang

 Please cite Q-Chem as follows:
 Y. Shao et al., Mol. Phys. 113, 184-215 (2015)
 DOI: 10.1080/00268976.2014.952696

 Q-Chem 4.4.2 for Intel X86 EM64T Linux

 Parts of Q-Chem use Armadillo 5.200.1 (Boston Tea Smuggler).
 http://arma.sourceforge.net/

 Q-Chem begins on Wed Dec 14 00:47:21 2016  


Host: 0

     Scratch files written to /scratch/cher/qchem7758//
The previous job contains 0 fragments, simply inherited here
FILE_GEOM_ORG=        593

Checking the input file for inconsistencies... 	...done.

--------------------------------------------------------------
User input:
--------------------------------------------------------------

$molecule
   read
$end
$rem
   BASIS  =  6-311++G**
   JOB_TYPE  =  SP
   METHOD  =  B3LYP
   SOLVENT_METHOD SMD
$end
--------------------------------------------------------------
 ----------------------------------------------------------------
             Standard Nuclear Orientation (Angstroms)
    I     Atom           X                Y                Z
 ----------------------------------------------------------------
    1      H       2.4661454059    -1.7844959139     0.0000741973
    2      C       1.6904712603    -1.0268397502    -0.0001916451
    3      C       2.0071609910     0.2765263544    -0.0000443369
    4      H       3.0425444225     0.5998541244     0.0003844340
    5      C       0.9439322181     1.3286486446    -0.0002696039
    6      H       1.0600812728     1.9917330989     0.8670805293
    7      C      -0.5091025758     0.8602200658    -0.0015322439
    8      O      -1.4282731014     1.6545102437     0.0009239716
    9      C      -0.7362410436    -0.6087199021    -0.0003653264
   10      C       0.3082248501    -1.4722784152    -0.0001583681
   11      H       0.1153628957    -2.5425482944     0.0002061754
   12      O      -2.0438742666    -0.9661298472     0.0000478382
   13      H      -2.1186483344    -1.9269269119     0.0006248003
   14      H       1.0610565154     1.9923507326    -0.8670016600
 ----------------------------------------------------------------
 Nuclear Repulsion Energy =   347.5725482753 hartrees
 There are       29 alpha and       29 beta electrons
 Requested basis set is 6-311++G(d,p)
 There are 78 shells and 218 basis functions

 Total QAlloc Memory Limit   2000 MB
 Mega-Array Size        61 MB
 MEM_STATIC part        62 MB

                       Distance Matrix (Angstroms)
             H (  1)   C (  2)   C (  3)   H (  4)   C (  5)   H (  6)
   C (  2)  1.084303
   C (  3)  2.111511  1.341289
   H (  4)  2.453031  2.115239  1.084693
   C (  5)  3.465372  2.470961  1.495800  2.221557
   H (  6)  4.121726  3.203332  2.142615  2.572674  1.097938
   C (  7)  3.980782  2.898124  2.583076  3.561178  1.526675  2.120648
   O (  8)  5.195504  4.112931  3.701493  4.593529  2.394482  2.656286
   C (  9)  3.411411  2.462470  2.882692  3.967351  2.564445  3.277437
   C ( 10)  2.180390  1.452247  2.438176  3.430778  2.872162  3.649215
   H ( 11)  2.469984  2.185941  3.395008  4.294541  3.958875  4.712077
   O ( 12)  4.583667  3.734839  4.237344  5.322026  3.767359  4.374384
   H ( 13)  4.587006  3.914020  4.677340  5.746524  4.469695  5.119664
   H ( 14)  4.121974  3.203597  2.142611  2.572489  1.097927  1.734083
             C (  7)   O (  8)   C (  9)   C ( 10)   H ( 11)   O ( 12)
   O (  8)  1.214816
   C (  9)  1.486398  2.366669
   C ( 10)  2.471553  3.576623  1.355228
   H ( 11)  3.459594  4.471925  2.113036  1.087508
   O ( 12)  2.385599  2.691973  1.355598  2.405942  2.673462
   H ( 13)  3.218514  3.647370  1.910162  2.469093  2.317282  0.963702
   H ( 14)  2.120414  2.657855  3.278247  3.649908  4.712928  4.375497
             H ( 13)
   H ( 14)  5.120941

 A cutoff of  1.0D-08 yielded   2694 shell pairs
 There are     21682 function pairs (     23278 Cartesian)

 -------------------------------------------------------
 OpenMP Integral Computing Module                       
 Release: version 1.0, May 2013, Q-Chem Inc. Pittsburgh 
 -------------------------------------------------------
 Integral Job Info:
 Integral job number is                      11
 Integral operator is                         1
 short-range coefficients                     0
 long-range coefficients              100000000
 Omega coefficients                           0
 if combine SR and LR in K                    0
 Integral screening is                        0
 Integral computing path is                   2
 max size of driver memory is            800000
 size of driver memory is                593474
 size of scratch memory is              2260544
 max col of scratch BK array               1296
 max len of scratch array in speh3          155
 max len of scratch index in speh4           18
 max int batch size is                      520
 min int batch size is                       52
 fixed nKL is                                52
 max L of basis functions is                  2
 order of int derivative is                   0
 number of shells is                         78
 number of basis is                         226
 number of cartesian basis is               226
 number of contracted shell pairs          2694
 number of primitive shell pairs           6697
 maxK2 (contraction) of shell pair           36
 max number of K2 of shell pair               1
 max number of CS2 of shell pair            449
 max number of PS2 of shell pair           1050
 mem total for path MDJ                   45906
 -------------------------------------------------------
 Smallest overlap matrix eigenvalue = 1.61E-06

 Q-Chem warning in module /home/taweetham/qchem/stvman/mkSTV.C, line 257:

 Overlap eigenvalue is smaller than square root of threshold


 Scale SEOQF with 1.000000e-01/1.000000e-01/1.000000e-01

 Standard Electronic Orientation quadrupole field applied
 Nucleus-field energy     =     0.0000000106 hartrees
 Guess from superposition of atomic densities
 Warning:  Energy on first SCF cycle will be non-variational
 A restricted hybrid HF-DFT SCF calculation will be
 performed using Pulay DIIS extrapolation
 Exchange:     0.2000 Hartree-Fock + 0.0800 Slater + 0.7200 B88
 Correlation:  0.1900 VWN1RPA + 0.8100 LYP
 Using SG-1 standard quadrature grid
 SCF converges when DIIS error is below 1.0E-05
 ---------------------------------------
  Cycle       Energy         DIIS Error
 ---------------------------------------
    1    -384.4645949003      4.36E-02
    2    -382.5993734815      5.76E-03
    3    -382.3660635419      9.32E-03
    4    -382.7476940891      2.25E-03
    5    -382.7715626078      5.16E-04
    6    -382.7724962941      2.85E-04
    7    -382.7730124116      7.12E-05
    8    -382.7730439513      2.92E-05
    9    -382.7730456562      3.07E-06 Convergence criterion met
 ---------------------------------------
 SCF time:  CPU 87.16 s  wall 87.25 s

 Citation of the SMD model:
 Marenich, A.V.; Cramer, C.J.; Truhlar, D.G.
 J. Phys. Chem. B 2009, 113, 6378-6396.
 iSolventCode=           1
 Solvent: water                                                           

 vradii
            1           2           3           4           5           6
    1   1.2000000   1.8500000   1.8500000   1.2000000   1.8500000   1.2000000
            7           8           9          10          11          12
    1   1.8500000   1.5200000   1.8500000   1.8500000   1.2000000   1.5200000
           13          14
    1   1.2000000   1.2000000
Changing PCM_TESSEL_METHOD to VTN
Changing PCM_VDW_RADII to SMD_RADIUS
 Discretize the solute cavity surface with Lebedev spheres
	Using 302 Lebedev grid points for each H atom
	Using 302 Lebedev grid points for other atoms
	Atomic van der Waals radii will be scaled by 1.20
 Removing interior tesserae...
 Keep 1426 surface tesserae and discard 2802 interior tesserae
 Molecular Surface Area = 132.885 Angst**2
 A restricted hybrid HF-DFT SCF calculation will be
 performed using Pulay DIIS extrapolation
 Polarizable Continuum solvation model will be applied
 Exchange:     0.2000 Hartree-Fock + 0.0800 Slater + 0.7200 B88
 Correlation:  0.1900 VWN1RPA + 0.8100 LYP
 Using SG-1 standard quadrature grid
 SCF converges when DIIS error is below 1.0E-05

 Citation of the SMD model:
 Marenich, A.V.; Cramer, C.J.; Truhlar, D.G.
 J. Phys. Chem. B 2009, 113, 6378-6396.
 iSolventCode=           1
 Solvent: water                                                           

 vradii
            1           2           3           4           5           6
    1   1.2000000   1.8500000   1.8500000   1.2000000   1.8500000   1.2000000
            7           8           9          10          11          12
    1   1.8500000   1.5200000   1.8500000   1.8500000   1.2000000   1.5200000
           13          14
    1   1.2000000   1.2000000
 ---------------------------------------
  Cycle       Energy         DIIS Error
 ---------------------------------------
    1    -382.7730997733      1.45E-06
 Time req'd to invert C: 3.82 s (CPU) 3.83 s (wall)
    2    -382.7940882748      6.07E-04
    3    -382.7940830100      6.08E-04
    4    -382.7940851025      6.08E-04
    5    -382.7940798536      6.08E-04
    6    -382.7940903430      6.07E-04
    7    -382.7940970220      6.07E-04
    8    -382.7940991160      6.07E-04
    9    -382.7941000827      6.07E-04
   10    -382.7941012373      6.07E-04
   11    -382.7940948749      6.07E-04
   12    -382.7941033699      6.07E-04
   13    -382.7940935588      6.07E-04
   14    -382.7941016730      6.07E-04
   15    -382.7941009198      6.07E-04
   16    -382.7940938286      6.07E-04
   17    -382.7974701514      7.84E-04
   18    -382.8001010037      2.01E-04
   19    -382.8003165344      6.02E-05
   20    -382.8003144807      3.56E-05
   21    -382.8003248693      1.14E-05
   22    -382.8003276174      3.86E-06 Convergence criterion met
 ---------------------------------------
 SCF time:  CPU 200.19 s  wall 200.35 s
(0)  E-EN(g) gas-phase elect-nuc energy                 -382.773099773 a.u.
(3)  G-ENP(liq) elect-nuc-pol free energy of system     -382.800327617 a.u.
(4)  G-CDS(liq) cavity-dispersion-solvent structure 
     free energy                                                4.1667 kcal/mol
(6)  G-S(liq) free energy of system                     -382.793687609 a.u.
(9)  DeltaG-S(liq) free energy of  solvation
     (9) = (6) - (0)                                          -12.9191 kcal/mol
 SCF   energy in the final basis set = -382.7936876089
 Total energy in the final basis set = -382.7936876089

 --------------------------------------------------------------

                    Orbital Energies (a.u.)
 --------------------------------------------------------------

 Alpha MOs
 -- Occupied --
-19.164 -19.123 -10.273 -10.245 -10.192 -10.185 -10.184 -10.180
 -1.083  -1.055  -0.848  -0.760  -0.733  -0.649  -0.591  -0.558
 -0.499  -0.489  -0.466  -0.458  -0.430  -0.413  -0.411  -0.387
 -0.374  -0.359  -0.316  -0.274  -0.225
 -- Virtual --
 -0.078  -0.001   0.005   0.011   0.018   0.035   0.039   0.046
  0.063   0.073   0.075   0.090   0.096   0.102   0.103   0.115
  0.123   0.127   0.130   0.132   0.135   0.138   0.151   0.152
  0.155   0.161   0.179   0.191   0.193   0.200   0.210   0.211
  0.215   0.232   0.242   0.247   0.254   0.258   0.275   0.276
  0.283   0.291   0.319   0.321   0.323   0.346   0.350   0.362
  0.364   0.380   0.384   0.434   0.450   0.481   0.516   0.520
  0.527   0.536   0.543   0.564   0.570   0.581   0.599   0.600
  0.606   0.611   0.658   0.665   0.675   0.688   0.727   0.749
  0.768   0.789   0.817   0.843   0.847   0.862   0.887   0.900
  0.910   0.930   0.948   0.992   1.006   1.019   1.057   1.096
  1.111   1.140   1.188   1.196   1.216   1.218   1.229   1.293
  1.359   1.394   1.409   1.434   1.446   1.463   1.513   1.567
  1.574   1.596   1.599   1.615   1.658   1.663   1.686   1.715
  1.729   1.768   1.789   1.818   1.848   1.885   1.893   1.909
  1.926   1.948   1.958   2.017   2.019   2.077   2.133   2.183
  2.185   2.224   2.302   2.332   2.347   2.431   2.496   2.546
  2.548   2.582   2.613   2.614   2.657   2.688   2.723   2.728
  2.750   2.753   2.771   2.805   2.886   2.890   2.898   2.947
  3.005   3.013   3.047   3.085   3.171   3.178   3.223   3.310
  3.349   3.363   3.440   3.524   3.549   3.634   3.748   3.790
  3.878   3.992   4.019   4.098   4.154   4.201   4.699   4.970
  5.067   5.190   5.451   5.677   5.806  23.619  23.809  23.852
 23.911  24.151  24.242  49.910  50.022
 --------------------------------------------------------------

          Ground-State Mulliken Net Atomic Charges

     Atom                 Charge (a.u.)
  ----------------------------------------
      1 H                     0.211048
      2 C                    -0.503688
      3 C                     0.224409
      4 H                     0.242944
      5 C                    -0.579412
      6 H                     0.221319
      7 C                     0.046136
      8 O                    -0.438507
      9 C                    -0.294796
     10 C                     0.402812
     11 H                     0.247796
     12 O                    -0.336678
     13 H                     0.335429
     14 H                     0.221187
  ----------------------------------------
  Sum of atomic charges =    -0.000000

 -----------------------------------------------------------------
                    Cartesian Multipole Moments
 -----------------------------------------------------------------
    Charge (ESU x 10^10)
                -0.0000
    Dipole Moment (Debye)
         X       5.0293      Y      -4.6856      Z      -0.0024
       Tot       6.8738
    Quadrupole Moments (Debye-Ang)
        XX     -50.2629     XY      11.4294     YY     -39.8952
        XZ       0.0046     YZ      -0.0095     ZZ     -47.9753
    Octopole Moments (Debye-Ang^2)
       XXX      17.6612    XXY     -17.4813    XYY       2.0427
       YYY     -33.8829    XXZ       0.0121    XYZ       0.0129
       YYZ       0.0059    XZZ      -5.8209    YZZ       4.6235
       ZZZ       0.0219
    Hexadecapole Moments (Debye-Ang^3)
      XXXX    -613.9913   XXXY      41.2004   XXYY    -155.1533
      XYYY      58.7494   YYYY    -408.6497   XXXZ       0.0349
      XXYZ      -0.0255   XYYZ       0.0048   YYYZ      -0.0371
      XXZZ    -122.3934   XYZZ       5.6557   YYZZ     -83.3305
      XZZZ       0.0234   YZZZ      -0.0084   ZZZZ     -58.2747
 -----------------------------------------------------------------
Archival summary:
1\1\pikachu\SP\ProcedureUnspecified\BasisUnspecified\266\cher\WedDec1400:52:092016WedDec1400:52:092016\0\\#,ProcedureUnspecified,BasisUnspecified,\\0,1\C\O,1,1.21482\C,1,1.4864,2,122.041\C,3,1.35523,1,120.794,2,-179.852,0\H,4,1.08751,3,119.369,1,-179.97,0\O,3,1.3556,1,114.077,2,0.165789,0\H,6,0.963702,3,109.737,1,179.989,0\C,4,1.45225,3,122.554,1,0.0400053,0\H,8,1.0843,4,117.811,3,179.995,0\C,8,1.34129,4,121.519,3,0.0194056,0\H,10,1.08469,8,120.999,4,179.972,0\C,10,1.4958,8,121.042,4,-0.0192573,0\H,12,1.09793,10,110.456,8,-122.582,0\H,12,1.09794,10,110.456,8,122.532,0\\\@

 Total job time:  287.80s(wall), 287.55s(cpu) 
 Wed Dec 14 00:52:09 2016

        *************************************************************
        *                                                           *
        *  Thank you very much for using Q-Chem.  Have a nice day.  *
        *                                                           *
        *************************************************************
