# Supplementary material for: A DFT investigation of the blue bottle experiment: E∘half-cell analysis of autoxidation catalysed by redox indicators
Source: R Soc Open Sci. 2017 Nov 8;4(11):170708. doi: 10.1098/rsos.170708 (PMC5717635; doi:10.1098/rsos.170708)
Supplement: output.zip [file rsos170708supp2.zip › B3LYP_6-311++Gdp_reducing_agents/C6H6O2_keto13.out]

pikachu 127.0.1
Q-Chem Developer Version! Running on 127.0.1.*
                  Welcome to Q-Chem
     A Quantum Leap Into The Future Of Chemistry


 Q-Chem 4.4, Q-Chem, Inc., Pleasanton, CA (2016)

 Y. Shao,  Z. Gan,  E. Epifanovsky,  A. T. B. Gilbert,  M. Wormit,  
 J. Kussmann,  A. W. Lange,  A. Behn,  J. Deng,  X. Feng,  D. Ghosh,  
 M. Goldey,  P. R. Horn,  L. D. Jacobson,  I. Kaliman,  F. Rob,  
 R. Z. Khaliullin,  T. Kus,  A. Landau,  J. Liu,  E. I. Proynov,  Y. M. Rhee,  
 R. M. Richard,  M. A. Rohrdanz,  R. P. Steele,  E. J. Sundstrom,  
 H. L. Woodcock III,  P. M. Zimmerman,  D. Zuev,  B. Albrecht,  E. Alguire,  
 B. Austin,  S. A. Baeppler,  G. J. O. Beran,  Y. A. Bernard,  E. Berquist,  
 K. Brandhorst,  K. B. Bravaya,  S. T. Brown,  D. Casanova,  C.-M. Chang,  
 Y. Chen,  S. H. Chien,  K. D. Closser,  M. P. Coons,  D. L. Crittenden,  
 S. Dasgupta,  M. Diedenhofen,  R. A. DiStasio Jr.,  H. Do,  A. D. Dutoi,  
 R. G. Edgar,  P.-T. Fang,  S. Fatehi,  Q. Feng,  L. Fusti-Molnar,  
 A. Ghysels,  A. Golubeva-Zadorozhnaya,  J. Gomes,  A. Gunina,  
 M. W. D. Hanson-Heine,  P. H. P. Harbach,  A. W. Hauser,  J. E. Herr,  
 E. G. Hohenstein,  Z. C. Holden,  K. Hui,  T.-C. Jagau,  H. Ji,  B. Kaduk,  
 K. Khistyaev,  Jaehoon Kim,  Jihan Kim,  R. A. King,  P. Klunzinger,  
 K. Koh,  D. Kosenkov,  T. Kowalczyk,  C. M. Krauter,  A. Kunitsa,  
 K. U. Lao,  A. Laurent,  K. V. Lawler,  J. Lee,  D. Lefrancois,  S. Lehtola,  
 S. V. Levchenko,  C. Y. Lin,  Y.-S. Lin,  F. Liu,  E. Livshits,  
 R. C. Lochan,  A. Luenser,  P. Manohar,  S. F. Manzer,  S.-P. Mao,  Y. Mao,  
 N. Mardirossian,  A. V. Marenich,  L. A. Martinez-Martinez,  S. A. Maurer,  
 N. J. Mayhall,  J.-M. Mewes,  A. F. Morrison,  K. Nanda,  T. S. Nguyen-Beck,  
 C. M. Oana,  R. Olivares-Amaya,  D. P. O'Neill,  J. A. Parkhill,  
 T. M. Perrine,  R. Peverati,  P. A. Pieniazek,  F. Plasser,  A. Prociuk,  
 D. R. Rehn,  E. Rosta,  N. J. Russ,  N. Sergueev,  S. M. Sharada,  
 S. Sharma,  D. W. Small,  A. Sodt,  T. Stauch,  T. Stein,  D. Stuck,  
 Y.-C. Su,  A. J. W. Thom,  T. Tsuchimochi,  L. Vogt,  O. Vydrov,  T. Wang,  
 M. A. Watson,  J. Wenzel,  A. White,  C. F. Williams,  V. Vanovschi,  
 K. Yao,  S. Yeganeh,  S. R. Yost,  Z.-Q. You,  I. Y. Zhang,  X. Zhang,  
 Y. Zhao,  B. R. Brooks,  G. K. L. Chan,  D. M. Chipman,  C. J. Cramer,  
 W. A. Goddard III,  M. S. Gordon,  W. J. Hehre,  A. Klamt,  
 H. F. Schaefer III,  M. W. Schmidt,  C. D. Sherrill,  D. G. Truhlar,  
 A. Warshel,  X. Xu,  A. Aspuru-Guzik,  R. Baer,  A. T. Bell,  N. A. Besley,  
 J.-D. Chai,  A. Dreuw,  B. D. Dunietz,  T. R. Furlani,  S. R. Gwaltney,  
 C.-P. Hsu,  Y. Jung,  J. Kong,  D. S. Lambrecht,  W. Liang,  C. Ochsenfeld,  
 V. A. Rassolov,  L. V. Slipchenko,  J. E. Subotnik,  T. Van Voorhis,  
 J. M. Herbert,  A. I. Krylov,  P. M. W. Gill,  M. Head-Gordon

 Contributors to earlier versions of Q-Chem not listed above: 
 R. D. Adamson,  J. Baker,  E. F. C. Byrd,  A. K. Chakraborty,  C.-L. Cheng,  
 H. Dachsel,  R. J. Doerksen,  G. Hawkins,  A. Heyden,  S. Hirata,  
 G. Kedziora,  F. J. Keil,  C. Kelley,  P. P. Korambath,  W. Kurlancheek,  
 A. M. Lee,  M. S. Lee,  D. Liotard,  I. Lotan,  P. E. Maslen,  N. Nair,  
 D. Neuhauser,  R. Olson,  B. Peters,  J. Ritchie,  N. E. Schultz,  
 N. Shenvi,  A. C. Simmonett,  K. S. Thanthiriwatte,  Q. Wu,  W. Zhang

 Please cite Q-Chem as follows:
 Y. Shao et al., Mol. Phys. 113, 184-215 (2015)
 DOI: 10.1080/00268976.2014.952696

 Q-Chem 4.4.2 for Intel X86 EM64T Linux

 Parts of Q-Chem use Armadillo 5.200.1 (Boston Tea Smuggler).
 http://arma.sourceforge.net/

 Q-Chem begins on Wed Dec 14 11:41:10 2016  


Host: 0

     Scratch files written to /scratch/cher/qchem10424//
FILE_GEOM_ORG=        593

Checking the input file for inconsistencies... 	...done.

--------------------------------------------------------------
User input:
--------------------------------------------------------------
$molecule
0 1
  O    2.3942592   -0.9054080   -0.0000284
  C    1.2290280   -0.2118652   -0.0000001
  C    1.1276537    1.1371634   -0.0000078
  H    2.0147274    1.7665219   -0.0000374
  C   -0.1798956    1.7576471    0.0000003
  H   -0.2097354    2.8453592   -0.0000214
  C   -1.3456959    1.0622774    0.0000180
  H   -2.3118528    1.5561439   -0.0000043
  C   -1.3474696   -0.3987121    0.0000510
  C    0.0233644   -1.0995271    0.0000584
  H    0.0632303   -1.7674629   -0.8712171
  O   -2.3693451   -1.0738949   -0.0000727
  H    3.1391600   -0.2807047   -0.0000631
  H    0.0632481   -1.7673350    0.8714338
$end

$rem
   BASIS  =  6-311++G**
   JOB_TYPE  =  optimization
   METHOD  =  B3LYP
$end

--------------------------------------------------------------
 ----------------------------------------------------------------
             Standard Nuclear Orientation (Angstroms)
    I     Atom           X                Y                Z
 ----------------------------------------------------------------
    1      O       2.3942591923    -0.9054080056    -0.0000284201
    2      C       1.2290279929    -0.2118652045    -0.0000001156
    3      C       1.1276536941     1.1371633956    -0.0000078205
    4      H       2.0147273947     1.7665218948    -0.0000374287
    5      C      -0.1798956053     1.7576470967     0.0000002853
    6      H      -0.2097354044     2.8453591967    -0.0000214190
    7      C      -1.3456959060     1.0622773977     0.0000179956
    8      H      -2.3118528055     1.5561438986    -0.0000043003
    9      C      -1.3474696072    -0.3987121023     0.0000510016
   10      C       0.0233643921    -1.0995271035     0.0000583958
   11      H       0.0632302860    -1.7674629071    -0.8712171017
   12      O      -2.3693451078    -1.0738949013    -0.0000726891
   13      H       3.1391599929    -0.2807047062    -0.0000631274
   14      H       0.0632480971    -1.7673349999     0.8714337983
 ----------------------------------------------------------------
 Molecular Point Group                 C1    NOp =  1
 Largest Abelian Subgroup              C1    NOp =  1
 Nuclear Repulsion Energy =   343.3896850479 hartrees
 There are       29 alpha and       29 beta electrons
 Requested basis set is 6-311++G(d,p)
 There are 78 shells and 218 basis functions

 Total QAlloc Memory Limit   2000 MB
 Mega-Array Size        61 MB
 MEM_STATIC part        62 MB
 A cutoff of  1.0D-11 yielded   2858 shell pairs
 There are     22800 function pairs (     24508 Cartesian)

 -------------------------------------------------------
 OpenMP Integral Computing Module                       
 Release: version 1.0, May 2013, Q-Chem Inc. Pittsburgh 
 -------------------------------------------------------
 Integral Job Info:
 Integral job number is                      11
 Integral operator is                         1
 short-range coefficients                     0
 long-range coefficients              100000000
 Omega coefficients                           0
 if combine SR and LR in K                    0
 Integral screening is                        0
 Integral computing path is                   2
 max size of driver memory is            800000
 size of driver memory is                593474
 size of scratch memory is              2260544
 max col of scratch BK array               1296
 max len of scratch array in speh3          155
 max len of scratch index in speh4           18
 max int batch size is                      520
 min int batch size is                       52
 fixed nKL is                                52
 max L of basis functions is                  2
 order of int derivative is                   0
 number of shells is                         78
 number of basis is                         226
 number of cartesian basis is               226
 number of contracted shell pairs          2858
 number of primitive shell pairs           7221
 maxK2 (contraction) of shell pair           36
 max number of K2 of shell pair               1
 max number of CS2 of shell pair            467
 max number of PS2 of shell pair           1092
 mem total for path MDJ                   48186
 -------------------------------------------------------
 Smallest overlap matrix eigenvalue = 1.82E-06

 Q-Chem warning in module /home/taweetham/qchem/stvman/mkSTV.C, line 257:

 Overlap eigenvalue is smaller than square root of threshold


 Scale SEOQF with 1.000000e-01/1.000000e-01/1.000000e-01

 Standard Electronic Orientation quadrupole field applied
 Nucleus-field energy     =     0.0000000107 hartrees
 Guess from superposition of atomic densities
 Warning:  Energy on first SCF cycle will be non-variational
 A restricted hybrid HF-DFT SCF calculation will be
 performed using Pulay DIIS extrapolation
 Exchange:     0.2000 Hartree-Fock + 0.0800 Slater + 0.7200 B88
 Correlation:  0.1900 VWN1RPA + 0.8100 LYP
 Using SG-1 standard quadrature grid
 SCF converges when DIIS error is below 1.0E-08
 ---------------------------------------
  Cycle       Energy         DIIS Error
 ---------------------------------------
    1    -384.4424881988      4.35E-02
    2    -382.6049770237      5.79E-03
    3    -382.3209590900      9.63E-03
    4    -382.7461905376      2.66E-03
    5    -382.7822165436      4.47E-04
    6    -382.7828876361      2.43E-04
    7    -382.7832221538      6.70E-05
    8    -382.7832445101      2.76E-05
    9    -382.7832480274      5.33E-06
   10    -382.7832481591      1.93E-06
   11    -382.7832481850      7.59E-07
   12    -382.7832482169      2.98E-07
   13    -382.7832482094      6.72E-08
   14    -382.7832482094      2.01E-08
   15    -382.7832482126      6.42E-09 Convergence criterion met
 ---------------------------------------
 SCF time:  CPU 169.70 s  wall 169.83 s
 SCF   energy in the final basis set = -382.7832482126
 Total energy in the final basis set = -382.7832482126

 --------------------------------------------------------------

                    Orbital Energies (a.u.)
 --------------------------------------------------------------

 Alpha MOs
 -- Occupied --
-19.191 -19.104 -10.272 -10.262 -10.212 -10.200 -10.191 -10.181
 -1.102  -1.035  -0.858  -0.775  -0.745  -0.641  -0.635  -0.542
 -0.526  -0.497  -0.481  -0.458  -0.430  -0.423  -0.415  -0.394
 -0.376  -0.370  -0.331  -0.255  -0.235
 -- Virtual --
 -0.081  -0.027  -0.003   0.004   0.008   0.024   0.026   0.041
  0.054   0.068   0.072   0.076   0.077   0.088   0.094   0.101
  0.116   0.120   0.122   0.126   0.127   0.129   0.136   0.144
  0.145   0.150   0.171   0.173   0.182   0.188   0.199   0.204
  0.215   0.222   0.232   0.238   0.251   0.257   0.260   0.277
  0.278   0.298   0.304   0.313   0.320   0.329   0.338   0.349
  0.366   0.375   0.398   0.407   0.451   0.473   0.487   0.502
  0.515   0.536   0.539   0.550   0.557   0.565   0.588   0.595
  0.601   0.605   0.647   0.648   0.673   0.689   0.723   0.737
  0.761   0.772   0.801   0.825   0.850   0.862   0.870   0.881
  0.891   0.920   0.920   0.984   0.994   0.995   1.052   1.071
  1.119   1.133   1.169   1.189   1.205   1.233   1.241   1.298
  1.370   1.384   1.391   1.417   1.421   1.446   1.499   1.545
  1.546   1.564   1.593   1.623   1.629   1.656   1.677   1.713
  1.719   1.728   1.747   1.803   1.857   1.868   1.876   1.904
  1.943   1.944   1.979   2.015   2.018   2.035   2.081   2.149
  2.168   2.251   2.292   2.319   2.320   2.413   2.471   2.498
  2.527   2.564   2.582   2.642   2.660   2.678   2.692   2.713
  2.731   2.746   2.775   2.802   2.854   2.902   2.914   2.943
  3.006   3.016   3.032   3.061   3.150   3.173   3.234   3.289
  3.353   3.364   3.437   3.487   3.561   3.623   3.713   3.780
  3.839   3.975   4.055   4.066   4.124   4.209   4.683   4.966
  5.064   5.218   5.418   5.686   5.759  23.606  23.795  23.860
 23.911  24.150  24.173  49.890  50.018
 --------------------------------------------------------------

          Ground-State Mulliken Net Atomic Charges

     Atom                 Charge (a.u.)
  ----------------------------------------
      1 O                    -0.185428
      2 C                    -0.013316
      3 C                     0.029519
      4 H                     0.136707
      5 C                    -0.220990
      6 H                     0.185134
      7 C                     0.147822
      8 H                     0.196204
      9 C                    -0.189082
     10 C                    -0.490176
     11 H                     0.214820
     12 O                    -0.292744
     13 H                     0.266715
     14 H                     0.214815
  ----------------------------------------
  Sum of atomic charges =    -0.000000

 -----------------------------------------------------------------
                    Cartesian Multipole Moments
 -----------------------------------------------------------------
    Charge (ESU x 10^10)
                -0.0000
    Dipole Moment (Debye)
         X       4.4735      Y       2.6091      Z       0.0002
       Tot       5.1787
    Quadrupole Moments (Debye-Ang)
        XX     -49.2239     XY      -2.0698     YY     -45.6280
        XZ      -0.0007     YZ      -0.0005     ZZ     -48.0733
    Octopole Moments (Debye-Ang^2)
       XXX      58.4246    XXY      23.1379    XYY       2.8322
       YYY       5.3007    XXZ      -0.0002    XYZ       0.0005
       YYZ      -0.0002    XZZ       0.2324    YZZ      -7.7032
       ZZZ      -0.0001
    Hexadecapole Moments (Debye-Ang^3)
      XXXX    -655.2812   XXXY     -20.6901   XXYY    -209.5184
      XYYY      -4.1238   YYYY    -390.7769   XXXZ      -0.0056
      XXYZ      -0.0014   XYYZ      -0.0002   YYYZ      -0.0004
      XXZZ    -132.7013   XYZZ       1.0853   YYZZ     -81.7482
      XZZZ       0.0004   YZZZ      -0.0005   ZZZZ     -58.5707
 -----------------------------------------------------------------
 Calculating analytic gradient of the SCF energy
 Gradient of SCF Energy
            1           2           3           4           5           6
    1  -0.0044748   0.0022641  -0.0008041   0.0013396   0.0011270   0.0002091
    2  -0.0061091  -0.0011973   0.0020574   0.0010188   0.0005213   0.0016467
    3   0.0000003  -0.0000012   0.0000002  -0.0000001  -0.0000004   0.0000009
            7           8           9          10          11          12
    1  -0.0003723  -0.0014226   0.0026055  -0.0000607   0.0002744  -0.0050201
    2  -0.0002952   0.0004391   0.0030756  -0.0004355  -0.0011853  -0.0035185
    3  -0.0000066  -0.0000002   0.0000208  -0.0000056  -0.0010087  -0.0000080
           13          14
    1   0.0040631   0.0002720
    2   0.0051658  -0.0011838
    3  -0.0000003   0.0010088
 Max gradient component =       6.109E-03
 RMS gradient           =       2.073E-03
 Gradient time:  CPU 50.49 s  wall 50.49 s
 Geometry Optimization Parameters
   NAtoms,    NIC,     NZ,  NCons,   NDum,   NFix, NCnnct, MaxDiis
       14      94       0       0       0       0       0       0


** GEOMETRY OPTIMIZATION IN DELOCALIZED INTERNAL COORDINATES **
   Searching for a Minimum

   Optimization Cycle:   1

                       Coordinates (Angstroms)
     ATOM                X               Y               Z
      1  O         2.3942591923   -0.9054080056   -0.0000284201
      2  C         1.2290279929   -0.2118652045   -0.0000001156
      3  C         1.1276536941    1.1371633956   -0.0000078205
      4  H         2.0147273947    1.7665218948   -0.0000374287
      5  C        -0.1798956053    1.7576470967    0.0000002853
      6  H        -0.2097354044    2.8453591967   -0.0000214190
      7  C        -1.3456959060    1.0622773977    0.0000179956
      8  H        -2.3118528055    1.5561438986   -0.0000043003
      9  C        -1.3474696072   -0.3987121023    0.0000510016
     10  C         0.0233643921   -1.0995271035    0.0000583958
     11  H         0.0632302860   -1.7674629071   -0.8712171017
     12  O        -2.3693451078   -1.0738949013   -0.0000726891
     13  H         3.1391599929   -0.2807047062   -0.0000631274
     14  H         0.0632480971   -1.7673349999    0.8714337983
   Point Group: c1    Number of degrees of freedom:    36


   Energy is   -382.783248213


 Attempting to Generate Delocalized Internal Coordinates

 36 Hessian modes will be used to form the next step
  Hessian Eigenvalues:
     0.007137    0.008917    0.016935    0.018037    0.020268    0.021464
     0.022139    0.022488    0.024819    0.041253    0.065779    0.106554
     0.117662    0.160000    0.160000    0.160000    0.160000    0.219996
     0.233910    0.235509    0.250000    0.250000    0.281748    0.320211
     0.338409    0.338411    0.350306    0.350851    0.353894    0.360022
     0.377812    0.514993    0.529343    0.532073    0.537621    0.932937

 Minimum Search - Taking Simple RFO Step
 Searching for Lamda that Minimizes Along All modes
 Value Taken    Lamda =  -0.00028291
 Step Taken.  Stepsize is  0.028358

                             Maximum     Tolerance    Cnvgd?
         Gradient           0.005357      0.000300      NO
         Displacement       0.012743      0.001200      NO
         Energy change     *********      0.000001      NO


 New Cartesian Coordinates Obtained by Inverse Iteration

 Displacement from previous Coordinates is:  0.041789
 ----------------------------------------------------------------
             Standard Nuclear Orientation (Angstroms)
    I     Atom           X                Y                Z
 ----------------------------------------------------------------
    1      O       2.3925348267    -0.9021914571    -0.0000031740
    2      C       1.2270758854    -0.2092854508    -0.0000149822
    3      C       1.1254435538     1.1362231404    -0.0000386541
    4      H       2.0101830357     1.7644892766    -0.0000476798
    5      C      -0.1815746692     1.7546965772    -0.0000077748
    6      H      -0.2139330729     2.8398584520     0.0000235710
    7      C      -1.3448328233     1.0603348818    -0.0000008160
    8      H      -2.3087931572     1.5536846980     0.0000524498
    9      C      -1.3438721888    -0.3980519781    -0.0001303304
   10      C       0.0240078768    -1.0947672706     0.0000212575
   11      H       0.0625244314    -1.7600060075    -0.8703666175
   12      O      -2.3622139822    -1.0722793745     0.0000661564
   13      H       3.1416768242    -0.2927054621    -0.0000209366
   14      H       0.0624500652    -1.7597970756     0.8705765847
 ----------------------------------------------------------------
 Molecular Point Group                 C1    NOp =  1
 Largest Abelian Subgroup              C1    NOp =  1
 Nuclear Repulsion Energy =   344.0611531873 hartrees
 There are       29 alpha and       29 beta electrons
 Applying Cartesian multipole field
    Component          Value
    ---------          -----
     (2,0,0)        1.00000E-11
     (0,2,0)        2.00000E-11
     (0,0,2)       -3.00000E-11
 Nucleus-field energy     =     0.0000000106 hartrees
 Requested basis set is 6-311++G(d,p)
 There are 78 shells and 218 basis functions
 A cutoff of  1.0D-11 yielded   2860 shell pairs
 There are     22808 function pairs (     24516 Cartesian)
 Smallest overlap matrix eigenvalue = 1.79E-06

 Q-Chem warning in module /home/taweetham/qchem/stvman/mkSTV.C, line 257:

 Overlap eigenvalue is smaller than square root of threshold

 Guess MOs from SCF MO coefficient file
 Reading MOs from coefficient file
 Reading MOs from coefficient file
 A restricted hybrid HF-DFT SCF calculation will be
 performed using Pulay DIIS extrapolation
 Exchange:     0.2000 Hartree-Fock + 0.0800 Slater + 0.7200 B88
 Correlation:  0.1900 VWN1RPA + 0.8100 LYP
 Using SG-1 standard quadrature grid
 SCF converges when DIIS error is below 1.0E-08
 Geometry optimization detected.  Setting ReadMinima to 0
 Setting SaveMinima to 0
 ---------------------------------------
  Cycle       Energy         DIIS Error
 ---------------------------------------
    1    -382.7977476385      2.34E-04
    2    -382.7833719028      5.80E-05
    3    -382.7833482079      9.38E-05
    4    -382.7833892968      2.18E-05
    5    -382.7833914244      5.67E-06
    6    -382.7833913678      2.19E-06
    7    -382.7833912794      4.57E-07
    8    -382.7833913127      1.79E-07
    9    -382.7833913262      6.69E-08
   10    -382.7833913248      1.53E-08
   11    -382.7833913232      6.47E-09 Convergence criterion met
 ---------------------------------------
 SCF time:  CPU 124.69 s  wall 124.79 s
 SCF   energy in the final basis set = -382.7833913232
 Total energy in the final basis set = -382.7833913232

 --------------------------------------------------------------

                    Orbital Energies (a.u.)
 --------------------------------------------------------------

 Alpha MOs
 -- Occupied --
-19.190 -19.103 -10.271 -10.261 -10.211 -10.199 -10.190 -10.179
 -1.102  -1.037  -0.859  -0.776  -0.745  -0.642  -0.635  -0.542
 -0.526  -0.498  -0.482  -0.459  -0.429  -0.422  -0.415  -0.394
 -0.376  -0.370  -0.331  -0.255  -0.235
 -- Virtual --
 -0.080  -0.027  -0.003   0.005   0.008   0.024   0.026   0.041
  0.055   0.068   0.072   0.077   0.078   0.088   0.094   0.102
  0.116   0.121   0.122   0.127   0.127   0.129   0.136   0.144
  0.145   0.150   0.171   0.174   0.183   0.189   0.199   0.204
  0.216   0.223   0.233   0.240   0.251   0.258   0.262   0.278
  0.278   0.299   0.305   0.313   0.321   0.330   0.339   0.349
  0.366   0.376   0.399   0.407   0.452   0.475   0.489   0.502
  0.515   0.538   0.540   0.551   0.557   0.567   0.592   0.595
  0.601   0.605   0.648   0.649   0.675   0.690   0.725   0.738
  0.762   0.773   0.802   0.826   0.850   0.863   0.870   0.883
  0.892   0.920   0.921   0.985   0.994   0.995   1.053   1.072
  1.120   1.133   1.169   1.190   1.206   1.234   1.242   1.298
  1.372   1.388   1.390   1.419   1.424   1.449   1.500   1.548
  1.548   1.565   1.593   1.626   1.632   1.658   1.680   1.716
  1.721   1.730   1.750   1.806   1.859   1.870   1.880   1.906
  1.944   1.947   1.982   2.018   2.022   2.038   2.085   2.155
  2.172   2.255   2.298   2.324   2.324   2.417   2.477   2.501
  2.530   2.561   2.582   2.647   2.661   2.684   2.692   2.713
  2.734   2.746   2.781   2.803   2.856   2.904   2.915   2.947
  3.009   3.021   3.034   3.063   3.154   3.179   3.240   3.293
  3.357   3.370   3.443   3.494   3.568   3.629   3.721   3.790
  3.851   3.979   4.057   4.070   4.125   4.213   4.691   4.967
  5.065   5.220   5.419   5.699   5.765  23.609  23.800  23.870
 23.920  24.163  24.184  49.894  50.022
 --------------------------------------------------------------

          Ground-State Mulliken Net Atomic Charges

     Atom                 Charge (a.u.)
  ----------------------------------------
      1 O                    -0.189432
      2 C                    -0.000837
      3 C                     0.019408
      4 H                     0.136324
      5 C                    -0.217795
      6 H                     0.184408
      7 C                     0.146176
      8 H                     0.195215
      9 C                    -0.185466
     10 C                    -0.490862
     11 H                     0.214704
     12 O                    -0.293606
     13 H                     0.267037
     14 H                     0.214726
  ----------------------------------------
  Sum of atomic charges =     0.000000

 -----------------------------------------------------------------
                    Cartesian Multipole Moments
 -----------------------------------------------------------------
    Charge (ESU x 10^10)
                -0.0000
    Dipole Moment (Debye)
         X       4.4602      Y       2.5992      Z      -0.0001
       Tot       5.1623
    Quadrupole Moments (Debye-Ang)
        XX     -49.0899     XY      -2.0967     YY     -45.6492
        XZ       0.0003     YZ       0.0003     ZZ     -48.0063
    Octopole Moments (Debye-Ang^2)
       XXX      58.4362    XXY      22.8020    XYY       2.7638
       YYY       5.2016    XXZ      -0.0008    XYZ      -0.0007
       YYZ       0.0005    XZZ       0.2025    YZZ      -7.7034
       ZZZ       0.0017
    Hexadecapole Moments (Debye-Ang^3)
      XXXX    -650.6257   XXXY     -21.0032   XXYY    -208.6037
      XYYY      -3.9083   YYYY    -389.5029   XXXZ       0.0015
      XXYZ       0.0021   XYYZ      -0.0000   YYYZ       0.0032
      XXZZ    -132.1536   XYZZ       1.1646   YYZZ     -81.3876
      XZZZ       0.0017   YZZZ       0.0014   ZZZZ     -58.3977
 -----------------------------------------------------------------
 Calculating analytic gradient of the SCF energy
 Gradient of SCF Energy
            1           2           3           4           5           6
    1  -0.0001997  -0.0000834  -0.0004180   0.0000426   0.0001161   0.0000057
    2  -0.0003170   0.0000521   0.0000520  -0.0000232  -0.0002366  -0.0000803
    3   0.0000004   0.0000022   0.0000003   0.0000003   0.0000006  -0.0000028
            7           8           9          10          11          12
    1   0.0001056  -0.0000103   0.0005461  -0.0003606   0.0000531  -0.0003166
    2  -0.0002871  -0.0000935   0.0008071  -0.0000498   0.0000149  -0.0002065
    3   0.0000183   0.0000005  -0.0000539   0.0000134  -0.0000005   0.0000196
           13          14
    1   0.0004601   0.0000592
    2   0.0003564   0.0000116
    3  -0.0000002   0.0000018
 Max gradient component =       8.071E-04
 RMS gradient           =       2.227E-04
 Gradient time:  CPU 50.66 s  wall 50.66 s
 Geometry Optimization Parameters
   NAtoms,    NIC,     NZ,  NCons,   NDum,   NFix, NCnnct, MaxDiis
       14      94       0       0       0       0       0       0

 Cartesian Hessian Update
 Hessian Updated using BFGS Update


** GEOMETRY OPTIMIZATION IN DELOCALIZED INTERNAL COORDINATES **
   Searching for a Minimum

   Optimization Cycle:   2

                       Coordinates (Angstroms)
     ATOM                X               Y               Z
      1  O         2.3925348267   -0.9021914571   -0.0000031740
      2  C         1.2270758854   -0.2092854508   -0.0000149822
      3  C         1.1254435538    1.1362231404   -0.0000386541
      4  H         2.0101830357    1.7644892766   -0.0000476798
      5  C        -0.1815746692    1.7546965772   -0.0000077748
      6  H        -0.2139330729    2.8398584520    0.0000235710
      7  C        -1.3448328233    1.0603348818   -0.0000008160
      8  H        -2.3087931572    1.5536846980    0.0000524498
      9  C        -1.3438721888   -0.3980519781   -0.0001303304
     10  C         0.0240078768   -1.0947672706    0.0000212575
     11  H         0.0625244314   -1.7600060075   -0.8703666175
     12  O        -2.3622139822   -1.0722793745    0.0000661564
     13  H         3.1416768242   -0.2927054621   -0.0000209366
     14  H         0.0624500652   -1.7597970756    0.8705765847
   Point Group: c1    Number of degrees of freedom:    36


   Energy is   -382.783391323

 Hessian Updated using BFGS Update

 34 Hessian modes will be used to form the next step
  Hessian Eigenvalues:
     0.007138    0.008918    0.016936    0.018037    0.020268    0.021464
     0.022139    0.022488    0.024819    0.041253    0.065835    0.106299
     0.117662    0.158845    0.161376    0.219874    0.233787    0.235541
     0.249801    0.250235    0.283276    0.317928    0.338003    0.338411
     0.349957    0.350616    0.353698    0.364842    0.387023    0.505024
     0.515679    0.536428    0.543785    0.919528

 Minimum Search - Taking Simple RFO Step
 Searching for Lamda that Minimizes Along All modes
 Value Taken    Lamda =  -0.00000304
 Step Taken.  Stepsize is  0.003923

                             Maximum     Tolerance    Cnvgd?
         Gradient           0.000494      0.000300      NO
         Displacement       0.001247      0.001200      NO
         Energy change     -0.000143      0.000001      NO


 New Cartesian Coordinates Obtained by Inverse Iteration

 Displacement from previous Coordinates is:  0.004823
 ----------------------------------------------------------------
             Standard Nuclear Orientation (Angstroms)
    I     Atom           X                Y                Z
 ----------------------------------------------------------------
    1      O       2.3919797712    -0.9025892632    -0.0000677278
    2      C       1.2271829116    -0.2089773722     0.0000302938
    3      C       1.1258435271     1.1366290384     0.0000433623
    4      H       2.0103579263     1.7651077369    -0.0000270787
    5      C      -0.1816694011     1.7551356214     0.0000110673
    6      H      -0.2143011838     2.8403842753    -0.0001066099
    7      C      -1.3449830878     1.0604476077     0.0000494085
    8      H      -2.3087582347     1.5542197020    -0.0001065525
    9      C      -1.3439942811    -0.3987003212     0.0003797081
   10      C       0.0244325519    -1.0946460484     0.0001217596
   11      H       0.0626396600    -1.7598118857    -0.8703177096
   12      O      -2.3618828417    -1.0731536028    -0.0002974060
   13      H       3.1410005764    -0.2939827020    -0.0001178294
   14      H       0.0628287113    -1.7598598365     0.8705143681
 ----------------------------------------------------------------
 Molecular Point Group                 C1    NOp =  1
 Largest Abelian Subgroup              C1    NOp =  1
 Nuclear Repulsion Energy =   344.0429447154 hartrees
 There are       29 alpha and       29 beta electrons
 Applying Cartesian multipole field
    Component          Value
    ---------          -----
     (2,0,0)        1.00000E-11
     (0,2,0)        2.00000E-11
     (0,0,2)       -3.00000E-11
 Nucleus-field energy     =     0.0000000106 hartrees
 Requested basis set is 6-311++G(d,p)
 There are 78 shells and 218 basis functions
 A cutoff of  1.0D-11 yielded   2860 shell pairs
 There are     22808 function pairs (     24516 Cartesian)
 Smallest overlap matrix eigenvalue = 1.79E-06

 Q-Chem warning in module /home/taweetham/qchem/stvman/mkSTV.C, line 257:

 Overlap eigenvalue is smaller than square root of threshold

 Guess MOs from SCF MO coefficient file
 Reading MOs from coefficient file
 Reading MOs from coefficient file
 A restricted hybrid HF-DFT SCF calculation will be
 performed using Pulay DIIS extrapolation
 Exchange:     0.2000 Hartree-Fock + 0.0800 Slater + 0.7200 B88
 Correlation:  0.1900 VWN1RPA + 0.8100 LYP
 Using SG-1 standard quadrature grid
 SCF converges when DIIS error is below 1.0E-08
 Geometry optimization detected.  Setting ReadMinima to 0
 Setting SaveMinima to 0
 ---------------------------------------
  Cycle       Energy         DIIS Error
 ---------------------------------------
    1    -382.7832772735      3.20E-05
    2    -382.7833925284      8.97E-06
    3    -382.7833912558      1.83E-05
    4    -382.7833929107      1.71E-06
    5    -382.7833928727      7.79E-07
    6    -382.7833929444      2.67E-07
    7    -382.7833929653      5.59E-08
    8    -382.7833929636      2.09E-08
    9    -382.7833929594      6.04E-09 Convergence criterion met
 ---------------------------------------
 SCF time:  CPU 101.08 s  wall 101.12 s
 SCF   energy in the final basis set = -382.7833929594
 Total energy in the final basis set = -382.7833929594

 --------------------------------------------------------------

                    Orbital Energies (a.u.)
 --------------------------------------------------------------

 Alpha MOs
 -- Occupied --
-19.190 -19.103 -10.271 -10.261 -10.211 -10.199 -10.190 -10.180
 -1.102  -1.037  -0.859  -0.776  -0.745  -0.642  -0.635  -0.542
 -0.526  -0.498  -0.482  -0.459  -0.429  -0.422  -0.415  -0.394
 -0.376  -0.370  -0.331  -0.255  -0.235
 -- Virtual --
 -0.080  -0.027  -0.003   0.005   0.008   0.024   0.026   0.041
  0.055   0.068   0.072   0.077   0.078   0.088   0.094   0.102
  0.116   0.121   0.122   0.126   0.127   0.129   0.136   0.144
  0.146   0.150   0.171   0.174   0.183   0.189   0.199   0.204
  0.216   0.223   0.233   0.240   0.251   0.258   0.262   0.278
  0.278   0.299   0.305   0.313   0.321   0.330   0.339   0.349
  0.366   0.376   0.399   0.407   0.452   0.475   0.489   0.502
  0.515   0.538   0.540   0.552   0.557   0.567   0.592   0.595
  0.601   0.605   0.648   0.649   0.675   0.690   0.725   0.738
  0.762   0.773   0.802   0.826   0.850   0.862   0.870   0.883
  0.892   0.920   0.921   0.985   0.994   0.995   1.053   1.072
  1.120   1.133   1.169   1.190   1.206   1.234   1.242   1.298
  1.372   1.388   1.390   1.419   1.424   1.449   1.500   1.547
  1.548   1.566   1.593   1.626   1.632   1.658   1.679   1.716
  1.721   1.730   1.750   1.806   1.859   1.869   1.880   1.906
  1.944   1.947   1.982   2.018   2.023   2.038   2.086   2.155
  2.172   2.255   2.298   2.324   2.324   2.417   2.476   2.501
  2.530   2.561   2.582   2.647   2.661   2.684   2.692   2.713
  2.734   2.746   2.780   2.803   2.855   2.903   2.915   2.947
  3.009   3.021   3.034   3.063   3.155   3.178   3.239   3.293
  3.357   3.370   3.443   3.493   3.568   3.629   3.722   3.790
  3.852   3.979   4.057   4.070   4.125   4.213   4.691   4.967
  5.065   5.220   5.420   5.700   5.765  23.609  23.800  23.870
 23.919  24.163  24.183  49.895  50.022
 --------------------------------------------------------------

          Ground-State Mulliken Net Atomic Charges

     Atom                 Charge (a.u.)
  ----------------------------------------
      1 O                    -0.189210
      2 C                    -0.000633
      3 C                     0.018665
      4 H                     0.136475
      5 C                    -0.217693
      6 H                     0.184410
      7 C                     0.146171
      8 H                     0.195213
      9 C                    -0.185781
     10 C                    -0.490642
     11 H                     0.214722
     12 O                    -0.293358
     13 H                     0.266996
     14 H                     0.214665
  ----------------------------------------
  Sum of atomic charges =    -0.000000

 -----------------------------------------------------------------
                    Cartesian Multipole Moments
 -----------------------------------------------------------------
    Charge (ESU x 10^10)
                 0.0000
    Dipole Moment (Debye)
         X       4.4580      Y       2.5974      Z       0.0007
       Tot       5.1595
    Quadrupole Moments (Debye-Ang)
        XX     -49.0795     XY      -2.1005     YY     -45.6515
        XZ      -0.0022     YZ      -0.0017     ZZ     -48.0088
    Octopole Moments (Debye-Ang^2)
       XXX      58.4072    XXY      22.7762    XYY       2.7682
       YYY       5.2192    XXZ       0.0008    XYZ       0.0023
       YYZ      -0.0017    XZZ       0.2027    YZZ      -7.7080
       ZZZ      -0.0038
    Hexadecapole Moments (Debye-Ang^3)
      XXXX    -650.4661   XXXY     -21.0963   XXYY    -208.6058
      XYYY      -3.9384   YYYY    -389.7014   XXXZ      -0.0159
      XXYZ      -0.0071   XYYZ      -0.0003   YYYZ      -0.0062
      XXZZ    -132.1299   XYZZ       1.1581   YYZZ     -81.4328
      XZZZ      -0.0014   YZZZ      -0.0030   ZZZZ     -58.4058
 -----------------------------------------------------------------
 Calculating analytic gradient of the SCF energy
 Gradient of SCF Energy
            1           2           3           4           5           6
    1   0.0000563   0.0000402  -0.0001078   0.0000024   0.0000925  -0.0000080
    2   0.0000343  -0.0000085   0.0000536  -0.0000136   0.0000179  -0.0000089
    3  -0.0000010  -0.0000063  -0.0000004  -0.0000007  -0.0000018   0.0000077
            7           8           9          10          11          12
    1  -0.0000533   0.0000018   0.0002071  -0.0000770   0.0000211  -0.0001127
    2  -0.0001112  -0.0000354   0.0002407  -0.0000560   0.0000069  -0.0001149
    3  -0.0000511  -0.0000014   0.0001518  -0.0000390   0.0000122  -0.0000554
           13          14
    1  -0.0000667   0.0000040
    2  -0.0000214   0.0000165
    3   0.0000005  -0.0000150
 Max gradient component =       2.407E-04
 RMS gradient           =       7.210E-05
 Gradient time:  CPU 50.54 s  wall 50.54 s
 Geometry Optimization Parameters
   NAtoms,    NIC,     NZ,  NCons,   NDum,   NFix, NCnnct, MaxDiis
       14      94       0       0       0       0       0       0

 Cartesian Hessian Update
 Hessian Updated using BFGS Update


** GEOMETRY OPTIMIZATION IN DELOCALIZED INTERNAL COORDINATES **
   Searching for a Minimum

   Optimization Cycle:   3

                       Coordinates (Angstroms)
     ATOM                X               Y               Z
      1  O         2.3919797712   -0.9025892632   -0.0000677278
      2  C         1.2271829116   -0.2089773722    0.0000302938
      3  C         1.1258435271    1.1366290384    0.0000433623
      4  H         2.0103579263    1.7651077369   -0.0000270787
      5  C        -0.1816694011    1.7551356214    0.0000110673
      6  H        -0.2143011838    2.8403842753   -0.0001066099
      7  C        -1.3449830878    1.0604476077    0.0000494085
      8  H        -2.3087582347    1.5542197020   -0.0001065525
      9  C        -1.3439942811   -0.3987003212    0.0003797081
     10  C         0.0244325519   -1.0946460484    0.0001217596
     11  H         0.0626396600   -1.7598118857   -0.8703177096
     12  O        -2.3618828417   -1.0731536028   -0.0002974060
     13  H         3.1410005764   -0.2939827020   -0.0001178294
     14  H         0.0628287113   -1.7598598365    0.8705143681
   Point Group: c1    Number of degrees of freedom:    36


   Energy is   -382.783392959

 Hessian Updated using BFGS Update

 35 Hessian modes will be used to form the next step
  Hessian Eigenvalues:
     0.007169    0.009830    0.017052    0.018037    0.020286    0.021464
     0.022139    0.022492    0.024851    0.041257    0.065722    0.105017
     0.117742    0.152208    0.160028    0.162025    0.213477    0.225246
     0.235806    0.248011    0.254668    0.280416    0.313739    0.337622
     0.338765    0.339202    0.350747    0.351683    0.354091    0.372410
     0.515527    0.526995    0.536949    0.569602    0.899890

 Minimum Search - Taking Simple RFO Step
 Searching for Lamda that Minimizes Along All modes
 Value Taken    Lamda =   0.00000000
 Step Taken.  Stepsize is  0.007011

                             Maximum     Tolerance    Cnvgd?
         Gradient           0.000110      0.000300     YES
         Displacement       0.003422      0.001200      NO
         Energy change     -0.000002      0.000001      NO


 New Cartesian Coordinates Obtained by Inverse Iteration

 Displacement from previous Coordinates is:  0.004138
 ----------------------------------------------------------------
             Standard Nuclear Orientation (Angstroms)
    I     Atom           X                Y                Z
 ----------------------------------------------------------------
    1      O       2.3918835516    -0.9026815445     0.0001163368
    2      C       1.2272419856    -0.2088769216    -0.0000920066
    3      C       1.1260126373     1.1367291142    -0.0001839022
    4      H       2.0103796149     1.7654036225    -0.0000863571
    5      C      -0.1817501093     1.7551740253    -0.0000462743
    6      H      -0.2144679824     2.8404519513     0.0002431258
    7      C      -1.3450742364     1.0604864959    -0.0000916813
    8      H      -2.3087300807     1.5545641844     0.0003268563
    9      C      -1.3441857535    -0.3989998859    -0.0010089211
   10      C       0.0245679499    -1.0945934121    -0.0001573050
   11      H       0.0630879130    -1.7601414633    -0.8703131957
   12      O      -2.3619422591    -1.0733744547     0.0007234377
   13      H       3.1410935456    -0.2944226321     0.0001646859
   14      H       0.0625598295    -1.7595161296     0.8705142549
 ----------------------------------------------------------------
 Molecular Point Group                 C1    NOp =  1
 Largest Abelian Subgroup              C1    NOp =  1
 Nuclear Repulsion Energy =   344.0310924177 hartrees
 There are       29 alpha and       29 beta electrons
 Applying Cartesian multipole field
    Component          Value
    ---------          -----
     (2,0,0)        1.00000E-11
     (0,2,0)        2.00000E-11
     (0,0,2)       -3.00000E-11
 Nucleus-field energy     =     0.0000000106 hartrees
 Requested basis set is 6-311++G(d,p)
 There are 78 shells and 218 basis functions
 A cutoff of  1.0D-11 yielded   2860 shell pairs
 There are     22808 function pairs (     24516 Cartesian)
 Smallest overlap matrix eigenvalue = 1.79E-06

 Q-Chem warning in module /home/taweetham/qchem/stvman/mkSTV.C, line 257:

 Overlap eigenvalue is smaller than square root of threshold

 Guess MOs from SCF MO coefficient file
 Reading MOs from coefficient file
 Reading MOs from coefficient file
 A restricted hybrid HF-DFT SCF calculation will be
 performed using Pulay DIIS extrapolation
 Exchange:     0.2000 Hartree-Fock + 0.0800 Slater + 0.7200 B88
 Correlation:  0.1900 VWN1RPA + 0.8100 LYP
 Using SG-1 standard quadrature grid
 SCF converges when DIIS error is below 1.0E-08
 Geometry optimization detected.  Setting ReadMinima to 0
 Setting SaveMinima to 0
 ---------------------------------------
  Cycle       Energy         DIIS Error
 ---------------------------------------
    1    -382.7832538996      3.57E-05
    2    -382.7833924355      4.66E-06
    3    -382.7833920688      1.00E-05
    4    -382.7833924824      9.65E-07
    5    -382.7833925205      4.53E-07
    6    -382.7833925174      1.47E-07
    7    -382.7833925260      7.91E-08
    8    -382.7833925204      1.67E-08
    9    -382.7833925203      7.11E-09 Convergence criterion met
 ---------------------------------------
 SCF time:  CPU 99.60 s  wall 99.68 s
 SCF   energy in the final basis set = -382.7833925203
 Total energy in the final basis set = -382.7833925203

 --------------------------------------------------------------

                    Orbital Energies (a.u.)
 --------------------------------------------------------------

 Alpha MOs
 -- Occupied --
-19.190 -19.103 -10.271 -10.261 -10.211 -10.199 -10.190 -10.180
 -1.102  -1.037  -0.859  -0.776  -0.745  -0.642  -0.635  -0.542
 -0.526  -0.498  -0.482  -0.459  -0.429  -0.422  -0.415  -0.394
 -0.376  -0.370  -0.331  -0.255  -0.235
 -- Virtual --
 -0.080  -0.027  -0.003   0.005   0.008   0.024   0.026   0.041
  0.055   0.068   0.072   0.077   0.078   0.088   0.094   0.102
  0.116   0.121   0.122   0.126   0.127   0.129   0.136   0.144
  0.146   0.150   0.171   0.174   0.183   0.189   0.199   0.204
  0.216   0.223   0.233   0.239   0.251   0.258   0.262   0.278
  0.278   0.299   0.305   0.313   0.321   0.330   0.339   0.349
  0.366   0.376   0.399   0.407   0.452   0.475   0.489   0.502
  0.515   0.538   0.540   0.552   0.557   0.567   0.592   0.595
  0.601   0.605   0.648   0.649   0.675   0.690   0.725   0.738
  0.762   0.773   0.802   0.826   0.850   0.862   0.870   0.883
  0.892   0.920   0.921   0.985   0.994   0.995   1.053   1.072
  1.120   1.133   1.169   1.190   1.206   1.233   1.242   1.298
  1.372   1.388   1.390   1.419   1.424   1.449   1.500   1.547
  1.548   1.566   1.593   1.625   1.632   1.658   1.679   1.716
  1.721   1.730   1.750   1.806   1.859   1.869   1.880   1.906
  1.944   1.947   1.982   2.018   2.023   2.038   2.086   2.155
  2.172   2.255   2.298   2.324   2.324   2.417   2.476   2.501
  2.530   2.561   2.582   2.647   2.661   2.684   2.692   2.713
  2.734   2.746   2.780   2.803   2.855   2.903   2.915   2.947
  3.009   3.021   3.034   3.063   3.155   3.178   3.239   3.293
  3.357   3.370   3.443   3.493   3.568   3.629   3.722   3.790
  3.852   3.979   4.057   4.070   4.125   4.213   4.691   4.967
  5.065   5.220   5.420   5.700   5.765  23.609  23.800  23.870
 23.919  24.163  24.183  49.895  50.022
 --------------------------------------------------------------

          Ground-State Mulliken Net Atomic Charges

     Atom                 Charge (a.u.)
  ----------------------------------------
      1 O                    -0.189223
      2 C                    -0.000662
      3 C                     0.018530
      4 H                     0.136543
      5 C                    -0.217668
      6 H                     0.184395
      7 C                     0.146191
      8 H                     0.195207
      9 C                    -0.185951
     10 C                    -0.490492
     11 H                     0.214592
     12 O                    -0.293214
     13 H                     0.267004
     14 H                     0.214749
  ----------------------------------------
  Sum of atomic charges =     0.000000

 -----------------------------------------------------------------
                    Cartesian Multipole Moments
 -----------------------------------------------------------------
    Charge (ESU x 10^10)
                 0.0000
    Dipole Moment (Debye)
         X       4.4568      Y       2.5963      Z      -0.0016
       Tot       5.1579
    Quadrupole Moments (Debye-Ang)
        XX     -49.0736     XY      -2.1003     YY     -45.6529
        XZ       0.0047     YZ       0.0037     ZZ     -48.0099
    Octopole Moments (Debye-Ang^2)
       XXX      58.4114    XXY      22.7677    XYY       2.7685
       YYY       5.2247    XXZ      -0.0037    XYZ      -0.0061
       YYZ       0.0040    XZZ       0.2026    YZZ      -7.7089
       ZZZ       0.0108
    Hexadecapole Moments (Debye-Ang^3)
      XXXX    -650.4301   XXXY     -21.1246   XXYY    -208.6132
      XYYY      -3.9432   YYYY    -389.7616   XXXZ       0.0342
      XXYZ       0.0188   XYYZ       0.0008   YYYZ       0.0204
      XXZZ    -132.1339   XYZZ       1.1573   YYZZ     -81.4453
      XZZZ       0.0078   YZZZ       0.0100   ZZZZ     -58.4095
 -----------------------------------------------------------------
 Calculating analytic gradient of the SCF energy
 Gradient of SCF Energy
            1           2           3           4           5           6
    1   0.0000618   0.0000383   0.0000382  -0.0000062   0.0000196  -0.0000133
    2   0.0001015  -0.0000305   0.0000178   0.0000040   0.0000619   0.0000122
    3   0.0000025   0.0000169   0.0000015   0.0000020   0.0000048  -0.0000208
            7           8           9          10          11          12
    1  -0.0000597  -0.0000033   0.0000057   0.0000392  -0.0000249  -0.0000076
    2  -0.0000001   0.0000012  -0.0000608  -0.0000102   0.0000143  -0.0000226
    3   0.0001389   0.0000038  -0.0004114   0.0001049   0.0000082   0.0001497
           13          14
    1  -0.0001092   0.0000214
    2  -0.0000774  -0.0000113
    3  -0.0000013   0.0000001
 Max gradient component =       4.114E-04
 RMS gradient           =       8.085E-05
 Gradient time:  CPU 50.75 s  wall 50.75 s
 Geometry Optimization Parameters
   NAtoms,    NIC,     NZ,  NCons,   NDum,   NFix, NCnnct, MaxDiis
       14      94       0       0       0       0       0       0

 Cartesian Hessian Update
 Hessian Updated using BFGS Update


** GEOMETRY OPTIMIZATION IN DELOCALIZED INTERNAL COORDINATES **
   Searching for a Minimum

   Optimization Cycle:   4

                       Coordinates (Angstroms)
     ATOM                X               Y               Z
      1  O         2.3918835516   -0.9026815445    0.0001163368
      2  C         1.2272419856   -0.2088769216   -0.0000920066
      3  C         1.1260126373    1.1367291142   -0.0001839022
      4  H         2.0103796149    1.7654036225   -0.0000863571
      5  C        -0.1817501093    1.7551740253   -0.0000462743
      6  H        -0.2144679824    2.8404519513    0.0002431258
      7  C        -1.3450742364    1.0604864959   -0.0000916813
      8  H        -2.3087300807    1.5545641844    0.0003268563
      9  C        -1.3441857535   -0.3989998859   -0.0010089211
     10  C         0.0245679499   -1.0945934121   -0.0001573050
     11  H         0.0630879130   -1.7601414633   -0.8703131957
     12  O        -2.3619422591   -1.0733744547    0.0007234377
     13  H         3.1410935456   -0.2944226321    0.0001646859
     14  H         0.0625598295   -1.7595161296    0.8705142549
   Point Group: c1    Number of degrees of freedom:    36


   Energy is   -382.783392520

 Hessian Updated using BFGS Update

 36 Hessian modes will be used to form the next step
  Hessian Eigenvalues:
     0.007219    0.015696    0.018037    0.020018    0.021463    0.022139
     0.022383    0.024029    0.035763    0.041862    0.065625    0.104864
     0.121052    0.146148    0.159999    0.160021    0.161882    0.205744
     0.224902    0.235708    0.247879    0.253626    0.277149    0.314548
     0.335750    0.338661    0.339208    0.350705    0.351423    0.353906
     0.372755    0.515533    0.524493    0.536618    0.567454    0.875271

 Minimum Search - Taking Simple RFO Step
 Searching for Lamda that Minimizes Along All modes
 Value Taken    Lamda =   0.00000000
 Step Taken.  Stepsize is  0.005102

                             Maximum     Tolerance    Cnvgd?
         Gradient           0.000094      0.000300     YES
         Displacement       0.002522      0.001200      NO
         Energy change      0.000000      0.000001     YES


                       Distance Matrix (Angstroms)
             O (  1)   C (  2)   C (  3)   H (  4)   C (  5)   H (  6)
   C (  2)  1.355638
   C (  3)  2.400339  1.349408
   H (  4)  2.695222  2.123932  1.085051
   C (  5)  3.699701  2.417179  1.446623  2.192154
   H (  6)  4.561153  3.372971  2.167847  2.470967  1.085771
   C (  7)  4.221242  2.868465  2.472263  3.428699  1.354959  2.108684
   H (  8)  5.304133  3.951307  3.460064  4.324253  2.136419  2.457527
   C (  9)  3.769869  2.578447  2.908667  3.992211  2.447800  3.430789
   C ( 10)  2.375082  1.493626  2.488369  3.481814  2.857226  3.942299
   H ( 11)  2.629862  2.125785  3.206056  4.120523  3.629704  4.690455
   O ( 12)  4.756889  3.691829  4.129212  5.213047  3.571264  4.464267
   H ( 13)  0.965036  1.915762  2.471588  2.349766  3.904118  4.592084
   H ( 14)  2.630115  2.125776  3.205820  4.120316  3.629133  4.689757
             C (  7)   H (  8)   C (  9)   C ( 10)   H ( 11)   O ( 12)
   H (  8)  1.082934
   C (  9)  1.459487  2.178706
   C ( 10)  2.553486  3.530201  1.535362
   H ( 11)  3.270497  4.167830  2.142152  1.096179
   O ( 12)  2.363765  2.628477  1.220906  2.386605  2.666669
   H ( 13)  4.686308  5.754940  4.486498  3.217609  3.518548  5.557893
   H ( 14)  3.269832  4.166938  2.142310  1.096191  1.740828  2.665621
             H ( 13)
   H ( 14)  3.518718

 Final energy is   -382.78339252034266     


 ******************************
 **  OPTIMIZATION CONVERGED  **
 ******************************

                       Coordinates (Angstroms)
     ATOM                X               Y               Z
      1  O         2.3918835516   -0.9026815445    0.0001163368
      2  C         1.2272419856   -0.2088769216   -0.0000920066
      3  C         1.1260126373    1.1367291142   -0.0001839022
      4  H         2.0103796149    1.7654036225   -0.0000863571
      5  C        -0.1817501093    1.7551740253   -0.0000462743
      6  H        -0.2144679824    2.8404519513    0.0002431258
      7  C        -1.3450742364    1.0604864959   -0.0000916813
      8  H        -2.3087300807    1.5545641844    0.0003268563
      9  C        -1.3441857535   -0.3989998859   -0.0010089211
     10  C         0.0245679499   -1.0945934121   -0.0001573050
     11  H         0.0630879130   -1.7601414633   -0.8703131957
     12  O        -2.3619422591   -1.0733744547    0.0007234377
     13  H         3.1410935456   -0.2944226321    0.0001646859
     14  H         0.0625598295   -1.7595161296    0.8705142549

Z-matrix Print:
$molecule
0 1
C 
C  1 1.349408
H  2 1.085051 1 121.105842
O  1 1.355638 2 125.085493 3 -0.000000 0
H  4 0.965036 1 110.144732 2 -0.001590 0
C  2 1.446623 1 119.611839 3 -179.983142 0
H  6 1.085771 2 117.036380 1 179.978050 0
C  6 1.354959 2 123.846546 1 -0.013554 0
H  8 1.082934 6 122.011402 2 179.980536 0
C  8 1.459487 6 120.808962 2 -0.032929 0
O  10 1.220906 8 123.493825 6 179.897924 0
C  1 1.493626 2 122.067778 3 179.997030 0
H  12 1.096179 1 109.376825 2 122.699628 0
H  12 1.096191 1 109.375409 2 -122.657511 0
$end


 --------------------------------------------------------------

                    Orbital Energies (a.u.)
 --------------------------------------------------------------

 Alpha MOs
 -- Occupied --
-19.190 -19.103 -10.271 -10.261 -10.211 -10.199 -10.190 -10.180
 -1.102  -1.037  -0.859  -0.776  -0.745  -0.642  -0.635  -0.542
 -0.526  -0.498  -0.482  -0.459  -0.429  -0.422  -0.415  -0.394
 -0.376  -0.370  -0.331  -0.255  -0.235
 -- Virtual --
 -0.080  -0.027  -0.003   0.005   0.008   0.024   0.026   0.041
  0.055   0.068   0.072   0.077   0.078   0.088   0.094   0.102
  0.116   0.121   0.122   0.126   0.127   0.129   0.136   0.144
  0.146   0.150   0.171   0.174   0.183   0.189   0.199   0.204
  0.216   0.223   0.233   0.239   0.251   0.258   0.262   0.278
  0.278   0.299   0.305   0.313   0.321   0.330   0.339   0.349
  0.366   0.376   0.399   0.407   0.452   0.475   0.489   0.502
  0.515   0.538   0.540   0.552   0.557   0.567   0.592   0.595
  0.601   0.605   0.648   0.649   0.675   0.690   0.725   0.738
  0.762   0.773   0.802   0.826   0.850   0.862   0.870   0.883
  0.892   0.920   0.921   0.985   0.994   0.995   1.053   1.072
  1.120   1.133   1.169   1.190   1.206   1.233   1.242   1.298
  1.372   1.388   1.390   1.419   1.424   1.449   1.500   1.547
  1.548   1.566   1.593   1.625   1.632   1.658   1.679   1.716
  1.721   1.730   1.750   1.806   1.859   1.869   1.880   1.906
  1.944   1.947   1.982   2.018   2.023   2.038   2.086   2.155
  2.172   2.255   2.298   2.324   2.324   2.417   2.476   2.501
  2.530   2.561   2.582   2.647   2.661   2.684   2.692   2.713
  2.734   2.746   2.780   2.803   2.855   2.903   2.915   2.947
  3.009   3.021   3.034   3.063   3.155   3.178   3.239   3.293
  3.357   3.370   3.443   3.493   3.568   3.629   3.722   3.790
  3.852   3.979   4.057   4.070   4.125   4.213   4.691   4.967
  5.065   5.220   5.420   5.700   5.765  23.609  23.800  23.870
 23.919  24.163  24.183  49.895  50.022
 --------------------------------------------------------------

          Ground-State Mulliken Net Atomic Charges

     Atom                 Charge (a.u.)
  ----------------------------------------
      1 O                    -0.189223
      2 C                    -0.000662
      3 C                     0.018530
      4 H                     0.136543
      5 C                    -0.217668
      6 H                     0.184395
      7 C                     0.146191
      8 H                     0.195207
      9 C                    -0.185951
     10 C                    -0.490492
     11 H                     0.214592
     12 O                    -0.293214
     13 H                     0.267004
     14 H                     0.214749
  ----------------------------------------
  Sum of atomic charges =     0.000000

 -----------------------------------------------------------------
                    Cartesian Multipole Moments
 -----------------------------------------------------------------
    Charge (ESU x 10^10)
                 0.0000
    Dipole Moment (Debye)
         X       4.4568      Y       2.5963      Z      -0.0016
       Tot       5.1579
    Quadrupole Moments (Debye-Ang)
        XX     -49.0736     XY      -2.1003     YY     -45.6529
        XZ       0.0047     YZ       0.0037     ZZ     -48.0099
    Octopole Moments (Debye-Ang^2)
       XXX      58.4114    XXY      22.7677    XYY       2.7685
       YYY       5.2247    XXZ      -0.0037    XYZ      -0.0061
       YYZ       0.0040    XZZ       0.2026    YZZ      -7.7089
       ZZZ       0.0108
    Hexadecapole Moments (Debye-Ang^3)
      XXXX    -650.4301   XXXY     -21.1246   XXYY    -208.6132
      XYYY      -3.9432   YYYY    -389.7616   XXXZ       0.0342
      XXYZ       0.0188   XYYZ       0.0008   YYYZ       0.0204
      XXZZ    -132.1339   XYZZ       1.1573   YYZZ     -81.4453
      XZZZ       0.0078   YZZZ       0.0100   ZZZZ     -58.4095
 -----------------------------------------------------------------
Archival summary:
1\1\pikachu\OPT\ProcedureUnspecified\BasisUnspecified\266\cher\WedDec1411:52:492016WedDec1411:52:492016\0\\#,OPT,ProcedureUnspecified,BasisUnspecified,\\0,1\C\C,1,1.34941\H,2,1.08505,1,121.106\O,1,1.35564,2,125.085,3,-0,0\H,4,0.965036,1,110.145,2,-0.00158962,0\C,2,1.44662,1,119.612,3,-179.983,0\H,6,1.08577,2,117.036,1,179.978,0\C,6,1.35496,2,123.847,1,-0.0135535,0\H,8,1.08293,6,122.011,2,179.981,0\C,8,1.45949,6,120.809,2,-0.0329291,0\O,10,1.22091,8,123.494,6,179.898,0\C,1,1.49363,2,122.068,3,179.997,0\H,12,1.09618,1,109.377,2,122.7,0\H,12,1.09619,1,109.375,2,-122.658,0\\\@

 Total job time:  699.02s(wall), 698.68s(cpu) 
 Wed Dec 14 11:52:49 2016

        *************************************************************
        *                                                           *
        *  Thank you very much for using Q-Chem.  Have a nice day.  *
        *                                                           *
        *************************************************************


 
User input: 2 of 3 
 
pikachu 127.0.1
Q-Chem Developer Version! Running on 127.0.1.*
                  Welcome to Q-Chem
     A Quantum Leap Into The Future Of Chemistry


 Q-Chem 4.4, Q-Chem, Inc., Pleasanton, CA (2016)

 Y. Shao,  Z. Gan,  E. Epifanovsky,  A. T. B. Gilbert,  M. Wormit,  
 J. Kussmann,  A. W. Lange,  A. Behn,  J. Deng,  X. Feng,  D. Ghosh,  
 M. Goldey,  P. R. Horn,  L. D. Jacobson,  I. Kaliman,  F. Rob,  
 R. Z. Khaliullin,  T. Kus,  A. Landau,  J. Liu,  E. I. Proynov,  Y. M. Rhee,  
 R. M. Richard,  M. A. Rohrdanz,  R. P. Steele,  E. J. Sundstrom,  
 H. L. Woodcock III,  P. M. Zimmerman,  D. Zuev,  B. Albrecht,  E. Alguire,  
 B. Austin,  S. A. Baeppler,  G. J. O. Beran,  Y. A. Bernard,  E. Berquist,  
 K. Brandhorst,  K. B. Bravaya,  S. T. Brown,  D. Casanova,  C.-M. Chang,  
 Y. Chen,  S. H. Chien,  K. D. Closser,  M. P. Coons,  D. L. Crittenden,  
 S. Dasgupta,  M. Diedenhofen,  R. A. DiStasio Jr.,  H. Do,  A. D. Dutoi,  
 R. G. Edgar,  P.-T. Fang,  S. Fatehi,  Q. Feng,  L. Fusti-Molnar,  
 A. Ghysels,  A. Golubeva-Zadorozhnaya,  J. Gomes,  A. Gunina,  
 M. W. D. Hanson-Heine,  P. H. P. Harbach,  A. W. Hauser,  J. E. Herr,  
 E. G. Hohenstein,  Z. C. Holden,  K. Hui,  T.-C. Jagau,  H. Ji,  B. Kaduk,  
 K. Khistyaev,  Jaehoon Kim,  Jihan Kim,  R. A. King,  P. Klunzinger,  
 K. Koh,  D. Kosenkov,  T. Kowalczyk,  C. M. Krauter,  A. Kunitsa,  
 K. U. Lao,  A. Laurent,  K. V. Lawler,  J. Lee,  D. Lefrancois,  S. Lehtola,  
 S. V. Levchenko,  C. Y. Lin,  Y.-S. Lin,  F. Liu,  E. Livshits,  
 R. C. Lochan,  A. Luenser,  P. Manohar,  S. F. Manzer,  S.-P. Mao,  Y. Mao,  
 N. Mardirossian,  A. V. Marenich,  L. A. Martinez-Martinez,  S. A. Maurer,  
 N. J. Mayhall,  J.-M. Mewes,  A. F. Morrison,  K. Nanda,  T. S. Nguyen-Beck,  
 C. M. Oana,  R. Olivares-Amaya,  D. P. O'Neill,  J. A. Parkhill,  
 T. M. Perrine,  R. Peverati,  P. A. Pieniazek,  F. Plasser,  A. Prociuk,  
 D. R. Rehn,  E. Rosta,  N. J. Russ,  N. Sergueev,  S. M. Sharada,  
 S. Sharma,  D. W. Small,  A. Sodt,  T. Stauch,  T. Stein,  D. Stuck,  
 Y.-C. Su,  A. J. W. Thom,  T. Tsuchimochi,  L. Vogt,  O. Vydrov,  T. Wang,  
 M. A. Watson,  J. Wenzel,  A. White,  C. F. Williams,  V. Vanovschi,  
 K. Yao,  S. Yeganeh,  S. R. Yost,  Z.-Q. You,  I. Y. Zhang,  X. Zhang,  
 Y. Zhao,  B. R. Brooks,  G. K. L. Chan,  D. M. Chipman,  C. J. Cramer,  
 W. A. Goddard III,  M. S. Gordon,  W. J. Hehre,  A. Klamt,  
 H. F. Schaefer III,  M. W. Schmidt,  C. D. Sherrill,  D. G. Truhlar,  
 A. Warshel,  X. Xu,  A. Aspuru-Guzik,  R. Baer,  A. T. Bell,  N. A. Besley,  
 J.-D. Chai,  A. Dreuw,  B. D. Dunietz,  T. R. Furlani,  S. R. Gwaltney,  
 C.-P. Hsu,  Y. Jung,  J. Kong,  D. S. Lambrecht,  W. Liang,  C. Ochsenfeld,  
 V. A. Rassolov,  L. V. Slipchenko,  J. E. Subotnik,  T. Van Voorhis,  
 J. M. Herbert,  A. I. Krylov,  P. M. W. Gill,  M. Head-Gordon

 Contributors to earlier versions of Q-Chem not listed above: 
 R. D. Adamson,  J. Baker,  E. F. C. Byrd,  A. K. Chakraborty,  C.-L. Cheng,  
 H. Dachsel,  R. J. Doerksen,  G. Hawkins,  A. Heyden,  S. Hirata,  
 G. Kedziora,  F. J. Keil,  C. Kelley,  P. P. Korambath,  W. Kurlancheek,  
 A. M. Lee,  M. S. Lee,  D. Liotard,  I. Lotan,  P. E. Maslen,  N. Nair,  
 D. Neuhauser,  R. Olson,  B. Peters,  J. Ritchie,  N. E. Schultz,  
 N. Shenvi,  A. C. Simmonett,  K. S. Thanthiriwatte,  Q. Wu,  W. Zhang

 Please cite Q-Chem as follows:
 Y. Shao et al., Mol. Phys. 113, 184-215 (2015)
 DOI: 10.1080/00268976.2014.952696

 Q-Chem 4.4.2 for Intel X86 EM64T Linux

 Parts of Q-Chem use Armadillo 5.200.1 (Boston Tea Smuggler).
 http://arma.sourceforge.net/

 Q-Chem begins on Wed Dec 14 11:52:50 2016  


Host: 0

     Scratch files written to /scratch/cher/qchem10424//
The previous job contains 0 fragments, simply inherited here
FILE_GEOM_ORG=        593

Checking the input file for inconsistencies... 	...done.

--------------------------------------------------------------
User input:
--------------------------------------------------------------

$molecule
   read
$end

$rem
   BASIS 6-311++G**
   JOB_TYPE FREQUENCY
   METHOD B3LYP
$end

--------------------------------------------------------------
 ----------------------------------------------------------------
             Standard Nuclear Orientation (Angstroms)
    I     Atom           X                Y                Z
 ----------------------------------------------------------------
    1      O       2.3920539958    -0.9013059404     0.0001815188
    2      C       1.2268266993    -0.2084854877    -0.0000269508
    3      C       1.1244605678     1.1370345486    -0.0000400943
    4      H       2.0082960958     1.7664559726     0.0001283564
    5      C      -0.1838242037     1.7543743811     0.0000875491
    6      H      -0.2174589628     2.8396242586     0.0004422569
    7      C      -1.3465610129     1.0587042826    -0.0000430226
    8      H      -2.3106339449     1.5519676346     0.0003705085
    9      C      -1.3444394632    -0.4007807687    -0.0010496670
   10      C       0.0249013855    -1.0952177217    -0.0001905608
   11      H       0.0640154320    -1.7606796411    -0.8703858237
   12      O      -2.3616259291    -1.0760150417     0.0006041018
   13      H       3.1407498382    -0.2924142877     0.0002945737
   14      H       0.0634231713    -1.7601614852     0.8704416415
 ----------------------------------------------------------------
 Molecular Point Group                 C1    NOp =  1
 Largest Abelian Subgroup              C1    NOp =  1
 Nuclear Repulsion Energy =   344.0310924177 hartrees
 There are       29 alpha and       29 beta electrons
 Requested basis set is 6-311++G(d,p)
 There are 78 shells and 218 basis functions

 Total QAlloc Memory Limit   2000 MB
 Mega-Array Size        61 MB
 MEM_STATIC part        62 MB

                       Distance Matrix (Angstroms)
             O (  1)   C (  2)   C (  3)   H (  4)   C (  5)   H (  6)
   C (  2)  1.355638
   C (  3)  2.400339  1.349408
   H (  4)  2.695222  2.123932  1.085051
   C (  5)  3.699701  2.417179  1.446623  2.192154
   H (  6)  4.561153  3.372971  2.167847  2.470967  1.085771
   C (  7)  4.221242  2.868465  2.472263  3.428699  1.354959  2.108684
   H (  8)  5.304133  3.951307  3.460064  4.324253  2.136419  2.457527
   C (  9)  3.769869  2.578447  2.908667  3.992211  2.447800  3.430789
   C ( 10)  2.375082  1.493626  2.488369  3.481814  2.857226  3.942299
   H ( 11)  2.629862  2.125785  3.206056  4.120523  3.629704  4.690455
   O ( 12)  4.756889  3.691829  4.129212  5.213047  3.571264  4.464267
   H ( 13)  0.965036  1.915762  2.471588  2.349766  3.904118  4.592084
   H ( 14)  2.630115  2.125776  3.205820  4.120316  3.629133  4.689757
             C (  7)   H (  8)   C (  9)   C ( 10)   H ( 11)   O ( 12)
   H (  8)  1.082934
   C (  9)  1.459487  2.178706
   C ( 10)  2.553486  3.530201  1.535362
   H ( 11)  3.270497  4.167830  2.142152  1.096179
   O ( 12)  2.363765  2.628477  1.220906  2.386605  2.666669
   H ( 13)  4.686308  5.754940  4.486498  3.217609  3.518548  5.557893
   H ( 14)  3.269832  4.166938  2.142310  1.096191  1.740828  2.665621
             H ( 13)
   H ( 14)  3.518718

 A cutoff of  1.0D-11 yielded   2860 shell pairs
 There are     22808 function pairs (     24516 Cartesian)

 -------------------------------------------------------
 OpenMP Integral Computing Module                       
 Release: version 1.0, May 2013, Q-Chem Inc. Pittsburgh 
 -------------------------------------------------------
 Integral Job Info:
 Integral job number is                      11
 Integral operator is                         1
 short-range coefficients                     0
 long-range coefficients              100000000
 Omega coefficients                           0
 if combine SR and LR in K                    0
 Integral screening is                        0
 Integral computing path is                   2
 max size of driver memory is            800000
 size of driver memory is                593474
 size of scratch memory is              2260544
 max col of scratch BK array               1296
 max len of scratch array in speh3          155
 max len of scratch index in speh4           18
 max int batch size is                      520
 min int batch size is                       52
 fixed nKL is                                52
 max L of basis functions is                  2
 order of int derivative is                   0
 number of shells is                         78
 number of basis is                         226
 number of cartesian basis is               226
 number of contracted shell pairs          2860
 number of primitive shell pairs           7226
 maxK2 (contraction) of shell pair           36
 max number of K2 of shell pair               1
 max number of CS2 of shell pair            470
 max number of PS2 of shell pair           1092
 mem total for path MDJ                   48186
 -------------------------------------------------------
 Smallest overlap matrix eigenvalue = 1.79E-06

 Q-Chem warning in module /home/taweetham/qchem/stvman/mkSTV.C, line 257:

 Overlap eigenvalue is smaller than square root of threshold

 Guess from superposition of atomic densities
 Warning:  Energy on first SCF cycle will be non-variational
 A restricted hybrid HF-DFT SCF calculation will be
 performed using Pulay DIIS extrapolation
 Exchange:     0.2000 Hartree-Fock + 0.0800 Slater + 0.7200 B88
 Correlation:  0.1900 VWN1RPA + 0.8100 LYP
 Using SG-1 standard quadrature grid
 SCF converges when DIIS error is below 1.0E-08
 ---------------------------------------
  Cycle       Energy         DIIS Error
 ---------------------------------------
    1    -384.4761794513      4.37E-02
    2    -382.6047168006      5.80E-03
    3    -382.3326759756      9.52E-03
    4    -382.7472362563      2.64E-03
    5    -382.7823912176      4.41E-04
    6    -382.7830527699      2.36E-04
    7    -382.7833672277      6.58E-05
    8    -382.7833889871      2.65E-05
    9    -382.7833922352      5.13E-06
   10    -382.7833923927      1.80E-06
   11    -382.7833923989      7.38E-07
   12    -382.7833924280      2.76E-07
   13    -382.7833924221      6.67E-08
   14    -382.7833924229      1.82E-08
   15    -382.7833924259      6.02E-09 Convergence criterion met
 ---------------------------------------
 SCF time:  CPU 171.14 s  wall 171.60 s
 SCF   energy in the final basis set = -382.7833924259
 Total energy in the final basis set = -382.7833924259

 --------------------------------------------------------------

                    Orbital Energies (a.u.)
 --------------------------------------------------------------

 Alpha MOs
 -- Occupied --
-19.190 -19.103 -10.271 -10.261 -10.211 -10.199 -10.190 -10.180
 -1.102  -1.037  -0.859  -0.776  -0.745  -0.642  -0.635  -0.542
 -0.526  -0.498  -0.482  -0.459  -0.429  -0.422  -0.415  -0.394
 -0.376  -0.370  -0.331  -0.255  -0.235
 -- Virtual --
 -0.080  -0.027  -0.003   0.005   0.008   0.024   0.026   0.041
  0.055   0.068   0.072   0.077   0.078   0.088   0.094   0.102
  0.116   0.121   0.122   0.126   0.127   0.129   0.136   0.144
  0.146   0.150   0.171   0.174   0.183   0.189   0.199   0.204
  0.216   0.223   0.233   0.239   0.251   0.258   0.262   0.278
  0.278   0.299   0.305   0.313   0.321   0.330   0.339   0.349
  0.366   0.376   0.399   0.407   0.452   0.475   0.489   0.502
  0.515   0.538   0.540   0.552   0.557   0.567   0.592   0.595
  0.601   0.605   0.648   0.649   0.675   0.690   0.725   0.738
  0.762   0.773   0.802   0.826   0.850   0.862   0.870   0.883
  0.892   0.920   0.921   0.985   0.994   0.995   1.053   1.072
  1.120   1.133   1.169   1.190   1.206   1.233   1.242   1.298
  1.372   1.388   1.390   1.419   1.424   1.449   1.500   1.547
  1.548   1.566   1.593   1.625   1.632   1.658   1.679   1.716
  1.721   1.730   1.750   1.806   1.859   1.869   1.880   1.906
  1.944   1.947   1.982   2.018   2.023   2.038   2.086   2.155
  2.172   2.255   2.298   2.324   2.324   2.417   2.476   2.501
  2.530   2.561   2.582   2.647   2.661   2.684   2.692   2.713
  2.734   2.746   2.780   2.803   2.855   2.903   2.915   2.947
  3.009   3.021   3.034   3.063   3.155   3.178   3.239   3.293
  3.357   3.370   3.443   3.493   3.568   3.629   3.722   3.790
  3.852   3.979   4.057   4.070   4.125   4.213   4.691   4.967
  5.065   5.220   5.420   5.700   5.765  23.609  23.800  23.870
 23.919  24.163  24.183  49.895  50.022
 --------------------------------------------------------------

          Ground-State Mulliken Net Atomic Charges

     Atom                 Charge (a.u.)
  ----------------------------------------
      1 O                    -0.189227
      2 C                    -0.000664
      3 C                     0.018524
      4 H                     0.136545
      5 C                    -0.217673
      6 H                     0.184394
      7 C                     0.146202
      8 H                     0.195207
      9 C                    -0.185968
     10 C                    -0.490471
     11 H                     0.214591
     12 O                    -0.293212
     13 H                     0.267004
     14 H                     0.214749
  ----------------------------------------
  Sum of atomic charges =    -0.000000

 -----------------------------------------------------------------
                    Cartesian Multipole Moments
 -----------------------------------------------------------------
    Charge (ESU x 10^10)
                -0.0000
    Dipole Moment (Debye)
         X       4.4546      Y       2.6000      Z      -0.0012
       Tot       5.1578
    Quadrupole Moments (Debye-Ang)
        XX     -49.0754     XY      -2.1076     YY     -45.6598
        XZ       0.0047     YZ       0.0039     ZZ     -48.0099
    Octopole Moments (Debye-Ang^2)
       XXX      58.4406    XXY      22.8464    XYY       2.8323
       YYY       5.3201    XXZ      -0.0018    XYZ      -0.0049
       YYZ       0.0039    XZZ       0.2375    YZZ      -7.6777
       ZZZ       0.0047
    Hexadecapole Moments (Debye-Ang^3)
      XXXX    -650.4967   XXXY     -21.2235   XXYY    -208.6749
      XYYY      -4.1512   YYYY    -389.7890   XXXZ       0.0255
      XXYZ       0.0140   XYYZ      -0.0041   YYYZ       0.0116
      XXZZ    -132.1360   XYZZ       1.1189   YYZZ     -81.4334
      XZZZ      -0.0044   YZZZ      -0.0021   ZZZZ     -58.4095
 -----------------------------------------------------------------
 Calculating MO derivatives via CPSCF
   1         3          42      0.293526    0.054202
   2         3          42      0.035780    0.006636
   3         3          42      0.002605    0.000543
   4         6          39      0.000178    0.000044
   5        43           2      0.000003    0.000002
   6        45           0      0.000000    0.000000    Roots Converged
 Calculating analytic Hessian of the SCF energy
 Polarizability Matrix (a.u.)
            1           2           3
    1-102.4672572  -2.8047402   0.0014870
    2  -2.8047402 -86.8163191  -0.0001785
    3   0.0014870  -0.0001785 -46.0117450

 Direct stationary perturbation theory relativistic correction:

 rels  =       0.112608441603
 relv  =      -0.530427351525
 rel2e =       0.230068004071
 E_rel =      -0.187750905851

 Hessian of the SCF Energy
            1           2           3           4           5           6
    1   0.6140517   0.1075181   0.0000932  -0.2502309   0.1063226  -0.0000335
    2   0.1075181   0.4288122   0.0000125   0.0636221  -0.1673097   0.0000109
    3   0.0000932   0.0000125   0.0317724  -0.0000355   0.0000219  -0.0444914
    4  -0.2502309   0.0636221  -0.0000355   0.5970127  -0.0212100   0.0000544
    5   0.1063226  -0.1673097   0.0000219  -0.0212100   0.7962393  -0.0000092
    6  -0.0000335   0.0000109  -0.0444914   0.0000544  -0.0000092   0.1739097
    7  -0.0196139   0.0575314  -0.0000082  -0.1126084  -0.0176019  -0.0000072
    8   0.0301024  -0.0319537   0.0000018   0.0053270  -0.4420547   0.0000055
    9  -0.0000070   0.0000075   0.0148946  -0.0000032   0.0000012  -0.0603924
   10   0.0034376   0.0000213   0.0000015   0.0013554   0.0044650  -0.0000008
   11  -0.0008256   0.0029205   0.0000006  -0.0292912  -0.0147936  -0.0000063
   12   0.0000032  -0.0000002  -0.0058281  -0.0000035  -0.0000013   0.0037106
   13   0.0122171  -0.0142400   0.0000043  -0.0103564   0.0587641   0.0000039
   14  -0.0025110  -0.0029670   0.0000039   0.0375499  -0.0234484  -0.0000050
   15  -0.0000028   0.0000034   0.0105889   0.0000018  -0.0000036  -0.0018254
   16  -0.0002983   0.0018551  -0.0000013  -0.0052449   0.0013302   0.0000005
   17   0.0003794  -0.0008652   0.0000015   0.0022559   0.0009172  -0.0000028
   18  -0.0000012  -0.0000001  -0.0008636   0.0000025  -0.0000048   0.0034524
   19  -0.0048970   0.0048705   0.0000013   0.0024624  -0.0188458  -0.0000021
   20  -0.0055370   0.0070985  -0.0000032   0.0029382  -0.0261033   0.0000025
   21  -0.0000020   0.0000036  -0.0001515   0.0000003  -0.0000097   0.0023089
   22   0.0000094   0.0001794  -0.0000004   0.0004493  -0.0001133   0.0000002
   23  -0.0003190   0.0007269   0.0000013  -0.0009385  -0.0016664  -0.0000009
   24  -0.0000002   0.0000004  -0.0012667  -0.0000012  -0.0000009   0.0003329
   25   0.0015249   0.0015055   0.0000005  -0.0252448  -0.0070250  -0.0000079
   26   0.0042343  -0.0156877  -0.0000001  -0.0168170   0.0496817  -0.0000157
   27   0.0000019   0.0000001   0.0018826  -0.0000028  -0.0000086  -0.0063139
   28  -0.0456812  -0.0178724  -0.0000091  -0.1595521  -0.0534942  -0.0000166
   29   0.0138569   0.0165832  -0.0000024  -0.0627225  -0.1396424   0.0000098
   30  -0.0000168  -0.0000092   0.0012562  -0.0000091   0.0000201  -0.0764352
   31   0.0008562   0.0001693   0.0009113   0.0011880  -0.0165719  -0.0234184
   32   0.0020983   0.0010146   0.0002491  -0.0022629  -0.0173165  -0.0162183
   33  -0.0001143   0.0000299   0.0005074  -0.0005843   0.0004877   0.0015465
   34  -0.0068765  -0.0010769  -0.0000027  -0.0019156   0.0064716   0.0000047
   35  -0.0045567   0.0054070  -0.0000014   0.0038456  -0.0136995   0.0000011
   36   0.0000077  -0.0000000   0.0000094  -0.0000012  -0.0000026   0.0029221
   37  -0.3053523  -0.2042508  -0.0000443  -0.0384858  -0.0259459  -0.0000059
   38  -0.2528606  -0.2447910  -0.0000382   0.0199904   0.0165027   0.0000027
   39  -0.0000423  -0.0000290  -0.0088160  -0.0000057  -0.0000044  -0.0002843
   40   0.0008529   0.0001675  -0.0009108   0.0011702  -0.0165458   0.0234288
   41   0.0020978   0.0010114  -0.0002473  -0.0022866  -0.0173060   0.0162257
   42   0.0001140  -0.0000298   0.0005057   0.0005874  -0.0004857   0.0015594
            7           8           9          10          11          12
    1  -0.0196139   0.0301024  -0.0000070   0.0034376  -0.0008256   0.0000032
    2   0.0575314  -0.0319537   0.0000075   0.0000213   0.0029205  -0.0000002
    3  -0.0000082   0.0000018   0.0148946   0.0000015   0.0000006  -0.0058281
    4  -0.1126084   0.0053270  -0.0000032   0.0013554  -0.0292912  -0.0000035
    5  -0.0176019  -0.4420547   0.0000012   0.0044650  -0.0147936  -0.0000013
    6  -0.0000072   0.0000055  -0.0603924  -0.0000008  -0.0000063   0.0037106
    7   0.6439759   0.0398149   0.0000351  -0.2365376  -0.1305252  -0.0000404
    8   0.0398149   0.7712135   0.0000451  -0.1310256  -0.1518136  -0.0000313
    9   0.0000351   0.0000451   0.1021199  -0.0000342  -0.0000271  -0.0286943
   10  -0.2365376  -0.1310256  -0.0000342   0.2516063   0.1407529   0.0000379
   11  -0.1305252  -0.1518136  -0.0000271   0.1407529   0.1586775   0.0000301
   12  -0.0000404  -0.0000313  -0.0286943   0.0000379   0.0000301   0.0204404
   13  -0.2327420   0.0289122  -0.0000098  -0.0187915   0.0136845  -0.0000001
   14   0.0733801  -0.1362567  -0.0000286  -0.0179256   0.0111828   0.0000011
   15   0.0000268  -0.0000249  -0.0521322  -0.0000051   0.0000032  -0.0005344
   16   0.0017719   0.0282232   0.0000109   0.0009935  -0.0005057   0.0000002
   17  -0.0018421  -0.0093820  -0.0000063   0.0002138   0.0007662   0.0000013
   18  -0.0000087  -0.0000011   0.0048136  -0.0000000   0.0000006  -0.0011890
   19  -0.0483340   0.0073357   0.0000075  -0.0024380   0.0024559   0.0000022
   20  -0.0029997   0.0403766   0.0000241   0.0038968  -0.0011742   0.0000010
   21   0.0000005   0.0000166   0.0061634   0.0000014  -0.0000009   0.0025223
   22  -0.0008104  -0.0038303   0.0000017  -0.0008743   0.0005725   0.0000001
   23  -0.0025842  -0.0008682  -0.0000077  -0.0008412   0.0004008  -0.0000007
   24  -0.0000007  -0.0000032   0.0089846  -0.0000003   0.0000000   0.0005877
   25   0.0019221   0.0061564  -0.0000039   0.0001348   0.0011432  -0.0000003
   26   0.0111503  -0.0274499  -0.0000110   0.0010294  -0.0007945  -0.0000004
   27  -0.0000114   0.0000093  -0.0058480  -0.0000002   0.0000004  -0.0002759
   28   0.0067876  -0.0076735  -0.0000018   0.0011901   0.0025399   0.0000008
   29  -0.0206509  -0.0238235  -0.0000034   0.0012349  -0.0032675   0.0000013
   30   0.0000049  -0.0000060   0.0120194  -0.0000007  -0.0000009   0.0094138
   31  -0.0024314  -0.0022274   0.0007008   0.0000383  -0.0006564   0.0015027
   32  -0.0030252   0.0003601   0.0009118  -0.0000155  -0.0006739   0.0010404
   33  -0.0001499   0.0008019  -0.0002824   0.0000150   0.0001542  -0.0002666
   34  -0.0048773   0.0041283   0.0000068  -0.0002034  -0.0002355   0.0000001
   35  -0.0042573   0.0111044   0.0000060  -0.0005301   0.0004175   0.0000005
   36   0.0000090  -0.0000085   0.0005449   0.0000005   0.0000001  -0.0001526
   37   0.0059267  -0.0030140   0.0000005   0.0000503   0.0015464   0.0000001
   38   0.0046350   0.0001863   0.0000010  -0.0012607  -0.0011747  -0.0000005
   39   0.0000005  -0.0000001  -0.0019093  -0.0000001   0.0000004   0.0005339
   40  -0.0024282  -0.0022288  -0.0007035   0.0000386  -0.0006556  -0.0015031
   41  -0.0030255   0.0003612  -0.0009125  -0.0000154  -0.0006734  -0.0010414
   42   0.0001495  -0.0008052  -0.0002818  -0.0000149  -0.0001541  -0.0002678
           13          14          15          16          17          18
    1   0.0122171  -0.0025110  -0.0000028  -0.0002983   0.0003794  -0.0000012
    2  -0.0142400  -0.0029670   0.0000034   0.0018551  -0.0008652  -0.0000001
    3   0.0000043   0.0000039   0.0105889  -0.0000013   0.0000015  -0.0008636
    4  -0.0103564   0.0375499   0.0000018  -0.0052449   0.0022559   0.0000025
    5   0.0587641  -0.0234484  -0.0000036   0.0013302   0.0009172  -0.0000048
    6   0.0000039  -0.0000050  -0.0018254   0.0000005  -0.0000028   0.0034524
    7  -0.2327420   0.0733801   0.0000268   0.0017719  -0.0018421  -0.0000087
    8   0.0289122  -0.1362567  -0.0000249   0.0282232  -0.0093820  -0.0000011
    9  -0.0000098  -0.0000286  -0.0521322   0.0000109  -0.0000063   0.0048136
   10  -0.0187915  -0.0179256  -0.0000051   0.0009935   0.0002138  -0.0000000
   11   0.0136845   0.0111828   0.0000032  -0.0005057   0.0007662   0.0000006
   12  -0.0000001   0.0000011  -0.0005344   0.0000002   0.0000013  -0.0011890
   13   0.6818252   0.0809706   0.0000201  -0.0586689   0.0093348   0.0000171
   14   0.0809706   0.7126389   0.0001928   0.0101266  -0.3326277  -0.0000933
   15   0.0000201   0.0001928   0.1404703   0.0000131  -0.0000987  -0.0436031
   16  -0.0586689   0.0101266   0.0000131   0.0599598  -0.0093276  -0.0000035
   17   0.0093348  -0.3326277  -0.0000987  -0.0093276   0.3527908   0.0001156
   18   0.0000171  -0.0000933  -0.0436031  -0.0000035   0.0001156   0.0256892
   19  -0.3622957  -0.1608500  -0.0000417   0.0051835   0.0022645  -0.0000002
   20  -0.1218328  -0.2156626  -0.0000749  -0.0293033  -0.0135219  -0.0000211
   21  -0.0000167  -0.0000849  -0.0537405  -0.0000233  -0.0000134   0.0096459
   22  -0.0187117   0.0135058   0.0000068   0.0007264  -0.0001927  -0.0000016
   23  -0.0177707   0.0108800   0.0000062   0.0003160   0.0010952   0.0000059
   24  -0.0000078   0.0000004   0.0024283  -0.0000010   0.0000014  -0.0063222
   25   0.0017745  -0.0390425  -0.0000226  -0.0045482  -0.0026043   0.0000017
   26  -0.0501064  -0.0143932   0.0000030  -0.0003018   0.0017945   0.0000090
   27   0.0000318   0.0000139   0.0005960   0.0000003  -0.0000011   0.0133338
   28  -0.0026711   0.0013050   0.0000007   0.0000604   0.0001962   0.0000013
   29  -0.0059990  -0.0003538   0.0000007  -0.0004023   0.0005056  -0.0000005
   30  -0.0000146   0.0000023  -0.0054348   0.0000015   0.0000007  -0.0017086
   31  -0.0019563   0.0003686  -0.0005610   0.0000469  -0.0000218   0.0003925
   32  -0.0002255   0.0003809  -0.0006900   0.0000125  -0.0000195  -0.0004003
   33   0.0000418   0.0002896   0.0003162  -0.0000089   0.0000009  -0.0000156
   34   0.0147484   0.0026864   0.0000000  -0.0002878  -0.0004599  -0.0000086
   35   0.0196820  -0.0090900  -0.0000075  -0.0020273  -0.0014199  -0.0000103
   36  -0.0000260  -0.0000040   0.0036004   0.0000024   0.0000020  -0.0033085
   37  -0.0024125   0.0000649   0.0000006   0.0002585  -0.0001749   0.0000000
   38  -0.0009506  -0.0006616  -0.0000005  -0.0000076  -0.0000130   0.0000002
   39  -0.0000001   0.0000001  -0.0010457   0.0000003  -0.0000001   0.0000917
   40  -0.0019591   0.0003708   0.0005634   0.0000473  -0.0000213  -0.0003915
   41  -0.0002233   0.0003786   0.0006906   0.0000120  -0.0000201   0.0004002
   42  -0.0000439  -0.0002881   0.0003160   0.0000088  -0.0000010  -0.0000160
           19          20          21          22          23          24
    1  -0.0048970  -0.0055370  -0.0000020   0.0000094  -0.0003190  -0.0000002
    2   0.0048705   0.0070985   0.0000036   0.0001794   0.0007269   0.0000004
    3   0.0000013  -0.0000032  -0.0001515  -0.0000004   0.0000013  -0.0012667
    4   0.0024624   0.0029382   0.0000003   0.0004493  -0.0009385  -0.0000012
    5  -0.0188458  -0.0261033  -0.0000097  -0.0001133  -0.0016664  -0.0000009
    6  -0.0000021   0.0000025   0.0023089   0.0000002  -0.0000009   0.0003329
    7  -0.0483340  -0.0029997   0.0000005  -0.0008104  -0.0025842  -0.0000007
    8   0.0073357   0.0403766   0.0000166  -0.0038303  -0.0008682  -0.0000032
    9   0.0000075   0.0000241   0.0061634   0.0000017  -0.0000077   0.0089846
   10  -0.0024380   0.0038968   0.0000014  -0.0008743  -0.0008412  -0.0000003
   11   0.0024559  -0.0011742  -0.0000009   0.0005725   0.0004008   0.0000000
   12   0.0000022   0.0000010   0.0025223   0.0000001  -0.0000007   0.0005877
   13  -0.3622957  -0.1218328  -0.0000167  -0.0187117  -0.0177707  -0.0000078
   14  -0.1608500  -0.2156626  -0.0000849   0.0135058   0.0108800   0.0000004
   15  -0.0000417  -0.0000749  -0.0537405   0.0000068   0.0000062   0.0024283
   16   0.0051835  -0.0293033  -0.0000233   0.0007264   0.0003160  -0.0000010
   17   0.0022645  -0.0135219  -0.0000134  -0.0001927   0.0010952   0.0000014
   18  -0.0000002  -0.0000211   0.0096459  -0.0000016   0.0000059  -0.0063222
   19   0.8079946   0.0316548  -0.0000979  -0.2795114   0.1182100   0.0000957
   20   0.0316548   0.5930871   0.0002260   0.1179166  -0.1168649  -0.0000541
   21  -0.0000979   0.0002260   0.1028451   0.0001004  -0.0000729  -0.0309780
   22  -0.2795114   0.1179166   0.0001004   0.2955501  -0.1250407  -0.0001053
   23   0.1182100  -0.1168649  -0.0000729  -0.1250407   0.1183417   0.0000761
   24   0.0000957  -0.0000541  -0.0309780  -0.0001053   0.0000761   0.0230784
   25  -0.1049756   0.0389014   0.0000165   0.0009469   0.0313782   0.0000253
   26   0.0465683  -0.2050977  -0.0001678  -0.0029917  -0.0102531  -0.0000146
   27  -0.0000265  -0.0001159  -0.0776375  -0.0000019  -0.0000064   0.0028482
   28   0.0005428   0.0059539  -0.0000145   0.0006097  -0.0013643  -0.0000006
   29   0.0258262  -0.0094122   0.0000238  -0.0005723  -0.0043609  -0.0000034
   30   0.0000190  -0.0000215   0.0167537   0.0000031  -0.0000044   0.0025766
   31  -0.0021881   0.0021239  -0.0028036   0.0000124   0.0008120   0.0000720
   32   0.0024406   0.0001605   0.0023680   0.0000302  -0.0005587  -0.0002069
   33  -0.0000328   0.0005948  -0.0008996  -0.0000226   0.0000731   0.0000353
   34  -0.0105336  -0.0472537   0.0000406   0.0015446  -0.0028538  -0.0000052
   35  -0.0642586  -0.0536607   0.0000783   0.0006267   0.0036685  -0.0000015
   36   0.0000427   0.0000345   0.0237965  -0.0000028   0.0000030  -0.0023770
   37   0.0011684   0.0014236   0.0000012   0.0000460   0.0001846   0.0000002
   38  -0.0001057   0.0006075  -0.0000001  -0.0001200   0.0000180   0.0000002
   39   0.0000009   0.0000000   0.0002678   0.0000000   0.0000001   0.0000368
   40  -0.0021788   0.0021175   0.0027970   0.0000130   0.0008116  -0.0000709
   41   0.0024338   0.0001672  -0.0023666   0.0000300  -0.0005587   0.0002060
   42   0.0000318  -0.0005924  -0.0008965   0.0000224  -0.0000726   0.0000353
           25          26          27          28          29          30
    1   0.0015249   0.0042343   0.0000019  -0.0456812   0.0138569  -0.0000168
    2   0.0015055  -0.0156877   0.0000001  -0.0178724   0.0165832  -0.0000092
    3   0.0000005  -0.0000001   0.0018826  -0.0000091  -0.0000024   0.0012562
    4  -0.0252448  -0.0168170  -0.0000028  -0.1595521  -0.0627225  -0.0000091
    5  -0.0070250   0.0496817  -0.0000086  -0.0534942  -0.1396424   0.0000201
    6  -0.0000079  -0.0000157  -0.0063139  -0.0000166   0.0000098  -0.0764352
    7   0.0019221   0.0111503  -0.0000114   0.0067876  -0.0206509   0.0000049
    8   0.0061564  -0.0274499   0.0000093  -0.0076735  -0.0238235  -0.0000060
    9  -0.0000039  -0.0000110  -0.0058480  -0.0000018  -0.0000034   0.0120194
   10   0.0001348   0.0010294  -0.0000002   0.0011901   0.0012349  -0.0000007
   11   0.0011432  -0.0007945   0.0000004   0.0025399  -0.0032675  -0.0000009
   12  -0.0000003  -0.0000004  -0.0002759   0.0000008   0.0000013   0.0094138
   13   0.0017745  -0.0501064   0.0000318  -0.0026711  -0.0059990  -0.0000146
   14  -0.0390425  -0.0143932   0.0000139   0.0013050  -0.0003538   0.0000023
   15  -0.0000226   0.0000030   0.0005960   0.0000007   0.0000007  -0.0054348
   16  -0.0045482  -0.0003018   0.0000003   0.0000604  -0.0004023   0.0000015
   17  -0.0026043   0.0017945  -0.0000011   0.0001962   0.0005056   0.0000007
   18   0.0000017   0.0000090   0.0133338   0.0000013  -0.0000005  -0.0017086
   19  -0.1049756   0.0465683  -0.0000265   0.0005428   0.0258262   0.0000190
   20   0.0389014  -0.2050977  -0.0001159   0.0059539  -0.0094122  -0.0000215
   21   0.0000165  -0.0001678  -0.0776375  -0.0000145   0.0000238   0.0167537
   22   0.0009469  -0.0029917  -0.0000019   0.0006097  -0.0005723   0.0000031
   23   0.0313782  -0.0102531  -0.0000064  -0.0013643  -0.0043609  -0.0000044
   24   0.0000253  -0.0000146   0.0028482  -0.0000006  -0.0000034   0.0025766
   25   0.7410765   0.1913526  -0.0005602  -0.1169739   0.0327010  -0.0000926
   26   0.1913526   0.6373082  -0.0002713   0.0426399  -0.1213666   0.0000500
   27  -0.0005602  -0.0002713   0.2121433  -0.0000296  -0.0000085  -0.0751102
   28  -0.1169739   0.0426399  -0.0000296   0.4717093   0.0174562  -0.0000719
   29   0.0327010  -0.1213666  -0.0000085   0.0174562   0.5239464  -0.0000045
   30  -0.0000926   0.0000500  -0.0751102  -0.0000719  -0.0000045   0.5092246
   31  -0.0015483   0.0157511   0.0238305  -0.0450395   0.0051315   0.0106619
   32   0.0033892  -0.0125777  -0.0117369   0.0049693  -0.1307210  -0.1315295
   33  -0.0009231   0.0009885   0.0005582   0.0082573  -0.1275532  -0.2041953
   34  -0.4936870  -0.2537981   0.0005917  -0.0618179  -0.0174710   0.0000558
   35  -0.2625215  -0.2683972   0.0003900  -0.0018326   0.0227156   0.0000114
   36   0.0006329   0.0004124  -0.0674210   0.0000339   0.0000242   0.0128612
   37   0.0011549  -0.0044413  -0.0000005  -0.0041405   0.0066098  -0.0000043
   38   0.0012758  -0.0001986   0.0000003   0.0023171  -0.0002525   0.0000000
   39  -0.0000006  -0.0000005   0.0007076  -0.0000016  -0.0000013   0.0031524
   40  -0.0015564   0.0157302  -0.0238232  -0.0450234   0.0050018  -0.0105362
   41   0.0033896  -0.0125684   0.0117347   0.0048596  -0.1305506   0.1314915
   42   0.0009341  -0.0009816   0.0005369  -0.0081482   0.1275175  -0.2043736
           31          32          33          34          35          36
    1   0.0008562   0.0020983  -0.0001143  -0.0068765  -0.0045567   0.0000077
    2   0.0001693   0.0010146   0.0000299  -0.0010769   0.0054070  -0.0000000
    3   0.0009113   0.0002491   0.0005074  -0.0000027  -0.0000014   0.0000094
    4   0.0011880  -0.0022629  -0.0005843  -0.0019156   0.0038456  -0.0000012
    5  -0.0165719  -0.0173165   0.0004877   0.0064716  -0.0136995  -0.0000026
    6  -0.0234184  -0.0162183   0.0015465   0.0000047   0.0000011   0.0029221
    7  -0.0024314  -0.0030252  -0.0001499  -0.0048773  -0.0042573   0.0000090
    8  -0.0022274   0.0003601   0.0008019   0.0041283   0.0111044  -0.0000085
    9   0.0007008   0.0009118  -0.0002824   0.0000068   0.0000060   0.0005449
   10   0.0000383  -0.0000155   0.0000150  -0.0002034  -0.0005301   0.0000005
   11  -0.0006564  -0.0006739   0.0001542  -0.0002355   0.0004175   0.0000001
   12   0.0015027   0.0010404  -0.0002666   0.0000001   0.0000005  -0.0001526
   13  -0.0019563  -0.0002255   0.0000418   0.0147484   0.0196820  -0.0000260
   14   0.0003686   0.0003809   0.0002896   0.0026864  -0.0090900  -0.0000040
   15  -0.0005610  -0.0006900   0.0003162   0.0000000  -0.0000075   0.0036004
   16   0.0000469   0.0000125  -0.0000089  -0.0002878  -0.0020273   0.0000024
   17  -0.0000218  -0.0000195   0.0000009  -0.0004599  -0.0014199   0.0000020
   18   0.0003925  -0.0004003  -0.0000156  -0.0000086  -0.0000103  -0.0033085
   19  -0.0021881   0.0024406  -0.0000328  -0.0105336  -0.0642586   0.0000427
   20   0.0021239   0.0001605   0.0005948  -0.0472537  -0.0536607   0.0000345
   21  -0.0028036   0.0023680  -0.0008996   0.0000406   0.0000783   0.0237965
   22   0.0000124   0.0000302  -0.0000226   0.0015446   0.0006267  -0.0000028
   23   0.0008120  -0.0005587   0.0000731  -0.0028538   0.0036685   0.0000030
   24   0.0000720  -0.0002069   0.0000353  -0.0000052  -0.0000015  -0.0023770
   25  -0.0015483   0.0033892  -0.0009231  -0.4936870  -0.2625215   0.0006329
   26   0.0157511  -0.0125777   0.0009885  -0.2537981  -0.2683972   0.0004124
   27   0.0238305  -0.0117369   0.0005582   0.0005917   0.0003900  -0.0674210
   28  -0.0450395   0.0049693   0.0082573  -0.0618179  -0.0018326   0.0000339
   29   0.0051315  -0.1307210  -0.1275532  -0.0174710   0.0227156   0.0000242
   30   0.0106619  -0.1315295  -0.2041953   0.0000558   0.0000114   0.0128612
   31   0.0494005  -0.0037932  -0.0079819   0.0008534  -0.0004952  -0.0028097
   32  -0.0037932   0.1473386   0.1388105  -0.0028222   0.0013557   0.0012738
   33  -0.0079819   0.1388105   0.2240532   0.0005411   0.0008097   0.0012738
   34   0.0008534  -0.0028222   0.0005411   0.5630931   0.3156333  -0.0006894
   35  -0.0004952   0.0013557   0.0008097   0.3156333   0.3001936  -0.0004632
   36  -0.0028097   0.0012738   0.0012738  -0.0006894  -0.0004632   0.0270292
   37   0.0003306  -0.0000458  -0.0001948  -0.0009012   0.0011746   0.0000009
   38   0.0001438  -0.0001518   0.0001377  -0.0001163   0.0000487   0.0000001
   39   0.0006394   0.0005294   0.0001250  -0.0000010  -0.0000000  -0.0000591
   40   0.0004373  -0.0007497   0.0011576   0.0008608  -0.0004830   0.0027990
   41  -0.0007342   0.0114089  -0.0156253  -0.0028321   0.0013564  -0.0012717
   42  -0.0011364   0.0155989  -0.0227560  -0.0005340  -0.0008133   0.0012807
           37          38          39          40          41          42
    1  -0.3053523  -0.2528606  -0.0000423   0.0008529   0.0020978   0.0001140
    2  -0.2042508  -0.2447910  -0.0000290   0.0001675   0.0010114  -0.0000298
    3  -0.0000443  -0.0000382  -0.0088160  -0.0009108  -0.0002473   0.0005057
    4  -0.0384858   0.0199904  -0.0000057   0.0011702  -0.0022866   0.0005874
    5  -0.0259459   0.0165027  -0.0000044  -0.0165458  -0.0173060  -0.0004857
    6  -0.0000059   0.0000027  -0.0002843   0.0234288   0.0162257   0.0015594
    7   0.0059267   0.0046350   0.0000005  -0.0024282  -0.0030255   0.0001495
    8  -0.0030140   0.0001863  -0.0000001  -0.0022288   0.0003612  -0.0008052
    9   0.0000005   0.0000010  -0.0019093  -0.0007035  -0.0009125  -0.0002818
   10   0.0000503  -0.0012607  -0.0000001   0.0000386  -0.0000154  -0.0000149
   11   0.0015464  -0.0011747   0.0000004  -0.0006556  -0.0006734  -0.0001541
   12   0.0000001  -0.0000005   0.0005339  -0.0015031  -0.0010414  -0.0002678
   13  -0.0024125  -0.0009506  -0.0000001  -0.0019591  -0.0002233  -0.0000439
   14   0.0000649  -0.0006616   0.0000001   0.0003708   0.0003786  -0.0002881
   15   0.0000006  -0.0000005  -0.0010457   0.0005634   0.0006906   0.0003160
   16   0.0002585  -0.0000076   0.0000003   0.0000473   0.0000120   0.0000088
   17  -0.0001749  -0.0000130  -0.0000001  -0.0000213  -0.0000201  -0.0000010
   18   0.0000000   0.0000002   0.0000917  -0.0003915   0.0004002  -0.0000160
   19   0.0011684  -0.0001057   0.0000009  -0.0021788   0.0024338   0.0000318
   20   0.0014236   0.0006075   0.0000000   0.0021175   0.0001672  -0.0005924
   21   0.0000012  -0.0000001   0.0002678   0.0027970  -0.0023666  -0.0008965
   22   0.0000460  -0.0001200   0.0000000   0.0000130   0.0000300   0.0000224
   23   0.0001846   0.0000180   0.0000001   0.0008116  -0.0005587  -0.0000726
   24   0.0000002   0.0000002   0.0000368  -0.0000709   0.0002060   0.0000353
   25   0.0011549   0.0012758  -0.0000006  -0.0015564   0.0033896   0.0009341
   26  -0.0044413  -0.0001986  -0.0000005   0.0157302  -0.0125684  -0.0009816
   27  -0.0000005   0.0000003   0.0007076  -0.0238232   0.0117347   0.0005369
   28  -0.0041405   0.0023171  -0.0000016  -0.0450234   0.0048596  -0.0081482
   29   0.0066098  -0.0002525  -0.0000013   0.0050018  -0.1305506   0.1275175
   30  -0.0000043   0.0000000   0.0031524  -0.0105362   0.1314915  -0.2043736
   31   0.0003306   0.0001438   0.0006394   0.0004373  -0.0007342  -0.0011364
   32  -0.0000458  -0.0001518   0.0005294  -0.0007497   0.0114089   0.0155989
   33  -0.0001948   0.0001377   0.0001250   0.0011576  -0.0156253  -0.0227560
   34  -0.0009012  -0.0001163  -0.0000010   0.0008608  -0.0028321  -0.0005340
   35   0.0011746   0.0000487  -0.0000000  -0.0004830   0.0013564  -0.0008133
   36   0.0000009   0.0000001  -0.0000591   0.0027990  -0.0012717   0.0012807
   37   0.3420272   0.2269154   0.0000510   0.0003296  -0.0000466   0.0001952
   38   0.2269154   0.2300323   0.0000341   0.0001438  -0.0001524  -0.0001373
   39   0.0000510   0.0000341   0.0070745  -0.0006408  -0.0005287   0.0001247
   40   0.0003296   0.0001438  -0.0006408   0.0493961  -0.0036590   0.0078342
   41  -0.0000466  -0.0001524  -0.0005287  -0.0036590   0.1471459  -0.1387553
   42   0.0001952  -0.0001373   0.0001247   0.0078342  -0.1387553   0.2242331
 Gradient time:  CPU 2507.46 s  wall 2510.52 s
 **********************************************************************
 **                                                                  **
 **                       VIBRATIONAL ANALYSIS                       **
 **                       --------------------                       **
 **                                                                  **
 **        VIBRATIONAL FREQUENCIES (CM**-1) AND NORMAL MODES         **
 **     FORCE CONSTANTS (mDYN/ANGSTROM) AND REDUCED MASSES (AMU)     **
 **                  INFRARED INTENSITIES (KM/MOL)                   **
 **                                                                  **
 **********************************************************************


 Mode:                 1                      2                      3
 Frequency:        56.87                 184.39                 344.54
 Force Cnst:      0.0049                 0.0853                 0.4575
 Red. Mass:       2.5606                 4.2563                 6.5415
 IR Active:          YES                    YES                    YES
 IR Intens:        4.372                  0.849                  5.465
 Raman Active:       YES                    YES                    YES
               X      Y      Z        X      Y      Z        X      Y      Z
 O          0.000  0.000 -0.100    0.000  0.000 -0.223    0.294  0.290  0.000
 C          0.000 -0.000  0.002   -0.000 -0.000  0.081    0.018 -0.147  0.000
 C          0.000  0.000 -0.058   -0.000 -0.000  0.310   -0.056 -0.163 -0.000
 H          0.000  0.000 -0.188   -0.000 -0.000  0.413   -0.029 -0.195 -0.000
 C          0.000 -0.000  0.033   -0.000 -0.000  0.029    0.025 -0.083  0.000
 H          0.000 -0.000  0.018   -0.000 -0.000  0.008    0.081 -0.083  0.000
 C          0.000 -0.000  0.092   -0.000  0.000 -0.309    0.029 -0.050  0.000
 H          0.000  0.000  0.091   -0.000  0.000 -0.590    0.029 -0.051  0.000
 C          0.000  0.000  0.011    0.000 -0.000 -0.054   -0.061 -0.033 -0.000
 C         -0.000  0.000  0.250   -0.000 -0.000  0.099   -0.021 -0.219 -0.000
 H          0.022 -0.347  0.522    0.055 -0.131  0.204   -0.072 -0.211 -0.009
 O         -0.000 -0.000 -0.196    0.000  0.000  0.108   -0.240  0.237 -0.000
 H          0.000  0.000 -0.213    0.000  0.000 -0.291   -0.013  0.666 -0.001
 H         -0.023  0.347  0.522   -0.055  0.131  0.204   -0.073 -0.212  0.008
 TransDip   0.000  0.000  0.067   -0.000 -0.000 -0.030   -0.072 -0.022 -0.000

 Mode:                 4                      5                      6
 Frequency:       362.64                 441.44                 485.49
 Force Cnst:      0.1649                 0.1555                 0.9202
 Red. Mass:       2.1277                 1.3546                 6.6264
 IR Active:          YES                    YES                    YES
 IR Intens:       18.804                 64.794                 26.455
 Raman Active:       YES                    YES                    YES
               X      Y      Z        X      Y      Z        X      Y      Z
 O         -0.000 -0.000 -0.059    0.000  0.000 -0.059    0.127 -0.001  0.002
 C         -0.000  0.000  0.159    0.000 -0.000 -0.066   -0.036 -0.228 -0.004
 C          0.000  0.000  0.080    0.000 -0.000  0.085   -0.214 -0.245  0.003
 H          0.000  0.000 -0.022    0.000 -0.000  0.155   -0.181 -0.284  0.011
 C          0.000  0.000 -0.158    0.000 -0.000 -0.086   -0.092  0.078 -0.002
 H          0.000  0.000 -0.538    0.000  0.000 -0.313    0.228  0.089 -0.006
 C          0.000 -0.000  0.092    0.000  0.000  0.064   -0.189  0.273  0.002
 H          0.000  0.000 -0.083    0.000  0.000 -0.059   -0.206  0.237  0.001
 C         -0.000 -0.000  0.142   -0.000  0.000  0.055    0.080  0.231  0.000
 C          0.000  0.000  0.021   -0.000  0.000 -0.019   -0.064 -0.028 -0.002
 H         -0.017  0.364 -0.265   -0.071 -0.122  0.074   -0.326 -0.041 -0.002
 O         -0.000 -0.000 -0.092   -0.000 -0.000 -0.016    0.314 -0.072  0.000
 H          0.000 -0.000 -0.446   -0.000  0.000  0.891   -0.045  0.212 -0.015
 H          0.017 -0.365 -0.265    0.071  0.122  0.074   -0.322 -0.026  0.009
 TransDip   0.000  0.000 -0.139    0.000  0.000  0.258   -0.157  0.049 -0.002

 Mode:                 7                      8                      9
 Frequency:       486.86                 488.96                 525.26
 Force Cnst:      0.2453                 0.9735                 0.7701
 Red. Mass:       1.7562                 6.9108                 4.7374
 IR Active:          YES                    YES                    YES
 IR Intens:       20.818                  9.327                  2.467
 Raman Active:       YES                    YES                    YES
               X      Y      Z        X      Y      Z        X      Y      Z
 O         -0.002  0.001 -0.092    0.267 -0.093 -0.004    0.090 -0.206  0.000
 C         -0.003 -0.002  0.159    0.256  0.009  0.008    0.150  0.025 -0.000
 C         -0.003 -0.001 -0.104    0.136 -0.003 -0.005   -0.138  0.033  0.000
 H         -0.001 -0.004 -0.488   -0.017  0.213 -0.024   -0.277  0.229  0.001
 C         -0.001  0.003  0.084   -0.000 -0.197  0.004   -0.249  0.001 -0.000
 H          0.000  0.003  0.226    0.062 -0.192  0.012   -0.274 -0.000 -0.001
 C          0.001  0.001 -0.084   -0.207  0.073 -0.004   -0.151 -0.064  0.001
 H         -0.001 -0.003 -0.030   -0.054  0.380 -0.002   -0.281 -0.322  0.000
 C          0.004  0.000  0.002   -0.302  0.097  0.000    0.130  0.002  0.000
 C          0.000 -0.004  0.078   -0.043  0.297  0.004    0.177 -0.019 -0.000
 H          0.061  0.305 -0.165   -0.117  0.280  0.012    0.202 -0.017 -0.001
 O          0.004  0.002 -0.009   -0.150 -0.164 -0.000   -0.019  0.256 -0.000
 H         -0.004  0.003  0.627    0.297 -0.127  0.029    0.258 -0.410 -0.001
 H         -0.062 -0.312 -0.164   -0.123  0.249 -0.029    0.202 -0.016  0.002
 TransDip  -0.003 -0.002  0.146    0.026  0.094  0.003   -0.033 -0.038 -0.000

 Mode:                10                     11                     12
 Frequency:       606.52                 724.92                 767.09
 Force Cnst:      0.6785                 2.0902                 0.4228
 Red. Mass:       3.1306                 6.7508                 1.2196
 IR Active:          YES                    YES                    YES
 IR Intens:        0.003                 17.579                 72.366
 Raman Active:       YES                    YES                    YES
               X      Y      Z        X      Y      Z        X      Y      Z
 O         -0.000 -0.000  0.056    0.149 -0.124  0.000    0.000 -0.000 -0.020
 C         -0.000 -0.000 -0.225    0.051  0.009  0.000    0.000 -0.000  0.005
 C         -0.000 -0.000 -0.034   -0.042  0.107 -0.000   -0.000  0.000 -0.017
 H         -0.000 -0.000  0.151    0.055 -0.013 -0.001   -0.000 -0.000  0.550
 C         -0.000  0.000  0.127   -0.016  0.469  0.000   -0.000  0.000 -0.099
 H          0.000  0.000  0.117    0.026  0.479  0.000    0.000  0.000  0.399
 C          0.000  0.000 -0.143    0.057  0.217  0.000    0.000  0.000 -0.063
 H         -0.000  0.000 -0.520    0.022  0.176 -0.001    0.000 -0.000  0.684
 C          0.000 -0.000  0.285   -0.139 -0.136 -0.000   -0.000 -0.000  0.019
 C          0.000 -0.000  0.086    0.052 -0.258 -0.000   -0.000 -0.000  0.064
 H         -0.408  0.256 -0.137    0.130 -0.245 -0.010   -0.087  0.123 -0.037
 O         -0.000 -0.000 -0.093   -0.158 -0.179  0.000   -0.000 -0.000 -0.014
 H         -0.000 -0.000 -0.040    0.223 -0.211 -0.000    0.000 -0.000  0.057
 H          0.409 -0.257 -0.137    0.128 -0.244  0.011    0.087 -0.123 -0.037
 TransDip   0.000 -0.000  0.002   -0.134  0.011 -0.000   -0.000 -0.000  0.272

 Mode:                13                     14                     15
 Frequency:       839.25                 866.05                 933.11
 Force Cnst:      0.6327                 1.3249                 1.5435
 Red. Mass:       1.5246                 2.9982                 3.0089
 IR Active:          YES                    YES                    YES
 IR Intens:        9.608                 14.765                  7.978
 Raman Active:       YES                    YES                    YES
               X      Y      Z        X      Y      Z        X      Y      Z
 O         -0.000  0.000 -0.028   -0.136  0.058  0.000   -0.000  0.000 -0.013
 C          0.000  0.000  0.099    0.002  0.015 -0.000   -0.000 -0.000  0.167
 C          0.000 -0.000 -0.174    0.010 -0.059  0.000   -0.001 -0.000 -0.028
 H         -0.000 -0.000  0.837   -0.003 -0.049 -0.001   -0.000 -0.001 -0.195
 C          0.000 -0.000  0.052    0.050 -0.118 -0.000    0.000  0.000  0.016
 H          0.000 -0.000 -0.111    0.312 -0.109  0.001    0.001  0.000  0.160
 C         -0.000  0.000  0.050   -0.136  0.170  0.000    0.000  0.000 -0.131
 H         -0.000  0.001 -0.469   -0.017  0.411  0.001    0.000 -0.001  0.320
 C         -0.000  0.000  0.000   -0.060  0.015 -0.000    0.000 -0.000  0.262
 C          0.000 -0.000 -0.026    0.261 -0.097  0.000    0.001  0.001 -0.252
 H          0.079 -0.053  0.021    0.516 -0.066 -0.014    0.011 -0.538  0.187
 O         -0.000  0.000  0.005   -0.038 -0.006  0.000   -0.000 -0.000 -0.051
 H         -0.000 -0.000  0.045   -0.066 -0.033 -0.000   -0.000  0.000 -0.043
 H         -0.078  0.053  0.021    0.516 -0.066  0.014   -0.010  0.540  0.186
 TransDip   0.000 -0.000  0.099    0.080 -0.094 -0.000    0.001  0.000  0.090

 Mode:                16                     17                     18
 Frequency:       940.15                1003.88                1046.61
 Force Cnst:      2.2851                 0.7729                 1.2986
 Red. Mass:       4.3879                 1.3017                 2.0121
 IR Active:          YES                    YES                    YES
 IR Intens:        1.705                  0.001                 25.954
 Raman Active:       YES                    YES                    YES
               X      Y      Z        X      Y      Z        X      Y      Z
 O          0.002 -0.016  0.000    0.000 -0.000 -0.002   -0.008  0.006 -0.000
 C         -0.032 -0.073 -0.000   -0.000  0.000  0.013   -0.034 -0.055  0.000
 C         -0.247 -0.207  0.000   -0.000 -0.000  0.025    0.212 -0.053 -0.000
 H         -0.129 -0.384  0.001   -0.000 -0.000 -0.106    0.511 -0.453 -0.000
 C          0.037  0.125  0.000   -0.000  0.000 -0.136   -0.064  0.100  0.000
 H          0.209  0.126 -0.001   -0.000 -0.000  0.832   -0.127  0.108  0.000
 C          0.165 -0.061  0.000    0.000 -0.000  0.082   -0.136 -0.003  0.000
 H          0.135 -0.127 -0.001    0.000  0.000 -0.517   -0.357 -0.410 -0.000
 C         -0.011 -0.078 -0.001    0.000 -0.000  0.020    0.026 -0.040  0.000
 C          0.142  0.331  0.001   -0.000  0.000 -0.017    0.022  0.061 -0.000
 H          0.354  0.279  0.044   -0.003 -0.029  0.007    0.102  0.048  0.012
 O         -0.094 -0.031  0.000   -0.000  0.000 -0.003   -0.014  0.012  0.000
 H         -0.115  0.128  0.000   -0.000  0.000  0.002   -0.196  0.237 -0.000
 H          0.354  0.276 -0.045    0.003  0.029  0.007    0.101  0.048 -0.012
 TransDip   0.001  0.042 -0.000   -0.000  0.000  0.001   -0.161 -0.028 -0.000

 Mode:                19                     20                     21
 Frequency:      1154.90                1184.19                1196.53
 Force Cnst:      1.1067                 1.1496                 0.9683
 Red. Mass:       1.4082                 1.3914                 1.1479
 IR Active:          YES                    YES                    YES
 IR Intens:      132.032                 57.017                  2.247
 Raman Active:       YES                    YES                    YES
               X      Y      Z        X      Y      Z        X      Y      Z
 O         -0.051  0.063 -0.000    0.052 -0.081  0.000    0.000 -0.000 -0.005
 C          0.095  0.031 -0.000   -0.077 -0.003 -0.000   -0.000 -0.000  0.078
 C         -0.014 -0.039  0.000    0.015  0.054  0.000    0.000  0.000 -0.008
 H         -0.095  0.071  0.000   -0.267  0.452  0.000   -0.001  0.001 -0.052
 C          0.046  0.017  0.000    0.034 -0.021 -0.000    0.000  0.000  0.004
 H          0.667  0.040 -0.000    0.419 -0.008  0.000    0.001  0.000 -0.037
 C         -0.046  0.030  0.000   -0.030  0.044 -0.000   -0.000  0.000  0.018
 H         -0.284 -0.419 -0.000   -0.120 -0.127  0.000   -0.000 -0.001 -0.023
 C          0.051 -0.072 -0.000    0.043 -0.063  0.000   -0.000 -0.000 -0.076
 C         -0.034  0.010  0.000   -0.051  0.018 -0.000    0.000  0.000 -0.014
 H         -0.212 -0.007  0.007    0.186  0.008  0.014   -0.696 -0.077  0.017
 O         -0.029 -0.006  0.000   -0.002  0.007 -0.000    0.000  0.000  0.011
 H          0.248 -0.312  0.000   -0.411  0.500 -0.000   -0.001  0.001 -0.022
 H         -0.212 -0.007 -0.007    0.183  0.008 -0.014    0.697  0.077  0.017
 TransDip   0.327 -0.169 -0.000   -0.227  0.083  0.000   -0.001  0.000 -0.048

 Mode:                22                     23                     24
 Frequency:      1238.15                1250.14                1332.31
 Force Cnst:      2.1891                 1.5329                 2.0543
 Red. Mass:       2.4237                 1.6648                 1.9643
 IR Active:          YES                    YES                    YES
 IR Intens:       41.222                  4.892                 69.156
 Raman Active:       YES                    YES                    YES
               X      Y      Z        X      Y      Z        X      Y      Z
 O         -0.055  0.005  0.000   -0.085  0.004 -0.000    0.054 -0.064  0.000
 C          0.071 -0.088 -0.000    0.137 -0.070 -0.000   -0.120  0.076 -0.000
 C          0.008  0.010 -0.000    0.039 -0.025  0.000   -0.065  0.105  0.000
 H         -0.228  0.349  0.000   -0.169  0.281  0.000    0.285 -0.388 -0.000
 C          0.043  0.048 -0.000   -0.042  0.039  0.000    0.039 -0.037 -0.000
 H         -0.050  0.046  0.000   -0.196  0.038 -0.000    0.388 -0.030 -0.000
 C          0.064 -0.086 -0.000    0.005  0.022  0.000   -0.025 -0.052 -0.000
 H         -0.271 -0.744 -0.001    0.140  0.287  0.000   -0.030 -0.063 -0.000
 C         -0.152  0.245  0.000    0.044 -0.075 -0.000   -0.027  0.042 -0.000
 C          0.084 -0.060  0.000    0.104  0.027  0.000    0.180 -0.024  0.000
 H          0.058 -0.025 -0.028   -0.459 -0.010  0.004   -0.481  0.076 -0.097
 O          0.005 -0.041  0.000   -0.034 -0.002  0.000   -0.014 -0.007  0.000
 H         -0.178  0.163  0.000   -0.372  0.365 -0.000   -0.110  0.149 -0.000
 H          0.057 -0.025  0.028   -0.459 -0.010 -0.004   -0.481  0.076  0.096
 TransDip   0.171  0.114  0.000    0.012 -0.070 -0.000   -0.171  0.204 -0.000

 Mode:                25                     26                     27
 Frequency:      1406.93                1412.82                1454.89
 Force Cnst:      1.2704                 2.1767                 2.7802
 Red. Mass:       1.0893                 1.8509                 2.2293
 IR Active:          YES                    YES                    YES
 IR Intens:       28.974                 19.846                  4.352
 Raman Active:       YES                    YES                    YES
               X      Y      Z        X      Y      Z        X      Y      Z
 O          0.004  0.006 -0.000   -0.035 -0.008 -0.000   -0.030 -0.045 -0.000
 C         -0.016 -0.002  0.000    0.135  0.009  0.000    0.192  0.106  0.000
 C          0.022 -0.036 -0.000   -0.006  0.021 -0.000   -0.135  0.039  0.000
 H         -0.081  0.105 -0.000    0.185 -0.221 -0.000    0.268 -0.522 -0.000
 C         -0.005  0.006  0.000   -0.095  0.065  0.000    0.065 -0.085 -0.000
 H         -0.070  0.006 -0.000    0.657  0.094  0.000   -0.330 -0.111 -0.000
 C          0.006  0.015  0.000   -0.029 -0.165 -0.000    0.038  0.120  0.000
 H         -0.009 -0.012  0.000    0.273  0.409  0.000   -0.183 -0.311 -0.000
 C          0.008 -0.019 -0.000   -0.040  0.050  0.000    0.022 -0.017 -0.000
 C         -0.005 -0.067  0.000   -0.077 -0.048 -0.000   -0.091 -0.046 -0.000
 H          0.004  0.540 -0.438    0.177  0.071 -0.076    0.081  0.052 -0.066
 O         -0.004 -0.001  0.000    0.039  0.019 -0.000   -0.011 -0.014  0.000
 H          0.043 -0.044  0.000   -0.191  0.196 -0.000   -0.353  0.377 -0.000
 H          0.004  0.540  0.437    0.177  0.071  0.076    0.081  0.052  0.066
 TransDip  -0.088  0.148 -0.000    0.132  0.054  0.000    0.048 -0.046 -0.000

 Mode:                28                     29                     30
 Frequency:      1585.37                1682.59                1726.09
 Force Cnst:     10.3709                10.6891                18.0479
 Red. Mass:       7.0034                 6.4082                10.2814
 IR Active:          YES                    YES                    YES
 IR Intens:      346.382                184.152                332.467
 Raman Active:       YES                    YES                    YES
               X      Y      Z        X      Y      Z        X      Y      Z
 O         -0.022  0.032 -0.000    0.024 -0.055  0.000    0.025 -0.037  0.000
 C          0.052 -0.296  0.000   -0.004  0.384 -0.000   -0.033  0.248 -0.000
 C         -0.163  0.251 -0.000    0.014 -0.327 -0.000    0.044 -0.206 -0.000
 H          0.057 -0.019 -0.000   -0.394  0.168 -0.000   -0.201  0.086 -0.000
 C          0.439  0.110  0.000    0.247  0.144  0.000    0.051  0.055  0.000
 H         -0.453  0.111  0.000   -0.404  0.149  0.000   -0.138  0.055  0.000
 C         -0.334 -0.181 -0.000   -0.177 -0.155 -0.000   -0.108 -0.118 -0.000
 H         -0.102  0.350  0.000   -0.078  0.125  0.000    0.122  0.300  0.000
 C          0.102 -0.034  0.000   -0.203 -0.093  0.000    0.535  0.413 -0.001
 C         -0.031  0.031 -0.000    0.004 -0.044  0.000   -0.041 -0.061  0.000
 H          0.117  0.127 -0.070   -0.127 -0.118  0.056    0.055 -0.090  0.034
 O         -0.017  0.022  0.000    0.148  0.098 -0.000   -0.348 -0.235  0.001
 H          0.113 -0.136  0.000   -0.164  0.195 -0.000   -0.092  0.118 -0.000
 H          0.116  0.127  0.070   -0.127 -0.118 -0.056    0.055 -0.090 -0.034
 TransDip   0.574 -0.160  0.000   -0.396  0.178  0.000    0.374  0.448  0.000

 Mode:                31                     32                     33
 Frequency:      3036.02                3063.42                3157.55
 Force Cnst:      5.7606                 6.0737                 6.3901
 Red. Mass:       1.0607                 1.0985                 1.0878
 IR Active:          YES                    YES                    YES
 IR Intens:        0.135                  0.170                 15.974
 Raman Active:       YES                    YES                    YES
               X      Y      Z        X      Y      Z        X      Y      Z
 O          0.000  0.000 -0.000   -0.000  0.000  0.000   -0.000  0.000  0.000
 C         -0.000  0.001 -0.000    0.000 -0.000 -0.001    0.001 -0.003  0.000
 C          0.001 -0.001 -0.000   -0.000  0.000 -0.000    0.042  0.033  0.000
 H         -0.006 -0.004 -0.000    0.000  0.000 -0.001   -0.500 -0.366 -0.000
 C         -0.000  0.000  0.000    0.000 -0.000  0.000    0.000 -0.065 -0.000
 H         -0.000 -0.003 -0.000   -0.000  0.000 -0.001   -0.023  0.764  0.000
 C         -0.000 -0.000  0.000    0.000  0.000 -0.000   -0.010  0.007  0.000
 H          0.003 -0.001 -0.000    0.000 -0.000 -0.001    0.140 -0.073 -0.000
 C          0.000  0.000  0.000    0.000 -0.000 -0.001   -0.000 -0.000  0.000
 C         -0.004  0.069 -0.000    0.000 -0.000 -0.091   -0.000 -0.000  0.000
 H          0.021 -0.412 -0.571   -0.024  0.438  0.552    0.000  0.002  0.001
 O          0.000 -0.000  0.000   -0.000 -0.000  0.000   -0.000  0.000  0.000
 H         -0.001 -0.003 -0.000   -0.000  0.000  0.001   -0.004  0.002 -0.000
 H          0.020 -0.413  0.573    0.023 -0.437  0.551    0.000  0.002 -0.001
 TransDip  -0.005  0.011  0.000   -0.000 -0.000 -0.013    0.101 -0.079 -0.000

 Mode:                34                     35                     36
 Frequency:      3171.04                3200.78                3801.62
 Force Cnst:      6.4680                 6.6075                 9.0752
 Red. Mass:       1.0917                 1.0947                 1.0658
 IR Active:          YES                    YES                    YES
 IR Intens:       12.551                  2.956                 68.246
 Raman Active:       YES                    YES                    YES
               X      Y      Z        X      Y      Z        X      Y      Z
 O          0.000 -0.001  0.000   -0.000 -0.000 -0.000   -0.049 -0.038 -0.000
 C         -0.002  0.005 -0.000    0.000 -0.000  0.000   -0.001 -0.002 -0.000
 C         -0.055 -0.041 -0.000    0.006  0.003  0.000    0.001 -0.000  0.000
 H          0.630  0.454  0.000   -0.053 -0.036 -0.000   -0.004 -0.001 -0.000
 C          0.003 -0.052 -0.000    0.004  0.024  0.000   -0.000  0.000  0.000
 H         -0.022  0.588  0.000    0.004 -0.247 -0.000    0.000 -0.001  0.000
 C         -0.014  0.009  0.000   -0.077  0.036  0.000    0.000  0.000  0.000
 H          0.182 -0.096 -0.000    0.855 -0.442 -0.000   -0.000  0.001  0.000
 C         -0.000  0.000  0.000   -0.001 -0.003 -0.000    0.000 -0.001 -0.000
 C          0.001  0.001  0.000    0.000 -0.000  0.000    0.000  0.001 -0.000
 H         -0.001 -0.003 -0.003   -0.000  0.002  0.002    0.001 -0.001 -0.001
 O         -0.000 -0.000  0.000    0.001  0.001 -0.000   -0.000  0.000  0.000
 H          0.006 -0.001  0.000   -0.000  0.000 -0.000    0.782  0.620  0.000
 H         -0.001 -0.003  0.003   -0.000  0.002 -0.002    0.001 -0.001  0.001
 TransDip  -0.095 -0.062 -0.000   -0.032  0.045  0.000    0.263  0.032  0.000

 STANDARD THERMODYNAMIC QUANTITIES AT   298.15 K  AND     1.00 ATM

   This Molecule has  0 Imaginary Frequencies
   Zero point vibrational energy:       67.418 kcal/mol

   Atom    1 Element O  Has Mass   15.99491
   Atom    2 Element C  Has Mass   12.00000
   Atom    3 Element C  Has Mass   12.00000
   Atom    4 Element H  Has Mass    1.00783
   Atom    5 Element C  Has Mass   12.00000
   Atom    6 Element H  Has Mass    1.00783
   Atom    7 Element C  Has Mass   12.00000
   Atom    8 Element H  Has Mass    1.00783
   Atom    9 Element C  Has Mass   12.00000
   Atom   10 Element C  Has Mass   12.00000
   Atom   11 Element H  Has Mass    1.00783
   Atom   12 Element O  Has Mass   15.99491
   Atom   13 Element H  Has Mass    1.00783
   Atom   14 Element H  Has Mass    1.00783
   Molecular Mass:   110.036800 amu
   Principal axes and moments of inertia in amu*Bohr^2:
                             1           2           3
    Eigenvalues --      484.74821   995.43126  1469.27254
          X               0.99993    -0.01207    -0.00000
          Y               0.01207     0.99993     0.00002
          Z               0.00000    -0.00002     1.00000
   Rotational Symmetry Number is   1
   The Molecule is an Asymmetric Top
   Translational Enthalpy:        0.889 kcal/mol
   Rotational Enthalpy:           0.889 kcal/mol
   Vibrational Enthalpy:         69.964 kcal/mol
   gas constant (RT):             0.592 kcal/mol
   Translational Entropy:        40.003  cal/mol.K
   Rotational Entropy:           28.052  cal/mol.K
   Vibrational Entropy:          14.638  cal/mol.K

   Total Enthalpy:               72.334 kcal/mol
   Total Entropy:                82.692  cal/mol.K

 ======================================================================

 STANDARD THERMODYNAMIC QUANTITIES FOR ANHARMONIC VIBRATION -- TOSH

   Zero point vibrational energy: ************ kcal/mol

   Vibrational Enthalpy:       Infinity kcal/mol
   Vibrational Entropy:             NaN  cal/mol.K

   Total Enthalpy:             Infinity kcal/mol
   Total Entropy:                   NaN  cal/mol.K

 ======================================================================

 STANDARD THERMODYNAMIC QUANTITIES FOR ANHARMONIC VIBRATION -- VPT2

   Zero point vibrational energy: ************ kcal/mol

   Vibrational Enthalpy:       Infinity kcal/mol
   Vibrational Entropy:             NaN  cal/mol.K

   Total Enthalpy:             Infinity kcal/mol
   Total Entropy:                   NaN  cal/mol.K

 ======================================================================

Archival summary:
1\1\pikachu\FREQ\ProcedureUnspecified\BasisUnspecified\266\cher\WedDec1412:37:322016WedDec1412:37:322016\0\\#,FREQ,ProcedureUnspecified,BasisUnspecified,\\0,1\C\C,1,1.34941\H,2,1.08505,1,121.106\O,1,1.35564,2,125.085,3,-0,0\H,4,0.965036,1,110.145,2,-0.00158962,0\C,2,1.44662,1,119.612,3,-179.983,0\H,6,1.08577,2,117.036,1,179.978,0\C,6,1.35496,2,123.847,1,-0.0135535,0\H,8,1.08293,6,122.011,2,179.981,0\C,8,1.45949,6,120.809,2,-0.0329291,0\O,10,1.22091,8,123.494,6,179.898,0\C,1,1.49363,2,122.068,3,179.997,0\H,12,1.09618,1,109.377,2,122.7,0\H,12,1.09619,1,109.375,2,-122.658,0\\\@

 Total job time:  2682.45s(wall), 2678.94s(cpu) 
 Wed Dec 14 12:37:32 2016

        *************************************************************
        *                                                           *
        *  Thank you very much for using Q-Chem.  Have a nice day.  *
        *                                                           *
        *************************************************************


 
User input: 3 of 3 
 
pikachu 127.0.1
Q-Chem Developer Version! Running on 127.0.1.*
                  Welcome to Q-Chem
     A Quantum Leap Into The Future Of Chemistry


 Q-Chem 4.4, Q-Chem, Inc., Pleasanton, CA (2016)

 Y. Shao,  Z. Gan,  E. Epifanovsky,  A. T. B. Gilbert,  M. Wormit,  
 J. Kussmann,  A. W. Lange,  A. Behn,  J. Deng,  X. Feng,  D. Ghosh,  
 M. Goldey,  P. R. Horn,  L. D. Jacobson,  I. Kaliman,  F. Rob,  
 R. Z. Khaliullin,  T. Kus,  A. Landau,  J. Liu,  E. I. Proynov,  Y. M. Rhee,  
 R. M. Richard,  M. A. Rohrdanz,  R. P. Steele,  E. J. Sundstrom,  
 H. L. Woodcock III,  P. M. Zimmerman,  D. Zuev,  B. Albrecht,  E. Alguire,  
 B. Austin,  S. A. Baeppler,  G. J. O. Beran,  Y. A. Bernard,  E. Berquist,  
 K. Brandhorst,  K. B. Bravaya,  S. T. Brown,  D. Casanova,  C.-M. Chang,  
 Y. Chen,  S. H. Chien,  K. D. Closser,  M. P. Coons,  D. L. Crittenden,  
 S. Dasgupta,  M. Diedenhofen,  R. A. DiStasio Jr.,  H. Do,  A. D. Dutoi,  
 R. G. Edgar,  P.-T. Fang,  S. Fatehi,  Q. Feng,  L. Fusti-Molnar,  
 A. Ghysels,  A. Golubeva-Zadorozhnaya,  J. Gomes,  A. Gunina,  
 M. W. D. Hanson-Heine,  P. H. P. Harbach,  A. W. Hauser,  J. E. Herr,  
 E. G. Hohenstein,  Z. C. Holden,  K. Hui,  T.-C. Jagau,  H. Ji,  B. Kaduk,  
 K. Khistyaev,  Jaehoon Kim,  Jihan Kim,  R. A. King,  P. Klunzinger,  
 K. Koh,  D. Kosenkov,  T. Kowalczyk,  C. M. Krauter,  A. Kunitsa,  
 K. U. Lao,  A. Laurent,  K. V. Lawler,  J. Lee,  D. Lefrancois,  S. Lehtola,  
 S. V. Levchenko,  C. Y. Lin,  Y.-S. Lin,  F. Liu,  E. Livshits,  
 R. C. Lochan,  A. Luenser,  P. Manohar,  S. F. Manzer,  S.-P. Mao,  Y. Mao,  
 N. Mardirossian,  A. V. Marenich,  L. A. Martinez-Martinez,  S. A. Maurer,  
 N. J. Mayhall,  J.-M. Mewes,  A. F. Morrison,  K. Nanda,  T. S. Nguyen-Beck,  
 C. M. Oana,  R. Olivares-Amaya,  D. P. O'Neill,  J. A. Parkhill,  
 T. M. Perrine,  R. Peverati,  P. A. Pieniazek,  F. Plasser,  A. Prociuk,  
 D. R. Rehn,  E. Rosta,  N. J. Russ,  N. Sergueev,  S. M. Sharada,  
 S. Sharma,  D. W. Small,  A. Sodt,  T. Stauch,  T. Stein,  D. Stuck,  
 Y.-C. Su,  A. J. W. Thom,  T. Tsuchimochi,  L. Vogt,  O. Vydrov,  T. Wang,  
 M. A. Watson,  J. Wenzel,  A. White,  C. F. Williams,  V. Vanovschi,  
 K. Yao,  S. Yeganeh,  S. R. Yost,  Z.-Q. You,  I. Y. Zhang,  X. Zhang,  
 Y. Zhao,  B. R. Brooks,  G. K. L. Chan,  D. M. Chipman,  C. J. Cramer,  
 W. A. Goddard III,  M. S. Gordon,  W. J. Hehre,  A. Klamt,  
 H. F. Schaefer III,  M. W. Schmidt,  C. D. Sherrill,  D. G. Truhlar,  
 A. Warshel,  X. Xu,  A. Aspuru-Guzik,  R. Baer,  A. T. Bell,  N. A. Besley,  
 J.-D. Chai,  A. Dreuw,  B. D. Dunietz,  T. R. Furlani,  S. R. Gwaltney,  
 C.-P. Hsu,  Y. Jung,  J. Kong,  D. S. Lambrecht,  W. Liang,  C. Ochsenfeld,  
 V. A. Rassolov,  L. V. Slipchenko,  J. E. Subotnik,  T. Van Voorhis,  
 J. M. Herbert,  A. I. Krylov,  P. M. W. Gill,  M. Head-Gordon

 Contributors to earlier versions of Q-Chem not listed above: 
 R. D. Adamson,  J. Baker,  E. F. C. Byrd,  A. K. Chakraborty,  C.-L. Cheng,  
 H. Dachsel,  R. J. Doerksen,  G. Hawkins,  A. Heyden,  S. Hirata,  
 G. Kedziora,  F. J. Keil,  C. Kelley,  P. P. Korambath,  W. Kurlancheek,  
 A. M. Lee,  M. S. Lee,  D. Liotard,  I. Lotan,  P. E. Maslen,  N. Nair,  
 D. Neuhauser,  R. Olson,  B. Peters,  J. Ritchie,  N. E. Schultz,  
 N. Shenvi,  A. C. Simmonett,  K. S. Thanthiriwatte,  Q. Wu,  W. Zhang

 Please cite Q-Chem as follows:
 Y. Shao et al., Mol. Phys. 113, 184-215 (2015)
 DOI: 10.1080/00268976.2014.952696

 Q-Chem 4.4.2 for Intel X86 EM64T Linux

 Parts of Q-Chem use Armadillo 5.200.1 (Boston Tea Smuggler).
 http://arma.sourceforge.net/

 Q-Chem begins on Wed Dec 14 12:37:32 2016  


Host: 0

     Scratch files written to /scratch/cher/qchem10424//
The previous job contains 0 fragments, simply inherited here
FILE_GEOM_ORG=        593

Checking the input file for inconsistencies... 	...done.

--------------------------------------------------------------
User input:
--------------------------------------------------------------

$molecule
   read
$end
$rem
   BASIS  =  6-311++G**
   JOB_TYPE  =  SP
   METHOD  =  B3LYP
   SOLVENT_METHOD SMD
$end

--------------------------------------------------------------
 ----------------------------------------------------------------
             Standard Nuclear Orientation (Angstroms)
    I     Atom           X                Y                Z
 ----------------------------------------------------------------
    1      O       2.3918835516    -0.9026815445     0.0001163368
    2      C       1.2272419856    -0.2088769216    -0.0000920066
    3      C       1.1260126373     1.1367291142    -0.0001839022
    4      H       2.0103796149     1.7654036225    -0.0000863571
    5      C      -0.1817501093     1.7551740253    -0.0000462743
    6      H      -0.2144679824     2.8404519513     0.0002431258
    7      C      -1.3450742364     1.0604864959    -0.0000916813
    8      H      -2.3087300807     1.5545641844     0.0003268563
    9      C      -1.3441857535    -0.3989998859    -0.0010089211
   10      C       0.0245679499    -1.0945934121    -0.0001573050
   11      H       0.0630879130    -1.7601414633    -0.8703131957
   12      O      -2.3619422591    -1.0733744547     0.0007234377
   13      H       3.1410935456    -0.2944226321     0.0001646859
   14      H       0.0625598295    -1.7595161296     0.8705142549
 ----------------------------------------------------------------
 Nuclear Repulsion Energy =   344.0310924177 hartrees
 There are       29 alpha and       29 beta electrons
 Requested basis set is 6-311++G(d,p)
 There are 78 shells and 218 basis functions

 Total QAlloc Memory Limit   2000 MB
 Mega-Array Size        61 MB
 MEM_STATIC part        62 MB

                       Distance Matrix (Angstroms)
             O (  1)   C (  2)   C (  3)   H (  4)   C (  5)   H (  6)
   C (  2)  1.355638
   C (  3)  2.400339  1.349408
   H (  4)  2.695222  2.123932  1.085051
   C (  5)  3.699701  2.417179  1.446623  2.192154
   H (  6)  4.561153  3.372971  2.167847  2.470967  1.085771
   C (  7)  4.221242  2.868465  2.472263  3.428699  1.354959  2.108684
   H (  8)  5.304133  3.951307  3.460064  4.324253  2.136419  2.457527
   C (  9)  3.769869  2.578447  2.908667  3.992211  2.447800  3.430789
   C ( 10)  2.375082  1.493626  2.488369  3.481814  2.857226  3.942299
   H ( 11)  2.629862  2.125785  3.206056  4.120523  3.629704  4.690455
   O ( 12)  4.756889  3.691829  4.129212  5.213047  3.571264  4.464267
   H ( 13)  0.965036  1.915762  2.471588  2.349766  3.904118  4.592084
   H ( 14)  2.630115  2.125776  3.205820  4.120316  3.629133  4.689757
             C (  7)   H (  8)   C (  9)   C ( 10)   H ( 11)   O ( 12)
   H (  8)  1.082934
   C (  9)  1.459487  2.178706
   C ( 10)  2.553486  3.530201  1.535362
   H ( 11)  3.270497  4.167830  2.142152  1.096179
   O ( 12)  2.363765  2.628477  1.220906  2.386605  2.666669
   H ( 13)  4.686308  5.754940  4.486498  3.217609  3.518548  5.557893
   H ( 14)  3.269832  4.166938  2.142310  1.096191  1.740828  2.665621
             H ( 13)
   H ( 14)  3.518718

 A cutoff of  1.0D-08 yielded   2705 shell pairs
 There are     21696 function pairs (     23289 Cartesian)

 -------------------------------------------------------
 OpenMP Integral Computing Module                       
 Release: version 1.0, May 2013, Q-Chem Inc. Pittsburgh 
 -------------------------------------------------------
 Integral Job Info:
 Integral job number is                      11
 Integral operator is                         1
 short-range coefficients                     0
 long-range coefficients              100000000
 Omega coefficients                           0
 if combine SR and LR in K                    0
 Integral screening is                        0
 Integral computing path is                   2
 max size of driver memory is            800000
 size of driver memory is                593474
 size of scratch memory is              2260544
 max col of scratch BK array               1296
 max len of scratch array in speh3          155
 max len of scratch index in speh4           18
 max int batch size is                      520
 min int batch size is                       52
 fixed nKL is                                52
 max L of basis functions is                  2
 order of int derivative is                   0
 number of shells is                         78
 number of basis is                         226
 number of cartesian basis is               226
 number of contracted shell pairs          2705
 number of primitive shell pairs           6728
 maxK2 (contraction) of shell pair           36
 max number of K2 of shell pair               1
 max number of CS2 of shell pair            449
 max number of PS2 of shell pair           1044
 mem total for path MDJ                   45544
 -------------------------------------------------------
 Smallest overlap matrix eigenvalue = 1.79E-06

 Q-Chem warning in module /home/taweetham/qchem/stvman/mkSTV.C, line 257:

 Overlap eigenvalue is smaller than square root of threshold


 Scale SEOQF with 1.000000e-01/1.000000e-01/1.000000e-01

 Standard Electronic Orientation quadrupole field applied
 Nucleus-field energy     =     0.0000000106 hartrees
 Guess from superposition of atomic densities
 Warning:  Energy on first SCF cycle will be non-variational
 A restricted hybrid HF-DFT SCF calculation will be
 performed using Pulay DIIS extrapolation
 Exchange:     0.2000 Hartree-Fock + 0.0800 Slater + 0.7200 B88
 Correlation:  0.1900 VWN1RPA + 0.8100 LYP
 Using SG-1 standard quadrature grid
 SCF converges when DIIS error is below 1.0E-05
 ---------------------------------------
  Cycle       Energy         DIIS Error
 ---------------------------------------
    1    -384.4761818388      4.37E-02
    2    -382.6047314716      5.80E-03
    3    -382.3329706261      9.52E-03
    4    -382.7473873061      2.64E-03
    5    -382.7824449840      4.41E-04
    6    -382.7830562593      2.36E-04
    7    -382.7833948422      6.58E-05
    8    -382.7834258528      2.65E-05
    9    -382.7834262827      5.14E-06 Convergence criterion met
 ---------------------------------------
 SCF time:  CPU 87.64 s  wall 87.78 s

 Citation of the SMD model:
 Marenich, A.V.; Cramer, C.J.; Truhlar, D.G.
 J. Phys. Chem. B 2009, 113, 6378-6396.
 iSolventCode=           1
 Solvent: water                                                           

 vradii
            1           2           3           4           5           6
    1   1.5200000   1.8500000   1.8500000   1.2000000   1.8500000   1.2000000
            7           8           9          10          11          12
    1   1.8500000   1.2000000   1.8500000   1.8500000   1.2000000   1.5200000
           13          14
    1   1.2000000   1.2000000
Changing PCM_TESSEL_METHOD to VTN
Changing PCM_VDW_RADII to SMD_RADIUS
 Discretize the solute cavity surface with Lebedev spheres
	Using 302 Lebedev grid points for each H atom
	Using 302 Lebedev grid points for other atoms
	Atomic van der Waals radii will be scaled by 1.20
 Removing interior tesserae...
 Keep 1399 surface tesserae and discard 2829 interior tesserae
 Molecular Surface Area = 129.119 Angst**2
 A restricted hybrid HF-DFT SCF calculation will be
 performed using Pulay DIIS extrapolation
 Polarizable Continuum solvation model will be applied
 Exchange:     0.2000 Hartree-Fock + 0.0800 Slater + 0.7200 B88
 Correlation:  0.1900 VWN1RPA + 0.8100 LYP
 Using SG-1 standard quadrature grid
 SCF converges when DIIS error is below 1.0E-05

 Citation of the SMD model:
 Marenich, A.V.; Cramer, C.J.; Truhlar, D.G.
 J. Phys. Chem. B 2009, 113, 6378-6396.
 iSolventCode=           1
 Solvent: water                                                           

 vradii
            1           2           3           4           5           6
    1   1.5200000   1.8500000   1.8500000   1.2000000   1.8500000   1.2000000
            7           8           9          10          11          12
    1   1.8500000   1.2000000   1.8500000   1.8500000   1.2000000   1.5200000
           13          14
    1   1.2000000   1.2000000
 ---------------------------------------
  Cycle       Energy         DIIS Error
 ---------------------------------------
    1    -382.7833924978      1.87E-06
 Time req'd to invert C: 3.80 s (CPU) 3.80 s (wall)
    2    -382.8042012145      5.39E-04
    3    -382.8041938128      5.39E-04
    4    -382.8042014652      5.39E-04
    5    -382.8041915131      5.39E-04
    6    -382.8041878178      5.39E-04
    7    -382.8041902495      5.39E-04
    8    -382.8041940085      5.39E-04
    9    -382.8041958651      5.39E-04
   10    -382.8041950429      5.39E-04
   11    -382.8041955192      5.39E-04
   12    -382.8041941291      5.39E-04
   13    -382.8041975318      5.39E-04
   14    -382.8041971341      5.39E-04
   15    -382.8041989241      5.39E-04
   16    -382.8041937416      5.39E-04
   17    -382.8072986344      6.97E-04
   18    -382.8093600451      1.72E-04
   19    -382.8095174622      5.80E-05
   20    -382.8095197710      3.72E-05
   21    -382.8095302832      8.26E-06 Convergence criterion met
 ---------------------------------------
 SCF time:  CPU 180.88 s  wall 181.24 s
(0)  E-EN(g) gas-phase elect-nuc energy                 -382.783392498 a.u.
(3)  G-ENP(liq) elect-nuc-pol free energy of system     -382.809530283 a.u.
(4)  G-CDS(liq) cavity-dispersion-solvent structure 
     free energy                                                4.1706 kcal/mol
(6)  G-S(liq) free energy of system                     -382.802884068 a.u.
(9)  DeltaG-S(liq) free energy of  solvation
     (9) = (6) - (0)                                          -12.2311 kcal/mol
 SCF   energy in the final basis set = -382.8028840682
 Total energy in the final basis set = -382.8028840682

 --------------------------------------------------------------

                    Orbital Energies (a.u.)
 --------------------------------------------------------------

 Alpha MOs
 -- Occupied --
-19.172 -19.114 -10.267 -10.260 -10.203 -10.188 -10.173 -10.171
 -1.084  -1.051  -0.849  -0.766  -0.735  -0.630  -0.623  -0.533
 -0.512  -0.492  -0.472  -0.457  -0.430  -0.415  -0.409  -0.384
 -0.369  -0.365  -0.325  -0.269  -0.227
 -- Virtual --
 -0.076  -0.002   0.010   0.014   0.019   0.033   0.035   0.045
  0.062   0.074   0.078   0.085   0.095   0.097   0.107   0.116
  0.124   0.126   0.127   0.131   0.133   0.136   0.144   0.153
  0.153   0.165   0.177   0.181   0.192   0.194   0.208   0.216
  0.225   0.236   0.242   0.244   0.258   0.264   0.276   0.288
  0.288   0.292   0.294   0.313   0.325   0.338   0.340   0.354
  0.368   0.380   0.401   0.406   0.456   0.483   0.500   0.513
  0.525   0.549   0.550   0.564   0.573   0.583   0.601   0.609
  0.611   0.612   0.655   0.659   0.680   0.698   0.738   0.754
  0.774   0.778   0.812   0.837   0.865   0.868   0.881   0.901
  0.902   0.916   0.929   0.994   1.002   1.009   1.066   1.083
  1.106   1.145   1.177   1.188   1.199   1.226   1.240   1.279
  1.390   1.397   1.411   1.429   1.436   1.457   1.516   1.557
  1.561   1.588   1.607   1.634   1.643   1.664   1.691   1.724
  1.732   1.745   1.761   1.816   1.872   1.878   1.892   1.918
  1.957   1.961   1.990   2.028   2.043   2.058   2.098   2.170
  2.184   2.263   2.310   2.332   2.341   2.433   2.489   2.513
  2.546   2.575   2.612   2.659   2.669   2.699   2.710   2.733
  2.742   2.763   2.794   2.809   2.859   2.894   2.906   2.956
  3.016   3.028   3.046   3.081   3.170   3.182   3.247   3.303
  3.341   3.379   3.456   3.502   3.558   3.638   3.720   3.802
  3.870   3.991   4.063   4.081   4.131   4.215   4.699   4.983
  5.048   5.202   5.436   5.707   5.761  23.620  23.807  23.871
 23.926  24.177  24.193  49.911  50.011
 --------------------------------------------------------------

          Ground-State Mulliken Net Atomic Charges

     Atom                 Charge (a.u.)
  ----------------------------------------
      1 O                    -0.269419
      2 C                     0.011780
      3 C                     0.012301
      4 H                     0.224709
      5 C                    -0.240847
      6 H                     0.243550
      7 C                     0.038894
      8 H                     0.226536
      9 C                     0.023653
     10 C                    -0.640228
     11 H                     0.247489
     12 O                    -0.466147
     13 H                     0.340127
     14 H                     0.247601
  ----------------------------------------
  Sum of atomic charges =     0.000000

 -----------------------------------------------------------------
                    Cartesian Multipole Moments
 -----------------------------------------------------------------
    Charge (ESU x 10^10)
                -0.0000
    Dipole Moment (Debye)
         X       6.7878      Y       3.8270      Z      -0.0025
       Tot       7.7923
    Quadrupole Moments (Debye-Ang)
        XX     -50.7762     XY      -2.9676     YY     -44.7428
        XZ       0.0065     YZ       0.0048     ZZ     -47.9597
    Octopole Moments (Debye-Ang^2)
       XXX      79.2465    XXY      30.0049    XYY       5.8602
       YYY      12.1821    XXZ      -0.0080    XYZ      -0.0080
       YYZ       0.0029    XZZ       1.4294    YZZ      -7.4246
       ZZZ       0.0094
    Hexadecapole Moments (Debye-Ang^3)
      XXXX    -661.4407   XXXY     -29.7009   XXYY    -214.3345
      XYYY      -6.7108   YYYY    -376.7703   XXXZ       0.0461
      XXYZ       0.0233   XYYZ       0.0029   YYYZ       0.0247
      XXZZ    -133.8371   XYZZ       0.6948   YYZZ     -80.5904
      XZZZ       0.0104   YZZZ       0.0119   ZZZZ     -58.2223
 -----------------------------------------------------------------
Archival summary:
1\1\pikachu\SP\ProcedureUnspecified\BasisUnspecified\266\cher\WedDec1412:42:012016WedDec1412:42:012016\0\\#,ProcedureUnspecified,BasisUnspecified,\\0,1\C\C,1,1.34941\H,2,1.08505,1,121.106\O,1,1.35564,2,125.085,3,-0,0\H,4,0.965036,1,110.145,2,-0.00158962,0\C,2,1.44662,1,119.612,3,-179.983,0\H,6,1.08577,2,117.036,1,179.978,0\C,6,1.35496,2,123.847,1,-0.0135535,0\H,8,1.08293,6,122.011,2,179.981,0\C,8,1.45949,6,120.809,2,-0.0329291,0\O,10,1.22091,8,123.494,6,179.898,0\C,1,1.49363,2,122.068,3,179.997,0\H,12,1.09618,1,109.377,2,122.7,0\H,12,1.09619,1,109.375,2,-122.658,0\\\@

 Total job time:  269.22s(wall), 268.72s(cpu) 
 Wed Dec 14 12:42:01 2016

        *************************************************************
        *                                                           *
        *  Thank you very much for using Q-Chem.  Have a nice day.  *
        *                                                           *
        *************************************************************
