# Supplementary material for: A DFT investigation of the blue bottle experiment: E∘half-cell analysis of autoxidation catalysed by redox indicators
Source: R Soc Open Sci. 2017 Nov 8;4(11):170708. doi: 10.1098/rsos.170708 (PMC5717635; doi:10.1098/rsos.170708)
Supplement: output.zip [file rsos170708supp2.zip › B3LYP_6-311++Gdp_reducing_agents/C6H6O2_keto14.out]

pikachu 127.0.1
Q-Chem Developer Version! Running on 127.0.1.*
                  Welcome to Q-Chem
     A Quantum Leap Into The Future Of Chemistry


 Q-Chem 4.4, Q-Chem, Inc., Pleasanton, CA (2016)

 Y. Shao,  Z. Gan,  E. Epifanovsky,  A. T. B. Gilbert,  M. Wormit,  
 J. Kussmann,  A. W. Lange,  A. Behn,  J. Deng,  X. Feng,  D. Ghosh,  
 M. Goldey,  P. R. Horn,  L. D. Jacobson,  I. Kaliman,  F. Rob,  
 R. Z. Khaliullin,  T. Kus,  A. Landau,  J. Liu,  E. I. Proynov,  Y. M. Rhee,  
 R. M. Richard,  M. A. Rohrdanz,  R. P. Steele,  E. J. Sundstrom,  
 H. L. Woodcock III,  P. M. Zimmerman,  D. Zuev,  B. Albrecht,  E. Alguire,  
 B. Austin,  S. A. Baeppler,  G. J. O. Beran,  Y. A. Bernard,  E. Berquist,  
 K. Brandhorst,  K. B. Bravaya,  S. T. Brown,  D. Casanova,  C.-M. Chang,  
 Y. Chen,  S. H. Chien,  K. D. Closser,  M. P. Coons,  D. L. Crittenden,  
 S. Dasgupta,  M. Diedenhofen,  R. A. DiStasio Jr.,  H. Do,  A. D. Dutoi,  
 R. G. Edgar,  P.-T. Fang,  S. Fatehi,  Q. Feng,  L. Fusti-Molnar,  
 A. Ghysels,  A. Golubeva-Zadorozhnaya,  J. Gomes,  A. Gunina,  
 M. W. D. Hanson-Heine,  P. H. P. Harbach,  A. W. Hauser,  J. E. Herr,  
 E. G. Hohenstein,  Z. C. Holden,  K. Hui,  T.-C. Jagau,  H. Ji,  B. Kaduk,  
 K. Khistyaev,  Jaehoon Kim,  Jihan Kim,  R. A. King,  P. Klunzinger,  
 K. Koh,  D. Kosenkov,  T. Kowalczyk,  C. M. Krauter,  A. Kunitsa,  
 K. U. Lao,  A. Laurent,  K. V. Lawler,  J. Lee,  D. Lefrancois,  S. Lehtola,  
 S. V. Levchenko,  C. Y. Lin,  Y.-S. Lin,  F. Liu,  E. Livshits,  
 R. C. Lochan,  A. Luenser,  P. Manohar,  S. F. Manzer,  S.-P. Mao,  Y. Mao,  
 N. Mardirossian,  A. V. Marenich,  L. A. Martinez-Martinez,  S. A. Maurer,  
 N. J. Mayhall,  J.-M. Mewes,  A. F. Morrison,  K. Nanda,  T. S. Nguyen-Beck,  
 C. M. Oana,  R. Olivares-Amaya,  D. P. O'Neill,  J. A. Parkhill,  
 T. M. Perrine,  R. Peverati,  P. A. Pieniazek,  F. Plasser,  A. Prociuk,  
 D. R. Rehn,  E. Rosta,  N. J. Russ,  N. Sergueev,  S. M. Sharada,  
 S. Sharma,  D. W. Small,  A. Sodt,  T. Stauch,  T. Stein,  D. Stuck,  
 Y.-C. Su,  A. J. W. Thom,  T. Tsuchimochi,  L. Vogt,  O. Vydrov,  T. Wang,  
 M. A. Watson,  J. Wenzel,  A. White,  C. F. Williams,  V. Vanovschi,  
 K. Yao,  S. Yeganeh,  S. R. Yost,  Z.-Q. You,  I. Y. Zhang,  X. Zhang,  
 Y. Zhao,  B. R. Brooks,  G. K. L. Chan,  D. M. Chipman,  C. J. Cramer,  
 W. A. Goddard III,  M. S. Gordon,  W. J. Hehre,  A. Klamt,  
 H. F. Schaefer III,  M. W. Schmidt,  C. D. Sherrill,  D. G. Truhlar,  
 A. Warshel,  X. Xu,  A. Aspuru-Guzik,  R. Baer,  A. T. Bell,  N. A. Besley,  
 J.-D. Chai,  A. Dreuw,  B. D. Dunietz,  T. R. Furlani,  S. R. Gwaltney,  
 C.-P. Hsu,  Y. Jung,  J. Kong,  D. S. Lambrecht,  W. Liang,  C. Ochsenfeld,  
 V. A. Rassolov,  L. V. Slipchenko,  J. E. Subotnik,  T. Van Voorhis,  
 J. M. Herbert,  A. I. Krylov,  P. M. W. Gill,  M. Head-Gordon

 Contributors to earlier versions of Q-Chem not listed above: 
 R. D. Adamson,  J. Baker,  E. F. C. Byrd,  A. K. Chakraborty,  C.-L. Cheng,  
 H. Dachsel,  R. J. Doerksen,  G. Hawkins,  A. Heyden,  S. Hirata,  
 G. Kedziora,  F. J. Keil,  C. Kelley,  P. P. Korambath,  W. Kurlancheek,  
 A. M. Lee,  M. S. Lee,  D. Liotard,  I. Lotan,  P. E. Maslen,  N. Nair,  
 D. Neuhauser,  R. Olson,  B. Peters,  J. Ritchie,  N. E. Schultz,  
 N. Shenvi,  A. C. Simmonett,  K. S. Thanthiriwatte,  Q. Wu,  W. Zhang

 Please cite Q-Chem as follows:
 Y. Shao et al., Mol. Phys. 113, 184-215 (2015)
 DOI: 10.1080/00268976.2014.952696

 Q-Chem 4.4.2 for Intel X86 EM64T Linux

 Parts of Q-Chem use Armadillo 5.200.1 (Boston Tea Smuggler).
 http://arma.sourceforge.net/

 Q-Chem begins on Wed Dec 14 09:58:56 2016  


Host: 0

     Scratch files written to /scratch/cher/qchem9959//
FILE_GEOM_ORG=        593

Checking the input file for inconsistencies... 	...done.

--------------------------------------------------------------
User input:
--------------------------------------------------------------
$molecule
0 1
  H    1.1591263    1.8444266   -0.8687362
  C    0.7922599    1.2767663   -0.0000327
  C    1.5319907   -0.0636542    0.0000014
  O    2.7551785   -0.1110578    0.0000434
  C    0.7057884   -1.2816522   -0.0000231
  C   -0.6432981   -1.2115935   -0.0000194
  H   -1.2299972   -2.1315351   -0.0000352
  C   -1.3684000    0.0549797    0.0000071
  C   -0.7059034    1.2270863    0.0000117
  H   -1.2628121    2.1595868    0.0000303
  O   -2.7405900    0.0342872    0.0000044
  H    1.2327027   -2.2308767   -0.0000311
  H   -3.0495409   -0.8835521    0.0001393
  H    1.1591875    1.8445212    0.8685801
$end

$rem
   BASIS  =  6-311++G**
   JOB_TYPE  =  optimization
   METHOD  =  B3LYP
$end

--------------------------------------------------------------
 ----------------------------------------------------------------
             Standard Nuclear Orientation (Angstroms)
    I     Atom           X                Y                Z
 ----------------------------------------------------------------
    1      H       1.1591263092     1.8444265972    -0.8687361920
    2      C       0.7922599131     1.2767662942    -0.0000326923
    3      C       1.5319907120    -0.0636542064     0.0000013989
    4      O       2.7551785120    -0.1110578075     0.0000433925
    5      C       0.7057884110    -1.2816522058    -0.0000231015
    6      C      -0.6432980889    -1.2115935046    -0.0000193944
    7      H      -1.2299971897    -2.1315351042    -0.0000351949
    8      C      -1.3683999879     0.0549796960     0.0000071140
    9      C      -0.7059033869     1.2270862954     0.0000117151
   10      H      -1.2628120861     2.1595867959     0.0000303215
   11      O      -2.7405899879     0.0342871971     0.0000044209
   12      H       1.2327027102    -2.2308767062    -0.0000311078
   13      H      -3.0495408887    -0.8835521026     0.0001393190
   14      H       1.1591875180     1.8445211906     0.8685801080
 ----------------------------------------------------------------
 Molecular Point Group                 C1    NOp =  1
 Largest Abelian Subgroup              C1    NOp =  1
 Nuclear Repulsion Energy =   341.8524335127 hartrees
 There are       29 alpha and       29 beta electrons
 Requested basis set is 6-311++G(d,p)
 There are 78 shells and 218 basis functions

 Total QAlloc Memory Limit   2000 MB
 Mega-Array Size        61 MB
 MEM_STATIC part        62 MB
 A cutoff of  1.0D-11 yielded   2859 shell pairs
 There are     22764 function pairs (     24470 Cartesian)

 -------------------------------------------------------
 OpenMP Integral Computing Module                       
 Release: version 1.0, May 2013, Q-Chem Inc. Pittsburgh 
 -------------------------------------------------------
 Integral Job Info:
 Integral job number is                      11
 Integral operator is                         1
 short-range coefficients                     0
 long-range coefficients              100000000
 Omega coefficients                           0
 if combine SR and LR in K                    0
 Integral screening is                        0
 Integral computing path is                   2
 max size of driver memory is            800000
 size of driver memory is                593474
 size of scratch memory is              2260544
 max col of scratch BK array               1296
 max len of scratch array in speh3          155
 max len of scratch index in speh4           18
 max int batch size is                      520
 min int batch size is                       52
 fixed nKL is                                52
 max L of basis functions is                  2
 order of int derivative is                   0
 number of shells is                         78
 number of basis is                         226
 number of cartesian basis is               226
 number of contracted shell pairs          2859
 number of primitive shell pairs           7218
 maxK2 (contraction) of shell pair           36
 max number of K2 of shell pair               1
 max number of CS2 of shell pair            464
 max number of PS2 of shell pair           1080
 mem total for path MDJ                   47730
 -------------------------------------------------------
 Smallest overlap matrix eigenvalue = 1.80E-06

 Q-Chem warning in module /home/taweetham/qchem/stvman/mkSTV.C, line 257:

 Overlap eigenvalue is smaller than square root of threshold


 Scale SEOQF with 1.000000e-01/1.000000e-01/1.000000e-01

 Standard Electronic Orientation quadrupole field applied
 Nucleus-field energy     =     0.0000000103 hartrees
 Guess from superposition of atomic densities
 Warning:  Energy on first SCF cycle will be non-variational
 A restricted hybrid HF-DFT SCF calculation will be
 performed using Pulay DIIS extrapolation
 Exchange:     0.2000 Hartree-Fock + 0.0800 Slater + 0.7200 B88
 Correlation:  0.1900 VWN1RPA + 0.8100 LYP
 Using SG-1 standard quadrature grid
 SCF converges when DIIS error is below 1.0E-08
 ---------------------------------------
  Cycle       Energy         DIIS Error
 ---------------------------------------
    1    -384.4200328774      4.33E-02
    2    -382.6061935503      5.69E-03
    3    -382.3681530615      9.25E-03
    4    -382.7425544358      2.44E-03
    5    -382.7724433699      4.43E-04
    6    -382.7731096705      2.36E-04
    7    -382.7734288412      6.52E-05
    8    -382.7734516967      2.59E-05
    9    -382.7734548123      4.28E-06
   10    -382.7734549194      1.62E-06
   11    -382.7734550284      5.05E-07
   12    -382.7734550217      2.22E-07
   13    -382.7734550163      4.68E-08
   14    -382.7734550214      1.78E-08
   15    -382.7734550217      5.57E-09 Convergence criterion met
 ---------------------------------------
 SCF time:  CPU 167.29 s  wall 167.41 s
 SCF   energy in the final basis set = -382.7734550217
 Total energy in the final basis set = -382.7734550217

 --------------------------------------------------------------

                    Orbital Energies (a.u.)
 --------------------------------------------------------------

 Alpha MOs
 -- Occupied --
-19.172 -19.112 -10.268 -10.255 -10.224 -10.201 -10.198 -10.190
 -1.082  -1.043  -0.860  -0.783  -0.738  -0.655  -0.605  -0.575
 -0.511  -0.489  -0.468  -0.463  -0.435  -0.420  -0.418  -0.402
 -0.378  -0.372  -0.318  -0.260  -0.236
 -- Virtual --
 -0.092  -0.024  -0.003  -0.002   0.007   0.029   0.033   0.038
  0.050   0.055   0.073   0.075   0.077   0.093   0.101   0.105
  0.111   0.117   0.120   0.125   0.125   0.130   0.140   0.146
  0.147   0.147   0.169   0.175   0.186   0.189   0.200   0.201
  0.205   0.214   0.232   0.241   0.245   0.256   0.257   0.275
  0.279   0.294   0.304   0.310   0.326   0.329   0.340   0.351
  0.364   0.368   0.381   0.408   0.419   0.479   0.506   0.511
  0.519   0.521   0.531   0.560   0.560   0.562   0.580   0.590
  0.592   0.599   0.646   0.652   0.658   0.685   0.703   0.732
  0.741   0.766   0.802   0.825   0.847   0.853   0.870   0.896
  0.910   0.914   0.919   0.982   1.007   1.018   1.054   1.072
  1.111   1.124   1.175   1.188   1.214   1.224   1.226   1.285
  1.374   1.377   1.391   1.412   1.435   1.447   1.506   1.557
  1.557   1.570   1.584   1.612   1.620   1.631   1.673   1.702
  1.712   1.739   1.789   1.806   1.839   1.876   1.883   1.901
  1.933   1.958   1.964   2.013   2.033   2.037   2.077   2.107
  2.155   2.204   2.262   2.319   2.361   2.438   2.456   2.508
  2.526   2.562   2.574   2.592   2.622   2.651   2.693   2.700
  2.725   2.729   2.790   2.802   2.876   2.891   2.901   2.938
  2.987   2.999   3.039   3.072   3.156   3.160   3.224   3.272
  3.346   3.348   3.432   3.487   3.570   3.624   3.703   3.768
  3.869   3.961   4.059   4.075   4.118   4.199   4.684   4.978
  5.058   5.211   5.406   5.697   5.768  23.614  23.776  23.850
 23.896  24.169  24.181  49.910  50.005
 --------------------------------------------------------------

          Ground-State Mulliken Net Atomic Charges

     Atom                 Charge (a.u.)
  ----------------------------------------
      1 H                     0.185142
      2 C                    -0.626245
      3 C                    -0.135430
      4 O                    -0.283127
      5 C                     0.074830
      6 C                     0.228197
      7 H                     0.160578
      8 C                    -0.720066
      9 C                     0.466537
     10 H                     0.229431
     11 O                    -0.226140
     12 H                     0.208944
     13 H                     0.252209
     14 H                     0.185140
  ----------------------------------------
  Sum of atomic charges =     0.000000

 -----------------------------------------------------------------
                    Cartesian Multipole Moments
 -----------------------------------------------------------------
    Charge (ESU x 10^10)
                -0.0000
    Dipole Moment (Debye)
         X      -3.2345      Y      -1.1757      Z       0.0001
       Tot       3.4416
    Quadrupole Moments (Debye-Ang)
        XX     -58.7940     XY       6.5581     YY     -39.1131
        XZ      -0.0011     YZ      -0.0003     ZZ     -48.0410
    Octopole Moments (Debye-Ang^2)
       XXX     -47.1034    XXY     -16.2577    XYY      -5.8542
       YYY      -2.4380    XXZ       0.0018    XYZ       0.0009
       YYZ       0.0001    XZZ       2.6657    YZZ       1.9973
       ZZZ       0.0000
    Hexadecapole Moments (Debye-Ang^3)
      XXXX    -942.6850   XXXY      61.6899   XXYY    -168.4781
      XYYY       3.4261   YYYY    -302.5001   XXXZ      -0.0107
      XXYZ      -0.0025   XYYZ      -0.0007   YYYZ       0.0005
      XXZZ    -148.1643   XYZZ       4.5318   YYZZ     -67.7160
      XZZZ      -0.0003   YZZZ      -0.0009   ZZZZ     -58.3168
 -----------------------------------------------------------------
 Calculating analytic gradient of the SCF energy
 Gradient of SCF Energy
            1           2           3           4           5           6
    1   0.0005741  -0.0008445  -0.0041289   0.0063625   0.0009027  -0.0010178
    2   0.0011221   0.0005268  -0.0013302  -0.0000324   0.0001040  -0.0002236
    3  -0.0011656   0.0000001  -0.0000006   0.0000004   0.0000000   0.0000002
            7           8           9          10          11          12
    1  -0.0010964  -0.0043247   0.0017707  -0.0007324   0.0018297   0.0009131
    2  -0.0012102  -0.0036417   0.0024228   0.0012033   0.0075899  -0.0011053
    3  -0.0000001   0.0000002   0.0000002   0.0000001  -0.0000015   0.0000000
           13          14
    1  -0.0007823   0.0005742
    2  -0.0065477   0.0011223
    3   0.0000012   0.0011654
 Max gradient component =       7.590E-03
 RMS gradient           =       2.290E-03
 Gradient time:  CPU 50.51 s  wall 50.50 s
 Geometry Optimization Parameters
   NAtoms,    NIC,     NZ,  NCons,   NDum,   NFix, NCnnct, MaxDiis
       14      94       0       0       0       0       0       0


** GEOMETRY OPTIMIZATION IN DELOCALIZED INTERNAL COORDINATES **
   Searching for a Minimum

   Optimization Cycle:   1

                       Coordinates (Angstroms)
     ATOM                X               Y               Z
      1  H         1.1591263092    1.8444265972   -0.8687361920
      2  C         0.7922599131    1.2767662942   -0.0000326923
      3  C         1.5319907120   -0.0636542064    0.0000013989
      4  O         2.7551785120   -0.1110578075    0.0000433925
      5  C         0.7057884110   -1.2816522058   -0.0000231015
      6  C        -0.6432980889   -1.2115935046   -0.0000193944
      7  H        -1.2299971897   -2.1315351042   -0.0000351949
      8  C        -1.3683999879    0.0549796960    0.0000071140
      9  C        -0.7059033869    1.2270862954    0.0000117151
     10  H        -1.2628120861    2.1595867959    0.0000303215
     11  O        -2.7405899879    0.0342871971    0.0000044209
     12  H         1.2327027102   -2.2308767062   -0.0000311078
     13  H        -3.0495408887   -0.8835521026    0.0001393190
     14  H         1.1591875180    1.8445211906    0.8685801080
   Point Group: c1    Number of degrees of freedom:    36


   Energy is   -382.773455022


 Attempting to Generate Delocalized Internal Coordinates

 35 Hessian modes will be used to form the next step
  Hessian Eigenvalues:
     0.007505    0.008748    0.016253    0.016995    0.019303    0.019669
     0.021590    0.022339    0.024684    0.065480    0.107648    0.118493
     0.160000    0.160000    0.160000    0.160000    0.219925    0.229394
     0.240007    0.250000    0.250000    0.289366    0.317785    0.336081
     0.336084    0.346853    0.347989    0.352623    0.353186    0.363487
     0.505284    0.526992    0.536966    0.545341    0.935869

 Minimum Search - Taking Simple RFO Step
 Searching for Lamda that Minimizes Along All modes
 Value Taken    Lamda =  -0.00030090
 Step Taken.  Stepsize is  0.028561

                             Maximum     Tolerance    Cnvgd?
         Gradient           0.005245      0.000300      NO
         Displacement       0.012051      0.001200      NO
         Energy change     *********      0.000001      NO


 New Cartesian Coordinates Obtained by Inverse Iteration

 Displacement from previous Coordinates is:  0.040273
 ----------------------------------------------------------------
             Standard Nuclear Orientation (Angstroms)
    I     Atom           X                Y                Z
 ----------------------------------------------------------------
    1      H       1.1568359841     1.8384743768    -0.8675084053
    2      C       0.7909028290     1.2734908630    -0.0000315712
    3      C       1.5300030698    -0.0617724387     0.0000045167
    4      O       2.7496166029    -0.1085842265     0.0000360255
    5      C       0.7068565748    -1.2789784365    -0.0000222293
    6      C      -0.6393469902    -1.2091529109    -0.0000189080
    7      H      -1.2227460091    -2.1282850288    -0.0000330890
    8      C      -1.3641987455     0.0549482486     0.0000077231
    9      C      -0.7050567795     1.2239597345     0.0000108085
   10      H      -1.2612896294     2.1544039363     0.0000286191
   11      O      -2.7374721575     0.0324546801     0.0000080986
   12      H       1.2318781422    -2.2268394578    -0.0000309344
   13      H      -3.0571848109    -0.8749563039     0.0001336481
   14      H       1.1568943889     1.8385693927     0.8673558046
 ----------------------------------------------------------------
 Molecular Point Group                 C1    NOp =  1
 Largest Abelian Subgroup              C1    NOp =  1
 Nuclear Repulsion Energy =   342.5096091540 hartrees
 There are       29 alpha and       29 beta electrons
 Applying Cartesian multipole field
    Component          Value
    ---------          -----
     (2,0,0)        1.00000E-11
     (0,2,0)        2.00000E-11
     (0,0,2)       -3.00000E-11
 Nucleus-field energy     =     0.0000000103 hartrees
 Requested basis set is 6-311++G(d,p)
 There are 78 shells and 218 basis functions
 A cutoff of  1.0D-11 yielded   2860 shell pairs
 There are     22769 function pairs (     24476 Cartesian)
 Smallest overlap matrix eigenvalue = 1.76E-06

 Q-Chem warning in module /home/taweetham/qchem/stvman/mkSTV.C, line 257:

 Overlap eigenvalue is smaller than square root of threshold

 Guess MOs from SCF MO coefficient file
 Reading MOs from coefficient file
 Reading MOs from coefficient file
 A restricted hybrid HF-DFT SCF calculation will be
 performed using Pulay DIIS extrapolation
 Exchange:     0.2000 Hartree-Fock + 0.0800 Slater + 0.7200 B88
 Correlation:  0.1900 VWN1RPA + 0.8100 LYP
 Using SG-1 standard quadrature grid
 SCF converges when DIIS error is below 1.0E-08
 Geometry optimization detected.  Setting ReadMinima to 0
 Setting SaveMinima to 0
 ---------------------------------------
  Cycle       Energy         DIIS Error
 ---------------------------------------
    1    -382.7882713143      2.55E-04
    2    -382.7735721621      7.62E-05
    3    -382.7735360299      1.18E-04
    4    -382.7736012391      2.78E-05
    5    -382.7736045360      7.55E-06
    6    -382.7736044034      2.50E-06
    7    -382.7736044158      5.50E-07
    8    -382.7736044791      2.63E-07
    9    -382.7736044852      5.64E-08
   10    -382.7736044869      2.28E-08
   11    -382.7736044861      4.52E-09 Convergence criterion met
 ---------------------------------------
 SCF time:  CPU 123.69 s  wall 123.90 s
 SCF   energy in the final basis set = -382.7736044861
 Total energy in the final basis set = -382.7736044861

 --------------------------------------------------------------

                    Orbital Energies (a.u.)
 --------------------------------------------------------------

 Alpha MOs
 -- Occupied --
-19.171 -19.112 -10.267 -10.254 -10.223 -10.200 -10.197 -10.189
 -1.082  -1.045  -0.861  -0.784  -0.739  -0.655  -0.606  -0.576
 -0.511  -0.489  -0.469  -0.464  -0.435  -0.419  -0.418  -0.402
 -0.378  -0.372  -0.318  -0.260  -0.237
 -- Virtual --
 -0.091  -0.024  -0.003  -0.001   0.007   0.030   0.033   0.039
  0.050   0.056   0.074   0.076   0.078   0.093   0.101   0.106
  0.111   0.117   0.120   0.125   0.126   0.130   0.140   0.146
  0.147   0.147   0.169   0.175   0.186   0.189   0.200   0.202
  0.205   0.215   0.233   0.242   0.245   0.256   0.258   0.275
  0.281   0.295   0.305   0.310   0.327   0.330   0.341   0.352
  0.364   0.368   0.382   0.409   0.421   0.480   0.507   0.511
  0.520   0.523   0.531   0.560   0.562   0.564   0.583   0.591
  0.592   0.600   0.648   0.653   0.659   0.687   0.704   0.734
  0.742   0.768   0.803   0.827   0.847   0.854   0.871   0.897
  0.911   0.915   0.919   0.982   1.008   1.019   1.055   1.073
  1.112   1.123   1.175   1.190   1.215   1.224   1.228   1.285
  1.376   1.376   1.394   1.414   1.438   1.450   1.509   1.559
  1.559   1.571   1.585   1.615   1.621   1.634   1.675   1.703
  1.715   1.742   1.791   1.811   1.841   1.878   1.886   1.904
  1.935   1.960   1.967   2.016   2.037   2.039   2.084   2.111
  2.160   2.210   2.267   2.323   2.366   2.442   2.461   2.512
  2.531   2.569   2.571   2.592   2.624   2.657   2.692   2.701
  2.726   2.729   2.792   2.809   2.879   2.891   2.903   2.943
  2.991   3.002   3.043   3.073   3.160   3.167   3.230   3.277
  3.351   3.355   3.437   3.492   3.576   3.630   3.710   3.778
  3.880   3.966   4.061   4.075   4.122   4.203   4.693   4.979
  5.059   5.213   5.406   5.707   5.776  23.615  23.781  23.861
 23.904  24.182  24.197  49.913  50.009
 --------------------------------------------------------------

          Ground-State Mulliken Net Atomic Charges

     Atom                 Charge (a.u.)
  ----------------------------------------
      1 H                     0.184948
      2 C                    -0.624166
      3 C                    -0.134900
      4 O                    -0.284148
      5 C                     0.076394
      6 C                     0.222048
      7 H                     0.160333
      8 C                    -0.712500
      9 C                     0.468231
     10 H                     0.229118
     11 O                    -0.231021
     12 H                     0.207973
     13 H                     0.252745
     14 H                     0.184945
  ----------------------------------------
  Sum of atomic charges =     0.000000

 -----------------------------------------------------------------
                    Cartesian Multipole Moments
 -----------------------------------------------------------------
    Charge (ESU x 10^10)
                -0.0000
    Dipole Moment (Debye)
         X      -3.2237      Y      -1.1710      Z       0.0001
       Tot       3.4298
    Quadrupole Moments (Debye-Ang)
        XX     -58.6651     XY       6.5316     YY     -39.1430
        XZ      -0.0010     YZ      -0.0003     ZZ     -47.9739
    Octopole Moments (Debye-Ang^2)
       XXX     -47.3147    XXY     -16.3218    XYY      -5.8062
       YYY      -2.4549    XXZ       0.0018    XYZ       0.0008
       YYZ       0.0001    XZZ       2.6561    YZZ       1.9877
       ZZZ       0.0000
    Hexadecapole Moments (Debye-Ang^3)
      XXXX    -937.1449   XXXY      61.7200   XXYY    -168.0424
      XYYY       3.2629   YYYY    -301.1864   XXXZ      -0.0095
      XXYZ      -0.0024   XYYZ      -0.0005   YYYZ       0.0005
      XXZZ    -147.6244   XYZZ       4.5021   YYZZ     -67.3726
      XZZZ       0.0001   YZZZ      -0.0008   ZZZZ     -58.1330
 -----------------------------------------------------------------
 Calculating analytic gradient of the SCF energy
 Gradient of SCF Energy
            1           2           3           4           5           6
    1   0.0000254  -0.0001436  -0.0009525   0.0004125   0.0000723   0.0003919
    2  -0.0000078   0.0000705  -0.0003158  -0.0000557   0.0002775   0.0003896
    3  -0.0000117  -0.0000003   0.0000013  -0.0000004  -0.0000005  -0.0000001
            7           8           9          10          11          12
    1   0.0000109  -0.0002882   0.0005243  -0.0000450   0.0002214   0.0000401
    2  -0.0000106  -0.0001637  -0.0001024  -0.0000705   0.0003462   0.0000583
    3   0.0000001   0.0000001   0.0000001   0.0000000  -0.0000004   0.0000000
           13          14
    1  -0.0002952   0.0000256
    2  -0.0004079  -0.0000079
    3   0.0000003   0.0000115
 Max gradient component =       9.525E-04
 RMS gradient           =       2.403E-04
 Gradient time:  CPU 50.36 s  wall 50.36 s
 Geometry Optimization Parameters
   NAtoms,    NIC,     NZ,  NCons,   NDum,   NFix, NCnnct, MaxDiis
       14      94       0       0       0       0       0       0

 Cartesian Hessian Update
 Hessian Updated using BFGS Update


** GEOMETRY OPTIMIZATION IN DELOCALIZED INTERNAL COORDINATES **
   Searching for a Minimum

   Optimization Cycle:   2

                       Coordinates (Angstroms)
     ATOM                X               Y               Z
      1  H         1.1568359841    1.8384743768   -0.8675084053
      2  C         0.7909028290    1.2734908630   -0.0000315712
      3  C         1.5300030698   -0.0617724387    0.0000045167
      4  O         2.7496166029   -0.1085842265    0.0000360255
      5  C         0.7068565748   -1.2789784365   -0.0000222293
      6  C        -0.6393469902   -1.2091529109   -0.0000189080
      7  H        -1.2227460091   -2.1282850288   -0.0000330890
      8  C        -1.3641987455    0.0549482486    0.0000077231
      9  C        -0.7050567795    1.2239597345    0.0000108085
     10  H        -1.2612896294    2.1544039363    0.0000286191
     11  O        -2.7374721575    0.0324546801    0.0000080986
     12  H         1.2318781422   -2.2268394578   -0.0000309344
     13  H        -3.0571848109   -0.8749563039    0.0001336481
     14  H         1.1568943889    1.8385693927    0.8673558046
   Point Group: c1    Number of degrees of freedom:    36


   Energy is   -382.773604486

 Hessian Updated using BFGS Update

 33 Hessian modes will be used to form the next step
  Hessian Eigenvalues:
     0.007505    0.008748    0.016253    0.016995    0.019303    0.019669
     0.022339    0.024684    0.041006    0.065530    0.107707    0.118493
     0.159516    0.164037    0.219580    0.228571    0.239863    0.249887
     0.250149    0.291792    0.318156    0.334150    0.336082    0.345332
     0.350032    0.352904    0.355456    0.372218    0.505788    0.513002
     0.529629    0.550975    0.919576

 Minimum Search - Taking Simple RFO Step
 Searching for Lamda that Minimizes Along All modes
 Value Taken    Lamda =  -0.00000352
 Step Taken.  Stepsize is  0.003462

                             Maximum     Tolerance    Cnvgd?
         Gradient           0.000458      0.000300      NO
         Displacement       0.001465      0.001200      NO
         Energy change     -0.000149      0.000001      NO


 New Cartesian Coordinates Obtained by Inverse Iteration

 Displacement from previous Coordinates is:  0.005148
 ----------------------------------------------------------------
             Standard Nuclear Orientation (Angstroms)
    I     Atom           X                Y                Z
 ----------------------------------------------------------------
    1      H       1.1565651172     1.8386386788    -0.8674363493
    2      C       0.7908517660     1.2735014628    -0.0000333594
    3      C       1.5304775200    -0.0616672522    -0.0000092239
    4      O       2.7498290522    -0.1081345776     0.0000402538
    5      C       0.7066655924    -1.2794460250    -0.0000227834
    6      C      -0.6397757390    -1.2095938095    -0.0000171816
    7      H      -1.2234797395    -2.1284921291    -0.0000266092
    8      C      -1.3640079827     0.0551274350     0.0000072506
    9      C      -0.7054574833     1.2243285758     0.0000097113
   10      H      -1.2613753130     2.1549974916     0.0000296578
   11      O      -2.7372112378     0.0323773777     0.0000108083
   12      H       1.2312366372    -2.2275818075    -0.0000275246
   13      H      -3.0552496546    -0.8750447242     0.0001274047
   14      H       1.1566239343     1.8387217326     0.8672880520
 ----------------------------------------------------------------
 Molecular Point Group                 C1    NOp =  1
 Largest Abelian Subgroup              C1    NOp =  1
 Nuclear Repulsion Energy =   342.4873349193 hartrees
 There are       29 alpha and       29 beta electrons
 Applying Cartesian multipole field
    Component          Value
    ---------          -----
     (2,0,0)        1.00000E-11
     (0,2,0)        2.00000E-11
     (0,0,2)       -3.00000E-11
 Nucleus-field energy     =     0.0000000103 hartrees
 Requested basis set is 6-311++G(d,p)
 There are 78 shells and 218 basis functions
 A cutoff of  1.0D-11 yielded   2860 shell pairs
 There are     22769 function pairs (     24476 Cartesian)
 Smallest overlap matrix eigenvalue = 1.77E-06

 Q-Chem warning in module /home/taweetham/qchem/stvman/mkSTV.C, line 257:

 Overlap eigenvalue is smaller than square root of threshold

 Guess MOs from SCF MO coefficient file
 Reading MOs from coefficient file
 Reading MOs from coefficient file
 A restricted hybrid HF-DFT SCF calculation will be
 performed using Pulay DIIS extrapolation
 Exchange:     0.2000 Hartree-Fock + 0.0800 Slater + 0.7200 B88
 Correlation:  0.1900 VWN1RPA + 0.8100 LYP
 Using SG-1 standard quadrature grid
 SCF converges when DIIS error is below 1.0E-08
 Geometry optimization detected.  Setting ReadMinima to 0
 Setting SaveMinima to 0
 ---------------------------------------
  Cycle       Energy         DIIS Error
 ---------------------------------------
    1    -382.7732341580      2.97E-05
    2    -382.7736063314      8.48E-06
    3    -382.7736054142      1.66E-05
    4    -382.7736064768      1.92E-06
    5    -382.7736065021      6.15E-07
    6    -382.7736065500      2.42E-07
    7    -382.7736065652      4.32E-08
    8    -382.7736065631      1.64E-08
    9    -382.7736065620      6.54E-09 Convergence criterion met
 ---------------------------------------
 SCF time:  CPU 99.30 s  wall 99.34 s
 SCF   energy in the final basis set = -382.7736065620
 Total energy in the final basis set = -382.7736065620

 --------------------------------------------------------------

                    Orbital Energies (a.u.)
 --------------------------------------------------------------

 Alpha MOs
 -- Occupied --
-19.171 -19.112 -10.267 -10.254 -10.223 -10.200 -10.197 -10.189
 -1.082  -1.045  -0.861  -0.784  -0.739  -0.655  -0.606  -0.576
 -0.511  -0.489  -0.469  -0.464  -0.436  -0.419  -0.418  -0.402
 -0.378  -0.372  -0.318  -0.260  -0.237
 -- Virtual --
 -0.091  -0.024  -0.003  -0.001   0.007   0.030   0.033   0.039
  0.050   0.056   0.074   0.076   0.078   0.093   0.101   0.106
  0.111   0.117   0.120   0.125   0.126   0.130   0.140   0.146
  0.147   0.147   0.169   0.175   0.186   0.189   0.200   0.202
  0.205   0.215   0.233   0.242   0.245   0.256   0.258   0.275
  0.280   0.295   0.305   0.310   0.326   0.330   0.341   0.352
  0.364   0.368   0.382   0.409   0.421   0.479   0.506   0.511
  0.520   0.523   0.531   0.560   0.562   0.564   0.583   0.591
  0.592   0.600   0.649   0.653   0.659   0.687   0.704   0.734
  0.742   0.767   0.803   0.827   0.847   0.854   0.871   0.897
  0.911   0.915   0.919   0.982   1.008   1.019   1.055   1.073
  1.112   1.123   1.175   1.189   1.214   1.224   1.228   1.285
  1.376   1.376   1.394   1.414   1.438   1.450   1.508   1.559
  1.559   1.571   1.585   1.615   1.621   1.633   1.675   1.702
  1.714   1.742   1.791   1.810   1.841   1.878   1.886   1.904
  1.935   1.960   1.967   2.016   2.037   2.039   2.084   2.111
  2.159   2.210   2.267   2.323   2.366   2.442   2.461   2.512
  2.531   2.568   2.571   2.592   2.624   2.657   2.692   2.701
  2.726   2.729   2.792   2.808   2.879   2.891   2.903   2.943
  2.990   3.002   3.042   3.074   3.160   3.166   3.229   3.277
  3.351   3.355   3.437   3.492   3.576   3.630   3.710   3.778
  3.880   3.966   4.061   4.075   4.122   4.203   4.692   4.979
  5.059   5.213   5.407   5.707   5.776  23.615  23.780  23.860
 23.904  24.182  24.197  49.913  50.009
 --------------------------------------------------------------

          Ground-State Mulliken Net Atomic Charges

     Atom                 Charge (a.u.)
  ----------------------------------------
      1 H                     0.184853
      2 C                    -0.621719
      3 C                    -0.136407
      4 O                    -0.283807
      5 C                     0.078242
      6 C                     0.220141
      7 H                     0.160358
      8 C                    -0.711350
      9 C                     0.465598
     10 H                     0.229176
     11 O                    -0.230490
     12 H                     0.208005
     13 H                     0.252547
     14 H                     0.184852
  ----------------------------------------
  Sum of atomic charges =    -0.000000

 -----------------------------------------------------------------
                    Cartesian Multipole Moments
 -----------------------------------------------------------------
    Charge (ESU x 10^10)
                -0.0000
    Dipole Moment (Debye)
         X      -3.2167      Y      -1.1720      Z       0.0000
       Tot       3.4236
    Quadrupole Moments (Debye-Ang)
        XX     -58.6763     XY       6.5232     YY     -39.1387
        XZ      -0.0010     YZ      -0.0003     ZZ     -47.9761
    Octopole Moments (Debye-Ang^2)
       XXX     -47.1886    XXY     -16.3055    XYY      -5.8173
       YYY      -2.4581    XXZ       0.0015    XYZ       0.0008
       YYZ       0.0002    XZZ       2.6569    YZZ       1.9871
       ZZZ       0.0002
    Hexadecapole Moments (Debye-Ang^3)
      XXXX    -937.4387   XXXY      61.5699   XXYY    -168.0619
      XYYY       3.2322   YYYY    -301.2670   XXXZ      -0.0089
      XXYZ      -0.0023   XYYZ      -0.0004   YYYZ       0.0005
      XXZZ    -147.6136   XYZZ       4.4937   YYZZ     -67.4030
      XZZZ       0.0003   YZZZ      -0.0007   ZZZZ     -58.1385
 -----------------------------------------------------------------
 Calculating analytic gradient of the SCF energy
 Gradient of SCF Energy
            1           2           3           4           5           6
    1  -0.0000074  -0.0000218  -0.0003113   0.0001902   0.0000988  -0.0000113
    2  -0.0000090   0.0000167  -0.0001045   0.0000137   0.0000758   0.0000613
    3   0.0000176   0.0000010  -0.0000036   0.0000013   0.0000012  -0.0000000
            7           8           9          10          11          12
    1   0.0000051  -0.0001447   0.0001066  -0.0000303   0.0000829  -0.0000009
    2  -0.0000049  -0.0000859  -0.0000182  -0.0000076  -0.0000209   0.0000254
    3  -0.0000002   0.0000001   0.0000002   0.0000001  -0.0000003   0.0000000
           13          14
    1   0.0000516  -0.0000076
    2   0.0000667  -0.0000085
    3   0.0000003  -0.0000176
 Max gradient component =       3.113E-04
 RMS gradient           =       7.260E-05
 Gradient time:  CPU 50.58 s  wall 50.58 s
 Geometry Optimization Parameters
   NAtoms,    NIC,     NZ,  NCons,   NDum,   NFix, NCnnct, MaxDiis
       14      94       0       0       0       0       0       0

 Cartesian Hessian Update
 Hessian Updated using BFGS Update


** GEOMETRY OPTIMIZATION IN DELOCALIZED INTERNAL COORDINATES **
   Searching for a Minimum

   Optimization Cycle:   3

                       Coordinates (Angstroms)
     ATOM                X               Y               Z
      1  H         1.1565651172    1.8386386788   -0.8674363493
      2  C         0.7908517660    1.2735014628   -0.0000333594
      3  C         1.5304775200   -0.0616672522   -0.0000092239
      4  O         2.7498290522   -0.1081345776    0.0000402538
      5  C         0.7066655924   -1.2794460250   -0.0000227834
      6  C        -0.6397757390   -1.2095938095   -0.0000171816
      7  H        -1.2234797395   -2.1284921291   -0.0000266092
      8  C        -1.3640079827    0.0551274350    0.0000072506
      9  C        -0.7054574833    1.2243285758    0.0000097113
     10  H        -1.2613753130    2.1549974916    0.0000296578
     11  O        -2.7372112378    0.0323773777    0.0000108083
     12  H         1.2312366372   -2.2275818075   -0.0000275246
     13  H        -3.0552496546   -0.8750447242    0.0001274047
     14  H         1.1566239343    1.8387217326    0.8672880520
   Point Group: c1    Number of degrees of freedom:    36


   Energy is   -382.773606562

 Hessian Updated using BFGS Update

 35 Hessian modes will be used to form the next step
  Hessian Eigenvalues:
     0.007505    0.008748    0.016253    0.016995    0.019303    0.019669
     0.021590    0.022339    0.024684    0.041006    0.065511    0.107629
     0.118493    0.155234    0.160012    0.170958    0.213334    0.222207
     0.239973    0.248601    0.253022    0.288534    0.309778    0.323035
     0.336082    0.336341    0.347125    0.353228    0.353416    0.362023
     0.503958    0.529253    0.542569    0.577783    0.896520

 Minimum Search - Taking Simple RFO Step
 Searching for Lamda that Minimizes Along All modes
 Value Taken    Lamda =   0.00000000
 Step Taken.  Stepsize is  0.000992

                             Maximum     Tolerance    Cnvgd?
         Gradient           0.000134      0.000300     YES
         Displacement       0.000521      0.001200     YES
         Energy change     -0.000002      0.000001      NO


                       Distance Matrix (Angstroms)
             H (  1)   C (  2)   C (  3)   O (  4)   C (  5)   C (  6)
   C (  2)  1.097959
   C (  3)  2.122122  1.526343
   O (  4)  2.661002  2.397188  1.220237
   C (  5)  3.267609  2.554335  1.470255  2.355098
   C (  6)  3.642935  2.865739  2.455145  3.564075  1.348252
   H (  7)  4.706925  3.953618  3.443261  4.457469  2.108635  1.088616
   C (  8)  3.207282  2.475451  2.896841  4.117075  2.463488  1.457406
   C (  9)  2.144054  1.497117  2.579378  3.703304  2.874540  2.434808
   H ( 10)  2.588246  2.233533  3.564834  4.605597  3.958357  3.421529
   O ( 11)  4.379103  3.740002  4.268725  5.488839  3.685264  2.437566
   H ( 12)  4.158380  3.528672  2.186488  2.607332  1.083576  2.130020
   H ( 13)  5.084892  4.405536  4.657304  5.855518  3.783589  2.438532
   H ( 14)  1.734724  1.097957  2.122133  2.660953  3.267669  3.643007
             H (  7)   C (  8)   C (  9)   H ( 10)   O ( 11)   H ( 12)
   C (  8)  2.188137
   C (  9)  3.392603  1.341909
   H ( 10)  4.283657  2.102377  1.084061
   O ( 11)  2.638321  1.373392  2.355583  2.585267
   H ( 12)  2.456716  3.456307  3.958089  5.041837  4.566836
   H ( 13)  2.219575  1.930160  3.151014  3.521241  0.961542  4.494810
   H ( 14)  4.707007  3.207331  2.144061  2.588221  4.379155  4.158441
             H ( 13)
   H ( 14)  5.084916

 Final energy is   -382.77360656196771     


 ******************************
 **  OPTIMIZATION CONVERGED  **
 ******************************

                       Coordinates (Angstroms)
     ATOM                X               Y               Z
      1  H         1.1565651172    1.8386386788   -0.8674363493
      2  C         0.7908517660    1.2735014628   -0.0000333594
      3  C         1.5304775200   -0.0616672522   -0.0000092239
      4  O         2.7498290522   -0.1081345776    0.0000402538
      5  C         0.7066655924   -1.2794460250   -0.0000227834
      6  C        -0.6397757390   -1.2095938095   -0.0000171816
      7  H        -1.2234797395   -2.1284921291   -0.0000266092
      8  C        -1.3640079827    0.0551274350    0.0000072506
      9  C        -0.7054574833    1.2243285758    0.0000097113
     10  H        -1.2613753130    2.1549974916    0.0000296578
     11  O        -2.7372112378    0.0323773777    0.0000108083
     12  H         1.2312366372   -2.2275818075   -0.0000275246
     13  H        -3.0552496546   -0.8750447242    0.0001274047
     14  H         1.1566239343    1.8387217326    0.8672880520

Z-matrix Print:
$molecule
0 1
C 
C  1 1.341909
H  2 1.084061 1 119.758489
O  1 1.373392 2 120.339451 3 0.000921 0
H  4 0.961542 1 110.263972 2 -179.992440 0
C  1 1.457406 2 120.812434 3 -180.000000 0
H  6 1.088616 1 117.778152 2 -180.000000 0
C  6 1.348252 1 122.767049 2 0.000000 0
H  8 1.083576 6 121.924046 1 179.999158 0
C  8 1.470255 6 121.108061 1 -0.000000 0
O  10 1.220237 8 121.895469 6 179.996996 0
C  2 1.497117 1 121.272532 3 -179.999162 0
H  12 1.097957 2 110.477822 1 -122.517557 0
H  12 1.097959 2 110.477135 1 122.509720 0
$end


 --------------------------------------------------------------

                    Orbital Energies (a.u.)
 --------------------------------------------------------------

 Alpha MOs
 -- Occupied --
-19.171 -19.112 -10.267 -10.254 -10.223 -10.200 -10.197 -10.189
 -1.082  -1.045  -0.861  -0.784  -0.739  -0.655  -0.606  -0.576
 -0.511  -0.489  -0.469  -0.464  -0.436  -0.419  -0.418  -0.402
 -0.378  -0.372  -0.318  -0.260  -0.237
 -- Virtual --
 -0.091  -0.024  -0.003  -0.001   0.007   0.030   0.033   0.039
  0.050   0.056   0.074   0.076   0.078   0.093   0.101   0.106
  0.111   0.117   0.120   0.125   0.126   0.130   0.140   0.146
  0.147   0.147   0.169   0.175   0.186   0.189   0.200   0.202
  0.205   0.215   0.233   0.242   0.245   0.256   0.258   0.275
  0.280   0.295   0.305   0.310   0.326   0.330   0.341   0.352
  0.364   0.368   0.382   0.409   0.421   0.479   0.506   0.511
  0.520   0.523   0.531   0.560   0.562   0.564   0.583   0.591
  0.592   0.600   0.649   0.653   0.659   0.687   0.704   0.734
  0.742   0.767   0.803   0.827   0.847   0.854   0.871   0.897
  0.911   0.915   0.919   0.982   1.008   1.019   1.055   1.073
  1.112   1.123   1.175   1.189   1.214   1.224   1.228   1.285
  1.376   1.376   1.394   1.414   1.438   1.450   1.508   1.559
  1.559   1.571   1.585   1.615   1.621   1.633   1.675   1.702
  1.714   1.742   1.791   1.810   1.841   1.878   1.886   1.904
  1.935   1.960   1.967   2.016   2.037   2.039   2.084   2.111
  2.159   2.210   2.267   2.323   2.366   2.442   2.461   2.512
  2.531   2.568   2.571   2.592   2.624   2.657   2.692   2.701
  2.726   2.729   2.792   2.808   2.879   2.891   2.903   2.943
  2.990   3.002   3.042   3.074   3.160   3.166   3.229   3.277
  3.351   3.355   3.437   3.492   3.576   3.630   3.710   3.778
  3.880   3.966   4.061   4.075   4.122   4.203   4.692   4.979
  5.059   5.213   5.407   5.707   5.776  23.615  23.780  23.860
 23.904  24.182  24.197  49.913  50.009
 --------------------------------------------------------------

          Ground-State Mulliken Net Atomic Charges

     Atom                 Charge (a.u.)
  ----------------------------------------
      1 H                     0.184853
      2 C                    -0.621719
      3 C                    -0.136407
      4 O                    -0.283807
      5 C                     0.078242
      6 C                     0.220141
      7 H                     0.160358
      8 C                    -0.711350
      9 C                     0.465598
     10 H                     0.229176
     11 O                    -0.230490
     12 H                     0.208005
     13 H                     0.252547
     14 H                     0.184852
  ----------------------------------------
  Sum of atomic charges =    -0.000000

 -----------------------------------------------------------------
                    Cartesian Multipole Moments
 -----------------------------------------------------------------
    Charge (ESU x 10^10)
                -0.0000
    Dipole Moment (Debye)
         X      -3.2167      Y      -1.1720      Z       0.0000
       Tot       3.4236
    Quadrupole Moments (Debye-Ang)
        XX     -58.6763     XY       6.5232     YY     -39.1387
        XZ      -0.0010     YZ      -0.0003     ZZ     -47.9761
    Octopole Moments (Debye-Ang^2)
       XXX     -47.1886    XXY     -16.3055    XYY      -5.8173
       YYY      -2.4581    XXZ       0.0015    XYZ       0.0008
       YYZ       0.0002    XZZ       2.6569    YZZ       1.9871
       ZZZ       0.0002
    Hexadecapole Moments (Debye-Ang^3)
      XXXX    -937.4387   XXXY      61.5699   XXYY    -168.0619
      XYYY       3.2322   YYYY    -301.2670   XXXZ      -0.0089
      XXYZ      -0.0023   XYYZ      -0.0004   YYYZ       0.0005
      XXZZ    -147.6136   XYZZ       4.4937   YYZZ     -67.4030
      XZZZ       0.0003   YZZZ      -0.0007   ZZZZ     -58.1385
 -----------------------------------------------------------------
Archival summary:
1\1\pikachu\OPT\ProcedureUnspecified\BasisUnspecified\266\cher\WedDec1410:07:592016WedDec1410:07:592016\0\\#,OPT,ProcedureUnspecified,BasisUnspecified,\\0,1\C\C,1,1.34191\H,2,1.08406,1,119.758\O,1,1.37339,2,120.339,3,0.000920829,0\H,4,0.961542,1,110.264,2,-179.992,0\C,1,1.45741,2,120.812,3,-180,0\H,6,1.08862,1,117.778,2,-180,0\C,6,1.34825,1,122.767,2,0,0\H,8,1.08358,6,121.924,1,179.999,0\C,8,1.47026,6,121.108,1,-0,0\O,10,1.22024,8,121.895,6,179.997,0\C,2,1.49712,1,121.273,3,-179.999,0\H,12,1.09796,2,110.478,1,-122.518,0\H,12,1.09796,2,110.477,1,122.51,0\\\@

 Total job time:  543.00s(wall), 542.62s(cpu) 
 Wed Dec 14 10:07:59 2016

        *************************************************************
        *                                                           *
        *  Thank you very much for using Q-Chem.  Have a nice day.  *
        *                                                           *
        *************************************************************


 
User input: 2 of 3 
 
pikachu 127.0.1
Q-Chem Developer Version! Running on 127.0.1.*
                  Welcome to Q-Chem
     A Quantum Leap Into The Future Of Chemistry


 Q-Chem 4.4, Q-Chem, Inc., Pleasanton, CA (2016)

 Y. Shao,  Z. Gan,  E. Epifanovsky,  A. T. B. Gilbert,  M. Wormit,  
 J. Kussmann,  A. W. Lange,  A. Behn,  J. Deng,  X. Feng,  D. Ghosh,  
 M. Goldey,  P. R. Horn,  L. D. Jacobson,  I. Kaliman,  F. Rob,  
 R. Z. Khaliullin,  T. Kus,  A. Landau,  J. Liu,  E. I. Proynov,  Y. M. Rhee,  
 R. M. Richard,  M. A. Rohrdanz,  R. P. Steele,  E. J. Sundstrom,  
 H. L. Woodcock III,  P. M. Zimmerman,  D. Zuev,  B. Albrecht,  E. Alguire,  
 B. Austin,  S. A. Baeppler,  G. J. O. Beran,  Y. A. Bernard,  E. Berquist,  
 K. Brandhorst,  K. B. Bravaya,  S. T. Brown,  D. Casanova,  C.-M. Chang,  
 Y. Chen,  S. H. Chien,  K. D. Closser,  M. P. Coons,  D. L. Crittenden,  
 S. Dasgupta,  M. Diedenhofen,  R. A. DiStasio Jr.,  H. Do,  A. D. Dutoi,  
 R. G. Edgar,  P.-T. Fang,  S. Fatehi,  Q. Feng,  L. Fusti-Molnar,  
 A. Ghysels,  A. Golubeva-Zadorozhnaya,  J. Gomes,  A. Gunina,  
 M. W. D. Hanson-Heine,  P. H. P. Harbach,  A. W. Hauser,  J. E. Herr,  
 E. G. Hohenstein,  Z. C. Holden,  K. Hui,  T.-C. Jagau,  H. Ji,  B. Kaduk,  
 K. Khistyaev,  Jaehoon Kim,  Jihan Kim,  R. A. King,  P. Klunzinger,  
 K. Koh,  D. Kosenkov,  T. Kowalczyk,  C. M. Krauter,  A. Kunitsa,  
 K. U. Lao,  A. Laurent,  K. V. Lawler,  J. Lee,  D. Lefrancois,  S. Lehtola,  
 S. V. Levchenko,  C. Y. Lin,  Y.-S. Lin,  F. Liu,  E. Livshits,  
 R. C. Lochan,  A. Luenser,  P. Manohar,  S. F. Manzer,  S.-P. Mao,  Y. Mao,  
 N. Mardirossian,  A. V. Marenich,  L. A. Martinez-Martinez,  S. A. Maurer,  
 N. J. Mayhall,  J.-M. Mewes,  A. F. Morrison,  K. Nanda,  T. S. Nguyen-Beck,  
 C. M. Oana,  R. Olivares-Amaya,  D. P. O'Neill,  J. A. Parkhill,  
 T. M. Perrine,  R. Peverati,  P. A. Pieniazek,  F. Plasser,  A. Prociuk,  
 D. R. Rehn,  E. Rosta,  N. J. Russ,  N. Sergueev,  S. M. Sharada,  
 S. Sharma,  D. W. Small,  A. Sodt,  T. Stauch,  T. Stein,  D. Stuck,  
 Y.-C. Su,  A. J. W. Thom,  T. Tsuchimochi,  L. Vogt,  O. Vydrov,  T. Wang,  
 M. A. Watson,  J. Wenzel,  A. White,  C. F. Williams,  V. Vanovschi,  
 K. Yao,  S. Yeganeh,  S. R. Yost,  Z.-Q. You,  I. Y. Zhang,  X. Zhang,  
 Y. Zhao,  B. R. Brooks,  G. K. L. Chan,  D. M. Chipman,  C. J. Cramer,  
 W. A. Goddard III,  M. S. Gordon,  W. J. Hehre,  A. Klamt,  
 H. F. Schaefer III,  M. W. Schmidt,  C. D. Sherrill,  D. G. Truhlar,  
 A. Warshel,  X. Xu,  A. Aspuru-Guzik,  R. Baer,  A. T. Bell,  N. A. Besley,  
 J.-D. Chai,  A. Dreuw,  B. D. Dunietz,  T. R. Furlani,  S. R. Gwaltney,  
 C.-P. Hsu,  Y. Jung,  J. Kong,  D. S. Lambrecht,  W. Liang,  C. Ochsenfeld,  
 V. A. Rassolov,  L. V. Slipchenko,  J. E. Subotnik,  T. Van Voorhis,  
 J. M. Herbert,  A. I. Krylov,  P. M. W. Gill,  M. Head-Gordon

 Contributors to earlier versions of Q-Chem not listed above: 
 R. D. Adamson,  J. Baker,  E. F. C. Byrd,  A. K. Chakraborty,  C.-L. Cheng,  
 H. Dachsel,  R. J. Doerksen,  G. Hawkins,  A. Heyden,  S. Hirata,  
 G. Kedziora,  F. J. Keil,  C. Kelley,  P. P. Korambath,  W. Kurlancheek,  
 A. M. Lee,  M. S. Lee,  D. Liotard,  I. Lotan,  P. E. Maslen,  N. Nair,  
 D. Neuhauser,  R. Olson,  B. Peters,  J. Ritchie,  N. E. Schultz,  
 N. Shenvi,  A. C. Simmonett,  K. S. Thanthiriwatte,  Q. Wu,  W. Zhang

 Please cite Q-Chem as follows:
 Y. Shao et al., Mol. Phys. 113, 184-215 (2015)
 DOI: 10.1080/00268976.2014.952696

 Q-Chem 4.4.2 for Intel X86 EM64T Linux

 Parts of Q-Chem use Armadillo 5.200.1 (Boston Tea Smuggler).
 http://arma.sourceforge.net/

 Q-Chem begins on Wed Dec 14 10:07:59 2016  


Host: 0

     Scratch files written to /scratch/cher/qchem9959//
The previous job contains 0 fragments, simply inherited here
FILE_GEOM_ORG=        593

Checking the input file for inconsistencies... 	...done.

--------------------------------------------------------------
User input:
--------------------------------------------------------------

$molecule
   read
$end

$rem
   BASIS 6-311++G**
   JOB_TYPE FREQUENCY
   METHOD B3LYP
$end

--------------------------------------------------------------
 ----------------------------------------------------------------
             Standard Nuclear Orientation (Angstroms)
    I     Atom           X                Y                Z
 ----------------------------------------------------------------
    1      H       1.1569560050     1.8380515495    -0.8674327080
    2      C       0.7910272869     1.2730522646    -0.0000306927
    3      C       1.5301473527    -0.0623964547    -0.0000063217
    4      O       2.7494812000    -0.1093255513     0.0000450532
    5      C       0.7058743052    -1.2798631584    -0.0000220377
    6      C      -0.6405404762    -1.2095010439    -0.0000185178
    7      H      -1.2245924263    -2.1281782459    -0.0000295126
    8      C      -1.3642937118     0.0554943803     0.0000056540
    9      C      -0.7053004773     1.2244460409     0.0000099757
   10      H      -1.2608658181     2.1553254188     0.0000296941
   11      O      -2.7375054839     0.0332643636     0.0000070227
   12      H       1.2300862487    -2.2281975306    -0.0000266127
   13      H      -3.0558875235    -0.8740372306     0.0001224802
   14      H       1.1570121079     1.8381333672     0.8672916935
 ----------------------------------------------------------------
 Molecular Point Group                 C1    NOp =  1
 Largest Abelian Subgroup              C1    NOp =  1
 Nuclear Repulsion Energy =   342.4873349193 hartrees
 There are       29 alpha and       29 beta electrons
 Requested basis set is 6-311++G(d,p)
 There are 78 shells and 218 basis functions

 Total QAlloc Memory Limit   2000 MB
 Mega-Array Size        61 MB
 MEM_STATIC part        62 MB

                       Distance Matrix (Angstroms)
             H (  1)   C (  2)   C (  3)   O (  4)   C (  5)   C (  6)
   C (  2)  1.097959
   C (  3)  2.122122  1.526343
   O (  4)  2.661002  2.397188  1.220237
   C (  5)  3.267609  2.554335  1.470255  2.355098
   C (  6)  3.642935  2.865739  2.455145  3.564075  1.348252
   H (  7)  4.706925  3.953618  3.443261  4.457469  2.108635  1.088616
   C (  8)  3.207282  2.475451  2.896841  4.117075  2.463488  1.457406
   C (  9)  2.144054  1.497117  2.579378  3.703304  2.874540  2.434808
   H ( 10)  2.588246  2.233533  3.564834  4.605597  3.958357  3.421529
   O ( 11)  4.379103  3.740002  4.268725  5.488839  3.685264  2.437566
   H ( 12)  4.158380  3.528672  2.186488  2.607332  1.083576  2.130020
   H ( 13)  5.084892  4.405536  4.657304  5.855518  3.783589  2.438532
   H ( 14)  1.734724  1.097957  2.122133  2.660953  3.267669  3.643007
             H (  7)   C (  8)   C (  9)   H ( 10)   O ( 11)   H ( 12)
   C (  8)  2.188137
   C (  9)  3.392603  1.341909
   H ( 10)  4.283657  2.102377  1.084061
   O ( 11)  2.638321  1.373392  2.355583  2.585267
   H ( 12)  2.456716  3.456307  3.958089  5.041837  4.566836
   H ( 13)  2.219575  1.930160  3.151014  3.521241  0.961542  4.494810
   H ( 14)  4.707007  3.207331  2.144061  2.588221  4.379155  4.158441
             H ( 13)
   H ( 14)  5.084916

 A cutoff of  1.0D-11 yielded   2860 shell pairs
 There are     22769 function pairs (     24476 Cartesian)

 -------------------------------------------------------
 OpenMP Integral Computing Module                       
 Release: version 1.0, May 2013, Q-Chem Inc. Pittsburgh 
 -------------------------------------------------------
 Integral Job Info:
 Integral job number is                      11
 Integral operator is                         1
 short-range coefficients                     0
 long-range coefficients              100000000
 Omega coefficients                           0
 if combine SR and LR in K                    0
 Integral screening is                        0
 Integral computing path is                   2
 max size of driver memory is            800000
 size of driver memory is                593474
 size of scratch memory is              2260544
 max col of scratch BK array               1296
 max len of scratch array in speh3          155
 max len of scratch index in speh4           18
 max int batch size is                      520
 min int batch size is                       52
 fixed nKL is                                52
 max L of basis functions is                  2
 order of int derivative is                   0
 number of shells is                         78
 number of basis is                         226
 number of cartesian basis is               226
 number of contracted shell pairs          2860
 number of primitive shell pairs           7222
 maxK2 (contraction) of shell pair           36
 max number of K2 of shell pair               1
 max number of CS2 of shell pair            464
 max number of PS2 of shell pair           1080
 mem total for path MDJ                   47730
 -------------------------------------------------------
 Smallest overlap matrix eigenvalue = 1.77E-06

 Q-Chem warning in module /home/taweetham/qchem/stvman/mkSTV.C, line 257:

 Overlap eigenvalue is smaller than square root of threshold

 Guess from superposition of atomic densities
 Warning:  Energy on first SCF cycle will be non-variational
 A restricted hybrid HF-DFT SCF calculation will be
 performed using Pulay DIIS extrapolation
 Exchange:     0.2000 Hartree-Fock + 0.0800 Slater + 0.7200 B88
 Correlation:  0.1900 VWN1RPA + 0.8100 LYP
 Using SG-1 standard quadrature grid
 SCF converges when DIIS error is below 1.0E-08
 ---------------------------------------
  Cycle       Energy         DIIS Error
 ---------------------------------------
    1    -384.4535420205      4.36E-02
    2    -382.6057124388      5.70E-03
    3    -382.3763354453      9.17E-03
    4    -382.7433117975      2.42E-03
    5    -382.7726178827      4.39E-04
    6    -382.7732854687      2.28E-04
    7    -382.7735817447      6.39E-05
    8    -382.7736038807      2.49E-05
    9    -382.7736067740      4.18E-06
   10    -382.7736067898      1.53E-06
   11    -382.7736069311      4.94E-07
   12    -382.7736069221      2.09E-07
   13    -382.7736069155      4.63E-08
   14    -382.7736069213      1.67E-08
   15    -382.7736069208      5.30E-09 Convergence criterion met
 ---------------------------------------
 SCF time:  CPU 167.85 s  wall 168.08 s
 SCF   energy in the final basis set = -382.7736069208
 Total energy in the final basis set = -382.7736069208

 --------------------------------------------------------------

                    Orbital Energies (a.u.)
 --------------------------------------------------------------

 Alpha MOs
 -- Occupied --
-19.171 -19.112 -10.267 -10.254 -10.223 -10.200 -10.197 -10.189
 -1.082  -1.045  -0.861  -0.784  -0.739  -0.655  -0.606  -0.576
 -0.511  -0.489  -0.469  -0.464  -0.436  -0.419  -0.418  -0.402
 -0.378  -0.372  -0.318  -0.260  -0.237
 -- Virtual --
 -0.091  -0.024  -0.003  -0.001   0.007   0.030   0.033   0.039
  0.050   0.056   0.074   0.076   0.078   0.093   0.101   0.106
  0.111   0.117   0.120   0.125   0.126   0.130   0.140   0.146
  0.147   0.147   0.169   0.175   0.186   0.189   0.200   0.202
  0.205   0.215   0.233   0.242   0.245   0.256   0.258   0.275
  0.280   0.295   0.305   0.310   0.326   0.330   0.341   0.352
  0.364   0.368   0.382   0.409   0.421   0.479   0.506   0.511
  0.520   0.523   0.531   0.560   0.562   0.564   0.583   0.591
  0.592   0.600   0.649   0.653   0.659   0.687   0.704   0.734
  0.742   0.767   0.803   0.827   0.847   0.854   0.871   0.897
  0.911   0.915   0.919   0.982   1.008   1.019   1.055   1.073
  1.112   1.123   1.175   1.189   1.214   1.224   1.228   1.285
  1.376   1.376   1.394   1.414   1.438   1.450   1.508   1.559
  1.559   1.571   1.585   1.615   1.621   1.633   1.675   1.702
  1.714   1.742   1.791   1.810   1.841   1.878   1.886   1.904
  1.935   1.960   1.967   2.016   2.037   2.039   2.084   2.111
  2.159   2.210   2.267   2.323   2.366   2.442   2.461   2.512
  2.531   2.568   2.571   2.592   2.624   2.657   2.692   2.701
  2.726   2.729   2.792   2.808   2.879   2.891   2.903   2.943
  2.990   3.002   3.042   3.074   3.160   3.166   3.229   3.277
  3.351   3.355   3.437   3.492   3.576   3.630   3.710   3.778
  3.880   3.966   4.061   4.075   4.122   4.203   4.692   4.979
  5.059   5.213   5.407   5.707   5.776  23.615  23.780  23.860
 23.904  24.182  24.197  49.913  50.009
 --------------------------------------------------------------

          Ground-State Mulliken Net Atomic Charges

     Atom                 Charge (a.u.)
  ----------------------------------------
      1 H                     0.184853
      2 C                    -0.621714
      3 C                    -0.136409
      4 O                    -0.283807
      5 C                     0.078243
      6 C                     0.220135
      7 H                     0.160358
      8 C                    -0.711346
      9 C                     0.465597
     10 H                     0.229176
     11 O                    -0.230489
     12 H                     0.208005
     13 H                     0.252546
     14 H                     0.184852
  ----------------------------------------
  Sum of atomic charges =    -0.000000

 -----------------------------------------------------------------
                    Cartesian Multipole Moments
 -----------------------------------------------------------------
    Charge (ESU x 10^10)
                -0.0000
    Dipole Moment (Debye)
         X      -3.2171      Y      -1.1708      Z       0.0000
       Tot       3.4236
    Quadrupole Moments (Debye-Ang)
        XX     -58.6693     XY       6.5314     YY     -39.1433
        XZ      -0.0010     YZ      -0.0002     ZZ     -47.9761
    Octopole Moments (Debye-Ang^2)
       XXX     -47.1531    XXY     -16.2872    XYY      -5.7958
       YYY      -2.4339    XXZ       0.0014    XYZ       0.0008
       YYZ       0.0002    XZZ       2.6723    YZZ       1.9933
       ZZZ       0.0001
    Hexadecapole Moments (Debye-Ang^3)
      XXXX    -937.2874   XXXY      61.7559   XXYY    -168.0977
      XYYY       3.3125   YYYY    -301.2705   XXXZ      -0.0096
      XXYZ      -0.0022   XYYZ      -0.0006   YYYZ       0.0005
      XXZZ    -147.6118   XYZZ       4.5231   YYZZ     -67.4070
      XZZZ      -0.0003   YZZZ      -0.0008   ZZZZ     -58.1385
 -----------------------------------------------------------------
 Calculating MO derivatives via CPSCF
   1         3          42      0.301598    0.054480
   2         3          42      0.035423    0.006132
   3         3          42      0.002636    0.000489
   4         9          36      0.000177    0.000039
   5        43           2      0.000003    0.000002
   6        45           0      0.000000    0.000000    Roots Converged
 Calculating analytic Hessian of the SCF energy
 Polarizability Matrix (a.u.)
            1           2           3
    1-101.8842130  -1.4912691  -0.0000555
    2  -1.4912691 -83.0153198   0.0000836
    3  -0.0000555   0.0000836 -45.8551747

 Direct stationary perturbation theory relativistic correction:

 rels  =       0.112603028438
 relv  =      -0.529728270011
 rel2e =       0.229382517696
 E_rel =      -0.187742723876

 Hessian of the SCF Energy
            1           2           3           4           5           6
    1   0.0795443   0.0448454  -0.0727858  -0.0672780  -0.0397330   0.0676621
    2   0.0448454   0.1174940  -0.1150287  -0.0374825  -0.1064992   0.1099722
    3  -0.0727858  -0.1150287   0.2192603   0.0655064   0.1066143  -0.1987330
    4  -0.0672780  -0.0374825   0.0655064   0.5011925   0.0337888   0.0000052
    5  -0.0397330  -0.1064992   0.1066143   0.0337888   0.4798268   0.0000092
    6   0.0676621   0.1099722  -0.1987330   0.0000052   0.0000092   0.4973959
    7   0.0033586  -0.0080097   0.0005817  -0.0908380   0.0127845   0.0000007
    8   0.0040088  -0.0180922  -0.0010951   0.0234380  -0.1597664  -0.0000003
    9  -0.0130369   0.0245156  -0.0004402  -0.0000006   0.0000001  -0.0762234
   10  -0.0004492  -0.0015736  -0.0008963  -0.0381086   0.0284136  -0.0000037
   11   0.0011480   0.0024138  -0.0004224   0.0429635   0.0044222   0.0000012
   12   0.0015389  -0.0027869   0.0015471  -0.0000026   0.0000009   0.0128111
   13   0.0011005   0.0015397  -0.0003671   0.0139583   0.0109002  -0.0000004
   14   0.0017289  -0.0033913  -0.0004579  -0.0090068  -0.0200897  -0.0000014
   15   0.0011123  -0.0039448  -0.0010667  -0.0000006   0.0000004   0.0172754
   16  -0.0011138   0.0012348  -0.0002045  -0.0052670  -0.0042231   0.0000009
   17   0.0017216  -0.0009927  -0.0001603   0.0062242   0.0023618  -0.0000010
   18   0.0006588   0.0003453   0.0001169   0.0000001   0.0000001  -0.0040670
   19   0.0000326  -0.0000330   0.0000050  -0.0003032  -0.0003972   0.0000000
   20  -0.0000514  -0.0000205   0.0000087   0.0006402   0.0008299  -0.0000000
   21  -0.0002571   0.0005833   0.0000164   0.0000001  -0.0000000  -0.0016993
   22  -0.0016868  -0.0006689  -0.0006735  -0.0195663  -0.0277293  -0.0000005
   23   0.0015144   0.0028294  -0.0011291  -0.0179714  -0.0055359   0.0000020
   24   0.0016256  -0.0003377  -0.0002809   0.0000003   0.0000009   0.0019618
   25  -0.0147134  -0.0044461   0.0005157  -0.2166008   0.0047504   0.0000031
   26  -0.0195862  -0.0010189  -0.0017878  -0.0006740  -0.0903832  -0.0000015
   27   0.0240095  -0.0003864   0.0035141   0.0000040  -0.0000017  -0.0625220
   28   0.0007900  -0.0001861   0.0005841  -0.0111230   0.0266817   0.0000003
   29   0.0006218   0.0002282   0.0000962  -0.0023153   0.0060735   0.0000001
   30  -0.0009126   0.0001197   0.0004528   0.0000004  -0.0000010  -0.0002621
   31  -0.0026320   0.0008129   0.0002420   0.0029323  -0.0022391   0.0000011
   32  -0.0012168  -0.0003649   0.0000408   0.0011591  -0.0031337  -0.0000008
   33  -0.0014423   0.0000811  -0.0003358   0.0000004   0.0000004   0.0077356
   34   0.0002215  -0.0005151  -0.0000258  -0.0019391  -0.0021661  -0.0000002
   35   0.0002641  -0.0008841  -0.0000869  -0.0036267  -0.0016692  -0.0000002
   36   0.0000426   0.0003447   0.0001119   0.0000002  -0.0000002   0.0019329
   37  -0.0002588  -0.0000931  -0.0000566   0.0002302  -0.0010838  -0.0000006
   38   0.0001589  -0.0001177  -0.0000641   0.0003585   0.0000843   0.0000001
   39  -0.0006383  -0.0000020  -0.0000230  -0.0000001  -0.0000002   0.0031021
   40   0.0030845   0.0045753   0.0075747  -0.0672897  -0.0397469  -0.0676681
   41   0.0045755   0.0084161   0.0134722  -0.0374953  -0.1065210  -0.1099795
   42  -0.0075768  -0.0134756  -0.0241398  -0.0655133  -0.1066233  -0.1987079
            7           8           9          10          11          12
    1   0.0033586   0.0040088  -0.0130369  -0.0004492   0.0011480   0.0015389
    2  -0.0080097  -0.0180922   0.0245156  -0.0015736   0.0024138  -0.0027869
    3   0.0005817  -0.0010951  -0.0004402  -0.0008963  -0.0004224   0.0015471
    4  -0.0908380   0.0234380  -0.0000006  -0.0381086   0.0429635  -0.0000026
    5   0.0127845  -0.1597664   0.0000001   0.0284136   0.0044222   0.0000009
    6   0.0000007  -0.0000003  -0.0762234  -0.0000037   0.0000012   0.0128111
    7   0.8882011  -0.0082246   0.0000245  -0.6666880   0.0201697  -0.0000246
    8  -0.0082246   0.4939356  -0.0000012   0.0316690  -0.1012298   0.0000006
    9   0.0000245  -0.0000012   0.2118116  -0.0000244   0.0000004  -0.0657676
   10  -0.6666880   0.0316690  -0.0000244   0.7761130  -0.0223279   0.0000306
   11   0.0201697  -0.1012298   0.0000004  -0.0223279   0.0905700  -0.0000008
   12  -0.0000246   0.0000006  -0.0657676   0.0000306  -0.0000008   0.0256687
   13  -0.0906112  -0.0239524   0.0000008  -0.0768602  -0.0467899  -0.0000036
   14  -0.0294645  -0.2070875  -0.0000009  -0.0310066   0.0128645  -0.0000007
   15   0.0000005  -0.0000007  -0.0792288  -0.0000037  -0.0000014   0.0240009
   16  -0.0385626  -0.0204115  -0.0000011   0.0136454  -0.0011225   0.0000005
   17  -0.0189223   0.0281892   0.0000006  -0.0145434  -0.0100744  -0.0000007
   18  -0.0000006  -0.0000007   0.0005724   0.0000001   0.0000001   0.0025309
   19  -0.0026155   0.0047526   0.0000002  -0.0024746  -0.0020049  -0.0000002
   20   0.0017655   0.0011290  -0.0000002  -0.0005039   0.0001140   0.0000000
   21  -0.0000001  -0.0000002   0.0133953   0.0000003   0.0000001  -0.0031381
   22  -0.0033989   0.0007625  -0.0000003   0.0050734  -0.0006826   0.0000002
   23  -0.0083427  -0.0139348  -0.0000007   0.0112000   0.0012855   0.0000006
   24   0.0000001   0.0000005  -0.0056554  -0.0000000  -0.0000002   0.0007169
   25  -0.0131955   0.0155652   0.0000008  -0.0052854  -0.0010867  -0.0000002
   26   0.0295366   0.0149936  -0.0000012   0.0028102  -0.0081243   0.0000005
   27  -0.0000007  -0.0000009  -0.0033320   0.0000001   0.0000006   0.0021913
   28  -0.0028164  -0.0069652   0.0000004  -0.0024572   0.0029636  -0.0000002
   29  -0.0018236   0.0005745   0.0000001  -0.0002133   0.0002988  -0.0000001
   30  -0.0000002   0.0000003   0.0016122   0.0000003  -0.0000001   0.0003073
   31   0.0032652  -0.0064608   0.0000003  -0.0039575   0.0026281  -0.0000002
   32   0.0010438  -0.0021550   0.0000002  -0.0012977   0.0013395  -0.0000001
   33   0.0000001  -0.0000002  -0.0006635  -0.0000002   0.0000001   0.0000638
   34   0.0109063  -0.0167691  -0.0000000   0.0011946   0.0024084   0.0000001
   35   0.0176758  -0.0197824   0.0000002  -0.0011368   0.0041920   0.0000000
   36   0.0000002   0.0000004   0.0039236   0.0000000  -0.0000001  -0.0022904
   37  -0.0003642  -0.0014233   0.0000001   0.0007032   0.0005856   0.0000000
   38  -0.0001764   0.0013210  -0.0000001   0.0000846  -0.0004866   0.0000000
   39   0.0000000   0.0000003   0.0004346   0.0000000  -0.0000001  -0.0001884
   40   0.0033598   0.0040101   0.0130362  -0.0004489   0.0011477  -0.0015388
   41  -0.0080120  -0.0180945  -0.0245130  -0.0015740   0.0024146   0.0027866
   42  -0.0005816   0.0010974  -0.0004387   0.0008967   0.0004224   0.0015467
           13          14          15          16          17          18
    1   0.0011005   0.0017289   0.0011123  -0.0011138   0.0017216   0.0006588
    2   0.0015397  -0.0033913  -0.0039448   0.0012348  -0.0009927   0.0003453
    3  -0.0003671  -0.0004579  -0.0010667  -0.0002045  -0.0001603   0.0001169
    4   0.0139583  -0.0090068  -0.0000006  -0.0052670   0.0062242   0.0000001
    5   0.0109002  -0.0200897   0.0000004  -0.0042231   0.0023618   0.0000001
    6  -0.0000004  -0.0000014   0.0172754   0.0000009  -0.0000010  -0.0040670
    7  -0.0906112  -0.0294645   0.0000005  -0.0385626  -0.0189223  -0.0000006
    8  -0.0239524  -0.2070875  -0.0000007  -0.0204115   0.0281892  -0.0000007
    9   0.0000008  -0.0000009  -0.0792288  -0.0000011   0.0000006   0.0005724
   10  -0.0768602  -0.0310066  -0.0000037   0.0136454  -0.0145434   0.0000001
   11  -0.0467899   0.0128645  -0.0000014  -0.0011225  -0.0100744   0.0000001
   12  -0.0000036  -0.0000007   0.0240009   0.0000005  -0.0000007   0.0025309
   13   0.7848490  -0.0900853   0.0000015  -0.4734937  -0.0002438   0.0000014
   14  -0.0900853   0.6204788   0.0000041   0.0323560  -0.1274714  -0.0000004
   15   0.0000015   0.0000041   0.1040938   0.0000011   0.0000004  -0.0463398
   16  -0.4734937   0.0323560   0.0000011   0.7985686   0.0443870  -0.0000019
   17  -0.0002438  -0.1274714   0.0000004   0.0443870   0.6091960   0.0000063
   18   0.0000014  -0.0000004  -0.0463398  -0.0000019   0.0000063   0.1222084
   19  -0.0143365  -0.0307006  -0.0000001  -0.1319291  -0.1180341  -0.0000013
   20   0.0016481   0.0048393  -0.0000001  -0.1193772  -0.2509518  -0.0000024
   21  -0.0000001   0.0000003   0.0093508  -0.0000014  -0.0000027  -0.0393327
   22  -0.0162687   0.0320716   0.0000004  -0.1343760   0.0761265   0.0000022
   23   0.0446906   0.0103929  -0.0000009   0.0195963  -0.2041871  -0.0000019
   24   0.0000007  -0.0000004  -0.0006318   0.0000018  -0.0000024  -0.0541382
   25  -0.0118025  -0.0043172   0.0000007   0.0258453   0.0000172  -0.0000004
   26  -0.0157798  -0.0051803   0.0000003   0.0104442  -0.0492138  -0.0000007
   27   0.0000002   0.0000003   0.0046027  -0.0000007  -0.0000003   0.0031943
   28   0.0007378   0.0004636  -0.0000000  -0.0021143  -0.0019333   0.0000001
   29  -0.0002568   0.0007035  -0.0000000  -0.0043632  -0.0029935  -0.0000001
   30  -0.0000001   0.0000001   0.0006895   0.0000001  -0.0000001   0.0078908
   31   0.0010797   0.0065607   0.0000001  -0.0407940  -0.0026177  -0.0000001
   32  -0.0025218  -0.0043341   0.0000001   0.0371347  -0.0012171  -0.0000003
   33  -0.0000002  -0.0000002   0.0028378   0.0000011  -0.0000003   0.0027669
   34  -0.1196191   0.1188059   0.0000004  -0.0114920   0.0286979   0.0000003
   35   0.1196959  -0.2766762  -0.0000016  -0.0028813   0.0036755   0.0000001
   36  -0.0000000  -0.0000013  -0.0338179   0.0000003  -0.0000004   0.0040282
   37   0.0001651   0.0008660  -0.0000002   0.0021977  -0.0026016   0.0000001
   38  -0.0003846  -0.0016567  -0.0000001   0.0059903   0.0046721  -0.0000002
   39   0.0000000  -0.0000000  -0.0006993  -0.0000005   0.0000003   0.0004521
   40   0.0011002   0.0017289  -0.0011123  -0.0011136   0.0017215  -0.0006588
   41   0.0015399  -0.0033917   0.0039442   0.0012353  -0.0009930  -0.0003453
   42   0.0003668   0.0004583  -0.0010666   0.0002042   0.0001606   0.0001169
           19          20          21          22          23          24
    1   0.0000326  -0.0000514  -0.0002571  -0.0016868   0.0015144   0.0016256
    2  -0.0000330  -0.0000205   0.0005833  -0.0006689   0.0028294  -0.0003377
    3   0.0000050   0.0000087   0.0000164  -0.0006735  -0.0011291  -0.0002809
    4  -0.0003032   0.0006402   0.0000001  -0.0195663  -0.0179714   0.0000003
    5  -0.0003972   0.0008299  -0.0000000  -0.0277293  -0.0055359   0.0000009
    6   0.0000000  -0.0000000  -0.0016993  -0.0000005   0.0000020   0.0019618
    7  -0.0026155   0.0017655  -0.0000001  -0.0033989  -0.0083427   0.0000001
    8   0.0047526   0.0011290  -0.0000002   0.0007625  -0.0139348   0.0000005
    9   0.0000002  -0.0000002   0.0133953  -0.0000003  -0.0000007  -0.0056554
   10  -0.0024746  -0.0005039   0.0000003   0.0050734   0.0112000  -0.0000000
   11  -0.0020049   0.0001140   0.0000001  -0.0006826   0.0012855  -0.0000002
   12  -0.0000002   0.0000000  -0.0031381   0.0000002   0.0000006   0.0007169
   13  -0.0143365   0.0016481  -0.0000001  -0.0162687   0.0446906   0.0000007
   14  -0.0307006   0.0048393   0.0000003   0.0320716   0.0103929  -0.0000004
   15  -0.0000001  -0.0000001   0.0093508   0.0000004  -0.0000009  -0.0006318
   16  -0.1319291  -0.1193772  -0.0000014  -0.1343760   0.0195963   0.0000018
   17  -0.1180341  -0.2509518  -0.0000027   0.0761265  -0.2041871  -0.0000024
   18  -0.0000013  -0.0000024  -0.0393327   0.0000022  -0.0000019  -0.0541382
   19   0.1416553   0.1297031   0.0000012   0.0065542   0.0123116   0.0000002
   20   0.1297031   0.2641159   0.0000030  -0.0200249  -0.0181076  -0.0000002
   21   0.0000012   0.0000030   0.0232131  -0.0000001  -0.0000002   0.0035327
   22   0.0065542  -0.0200249  -0.0000001   0.6531285   0.1101642  -0.0000058
   23   0.0123116  -0.0181076  -0.0000002   0.1101642   0.7436772  -0.0000006
   24   0.0000002  -0.0000002   0.0035327  -0.0000058  -0.0000006   0.1278486
   25  -0.0011270   0.0045996   0.0000000  -0.1903134  -0.1363575   0.0000003
   26   0.0029875  -0.0037636  -0.0000002  -0.1609228  -0.3938559  -0.0000015
   27   0.0000001  -0.0000002   0.0022475   0.0000018  -0.0000011  -0.0548502
   28   0.0005798  -0.0007685  -0.0000000   0.0112926  -0.0146100  -0.0000001
   29   0.0006259  -0.0011230   0.0000000   0.0182686  -0.0202947  -0.0000006
   30  -0.0000000   0.0000000  -0.0007133  -0.0000003  -0.0000002   0.0095538
   31   0.0035940   0.0002209  -0.0000001  -0.2857659   0.0248183  -0.0000027
   32   0.0011058   0.0027404  -0.0000001  -0.0282460  -0.1051826   0.0000056
   33  -0.0000001   0.0000002  -0.0009643   0.0000037   0.0000046  -0.0321988
   34   0.0009086  -0.0000715   0.0000000  -0.0034578  -0.0029618  -0.0000001
   35   0.0004185   0.0010080  -0.0000000  -0.0011157   0.0019329   0.0000000
   36   0.0000000   0.0000001  -0.0066320   0.0000002   0.0000001   0.0109362
   37  -0.0005712   0.0022713   0.0000002  -0.0195277  -0.0455657   0.0000049
   38  -0.0007020  -0.0007896  -0.0000000   0.0026658  -0.0018499  -0.0000010
   39   0.0000002  -0.0000003   0.0007073  -0.0000016  -0.0000006  -0.0065137
   40   0.0000326  -0.0000514   0.0002571  -0.0016877   0.0015146  -0.0016253
   41  -0.0000331  -0.0000204  -0.0005833  -0.0006688   0.0028301   0.0003375
   42  -0.0000051  -0.0000087   0.0000164   0.0006737   0.0011280  -0.0002809
           25          26          27          28          29          30
    1  -0.0147134  -0.0195862   0.0240095   0.0007900   0.0006218  -0.0009126
    2  -0.0044461  -0.0010189  -0.0003864  -0.0001861   0.0002282   0.0001197
    3   0.0005157  -0.0017878   0.0035141   0.0005841   0.0000962   0.0004528
    4  -0.2166008  -0.0006740   0.0000040  -0.0111230  -0.0023153   0.0000004
    5   0.0047504  -0.0903832  -0.0000017   0.0266817   0.0060735  -0.0000010
    6   0.0000031  -0.0000015  -0.0625220   0.0000003   0.0000001  -0.0002621
    7  -0.0131955   0.0295366  -0.0000007  -0.0028164  -0.0018236  -0.0000002
    8   0.0155652   0.0149936  -0.0000009  -0.0069652   0.0005745   0.0000003
    9   0.0000008  -0.0000012  -0.0033320   0.0000004   0.0000001   0.0016122
   10  -0.0052854   0.0028102   0.0000001  -0.0024572  -0.0002133   0.0000003
   11  -0.0010867  -0.0081243   0.0000006   0.0029636   0.0002988  -0.0000001
   12  -0.0000002   0.0000005   0.0021913  -0.0000002  -0.0000001   0.0003073
   13  -0.0118025  -0.0157798   0.0000002   0.0007378  -0.0002568  -0.0000001
   14  -0.0043172  -0.0051803   0.0000003   0.0004636   0.0007035   0.0000001
   15   0.0000007   0.0000003   0.0046027  -0.0000000  -0.0000000   0.0006895
   16   0.0258453   0.0104442  -0.0000007  -0.0021143  -0.0043632   0.0000001
   17   0.0000172  -0.0492138  -0.0000003  -0.0019333  -0.0029935  -0.0000001
   18  -0.0000004  -0.0000007   0.0031943   0.0000001  -0.0000001   0.0078908
   19  -0.0011270   0.0029875   0.0000001   0.0005798   0.0006259  -0.0000000
   20   0.0045996  -0.0037636  -0.0000002  -0.0007685  -0.0011230   0.0000000
   21   0.0000000  -0.0000002   0.0022475  -0.0000000   0.0000000  -0.0007133
   22  -0.1903134  -0.1609228   0.0000018   0.0112926   0.0182686  -0.0000003
   23  -0.1363575  -0.3938559  -0.0000011  -0.0146100  -0.0202947  -0.0000002
   24   0.0000003  -0.0000015  -0.0548502  -0.0000001  -0.0000006   0.0095538
   25   0.6179438   0.0569356  -0.0000101  -0.1275102   0.1194676   0.0000033
   26   0.0569356   0.7977328   0.0000068   0.1251423  -0.2662400  -0.0000045
   27  -0.0000101   0.0000068   0.1256825   0.0000032  -0.0000046  -0.0328746
   28  -0.1275102   0.1251423   0.0000032   0.1310174  -0.1317631  -0.0000035
   29   0.1194676  -0.2662400  -0.0000046  -0.1317631   0.2803236   0.0000051
   30   0.0000033  -0.0000045  -0.0328746  -0.0000035   0.0000051   0.0204352
   31  -0.0409058  -0.0138422  -0.0000007   0.0006603   0.0010152  -0.0000001
   32  -0.0505045   0.0036347  -0.0000001   0.0007561   0.0019138   0.0000000
   33   0.0000006  -0.0000003   0.0092858  -0.0000002   0.0000001  -0.0053756
   34  -0.0003192   0.0001358   0.0000000   0.0000719   0.0001201  -0.0000000
   35  -0.0010815   0.0004783   0.0000000   0.0001491  -0.0000045  -0.0000000
   36  -0.0000002  -0.0000001  -0.0009716  -0.0000000   0.0000000  -0.0010723
   37  -0.0073015   0.0023993   0.0000004   0.0000813  -0.0000056   0.0000001
   38   0.0009034   0.0019601   0.0000003   0.0002558   0.0003117   0.0000000
   39  -0.0000003   0.0000002   0.0003168   0.0000000   0.0000000  -0.0010965
   40  -0.0147138  -0.0195878  -0.0240071   0.0007900   0.0006218   0.0009125
   41  -0.0044463  -0.0010191   0.0003872  -0.0001862   0.0002283  -0.0001195
   42  -0.0005132   0.0017898   0.0035154  -0.0005841  -0.0000963   0.0004528
           31          32          33          34          35          36
    1  -0.0026320  -0.0012168  -0.0014423   0.0002215   0.0002641   0.0000426
    2   0.0008129  -0.0003649   0.0000811  -0.0005151  -0.0008841   0.0003447
    3   0.0002420   0.0000408  -0.0003358  -0.0000258  -0.0000869   0.0001119
    4   0.0029323   0.0011591   0.0000004  -0.0019391  -0.0036267   0.0000002
    5  -0.0022391  -0.0031337   0.0000004  -0.0021661  -0.0016692  -0.0000002
    6   0.0000011  -0.0000008   0.0077356  -0.0000002  -0.0000002   0.0019329
    7   0.0032652   0.0010438   0.0000001   0.0109063   0.0176758   0.0000002
    8  -0.0064608  -0.0021550  -0.0000002  -0.0167691  -0.0197824   0.0000004
    9   0.0000003   0.0000002  -0.0006635  -0.0000000   0.0000002   0.0039236
   10  -0.0039575  -0.0012977  -0.0000002   0.0011946  -0.0011368   0.0000000
   11   0.0026281   0.0013395   0.0000001   0.0024084   0.0041920  -0.0000001
   12  -0.0000002  -0.0000001   0.0000638   0.0000001   0.0000000  -0.0022904
   13   0.0010797  -0.0025218  -0.0000002  -0.1196191   0.1196959  -0.0000000
   14   0.0065607  -0.0043341  -0.0000002   0.1188059  -0.2766762  -0.0000013
   15   0.0000001   0.0000001   0.0028378   0.0000004  -0.0000016  -0.0338179
   16  -0.0407940   0.0371347   0.0000011  -0.0114920  -0.0028813   0.0000003
   17  -0.0026177  -0.0012171  -0.0000003   0.0286979   0.0036755  -0.0000004
   18  -0.0000001  -0.0000003   0.0027669   0.0000003   0.0000001   0.0040282
   19   0.0035940   0.0011058  -0.0000001   0.0009086   0.0004185   0.0000000
   20   0.0002209   0.0027404   0.0000002  -0.0000715   0.0010080   0.0000001
   21  -0.0000001  -0.0000001  -0.0009643   0.0000000  -0.0000000  -0.0066320
   22  -0.2857659  -0.0282460   0.0000037  -0.0034578  -0.0011157   0.0000002
   23   0.0248183  -0.1051826   0.0000046  -0.0029618   0.0019329   0.0000001
   24  -0.0000027   0.0000056  -0.0321988  -0.0000001   0.0000000   0.0109362
   25  -0.0409058  -0.0505045   0.0000006  -0.0003192  -0.0010815  -0.0000002
   26  -0.0138422   0.0036347  -0.0000003   0.0001358   0.0004783  -0.0000001
   27  -0.0000007  -0.0000001   0.0092858   0.0000000   0.0000000  -0.0009716
   28   0.0006603   0.0007561  -0.0000002   0.0000719   0.0001491  -0.0000000
   29   0.0010152   0.0019138   0.0000001   0.0001201  -0.0000045   0.0000000
   30  -0.0000001   0.0000000  -0.0053756  -0.0000000  -0.0000000  -0.0010723
   31   0.4557050   0.1540182  -0.0000193  -0.0013378   0.0001118  -0.0000001
   32   0.1540182   0.5869958  -0.0000634   0.0014104   0.0001312  -0.0000001
   33  -0.0000193  -0.0000634   0.0157061   0.0000001  -0.0000000   0.0000492
   34  -0.0013378   0.0014104   0.0000001   0.1243776  -0.1287537  -0.0000006
   35   0.0001118   0.0001312  -0.0000000  -0.1287537   0.2884938   0.0000014
   36  -0.0000001  -0.0000001   0.0000492  -0.0000006   0.0000014   0.0237601
   37  -0.0892122  -0.1116242   0.0000142   0.0002628   0.0000162  -0.0000000
   38  -0.1658393  -0.4800030   0.0000591   0.0001742  -0.0000111   0.0000001
   39   0.0000215   0.0000588   0.0014285  -0.0000001   0.0000000  -0.0000701
   40  -0.0026313  -0.0012171   0.0014421   0.0002216   0.0002642  -0.0000426
   41   0.0008130  -0.0003650  -0.0000811  -0.0005152  -0.0008842  -0.0003447
   42  -0.0002419  -0.0000405  -0.0003358   0.0000258   0.0000870   0.0001120
           37          38          39          40          41          42
    1  -0.0002588   0.0001589  -0.0006383   0.0030845   0.0045755  -0.0075768
    2  -0.0000931  -0.0001177  -0.0000020   0.0045753   0.0084161  -0.0134756
    3  -0.0000566  -0.0000641  -0.0000230   0.0075747   0.0134722  -0.0241398
    4   0.0002302   0.0003585  -0.0000001  -0.0672897  -0.0374953  -0.0655133
    5  -0.0010838   0.0000843  -0.0000002  -0.0397469  -0.1065210  -0.1066233
    6  -0.0000006   0.0000001   0.0031021  -0.0676681  -0.1099795  -0.1987079
    7  -0.0003642  -0.0001764   0.0000000   0.0033598  -0.0080120  -0.0005816
    8  -0.0014233   0.0013210   0.0000003   0.0040101  -0.0180945   0.0010974
    9   0.0000001  -0.0000001   0.0004346   0.0130362  -0.0245130  -0.0004387
   10   0.0007032   0.0000846   0.0000000  -0.0004489  -0.0015740   0.0008967
   11   0.0005856  -0.0004866  -0.0000001   0.0011477   0.0024146   0.0004224
   12   0.0000000   0.0000000  -0.0001884  -0.0015388   0.0027866   0.0015467
   13   0.0001651  -0.0003846   0.0000000   0.0011002   0.0015399   0.0003668
   14   0.0008660  -0.0016567  -0.0000000   0.0017289  -0.0033917   0.0004583
   15  -0.0000002  -0.0000001  -0.0006993  -0.0011123   0.0039442  -0.0010666
   16   0.0021977   0.0059903  -0.0000005  -0.0011136   0.0012353   0.0002042
   17  -0.0026016   0.0046721   0.0000003   0.0017215  -0.0009930   0.0001606
   18   0.0000001  -0.0000002   0.0004521  -0.0006588  -0.0003453   0.0001169
   19  -0.0005712  -0.0007020   0.0000002   0.0000326  -0.0000331  -0.0000051
   20   0.0022713  -0.0007896  -0.0000003  -0.0000514  -0.0000204  -0.0000087
   21   0.0000002  -0.0000000   0.0007073   0.0002571  -0.0005833   0.0000164
   22  -0.0195277   0.0026658  -0.0000016  -0.0016877  -0.0006688   0.0006737
   23  -0.0455657  -0.0018499  -0.0000006   0.0015146   0.0028301   0.0011280
   24   0.0000049  -0.0000010  -0.0065137  -0.0016253   0.0003375  -0.0002809
   25  -0.0073015   0.0009034  -0.0000003  -0.0147138  -0.0044463  -0.0005132
   26   0.0023993   0.0019601   0.0000002  -0.0195878  -0.0010191   0.0017898
   27   0.0000004   0.0000003   0.0003168  -0.0240071   0.0003872   0.0035154
   28   0.0000813   0.0002558   0.0000000   0.0007900  -0.0001862  -0.0005841
   29  -0.0000056   0.0003117   0.0000000   0.0006218   0.0002283  -0.0000963
   30   0.0000001   0.0000000  -0.0010965   0.0009125  -0.0001195   0.0004528
   31  -0.0892122  -0.1658393   0.0000215  -0.0026313   0.0008130  -0.0002419
   32  -0.1116242  -0.4800030   0.0000588  -0.0012171  -0.0003650  -0.0000405
   33   0.0000142   0.0000591   0.0014285   0.0014421  -0.0000811  -0.0003358
   34   0.0002628   0.0001742  -0.0000001   0.0002216  -0.0005152   0.0000258
   35   0.0000162  -0.0000111   0.0000000   0.0002642  -0.0008842   0.0000870
   36  -0.0000000   0.0000001  -0.0000701  -0.0000426  -0.0003447   0.0001120
   37   0.1138544   0.1563518  -0.0000194  -0.0002590  -0.0000931   0.0000567
   38   0.1563518   0.4766830  -0.0000582   0.0001589  -0.0001177   0.0000641
   39  -0.0000194  -0.0000582   0.0021727   0.0006383   0.0000019  -0.0000230
   40  -0.0002590   0.0001589   0.0006383   0.0795555   0.0448602   0.0727920
   41  -0.0000931  -0.0001177   0.0000019   0.0448602   0.1175175   0.1150367
   42   0.0000567   0.0000641  -0.0000230   0.0727920   0.1150367   0.2192327
 Gradient time:  CPU 2471.11 s  wall 2470.94 s
 **********************************************************************
 **                                                                  **
 **                       VIBRATIONAL ANALYSIS                       **
 **                       --------------------                       **
 **                                                                  **
 **        VIBRATIONAL FREQUENCIES (CM**-1) AND NORMAL MODES         **
 **     FORCE CONSTANTS (mDYN/ANGSTROM) AND REDUCED MASSES (AMU)     **
 **                  INFRARED INTENSITIES (KM/MOL)                   **
 **                                                                  **
 **********************************************************************


 Mode:                 1                      2                      3
 Frequency:        54.41                 172.72                 245.40
 Force Cnst:      0.0066                 0.0323                 0.0467
 Red. Mass:       3.7923                 1.8396                 1.3166
 IR Active:          YES                    YES                    YES
 IR Intens:        7.592                 55.403                 60.711
 Raman Active:       YES                    YES                    YES
               X      Y      Z        X      Y      Z        X      Y      Z
 H         -0.147 -0.267 -0.459   -0.149 -0.142 -0.204    0.182  0.181  0.253
 C         -0.000 -0.000 -0.215   -0.000 -0.000 -0.044    0.000  0.000  0.052
 C         -0.000  0.000  0.001   -0.000 -0.000 -0.000   -0.000 -0.000  0.007
 O         -0.000  0.000  0.286    0.000  0.000 -0.030   -0.000 -0.000  0.016
 C          0.000  0.000 -0.186    0.000 -0.000  0.024   -0.000 -0.000 -0.012
 C          0.000  0.000 -0.142    0.000 -0.000  0.010   -0.000 -0.000 -0.044
 H          0.000  0.000 -0.204   -0.000  0.000 -0.042   -0.000  0.000 -0.115
 C          0.000 -0.000  0.017    0.000 -0.000  0.065    0.000 -0.000 -0.013
 C          0.000 -0.000 -0.001    0.000 -0.000  0.162   -0.000  0.000 -0.144
 H          0.000 -0.000  0.095    0.000 -0.000  0.234   -0.000 -0.000 -0.181
 O          0.000  0.000  0.172   -0.000 -0.000 -0.174   -0.000 -0.000  0.039
 H          0.000  0.000 -0.244    0.000 -0.000  0.020    0.000  0.000 -0.065
 H          0.000  0.000  0.264   -0.000  0.000  0.843    0.000  0.000  0.814
 H          0.147  0.267 -0.459    0.149  0.142 -0.204   -0.182 -0.181  0.253
 TransDip   0.000  0.000 -0.088    0.000  0.000  0.238    0.000  0.000  0.250

 Mode:                 4                      5                      6
 Frequency:       288.76                 367.82                 438.36
 Force Cnst:      0.1839                 0.4597                 1.1604
 Red. Mass:       3.7425                 5.7670                10.2493
 IR Active:          YES                    YES                    YES
 IR Intens:        0.033                 10.188                  6.639
 Raman Active:       YES                    YES                    YES
               X      Y      Z        X      Y      Z        X      Y      Z
 H         -0.020 -0.175 -0.152   -0.078 -0.093  0.003    0.089  0.100 -0.015
 C         -0.000 -0.000 -0.027   -0.050 -0.118  0.000   -0.030  0.202 -0.000
 C          0.000 -0.000  0.158    0.009 -0.021 -0.000   -0.367  0.055 -0.000
 O          0.000  0.000 -0.112    0.021  0.273  0.000   -0.404  0.014 -0.000
 C         -0.000 -0.000  0.290    0.054 -0.108 -0.000   -0.071 -0.155  0.000
 C         -0.000  0.000 -0.285    0.006 -0.208 -0.000   -0.003 -0.215 -0.000
 H         -0.000  0.000 -0.645    0.061 -0.241  0.000   -0.183 -0.095  0.000
 C         -0.000  0.000 -0.149   -0.001 -0.167 -0.000    0.336 -0.032 -0.000
 C         -0.000 -0.000  0.031    0.029 -0.208 -0.000    0.091  0.091  0.000
 H          0.000 -0.000  0.290   -0.034 -0.246  0.000   -0.176 -0.073  0.000
 O         -0.000  0.000  0.113   -0.026  0.366  0.000    0.413  0.021  0.000
 H         -0.000 -0.000  0.387    0.097 -0.088 -0.000    0.204  0.002  0.000
 H          0.000 -0.000  0.041   -0.454  0.516 -0.000    0.349  0.050 -0.000
 H          0.020  0.175 -0.152   -0.078 -0.093 -0.003    0.089  0.100  0.015
 TransDip  -0.000 -0.000  0.006   -0.087 -0.054 -0.000    0.070 -0.044  0.000

 Mode:                 7                      8                      9
 Frequency:       471.61                 483.81                 591.78
 Force Cnst:      0.6178                 0.2834                 0.5931
 Red. Mass:       4.7145                 2.0548                 2.8745
 IR Active:          YES                    YES                    YES
 IR Intens:        5.167                 15.863                  6.200
 Raman Active:       YES                    YES                    YES
               X      Y      Z        X      Y      Z        X      Y      Z
 H          0.130 -0.309  0.012    0.013 -0.214 -0.120    0.030  0.511  0.218
 C         -0.013 -0.231  0.000   -0.000  0.000  0.017    0.000  0.000 -0.142
 C         -0.027 -0.203  0.000   -0.000  0.000  0.164    0.000  0.000 -0.215
 O         -0.013  0.283 -0.000   -0.000 -0.000 -0.065    0.000  0.000  0.079
 C         -0.024 -0.222 -0.000   -0.000  0.000 -0.011   -0.000  0.000  0.157
 C         -0.017  0.137 -0.000    0.000 -0.000 -0.018   -0.000 -0.000 -0.118
 H         -0.202  0.251 -0.000    0.000 -0.000 -0.485   -0.000 -0.000 -0.363
 C          0.016  0.162  0.000    0.000 -0.000  0.231   -0.000 -0.000  0.230
 C          0.015  0.154 -0.000   -0.000 -0.000 -0.080    0.000 -0.000  0.040
 H          0.180  0.252 -0.000   -0.000 -0.000 -0.523    0.000 -0.000 -0.081
 O          0.036 -0.091 -0.000    0.000  0.000 -0.041   -0.000 -0.000 -0.038
 H         -0.256 -0.351 -0.000    0.000  0.000 -0.496   -0.000  0.000  0.164
 H          0.237 -0.162 -0.000   -0.000  0.000 -0.177   -0.000 -0.000 -0.221
 H          0.130 -0.308 -0.012   -0.013  0.214 -0.120   -0.030 -0.511  0.218
 TransDip  -0.002 -0.073 -0.000   -0.000  0.000 -0.128    0.000  0.000 -0.080

 Mode:                10                     11                     12
 Frequency:       609.42                 748.37                 767.48
 Force Cnst:      1.3649                 1.5462                 2.1773
 Red. Mass:       6.2374                 4.6857                 6.2739
 IR Active:          YES                    YES                    YES
 IR Intens:        3.896                  6.634                 44.007
 Raman Active:       YES                    YES                    YES
               X      Y      Z        X      Y      Z        X      Y      Z
 H          0.289  0.048 -0.013   -0.107  0.286 -0.012   -0.350 -0.115  0.029
 C          0.313  0.051  0.000   -0.049  0.265 -0.000   -0.235 -0.240  0.000
 C          0.003  0.097  0.000    0.184 -0.042  0.000    0.075  0.025 -0.000
 O          0.004  0.170 -0.000    0.219  0.020  0.000    0.111 -0.014  0.000
 C         -0.274  0.121 -0.000   -0.132 -0.227 -0.000   -0.184  0.267 -0.000
 C         -0.286 -0.090  0.000   -0.169 -0.147  0.000   -0.157  0.150 -0.000
 H         -0.253 -0.112  0.000   -0.359 -0.032 -0.000   -0.125  0.138  0.000
 C         -0.035 -0.043 -0.000    0.038 -0.004 -0.000    0.062 -0.071  0.000
 C          0.296 -0.172 -0.000   -0.143  0.116  0.000   -0.069 -0.135 -0.000
 H          0.379 -0.124  0.000   -0.404 -0.032  0.000   -0.091 -0.160 -0.000
 O         -0.050 -0.130  0.000    0.063 -0.002  0.000    0.341  0.017 -0.000
 H         -0.273  0.122 -0.000   -0.302 -0.333 -0.000   -0.397  0.157  0.000
 H          0.105 -0.184  0.000    0.034  0.011 -0.000    0.196  0.077  0.000
 H          0.289  0.048  0.013   -0.107  0.286  0.012   -0.349 -0.114 -0.029
 TransDip   0.063  0.007  0.000    0.061 -0.055 -0.000   -0.212  0.018  0.000

 Mode:                13                     14                     15
 Frequency:       779.42                 816.63                 934.74
 Force Cnst:      0.4960                 0.6004                 1.2755
 Red. Mass:       1.3859                 1.5279                 2.4778
 IR Active:          YES                    YES                    YES
 IR Intens:        4.122                 43.490                  1.081
 Raman Active:       YES                    YES                    YES
               X      Y      Z        X      Y      Z        X      Y      Z
 H         -0.115 -0.177 -0.076    0.231 -0.023  0.043    0.276  0.374  0.174
 C          0.000  0.000  0.095    0.000 -0.000 -0.042   -0.000  0.000 -0.210
 C         -0.000 -0.000 -0.034   -0.000 -0.000  0.087   -0.000 -0.000  0.221
 O         -0.000  0.000 -0.001    0.000  0.000 -0.022   -0.000  0.000 -0.043
 C          0.000 -0.000 -0.046   -0.000  0.000 -0.053    0.000 -0.000 -0.094
 C          0.000 -0.000 -0.128   -0.000  0.000 -0.054    0.000  0.000 -0.022
 H          0.000 -0.000  0.407    0.000 -0.000  0.325   -0.000  0.000  0.295
 C         -0.000  0.000  0.075    0.000 -0.000  0.130   -0.000 -0.000 -0.040
 C          0.000  0.000 -0.001   -0.000  0.000 -0.116    0.000 -0.000  0.166
 H         -0.000  0.000 -0.488    0.000 -0.000  0.815   -0.000 -0.000 -0.496
 O         -0.000 -0.000  0.001    0.000 -0.000 -0.029    0.000  0.000  0.004
 H          0.000 -0.000  0.679    0.000  0.000  0.254   -0.000 -0.000  0.204
 H         -0.000 -0.000  0.033   -0.000  0.000 -0.085   -0.000  0.000  0.006
 H          0.115  0.177 -0.076   -0.231  0.023  0.043   -0.276 -0.374  0.174
 TransDip   0.000  0.000  0.065   -0.000 -0.000  0.211   -0.000  0.000  0.033

 Mode:                16                     17                     18
 Frequency:       946.81                 983.88                1024.44
 Force Cnst:      1.7371                 0.7271                 1.0650
 Red. Mass:       3.2890                 1.2749                 1.7224
 IR Active:          YES                    YES                    YES
 IR Intens:        3.415                  0.154                 42.096
 Raman Active:       YES                    YES                    YES
               X      Y      Z        X      Y      Z        X      Y      Z
 H         -0.240  0.265 -0.030   -0.026  0.001 -0.009   -0.411  0.186  0.018
 C         -0.012  0.165  0.000    0.000  0.000  0.002   -0.135 -0.028  0.000
 C         -0.018 -0.065 -0.000   -0.000 -0.000 -0.004    0.016  0.081  0.000
 O         -0.050  0.004  0.000   -0.000  0.000  0.003    0.017 -0.023  0.000
 C          0.019 -0.128  0.000   -0.000 -0.000  0.104    0.018 -0.069 -0.000
 C          0.071  0.288  0.000    0.000  0.000 -0.115   -0.021 -0.067 -0.000
 H         -0.061  0.377 -0.000    0.000 -0.000  0.726   -0.145  0.005  0.000
 C         -0.010 -0.060  0.000   -0.000 -0.000  0.001   -0.001  0.088  0.000
 C          0.106 -0.229 -0.000    0.000 -0.000  0.009    0.137 -0.018 -0.000
 H         -0.059 -0.331  0.000   -0.000 -0.000 -0.054    0.594  0.246 -0.000
 O         -0.002  0.002 -0.000    0.000 -0.000 -0.000   -0.031 -0.002 -0.000
 H         -0.390 -0.350 -0.000   -0.000 -0.000 -0.667    0.193  0.020  0.000
 H         -0.057  0.019 -0.000   -0.000  0.000  0.015    0.218 -0.092  0.000
 H         -0.240  0.265  0.029    0.026 -0.001 -0.009   -0.411  0.186 -0.018
 TransDip  -0.008  0.059 -0.000    0.000  0.000 -0.013    0.148  0.146  0.000

 Mode:                19                     20                     21
 Frequency:      1169.54                1196.11                1211.95
 Force Cnst:      1.0704                 0.9566                 1.3316
 Red. Mass:       1.3282                 1.1348                 1.5387
 IR Active:          YES                    YES                    YES
 IR Intens:       19.793                  3.243                100.673
 Raman Active:       YES                    YES                    YES
               X      Y      Z        X      Y      Z        X      Y      Z
 H         -0.097  0.065 -0.009    0.606 -0.348  0.022    0.044  0.019  0.003
 C         -0.037  0.041  0.000   -0.000  0.000 -0.004    0.048  0.006  0.000
 C         -0.001 -0.108  0.000    0.000  0.000 -0.082    0.003  0.089  0.000
 O         -0.012  0.013 -0.000   -0.000 -0.000  0.012   -0.018 -0.009 -0.000
 C         -0.036  0.073 -0.000   -0.000 -0.000  0.022    0.001 -0.044 -0.000
 C          0.041 -0.046 -0.000    0.000 -0.000  0.002    0.031  0.003  0.000
 H          0.647 -0.427 -0.000    0.000 -0.000 -0.041    0.113 -0.050 -0.000
 C          0.010  0.016  0.000   -0.000  0.000 -0.004   -0.113 -0.050 -0.000
 C          0.043  0.031 -0.000   -0.000 -0.000  0.064   -0.068  0.017 -0.000
 H          0.086  0.060  0.000    0.000  0.000 -0.098    0.559  0.389  0.000
 O         -0.017  0.012 -0.000    0.000  0.000 -0.001    0.098 -0.030  0.000
 H         -0.507 -0.180  0.000   -0.000 -0.000 -0.032   -0.315 -0.219  0.000
 H          0.197 -0.064  0.000    0.000 -0.000 -0.013   -0.533  0.202 -0.000
 H         -0.097  0.065  0.009   -0.606  0.347  0.022    0.045  0.019 -0.003
 TransDip   0.074 -0.122  0.000   -0.000 -0.000 -0.058   -0.321  0.005  0.000

 Mode:                22                     23                     24
 Frequency:      1222.47                1245.00                1327.58
 Force Cnst:      2.0337                 1.9211                 2.0214
 Red. Mass:       2.3098                 2.1036                 1.9466
 IR Active:          YES                    YES                    YES
 IR Intens:        5.222                113.435                 36.108
 Raman Active:       YES                    YES                    YES
               X      Y      Z        X      Y      Z        X      Y      Z
 H         -0.101  0.055  0.022    0.233 -0.205  0.030   -0.515  0.381  0.036
 C         -0.062 -0.009 -0.000   -0.055 -0.068 -0.000    0.216 -0.142 -0.000
 C         -0.003 -0.069 -0.000    0.022  0.251  0.000    0.007  0.046  0.000
 O          0.007  0.006  0.000   -0.005 -0.038 -0.000   -0.045  0.005 -0.000
 C         -0.026  0.084  0.000   -0.010 -0.055 -0.000   -0.014 -0.011 -0.000
 C          0.009  0.004  0.000    0.051 -0.012 -0.000    0.024 -0.012 -0.000
 H         -0.250  0.191 -0.000   -0.049  0.053  0.000   -0.004  0.008  0.000
 C          0.240 -0.100 -0.000    0.107 -0.006  0.000    0.049  0.006 -0.000
 C          0.074  0.106  0.000    0.009 -0.003 -0.000   -0.091  0.039  0.000
 H          0.102  0.120 -0.000   -0.169 -0.117  0.000   -0.244 -0.046  0.000
 O         -0.098 -0.057  0.000   -0.080  0.021 -0.000   -0.015  0.010 -0.000
 H         -0.159  0.021 -0.000   -0.647 -0.406  0.000   -0.135 -0.074  0.000
 H         -0.818  0.199 -0.000    0.257 -0.106  0.000    0.075 -0.022 -0.000
 H         -0.101  0.055 -0.022    0.233 -0.206 -0.030   -0.515  0.381 -0.036
 TransDip   0.006  0.073 -0.000    0.327  0.096  0.000    0.150  0.121 -0.000

 Mode:                25                     26                     27
 Frequency:      1384.75                1415.21                1444.55
 Force Cnst:      1.8062                 1.2829                 2.6480
 Red. Mass:       1.5987                 1.0872                 2.1538
 IR Active:          YES                    YES                    YES
 IR Intens:       42.782                 25.384                 67.480
 Raman Active:       YES                    YES                    YES
               X      Y      Z        X      Y      Z        X      Y      Z
 H          0.011 -0.059 -0.082   -0.317 -0.438 -0.439   -0.024 -0.122 -0.099
 C          0.039  0.055 -0.000    0.042  0.051 -0.000    0.022  0.006 -0.000
 C         -0.003 -0.074  0.000    0.005  0.015 -0.000   -0.005  0.061 -0.000
 O         -0.012  0.011 -0.000   -0.001 -0.002 -0.000    0.035 -0.001  0.000
 C          0.033  0.076  0.000    0.008  0.007  0.000   -0.153 -0.124 -0.000
 C          0.028 -0.024 -0.000    0.005 -0.020 -0.000   -0.029  0.146  0.000
 H         -0.416  0.258  0.000   -0.034  0.003 -0.000    0.602 -0.235 -0.000
 C          0.045 -0.113  0.000   -0.003  0.041 -0.000    0.131 -0.108 -0.000
 C         -0.118 -0.028  0.000    0.012 -0.001 -0.000   -0.074 -0.000  0.000
 H          0.479  0.324 -0.000   -0.071 -0.047  0.000    0.267  0.195 -0.000
 O         -0.035  0.053 -0.000    0.006 -0.010  0.000   -0.045  0.021 -0.000
 H         -0.164 -0.025 -0.000   -0.050 -0.026 -0.000    0.494  0.232  0.000
 H          0.547 -0.164  0.000   -0.105  0.031 -0.000    0.138 -0.051  0.000
 H          0.011 -0.059  0.082   -0.317 -0.438  0.439   -0.024 -0.122  0.099
 TransDip   0.207 -0.032 -0.000   -0.069 -0.146  0.000    0.254  0.069 -0.000

 Mode:                28                     29                     30
 Frequency:      1615.77                1710.61                1734.33
 Force Cnst:     10.8688                13.8105                14.0788
 Red. Mass:       7.0660                 8.0104                 7.9442
 IR Active:          YES                    YES                    YES
 IR Intens:       41.575                280.019                 77.325
 Raman Active:       YES                    YES                    YES
               X      Y      Z        X      Y      Z        X      Y      Z
 H          0.129  0.031  0.065    0.181 -0.024  0.049   -0.073 -0.077 -0.050
 C         -0.008  0.024  0.000   -0.015  0.031 -0.000   -0.067 -0.021 -0.000
 C          0.034 -0.044 -0.000    0.456 -0.038  0.000    0.456  0.002  0.000
 O          0.024  0.020  0.000   -0.318  0.009 -0.000   -0.275  0.011 -0.000
 C         -0.421  0.013 -0.000    0.153  0.020 -0.000   -0.201 -0.026 -0.000
 C          0.453 -0.141 -0.000   -0.229  0.009  0.000    0.175  0.008 -0.000
 H         -0.233  0.339  0.000    0.209 -0.282 -0.000   -0.178  0.232  0.000
 C          0.044  0.288 -0.000    0.225  0.264 -0.000   -0.219 -0.295  0.000
 C         -0.124 -0.208 -0.000   -0.197 -0.228  0.000    0.205  0.253 -0.000
 H          0.164 -0.067 -0.000    0.312  0.025 -0.000   -0.316  0.007  0.000
 O         -0.008 -0.018  0.000   -0.020 -0.035  0.000    0.021  0.035 -0.000
 H          0.096  0.349  0.000    0.094 -0.061  0.000    0.222  0.215  0.000
 H         -0.261  0.079 -0.000   -0.298  0.078 -0.000    0.289 -0.073  0.000
 H          0.129  0.031 -0.065    0.181 -0.024 -0.049   -0.073 -0.077  0.050
 TransDip   0.190 -0.080  0.000    0.535 -0.034  0.000    0.277 -0.050  0.000

 Mode:                31                     32                     33
 Frequency:      3013.16                3030.51                3131.93
 Force Cnst:      5.6753                 5.9393                 6.2920
 Red. Mass:       1.0609                 1.0976                 1.0887
 IR Active:          YES                    YES                    YES
 IR Intens:        5.125                  1.562                 15.195
 Raman Active:       YES                    YES                    YES
               X      Y      Z        X      Y      Z        X      Y      Z
 H         -0.225 -0.348  0.571   -0.238 -0.373  0.547   -0.001 -0.001  0.002
 C          0.037  0.059 -0.000   -0.000 -0.000 -0.090    0.000  0.000  0.000
 C          0.001  0.000 -0.000   -0.000 -0.000 -0.001    0.000  0.000  0.000
 O          0.000 -0.000  0.000    0.000  0.000  0.000   -0.000 -0.000 -0.000
 C         -0.000  0.000 -0.000    0.000 -0.000 -0.000   -0.003  0.011  0.000
 C         -0.000  0.000  0.000    0.000 -0.000  0.000   -0.047 -0.071 -0.000
 H         -0.002 -0.003 -0.000    0.000  0.000 -0.000    0.526  0.833  0.000
 C         -0.001 -0.002 -0.000    0.000  0.000 -0.000   -0.003  0.001  0.000
 C          0.002 -0.001 -0.000   -0.000  0.000 -0.000    0.001 -0.000 -0.000
 H         -0.007  0.021  0.000    0.000 -0.000  0.003   -0.007  0.009  0.000
 O          0.000  0.000 -0.000   -0.000 -0.000 -0.000    0.001 -0.000  0.000
 H          0.002 -0.002 -0.000   -0.000  0.000 -0.001    0.071 -0.133 -0.000
 H          0.001  0.000 -0.000   -0.000 -0.000  0.000    0.008  0.003 -0.000
 H         -0.225 -0.348 -0.570    0.238  0.373  0.548   -0.001 -0.001 -0.002
 TransDip   0.069  0.023 -0.000   -0.000 -0.000 -0.040   -0.081 -0.095 -0.000

 Mode:                34                     35                     36
 Frequency:      3183.38                3195.45                3857.96
 Force Cnst:      6.5141                 6.5821                 9.3546
 Red. Mass:       1.0910                 1.0941                 1.0667
 IR Active:          YES                    YES                    YES
 IR Intens:        5.067                  1.886                 69.616
 Raman Active:       YES                    YES                    YES
               X      Y      Z        X      Y      Z        X      Y      Z
 H          0.008  0.007 -0.011   -0.001 -0.002  0.002    0.000 -0.000 -0.000
 C         -0.002 -0.001 -0.000   -0.000  0.001  0.000    0.000 -0.000 -0.000
 C         -0.001  0.001 -0.000    0.003  0.001  0.000   -0.000  0.000 -0.000
 O          0.000 -0.000  0.000   -0.001 -0.000 -0.000    0.000 -0.000  0.000
 C          0.003 -0.005 -0.000    0.044 -0.075 -0.000   -0.000 -0.000 -0.000
 C         -0.001  0.001  0.000   -0.012 -0.010 -0.000    0.001  0.001 -0.000
 H         -0.000 -0.002 -0.000    0.082  0.122  0.000   -0.004 -0.003 -0.000
 C          0.004  0.004 -0.000   -0.001  0.001  0.000    0.001 -0.002  0.000
 C          0.040 -0.077 -0.000   -0.003  0.005  0.000    0.000  0.001  0.000
 H         -0.501  0.859  0.000    0.032 -0.055 -0.000    0.001  0.000  0.000
 O         -0.000 -0.000  0.000    0.000 -0.000  0.000   -0.023 -0.058  0.000
 H         -0.031  0.057  0.000   -0.473  0.862  0.000    0.001 -0.000  0.000
 H         -0.002  0.001 -0.000    0.001  0.001 -0.000    0.342  0.938 -0.000
 H          0.008  0.007  0.011   -0.001 -0.002 -0.002    0.000 -0.000  0.000
 TransDip   0.067 -0.026 -0.000    0.003 -0.044 -0.000    0.168  0.208 -0.000

 STANDARD THERMODYNAMIC QUANTITIES AT   298.15 K  AND     1.00 ATM

   This Molecule has  0 Imaginary Frequencies
   Zero point vibrational energy:       66.927 kcal/mol

   Atom    1 Element H  Has Mass    1.00783
   Atom    2 Element C  Has Mass   12.00000
   Atom    3 Element C  Has Mass   12.00000
   Atom    4 Element O  Has Mass   15.99491
   Atom    5 Element C  Has Mass   12.00000
   Atom    6 Element C  Has Mass   12.00000
   Atom    7 Element H  Has Mass    1.00783
   Atom    8 Element C  Has Mass   12.00000
   Atom    9 Element C  Has Mass   12.00000
   Atom   10 Element H  Has Mass    1.00783
   Atom   11 Element O  Has Mass   15.99491
   Atom   12 Element H  Has Mass    1.00783
   Atom   13 Element H  Has Mass    1.00783
   Atom   14 Element H  Has Mass    1.00783
   Molecular Mass:   110.036800 amu
   Principal axes and moments of inertia in amu*Bohr^2:
                             1           2           3
    Eigenvalues --      350.74109  1192.34661  1532.25726
          X               0.99985     0.01709    -0.00000
          Y              -0.01709     0.99985    -0.00000
          Z               0.00000     0.00000     1.00000
   Rotational Symmetry Number is   1
   The Molecule is an Asymmetric Top
   Translational Enthalpy:        0.889 kcal/mol
   Rotational Enthalpy:           0.889 kcal/mol
   Vibrational Enthalpy:         69.689 kcal/mol
   gas constant (RT):             0.592 kcal/mol
   Translational Entropy:        40.003  cal/mol.K
   Rotational Entropy:           27.951  cal/mol.K
   Vibrational Entropy:          16.174  cal/mol.K

   Total Enthalpy:               72.059 kcal/mol
   Total Entropy:                84.128  cal/mol.K

 ======================================================================

 STANDARD THERMODYNAMIC QUANTITIES FOR ANHARMONIC VIBRATION -- TOSH

   Zero point vibrational energy: ************ kcal/mol

   Vibrational Enthalpy:       Infinity kcal/mol
   Vibrational Entropy:             NaN  cal/mol.K

   Total Enthalpy:             Infinity kcal/mol
   Total Entropy:                   NaN  cal/mol.K

 ======================================================================

 STANDARD THERMODYNAMIC QUANTITIES FOR ANHARMONIC VIBRATION -- VPT2

   Zero point vibrational energy: ************ kcal/mol

   Vibrational Enthalpy:       Infinity kcal/mol
   Vibrational Entropy:             NaN  cal/mol.K

   Total Enthalpy:             Infinity kcal/mol
   Total Entropy:                   NaN  cal/mol.K

 ======================================================================

Archival summary:
1\1\pikachu\FREQ\ProcedureUnspecified\BasisUnspecified\266\cher\WedDec1410:51:582016WedDec1410:51:582016\0\\#,FREQ,ProcedureUnspecified,BasisUnspecified,\\0,1\C\C,1,1.34191\H,2,1.08406,1,119.758\O,1,1.37339,2,120.339,3,0.000920828,0\H,4,0.961542,1,110.264,2,-179.992,0\C,1,1.45741,2,120.812,3,-180,0\H,6,1.08862,1,117.778,2,-180,0\C,6,1.34825,1,122.767,2,0,0\H,8,1.08358,6,121.924,1,179.999,0\C,8,1.47026,6,121.108,1,-0,0\O,10,1.22024,8,121.895,6,179.997,0\C,2,1.49712,1,121.273,3,-179.999,0\H,12,1.09796,2,110.478,1,-122.518,0\H,12,1.09796,2,110.477,1,122.51,0\\\@

 Total job time:  2639.34s(wall), 2639.28s(cpu) 
 Wed Dec 14 10:51:58 2016

        *************************************************************
        *                                                           *
        *  Thank you very much for using Q-Chem.  Have a nice day.  *
        *                                                           *
        *************************************************************


 
User input: 3 of 3 
 
pikachu 127.0.1
Q-Chem Developer Version! Running on 127.0.1.*
                  Welcome to Q-Chem
     A Quantum Leap Into The Future Of Chemistry


 Q-Chem 4.4, Q-Chem, Inc., Pleasanton, CA (2016)

 Y. Shao,  Z. Gan,  E. Epifanovsky,  A. T. B. Gilbert,  M. Wormit,  
 J. Kussmann,  A. W. Lange,  A. Behn,  J. Deng,  X. Feng,  D. Ghosh,  
 M. Goldey,  P. R. Horn,  L. D. Jacobson,  I. Kaliman,  F. Rob,  
 R. Z. Khaliullin,  T. Kus,  A. Landau,  J. Liu,  E. I. Proynov,  Y. M. Rhee,  
 R. M. Richard,  M. A. Rohrdanz,  R. P. Steele,  E. J. Sundstrom,  
 H. L. Woodcock III,  P. M. Zimmerman,  D. Zuev,  B. Albrecht,  E. Alguire,  
 B. Austin,  S. A. Baeppler,  G. J. O. Beran,  Y. A. Bernard,  E. Berquist,  
 K. Brandhorst,  K. B. Bravaya,  S. T. Brown,  D. Casanova,  C.-M. Chang,  
 Y. Chen,  S. H. Chien,  K. D. Closser,  M. P. Coons,  D. L. Crittenden,  
 S. Dasgupta,  M. Diedenhofen,  R. A. DiStasio Jr.,  H. Do,  A. D. Dutoi,  
 R. G. Edgar,  P.-T. Fang,  S. Fatehi,  Q. Feng,  L. Fusti-Molnar,  
 A. Ghysels,  A. Golubeva-Zadorozhnaya,  J. Gomes,  A. Gunina,  
 M. W. D. Hanson-Heine,  P. H. P. Harbach,  A. W. Hauser,  J. E. Herr,  
 E. G. Hohenstein,  Z. C. Holden,  K. Hui,  T.-C. Jagau,  H. Ji,  B. Kaduk,  
 K. Khistyaev,  Jaehoon Kim,  Jihan Kim,  R. A. King,  P. Klunzinger,  
 K. Koh,  D. Kosenkov,  T. Kowalczyk,  C. M. Krauter,  A. Kunitsa,  
 K. U. Lao,  A. Laurent,  K. V. Lawler,  J. Lee,  D. Lefrancois,  S. Lehtola,  
 S. V. Levchenko,  C. Y. Lin,  Y.-S. Lin,  F. Liu,  E. Livshits,  
 R. C. Lochan,  A. Luenser,  P. Manohar,  S. F. Manzer,  S.-P. Mao,  Y. Mao,  
 N. Mardirossian,  A. V. Marenich,  L. A. Martinez-Martinez,  S. A. Maurer,  
 N. J. Mayhall,  J.-M. Mewes,  A. F. Morrison,  K. Nanda,  T. S. Nguyen-Beck,  
 C. M. Oana,  R. Olivares-Amaya,  D. P. O'Neill,  J. A. Parkhill,  
 T. M. Perrine,  R. Peverati,  P. A. Pieniazek,  F. Plasser,  A. Prociuk,  
 D. R. Rehn,  E. Rosta,  N. J. Russ,  N. Sergueev,  S. M. Sharada,  
 S. Sharma,  D. W. Small,  A. Sodt,  T. Stauch,  T. Stein,  D. Stuck,  
 Y.-C. Su,  A. J. W. Thom,  T. Tsuchimochi,  L. Vogt,  O. Vydrov,  T. Wang,  
 M. A. Watson,  J. Wenzel,  A. White,  C. F. Williams,  V. Vanovschi,  
 K. Yao,  S. Yeganeh,  S. R. Yost,  Z.-Q. You,  I. Y. Zhang,  X. Zhang,  
 Y. Zhao,  B. R. Brooks,  G. K. L. Chan,  D. M. Chipman,  C. J. Cramer,  
 W. A. Goddard III,  M. S. Gordon,  W. J. Hehre,  A. Klamt,  
 H. F. Schaefer III,  M. W. Schmidt,  C. D. Sherrill,  D. G. Truhlar,  
 A. Warshel,  X. Xu,  A. Aspuru-Guzik,  R. Baer,  A. T. Bell,  N. A. Besley,  
 J.-D. Chai,  A. Dreuw,  B. D. Dunietz,  T. R. Furlani,  S. R. Gwaltney,  
 C.-P. Hsu,  Y. Jung,  J. Kong,  D. S. Lambrecht,  W. Liang,  C. Ochsenfeld,  
 V. A. Rassolov,  L. V. Slipchenko,  J. E. Subotnik,  T. Van Voorhis,  
 J. M. Herbert,  A. I. Krylov,  P. M. W. Gill,  M. Head-Gordon

 Contributors to earlier versions of Q-Chem not listed above: 
 R. D. Adamson,  J. Baker,  E. F. C. Byrd,  A. K. Chakraborty,  C.-L. Cheng,  
 H. Dachsel,  R. J. Doerksen,  G. Hawkins,  A. Heyden,  S. Hirata,  
 G. Kedziora,  F. J. Keil,  C. Kelley,  P. P. Korambath,  W. Kurlancheek,  
 A. M. Lee,  M. S. Lee,  D. Liotard,  I. Lotan,  P. E. Maslen,  N. Nair,  
 D. Neuhauser,  R. Olson,  B. Peters,  J. Ritchie,  N. E. Schultz,  
 N. Shenvi,  A. C. Simmonett,  K. S. Thanthiriwatte,  Q. Wu,  W. Zhang

 Please cite Q-Chem as follows:
 Y. Shao et al., Mol. Phys. 113, 184-215 (2015)
 DOI: 10.1080/00268976.2014.952696

 Q-Chem 4.4.2 for Intel X86 EM64T Linux

 Parts of Q-Chem use Armadillo 5.200.1 (Boston Tea Smuggler).
 http://arma.sourceforge.net/

 Q-Chem begins on Wed Dec 14 10:51:58 2016  


Host: 0

     Scratch files written to /scratch/cher/qchem9959//
The previous job contains 0 fragments, simply inherited here
FILE_GEOM_ORG=        593

Checking the input file for inconsistencies... 	...done.

--------------------------------------------------------------
User input:
--------------------------------------------------------------

$molecule
   read
$end
$rem
   BASIS  =  6-311++G**
   JOB_TYPE  =  SP
   METHOD  =  B3LYP
   SOLVENT_METHOD SMD
$end

--------------------------------------------------------------
 ----------------------------------------------------------------
             Standard Nuclear Orientation (Angstroms)
    I     Atom           X                Y                Z
 ----------------------------------------------------------------
    1      H       1.1565651172     1.8386386788    -0.8674363493
    2      C       0.7908517660     1.2735014628    -0.0000333594
    3      C       1.5304775200    -0.0616672522    -0.0000092239
    4      O       2.7498290522    -0.1081345776     0.0000402538
    5      C       0.7066655924    -1.2794460250    -0.0000227834
    6      C      -0.6397757390    -1.2095938095    -0.0000171816
    7      H      -1.2234797395    -2.1284921291    -0.0000266092
    8      C      -1.3640079827     0.0551274350     0.0000072506
    9      C      -0.7054574833     1.2243285758     0.0000097113
   10      H      -1.2613753130     2.1549974916     0.0000296578
   11      O      -2.7372112378     0.0323773777     0.0000108083
   12      H       1.2312366372    -2.2275818075    -0.0000275246
   13      H      -3.0552496546    -0.8750447242     0.0001274047
   14      H       1.1566239343     1.8387217326     0.8672880520
 ----------------------------------------------------------------
 Nuclear Repulsion Energy =   342.4873349193 hartrees
 There are       29 alpha and       29 beta electrons
 Requested basis set is 6-311++G(d,p)
 There are 78 shells and 218 basis functions

 Total QAlloc Memory Limit   2000 MB
 Mega-Array Size        61 MB
 MEM_STATIC part        62 MB

                       Distance Matrix (Angstroms)
             H (  1)   C (  2)   C (  3)   O (  4)   C (  5)   C (  6)
   C (  2)  1.097959
   C (  3)  2.122122  1.526343
   O (  4)  2.661002  2.397188  1.220237
   C (  5)  3.267609  2.554335  1.470255  2.355098
   C (  6)  3.642935  2.865739  2.455145  3.564075  1.348252
   H (  7)  4.706925  3.953618  3.443261  4.457469  2.108635  1.088616
   C (  8)  3.207282  2.475451  2.896841  4.117075  2.463488  1.457406
   C (  9)  2.144054  1.497117  2.579378  3.703304  2.874540  2.434808
   H ( 10)  2.588246  2.233533  3.564834  4.605597  3.958357  3.421529
   O ( 11)  4.379103  3.740002  4.268725  5.488839  3.685264  2.437566
   H ( 12)  4.158380  3.528672  2.186488  2.607332  1.083576  2.130020
   H ( 13)  5.084892  4.405536  4.657304  5.855518  3.783589  2.438532
   H ( 14)  1.734724  1.097957  2.122133  2.660953  3.267669  3.643007
             H (  7)   C (  8)   C (  9)   H ( 10)   O ( 11)   H ( 12)
   C (  8)  2.188137
   C (  9)  3.392603  1.341909
   H ( 10)  4.283657  2.102377  1.084061
   O ( 11)  2.638321  1.373392  2.355583  2.585267
   H ( 12)  2.456716  3.456307  3.958089  5.041837  4.566836
   H ( 13)  2.219575  1.930160  3.151014  3.521241  0.961542  4.494810
   H ( 14)  4.707007  3.207331  2.144061  2.588221  4.379155  4.158441
             H ( 13)
   H ( 14)  5.084916

 A cutoff of  1.0D-08 yielded   2699 shell pairs
 There are     21621 function pairs (     23205 Cartesian)

 -------------------------------------------------------
 OpenMP Integral Computing Module                       
 Release: version 1.0, May 2013, Q-Chem Inc. Pittsburgh 
 -------------------------------------------------------
 Integral Job Info:
 Integral job number is                      11
 Integral operator is                         1
 short-range coefficients                     0
 long-range coefficients              100000000
 Omega coefficients                           0
 if combine SR and LR in K                    0
 Integral screening is                        0
 Integral computing path is                   2
 max size of driver memory is            800000
 size of driver memory is                593474
 size of scratch memory is              2260544
 max col of scratch BK array               1296
 max len of scratch array in speh3          155
 max len of scratch index in speh4           18
 max int batch size is                      520
 min int batch size is                       52
 fixed nKL is                                52
 max L of basis functions is                  2
 order of int derivative is                   0
 number of shells is                         78
 number of basis is                         226
 number of cartesian basis is               226
 number of contracted shell pairs          2699
 number of primitive shell pairs           6714
 maxK2 (contraction) of shell pair           36
 max number of K2 of shell pair               1
 max number of CS2 of shell pair            454
 max number of PS2 of shell pair           1044
 mem total for path MDJ                   45450
 -------------------------------------------------------
 Smallest overlap matrix eigenvalue = 1.77E-06

 Q-Chem warning in module /home/taweetham/qchem/stvman/mkSTV.C, line 257:

 Overlap eigenvalue is smaller than square root of threshold


 Scale SEOQF with 1.000000e-01/1.000000e-01/1.000000e-01

 Standard Electronic Orientation quadrupole field applied
 Nucleus-field energy     =     0.0000000103 hartrees
 Guess from superposition of atomic densities
 Warning:  Energy on first SCF cycle will be non-variational
 A restricted hybrid HF-DFT SCF calculation will be
 performed using Pulay DIIS extrapolation
 Exchange:     0.2000 Hartree-Fock + 0.0800 Slater + 0.7200 B88
 Correlation:  0.1900 VWN1RPA + 0.8100 LYP
 Using SG-1 standard quadrature grid
 SCF converges when DIIS error is below 1.0E-05
 ---------------------------------------
  Cycle       Energy         DIIS Error
 ---------------------------------------
    1    -384.4535416871      4.36E-02
    2    -382.6057253963      5.70E-03
    3    -382.3765373382      9.17E-03
    4    -382.7433352966      2.42E-03
    5    -382.7726943201      4.39E-04
    6    -382.7733057011      2.28E-04
    7    -382.7736326027      6.39E-05
    8    -382.7736594145      2.49E-05
    9    -382.7736607931      4.20E-06 Convergence criterion met
 ---------------------------------------
 SCF time:  CPU 86.61 s  wall 86.68 s

 Citation of the SMD model:
 Marenich, A.V.; Cramer, C.J.; Truhlar, D.G.
 J. Phys. Chem. B 2009, 113, 6378-6396.
 iSolventCode=           1
 Solvent: water                                                           

 vradii
            1           2           3           4           5           6
    1   1.2000000   1.8500000   1.8500000   1.5200000   1.8500000   1.8500000
            7           8           9          10          11          12
    1   1.2000000   1.8500000   1.8500000   1.2000000   1.5200000   1.2000000
           13          14
    1   1.2000000   1.2000000
Changing PCM_TESSEL_METHOD to VTN
Changing PCM_VDW_RADII to SMD_RADIUS
 Discretize the solute cavity surface with Lebedev spheres
	Using 302 Lebedev grid points for each H atom
	Using 302 Lebedev grid points for other atoms
	Atomic van der Waals radii will be scaled by 1.20
 Removing interior tesserae...
 Keep 1423 surface tesserae and discard 2805 interior tesserae
 Molecular Surface Area = 131.086 Angst**2
 A restricted hybrid HF-DFT SCF calculation will be
 performed using Pulay DIIS extrapolation
 Polarizable Continuum solvation model will be applied
 Exchange:     0.2000 Hartree-Fock + 0.0800 Slater + 0.7200 B88
 Correlation:  0.1900 VWN1RPA + 0.8100 LYP
 Using SG-1 standard quadrature grid
 SCF converges when DIIS error is below 1.0E-05

 Citation of the SMD model:
 Marenich, A.V.; Cramer, C.J.; Truhlar, D.G.
 J. Phys. Chem. B 2009, 113, 6378-6396.
 iSolventCode=           1
 Solvent: water                                                           

 vradii
            1           2           3           4           5           6
    1   1.2000000   1.8500000   1.8500000   1.5200000   1.8500000   1.8500000
            7           8           9          10          11          12
    1   1.2000000   1.8500000   1.8500000   1.2000000   1.5200000   1.2000000
           13          14
    1   1.2000000   1.2000000
 ---------------------------------------
  Cycle       Energy         DIIS Error
 ---------------------------------------
    1    -382.7736065959      1.55E-06
 Time req'd to invert C: 3.82 s (CPU) 3.82 s (wall)
    2    -382.7945177487      5.64E-04
    3    -382.7945136226      5.64E-04
    4    -382.7945174489      5.64E-04
    5    -382.7945046689      5.65E-04
    6    -382.7945362562      5.63E-04
    7    -382.7945023238      5.65E-04
    8    -382.7945356475      5.63E-04
    9    -382.7945557831      5.62E-04
   10    -382.7945149059      5.64E-04
   11    -382.7945576508      5.62E-04
   12    -382.7944651487      5.67E-04
   13    -382.7945243109      5.64E-04
   14    -382.7945191995      5.64E-04
   15    -382.7945172847      5.64E-04
   16    -382.7945267309      5.64E-04
   17    -382.7975482880      7.10E-04
   18    -382.7996007238      2.00E-04
   19    -382.7997963108      5.93E-05
   20    -382.7997979989      3.67E-05
   21    -382.7998059109      8.31E-06 Convergence criterion met
 ---------------------------------------
 SCF time:  CPU 198.94 s  wall 199.04 s
(0)  E-EN(g) gas-phase elect-nuc energy                 -382.773606596 a.u.
(3)  G-ENP(liq) elect-nuc-pol free energy of system     -382.799805911 a.u.
(4)  G-CDS(liq) cavity-dispersion-solvent structure 
     free energy                                                4.0589 kcal/mol
(6)  G-S(liq) free energy of system                     -382.793337690 a.u.
(9)  DeltaG-S(liq) free energy of  solvation
     (9) = (6) - (0)                                          -12.3814 kcal/mol
 SCF   energy in the final basis set = -382.7933376901
 Total energy in the final basis set = -382.7933376901

 --------------------------------------------------------------

                    Orbital Energies (a.u.)
 --------------------------------------------------------------

 Alpha MOs
 -- Occupied --
-19.157 -19.119 -10.270 -10.242 -10.208 -10.186 -10.186 -10.179
 -1.067  -1.055  -0.850  -0.771  -0.729  -0.643  -0.595  -0.561
 -0.502  -0.486  -0.461  -0.453  -0.428  -0.415  -0.409  -0.395
 -0.379  -0.363  -0.309  -0.269  -0.229
 -- Virtual --
 -0.083  -0.001   0.004   0.012   0.018   0.039   0.040   0.045
  0.060   0.070   0.076   0.081   0.096   0.107   0.112   0.113
  0.119   0.125   0.126   0.133   0.136   0.136   0.150   0.154
  0.155   0.158   0.177   0.182   0.195   0.197   0.208   0.208
  0.219   0.227   0.243   0.250   0.253   0.263   0.267   0.284
  0.292   0.294   0.297   0.311   0.325   0.336   0.344   0.355
  0.370   0.372   0.385   0.409   0.430   0.489   0.522   0.522
  0.530   0.533   0.543   0.566   0.572   0.586   0.598   0.603
  0.606   0.608   0.657   0.664   0.670   0.695   0.716   0.745
  0.760   0.776   0.815   0.840   0.855   0.870   0.890   0.906
  0.914   0.922   0.928   0.994   1.022   1.027   1.064   1.085
  1.106   1.133   1.182   1.190   1.205   1.219   1.227   1.264
  1.383   1.394   1.411   1.429   1.450   1.461   1.522   1.570
  1.575   1.591   1.599   1.622   1.635   1.645   1.687   1.710
  1.729   1.753   1.807   1.825   1.853   1.888   1.898   1.917
  1.948   1.977   1.980   2.028   2.049   2.054   2.109   2.127
  2.171   2.223   2.281   2.332   2.383   2.458   2.474   2.528
  2.543   2.585   2.586   2.623   2.634   2.669   2.713   2.720
  2.734   2.748   2.801   2.822   2.887   2.889   2.895   2.952
  3.001   3.011   3.050   3.086   3.171   3.172   3.238   3.288
  3.339   3.366   3.447   3.505   3.569   3.642   3.708   3.790
  3.895   3.980   4.069   4.084   4.131   4.205   4.702   4.989
  5.047   5.198   5.418   5.707   5.779  23.627  23.793  23.861
 23.914  24.195  24.208  49.926  50.003
 --------------------------------------------------------------

          Ground-State Mulliken Net Atomic Charges

     Atom                 Charge (a.u.)
  ----------------------------------------
      1 H                     0.215614
      2 C                    -0.701349
      3 C                     0.047818
      4 O                    -0.449590
      5 C                    -0.008122
      6 C                     0.237235
      7 H                     0.259374
      8 C                    -0.741023
      9 C                     0.416022
     10 H                     0.266486
     11 O                    -0.328794
     12 H                     0.243714
     13 H                     0.327006
     14 H                     0.215608
  ----------------------------------------
  Sum of atomic charges =     0.000000

 -----------------------------------------------------------------
                    Cartesian Multipole Moments
 -----------------------------------------------------------------
    Charge (ESU x 10^10)
                 0.0000
    Dipole Moment (Debye)
         X      -4.9752      Y      -1.5856      Z       0.0000
       Tot       5.2217
    Quadrupole Moments (Debye-Ang)
        XX     -63.0223     XY       8.7146     YY     -36.7713
        XZ      -0.0013     YZ      -0.0003     ZZ     -47.9172
    Octopole Moments (Debye-Ang^2)
       XXX     -64.8880    XXY     -19.5366    XYY      -8.2938
       YYY      -3.8473    XXZ       0.0016    XYZ       0.0008
       YYZ       0.0001    XZZ       2.0320    YZZ       2.0989
       ZZZ       0.0001
    Hexadecapole Moments (Debye-Ang^3)
      XXXX    -995.6616   XXXY      76.7633   XXYY    -165.0892
      XYYY       9.3797   YYYY    -284.5845   XXXZ      -0.0111
      XXYZ      -0.0025   XYYZ      -0.0007   YYYZ       0.0004
      XXZZ    -150.2683   XYZZ       5.8908   YYZZ     -65.8484
      XZZZ      -0.0001   YZZZ      -0.0009   ZZZZ     -57.9146
 -----------------------------------------------------------------
Archival summary:
1\1\pikachu\SP\ProcedureUnspecified\BasisUnspecified\266\cher\WedDec1410:56:442016WedDec1410:56:442016\0\\#,ProcedureUnspecified,BasisUnspecified,\\0,1\C\C,1,1.34191\H,2,1.08406,1,119.758\O,1,1.37339,2,120.339,3,0.000920829,0\H,4,0.961542,1,110.264,2,-179.992,0\C,1,1.45741,2,120.812,3,-180,0\H,6,1.08862,1,117.778,2,-180,0\C,6,1.34825,1,122.767,2,0,0\H,8,1.08358,6,121.924,1,179.999,0\C,8,1.47026,6,121.108,1,-0,0\O,10,1.22024,8,121.895,6,179.997,0\C,2,1.49712,1,121.273,3,-179.999,0\H,12,1.09796,2,110.478,1,-122.518,0\H,12,1.09796,2,110.477,1,122.51,0\\\@

 Total job time:  285.92s(wall), 285.76s(cpu) 
 Wed Dec 14 10:56:44 2016

        *************************************************************
        *                                                           *
        *  Thank you very much for using Q-Chem.  Have a nice day.  *
        *                                                           *
        *************************************************************
