# Supplementary material for: A DFT investigation of the blue bottle experiment: E∘half-cell analysis of autoxidation catalysed by redox indicators
Source: R Soc Open Sci. 2017 Nov 8;4(11):170708. doi: 10.1098/rsos.170708 (PMC5717635; doi:10.1098/rsos.170708)
Supplement: output.zip [file rsos170708supp2.zip › B3LYP_6-311++Gdp_reducing_agents/C6H6O2_resorcinol.out]

pikachu 127.0.1
Q-Chem Developer Version! Running on 127.0.1.*
                  Welcome to Q-Chem
     A Quantum Leap Into The Future Of Chemistry


 Q-Chem 4.4, Q-Chem, Inc., Pleasanton, CA (2016)

 Y. Shao,  Z. Gan,  E. Epifanovsky,  A. T. B. Gilbert,  M. Wormit,  
 J. Kussmann,  A. W. Lange,  A. Behn,  J. Deng,  X. Feng,  D. Ghosh,  
 M. Goldey,  P. R. Horn,  L. D. Jacobson,  I. Kaliman,  F. Rob,  
 R. Z. Khaliullin,  T. Kus,  A. Landau,  J. Liu,  E. I. Proynov,  Y. M. Rhee,  
 R. M. Richard,  M. A. Rohrdanz,  R. P. Steele,  E. J. Sundstrom,  
 H. L. Woodcock III,  P. M. Zimmerman,  D. Zuev,  B. Albrecht,  E. Alguire,  
 B. Austin,  S. A. Baeppler,  G. J. O. Beran,  Y. A. Bernard,  E. Berquist,  
 K. Brandhorst,  K. B. Bravaya,  S. T. Brown,  D. Casanova,  C.-M. Chang,  
 Y. Chen,  S. H. Chien,  K. D. Closser,  M. P. Coons,  D. L. Crittenden,  
 S. Dasgupta,  M. Diedenhofen,  R. A. DiStasio Jr.,  H. Do,  A. D. Dutoi,  
 R. G. Edgar,  P.-T. Fang,  S. Fatehi,  Q. Feng,  L. Fusti-Molnar,  
 A. Ghysels,  A. Golubeva-Zadorozhnaya,  J. Gomes,  A. Gunina,  
 M. W. D. Hanson-Heine,  P. H. P. Harbach,  A. W. Hauser,  J. E. Herr,  
 E. G. Hohenstein,  Z. C. Holden,  K. Hui,  T.-C. Jagau,  H. Ji,  B. Kaduk,  
 K. Khistyaev,  Jaehoon Kim,  Jihan Kim,  R. A. King,  P. Klunzinger,  
 K. Koh,  D. Kosenkov,  T. Kowalczyk,  C. M. Krauter,  A. Kunitsa,  
 K. U. Lao,  A. Laurent,  K. V. Lawler,  J. Lee,  D. Lefrancois,  S. Lehtola,  
 S. V. Levchenko,  C. Y. Lin,  Y.-S. Lin,  F. Liu,  E. Livshits,  
 R. C. Lochan,  A. Luenser,  P. Manohar,  S. F. Manzer,  S.-P. Mao,  Y. Mao,  
 N. Mardirossian,  A. V. Marenich,  L. A. Martinez-Martinez,  S. A. Maurer,  
 N. J. Mayhall,  J.-M. Mewes,  A. F. Morrison,  K. Nanda,  T. S. Nguyen-Beck,  
 C. M. Oana,  R. Olivares-Amaya,  D. P. O'Neill,  J. A. Parkhill,  
 T. M. Perrine,  R. Peverati,  P. A. Pieniazek,  F. Plasser,  A. Prociuk,  
 D. R. Rehn,  E. Rosta,  N. J. Russ,  N. Sergueev,  S. M. Sharada,  
 S. Sharma,  D. W. Small,  A. Sodt,  T. Stauch,  T. Stein,  D. Stuck,  
 Y.-C. Su,  A. J. W. Thom,  T. Tsuchimochi,  L. Vogt,  O. Vydrov,  T. Wang,  
 M. A. Watson,  J. Wenzel,  A. White,  C. F. Williams,  V. Vanovschi,  
 K. Yao,  S. Yeganeh,  S. R. Yost,  Z.-Q. You,  I. Y. Zhang,  X. Zhang,  
 Y. Zhao,  B. R. Brooks,  G. K. L. Chan,  D. M. Chipman,  C. J. Cramer,  
 W. A. Goddard III,  M. S. Gordon,  W. J. Hehre,  A. Klamt,  
 H. F. Schaefer III,  M. W. Schmidt,  C. D. Sherrill,  D. G. Truhlar,  
 A. Warshel,  X. Xu,  A. Aspuru-Guzik,  R. Baer,  A. T. Bell,  N. A. Besley,  
 J.-D. Chai,  A. Dreuw,  B. D. Dunietz,  T. R. Furlani,  S. R. Gwaltney,  
 C.-P. Hsu,  Y. Jung,  J. Kong,  D. S. Lambrecht,  W. Liang,  C. Ochsenfeld,  
 V. A. Rassolov,  L. V. Slipchenko,  J. E. Subotnik,  T. Van Voorhis,  
 J. M. Herbert,  A. I. Krylov,  P. M. W. Gill,  M. Head-Gordon

 Contributors to earlier versions of Q-Chem not listed above: 
 R. D. Adamson,  J. Baker,  E. F. C. Byrd,  A. K. Chakraborty,  C.-L. Cheng,  
 H. Dachsel,  R. J. Doerksen,  G. Hawkins,  A. Heyden,  S. Hirata,  
 G. Kedziora,  F. J. Keil,  C. Kelley,  P. P. Korambath,  W. Kurlancheek,  
 A. M. Lee,  M. S. Lee,  D. Liotard,  I. Lotan,  P. E. Maslen,  N. Nair,  
 D. Neuhauser,  R. Olson,  B. Peters,  J. Ritchie,  N. E. Schultz,  
 N. Shenvi,  A. C. Simmonett,  K. S. Thanthiriwatte,  Q. Wu,  W. Zhang

 Please cite Q-Chem as follows:
 Y. Shao et al., Mol. Phys. 113, 184-215 (2015)
 DOI: 10.1080/00268976.2014.952696

 Q-Chem 4.4.2 for Intel X86 EM64T Linux

 Parts of Q-Chem use Armadillo 5.200.1 (Boston Tea Smuggler).
 http://arma.sourceforge.net/

 Q-Chem begins on Wed Dec 14 06:59:35 2016  


Host: 0

     Scratch files written to /scratch/cher/qchem9071//
FILE_GEOM_ORG=        593

Checking the input file for inconsistencies... 	...done.

--------------------------------------------------------------
User input:
--------------------------------------------------------------
$molecule
0 1
  O    2.3308344   -1.0868748   -0.0000019
  C    1.1961226   -0.3219375    0.0000002
  C    1.2273500    1.0756415   -0.0000002
  H    2.1787969    1.6030492   -0.0000012
  C    0.0208108    1.7797512    0.0000001
  H    0.0405361    2.8663246    0.0000007
  C   -1.2036773    1.1190972    0.0000005
  H   -2.1445239    1.6585686    0.0000018
  C   -1.2166349   -0.2815689   -0.0000001
  C   -0.0232993   -1.0054859   -0.0000003
  H   -0.0192332   -2.0927263   -0.0000015
  O   -2.4379242   -0.8970212   -0.0000026
  H   -2.3051785   -1.8575898    0.0000212
  H    3.1022892   -0.4994443    0.0000142
$end

$rem
   BASIS  =  6-311++G**
   JOB_TYPE  =  optimization
   METHOD  =  B3LYP
$end

--------------------------------------------------------------
 ----------------------------------------------------------------
             Standard Nuclear Orientation (Angstroms)
    I     Atom           X                Y                Z
 ----------------------------------------------------------------
    1      O       2.3308344100    -1.0868747865    -0.0000019302
    2      C       1.1961226078    -0.3219374897     0.0000001822
    3      C       1.2273500038     1.0756415104    -0.0000002116
    4      H       2.1787969024     1.6030492131    -0.0000012166
    5      C       0.0208108019     1.7797512070     0.0000001011
    6      H       0.0405360988     2.8663246070     0.0000007060
    7      C      -1.2036772963     1.1190972035     0.0000005077
    8      H      -2.1445238978     1.6585686008     0.0000018176
    9      C      -1.2166348923    -0.2815688966    -0.0000000986
   10      C      -0.0232992903    -1.0054858932    -0.0000003114
   11      H      -0.0192331872    -2.0927262932    -0.0000015164
   12      O      -2.4379241906    -0.8970212000    -0.0000025919
   13      H      -2.3051784878    -1.8575897996     0.0000212026
   14      H       3.1022892083    -0.4994442843     0.0000141664
 ----------------------------------------------------------------
 Molecular Point Group                 C1    NOp =  1
 Largest Abelian Subgroup              C1    NOp =  1
 Nuclear Repulsion Energy =   345.3402437500 hartrees
 There are       29 alpha and       29 beta electrons
 Requested basis set is 6-311++G(d,p)
 There are 78 shells and 218 basis functions

 Total QAlloc Memory Limit   2000 MB
 Mega-Array Size        61 MB
 MEM_STATIC part        62 MB
 A cutoff of  1.0D-11 yielded   2826 shell pairs
 There are     22607 function pairs (     24295 Cartesian)

 -------------------------------------------------------
 OpenMP Integral Computing Module                       
 Release: version 1.0, May 2013, Q-Chem Inc. Pittsburgh 
 -------------------------------------------------------
 Integral Job Info:
 Integral job number is                      11
 Integral operator is                         1
 short-range coefficients                     0
 long-range coefficients              100000000
 Omega coefficients                           0
 if combine SR and LR in K                    0
 Integral screening is                        0
 Integral computing path is                   2
 max size of driver memory is            800000
 size of driver memory is                593474
 size of scratch memory is              2260544
 max col of scratch BK array               1296
 max len of scratch array in speh3          155
 max len of scratch index in speh4           18
 max int batch size is                      520
 min int batch size is                       52
 fixed nKL is                                52
 max L of basis functions is                  2
 order of int derivative is                   0
 number of shells is                         78
 number of basis is                         226
 number of cartesian basis is               226
 number of contracted shell pairs          2826
 number of primitive shell pairs           7152
 maxK2 (contraction) of shell pair           36
 max number of K2 of shell pair               1
 max number of CS2 of shell pair            465
 max number of PS2 of shell pair           1092
 mem total for path MDJ                   48186
 -------------------------------------------------------
 Smallest overlap matrix eigenvalue = 1.32E-06

 Q-Chem warning in module /home/taweetham/qchem/stvman/mkSTV.C, line 257:

 Overlap eigenvalue is smaller than square root of threshold


 Scale SEOQF with 1.000000e-01/1.000000e-01/1.000000e-01

 Standard Electronic Orientation quadrupole field applied
 Nucleus-field energy     =     0.0000000110 hartrees
 Guess from superposition of atomic densities
 Warning:  Energy on first SCF cycle will be non-variational
 A restricted hybrid HF-DFT SCF calculation will be
 performed using Pulay DIIS extrapolation
 Exchange:     0.2000 Hartree-Fock + 0.0800 Slater + 0.7200 B88
 Correlation:  0.1900 VWN1RPA + 0.8100 LYP
 Using SG-1 standard quadrature grid
 SCF converges when DIIS error is below 1.0E-08
 ---------------------------------------
  Cycle       Energy         DIIS Error
 ---------------------------------------
    1    -384.5770167407      4.44E-02
    2    -382.6454520685      5.41E-03
    3    -382.5899933796      6.43E-03
    4    -382.8032894896      7.52E-04
    5    -382.8053339012      4.25E-04
    6    -382.8064129679      6.73E-05
    7    -382.8064286122      4.47E-05
    8    -382.8064395324      6.31E-06
    9    -382.8064396854      2.31E-06
   10    -382.8064396642      5.71E-07
   11    -382.8064396397      3.33E-07
   12    -382.8064396394      3.97E-08
   13    -382.8064396367      2.56E-08
   14    -382.8064396384      4.11E-09 Convergence criterion met
 ---------------------------------------
 SCF time:  CPU 155.28 s  wall 155.68 s
 SCF   energy in the final basis set = -382.8064396384
 Total energy in the final basis set = -382.8064396384

 --------------------------------------------------------------

                    Orbital Energies (a.u.)
 --------------------------------------------------------------

 Alpha MOs
 -- Occupied --
-19.165 -19.163 -10.248 -10.246 -10.187 -10.178 -10.177 -10.171
 -1.075  -1.072  -0.857  -0.757  -0.746  -0.639  -0.627  -0.574
 -0.514  -0.505  -0.487  -0.441  -0.431  -0.419  -0.400  -0.394
 -0.375  -0.359  -0.327  -0.249  -0.229
 -- Virtual --
 -0.017  -0.016  -0.009  -0.001   0.006   0.026   0.032   0.051
  0.056   0.060   0.083   0.085   0.086   0.097   0.104   0.112
  0.115   0.127   0.131   0.131   0.133   0.136   0.138   0.145
  0.151   0.156   0.183   0.185   0.188   0.190   0.212   0.215
  0.230   0.233   0.240   0.248   0.264   0.267   0.272   0.276
  0.289   0.290   0.304   0.314   0.315   0.339   0.349   0.355
  0.376   0.383   0.395   0.407   0.438   0.475   0.505   0.521
  0.544   0.558   0.570   0.570   0.574   0.575   0.594   0.611
  0.614   0.619   0.628   0.679   0.686   0.697   0.748   0.764
  0.790   0.803   0.848   0.861   0.875   0.881   0.896   0.908
  0.919   0.927   0.987   0.991   1.008   1.018   1.054   1.078
  1.093   1.101   1.104   1.162   1.182   1.226   1.231   1.244
  1.279   1.373   1.392   1.406   1.480   1.504   1.534   1.539
  1.558   1.582   1.599   1.606   1.608   1.671   1.693   1.708
  1.750   1.762   1.790   1.844   1.901   1.911   1.914   1.917
  1.955   1.965   1.975   1.991   2.001   2.050   2.073   2.089
  2.104   2.202   2.287   2.314   2.377   2.428   2.460   2.474
  2.562   2.617   2.628   2.652   2.696   2.708   2.722   2.734
  2.745   2.762   2.767   2.807   2.844   2.859   2.864   3.058
  3.063   3.083   3.087   3.098   3.132   3.165   3.171   3.304
  3.346   3.438   3.443   3.499   3.584   3.619   3.662   3.871
  3.898   4.009   4.086   4.124   4.152   4.172   4.832   4.976
  4.994   5.421   5.445   5.709   5.765  23.569  23.900  23.940
 24.059  24.077  24.176  49.913  49.935
 --------------------------------------------------------------

          Ground-State Mulliken Net Atomic Charges

     Atom                 Charge (a.u.)
  ----------------------------------------
      1 O                    -0.228396
      2 C                    -0.620127
      3 C                     0.163943
      4 H                     0.128873
      5 C                    -0.290800
      6 H                     0.166222
      7 C                     0.062077
      8 H                     0.192992
      9 C                    -0.539120
     10 C                     0.494006
     11 H                     0.175284
     12 O                    -0.224468
     13 H                     0.261009
     14 H                     0.258504
  ----------------------------------------
  Sum of atomic charges =     0.000000

 -----------------------------------------------------------------
                    Cartesian Multipole Moments
 -----------------------------------------------------------------
    Charge (ESU x 10^10)
                 0.0000
    Dipole Moment (Debye)
         X       1.3847      Y       0.0969      Z       0.0001
       Tot       1.3881
    Quadrupole Moments (Debye-Ang)
        XX     -43.2802     XY       5.6921     YY     -40.9873
        XZ      -0.0000     YZ      -0.0001     ZZ     -50.9273
    Octopole Moments (Debye-Ang^2)
       XXX      39.8541    XXY       2.7749    XYY     -17.5976
       YYY     -11.3737    XXZ       0.0006    XYZ       0.0002
       YYZ       0.0002    XZZ      -0.0155    YZZ      -5.0405
       ZZZ       0.0000
    Hexadecapole Moments (Debye-Ang^3)
      XXXX    -632.3277   XXXY      17.8852   XXYY    -171.5285
      XYYY      36.4558   YYYY    -365.7330   XXXZ       0.0004
      XXYZ      -0.0007   XYYZ      -0.0004   YYYZ      -0.0003
      XXZZ    -134.8497   XYZZ       0.6805   YYZZ     -87.4827
      XZZZ       0.0000   YZZZ      -0.0001   ZZZZ     -57.3626
 -----------------------------------------------------------------
 Calculating analytic gradient of the SCF energy
 Gradient of SCF Energy
            1           2           3           4           5           6
    1  -0.0055253   0.0035202  -0.0001253   0.0016082   0.0003516   0.0000561
    2  -0.0053848  -0.0012653   0.0012389   0.0006981   0.0000436   0.0017642
    3  -0.0000003   0.0000001  -0.0000000  -0.0000000  -0.0000000   0.0000000
            7           8           9          10          11          12
    1  -0.0004798  -0.0014302  -0.0022981  -0.0001852   0.0000597  -0.0022221
    2   0.0012290   0.0006345  -0.0031178  -0.0007543  -0.0014887   0.0076138
    3   0.0000000   0.0000000   0.0000001  -0.0000000  -0.0000000  -0.0000004
           13          14
    1   0.0023209   0.0043494
    2  -0.0062343   0.0050231
    3   0.0000003   0.0000002
 Max gradient component =       7.614E-03
 RMS gradient           =       2.463E-03
 Gradient time:  CPU 50.38 s  wall 50.38 s
 Geometry Optimization Parameters
   NAtoms,    NIC,     NZ,  NCons,   NDum,   NFix, NCnnct, MaxDiis
       14      90       0       0       0       0       0       0


** GEOMETRY OPTIMIZATION IN DELOCALIZED INTERNAL COORDINATES **
   Searching for a Minimum

   Optimization Cycle:   1

                       Coordinates (Angstroms)
     ATOM                X               Y               Z
      1  O         2.3308344100   -1.0868747865   -0.0000019302
      2  C         1.1961226078   -0.3219374897    0.0000001822
      3  C         1.2273500038    1.0756415104   -0.0000002116
      4  H         2.1787969024    1.6030492131   -0.0000012166
      5  C         0.0208108019    1.7797512070    0.0000001011
      6  H         0.0405360988    2.8663246070    0.0000007060
      7  C        -1.2036772963    1.1190972035    0.0000005077
      8  H        -2.1445238978    1.6585686008    0.0000018176
      9  C        -1.2166348923   -0.2815688966   -0.0000000986
     10  C        -0.0232992903   -1.0054858932   -0.0000003114
     11  H        -0.0192331872   -2.0927262932   -0.0000015164
     12  O        -2.4379241906   -0.8970212000   -0.0000025919
     13  H        -2.3051784878   -1.8575897996    0.0000212026
     14  H         3.1022892083   -0.4994442843    0.0000141664
   Point Group: c1    Number of degrees of freedom:    36


   Energy is   -382.806439638


 Attempting to Generate Delocalized Internal Coordinates

 32 Hessian modes will be used to form the next step
  Hessian Eigenvalues:
     0.019817    0.019931    0.022139    0.022591    0.022716    0.022752
     0.023094    0.160000    0.160000    0.160000    0.160000    0.160000
     0.160000    0.220000    0.234899    0.234949    0.250000    0.250000
     0.350627    0.351326    0.351907    0.354516    0.419542    0.421205
     0.456956    0.460102    0.462419    0.467719    0.512724    0.514406
     0.534388    0.534489

 Minimum Search - Taking Simple RFO Step
 Searching for Lamda that Minimizes Along All modes
 Value Taken    Lamda =  -0.00035256
 Step Taken.  Stepsize is  0.032807

                             Maximum     Tolerance    Cnvgd?
         Gradient           0.007311      0.000300      NO
         Displacement       0.019267      0.001200      NO
         Energy change     *********      0.000001      NO


 New Cartesian Coordinates Obtained by Inverse Iteration

 Displacement from previous Coordinates is:  0.041481
 ----------------------------------------------------------------
             Standard Nuclear Orientation (Angstroms)
    I     Atom           X                Y                Z
 ----------------------------------------------------------------
    1      O       2.3311227588    -1.0824590624    -0.0000003690
    2      C       1.1950224712    -0.3181576608     0.0000006098
    3      C       1.2251113338     1.0762697861    -0.0000001433
    4      H       2.1732081316     1.6042895442    -0.0000011677
    5      C       0.0196108086     1.7781068276     0.0000001681
    6      H       0.0378297818     2.8620547671     0.0000003527
    7      C      -1.2018052728     1.1170013812     0.0000006606
    8      H      -2.1408270766     1.6549897611     0.0000015671
    9      C      -1.2127653482    -0.2803748726     0.0000004893
   10      C      -0.0210663813    -1.0017322033     0.0000004084
   11      H      -0.0162139296    -2.0867290014    -0.0000001511
   12      O      -2.4334475152    -0.8986447988    -0.0000007211
   13      H      -2.3154050156    -1.8546577560     0.0000175213
   14      H       3.1058940442    -0.5101730133     0.0000115819
 ----------------------------------------------------------------
 Molecular Point Group                 C1    NOp =  1
 Largest Abelian Subgroup              C1    NOp =  1
 Nuclear Repulsion Energy =   345.8182965288 hartrees
 There are       29 alpha and       29 beta electrons
 Applying Cartesian multipole field
    Component          Value
    ---------          -----
     (2,0,0)        1.00000E-11
     (0,2,0)        2.00000E-11
     (0,0,2)       -3.00000E-11
 Nucleus-field energy     =     0.0000000109 hartrees
 Requested basis set is 6-311++G(d,p)
 There are 78 shells and 218 basis functions
 A cutoff of  1.0D-11 yielded   2825 shell pairs
 There are     22595 function pairs (     24283 Cartesian)
 Smallest overlap matrix eigenvalue = 1.29E-06

 Q-Chem warning in module /home/taweetham/qchem/stvman/mkSTV.C, line 257:

 Overlap eigenvalue is smaller than square root of threshold

 Guess MOs from SCF MO coefficient file
 Reading MOs from coefficient file
 Reading MOs from coefficient file
 A restricted hybrid HF-DFT SCF calculation will be
 performed using Pulay DIIS extrapolation
 Exchange:     0.2000 Hartree-Fock + 0.0800 Slater + 0.7200 B88
 Correlation:  0.1900 VWN1RPA + 0.8100 LYP
 Using SG-1 standard quadrature grid
 SCF converges when DIIS error is below 1.0E-08
 Geometry optimization detected.  Setting ReadMinima to 0
 Setting SaveMinima to 0
 ---------------------------------------
  Cycle       Energy         DIIS Error
 ---------------------------------------
    1    -382.8202249626      2.64E-04
    2    -382.8065914314      7.00E-05
    3    -382.8065788007      9.00E-05
    4    -382.8066171598      1.58E-05
    5    -382.8066180786      4.35E-06
    6    -382.8066179522      8.91E-07
    7    -382.8066180790      4.25E-07
    8    -382.8066181063      1.18E-07
    9    -382.8066180972      4.42E-08
   10    -382.8066180967      6.03E-09 Convergence criterion met
 ---------------------------------------
 SCF time:  CPU 113.67 s  wall 113.75 s
 SCF   energy in the final basis set = -382.8066180967
 Total energy in the final basis set = -382.8066180967

 --------------------------------------------------------------

                    Orbital Energies (a.u.)
 --------------------------------------------------------------

 Alpha MOs
 -- Occupied --
-19.164 -19.162 -10.247 -10.245 -10.186 -10.177 -10.176 -10.170
 -1.075  -1.072  -0.859  -0.758  -0.748  -0.640  -0.629  -0.575
 -0.514  -0.506  -0.487  -0.441  -0.431  -0.418  -0.400  -0.394
 -0.374  -0.359  -0.327  -0.249  -0.229
 -- Virtual --
 -0.016  -0.015  -0.009  -0.001   0.006   0.026   0.032   0.051
  0.056   0.060   0.084   0.086   0.086   0.097   0.105   0.112
  0.116   0.127   0.131   0.132   0.133   0.136   0.139   0.145
  0.151   0.156   0.184   0.186   0.189   0.190   0.212   0.215
  0.231   0.233   0.240   0.249   0.265   0.269   0.273   0.277
  0.289   0.290   0.305   0.315   0.316   0.340   0.349   0.356
  0.376   0.383   0.396   0.408   0.438   0.476   0.506   0.521
  0.545   0.560   0.569   0.572   0.575   0.576   0.598   0.614
  0.615   0.620   0.629   0.679   0.688   0.699   0.749   0.765
  0.791   0.805   0.849   0.861   0.876   0.882   0.896   0.908
  0.919   0.928   0.986   0.992   1.009   1.019   1.054   1.078
  1.094   1.102   1.103   1.160   1.182   1.227   1.231   1.246
  1.281   1.372   1.396   1.411   1.483   1.507   1.535   1.542
  1.560   1.584   1.601   1.608   1.609   1.672   1.695   1.708
  1.752   1.766   1.794   1.848   1.904   1.914   1.917   1.920
  1.957   1.967   1.976   1.994   2.003   2.053   2.077   2.095
  2.111   2.206   2.293   2.319   2.383   2.432   2.465   2.480
  2.561   2.619   2.627   2.655   2.697   2.711   2.725   2.734
  2.745   2.763   2.765   2.813   2.849   2.860   2.865   3.059
  3.066   3.085   3.088   3.100   3.139   3.170   3.175   3.311
  3.352   3.439   3.445   3.502   3.594   3.624   3.669   3.884
  3.909   4.013   4.088   4.126   4.154   4.173   4.838   4.976
  4.995   5.421   5.445   5.724   5.778  23.569  23.907  23.948
 24.069  24.087  24.187  49.916  49.938
 --------------------------------------------------------------

          Ground-State Mulliken Net Atomic Charges

     Atom                 Charge (a.u.)
  ----------------------------------------
      1 O                    -0.232561
      2 C                    -0.606733
      3 C                     0.153242
      4 H                     0.128643
      5 C                    -0.285973
      6 H                     0.165580
      7 C                     0.060919
      8 H                     0.192593
      9 C                    -0.526158
     10 C                     0.484065
     11 H                     0.175236
     12 O                    -0.228898
     13 H                     0.261372
     14 H                     0.258674
  ----------------------------------------
  Sum of atomic charges =     0.000000

 -----------------------------------------------------------------
                    Cartesian Multipole Moments
 -----------------------------------------------------------------
    Charge (ESU x 10^10)
                 0.0000
    Dipole Moment (Debye)
         X       1.3803      Y       0.0925      Z       0.0000
       Tot       1.3834
    Quadrupole Moments (Debye-Ang)
        XX     -43.1658     XY       5.6840     YY     -40.9620
        XZ      -0.0000     YZ      -0.0001     ZZ     -50.8610
    Octopole Moments (Debye-Ang^2)
       XXX      39.7865    XXY       2.3627    XYY     -17.6576
       YYY     -11.4702    XXZ       0.0004    XYZ       0.0001
       YYZ       0.0001    XZZ      -0.0487    YZZ      -5.0563
       ZZZ      -0.0001
    Hexadecapole Moments (Debye-Ang^3)
      XXXX    -628.6315   XXXY      17.7897   XXYY    -170.4920
      XYYY      36.4831   YYYY    -364.6365   XXXZ       0.0004
      XXYZ      -0.0005   XYYZ      -0.0003   YYYZ      -0.0002
      XXZZ    -134.4882   XYZZ       0.6621   YYZZ     -87.1396
      XZZZ       0.0000   YZZZ       0.0000   ZZZZ     -57.2094
 -----------------------------------------------------------------
 Calculating analytic gradient of the SCF energy
 Gradient of SCF Energy
            1           2           3           4           5           6
    1  -0.0003031   0.0000795  -0.0004537   0.0000554  -0.0000371   0.0000046
    2  -0.0001653  -0.0002231   0.0001325  -0.0000503  -0.0002821  -0.0000433
    3  -0.0000001   0.0000001  -0.0000000  -0.0000000  -0.0000000   0.0000000
            7           8           9          10          11          12
    1   0.0004670   0.0000195  -0.0000102  -0.0002238   0.0000291  -0.0000535
    2   0.0003398  -0.0000852  -0.0001076   0.0004692  -0.0000327   0.0003706
    3   0.0000000   0.0000000   0.0000000  -0.0000000  -0.0000000  -0.0000002
           13          14
    1  -0.0000374   0.0004636
    2  -0.0005732   0.0002508
    3   0.0000001   0.0000001
 Max gradient component =       5.732E-04
 RMS gradient           =       2.104E-04
 Gradient time:  CPU 50.52 s  wall 50.51 s
 Geometry Optimization Parameters
   NAtoms,    NIC,     NZ,  NCons,   NDum,   NFix, NCnnct, MaxDiis
       14      90       0       0       0       0       0       0

 Cartesian Hessian Update
 Hessian Updated using BFGS Update


** GEOMETRY OPTIMIZATION IN DELOCALIZED INTERNAL COORDINATES **
   Searching for a Minimum

   Optimization Cycle:   2

                       Coordinates (Angstroms)
     ATOM                X               Y               Z
      1  O         2.3311227588   -1.0824590624   -0.0000003690
      2  C         1.1950224712   -0.3181576608    0.0000006098
      3  C         1.2251113338    1.0762697861   -0.0000001433
      4  H         2.1732081316    1.6042895442   -0.0000011677
      5  C         0.0196108086    1.7781068276    0.0000001681
      6  H         0.0378297818    2.8620547671    0.0000003527
      7  C        -1.2018052728    1.1170013812    0.0000006606
      8  H        -2.1408270766    1.6549897611    0.0000015671
      9  C        -1.2127653482   -0.2803748726    0.0000004893
     10  C        -0.0210663813   -1.0017322033    0.0000004084
     11  H        -0.0162139296   -2.0867290014   -0.0000001511
     12  O        -2.4334475152   -0.8986447988   -0.0000007211
     13  H        -2.3154050156   -1.8546577560    0.0000175213
     14  H         3.1058940442   -0.5101730133    0.0000115819
   Point Group: c1    Number of degrees of freedom:    36


   Energy is   -382.806618097

 Hessian Updated using BFGS Update

 27 Hessian modes will be used to form the next step
  Hessian Eigenvalues:
     0.019817    0.019931    0.022139    0.022220    0.022591    0.022752
     0.159376    0.165361    0.220003    0.234541    0.234901    0.249888
     0.250277    0.350248    0.351131    0.352275    0.355175    0.418547
     0.420480    0.454313    0.460203    0.464493    0.479876    0.500887
     0.513039    0.516569    0.534467

 Minimum Search - Taking Simple RFO Step
 Searching for Lamda that Minimizes Along All modes
 Value Taken    Lamda =  -0.00000311
 Step Taken.  Stepsize is  0.003134

                             Maximum     Tolerance    Cnvgd?
         Gradient           0.000510      0.000300      NO
         Displacement       0.001408      0.001200      NO
         Energy change     -0.000178      0.000001      NO


 New Cartesian Coordinates Obtained by Inverse Iteration

 Displacement from previous Coordinates is:  0.004435
 ----------------------------------------------------------------
             Standard Nuclear Orientation (Angstroms)
    I     Atom           X                Y                Z
 ----------------------------------------------------------------
    1      O       2.3306685361    -1.0828536313     0.0000005235
    2      C       1.1949724477    -0.3181004599     0.0000010453
    3      C       1.2254035297     1.0763864306     0.0000000926
    4      H       2.1732330663     1.6047632136    -0.0000008345
    5      C       0.0195273696     1.7782787375     0.0000001142
    6      H       0.0375434074     2.8622727244    -0.0000001159
    7      C      -1.2020981973     1.1167725453     0.0000007632
    8      H      -2.1411225535     1.6548962000     0.0000013322
    9      C      -1.2124534930    -0.2804719375     0.0000012145
   10      C      -0.0207822575    -1.0022284309     0.0000011434
   11      H      -0.0160152422    -2.0871560809     0.0000010094
   12      O      -2.4331155918    -0.8983972729     0.0000005071
   13      H      -2.3143031279    -1.8536904927     0.0000146168
   14      H       3.1048108971    -0.5106878467     0.0000093953
 ----------------------------------------------------------------
 Molecular Point Group                 C1    NOp =  1
 Largest Abelian Subgroup              C1    NOp =  1
 Nuclear Repulsion Energy =   345.8256789954 hartrees
 There are       29 alpha and       29 beta electrons
 Applying Cartesian multipole field
    Component          Value
    ---------          -----
     (2,0,0)        1.00000E-11
     (0,2,0)        2.00000E-11
     (0,0,2)       -3.00000E-11
 Nucleus-field energy     =     0.0000000109 hartrees
 Requested basis set is 6-311++G(d,p)
 There are 78 shells and 218 basis functions
 A cutoff of  1.0D-11 yielded   2825 shell pairs
 There are     22595 function pairs (     24283 Cartesian)
 Smallest overlap matrix eigenvalue = 1.29E-06

 Q-Chem warning in module /home/taweetham/qchem/stvman/mkSTV.C, line 257:

 Overlap eigenvalue is smaller than square root of threshold

 Guess MOs from SCF MO coefficient file
 Reading MOs from coefficient file
 Reading MOs from coefficient file
 A restricted hybrid HF-DFT SCF calculation will be
 performed using Pulay DIIS extrapolation
 Exchange:     0.2000 Hartree-Fock + 0.0800 Slater + 0.7200 B88
 Correlation:  0.1900 VWN1RPA + 0.8100 LYP
 Using SG-1 standard quadrature grid
 SCF converges when DIIS error is below 1.0E-08
 Geometry optimization detected.  Setting ReadMinima to 0
 Setting SaveMinima to 0
 ---------------------------------------
  Cycle       Energy         DIIS Error
 ---------------------------------------
    1    -382.8063899150      3.03E-05
    2    -382.8066192854      7.33E-06
    3    -382.8066191443      8.56E-06
    4    -382.8066195200      2.03E-06
    5    -382.8066195234      4.78E-07
    6    -382.8066196329      9.89E-08
    7    -382.8066196280      4.24E-08
    8    -382.8066196258      9.29E-09 Convergence criterion met
 ---------------------------------------
 SCF time:  CPU 90.62 s  wall 90.87 s
 SCF   energy in the final basis set = -382.8066196258
 Total energy in the final basis set = -382.8066196258

 --------------------------------------------------------------

                    Orbital Energies (a.u.)
 --------------------------------------------------------------

 Alpha MOs
 -- Occupied --
-19.164 -19.162 -10.247 -10.245 -10.186 -10.177 -10.176 -10.170
 -1.075  -1.072  -0.859  -0.758  -0.748  -0.640  -0.629  -0.575
 -0.514  -0.506  -0.487  -0.441  -0.431  -0.418  -0.400  -0.394
 -0.374  -0.359  -0.327  -0.249  -0.229
 -- Virtual --
 -0.017  -0.015  -0.008  -0.000   0.006   0.026   0.032   0.051
  0.056   0.060   0.084   0.086   0.086   0.097   0.105   0.112
  0.116   0.127   0.131   0.132   0.133   0.136   0.139   0.145
  0.152   0.156   0.184   0.186   0.189   0.190   0.212   0.215
  0.231   0.233   0.240   0.249   0.265   0.269   0.273   0.277
  0.289   0.290   0.305   0.315   0.316   0.340   0.349   0.356
  0.376   0.383   0.396   0.408   0.438   0.476   0.506   0.521
  0.545   0.560   0.569   0.572   0.575   0.576   0.598   0.614
  0.615   0.620   0.629   0.679   0.688   0.699   0.749   0.765
  0.791   0.805   0.849   0.861   0.876   0.882   0.896   0.908
  0.919   0.928   0.986   0.992   1.009   1.019   1.054   1.078
  1.094   1.102   1.102   1.160   1.183   1.227   1.231   1.246
  1.281   1.372   1.396   1.410   1.483   1.506   1.535   1.542
  1.560   1.584   1.601   1.607   1.609   1.672   1.695   1.708
  1.752   1.765   1.794   1.848   1.904   1.914   1.917   1.920
  1.957   1.967   1.976   1.994   2.003   2.053   2.078   2.095
  2.112   2.206   2.293   2.319   2.383   2.432   2.465   2.480
  2.561   2.619   2.627   2.655   2.697   2.711   2.725   2.734
  2.745   2.763   2.765   2.812   2.849   2.860   2.865   3.059
  3.066   3.085   3.089   3.100   3.139   3.170   3.175   3.311
  3.351   3.439   3.446   3.502   3.594   3.624   3.669   3.884
  3.909   4.013   4.088   4.126   4.154   4.173   4.838   4.976
  4.995   5.422   5.446   5.724   5.779  23.569  23.906  23.948
 24.069  24.087  24.187  49.916  49.938
 --------------------------------------------------------------

          Ground-State Mulliken Net Atomic Charges

     Atom                 Charge (a.u.)
  ----------------------------------------
      1 O                    -0.232277
      2 C                    -0.604887
      3 C                     0.151408
      4 H                     0.128795
      5 C                    -0.284135
      6 H                     0.165611
      7 C                     0.059287
      8 H                     0.192619
      9 C                    -0.524686
     10 C                     0.481546
     11 H                     0.175344
     12 O                    -0.228491
     13 H                     0.261272
     14 H                     0.258596
  ----------------------------------------
  Sum of atomic charges =     0.000000

 -----------------------------------------------------------------
                    Cartesian Multipole Moments
 -----------------------------------------------------------------
    Charge (ESU x 10^10)
                 0.0000
    Dipole Moment (Debye)
         X       1.3802      Y       0.0934      Z       0.0000
       Tot       1.3834
    Quadrupole Moments (Debye-Ang)
        XX     -43.1749     XY       5.6770     YY     -40.9625
        XZ      -0.0000     YZ      -0.0001     ZZ     -50.8617
    Octopole Moments (Debye-Ang^2)
       XXX      39.7531    XXY       2.3859    XYY     -17.6386
       YYY     -11.4492    XXZ       0.0003    XYZ       0.0001
       YYZ       0.0001    XZZ      -0.0512    YZZ      -5.0582
       ZZZ      -0.0001
    Hexadecapole Moments (Debye-Ang^3)
      XXXX    -628.6515   XXXY      17.7485   XXYY    -170.5147
      XYYY      36.4616   YYYY    -364.7003   XXXZ       0.0003
      XXYZ      -0.0004   XYYZ      -0.0003   YYYZ      -0.0001
      XXZZ    -134.4541   XYZZ       0.6733   YYZZ     -87.1539
      XZZZ       0.0000   YZZZ       0.0001   ZZZZ     -57.2137
 -----------------------------------------------------------------
 Calculating analytic gradient of the SCF energy
 Gradient of SCF Energy
            1           2           3           4           5           6
    1  -0.0000100   0.0000955  -0.0000620   0.0000074  -0.0000074  -0.0000051
    2   0.0000389  -0.0000633   0.0000451  -0.0000152  -0.0000279  -0.0000098
    3  -0.0000001   0.0000000  -0.0000000  -0.0000000  -0.0000000   0.0000000
            7           8           9          10          11          12
    1   0.0000245  -0.0000114  -0.0000043  -0.0000053   0.0000043   0.0000265
    2   0.0000452  -0.0000156  -0.0001020   0.0000737  -0.0000108  -0.0000130
    3   0.0000000   0.0000000   0.0000001  -0.0000000  -0.0000000  -0.0000001
           13          14
    1   0.0000223  -0.0000751
    2   0.0000776  -0.0000231
    3   0.0000001   0.0000001
 Max gradient component =       1.020E-04
 RMS gradient           =       3.601E-05
 Gradient time:  CPU 50.71 s  wall 50.71 s
 Geometry Optimization Parameters
   NAtoms,    NIC,     NZ,  NCons,   NDum,   NFix, NCnnct, MaxDiis
       14      90       0       0       0       0       0       0

 Cartesian Hessian Update
 Hessian Updated using BFGS Update


** GEOMETRY OPTIMIZATION IN DELOCALIZED INTERNAL COORDINATES **
   Searching for a Minimum

   Optimization Cycle:   3

                       Coordinates (Angstroms)
     ATOM                X               Y               Z
      1  O         2.3306685361   -1.0828536313    0.0000005235
      2  C         1.1949724477   -0.3181004599    0.0000010453
      3  C         1.2254035297    1.0763864306    0.0000000926
      4  H         2.1732330663    1.6047632136   -0.0000008345
      5  C         0.0195273696    1.7782787375    0.0000001142
      6  H         0.0375434074    2.8622727244   -0.0000001159
      7  C        -1.2020981973    1.1167725453    0.0000007632
      8  H        -2.1411225535    1.6548962000    0.0000013322
      9  C        -1.2124534930   -0.2804719375    0.0000012145
     10  C        -0.0207822575   -1.0022284309    0.0000011434
     11  H        -0.0160152422   -2.0871560809    0.0000010094
     12  O        -2.4331155918   -0.8983972729    0.0000005071
     13  H        -2.3143031279   -1.8536904927    0.0000146168
     14  H         3.1048108971   -0.5106878467    0.0000093953
   Point Group: c1    Number of degrees of freedom:    36


   Energy is   -382.806619626

 Hessian Updated using BFGS Update

 27 Hessian modes will be used to form the next step
  Hessian Eigenvalues:
     0.019817    0.019931    0.022139    0.022716    0.022935    0.154864
     0.160009    0.171721    0.220021    0.225872    0.235922    0.249935
     0.256860    0.349971    0.350962    0.352202    0.355142    0.419977
     0.420576    0.446040    0.459462    0.463242    0.466286    0.509870
     0.514855    0.534448    0.568227

 Minimum Search - Taking Simple RFO Step
 Searching for Lamda that Minimizes Along All modes
 Value Taken    Lamda =   0.00000000
 Step Taken.  Stepsize is  0.000588

                             Maximum     Tolerance    Cnvgd?
         Gradient           0.000110      0.000300     YES
         Displacement       0.000258      0.001200     YES
         Energy change     -0.000002      0.000001      NO


                       Distance Matrix (Angstroms)
             O (  1)   C (  2)   C (  3)   H (  4)   C (  5)   H (  6)
   C (  2)  1.369180
   C (  3)  2.425681  1.394819
   H (  4)  2.692224  2.157406  1.085156
   C (  5)  3.677968  2.403430  1.395274  2.160684
   H (  6)  4.563162  3.384437  2.144855  2.478407  1.084144
   C (  7)  4.161586  2.793709  2.427838  3.410425  1.389230  2.140907
   H (  8)  5.243300  3.875854  3.415871  4.314647  2.164170  2.490852
   C (  9)  3.632840  2.407720  2.790020  3.875175  2.399215  3.382209
   C ( 10)  2.352833  1.395024  2.423555  3.407361  2.780799  3.864941
   H ( 11)  2.552557  2.143840  3.398400  4.292211  3.865598  4.949719
   O ( 12)  4.767354  3.674203  4.157467  5.242543  3.630434  4.499644
   H ( 13)  4.708498  3.830542  4.595092  5.665588  4.317171  5.269866
   H ( 14)  0.962637  1.919524  2.459873  2.311487  3.841659  4.559056
             C (  7)   H (  8)   C (  9)   C ( 10)   H ( 11)   O ( 12)
   H (  8)  1.082286
   C (  9)  1.397283  2.146643
   C ( 10)  2.426040  3.399434  1.393202
   H ( 11)  3.416424  4.303375  2.166927  1.084938
   O ( 12)  2.361422  2.569935  1.368155  2.414567  2.693608
   H ( 13)  3.171853  3.512858  1.920700  2.446472  2.310115  0.962653
   H ( 14)  4.604139  5.675348  4.323398  3.164008  3.496399  5.551482
             H ( 13)
   H ( 14)  5.583051

 Final energy is   -382.80661962582838     


 ******************************
 **  OPTIMIZATION CONVERGED  **
 ******************************

                       Coordinates (Angstroms)
     ATOM                X               Y               Z
      1  O         2.3306685361   -1.0828536313    0.0000005235
      2  C         1.1949724477   -0.3181004599    0.0000010453
      3  C         1.2254035297    1.0763864306    0.0000000926
      4  H         2.1732330663    1.6047632136   -0.0000008345
      5  C         0.0195273696    1.7782787375    0.0000001142
      6  H         0.0375434074    2.8622727244   -0.0000001159
      7  C        -1.2020981973    1.1167725453    0.0000007632
      8  H        -2.1411225535    1.6548962000    0.0000013322
      9  C        -1.2124534930   -0.2804719375    0.0000012145
     10  C        -0.0207822575   -1.0022284309    0.0000011434
     11  H        -0.0160152422   -2.0871560809    0.0000010094
     12  O        -2.4331155918   -0.8983972729    0.0000005071
     13  H        -2.3143031279   -1.8536904927    0.0000146168
     14  H         3.1048108971   -0.5106878467    0.0000093953

Z-matrix Print:
$molecule
0 1
C 
O  1 1.368155
H  2 0.962653 1 109.759882
C  1 1.393202 2 121.948563 3 0.000925 0
H  4 1.084938 1 121.453673 2 -0.000000 0
C  4 1.395024 1 119.430801 2 180.000000 0
O  6 1.369180 4 116.677255 1 -180.000000 0
H  7 0.962637 6 109.576557 4 -180.000000 0
C  6 1.394819 4 120.617408 1 -0.000000 0
H  9 1.085156 6 120.388040 4 -180.000000 0
C  9 1.395274 6 118.951840 4 0.000000 0
H  11 1.084144 9 119.249803 6 180.000000 0
C  11 1.389230 9 121.362628 6 -0.000000 0
H  13 1.082286 11 121.749013 9 180.000000 0
$end


 --------------------------------------------------------------

                    Orbital Energies (a.u.)
 --------------------------------------------------------------

 Alpha MOs
 -- Occupied --
-19.164 -19.162 -10.247 -10.245 -10.186 -10.177 -10.176 -10.170
 -1.075  -1.072  -0.859  -0.758  -0.748  -0.640  -0.629  -0.575
 -0.514  -0.506  -0.487  -0.441  -0.431  -0.418  -0.400  -0.394
 -0.374  -0.359  -0.327  -0.249  -0.229
 -- Virtual --
 -0.017  -0.015  -0.008  -0.000   0.006   0.026   0.032   0.051
  0.056   0.060   0.084   0.086   0.086   0.097   0.105   0.112
  0.116   0.127   0.131   0.132   0.133   0.136   0.139   0.145
  0.152   0.156   0.184   0.186   0.189   0.190   0.212   0.215
  0.231   0.233   0.240   0.249   0.265   0.269   0.273   0.277
  0.289   0.290   0.305   0.315   0.316   0.340   0.349   0.356
  0.376   0.383   0.396   0.408   0.438   0.476   0.506   0.521
  0.545   0.560   0.569   0.572   0.575   0.576   0.598   0.614
  0.615   0.620   0.629   0.679   0.688   0.699   0.749   0.765
  0.791   0.805   0.849   0.861   0.876   0.882   0.896   0.908
  0.919   0.928   0.986   0.992   1.009   1.019   1.054   1.078
  1.094   1.102   1.102   1.160   1.183   1.227   1.231   1.246
  1.281   1.372   1.396   1.410   1.483   1.506   1.535   1.542
  1.560   1.584   1.601   1.607   1.609   1.672   1.695   1.708
  1.752   1.765   1.794   1.848   1.904   1.914   1.917   1.920
  1.957   1.967   1.976   1.994   2.003   2.053   2.078   2.095
  2.112   2.206   2.293   2.319   2.383   2.432   2.465   2.480
  2.561   2.619   2.627   2.655   2.697   2.711   2.725   2.734
  2.745   2.763   2.765   2.812   2.849   2.860   2.865   3.059
  3.066   3.085   3.089   3.100   3.139   3.170   3.175   3.311
  3.351   3.439   3.446   3.502   3.594   3.624   3.669   3.884
  3.909   4.013   4.088   4.126   4.154   4.173   4.838   4.976
  4.995   5.422   5.446   5.724   5.779  23.569  23.906  23.948
 24.069  24.087  24.187  49.916  49.938
 --------------------------------------------------------------

          Ground-State Mulliken Net Atomic Charges

     Atom                 Charge (a.u.)
  ----------------------------------------
      1 O                    -0.232277
      2 C                    -0.604887
      3 C                     0.151408
      4 H                     0.128795
      5 C                    -0.284135
      6 H                     0.165611
      7 C                     0.059287
      8 H                     0.192619
      9 C                    -0.524686
     10 C                     0.481546
     11 H                     0.175344
     12 O                    -0.228491
     13 H                     0.261272
     14 H                     0.258596
  ----------------------------------------
  Sum of atomic charges =     0.000000

 -----------------------------------------------------------------
                    Cartesian Multipole Moments
 -----------------------------------------------------------------
    Charge (ESU x 10^10)
                 0.0000
    Dipole Moment (Debye)
         X       1.3802      Y       0.0934      Z       0.0000
       Tot       1.3834
    Quadrupole Moments (Debye-Ang)
        XX     -43.1749     XY       5.6770     YY     -40.9625
        XZ      -0.0000     YZ      -0.0001     ZZ     -50.8617
    Octopole Moments (Debye-Ang^2)
       XXX      39.7531    XXY       2.3859    XYY     -17.6386
       YYY     -11.4492    XXZ       0.0003    XYZ       0.0001
       YYZ       0.0001    XZZ      -0.0512    YZZ      -5.0582
       ZZZ      -0.0001
    Hexadecapole Moments (Debye-Ang^3)
      XXXX    -628.6515   XXXY      17.7485   XXYY    -170.5147
      XYYY      36.4616   YYYY    -364.7003   XXXZ       0.0003
      XXYZ      -0.0004   XYYZ      -0.0003   YYYZ      -0.0001
      XXZZ    -134.4541   XYZZ       0.6733   YYZZ     -87.1539
      XZZZ       0.0000   YZZZ       0.0001   ZZZZ     -57.2137
 -----------------------------------------------------------------
Archival summary:
1\1\pikachu\OPT\ProcedureUnspecified\BasisUnspecified\266\cher\WedDec1407:08:082016WedDec1407:08:082016\0\\#,OPT,ProcedureUnspecified,BasisUnspecified,\\0,1\C\O,1,1.36815\H,2,0.962653,1,109.76\C,1,1.3932,2,121.949,3,0.000924894,0\H,4,1.08494,1,121.454,2,-0,0\C,4,1.39502,1,119.431,2,180,0\O,6,1.36918,4,116.677,1,-180,0\H,7,0.962637,6,109.577,4,-180,0\C,6,1.39482,4,120.617,1,-0,0\H,9,1.08516,6,120.388,4,-180,0\C,9,1.39527,6,118.952,4,0,0\H,11,1.08414,9,119.25,6,180,0\C,11,1.38923,9,121.363,6,-0,0\H,13,1.08229,11,121.749,9,180,0\\\@

 Total job time:  512.81s(wall), 512.06s(cpu) 
 Wed Dec 14 07:08:08 2016

        *************************************************************
        *                                                           *
        *  Thank you very much for using Q-Chem.  Have a nice day.  *
        *                                                           *
        *************************************************************


 
User input: 2 of 3 
 
pikachu 127.0.1
Q-Chem Developer Version! Running on 127.0.1.*
                  Welcome to Q-Chem
     A Quantum Leap Into The Future Of Chemistry


 Q-Chem 4.4, Q-Chem, Inc., Pleasanton, CA (2016)

 Y. Shao,  Z. Gan,  E. Epifanovsky,  A. T. B. Gilbert,  M. Wormit,  
 J. Kussmann,  A. W. Lange,  A. Behn,  J. Deng,  X. Feng,  D. Ghosh,  
 M. Goldey,  P. R. Horn,  L. D. Jacobson,  I. Kaliman,  F. Rob,  
 R. Z. Khaliullin,  T. Kus,  A. Landau,  J. Liu,  E. I. Proynov,  Y. M. Rhee,  
 R. M. Richard,  M. A. Rohrdanz,  R. P. Steele,  E. J. Sundstrom,  
 H. L. Woodcock III,  P. M. Zimmerman,  D. Zuev,  B. Albrecht,  E. Alguire,  
 B. Austin,  S. A. Baeppler,  G. J. O. Beran,  Y. A. Bernard,  E. Berquist,  
 K. Brandhorst,  K. B. Bravaya,  S. T. Brown,  D. Casanova,  C.-M. Chang,  
 Y. Chen,  S. H. Chien,  K. D. Closser,  M. P. Coons,  D. L. Crittenden,  
 S. Dasgupta,  M. Diedenhofen,  R. A. DiStasio Jr.,  H. Do,  A. D. Dutoi,  
 R. G. Edgar,  P.-T. Fang,  S. Fatehi,  Q. Feng,  L. Fusti-Molnar,  
 A. Ghysels,  A. Golubeva-Zadorozhnaya,  J. Gomes,  A. Gunina,  
 M. W. D. Hanson-Heine,  P. H. P. Harbach,  A. W. Hauser,  J. E. Herr,  
 E. G. Hohenstein,  Z. C. Holden,  K. Hui,  T.-C. Jagau,  H. Ji,  B. Kaduk,  
 K. Khistyaev,  Jaehoon Kim,  Jihan Kim,  R. A. King,  P. Klunzinger,  
 K. Koh,  D. Kosenkov,  T. Kowalczyk,  C. M. Krauter,  A. Kunitsa,  
 K. U. Lao,  A. Laurent,  K. V. Lawler,  J. Lee,  D. Lefrancois,  S. Lehtola,  
 S. V. Levchenko,  C. Y. Lin,  Y.-S. Lin,  F. Liu,  E. Livshits,  
 R. C. Lochan,  A. Luenser,  P. Manohar,  S. F. Manzer,  S.-P. Mao,  Y. Mao,  
 N. Mardirossian,  A. V. Marenich,  L. A. Martinez-Martinez,  S. A. Maurer,  
 N. J. Mayhall,  J.-M. Mewes,  A. F. Morrison,  K. Nanda,  T. S. Nguyen-Beck,  
 C. M. Oana,  R. Olivares-Amaya,  D. P. O'Neill,  J. A. Parkhill,  
 T. M. Perrine,  R. Peverati,  P. A. Pieniazek,  F. Plasser,  A. Prociuk,  
 D. R. Rehn,  E. Rosta,  N. J. Russ,  N. Sergueev,  S. M. Sharada,  
 S. Sharma,  D. W. Small,  A. Sodt,  T. Stauch,  T. Stein,  D. Stuck,  
 Y.-C. Su,  A. J. W. Thom,  T. Tsuchimochi,  L. Vogt,  O. Vydrov,  T. Wang,  
 M. A. Watson,  J. Wenzel,  A. White,  C. F. Williams,  V. Vanovschi,  
 K. Yao,  S. Yeganeh,  S. R. Yost,  Z.-Q. You,  I. Y. Zhang,  X. Zhang,  
 Y. Zhao,  B. R. Brooks,  G. K. L. Chan,  D. M. Chipman,  C. J. Cramer,  
 W. A. Goddard III,  M. S. Gordon,  W. J. Hehre,  A. Klamt,  
 H. F. Schaefer III,  M. W. Schmidt,  C. D. Sherrill,  D. G. Truhlar,  
 A. Warshel,  X. Xu,  A. Aspuru-Guzik,  R. Baer,  A. T. Bell,  N. A. Besley,  
 J.-D. Chai,  A. Dreuw,  B. D. Dunietz,  T. R. Furlani,  S. R. Gwaltney,  
 C.-P. Hsu,  Y. Jung,  J. Kong,  D. S. Lambrecht,  W. Liang,  C. Ochsenfeld,  
 V. A. Rassolov,  L. V. Slipchenko,  J. E. Subotnik,  T. Van Voorhis,  
 J. M. Herbert,  A. I. Krylov,  P. M. W. Gill,  M. Head-Gordon

 Contributors to earlier versions of Q-Chem not listed above: 
 R. D. Adamson,  J. Baker,  E. F. C. Byrd,  A. K. Chakraborty,  C.-L. Cheng,  
 H. Dachsel,  R. J. Doerksen,  G. Hawkins,  A. Heyden,  S. Hirata,  
 G. Kedziora,  F. J. Keil,  C. Kelley,  P. P. Korambath,  W. Kurlancheek,  
 A. M. Lee,  M. S. Lee,  D. Liotard,  I. Lotan,  P. E. Maslen,  N. Nair,  
 D. Neuhauser,  R. Olson,  B. Peters,  J. Ritchie,  N. E. Schultz,  
 N. Shenvi,  A. C. Simmonett,  K. S. Thanthiriwatte,  Q. Wu,  W. Zhang

 Please cite Q-Chem as follows:
 Y. Shao et al., Mol. Phys. 113, 184-215 (2015)
 DOI: 10.1080/00268976.2014.952696

 Q-Chem 4.4.2 for Intel X86 EM64T Linux

 Parts of Q-Chem use Armadillo 5.200.1 (Boston Tea Smuggler).
 http://arma.sourceforge.net/

 Q-Chem begins on Wed Dec 14 07:08:08 2016  


Host: 0

     Scratch files written to /scratch/cher/qchem9071//
The previous job contains 0 fragments, simply inherited here
FILE_GEOM_ORG=        593

Checking the input file for inconsistencies... 	...done.

--------------------------------------------------------------
User input:
--------------------------------------------------------------

$molecule
   read
$end

$rem
   BASIS 6-311++G**
   JOB_TYPE FREQUENCY
   METHOD B3LYP
$end

--------------------------------------------------------------
 ----------------------------------------------------------------
             Standard Nuclear Orientation (Angstroms)
    I     Atom           X                Y                Z
 ----------------------------------------------------------------
    1      O       2.3291921098    -1.0848622652    -0.0000008995
    2      C       1.1939053560    -0.3195015627    -0.0000000487
    3      C       1.2250825370     1.0749688464    -0.0000001808
    4      H       2.1731946397     1.6028384290    -0.0000006985
    5      C       0.0195820886     1.7775062424     0.0000001256
    6      H       0.0381781018     2.8614904349     0.0000005329
    7      C      -1.2023972344     1.1166537610     0.0000002585
    8      H      -2.1411335396     1.6552797524     0.0000010443
    9      C      -1.2135001075    -0.2805849813    -0.0000001104
   10      C      -0.0222152097    -1.0029789608    -0.0000004793
   11      H      -0.0180286727    -2.0879090061    -0.0000012489
   12      O      -2.4344926451    -0.8978571277    -0.0000013082
   13      H      -2.3161913164    -1.8532137800     0.0000122540
   14      H       3.1036404904    -0.5131107581     0.0000083890
 ----------------------------------------------------------------
 Molecular Point Group                 C1    NOp =  1
 Largest Abelian Subgroup              C1    NOp =  1
 Nuclear Repulsion Energy =   345.8256789954 hartrees
 There are       29 alpha and       29 beta electrons
 Requested basis set is 6-311++G(d,p)
 There are 78 shells and 218 basis functions

 Total QAlloc Memory Limit   2000 MB
 Mega-Array Size        61 MB
 MEM_STATIC part        62 MB

                       Distance Matrix (Angstroms)
             O (  1)   C (  2)   C (  3)   H (  4)   C (  5)   H (  6)
   C (  2)  1.369180
   C (  3)  2.425681  1.394819
   H (  4)  2.692224  2.157406  1.085156
   C (  5)  3.677968  2.403430  1.395274  2.160684
   H (  6)  4.563162  3.384437  2.144855  2.478407  1.084144
   C (  7)  4.161586  2.793709  2.427838  3.410425  1.389230  2.140907
   H (  8)  5.243300  3.875854  3.415871  4.314647  2.164170  2.490852
   C (  9)  3.632840  2.407720  2.790020  3.875175  2.399215  3.382209
   C ( 10)  2.352833  1.395024  2.423555  3.407361  2.780799  3.864941
   H ( 11)  2.552557  2.143840  3.398400  4.292211  3.865598  4.949719
   O ( 12)  4.767354  3.674203  4.157467  5.242543  3.630434  4.499644
   H ( 13)  4.708498  3.830542  4.595092  5.665588  4.317171  5.269866
   H ( 14)  0.962637  1.919524  2.459873  2.311487  3.841659  4.559056
             C (  7)   H (  8)   C (  9)   C ( 10)   H ( 11)   O ( 12)
   H (  8)  1.082286
   C (  9)  1.397283  2.146643
   C ( 10)  2.426040  3.399434  1.393202
   H ( 11)  3.416424  4.303375  2.166927  1.084938
   O ( 12)  2.361422  2.569935  1.368155  2.414567  2.693608
   H ( 13)  3.171853  3.512858  1.920700  2.446472  2.310115  0.962653
   H ( 14)  4.604139  5.675348  4.323398  3.164008  3.496399  5.551482
             H ( 13)
   H ( 14)  5.583051

 A cutoff of  1.0D-11 yielded   2825 shell pairs
 There are     22595 function pairs (     24283 Cartesian)

 -------------------------------------------------------
 OpenMP Integral Computing Module                       
 Release: version 1.0, May 2013, Q-Chem Inc. Pittsburgh 
 -------------------------------------------------------
 Integral Job Info:
 Integral job number is                      11
 Integral operator is                         1
 short-range coefficients                     0
 long-range coefficients              100000000
 Omega coefficients                           0
 if combine SR and LR in K                    0
 Integral screening is                        0
 Integral computing path is                   2
 max size of driver memory is            800000
 size of driver memory is                593474
 size of scratch memory is              2260544
 max col of scratch BK array               1296
 max len of scratch array in speh3          155
 max len of scratch index in speh4           18
 max int batch size is                      520
 min int batch size is                       52
 fixed nKL is                                52
 max L of basis functions is                  2
 order of int derivative is                   0
 number of shells is                         78
 number of basis is                         226
 number of cartesian basis is               226
 number of contracted shell pairs          2825
 number of primitive shell pairs           7157
 maxK2 (contraction) of shell pair           36
 max number of K2 of shell pair               1
 max number of CS2 of shell pair            462
 max number of PS2 of shell pair           1092
 mem total for path MDJ                   48186
 -------------------------------------------------------
 Smallest overlap matrix eigenvalue = 1.29E-06

 Q-Chem warning in module /home/taweetham/qchem/stvman/mkSTV.C, line 257:

 Overlap eigenvalue is smaller than square root of threshold

 Guess from superposition of atomic densities
 Warning:  Energy on first SCF cycle will be non-variational
 A restricted hybrid HF-DFT SCF calculation will be
 performed using Pulay DIIS extrapolation
 Exchange:     0.2000 Hartree-Fock + 0.0800 Slater + 0.7200 B88
 Correlation:  0.1900 VWN1RPA + 0.8100 LYP
 Using SG-1 standard quadrature grid
 SCF converges when DIIS error is below 1.0E-08
 ---------------------------------------
  Cycle       Energy         DIIS Error
 ---------------------------------------
    1    -384.6049793959      4.46E-02
    2    -382.6445833568      5.44E-03
    3    -382.5904164436      6.44E-03
    4    -382.8035205968      7.48E-04
    5    -382.8055266533      4.23E-04
    6    -382.8065942173      6.58E-05
    7    -382.8066089241      4.44E-05
    8    -382.8066196968      6.07E-06
    9    -382.8066198199      2.29E-06
   10    -382.8066198017      5.60E-07
   11    -382.8066197761      3.27E-07
   12    -382.8066197757      3.92E-08
   13    -382.8066197734      2.46E-08
   14    -382.8066197749      4.03E-09 Convergence criterion met
 ---------------------------------------
 SCF time:  CPU 155.02 s  wall 155.23 s
 SCF   energy in the final basis set = -382.8066197749
 Total energy in the final basis set = -382.8066197749

 --------------------------------------------------------------

                    Orbital Energies (a.u.)
 --------------------------------------------------------------

 Alpha MOs
 -- Occupied --
-19.164 -19.162 -10.247 -10.245 -10.186 -10.177 -10.176 -10.170
 -1.075  -1.072  -0.859  -0.758  -0.748  -0.640  -0.629  -0.575
 -0.514  -0.506  -0.487  -0.441  -0.431  -0.418  -0.400  -0.394
 -0.374  -0.359  -0.327  -0.249  -0.229
 -- Virtual --
 -0.017  -0.015  -0.008  -0.000   0.006   0.026   0.032   0.051
  0.056   0.060   0.084   0.086   0.086   0.097   0.105   0.112
  0.116   0.127   0.131   0.132   0.133   0.136   0.139   0.145
  0.152   0.156   0.184   0.186   0.189   0.190   0.212   0.215
  0.231   0.233   0.240   0.249   0.265   0.269   0.273   0.277
  0.289   0.290   0.305   0.315   0.316   0.340   0.349   0.356
  0.376   0.383   0.396   0.408   0.438   0.476   0.506   0.521
  0.545   0.560   0.569   0.572   0.575   0.576   0.598   0.614
  0.615   0.620   0.629   0.679   0.688   0.699   0.749   0.765
  0.791   0.805   0.849   0.861   0.876   0.882   0.896   0.908
  0.919   0.928   0.986   0.992   1.009   1.019   1.054   1.078
  1.094   1.102   1.102   1.160   1.183   1.227   1.231   1.246
  1.281   1.372   1.396   1.410   1.483   1.506   1.535   1.542
  1.560   1.584   1.601   1.607   1.609   1.672   1.695   1.708
  1.752   1.765   1.794   1.848   1.904   1.914   1.917   1.920
  1.957   1.967   1.976   1.994   2.003   2.053   2.078   2.095
  2.112   2.206   2.293   2.319   2.383   2.432   2.465   2.480
  2.561   2.619   2.627   2.655   2.697   2.711   2.725   2.734
  2.745   2.763   2.765   2.812   2.849   2.860   2.865   3.059
  3.066   3.085   3.089   3.100   3.139   3.170   3.175   3.311
  3.351   3.439   3.446   3.502   3.594   3.624   3.669   3.884
  3.909   4.013   4.088   4.126   4.154   4.173   4.838   4.976
  4.995   5.422   5.446   5.724   5.779  23.569  23.906  23.948
 24.069  24.087  24.187  49.916  49.938
 --------------------------------------------------------------

          Ground-State Mulliken Net Atomic Charges

     Atom                 Charge (a.u.)
  ----------------------------------------
      1 O                    -0.232275
      2 C                    -0.604908
      3 C                     0.151422
      4 H                     0.128793
      5 C                    -0.284153
      6 H                     0.165611
      7 C                     0.059318
      8 H                     0.192619
      9 C                    -0.524720
     10 C                     0.481570
     11 H                     0.175345
     12 O                    -0.228491
     13 H                     0.261272
     14 H                     0.258596
  ----------------------------------------
  Sum of atomic charges =     0.000000

 -----------------------------------------------------------------
                    Cartesian Multipole Moments
 -----------------------------------------------------------------
    Charge (ESU x 10^10)
                 0.0000
    Dipole Moment (Debye)
         X       1.3802      Y       0.0927      Z       0.0000
       Tot       1.3834
    Quadrupole Moments (Debye-Ang)
        XX     -43.1713     XY       5.6770     YY     -40.9687
        XZ      -0.0000     YZ      -0.0001     ZZ     -50.8617
    Octopole Moments (Debye-Ang^2)
       XXX      39.8731    XXY       2.3684    XYY     -17.6191
       YYY     -11.3273    XXZ       0.0003    XYZ       0.0001
       YYZ       0.0001    XZZ      -0.0083    YZZ      -5.0194
       ZZZ       0.0000
    Hexadecapole Moments (Debye-Ang^3)
      XXXX    -628.7563   XXXY      17.7744   XXYY    -170.4667
      XYYY      36.5906   YYYY    -364.7439   XXXZ       0.0003
      XXYZ      -0.0004   XYYZ      -0.0002   YYYZ      -0.0002
      XXZZ    -134.4533   XYZZ       0.7032   YYZZ     -87.1470
      XZZZ       0.0000   YZZZ      -0.0000   ZZZZ     -57.2137
 -----------------------------------------------------------------
 Calculating MO derivatives via CPSCF
   1         3          42      0.327743    0.050008
   2         3          42      0.039738    0.005242
   3         3          42      0.002490    0.000312
   4        12          33      0.000137    0.000019
   5        45           0      0.000000    0.000000    Roots Converged
 Calculating analytic Hessian of the SCF energy
 Polarizability Matrix (a.u.)
            1           2           3
    1 -97.7654816  -1.3092670  -0.0000065
    2  -1.3092670 -87.7319137   0.0000122
    3  -0.0000065   0.0000122 -45.1681914

 Direct stationary perturbation theory relativistic correction:

 rels  =       0.112567401792
 relv  =      -0.530987312812
 rel2e =       0.230791569120
 E_rel =      -0.187628341900

 Hessian of the SCF Energy
            1           2           3           4           5           6
    1   0.6273528   0.1113559   0.0000041  -0.2274331   0.1097201   0.0000001
    2   0.1113559   0.4101722   0.0000036   0.0582889  -0.1681634  -0.0000005
    3   0.0000041   0.0000036   0.0239159  -0.0000004  -0.0000002  -0.0395687
    4  -0.2274331   0.0582889  -0.0000004   0.6862104   0.0228150   0.0000004
    5   0.1097201  -0.1681634  -0.0000002   0.0228150   0.6856990   0.0000004
    6   0.0000001  -0.0000005  -0.0395687   0.0000004   0.0000004   0.1414120
    7  -0.0095598   0.0514567  -0.0000000  -0.1287027  -0.0580182  -0.0000000
    8   0.0129255  -0.0309366   0.0000000   0.0167068  -0.3095524  -0.0000000
    9   0.0000001  -0.0000000   0.0081384  -0.0000001   0.0000000  -0.0527050
   10   0.0036385  -0.0001509   0.0000000  -0.0016931   0.0038401  -0.0000000
   11  -0.0007960   0.0027704  -0.0000000  -0.0292171  -0.0104584   0.0000000
   12   0.0000000   0.0000000  -0.0037605  -0.0000000   0.0000000   0.0010100
   13  -0.0010534  -0.0104914   0.0000000   0.0370571   0.0832688  -0.0000000
   14  -0.0012103  -0.0038671   0.0000000   0.0290878  -0.0309894   0.0000000
   15  -0.0000000  -0.0000000   0.0077745   0.0000000  -0.0000000  -0.0055888
   16  -0.0003397   0.0017771  -0.0000000  -0.0042929   0.0020404   0.0000000
   17   0.0002784  -0.0010425   0.0000000   0.0027995   0.0011121  -0.0000000
   18   0.0000000   0.0000000  -0.0000379  -0.0000000  -0.0000000   0.0072493
   19  -0.0025365   0.0052682  -0.0000000  -0.0156201  -0.0343574   0.0000000
   20   0.0060027   0.0030820  -0.0000001  -0.0312229  -0.0519917  -0.0000000
   21  -0.0000000   0.0000000  -0.0016790  -0.0000000   0.0000000   0.0041195
   22   0.0001457   0.0001782  -0.0000000   0.0000375  -0.0007005   0.0000000
   23   0.0001712   0.0003240  -0.0000000  -0.0012601  -0.0011880   0.0000000
   24   0.0000000   0.0000000  -0.0005573   0.0000000   0.0000000  -0.0010041
   25   0.0050010  -0.0016520  -0.0000001  -0.0628270  -0.0258096   0.0000000
   26  -0.0083845  -0.0092354   0.0000000   0.0324863   0.0794459  -0.0000000
   27  -0.0000001   0.0000000   0.0048246   0.0000001   0.0000001  -0.0112290
   28  -0.0586483  -0.0124367   0.0000000  -0.2555582  -0.0592241  -0.0000001
   29   0.0244694   0.0193991   0.0000001  -0.1280768  -0.1851508  -0.0000000
   30   0.0000000   0.0000000   0.0065677  -0.0000001  -0.0000001  -0.0522631
   31   0.0018589   0.0007424   0.0000000   0.0056284  -0.0283933  -0.0000000
   32   0.0006798   0.0011389   0.0000000   0.0034886  -0.0137818  -0.0000000
   33   0.0000000   0.0000000  -0.0031911   0.0000000  -0.0000000   0.0034239
   34  -0.0038113  -0.0007491  -0.0000000   0.0056518   0.0089340  -0.0000000
   35   0.0002544   0.0018146  -0.0000000  -0.0000610  -0.0079056   0.0000000
   36   0.0000000   0.0000000   0.0001742  -0.0000000  -0.0000001   0.0085939
   37   0.0007835  -0.0000750  -0.0000000  -0.0014471  -0.0001470  -0.0000000
   38   0.0006871  -0.0000180   0.0000000  -0.0003935  -0.0010532  -0.0000000
   39  -0.0000000  -0.0000000  -0.0001230   0.0000000   0.0000000  -0.0010538
   40  -0.3353983  -0.2035125  -0.0000036  -0.0370108  -0.0239710  -0.0000003
   41  -0.2561535  -0.2254382  -0.0000034   0.0245596   0.0139755   0.0000003
   42  -0.0000042  -0.0000031  -0.0024779   0.0000002  -0.0000000  -0.0023961
            7           8           9          10          11          12
    1  -0.0095598   0.0129255   0.0000001   0.0036385  -0.0007960   0.0000000
    2   0.0514567  -0.0309366  -0.0000000  -0.0001509   0.0027704   0.0000000
    3  -0.0000000   0.0000000   0.0081384   0.0000000  -0.0000000  -0.0037605
    4  -0.1287027   0.0167068  -0.0000001  -0.0016931  -0.0292171  -0.0000000
    5  -0.0580182  -0.3095524   0.0000000   0.0038401  -0.0104584   0.0000000
    6  -0.0000000  -0.0000000  -0.0527050  -0.0000000   0.0000000   0.0010100
    7   0.7252581   0.0261222  -0.0000002  -0.2640008  -0.1175101   0.0000002
    8   0.0261222   0.6658635  -0.0000000  -0.1178054  -0.1247626   0.0000001
    9  -0.0000002  -0.0000000   0.0976461   0.0000001   0.0000001  -0.0250657
   10  -0.2640008  -0.1178054   0.0000001   0.2815725   0.1268779  -0.0000001
   11  -0.1175101  -0.1247626   0.0000001   0.1268779   0.1284189  -0.0000001
   12   0.0000002   0.0000001  -0.0250657  -0.0000001  -0.0000001   0.0198320
   13  -0.2780376   0.0599855   0.0000001  -0.0190981   0.0151800  -0.0000000
   14   0.1205690  -0.1756573  -0.0000000  -0.0157751   0.0118010   0.0000000
   15   0.0000000  -0.0000000  -0.0460899   0.0000000  -0.0000000  -0.0005375
   16   0.0044167   0.0276419  -0.0000000   0.0009315  -0.0004464  -0.0000000
   17  -0.0026161  -0.0117824  -0.0000000   0.0001936   0.0008130   0.0000000
   18  -0.0000000   0.0000000   0.0020622  -0.0000000  -0.0000000  -0.0036647
   19  -0.0570397   0.0237944   0.0000000  -0.0023066   0.0030617   0.0000000
   20  -0.0210870   0.0574433   0.0000000   0.0040556  -0.0008606   0.0000000
   21   0.0000001  -0.0000000   0.0015121   0.0000000  -0.0000000   0.0065688
   22  -0.0021452  -0.0037524   0.0000000  -0.0009280   0.0007211   0.0000000
   23  -0.0030009  -0.0007506  -0.0000000  -0.0007833   0.0004105  -0.0000000
   24   0.0000000  -0.0000000   0.0071932   0.0000000   0.0000000   0.0006066
   25  -0.0124804   0.0294498   0.0000000   0.0002114   0.0011236   0.0000000
   26   0.0333150  -0.0555422   0.0000000   0.0010086  -0.0013541  -0.0000000
   27   0.0000000  -0.0000000   0.0031624  -0.0000000   0.0000000  -0.0010112
   28   0.0257737  -0.0666724  -0.0000000   0.0016439   0.0013172  -0.0000000
   29  -0.0252531  -0.0213308  -0.0000000   0.0002575  -0.0053900  -0.0000000
   30   0.0000000   0.0000000   0.0013803   0.0000000  -0.0000000   0.0052461
   31  -0.0048634  -0.0018641  -0.0000000   0.0000514  -0.0014856   0.0000000
   32  -0.0030188   0.0007949  -0.0000000   0.0000475  -0.0005955  -0.0000000
   33   0.0000000  -0.0000000   0.0050273   0.0000000  -0.0000000   0.0004649
   34  -0.0041864  -0.0048584  -0.0000000  -0.0001517  -0.0001089  -0.0000000
   35  -0.0056288   0.0038788  -0.0000000  -0.0002921   0.0004136  -0.0000000
   36  -0.0000001   0.0000000  -0.0015333   0.0000000   0.0000000  -0.0003009
   37   0.0000826   0.0004790   0.0000000   0.0000211   0.0001834   0.0000000
   38   0.0004253   0.0005911   0.0000000  -0.0000027   0.0000071   0.0000000
   39   0.0000000  -0.0000000   0.0000471  -0.0000000  -0.0000000  -0.0001553
   40   0.0054855  -0.0021518   0.0000000   0.0001081   0.0010993  -0.0000000
   41   0.0042441   0.0017437  -0.0000000  -0.0014715  -0.0012132   0.0000000
   42   0.0000000  -0.0000000  -0.0007752   0.0000000   0.0000000   0.0007673
           13          14          15          16          17          18
    1  -0.0010534  -0.0012103  -0.0000000  -0.0003397   0.0002784   0.0000000
    2  -0.0104914  -0.0038671  -0.0000000   0.0017771  -0.0010425   0.0000000
    3   0.0000000   0.0000000   0.0077745  -0.0000000   0.0000000  -0.0000379
    4   0.0370571   0.0290878   0.0000000  -0.0042929   0.0027995  -0.0000000
    5   0.0832688  -0.0309894  -0.0000000   0.0020404   0.0011121  -0.0000000
    6  -0.0000000   0.0000000  -0.0055888   0.0000000  -0.0000000   0.0072493
    7  -0.2780376   0.1205690   0.0000000   0.0044167  -0.0026161  -0.0000000
    8   0.0599855  -0.1756573  -0.0000000   0.0276419  -0.0117824   0.0000000
    9   0.0000001  -0.0000000  -0.0460899  -0.0000000  -0.0000000   0.0020622
   10  -0.0190981  -0.0157751   0.0000000   0.0009315   0.0001936  -0.0000000
   11   0.0151800   0.0118010  -0.0000000  -0.0004464   0.0008130  -0.0000000
   12  -0.0000000   0.0000000  -0.0005375  -0.0000000   0.0000000  -0.0036647
   13   0.6644293   0.0072718  -0.0000001  -0.0588394  -0.0047295   0.0000000
   14   0.0072718   0.7317642   0.0000002  -0.0046296  -0.3359805  -0.0000001
   15  -0.0000001   0.0000002   0.1233651   0.0000000  -0.0000001  -0.0348333
   16  -0.0588394  -0.0046296   0.0000000   0.0585289   0.0051579   0.0000000
   17  -0.0047295  -0.3359805  -0.0000001   0.0051579   0.3563414   0.0000001
   18   0.0000000  -0.0000001  -0.0348333   0.0000000   0.0000001   0.0247690
   19  -0.2967933  -0.1215493   0.0000000   0.0038972   0.0020431  -0.0000000
   20  -0.0610557  -0.1757159  -0.0000001  -0.0283233  -0.0110596  -0.0000000
   21   0.0000000  -0.0000001  -0.0490555  -0.0000000  -0.0000000   0.0027946
   22  -0.0177463   0.0152871   0.0000000   0.0009420  -0.0001661  -0.0000000
   23  -0.0148821   0.0119772   0.0000000   0.0005367   0.0008272   0.0000000
   24  -0.0000000  -0.0000000   0.0001932  -0.0000000   0.0000000  -0.0042013
   25   0.0314166  -0.0320596  -0.0000001  -0.0042955  -0.0024385   0.0000000
   26  -0.0855513  -0.0250775   0.0000000  -0.0018896   0.0012706   0.0000000
   27  -0.0000001   0.0000000  -0.0039675  -0.0000000  -0.0000000   0.0079254
   28  -0.0601635   0.0013460   0.0000000  -0.0009779  -0.0000402   0.0000000
   29  -0.0002247  -0.0026552   0.0000000  -0.0000137   0.0006205   0.0000000
   30   0.0000000  -0.0000000   0.0048947   0.0000000   0.0000000  -0.0015193
   31  -0.0013933  -0.0000451   0.0000000   0.0000689  -0.0000016   0.0000000
   32   0.0000078   0.0007501   0.0000000   0.0000005  -0.0000724   0.0000000
   33  -0.0000000   0.0000000  -0.0013904   0.0000000   0.0000000  -0.0003512
   34   0.0004345   0.0034355   0.0000000   0.0000773  -0.0001028  -0.0000000
   35   0.0105530  -0.0045249   0.0000000  -0.0015871  -0.0010287  -0.0000000
   36   0.0000001   0.0000001   0.0043200   0.0000000   0.0000000   0.0000194
   37   0.0010706  -0.0013391  -0.0000000  -0.0003614  -0.0001648  -0.0000000
   38   0.0005324  -0.0010929  -0.0000000  -0.0002852  -0.0000294   0.0000000
   39  -0.0000001  -0.0000000   0.0019726  -0.0000000  -0.0000000  -0.0002293
   40  -0.0012838  -0.0003887   0.0000000   0.0002444  -0.0002130  -0.0000000
   41   0.0001351  -0.0007315   0.0000000   0.0000205   0.0000105  -0.0000000
   42  -0.0000000  -0.0000000  -0.0010573   0.0000000  -0.0000000   0.0000172
           19          20          21          22          23          24
    1  -0.0025365   0.0060027  -0.0000000   0.0001457   0.0001712   0.0000000
    2   0.0052682   0.0030820   0.0000000   0.0001782   0.0003240   0.0000000
    3  -0.0000000  -0.0000001  -0.0016790  -0.0000000  -0.0000000  -0.0005573
    4  -0.0156201  -0.0312229  -0.0000000   0.0000375  -0.0012601   0.0000000
    5  -0.0343574  -0.0519917   0.0000000  -0.0007005  -0.0011880   0.0000000
    6   0.0000000  -0.0000000   0.0041195   0.0000000   0.0000000  -0.0010041
    7  -0.0570397  -0.0210870   0.0000001  -0.0021452  -0.0030009   0.0000000
    8   0.0237944   0.0574433  -0.0000000  -0.0037524  -0.0007506  -0.0000000
    9   0.0000000   0.0000000   0.0015121   0.0000000  -0.0000000   0.0071932
   10  -0.0023066   0.0040556   0.0000000  -0.0009280  -0.0007833   0.0000000
   11   0.0030617  -0.0008606  -0.0000000   0.0007211   0.0004105   0.0000000
   12   0.0000000   0.0000000   0.0065688   0.0000000  -0.0000000   0.0006066
   13  -0.2967933  -0.0610557   0.0000000  -0.0177463  -0.0148821  -0.0000000
   14  -0.1215493  -0.1757159  -0.0000001   0.0152871   0.0119772  -0.0000000
   15   0.0000000  -0.0000001  -0.0490555   0.0000000   0.0000000   0.0001932
   16   0.0038972  -0.0283233  -0.0000000   0.0009420   0.0005367  -0.0000000
   17   0.0020431  -0.0110596  -0.0000000  -0.0001661   0.0008272   0.0000000
   18  -0.0000000  -0.0000000   0.0027946  -0.0000000   0.0000000  -0.0042013
   19   0.7473778  -0.0241211  -0.0000003  -0.2682271   0.1231755   0.0000002
   20  -0.0241211   0.6706095   0.0000003   0.1248796  -0.1302814  -0.0000001
   21  -0.0000003   0.0000003   0.1078725   0.0000002  -0.0000001  -0.0290177
   22  -0.2682271   0.1248796   0.0000002   0.2836490  -0.1334003  -0.0000002
   23   0.1231755  -0.1302814  -0.0000001  -0.1334003   0.1327455   0.0000001
   24   0.0000002  -0.0000001  -0.0290177  -0.0000002   0.0000001   0.0222017
   25  -0.1226110  -0.0165249   0.0000000   0.0019910   0.0298373  -0.0000000
   26   0.0535864  -0.3070633  -0.0000000  -0.0024079  -0.0108169  -0.0000000
   27   0.0000000  -0.0000000  -0.0590064   0.0000000  -0.0000000   0.0029332
   28   0.0291860   0.0646344  -0.0000000   0.0010262  -0.0015957  -0.0000000
   29   0.0252198  -0.0227840  -0.0000001  -0.0006609  -0.0053359   0.0000000
   30  -0.0000000   0.0000000   0.0017654   0.0000000  -0.0000000   0.0049049
   31  -0.0045019   0.0023112  -0.0000000   0.0002411   0.0013178  -0.0000000
   32   0.0031440   0.0009464  -0.0000000  -0.0001589  -0.0006361   0.0000000
   33  -0.0000000  -0.0000000   0.0054790  -0.0000000   0.0000000   0.0003582
   34  -0.0053571  -0.0183013   0.0000001   0.0008490  -0.0000314  -0.0000000
   35  -0.0553158  -0.0336105  -0.0000000   0.0002631   0.0023655  -0.0000000
   36   0.0000001  -0.0000001   0.0065637  -0.0000000  -0.0000000  -0.0030105
   37  -0.0063857  -0.0016741   0.0000000   0.0001072  -0.0001593   0.0000000
   38  -0.0037824   0.0019075   0.0000000   0.0000543   0.0004113   0.0000000
   39  -0.0000000   0.0000000   0.0020398   0.0000000   0.0000000  -0.0006405
   40   0.0009182   0.0004272  -0.0000000   0.0000579   0.0000746  -0.0000000
   41  -0.0001654  -0.0006209   0.0000000  -0.0001364  -0.0000522  -0.0000000
   42   0.0000000   0.0000000   0.0000432   0.0000000   0.0000000   0.0000405
           25          26          27          28          29          30
    1   0.0050010  -0.0083845  -0.0000001  -0.0586483   0.0244694   0.0000000
    2  -0.0016520  -0.0092354   0.0000000  -0.0124367   0.0193991   0.0000000
    3  -0.0000001   0.0000000   0.0048246   0.0000000   0.0000001   0.0065677
    4  -0.0628270   0.0324863   0.0000001  -0.2555582  -0.1280768  -0.0000001
    5  -0.0258096   0.0794459   0.0000001  -0.0592241  -0.1851508  -0.0000001
    6   0.0000000  -0.0000000  -0.0112290  -0.0000001  -0.0000000  -0.0522631
    7  -0.0124804   0.0333150   0.0000000   0.0257737  -0.0252531   0.0000000
    8   0.0294498  -0.0555422  -0.0000000  -0.0666724  -0.0213308   0.0000000
    9   0.0000000   0.0000000   0.0031624  -0.0000000  -0.0000000   0.0013803
   10   0.0002114   0.0010086  -0.0000000   0.0016439   0.0002575   0.0000000
   11   0.0011236  -0.0013541   0.0000000   0.0013172  -0.0053900  -0.0000000
   12   0.0000000  -0.0000000  -0.0010112  -0.0000000  -0.0000000   0.0052461
   13   0.0314166  -0.0855513  -0.0000001  -0.0601635  -0.0002247   0.0000000
   14  -0.0320596  -0.0250775   0.0000000   0.0013460  -0.0026552  -0.0000000
   15  -0.0000001   0.0000000  -0.0039675   0.0000000   0.0000000   0.0048947
   16  -0.0042955  -0.0018896  -0.0000000  -0.0009779  -0.0000137   0.0000000
   17  -0.0024385   0.0012706  -0.0000000  -0.0000402   0.0006205   0.0000000
   18   0.0000000   0.0000000   0.0079254   0.0000000   0.0000000  -0.0015193
   19  -0.1226110   0.0535864   0.0000000   0.0291860   0.0252198  -0.0000000
   20  -0.0165249  -0.3070633  -0.0000000   0.0646344  -0.0227840   0.0000000
   21   0.0000000  -0.0000000  -0.0590064  -0.0000000  -0.0000001   0.0017654
   22   0.0019910  -0.0024079   0.0000000   0.0010262  -0.0006609   0.0000000
   23   0.0298373  -0.0108169  -0.0000000  -0.0015957  -0.0053359  -0.0000000
   24  -0.0000000  -0.0000000   0.0029332  -0.0000000   0.0000000   0.0049049
   25   0.6711440  -0.0134131   0.0000001  -0.2561519   0.1290117   0.0000002
   26  -0.0134131   0.7025605  -0.0000005   0.0567556  -0.1964264   0.0000000
   27   0.0000001  -0.0000005   0.1462269   0.0000000  -0.0000000  -0.0510430
   28  -0.2561519   0.0567556   0.0000000   0.6884771  -0.0038340   0.0000000
   29   0.1290117  -0.1964264  -0.0000000  -0.0038340   0.7359229   0.0000003
   30   0.0000002   0.0000000  -0.0510430   0.0000000   0.0000003   0.0985811
   31   0.0037140   0.0259293   0.0000000  -0.0581476   0.0014543  -0.0000000
   32  -0.0054567  -0.0134383  -0.0000000  -0.0003264  -0.3329614  -0.0000002
   33   0.0000000   0.0000000   0.0021879  -0.0000000  -0.0000002  -0.0276310
   34  -0.2558269  -0.0431313  -0.0000007  -0.0552815  -0.0258783  -0.0000001
   35  -0.0953460  -0.1410722   0.0000003   0.0118765   0.0128620  -0.0000001
   36   0.0000000   0.0000007  -0.0403574   0.0000000   0.0000000   0.0079503
   37   0.0017731  -0.0459742   0.0000006   0.0015857  -0.0020875  -0.0000000
   38   0.0027759  -0.0247467   0.0000002   0.0043530   0.0052988  -0.0000000
   39  -0.0000002  -0.0000002  -0.0028674  -0.0000000  -0.0000000  -0.0004178
   40  -0.0010589  -0.0023309   0.0000000  -0.0027633   0.0056189  -0.0000000
   41   0.0005006   0.0014952  -0.0000000   0.0038463  -0.0020672  -0.0000000
   42   0.0000000  -0.0000000   0.0022214   0.0000000  -0.0000000   0.0015837
           31          32          33          34          35          36
    1   0.0018589   0.0006798   0.0000000  -0.0038113   0.0002544   0.0000000
    2   0.0007424   0.0011389   0.0000000  -0.0007491   0.0018146   0.0000000
    3   0.0000000   0.0000000  -0.0031911  -0.0000000  -0.0000000   0.0001742
    4   0.0056284   0.0034886   0.0000000   0.0056518  -0.0000610  -0.0000000
    5  -0.0283933  -0.0137818  -0.0000000   0.0089340  -0.0079056  -0.0000001
    6  -0.0000000  -0.0000000   0.0034239  -0.0000000   0.0000000   0.0085939
    7  -0.0048634  -0.0030188   0.0000000  -0.0041864  -0.0056288  -0.0000001
    8  -0.0018641   0.0007949  -0.0000000  -0.0048584   0.0038788   0.0000000
    9  -0.0000000  -0.0000000   0.0050273  -0.0000000  -0.0000000  -0.0015333
   10   0.0000514   0.0000475   0.0000000  -0.0001517  -0.0002921   0.0000000
   11  -0.0014856  -0.0005955  -0.0000000  -0.0001089   0.0004136   0.0000000
   12   0.0000000  -0.0000000   0.0004649  -0.0000000  -0.0000000  -0.0003009
   13  -0.0013933   0.0000078  -0.0000000   0.0004345   0.0105530   0.0000001
   14  -0.0000451   0.0007501   0.0000000   0.0034355  -0.0045249   0.0000001
   15   0.0000000   0.0000000  -0.0013904   0.0000000   0.0000000   0.0043200
   16   0.0000689   0.0000005   0.0000000   0.0000773  -0.0015871   0.0000000
   17  -0.0000016  -0.0000724   0.0000000  -0.0001028  -0.0010287   0.0000000
   18   0.0000000   0.0000000  -0.0003512  -0.0000000  -0.0000000   0.0000194
   19  -0.0045019   0.0031440  -0.0000000  -0.0053571  -0.0553158   0.0000001
   20   0.0023112   0.0009464  -0.0000000  -0.0183013  -0.0336105  -0.0000001
   21  -0.0000000  -0.0000000   0.0054790   0.0000001  -0.0000000   0.0065637
   22   0.0002411  -0.0001589  -0.0000000   0.0008490   0.0002631  -0.0000000
   23   0.0013178  -0.0006361   0.0000000  -0.0000314   0.0023655  -0.0000000
   24  -0.0000000   0.0000000   0.0003582  -0.0000000  -0.0000000  -0.0030105
   25   0.0037140  -0.0054567   0.0000000  -0.2558269  -0.0953460   0.0000000
   26   0.0259293  -0.0134383   0.0000000  -0.0431313  -0.1410722   0.0000007
   27   0.0000000  -0.0000000   0.0021879  -0.0000007   0.0000003  -0.0403574
   28  -0.0581476  -0.0003264  -0.0000000  -0.0552815   0.0118765   0.0000000
   29   0.0014543  -0.3329614  -0.0000002  -0.0258783   0.0128620   0.0000000
   30  -0.0000000  -0.0000002  -0.0276310  -0.0000001  -0.0000001   0.0079503
   31   0.0545487  -0.0002784  -0.0000000   0.0032907   0.0008554  -0.0000000
   32  -0.0002784   0.3549597   0.0000002   0.0000267   0.0028220   0.0000000
   33  -0.0000000   0.0000002   0.0198198  -0.0000000  -0.0000000  -0.0040795
   34   0.0032907   0.0000267  -0.0000000   0.3701761   0.0355898   0.0000015
   35   0.0008554   0.0028220  -0.0000000   0.0355898   0.6696780  -0.0000078
   36  -0.0000000   0.0000000  -0.0040795   0.0000015  -0.0000078   0.0247338
   37  -0.0007880   0.0017358   0.0000000  -0.0559542   0.0981369  -0.0000016
   38  -0.0008093  -0.0001548   0.0000000   0.0453469  -0.5052186   0.0000071
   39   0.0000000  -0.0000000   0.0006444  -0.0000008   0.0000076  -0.0026358
   40   0.0002921   0.0001084  -0.0000000   0.0000897   0.0007017   0.0000000
   41   0.0002669   0.0002284   0.0000000  -0.0001715  -0.0004741  -0.0000000
   42  -0.0000000   0.0000000  -0.0007623   0.0000000   0.0000000  -0.0004381
           37          38          39          40          41          42
    1   0.0007835   0.0006871  -0.0000000  -0.3353983  -0.2561535  -0.0000042
    2  -0.0000750  -0.0000180  -0.0000000  -0.2035125  -0.2254382  -0.0000031
    3  -0.0000000   0.0000000  -0.0001230  -0.0000036  -0.0000034  -0.0024779
    4  -0.0014471  -0.0003935   0.0000000  -0.0370108   0.0245596   0.0000002
    5  -0.0001470  -0.0010532   0.0000000  -0.0239710   0.0139755  -0.0000000
    6  -0.0000000  -0.0000000  -0.0010538  -0.0000003   0.0000003  -0.0023961
    7   0.0000826   0.0004253   0.0000000   0.0054855   0.0042441   0.0000000
    8   0.0004790   0.0005911  -0.0000000  -0.0021518   0.0017437  -0.0000000
    9   0.0000000   0.0000000   0.0000471   0.0000000  -0.0000000  -0.0007752
   10   0.0000211  -0.0000027  -0.0000000   0.0001081  -0.0014715   0.0000000
   11   0.0001834   0.0000071  -0.0000000   0.0010993  -0.0012132   0.0000000
   12   0.0000000   0.0000000  -0.0001553  -0.0000000   0.0000000   0.0007673
   13   0.0010706   0.0005324  -0.0000001  -0.0012838   0.0001351  -0.0000000
   14  -0.0013391  -0.0010929  -0.0000000  -0.0003887  -0.0007315  -0.0000000
   15  -0.0000000  -0.0000000   0.0019726   0.0000000   0.0000000  -0.0010573
   16  -0.0003614  -0.0002852  -0.0000000   0.0002444   0.0000205   0.0000000
   17  -0.0001648  -0.0000294  -0.0000000  -0.0002130   0.0000105  -0.0000000
   18  -0.0000000   0.0000000  -0.0002293  -0.0000000  -0.0000000   0.0000172
   19  -0.0063857  -0.0037824  -0.0000000   0.0009182  -0.0001654   0.0000000
   20  -0.0016741   0.0019075   0.0000000   0.0004272  -0.0006209   0.0000000
   21   0.0000000   0.0000000   0.0020398  -0.0000000   0.0000000   0.0000432
   22   0.0001072   0.0000543   0.0000000   0.0000579  -0.0001364   0.0000000
   23  -0.0001593   0.0004113   0.0000000   0.0000746  -0.0000522   0.0000000
   24   0.0000000   0.0000000  -0.0006405  -0.0000000  -0.0000000   0.0000405
   25   0.0017731   0.0027759  -0.0000002  -0.0010589   0.0005006   0.0000000
   26  -0.0459742  -0.0247467  -0.0000002  -0.0023309   0.0014952  -0.0000000
   27   0.0000006   0.0000002  -0.0028674   0.0000000  -0.0000000   0.0022214
   28   0.0015857   0.0043530  -0.0000000  -0.0027633   0.0038463   0.0000000
   29  -0.0020875   0.0052988  -0.0000000   0.0056189  -0.0020672  -0.0000000
   30  -0.0000000  -0.0000000  -0.0004178  -0.0000000  -0.0000000   0.0015837
   31  -0.0007880  -0.0008093   0.0000000   0.0002921   0.0002669  -0.0000000
   32   0.0017358  -0.0001548  -0.0000000   0.0001084   0.0002284   0.0000000
   33   0.0000000   0.0000000   0.0006444  -0.0000000   0.0000000  -0.0007623
   34  -0.0559542   0.0453469  -0.0000008   0.0000897  -0.0001715   0.0000000
   35   0.0981369  -0.5052186   0.0000076   0.0007017  -0.0004741   0.0000000
   36  -0.0000016   0.0000071  -0.0026358   0.0000000  -0.0000000  -0.0004381
   37   0.0595261  -0.0488922   0.0000011  -0.0000134  -0.0000220   0.0000000
   38  -0.0488922   0.5240952  -0.0000073  -0.0000096   0.0000024   0.0000000
   39   0.0000011  -0.0000073   0.0032908  -0.0000000   0.0000000   0.0001281
   40  -0.0000134  -0.0000096  -0.0000000   0.3703326   0.2245472   0.0000039
   41  -0.0000220   0.0000024   0.0000000   0.2245472   0.2131416   0.0000032
   42   0.0000000   0.0000000   0.0001281   0.0000039   0.0000032   0.0031056
 Gradient time:  CPU 2381.55 s  wall 2381.60 s
 **********************************************************************
 **                                                                  **
 **                       VIBRATIONAL ANALYSIS                       **
 **                       --------------------                       **
 **                                                                  **
 **        VIBRATIONAL FREQUENCIES (CM**-1) AND NORMAL MODES         **
 **     FORCE CONSTANTS (mDYN/ANGSTROM) AND REDUCED MASSES (AMU)     **
 **                  INFRARED INTENSITIES (KM/MOL)                   **
 **                                                                  **
 **********************************************************************


 Mode:                 1                      2                      3
 Frequency:       218.48                 229.68                 284.46
 Force Cnst:      0.1322                 0.1102                 0.0550
 Red. Mass:       4.6997                 3.5471                 1.1534
 IR Active:          YES                    YES                    YES
 IR Intens:        5.667                  2.407                 14.143
 Raman Active:       YES                    YES                    YES
               X      Y      Z        X      Y      Z        X      Y      Z
 O          0.000  0.000 -0.217   -0.000 -0.000 -0.147   -0.000 -0.000 -0.075
 C          0.000 -0.000  0.124    0.000  0.000  0.064    0.000  0.000  0.001
 C         -0.000 -0.000  0.019    0.000  0.000  0.296    0.000  0.000  0.006
 H         -0.000 -0.000 -0.153    0.000  0.000  0.521    0.000  0.000 -0.052
 C          0.000 -0.000 -0.012    0.000  0.000 -0.004   -0.000  0.000  0.008
 H         -0.000 -0.000 -0.128    0.000  0.000  0.001   -0.000  0.000 -0.005
 C          0.000 -0.000 -0.001   -0.000  0.000 -0.285   -0.000  0.000 -0.033
 H         -0.000 -0.000 -0.196   -0.000  0.000 -0.482   -0.000  0.000 -0.075
 C         -0.000 -0.000  0.120    0.000  0.000 -0.063   -0.000  0.000 -0.011
 C          0.000 -0.000  0.412   -0.000  0.000 -0.014    0.000  0.000  0.037
 H          0.000 -0.000  0.490   -0.000  0.000 -0.049    0.000  0.000  0.130
 O          0.000  0.000 -0.229    0.000 -0.000  0.135    0.000 -0.000  0.046
 H         -0.000 -0.000 -0.264    0.000  0.000  0.485    0.000 -0.000 -0.484
 H          0.000  0.000 -0.559    0.000 -0.000 -0.207   -0.000 -0.000  0.854
 TransDip  -0.000 -0.000 -0.076    0.000  0.000  0.050   -0.000 -0.000  0.120

 Mode:                 4                      5                      6
 Frequency:       306.82                 330.81                 454.40
 Force Cnst:      0.0633                 0.3316                 0.3531
 Red. Mass:       1.1409                 5.1434                 2.9028
 IR Active:          YES                    YES                    YES
 IR Intens:      203.209                 12.598                  6.488
 Raman Active:       YES                    YES                    YES
               X      Y      Z        X      Y      Z        X      Y      Z
 O         -0.000 -0.000 -0.042    0.233  0.234 -0.000   -0.000 -0.000  0.052
 C          0.000  0.000  0.010    0.002 -0.101 -0.000   -0.000  0.000 -0.138
 C          0.000  0.000 -0.020   -0.047 -0.110  0.000    0.000  0.000 -0.151
 H          0.000  0.000 -0.075   -0.032 -0.132 -0.000    0.000  0.000 -0.052
 C          0.000  0.000  0.004   -0.002 -0.082  0.000    0.000 -0.000  0.254
 H         -0.000  0.000  0.009    0.002 -0.083  0.000   -0.000 -0.000  0.698
 C          0.000 -0.000  0.029    0.038 -0.105 -0.000    0.000 -0.000 -0.155
 H         -0.000 -0.000  0.068    0.017 -0.144 -0.000    0.000 -0.000 -0.050
 C          0.000  0.000  0.008    0.002 -0.093 -0.000   -0.000 -0.000 -0.148
 C          0.000  0.000  0.015   -0.002 -0.184  0.000    0.000  0.000  0.119
 H          0.000  0.000 -0.018   -0.020 -0.184  0.000    0.000 -0.000  0.541
 O          0.000 -0.000 -0.077   -0.191  0.260  0.000   -0.000 -0.000  0.036
 H         -0.000  0.000  0.853   -0.544  0.215 -0.000    0.000  0.000  0.177
 H         -0.000 -0.000  0.502    0.016  0.527  0.000   -0.000  0.000 -0.111
 TransDip  -0.000  0.000  0.457   -0.114 -0.004  0.000    0.000  0.000  0.082

 Mode:                 7                      8                      9
 Frequency:       478.73                 529.06                 544.81
 Force Cnst:      0.4758                 1.1640                 1.3203
 Red. Mass:       3.5236                 7.0582                 7.5500
 IR Active:          YES                    YES                    YES
 IR Intens:        6.972                  3.130                  4.073
 Raman Active:       YES                    YES                    YES
               X      Y      Z        X      Y      Z        X      Y      Z
 O         -0.099 -0.138  0.000   -0.201  0.200 -0.000   -0.281  0.126 -0.000
 C          0.078  0.149 -0.000   -0.134  0.154  0.000   -0.261 -0.040  0.000
 C          0.028  0.172  0.000    0.271  0.105  0.000   -0.172 -0.044 -0.000
 H         -0.041  0.292  0.000    0.378 -0.089 -0.000   -0.035 -0.290 -0.000
 C         -0.105  0.006 -0.000    0.276 -0.007 -0.000   -0.002  0.171  0.000
 H         -0.301  0.010 -0.000    0.089 -0.004 -0.000    0.004  0.169 -0.000
 C          0.023 -0.169  0.000    0.276 -0.120  0.000    0.160 -0.037 -0.000
 H         -0.059 -0.314  0.000    0.391  0.085 -0.000    0.014 -0.296  0.000
 C          0.085 -0.148 -0.000   -0.133 -0.154 -0.000    0.262 -0.042 -0.000
 C          0.143 -0.011 -0.000   -0.074 -0.006 -0.000   -0.007 -0.302 -0.000
 H          0.384 -0.007  0.000    0.209 -0.005  0.000   -0.003 -0.295 -0.000
 O         -0.070  0.158  0.000   -0.204 -0.180  0.000    0.305  0.120  0.000
 H         -0.409  0.115 -0.000   -0.160 -0.177 -0.000    0.193  0.112  0.000
 H          0.106 -0.416 -0.000   -0.210  0.204  0.000   -0.326  0.183  0.000
 TransDip  -0.008 -0.084 -0.000    0.056 -0.009 -0.000   -0.029 -0.058  0.000

 Mode:                10                     11                     12
 Frequency:       613.13                 648.74                 746.52
 Force Cnst:      1.0078                 0.8091                 0.4302
 Red. Mass:       4.5499                 3.2630                 1.3103
 IR Active:          YES                    YES                    YES
 IR Intens:        1.422                  6.845                 61.710
 Raman Active:       YES                    YES                    YES
               X      Y      Z        X      Y      Z        X      Y      Z
 O          0.000 -0.000 -0.079   -0.000  0.000 -0.009   -0.000  0.000 -0.021
 C          0.000 -0.000  0.421    0.000  0.000  0.171   -0.000  0.000  0.074
 C          0.000  0.000 -0.090    0.000  0.000 -0.160    0.000 -0.000 -0.102
 H         -0.000  0.000 -0.620    0.000  0.000 -0.384    0.000  0.000  0.746
 C         -0.000 -0.000  0.023   -0.000 -0.000  0.195    0.000 -0.000 -0.069
 H         -0.000 -0.000  0.026   -0.000 -0.000  0.014    0.000 -0.000  0.437
 C         -0.000 -0.000  0.034   -0.000 -0.000 -0.171   -0.000 -0.000 -0.052
 H         -0.000 -0.000  0.495   -0.000 -0.000 -0.565    0.000  0.000  0.453
 C         -0.000  0.000 -0.341    0.000 -0.000  0.261   -0.000  0.000  0.057
 C          0.000  0.000 -0.019    0.000  0.000 -0.119   -0.000  0.000  0.008
 H          0.000  0.000 -0.152    0.000  0.000 -0.571   -0.000  0.000 -0.120
 O         -0.000  0.000  0.084    0.000  0.000 -0.025    0.000  0.000 -0.010
 H          0.000  0.000  0.009   -0.000 -0.000 -0.057   -0.000 -0.000 -0.058
 H          0.000 -0.000 -0.172    0.000 -0.000  0.003    0.000 -0.000  0.047
 TransDip   0.000 -0.000 -0.038   -0.000 -0.000 -0.084   -0.000 -0.000  0.252

 Mode:                13                     14                     15
 Frequency:       755.44                 811.66                 841.22
 Force Cnst:      2.5156                 0.5455                 0.6043
 Red. Mass:       7.4814                 1.4055                 1.4494
 IR Active:          YES                    YES                    YES
 IR Intens:        4.122                 31.404                  3.089
 Raman Active:       YES                    YES                    YES
               X      Y      Z        X      Y      Z        X      Y      Z
 O          0.190 -0.157 -0.000   -0.000  0.000 -0.019    0.000 -0.000  0.010
 C          0.007 -0.064  0.000   -0.000 -0.000  0.074    0.000 -0.000 -0.033
 C         -0.146  0.114 -0.000   -0.000 -0.000 -0.015    0.000  0.000  0.109
 H         -0.028 -0.079  0.000    0.000 -0.000  0.113    0.000 -0.000 -0.589
 C          0.013  0.541 -0.000    0.000 -0.000  0.013   -0.000  0.000 -0.033
 H          0.015  0.549  0.000    0.000 -0.000 -0.146   -0.000  0.000  0.232
 C          0.151  0.115 -0.000   -0.000  0.000  0.008   -0.000  0.000 -0.132
 H          0.040 -0.059  0.000   -0.000  0.000  0.006    0.000 -0.000  0.744
 C         -0.018 -0.062  0.000    0.000  0.000  0.054   -0.000 -0.000  0.088
 C         -0.006 -0.217 -0.000    0.000  0.000 -0.163    0.000  0.000 -0.021
 H         -0.001 -0.225 -0.000    0.000 -0.000  0.963    0.000 -0.000  0.065
 O         -0.199 -0.156  0.000    0.000 -0.000 -0.018    0.000 -0.000 -0.018
 H         -0.111 -0.149 -0.000   -0.000  0.000  0.026   -0.000 -0.000 -0.038
 H          0.189 -0.147 -0.000    0.000 -0.000 -0.041   -0.000  0.000 -0.013
 TransDip   0.015  0.063  0.000   -0.000 -0.000  0.179   -0.000 -0.000  0.056

 Mode:                16                     17                     18
 Frequency:       944.65                 975.57                1009.41
 Force Cnst:      0.6563                 1.6393                 3.6767
 Red. Mass:       1.2483                 2.9234                 6.1245
 IR Active:          YES                    YES                    YES
 IR Intens:        0.051                 62.757                  1.805
 Raman Active:       YES                    YES                    YES
               X      Y      Z        X      Y      Z        X      Y      Z
 O         -0.000  0.000 -0.002   -0.120  0.068  0.000   -0.003 -0.005  0.000
 C          0.000  0.000  0.028    0.078  0.017 -0.000    0.022 -0.013  0.000
 C         -0.000 -0.000  0.031   -0.078 -0.145  0.000   -0.334 -0.213 -0.000
 H         -0.000 -0.000 -0.261   -0.062 -0.182 -0.000   -0.301 -0.297  0.000
 C         -0.000  0.000 -0.121    0.040 -0.004  0.000    0.009  0.060  0.000
 H         -0.000 -0.000  0.830    0.549 -0.012 -0.000    0.053  0.044 -0.000
 C          0.000 -0.000  0.066   -0.103  0.164  0.000    0.306 -0.209 -0.000
 H         -0.000  0.000 -0.464   -0.094  0.192  0.000    0.263 -0.311  0.000
 C         -0.000 -0.000  0.014    0.082 -0.013 -0.000   -0.004 -0.007  0.000
 C          0.000  0.000 -0.032    0.220 -0.025  0.000    0.037  0.406  0.000
 H          0.000  0.000  0.078    0.620 -0.022 -0.000    0.083  0.420 -0.000
 O          0.000  0.000  0.001   -0.111 -0.050  0.000   -0.030 -0.006  0.000
 H         -0.000 -0.000  0.001   -0.217 -0.065 -0.000    0.022 -0.001 -0.000
 H          0.000 -0.000 -0.008    0.022 -0.131 -0.000   -0.030  0.033 -0.000
 TransDip  -0.000 -0.000  0.007    0.248 -0.056 -0.000    0.029  0.032  0.000

 Mode:                19                     20                     21
 Frequency:      1096.32                1168.34                1176.90
 Force Cnst:      1.1156                 1.1096                 1.0059
 Red. Mass:       1.5753                 1.3796                 1.2326
 IR Active:          YES                    YES                    YES
 IR Intens:       15.360                177.362                 33.324
 Raman Active:       YES                    YES                    YES
               X      Y      Z        X      Y      Z        X      Y      Z
 O          0.006 -0.006  0.000    0.057 -0.065 -0.000   -0.007  0.035  0.000
 C          0.002  0.028 -0.000   -0.107  0.008  0.000    0.040  0.039 -0.000
 C         -0.117  0.052  0.000    0.004 -0.001 -0.000    0.008 -0.054 -0.000
 H         -0.372  0.488 -0.000    0.138 -0.240  0.000    0.218 -0.430  0.000
 C         -0.001 -0.110 -0.000   -0.009  0.006  0.000   -0.067  0.014  0.000
 H         -0.026 -0.120  0.000   -0.223  0.011 -0.000   -0.439  0.021 -0.000
 C          0.109  0.040 -0.000   -0.021  0.006  0.000    0.013  0.042  0.000
 H          0.422  0.563  0.000    0.130  0.271  0.000    0.245  0.443  0.000
 C         -0.017  0.026  0.000   -0.081 -0.023  0.000    0.008 -0.060 -0.000
 C          0.003 -0.086 -0.000    0.021  0.016 -0.000   -0.015  0.008  0.000
 H          0.053 -0.091  0.000    0.780  0.017 -0.000   -0.221  0.009 -0.000
 O         -0.012 -0.003 -0.000    0.044  0.030 -0.000    0.038 -0.007  0.000
 H          0.167  0.017  0.000    0.085  0.037  0.000   -0.352 -0.052 -0.000
 H          0.089 -0.119 -0.000   -0.208  0.304  0.000    0.217 -0.275 -0.000
 TransDip   0.099  0.077  0.000   -0.420  0.073  0.000   -0.095 -0.159 -0.000

 Mode:                22                     23                     24
 Frequency:      1196.93                1218.37                1323.39
 Force Cnst:      1.1631                 1.3137                 4.8533
 Red. Mass:       1.3780                 1.5021                 4.7034
 IR Active:          YES                    YES                    YES
 IR Intens:      201.994                  8.069                 82.188
 Raman Active:       YES                    YES                    YES
               X      Y      Z        X      Y      Z        X      Y      Z
 O         -0.025  0.036  0.000   -0.052 -0.030 -0.000    0.126 -0.106 -0.000
 C          0.034 -0.022 -0.000    0.047 -0.111  0.000   -0.265  0.225  0.000
 C          0.017 -0.017  0.000    0.037  0.015 -0.000   -0.075  0.084  0.000
 H          0.156 -0.264 -0.000   -0.045  0.183  0.000    0.270 -0.576  0.000
 C         -0.031 -0.011 -0.000   -0.030  0.010 -0.000   -0.004 -0.181 -0.000
 H         -0.463 -0.006  0.000   -0.463  0.019  0.000    0.113 -0.203  0.000
 C          0.022 -0.028 -0.000    0.014  0.021  0.000    0.037  0.057  0.000
 H         -0.024 -0.114  0.000    0.099  0.163 -0.000   -0.077 -0.172 -0.000
 C          0.016  0.103  0.000    0.090  0.038 -0.000    0.288  0.136 -0.000
 C          0.044 -0.042 -0.000    0.084  0.032  0.000    0.024  0.001  0.000
 H          0.099 -0.049  0.000   -0.218  0.035  0.000   -0.314  0.027 -0.000
 O         -0.093  0.010 -0.000   -0.047 -0.033  0.000   -0.112 -0.079  0.000
 H          0.752  0.104  0.000   -0.192 -0.052 -0.000   -0.248 -0.098 -0.000
 H          0.142 -0.197 -0.000   -0.494  0.582  0.000   -0.028  0.117  0.000
 TransDip   0.440  0.117  0.000   -0.021  0.089  0.000   -0.074  0.281 -0.000

 Mode:                25                     26                     27
 Frequency:      1345.46                1372.41                1511.69
 Force Cnst:      1.8992                 2.7237                 3.8745
 Red. Mass:       1.7806                 2.4543                 2.8777
 IR Active:          YES                    YES                    YES
 IR Intens:        1.110                 19.704                 79.598
 Raman Active:       YES                    YES                    YES
               X      Y      Z        X      Y      Z        X      Y      Z
 O          0.012  0.017  0.000    0.000 -0.047 -0.000    0.029  0.042  0.000
 C         -0.009  0.020 -0.000    0.090  0.150  0.000   -0.162 -0.120 -0.000
 C          0.064 -0.116  0.000    0.068 -0.101 -0.000    0.125 -0.049  0.000
 H         -0.222  0.383 -0.000    0.032 -0.028  0.000   -0.110  0.389 -0.000
 C         -0.041 -0.024 -0.000   -0.174  0.017 -0.000   -0.060  0.096  0.000
 H         -0.439 -0.020 -0.000    0.428  0.008 -0.000    0.220  0.111  0.000
 C          0.093  0.136  0.000    0.050  0.071 -0.000   -0.100 -0.136 -0.000
 H         -0.233 -0.429 -0.000    0.078  0.121  0.000    0.285  0.520  0.000
 C          0.057  0.022 -0.000    0.059 -0.169  0.000    0.219 -0.011  0.000
 C         -0.131  0.004  0.000   -0.097 -0.000 -0.000   -0.065  0.099  0.000
 H          0.461  0.009 -0.000   -0.155 -0.005  0.000    0.201  0.127  0.000
 O          0.001 -0.034  0.000   -0.040  0.033 -0.000   -0.059 -0.004 -0.000
 H         -0.252 -0.061 -0.000    0.608  0.099  0.000    0.135  0.013  0.000
 H          0.105 -0.113 -0.000   -0.316  0.402  0.000    0.280 -0.320 -0.000
 TransDip  -0.029 -0.017  0.000   -0.041  0.136  0.000    0.263  0.111 -0.000

 Mode:                28                     29                     30
 Frequency:      1530.32                1644.26                1656.00
 Force Cnst:      3.6611                 9.9391                 9.7315
 Red. Mass:       2.6534                 6.2396                 6.0230
 IR Active:          YES                    YES                    YES
 IR Intens:       70.441                137.430                134.490
 Raman Active:       YES                    YES                    YES
               X      Y      Z        X      Y      Z        X      Y      Z
 O          0.034 -0.024  0.000    0.013 -0.029 -0.000    0.020  0.041  0.000
 C         -0.131  0.122 -0.000   -0.078  0.232  0.000   -0.266 -0.224 -0.000
 C         -0.009 -0.141  0.000    0.176 -0.284 -0.000    0.120  0.081  0.000
 H         -0.305  0.341 -0.000   -0.176  0.330  0.000    0.123  0.094 -0.000
 C          0.198  0.041 -0.000   -0.193  0.116  0.000   -0.265 -0.071  0.000
 H         -0.550  0.063  0.000    0.247  0.120 -0.000    0.299 -0.088 -0.000
 C         -0.102  0.047  0.000    0.049 -0.198 -0.000    0.205  0.226 -0.000
 H         -0.149  0.015  0.000    0.212  0.043 -0.000   -0.108 -0.316  0.000
 C         -0.020 -0.154  0.000   -0.189  0.332 -0.000   -0.156 -0.148  0.000
 C          0.124  0.026 -0.000    0.201 -0.142 -0.000    0.295  0.095  0.000
 H         -0.451  0.032  0.000   -0.239 -0.153 -0.000   -0.358  0.103 -0.000
 O         -0.010  0.037 -0.000    0.040 -0.035  0.000    0.008  0.020 -0.000
 H          0.320  0.068  0.000   -0.406 -0.071 -0.000    0.134  0.026  0.000
 H          0.036 -0.026 -0.000   -0.070  0.088  0.000    0.250 -0.303 -0.000
 TransDip  -0.247  0.107 -0.000   -0.315  0.204 -0.000   -0.330 -0.170  0.000

 Mode:                31                     32                     33
 Frequency:      3161.45                3173.01                3181.48
 Force Cnst:      6.4070                 6.4721                 6.5117
 Red. Mass:       1.0880                 1.0911                 1.0919
 IR Active:          YES                    YES                    YES
 IR Intens:       10.045                  6.209                  9.437
 Raman Active:       YES                    YES                    YES
               X      Y      Z        X      Y      Z        X      Y      Z
 O          0.000 -0.001 -0.000   -0.000 -0.000 -0.000    0.000 -0.000 -0.000
 C         -0.002  0.003  0.000    0.004  0.001  0.000   -0.001  0.002 -0.000
 C         -0.068 -0.039  0.000   -0.003 -0.000  0.000   -0.033 -0.017  0.000
 H          0.788  0.447 -0.000    0.024  0.012 -0.000    0.354  0.197 -0.000
 C          0.003  0.034  0.000   -0.000 -0.007 -0.000    0.001 -0.075 -0.000
 H         -0.010 -0.408 -0.000    0.001  0.081  0.000    0.012  0.853  0.000
 C          0.004 -0.003 -0.000   -0.000  0.001  0.000   -0.020  0.015  0.000
 H         -0.058  0.034  0.000    0.010 -0.007 -0.000    0.263 -0.157 -0.000
 C          0.000 -0.000 -0.000   -0.004  0.001 -0.000   -0.000 -0.000  0.000
 C          0.001 -0.001 -0.000    0.000 -0.086 -0.000    0.000  0.007  0.000
 H         -0.001  0.010  0.000   -0.001  0.992  0.000   -0.001 -0.084 -0.000
 O          0.000  0.000  0.000    0.001 -0.000  0.000   -0.000  0.000 -0.000
 H          0.000  0.001 -0.000    0.005  0.006 -0.000    0.000 -0.001  0.000
 H          0.008 -0.001  0.000   -0.001  0.002  0.000    0.004  0.000  0.000
 TransDip  -0.096  0.032  0.000   -0.031 -0.074 -0.000   -0.056 -0.081  0.000

 Mode:                34                     35                     36
 Frequency:      3205.68                3836.67                3838.30
 Force Cnst:      6.6247                 9.2465                 9.2544
 Red. Mass:       1.0941                 1.0661                 1.0662
 IR Active:          YES                    YES                    YES
 IR Intens:        2.966                 69.398                 61.161
 Raman Active:       YES                    YES                    YES
               X      Y      Z        X      Y      Z        X      Y      Z
 O          0.000  0.000 -0.000   -0.004 -0.003 -0.000   -0.051 -0.035 -0.000
 C          0.000 -0.000  0.000   -0.000 -0.000 -0.000   -0.001 -0.002 -0.000
 C          0.006  0.002 -0.000    0.000  0.000 -0.000    0.001  0.000 -0.000
 H         -0.059 -0.031  0.000   -0.001 -0.000  0.000   -0.005 -0.002 -0.000
 C          0.003  0.028  0.000   -0.000 -0.000 -0.000   -0.000 -0.000  0.000
 H         -0.008 -0.303 -0.000   -0.000  0.000  0.000    0.000 -0.001 -0.000
 C         -0.073  0.041  0.000    0.000  0.001  0.000    0.000 -0.000  0.000
 H          0.818 -0.476 -0.000    0.000  0.000  0.000   -0.000  0.000 -0.000
 C         -0.001 -0.004  0.000    0.001 -0.002  0.000   -0.000  0.000  0.000
 C          0.001 -0.001 -0.000    0.001  0.001  0.000    0.001  0.000 -0.000
 H         -0.000  0.015  0.000   -0.002 -0.004  0.000    0.001  0.001 -0.000
 O          0.000  0.000 -0.000    0.006 -0.062  0.000   -0.000  0.005 -0.000
 H          0.002  0.001  0.000   -0.109  0.989 -0.000    0.009 -0.082  0.000
 H         -0.000  0.000  0.000    0.067  0.048  0.000    0.808  0.580  0.000
 TransDip  -0.039  0.039  0.000    0.118  0.239 -0.000    0.250  0.020  0.000

 STANDARD THERMODYNAMIC QUANTITIES AT   298.15 K  AND     1.00 ATM

   This Molecule has  0 Imaginary Frequencies
   Zero point vibrational energy:       67.705 kcal/mol

   Atom    1 Element O  Has Mass   15.99491
   Atom    2 Element C  Has Mass   12.00000
   Atom    3 Element C  Has Mass   12.00000
   Atom    4 Element H  Has Mass    1.00783
   Atom    5 Element C  Has Mass   12.00000
   Atom    6 Element H  Has Mass    1.00783
   Atom    7 Element C  Has Mass   12.00000
   Atom    8 Element H  Has Mass    1.00783
   Atom    9 Element C  Has Mass   12.00000
   Atom   10 Element C  Has Mass   12.00000
   Atom   11 Element H  Has Mass    1.00783
   Atom   12 Element O  Has Mass   15.99491
   Atom   13 Element H  Has Mass    1.00783
   Atom   14 Element H  Has Mass    1.00783
   Molecular Mass:   110.036800 amu
   Principal axes and moments of inertia in amu*Bohr^2:
                             1           2           3
    Eigenvalues --      479.76764   986.55153  1466.31917
          X               0.99981     0.01956    -0.00000
          Y              -0.01956     0.99981    -0.00000
          Z               0.00000     0.00000     1.00000
   Rotational Symmetry Number is   1
   The Molecule is an Asymmetric Top
   Translational Enthalpy:        0.889 kcal/mol
   Rotational Enthalpy:           0.889 kcal/mol
   Vibrational Enthalpy:         70.251 kcal/mol
   gas constant (RT):             0.592 kcal/mol
   Translational Entropy:        40.003  cal/mol.K
   Rotational Entropy:           28.030  cal/mol.K
   Vibrational Entropy:          12.960  cal/mol.K

   Total Enthalpy:               72.621 kcal/mol
   Total Entropy:                80.994  cal/mol.K

 ======================================================================

 STANDARD THERMODYNAMIC QUANTITIES FOR ANHARMONIC VIBRATION -- TOSH

   Zero point vibrational energy: ************ kcal/mol

   Vibrational Enthalpy:       Infinity kcal/mol
   Vibrational Entropy:             NaN  cal/mol.K

   Total Enthalpy:             Infinity kcal/mol
   Total Entropy:                   NaN  cal/mol.K

 ======================================================================

 STANDARD THERMODYNAMIC QUANTITIES FOR ANHARMONIC VIBRATION -- VPT2

   Zero point vibrational energy: ************ kcal/mol

   Vibrational Enthalpy:       Infinity kcal/mol
   Vibrational Entropy:             NaN  cal/mol.K

   Total Enthalpy:             Infinity kcal/mol
   Total Entropy:                   NaN  cal/mol.K

 ======================================================================

Archival summary:
1\1\pikachu\FREQ\ProcedureUnspecified\BasisUnspecified\266\cher\WedDec1407:50:252016WedDec1407:50:252016\0\\#,FREQ,ProcedureUnspecified,BasisUnspecified,\\0,1\C\O,1,1.36815\H,2,0.962653,1,109.76\C,1,1.3932,2,121.949,3,0.000924894,0\H,4,1.08494,1,121.454,2,-0,0\C,4,1.39502,1,119.431,2,180,0\O,6,1.36918,4,116.677,1,-180,0\H,7,0.962637,6,109.577,4,-180,0\C,6,1.39482,4,120.617,1,-0,0\H,9,1.08516,6,120.388,4,-180,0\C,9,1.39527,6,118.952,4,0,0\H,11,1.08414,9,119.25,6,180,0\C,11,1.38923,9,121.363,6,-0,0\H,13,1.08229,11,121.749,9,180,0\\\@

 Total job time:  2537.16s(wall), 2536.90s(cpu) 
 Wed Dec 14 07:50:25 2016

        *************************************************************
        *                                                           *
        *  Thank you very much for using Q-Chem.  Have a nice day.  *
        *                                                           *
        *************************************************************


 
User input: 3 of 3 
 
pikachu 127.0.1
Q-Chem Developer Version! Running on 127.0.1.*
                  Welcome to Q-Chem
     A Quantum Leap Into The Future Of Chemistry


 Q-Chem 4.4, Q-Chem, Inc., Pleasanton, CA (2016)

 Y. Shao,  Z. Gan,  E. Epifanovsky,  A. T. B. Gilbert,  M. Wormit,  
 J. Kussmann,  A. W. Lange,  A. Behn,  J. Deng,  X. Feng,  D. Ghosh,  
 M. Goldey,  P. R. Horn,  L. D. Jacobson,  I. Kaliman,  F. Rob,  
 R. Z. Khaliullin,  T. Kus,  A. Landau,  J. Liu,  E. I. Proynov,  Y. M. Rhee,  
 R. M. Richard,  M. A. Rohrdanz,  R. P. Steele,  E. J. Sundstrom,  
 H. L. Woodcock III,  P. M. Zimmerman,  D. Zuev,  B. Albrecht,  E. Alguire,  
 B. Austin,  S. A. Baeppler,  G. J. O. Beran,  Y. A. Bernard,  E. Berquist,  
 K. Brandhorst,  K. B. Bravaya,  S. T. Brown,  D. Casanova,  C.-M. Chang,  
 Y. Chen,  S. H. Chien,  K. D. Closser,  M. P. Coons,  D. L. Crittenden,  
 S. Dasgupta,  M. Diedenhofen,  R. A. DiStasio Jr.,  H. Do,  A. D. Dutoi,  
 R. G. Edgar,  P.-T. Fang,  S. Fatehi,  Q. Feng,  L. Fusti-Molnar,  
 A. Ghysels,  A. Golubeva-Zadorozhnaya,  J. Gomes,  A. Gunina,  
 M. W. D. Hanson-Heine,  P. H. P. Harbach,  A. W. Hauser,  J. E. Herr,  
 E. G. Hohenstein,  Z. C. Holden,  K. Hui,  T.-C. Jagau,  H. Ji,  B. Kaduk,  
 K. Khistyaev,  Jaehoon Kim,  Jihan Kim,  R. A. King,  P. Klunzinger,  
 K. Koh,  D. Kosenkov,  T. Kowalczyk,  C. M. Krauter,  A. Kunitsa,  
 K. U. Lao,  A. Laurent,  K. V. Lawler,  J. Lee,  D. Lefrancois,  S. Lehtola,  
 S. V. Levchenko,  C. Y. Lin,  Y.-S. Lin,  F. Liu,  E. Livshits,  
 R. C. Lochan,  A. Luenser,  P. Manohar,  S. F. Manzer,  S.-P. Mao,  Y. Mao,  
 N. Mardirossian,  A. V. Marenich,  L. A. Martinez-Martinez,  S. A. Maurer,  
 N. J. Mayhall,  J.-M. Mewes,  A. F. Morrison,  K. Nanda,  T. S. Nguyen-Beck,  
 C. M. Oana,  R. Olivares-Amaya,  D. P. O'Neill,  J. A. Parkhill,  
 T. M. Perrine,  R. Peverati,  P. A. Pieniazek,  F. Plasser,  A. Prociuk,  
 D. R. Rehn,  E. Rosta,  N. J. Russ,  N. Sergueev,  S. M. Sharada,  
 S. Sharma,  D. W. Small,  A. Sodt,  T. Stauch,  T. Stein,  D. Stuck,  
 Y.-C. Su,  A. J. W. Thom,  T. Tsuchimochi,  L. Vogt,  O. Vydrov,  T. Wang,  
 M. A. Watson,  J. Wenzel,  A. White,  C. F. Williams,  V. Vanovschi,  
 K. Yao,  S. Yeganeh,  S. R. Yost,  Z.-Q. You,  I. Y. Zhang,  X. Zhang,  
 Y. Zhao,  B. R. Brooks,  G. K. L. Chan,  D. M. Chipman,  C. J. Cramer,  
 W. A. Goddard III,  M. S. Gordon,  W. J. Hehre,  A. Klamt,  
 H. F. Schaefer III,  M. W. Schmidt,  C. D. Sherrill,  D. G. Truhlar,  
 A. Warshel,  X. Xu,  A. Aspuru-Guzik,  R. Baer,  A. T. Bell,  N. A. Besley,  
 J.-D. Chai,  A. Dreuw,  B. D. Dunietz,  T. R. Furlani,  S. R. Gwaltney,  
 C.-P. Hsu,  Y. Jung,  J. Kong,  D. S. Lambrecht,  W. Liang,  C. Ochsenfeld,  
 V. A. Rassolov,  L. V. Slipchenko,  J. E. Subotnik,  T. Van Voorhis,  
 J. M. Herbert,  A. I. Krylov,  P. M. W. Gill,  M. Head-Gordon

 Contributors to earlier versions of Q-Chem not listed above: 
 R. D. Adamson,  J. Baker,  E. F. C. Byrd,  A. K. Chakraborty,  C.-L. Cheng,  
 H. Dachsel,  R. J. Doerksen,  G. Hawkins,  A. Heyden,  S. Hirata,  
 G. Kedziora,  F. J. Keil,  C. Kelley,  P. P. Korambath,  W. Kurlancheek,  
 A. M. Lee,  M. S. Lee,  D. Liotard,  I. Lotan,  P. E. Maslen,  N. Nair,  
 D. Neuhauser,  R. Olson,  B. Peters,  J. Ritchie,  N. E. Schultz,  
 N. Shenvi,  A. C. Simmonett,  K. S. Thanthiriwatte,  Q. Wu,  W. Zhang

 Please cite Q-Chem as follows:
 Y. Shao et al., Mol. Phys. 113, 184-215 (2015)
 DOI: 10.1080/00268976.2014.952696

 Q-Chem 4.4.2 for Intel X86 EM64T Linux

 Parts of Q-Chem use Armadillo 5.200.1 (Boston Tea Smuggler).
 http://arma.sourceforge.net/

 Q-Chem begins on Wed Dec 14 07:50:25 2016  


Host: 0

     Scratch files written to /scratch/cher/qchem9071//
The previous job contains 0 fragments, simply inherited here
FILE_GEOM_ORG=        593

Checking the input file for inconsistencies... 	...done.

--------------------------------------------------------------
User input:
--------------------------------------------------------------

$molecule
   read
$end
$rem
   BASIS  =  6-311++G**
   JOB_TYPE  =  SP
   METHOD  =  B3LYP
   SOLVENT_METHOD SMD
$end
--------------------------------------------------------------
 ----------------------------------------------------------------
             Standard Nuclear Orientation (Angstroms)
    I     Atom           X                Y                Z
 ----------------------------------------------------------------
    1      O       2.3306685361    -1.0828536313     0.0000005235
    2      C       1.1949724477    -0.3181004599     0.0000010453
    3      C       1.2254035297     1.0763864306     0.0000000926
    4      H       2.1732330663     1.6047632136    -0.0000008345
    5      C       0.0195273696     1.7782787375     0.0000001142
    6      H       0.0375434074     2.8622727244    -0.0000001159
    7      C      -1.2020981973     1.1167725453     0.0000007632
    8      H      -2.1411225535     1.6548962000     0.0000013322
    9      C      -1.2124534930    -0.2804719375     0.0000012145
   10      C      -0.0207822575    -1.0022284309     0.0000011434
   11      H      -0.0160152422    -2.0871560809     0.0000010094
   12      O      -2.4331155918    -0.8983972729     0.0000005071
   13      H      -2.3143031279    -1.8536904927     0.0000146168
   14      H       3.1048108971    -0.5106878467     0.0000093953
 ----------------------------------------------------------------
 Nuclear Repulsion Energy =   345.8256789954 hartrees
 There are       29 alpha and       29 beta electrons
 Requested basis set is 6-311++G(d,p)
 There are 78 shells and 218 basis functions

 Total QAlloc Memory Limit   2000 MB
 Mega-Array Size        61 MB
 MEM_STATIC part        62 MB

                       Distance Matrix (Angstroms)
             O (  1)   C (  2)   C (  3)   H (  4)   C (  5)   H (  6)
   C (  2)  1.369180
   C (  3)  2.425681  1.394819
   H (  4)  2.692224  2.157406  1.085156
   C (  5)  3.677968  2.403430  1.395274  2.160684
   H (  6)  4.563162  3.384437  2.144855  2.478407  1.084144
   C (  7)  4.161586  2.793709  2.427838  3.410425  1.389230  2.140907
   H (  8)  5.243300  3.875854  3.415871  4.314647  2.164170  2.490852
   C (  9)  3.632840  2.407720  2.790020  3.875175  2.399215  3.382209
   C ( 10)  2.352833  1.395024  2.423555  3.407361  2.780799  3.864941
   H ( 11)  2.552557  2.143840  3.398400  4.292211  3.865598  4.949719
   O ( 12)  4.767354  3.674203  4.157467  5.242543  3.630434  4.499644
   H ( 13)  4.708498  3.830542  4.595092  5.665588  4.317171  5.269866
   H ( 14)  0.962637  1.919524  2.459873  2.311487  3.841659  4.559056
             C (  7)   H (  8)   C (  9)   C ( 10)   H ( 11)   O ( 12)
   H (  8)  1.082286
   C (  9)  1.397283  2.146643
   C ( 10)  2.426040  3.399434  1.393202
   H ( 11)  3.416424  4.303375  2.166927  1.084938
   O ( 12)  2.361422  2.569935  1.368155  2.414567  2.693608
   H ( 13)  3.171853  3.512858  1.920700  2.446472  2.310115  0.962653
   H ( 14)  4.604139  5.675348  4.323398  3.164008  3.496399  5.551482
             H ( 13)
   H ( 14)  5.583051

 A cutoff of  1.0D-08 yielded   2678 shell pairs
 There are     21528 function pairs (     23113 Cartesian)

 -------------------------------------------------------
 OpenMP Integral Computing Module                       
 Release: version 1.0, May 2013, Q-Chem Inc. Pittsburgh 
 -------------------------------------------------------
 Integral Job Info:
 Integral job number is                      11
 Integral operator is                         1
 short-range coefficients                     0
 long-range coefficients              100000000
 Omega coefficients                           0
 if combine SR and LR in K                    0
 Integral screening is                        0
 Integral computing path is                   2
 max size of driver memory is            800000
 size of driver memory is                593474
 size of scratch memory is              2260544
 max col of scratch BK array               1296
 max len of scratch array in speh3          155
 max len of scratch index in speh4           18
 max int batch size is                      520
 min int batch size is                       52
 fixed nKL is                                52
 max L of basis functions is                  2
 order of int derivative is                   0
 number of shells is                         78
 number of basis is                         226
 number of cartesian basis is               226
 number of contracted shell pairs          2678
 number of primitive shell pairs           6668
 maxK2 (contraction) of shell pair           36
 max number of K2 of shell pair               1
 max number of CS2 of shell pair            460
 max number of PS2 of shell pair           1044
 mem total for path MDJ                   45544
 -------------------------------------------------------
 Smallest overlap matrix eigenvalue = 1.29E-06

 Q-Chem warning in module /home/taweetham/qchem/stvman/mkSTV.C, line 257:

 Overlap eigenvalue is smaller than square root of threshold


 Scale SEOQF with 1.000000e-01/1.000000e-01/1.000000e-01

 Standard Electronic Orientation quadrupole field applied
 Nucleus-field energy     =     0.0000000109 hartrees
 Guess from superposition of atomic densities
 Warning:  Energy on first SCF cycle will be non-variational
 A restricted hybrid HF-DFT SCF calculation will be
 performed using Pulay DIIS extrapolation
 Exchange:     0.2000 Hartree-Fock + 0.0800 Slater + 0.7200 B88
 Correlation:  0.1900 VWN1RPA + 0.8100 LYP
 Using SG-1 standard quadrature grid
 SCF converges when DIIS error is below 1.0E-05
 ---------------------------------------
  Cycle       Energy         DIIS Error
 ---------------------------------------
    1    -384.6049802404      4.46E-02
    2    -382.6446015557      5.44E-03
    3    -382.5905771980      6.44E-03
    4    -382.8034780262      7.48E-04
    5    -382.8055141562      4.23E-04
    6    -382.8066159874      6.58E-05
    7    -382.8066450401      4.44E-05
    8    -382.8066514090      6.07E-06 Convergence criterion met
 ---------------------------------------
 SCF time:  CPU 76.06 s  wall 76.13 s

 Citation of the SMD model:
 Marenich, A.V.; Cramer, C.J.; Truhlar, D.G.
 J. Phys. Chem. B 2009, 113, 6378-6396.
 iSolventCode=           1
 Solvent: water                                                           

 vradii
            1           2           3           4           5           6
    1   1.5200000   1.8500000   1.8500000   1.2000000   1.8500000   1.2000000
            7           8           9          10          11          12
    1   1.8500000   1.2000000   1.8500000   1.8500000   1.2000000   1.5200000
           13          14
    1   1.2000000   1.2000000
Changing PCM_TESSEL_METHOD to VTN
Changing PCM_VDW_RADII to SMD_RADIUS
 Discretize the solute cavity surface with Lebedev spheres
	Using 302 Lebedev grid points for each H atom
	Using 302 Lebedev grid points for other atoms
	Atomic van der Waals radii will be scaled by 1.20
 Removing interior tesserae...
 Keep 1391 surface tesserae and discard 2837 interior tesserae
 Molecular Surface Area = 129.176 Angst**2
 A restricted hybrid HF-DFT SCF calculation will be
 performed using Pulay DIIS extrapolation
 Polarizable Continuum solvation model will be applied
 Exchange:     0.2000 Hartree-Fock + 0.0800 Slater + 0.7200 B88
 Correlation:  0.1900 VWN1RPA + 0.8100 LYP
 Using SG-1 standard quadrature grid
 SCF converges when DIIS error is below 1.0E-05

 Citation of the SMD model:
 Marenich, A.V.; Cramer, C.J.; Truhlar, D.G.
 J. Phys. Chem. B 2009, 113, 6378-6396.
 iSolventCode=           1
 Solvent: water                                                           

 vradii
            1           2           3           4           5           6
    1   1.5200000   1.8500000   1.8500000   1.2000000   1.8500000   1.2000000
            7           8           9          10          11          12
    1   1.8500000   1.2000000   1.8500000   1.8500000   1.2000000   1.5200000
           13          14
    1   1.2000000   1.2000000
 ---------------------------------------
  Cycle       Energy         DIIS Error
 ---------------------------------------
    1    -382.8066195094      2.28E-06
 Time req'd to invert C: 3.44 s (CPU) 3.44 s (wall)
    2    -382.8263953248      5.16E-04
    3    -382.8263949324      5.16E-04
    4    -382.8263962998      5.16E-04
    5    -382.8263973563      5.16E-04
    6    -382.8263961983      5.16E-04
    7    -382.8263981834      5.16E-04
    8    -382.8263975422      5.16E-04
    9    -382.8263966445      5.16E-04
   10    -382.8263973415      5.16E-04
   11    -382.8263958749      5.16E-04
   12    -382.8263939263      5.16E-04
   13    -382.8263942635      5.16E-04
   14    -382.8263936666      5.16E-04
   15    -382.8263942021      5.16E-04
   16    -382.8263958810      5.16E-04
   17    -382.8292295533      3.07E-04
   18    -382.8296517669      1.80E-04
   19    -382.8297730778      5.99E-05
   20    -382.8297722250      1.68E-05
   21    -382.8297797763      3.35E-06 Convergence criterion met
 ---------------------------------------
 SCF time:  CPU 164.14 s  wall 164.24 s
(0)  E-EN(g) gas-phase elect-nuc energy                 -382.806619509 a.u.
(3)  G-ENP(liq) elect-nuc-pol free energy of system     -382.829779776 a.u.
(4)  G-CDS(liq) cavity-dispersion-solvent structure 
     free energy                                                3.8361 kcal/mol
(6)  G-S(liq) free energy of system                     -382.823666576 a.u.
(9)  DeltaG-S(liq) free energy of  solvation
     (9) = (6) - (0)                                          -10.6972 kcal/mol
 SCF   energy in the final basis set = -382.8236665760
 Total energy in the final basis set = -382.8236665760

 --------------------------------------------------------------

                    Orbital Energies (a.u.)
 --------------------------------------------------------------

 Alpha MOs
 -- Occupied --
-19.158 -19.158 -10.243 -10.243 -10.181 -10.172 -10.169 -10.167
 -1.070  -1.068  -0.856  -0.754  -0.744  -0.634  -0.623  -0.569
 -0.508  -0.501  -0.482  -0.434  -0.431  -0.417  -0.400  -0.389
 -0.372  -0.354  -0.327  -0.248  -0.229
 -- Virtual --
 -0.015  -0.001   0.000   0.011   0.015   0.035   0.039   0.054
  0.057   0.065   0.088   0.094   0.096   0.099   0.115   0.120
  0.124   0.130   0.134   0.134   0.139   0.140   0.141   0.149
  0.158   0.166   0.188   0.192   0.193   0.197   0.215   0.217
  0.231   0.237   0.246   0.258   0.267   0.278   0.280   0.283
  0.288   0.297   0.312   0.316   0.321   0.348   0.351   0.365
  0.377   0.383   0.396   0.414   0.443   0.484   0.514   0.517
  0.550   0.563   0.568   0.571   0.584   0.588   0.614   0.618
  0.618   0.624   0.630   0.680   0.695   0.704   0.757   0.774
  0.794   0.810   0.852   0.865   0.880   0.888   0.903   0.914
  0.919   0.930   0.989   0.995   1.008   1.018   1.055   1.078
  1.099   1.104   1.105   1.162   1.189   1.220   1.239   1.240
  1.280   1.376   1.411   1.423   1.487   1.513   1.541   1.550
  1.564   1.595   1.608   1.612   1.618   1.678   1.700   1.716
  1.760   1.771   1.798   1.856   1.906   1.916   1.923   1.925
  1.963   1.975   1.987   2.001   2.011   2.060   2.090   2.111
  2.128   2.211   2.302   2.322   2.391   2.442   2.473   2.487
  2.578   2.621   2.648   2.667   2.698   2.721   2.734   2.745
  2.758   2.766   2.775   2.819   2.856   2.862   2.867   3.062
  3.067   3.089   3.091   3.103   3.142   3.172   3.177   3.315
  3.355   3.444   3.449   3.506   3.601   3.627   3.673   3.890
  3.915   4.019   4.091   4.129   4.158   4.176   4.840   4.977
  4.996   5.424   5.449   5.730   5.785  23.573  23.910  23.952
 24.073  24.091  24.191  49.920  49.943
 --------------------------------------------------------------

          Ground-State Mulliken Net Atomic Charges

     Atom                 Charge (a.u.)
  ----------------------------------------
      1 O                    -0.323071
      2 C                    -0.655674
      3 C                     0.195757
      4 H                     0.218603
      5 C                    -0.383687
      6 H                     0.218255
      7 C                     0.005602
      8 H                     0.231158
      9 C                    -0.599619
     10 C                     0.502416
     11 H                     0.249596
     12 O                    -0.322569
     13 H                     0.333551
     14 H                     0.329682
  ----------------------------------------
  Sum of atomic charges =     0.000000

 -----------------------------------------------------------------
                    Cartesian Multipole Moments
 -----------------------------------------------------------------
    Charge (ESU x 10^10)
                 0.0000
    Dipole Moment (Debye)
         X       2.0631      Y       0.0880      Z       0.0000
       Tot       2.0649
    Quadrupole Moments (Debye-Ang)
        XX     -42.2266     XY       7.3540     YY     -39.4486
        XZ      -0.0000     YZ      -0.0001     ZZ     -51.2319
    Octopole Moments (Debye-Ang^2)
       XXX      49.4878    XXY       3.7454    XYY     -19.8248
       YYY     -11.0764    XXZ       0.0003    XYZ       0.0001
       YYZ       0.0001    XZZ       0.3195    YZZ      -5.1381
       ZZZ      -0.0001
    Hexadecapole Moments (Debye-Ang^3)
      XXXX    -616.4558   XXXY      24.9667   XXYY    -166.4887
      XYYY      44.8576   YYYY    -349.8783   XXXZ       0.0003
      XXYZ      -0.0005   XYYZ      -0.0003   YYYZ      -0.0002
      XXZZ    -135.2731   XYZZ       1.4125   YYZZ     -87.3203
      XZZZ       0.0000   YZZZ       0.0001   ZZZZ     -58.3524
 -----------------------------------------------------------------
Archival summary:
1\1\pikachu\SP\ProcedureUnspecified\BasisUnspecified\266\cher\WedDec1407:54:252016WedDec1407:54:252016\0\\#,ProcedureUnspecified,BasisUnspecified,\\0,1\C\O,1,1.36815\H,2,0.962653,1,109.76\C,1,1.3932,2,121.949,3,0.000924894,0\H,4,1.08494,1,121.454,2,-0,0\C,4,1.39502,1,119.431,2,180,0\O,6,1.36918,4,116.677,1,-180,0\H,7,0.962637,6,109.577,4,-180,0\C,6,1.39482,4,120.617,1,-0,0\H,9,1.08516,6,120.388,4,-180,0\C,9,1.39527,6,118.952,4,0,0\H,11,1.08414,9,119.25,6,180,0\C,11,1.38923,9,121.363,6,-0,0\H,13,1.08229,11,121.749,9,180,0\\\@

 Total job time:  240.57s(wall), 240.41s(cpu) 
 Wed Dec 14 07:54:25 2016

        *************************************************************
        *                                                           *
        *  Thank you very much for using Q-Chem.  Have a nice day.  *
        *                                                           *
        *************************************************************
