# Supplementary material for: A DFT investigation of the blue bottle experiment: E∘half-cell analysis of autoxidation catalysed by redox indicators
Source: R Soc Open Sci. 2017 Nov 8;4(11):170708. doi: 10.1098/rsos.170708 (PMC5717635; doi:10.1098/rsos.170708)
Supplement: output.zip [file rsos170708supp2.zip › B3LYP_6-311++Gdp_reducing_agents/C6H6O3.out]

TWL01 127.0.1
Q-Chem Developer Version! Running on 127.0.1.*
                  Welcome to Q-Chem
     A Quantum Leap Into The Future Of Chemistry


 Q-Chem 4.4, Q-Chem, Inc., Pleasanton, CA (2016)

 Y. Shao,  Z. Gan,  E. Epifanovsky,  A. T. B. Gilbert,  M. Wormit,  
 J. Kussmann,  A. W. Lange,  A. Behn,  J. Deng,  X. Feng,  D. Ghosh,  
 M. Goldey,  P. R. Horn,  L. D. Jacobson,  I. Kaliman,  F. Rob,  
 R. Z. Khaliullin,  T. Kus,  A. Landau,  J. Liu,  E. I. Proynov,  Y. M. Rhee,  
 R. M. Richard,  M. A. Rohrdanz,  R. P. Steele,  E. J. Sundstrom,  
 H. L. Woodcock III,  P. M. Zimmerman,  D. Zuev,  B. Albrecht,  E. Alguire,  
 B. Austin,  S. A. Baeppler,  G. J. O. Beran,  Y. A. Bernard,  E. Berquist,  
 K. Brandhorst,  K. B. Bravaya,  S. T. Brown,  D. Casanova,  C.-M. Chang,  
 Y. Chen,  S. H. Chien,  K. D. Closser,  M. P. Coons,  D. L. Crittenden,  
 S. Dasgupta,  M. Diedenhofen,  R. A. DiStasio Jr.,  H. Do,  A. D. Dutoi,  
 R. G. Edgar,  P.-T. Fang,  S. Fatehi,  Q. Feng,  L. Fusti-Molnar,  
 A. Ghysels,  A. Golubeva-Zadorozhnaya,  J. Gomes,  A. Gunina,  
 M. W. D. Hanson-Heine,  P. H. P. Harbach,  A. W. Hauser,  J. E. Herr,  
 E. G. Hohenstein,  Z. C. Holden,  K. Hui,  T.-C. Jagau,  H. Ji,  B. Kaduk,  
 K. Khistyaev,  Jaehoon Kim,  Jihan Kim,  R. A. King,  P. Klunzinger,  
 K. Koh,  D. Kosenkov,  T. Kowalczyk,  C. M. Krauter,  A. Kunitsa,  
 K. U. Lao,  A. Laurent,  K. V. Lawler,  J. Lee,  D. Lefrancois,  S. Lehtola,  
 S. V. Levchenko,  C. Y. Lin,  Y.-S. Lin,  F. Liu,  E. Livshits,  
 R. C. Lochan,  A. Luenser,  P. Manohar,  S. F. Manzer,  S.-P. Mao,  Y. Mao,  
 N. Mardirossian,  A. V. Marenich,  L. A. Martinez-Martinez,  S. A. Maurer,  
 N. J. Mayhall,  J.-M. Mewes,  A. F. Morrison,  K. Nanda,  T. S. Nguyen-Beck,  
 C. M. Oana,  R. Olivares-Amaya,  D. P. O'Neill,  J. A. Parkhill,  
 T. M. Perrine,  R. Peverati,  P. A. Pieniazek,  F. Plasser,  A. Prociuk,  
 D. R. Rehn,  E. Rosta,  N. J. Russ,  N. Sergueev,  S. M. Sharada,  
 S. Sharma,  D. W. Small,  A. Sodt,  T. Stauch,  T. Stein,  D. Stuck,  
 Y.-C. Su,  A. J. W. Thom,  T. Tsuchimochi,  L. Vogt,  O. Vydrov,  T. Wang,  
 M. A. Watson,  J. Wenzel,  A. White,  C. F. Williams,  V. Vanovschi,  
 K. Yao,  S. Yeganeh,  S. R. Yost,  Z.-Q. You,  I. Y. Zhang,  X. Zhang,  
 Y. Zhao,  B. R. Brooks,  G. K. L. Chan,  D. M. Chipman,  C. J. Cramer,  
 W. A. Goddard III,  M. S. Gordon,  W. J. Hehre,  A. Klamt,  
 H. F. Schaefer III,  M. W. Schmidt,  C. D. Sherrill,  D. G. Truhlar,  
 A. Warshel,  X. Xu,  A. Aspuru-Guzik,  R. Baer,  A. T. Bell,  N. A. Besley,  
 J.-D. Chai,  A. Dreuw,  B. D. Dunietz,  T. R. Furlani,  S. R. Gwaltney,  
 C.-P. Hsu,  Y. Jung,  J. Kong,  D. S. Lambrecht,  W. Liang,  C. Ochsenfeld,  
 V. A. Rassolov,  L. V. Slipchenko,  J. E. Subotnik,  T. Van Voorhis,  
 J. M. Herbert,  A. I. Krylov,  P. M. W. Gill,  M. Head-Gordon

 Contributors to earlier versions of Q-Chem not listed above: 
 R. D. Adamson,  J. Baker,  E. F. C. Byrd,  A. K. Chakraborty,  C.-L. Cheng,  
 H. Dachsel,  R. J. Doerksen,  G. Hawkins,  A. Heyden,  S. Hirata,  
 G. Kedziora,  F. J. Keil,  C. Kelley,  P. P. Korambath,  W. Kurlancheek,  
 A. M. Lee,  M. S. Lee,  D. Liotard,  I. Lotan,  P. E. Maslen,  N. Nair,  
 D. Neuhauser,  R. Olson,  B. Peters,  J. Ritchie,  N. E. Schultz,  
 N. Shenvi,  A. C. Simmonett,  K. S. Thanthiriwatte,  Q. Wu,  W. Zhang

 Please cite Q-Chem as follows:
 Y. Shao et al., Mol. Phys. 113, 184-215 (2015)
 DOI: 10.1080/00268976.2014.952696

 Q-Chem 4.4.2 for Intel X86 EM64T Linux

 Parts of Q-Chem use Armadillo 5.200.1 (Boston Tea Smuggler).
 http://arma.sourceforge.net/

 Q-Chem begins on Sat Jun 17 18:48:18 2017  


Host: 0

     Scratch files written to /scratch/taweetham/qchem51119//
FILE_GEOM_ORG=        593

Checking the input file for inconsistencies... 	...done.

--------------------------------------------------------------
User input:
--------------------------------------------------------------
$molecule
0 1
  O    2.3287610   -1.0415518    0.0000032
  C    1.1786960   -0.3342353    0.0000022
  C    1.1910535    1.0742324    0.0000005
  O    2.3646885    1.7407749   -0.0000004
  C   -0.0225044    1.7798048   -0.0000002
  H   -0.0234089    2.8625943   -0.0000015
  C   -1.2378750    1.0901404    0.0000010
  H   -2.1689868    1.6428275    0.0000006
  C   -1.2533886   -0.3081211    0.0000028
  C   -0.0432202   -1.0182671    0.0000033
  H   -0.0512280   -2.1014510    0.0000046
  O   -2.4334481   -0.9609242    0.0000044
  H   -2.4803053   -1.9277190    0.0000066
  H    3.1975750   -0.6159130    0.0000034
  H    2.4017586    2.7079869   -0.0000014
$end

$rem
   BASIS  =  6-311++G**
   JOB_TYPE  =  optimization
   METHOD  =  B3LYP
   SCF_MAX_CYCLES = 100
$end

--------------------------------------------------------------
 Atom   1: ( -1.5480617005, -1.8492282744, -0.0000000554)
         ->( -1.5480617005, -1.8492282744,  0.0000000000)
 Atom   2: ( -0.6849480320, -0.8109696695,  0.0000002598)
         ->( -0.6849480320, -0.8109696695,  0.0000000000)
 Atom   3: ( -1.1475407229,  0.5194219917,  0.0000000768)
         ->( -1.1475407229,  0.5194219917,  0.0000000000)
 Atom   4: ( -2.4727904240,  0.7751782182, -0.0000001778)
         ->( -2.4727904240,  0.7751782182,  0.0000000000)
 Atom   5: ( -0.2237171153,  1.5763539338,  0.0000001086)
         ->( -0.2237171153,  1.5763539338,  0.0000000000)
 Atom   6: ( -0.5694880318,  2.6024515865, -0.0000000367)
         ->( -0.5694880318,  2.6024515865,  0.0000000000)
 Atom   7: (  1.1484737596,  1.3120531911,  0.0000001034)
         ->(  1.1484737596,  1.3120531911,  0.0000000000)
 Atom   8: (  1.8536572722,  2.1337273530, -0.0000000243)
         ->(  1.8536572722,  2.1337273530,  0.0000000000)
 Atom   9: (  1.6107892038, -0.0076590215,  0.0000001736)
         ->(  1.6107892038, -0.0076590215,  0.0000000000)
 Atom  10: (  0.6916408480, -1.0678388165,  0.0000003486)
         ->(  0.6916408480, -1.0678388165,  0.0000000000)
 Atom  11: (  1.0459813152, -2.0914570653,  0.0000004964)
         ->(  1.0459813152, -2.0914570653,  0.0000000000)
 Atom  12: (  2.9377269946, -0.2483422369, -0.0000002887)
         ->(  2.9377269946, -0.2483422369,  0.0000000000)
 Atom  13: (  3.2916133842, -1.1492596614, -0.0000011875)
         ->(  3.2916133842, -1.1492596614,  0.0000000000)
 Atom  14: ( -2.5074122359, -1.7241175046, -0.0000010196)
         ->( -2.5074122359, -1.7241175046,  0.0000000000)
 Atom  15: ( -2.8175383122,  1.6796239816, -0.0000004774)
         ->( -2.8175383122,  1.6796239816,  0.0000000000)
 ----------------------------------------------------------------
             Standard Nuclear Orientation (Angstroms)
    I     Atom           X                Y                Z
 ----------------------------------------------------------------
    1      O      -1.5480617005    -1.8492282744     0.0000000000
    2      C      -0.6849480320    -0.8109696695     0.0000000000
    3      C      -1.1475407229     0.5194219917     0.0000000000
    4      O      -2.4727904240     0.7751782182     0.0000000000
    5      C      -0.2237171153     1.5763539338     0.0000000000
    6      H      -0.5694880318     2.6024515865     0.0000000000
    7      C       1.1484737596     1.3120531911     0.0000000000
    8      H       1.8536572722     2.1337273530     0.0000000000
    9      C       1.6107892038    -0.0076590215     0.0000000000
   10      C       0.6916408480    -1.0678388165     0.0000000000
   11      H       1.0459813152    -2.0914570653     0.0000000000
   12      O       2.9377269946    -0.2483422369     0.0000000000
   13      H       3.2916133842    -1.1492596614     0.0000000000
   14      H      -2.5074122359    -1.7241175046     0.0000000000
   15      H      -2.8175383122     1.6796239816     0.0000000000
 ----------------------------------------------------------------
 Molecular Point Group                 Cs    NOp =  2
 Largest Abelian Subgroup              Cs    NOp =  2
 Nuclear Repulsion Energy =   430.1322253102 hartrees
 There are       33 alpha and       33 beta electrons
 Requested basis set is 6-311++G(d,p)
 There are 84 shells and 240 basis functions

 Total QAlloc Memory Limit   2000 MB
 Mega-Array Size        61 MB
 MEM_STATIC part        62 MB
 A cutoff of  1.0D-11 yielded   3203 shell pairs
 There are     26830 function pairs (     28865 Cartesian)

 -------------------------------------------------------
 OpenMP Integral Computing Module                       
 Release: version 1.0, May 2013, Q-Chem Inc. Pittsburgh 
 -------------------------------------------------------
 Integral Job Info:
 Integral job number is                      11
 Integral operator is                         1
 short-range coefficients                     0
 long-range coefficients              100000000
 Omega coefficients                           0
 if combine SR and LR in K                    0
 Integral screening is                        0
 Integral computing path is                   2
 max size of driver memory is            800000
 size of driver memory is                593474
 size of scratch memory is              2260544
 max col of scratch BK array               1296
 max len of scratch array in speh3          155
 max len of scratch index in speh4           18
 max int batch size is                      520
 min int batch size is                       52
 fixed nKL is                                52
 max L of basis functions is                  2
 order of int derivative is                   0
 number of shells is                         84
 number of basis is                         249
 number of cartesian basis is               249
 number of contracted shell pairs          3203
 number of primitive shell pairs           8058
 maxK2 (contraction) of shell pair           36
 max number of K2 of shell pair               1
 max number of CS2 of shell pair            524
 max number of PS2 of shell pair           1350
 mem total for path MDJ                   57990
 -------------------------------------------------------
 Smallest overlap matrix eigenvalue = 1.07E-06

 Q-Chem warning in module /home/taweetham/qchem/stvman/mkSTV.C, line 257:

 Overlap eigenvalue is smaller than square root of threshold


 Scale SEOQF with 1.000000e-01/1.000000e-01/1.000000e-01

 Standard Electronic Orientation quadrupole field applied
 Nucleus-field energy     =     0.0000000140 hartrees
 Guess from superposition of atomic densities
 Warning:  Energy on first SCF cycle will be non-variational
 A restricted hybrid HF-DFT SCF calculation will be
 performed using Pulay DIIS extrapolation
 Exchange:     0.2000 Hartree-Fock + 0.0800 Slater + 0.7200 B88
 Correlation:  0.1900 VWN1RPA + 0.8100 LYP
 Using SG-1 standard quadrature grid
 SCF converges when DIIS error is below 1.0E-08
 ---------------------------------------
  Cycle       Energy         DIIS Error
 ---------------------------------------
    1    -460.0831465670      4.27E-02
    2    -457.8580470527      5.39E-03
    3    -457.7780915609      6.66E-03
    4    -458.0319874817      9.11E-04
    5    -458.0362356954      4.18E-04
    6    -458.0374421525      1.13E-04
    7    -458.0375175641      4.34E-05
    8    -458.0375294841      8.76E-06
    9    -458.0375298144      2.07E-06
   10    -458.0375298682      6.69E-07
   11    -458.0375299332      2.33E-07
   12    -458.0375299120      4.21E-08
   13    -458.0375299120      2.55E-08
   14    -458.0375299047      6.03E-09 Convergence criterion met
 ---------------------------------------
 SCF time:  CPU 94.74 s  wall 94.78 s
 SCF   energy in the final basis set = -458.0375299047
 Total energy in the final basis set = -458.0375299047

 --------------------------------------------------------------
             Orbital Energies (a.u.) and Symmetries
 --------------------------------------------------------------

 Alpha MOs, Restricted
 -- Occupied --                  
-19.161 -19.154 -19.152 -10.245 -10.238 -10.235 -10.181 -10.174
  1 A'    2 A'    3 A'    4 A'    5 A'    6 A'    7 A'    8 A'                 
-10.169  -1.081  -1.065  -1.058  -0.849  -0.754  -0.743  -0.657
  9 A'   10 A'   11 A'   12 A'   13 A'   14 A'   15 A'   16 A'                 
 -0.633  -0.589  -0.573  -0.512  -0.501  -0.448  -0.441  -0.437
 17 A'   18 A'   19 A'   20 A'   21 A'   22 A'    1 A"   23 A'                 
 -0.408  -0.404  -0.381  -0.373  -0.355  -0.346  -0.307  -0.241
 24 A'    2 A"    3 A"   25 A'   26 A'   27 A'    4 A"    5 A"                 
 -0.204
  6 A"                                                                         
 -- Virtual --                   
 -0.022  -0.014  -0.011   0.003   0.017   0.017   0.033   0.049
 28 A'    7 A"   29 A'   30 A'    8 A"   31 A'   32 A'   33 A'                 
  0.055   0.068   0.079   0.084   0.088   0.095   0.099   0.109
 34 A'    9 A"   35 A'   10 A"   36 A'   37 A'   11 A"   38 A'                 
  0.116   0.117   0.126   0.128   0.136   0.139   0.141   0.143
 39 A'   40 A'   41 A'   12 A"   13 A"   42 A'   43 A'   44 A'                 
  0.153   0.154   0.179   0.184   0.184   0.191   0.199   0.213
 45 A'   14 A"   46 A'   47 A'   15 A"   48 A'   49 A'   50 A'                 
  0.219   0.220   0.226   0.236   0.253   0.260   0.275   0.279
 16 A"   51 A'   52 A'   53 A'   54 A'   55 A'   56 A'   57 A'                 
  0.282   0.283   0.286   0.303   0.307   0.314   0.315   0.323
 17 A"   58 A'   59 A'   60 A'   61 A'   18 A"   62 A'   63 A'                 
  0.345   0.359   0.371   0.375   0.378   0.389   0.406   0.416
 64 A'   65 A'   66 A'   67 A'   68 A'   69 A'   70 A'   71 A'                 
  0.430   0.447   0.521   0.526   0.534   0.555   0.562   0.576
 72 A'   73 A'   19 A"   74 A'   75 A'   76 A'   77 A'   20 A"                 
  0.578   0.579   0.602   0.606   0.616   0.629   0.632   0.647
 78 A'   21 A"   79 A'   80 A'   22 A"   23 A"   81 A'   82 A'                 
  0.697   0.700   0.724   0.770   0.771   0.804   0.828   0.849
 24 A"   83 A'   84 A'   85 A'   86 A'   87 A'   88 A'   89 A'                 
  0.865   0.879   0.882   0.912   0.922   0.939   0.977   0.989
 90 A'   91 A'   92 A'   93 A'   94 A'   95 A'   96 A'   25 A"                 
  0.990   1.011   1.022   1.051   1.079   1.086   1.094   1.111
 26 A"   97 A'   98 A'   27 A"   28 A"   99 A'   29 A"   30 A"                 
  1.145   1.159   1.167   1.175   1.221   1.242   1.264   1.282
100 A'  101 A'   31 A"   32 A"   33 A"  102 A'  103 A'  104 A'                 
  1.311   1.391   1.434   1.443   1.455   1.504   1.517   1.544
105 A'  106 A'   34 A"   35 A"   36 A"  107 A'  108 A'  109 A'                 
  1.553   1.566   1.566   1.601   1.616   1.640   1.680   1.687
110 A'  111 A'   37 A"  112 A'   38 A"  113 A'  114 A'   39 A"                 
  1.696   1.730   1.791   1.826   1.852   1.882   1.884   1.906
115 A'  116 A'  117 A'  118 A'   40 A"  119 A'   41 A"   42 A"                 
  1.937   1.940   1.973   1.991   1.997   2.001   2.019   2.076
120 A'  121 A'  122 A'  123 A'   43 A"  124 A'  125 A'  126 A'                 
  2.108   2.137   2.143   2.177   2.290   2.307   2.339   2.411
127 A'  128 A'   44 A"  129 A'   45 A"  130 A'  131 A'  132 A'                 
  2.476   2.535   2.571   2.591   2.609   2.633   2.667   2.684
133 A'  134 A'  135 A'   46 A"  136 A'  137 A'  138 A'   47 A"                 
  2.713   2.725   2.749   2.755   2.768   2.819   2.844   2.857
139 A'  140 A'   48 A"  141 A'  142 A'   49 A"  143 A'   50 A"                 
  3.024   3.038   3.044   3.047   3.069   3.079   3.141   3.151
 51 A"   52 A"  144 A'   53 A"   54 A"  145 A'  146 A'  147 A'                 
  3.198   3.229   3.249   3.272   3.297   3.354   3.391   3.415
 55 A"   56 A"   57 A"  148 A'  149 A'  150 A'  151 A'  152 A'                 
  3.517   3.606   3.681   3.706   3.922   3.945   3.967   4.038
153 A'  154 A'  155 A'  156 A'  157 A'  158 A'  159 A'  160 A'                 
  4.122   4.159   4.191   4.199   4.840   4.957   5.000   5.034
161 A'  162 A'  163 A'  164 A'  165 A'   58 A"   59 A"   60 A"                 
  5.312   5.349   5.383   5.741   5.851   5.899  23.558  23.886
166 A'  167 A'  168 A'  169 A'  170 A'  171 A'  172 A'  173 A'                 
 23.926  24.018  24.070  24.159  49.900  49.950  49.983
174 A'  175 A'  176 A'  177 A'  178 A'  179 A'  180 A'                         

 Beta MOs, Restricted
 -- Occupied --                  
-19.161 -19.154 -19.152 -10.245 -10.238 -10.235 -10.181 -10.174
  1 A'    2 A'    3 A'    4 A'    5 A'    6 A'    7 A'    8 A'                 
-10.169  -1.081  -1.065  -1.058  -0.849  -0.754  -0.743  -0.657
  9 A'   10 A'   11 A'   12 A'   13 A'   14 A'   15 A'   16 A'                 
 -0.633  -0.589  -0.573  -0.512  -0.501  -0.448  -0.441  -0.437
 17 A'   18 A'   19 A'   20 A'   21 A'   22 A'    1 A"   23 A'                 
 -0.408  -0.404  -0.381  -0.373  -0.355  -0.346  -0.307  -0.241
 24 A'    2 A"    3 A"   25 A'   26 A'   27 A'    4 A"    5 A"                 
 -0.204
  6 A"                                                                         
 -- Virtual --                   
 -0.022  -0.014  -0.011   0.003   0.017   0.017   0.033   0.049
 28 A'    7 A"   29 A'   30 A'    8 A"   31 A'   32 A'   33 A'                 
  0.055   0.068   0.079   0.084   0.088   0.095   0.099   0.109
 34 A'    9 A"   35 A'   10 A"   36 A'   37 A'   11 A"   38 A'                 
  0.116   0.117   0.126   0.128   0.136   0.139   0.141   0.143
 39 A'   40 A'   41 A'   12 A"   13 A"   42 A'   43 A'   44 A'                 
  0.153   0.154   0.179   0.184   0.184   0.191   0.199   0.213
 45 A'   14 A"   46 A'   47 A'   15 A"   48 A'   49 A'   50 A'                 
  0.219   0.220   0.226   0.236   0.253   0.260   0.275   0.279
 16 A"   51 A'   52 A'   53 A'   54 A'   55 A'   56 A'   57 A'                 
  0.282   0.283   0.286   0.303   0.307   0.314   0.315   0.323
 17 A"   58 A'   59 A'   60 A'   61 A'   18 A"   62 A'   63 A'                 
  0.345   0.359   0.371   0.375   0.378   0.389   0.406   0.416
 64 A'   65 A'   66 A'   67 A'   68 A'   69 A'   70 A'   71 A'                 
  0.430   0.447   0.521   0.526   0.534   0.555   0.562   0.576
 72 A'   73 A'   19 A"   74 A'   75 A'   76 A'   77 A'   20 A"                 
  0.578   0.579   0.602   0.606   0.616   0.629   0.632   0.647
 78 A'   21 A"   79 A'   80 A'   22 A"   23 A"   81 A'   82 A'                 
  0.697   0.700   0.724   0.770   0.771   0.804   0.828   0.849
 24 A"   83 A'   84 A'   85 A'   86 A'   87 A'   88 A'   89 A'                 
  0.865   0.879   0.882   0.912   0.922   0.939   0.977   0.989
 90 A'   91 A'   92 A'   93 A'   94 A'   95 A'   96 A'   25 A"                 
  0.990   1.011   1.022   1.051   1.079   1.086   1.094   1.111
 26 A"   97 A'   98 A'   27 A"   28 A"   99 A'   29 A"   30 A"                 
  1.145   1.159   1.167   1.175   1.221   1.242   1.264   1.282
100 A'  101 A'   31 A"   32 A"   33 A"  102 A'  103 A'  104 A'                 
  1.311   1.391   1.434   1.443   1.455   1.504   1.517   1.544
105 A'  106 A'   34 A"   35 A"   36 A"  107 A'  108 A'  109 A'                 
  1.553   1.566   1.566   1.601   1.616   1.640   1.680   1.687
110 A'  111 A'   37 A"  112 A'   38 A"  113 A'  114 A'   39 A"                 
  1.696   1.730   1.791   1.826   1.852   1.882   1.884   1.906
115 A'  116 A'  117 A'  118 A'   40 A"  119 A'   41 A"   42 A"                 
  1.937   1.940   1.973   1.991   1.997   2.001   2.019   2.076
120 A'  121 A'  122 A'  123 A'   43 A"  124 A'  125 A'  126 A'                 
  2.108   2.137   2.143   2.177   2.290   2.307   2.339   2.411
127 A'  128 A'   44 A"  129 A'   45 A"  130 A'  131 A'  132 A'                 
  2.476   2.535   2.571   2.591   2.609   2.633   2.667   2.684
133 A'  134 A'  135 A'   46 A"  136 A'  137 A'  138 A'   47 A"                 
  2.713   2.725   2.749   2.755   2.768   2.819   2.844   2.857
139 A'  140 A'   48 A"  141 A'  142 A'   49 A"  143 A'   50 A"                 
  3.024   3.038   3.044   3.047   3.069   3.079   3.141   3.151
 51 A"   52 A"  144 A'   53 A"   54 A"  145 A'  146 A'  147 A'                 
  3.198   3.229   3.249   3.272   3.297   3.354   3.391   3.415
 55 A"   56 A"   57 A"  148 A'  149 A'  150 A'  151 A'  152 A'                 
  3.517   3.606   3.681   3.706   3.922   3.945   3.967   4.038
153 A'  154 A'  155 A'  156 A'  157 A'  158 A'  159 A'  160 A'                 
  4.122   4.159   4.191   4.199   4.840   4.957   5.000   5.034
161 A'  162 A'  163 A'  164 A'  165 A'   58 A"   59 A"   60 A"                 
  5.312   5.349   5.383   5.741   5.851   5.899  23.558  23.886
166 A'  167 A'  168 A'  169 A'  170 A'  171 A'  172 A'  173 A'                 
 23.926  24.018  24.070  24.159  49.900  49.950  49.983
174 A'  175 A'  176 A'  177 A'  178 A'  179 A'  180 A'                         
 --------------------------------------------------------------

          Ground-State Mulliken Net Atomic Charges

     Atom                 Charge (a.u.)
  ----------------------------------------
      1 O                    -0.290233
      2 C                    -0.608307
      3 C                     0.002065
      4 O                    -0.335436
      5 C                    -0.005805
      6 H                     0.138070
      7 C                     0.093114
      8 H                     0.192646
      9 C                    -0.488444
     10 C                     0.544089
     11 H                     0.175567
     12 O                    -0.274082
     13 H                     0.275489
     14 H                     0.297898
     15 H                     0.283370
  ----------------------------------------
  Sum of atomic charges =    -0.000000

 -----------------------------------------------------------------
                    Cartesian Multipole Moments
 -----------------------------------------------------------------
    Charge (ESU x 10^10)
                -0.0000
    Dipole Moment (Debye)
         X      -1.2431      Y       0.6634      Z       0.0000
       Tot       1.4090
    Quadrupole Moments (Debye-Ang)
        XX     -44.5123     XY      -9.1358     YY     -44.9318
        XZ      -0.0000     YZ      -0.0000     ZZ     -56.1775
    Octopole Moments (Debye-Ang^2)
       XXX     -25.5643    XXY     -16.3564    XYY      -3.7711
       YYY      12.6329    XXZ       0.0000    XYZ       0.0000
       YYZ      -0.0000    XZZ      -3.0888    YZZ      -3.3049
       ZZZ       0.0000
    Hexadecapole Moments (Debye-Ang^3)
      XXXX    -828.3203   XXXY     -78.4395   XXYY    -143.0492
      XYYY     -46.2011   YYYY    -452.9945   XXXZ      -0.0000
      XXYZ      -0.0000   XYYZ      -0.0000   YYYZ      -0.0000
      XXZZ    -173.4348   XYZZ      -2.1926   YYZZ     -98.1204
      XZZZ      -0.0000   YZZZ      -0.0000   ZZZZ     -61.0835
 -----------------------------------------------------------------
 Calculating analytic gradient of the SCF energy
 Gradient of SCF Energy
            1           2           3           4           5           6
    1  -0.0008976   0.0127937  -0.0262463   0.0392861  -0.0075583   0.0015302
    2   0.0311594  -0.0178433  -0.0295537   0.0202954   0.0189532  -0.0008023
    3   0.0000000  -0.0000000   0.0000000  -0.0000000   0.0000000   0.0000000
            7           8           9          10          11          12
    1  -0.0034765  -0.0016597   0.0212495   0.0051416   0.0021838  -0.0321576
    2  -0.0022423   0.0011833   0.0173417  -0.0070551   0.0013950  -0.0148501
    3   0.0000000   0.0000000  -0.0000000   0.0000000  -0.0000000  -0.0000000
           13          14          15
    1   0.0195094  -0.0102988  -0.0193994
    2  -0.0026496  -0.0193280   0.0039964
    3   0.0000000  -0.0000000   0.0000000
 Max gradient component =       3.929E-02
 RMS gradient           =       1.395E-02
 Gradient time:  CPU 30.41 s  wall 30.42 s
 Geometry Optimization Parameters
   NAtoms,    NIC,     NZ,  NCons,   NDum,   NFix, NCnnct, MaxDiis
       15      96       0       0       0       0       0       0


** GEOMETRY OPTIMIZATION IN DELOCALIZED INTERNAL COORDINATES **
   Searching for a Minimum

   Optimization Cycle:   1

                       Coordinates (Angstroms)
     ATOM                X               Y               Z
      1  O        -1.5480617005   -1.8492282744    0.0000000000
      2  C        -0.6849480320   -0.8109696695    0.0000000000
      3  C        -1.1475407229    0.5194219917    0.0000000000
      4  O        -2.4727904240    0.7751782182    0.0000000000
      5  C        -0.2237171153    1.5763539338    0.0000000000
      6  H        -0.5694880318    2.6024515865    0.0000000000
      7  C         1.1484737596    1.3120531911    0.0000000000
      8  H         1.8536572722    2.1337273530    0.0000000000
      9  C         1.6107892038   -0.0076590215    0.0000000000
     10  C         0.6916408480   -1.0678388165    0.0000000000
     11  H         1.0459813152   -2.0914570653    0.0000000000
     12  O         2.9377269946   -0.2483422369    0.0000000000
     13  H         3.2916133842   -1.1492596614    0.0000000000
     14  H        -2.5074122359   -1.7241175046    0.0000000000
     15  H        -2.8175383122    1.6796239816    0.0000000000
   Point Group: cs    Number of degrees of freedom:    27


   Energy is   -458.037529905


 Attempting to Generate Delocalized Internal Coordinates

 27 Hessian modes will be used to form the next step
  Hessian Eigenvalues:
     0.160000    0.160000    0.160000    0.160000    0.160000    0.160000
     0.223716    0.234898    0.246055    0.250000    0.250000    0.250000
     0.356088    0.356593    0.356594    0.413307    0.414836    0.447937
     0.450540    0.456420    0.458931    0.538022    0.538038    0.538964
     0.549862    0.550846    0.553227

 Minimum Search - Taking Simple RFO Step
 Searching for Lamda that Minimizes Along All modes
 Value Taken    Lamda =  -0.02366445
 Calculated Step too Large.  Step scaled by  0.879783
 Step Taken.  Stepsize is  0.300000

                             Maximum     Tolerance    Cnvgd?
         Gradient           0.028370      0.000300      NO
         Displacement       0.136291      0.001200      NO
         Energy change     *********      0.000001      NO


 New Cartesian Coordinates Obtained by Inverse Iteration

 Displacement from previous Coordinates is:  0.459104
 ----------------------------------------------------------------
             Standard Nuclear Orientation (Angstroms)
    I     Atom           X                Y                Z
 ----------------------------------------------------------------
    1      O      -1.5375733740    -1.8520538938     0.0000000000
    2      C      -0.6806979307    -0.8066001790     0.0000000000
    3      C      -1.1421687247     0.5131525634     0.0000000000
    4      O      -2.4929065525     0.6863750586     0.0000000000
    5      C      -0.2188396048     1.5609578709     0.0000000000
    6      H      -0.5739300190     2.5854873919     0.0000000000
    7      C       1.1525617927     1.3102254428     0.0000000000
    8      H       1.8643266584     2.1265028485     0.0000000000
    9      C       1.6057398294    -0.0060016049     0.0000000000
   10      C       0.6877224311    -1.0622991896     0.0000000000
   11      H       1.0289199920    -2.0911518774     0.0000000000
   12      O       2.9459390076    -0.2131490836     0.0000000000
   13      H       3.1832842177    -1.1433106179     0.0000000000
   14      H      -2.4551167705    -1.5660493796     0.0000000000
   15      H      -2.7588747498     1.6078526555     0.0000000000
 ----------------------------------------------------------------
 Molecular Point Group                 Cs    NOp =  2
 Largest Abelian Subgroup              Cs    NOp =  2
 Nuclear Repulsion Energy =   432.0159323579 hartrees
 There are       33 alpha and       33 beta electrons
 Applying Cartesian multipole field
    Component          Value
    ---------          -----
     (2,0,0)        1.00000E-11
     (0,2,0)        2.00000E-11
     (0,0,2)       -3.00000E-11
 Nucleus-field energy     =     0.0000000138 hartrees
 Requested basis set is 6-311++G(d,p)
 There are 84 shells and 240 basis functions
 A cutoff of  1.0D-11 yielded   3205 shell pairs
 There are     26816 function pairs (     28853 Cartesian)
 Smallest overlap matrix eigenvalue = 1.04E-06

 Q-Chem warning in module /home/taweetham/qchem/stvman/mkSTV.C, line 257:

 Overlap eigenvalue is smaller than square root of threshold

 Guess MOs from SCF MO coefficient file
 Reading MOs from coefficient file
 Reading MOs from coefficient file
 A restricted hybrid HF-DFT SCF calculation will be
 performed using Pulay DIIS extrapolation
 Exchange:     0.2000 Hartree-Fock + 0.0800 Slater + 0.7200 B88
 Correlation:  0.1900 VWN1RPA + 0.8100 LYP
 Using SG-1 standard quadrature grid
 SCF converges when DIIS error is below 1.0E-08
 Geometry optimization detected.  Setting ReadMinima to 0
 Setting SaveMinima to 0
 Inaccurate integrated density:
   Number of electrons =    66
   Numerical integral  =    66.076944267600
   Relative error      =     0.1165822236 %
 ---------------------------------------
  Cycle       Energy         DIIS Error
 ---------------------------------------
    1    -458.0719251223      1.37E-03
    2    -458.0505328077      2.40E-04
    3    -458.0503441680      3.15E-04
    4    -458.0508911237      5.72E-05
    5    -458.0509064644      3.21E-05
    6    -458.0509140399      7.71E-06
    7    -458.0509144196      2.25E-06
    8    -458.0509146037      6.68E-07
    9    -458.0509146940      2.09E-07
   10    -458.0509146536      5.42E-08
   11    -458.0509146537      2.00E-08
   12    -458.0509146541      3.41E-09 Convergence criterion met
 ---------------------------------------
 SCF time:  CPU 78.49 s  wall 78.53 s
 SCF   energy in the final basis set = -458.0509146541
 Total energy in the final basis set = -458.0509146541

 --------------------------------------------------------------
             Orbital Energies (a.u.) and Symmetries
 --------------------------------------------------------------

 Alpha MOs, Restricted
 -- Occupied --                  
-19.169 -19.158 -19.156 -10.241 -10.238 -10.236 -10.185 -10.176
  1 A'    2 A'    3 A'    4 A'    5 A'    6 A'    7 A'    8 A'                 
-10.171  -1.091  -1.071  -1.064  -0.856  -0.757  -0.745  -0.659
  9 A'   10 A'   11 A'   12 A'   13 A'   14 A'   15 A'   16 A'                 
 -0.628  -0.586  -0.570  -0.512  -0.501  -0.453  -0.446  -0.442
 17 A'   18 A'   19 A'   20 A'   21 A'   22 A'    1 A"   23 A'                 
 -0.416  -0.407  -0.389  -0.383  -0.370  -0.357  -0.313  -0.245
 24 A'    2 A"   25 A'    3 A"   26 A'   27 A'    4 A"    5 A"                 
 -0.209
  6 A"                                                                         
 -- Virtual --                   
 -0.021  -0.016  -0.009   0.005   0.014   0.019   0.033   0.050
 28 A'    7 A"   29 A'   30 A'    8 A"   31 A'   32 A'   33 A'                 
  0.054   0.066   0.079   0.082   0.087   0.093   0.098   0.110
 34 A'    9 A"   35 A'   10 A"   36 A'   37 A'   11 A"   38 A'                 
  0.116   0.120   0.127   0.128   0.134   0.138   0.141   0.146
 39 A'   40 A'   12 A"   41 A'   13 A"   42 A'   43 A'   44 A'                 
  0.152   0.155   0.181   0.183   0.185   0.192   0.205   0.211
 14 A"   45 A'   46 A'   47 A'   15 A"   48 A'   49 A'   50 A'                 
  0.218   0.218   0.225   0.236   0.250   0.264   0.270   0.275
 51 A'   16 A"   52 A'   53 A'   54 A'   55 A'   56 A'   57 A'                 
  0.280   0.281   0.292   0.299   0.304   0.315   0.316   0.323
 58 A'   17 A"   59 A'   60 A'   61 A'   62 A'   18 A"   63 A'                 
  0.344   0.367   0.369   0.376   0.378   0.382   0.404   0.412
 64 A'   65 A'   66 A'   67 A'   68 A'   69 A'   70 A'   71 A'                 
  0.432   0.450   0.518   0.519   0.551   0.555   0.567   0.572
 72 A'   73 A'   19 A"   74 A'   75 A'   76 A'   77 A'   20 A"                 
  0.575   0.576   0.590   0.607   0.613   0.619   0.626   0.641
 78 A'   21 A"   79 A'   80 A'   22 A"   81 A'   23 A"   82 A'                 
  0.687   0.694   0.725   0.761   0.764   0.797   0.822   0.843
 83 A'   24 A"   84 A'   85 A'   86 A'   87 A'   88 A'   89 A'                 
  0.868   0.881   0.885   0.904   0.919   0.930   0.967   0.985
 90 A'   91 A'   92 A'   93 A'   94 A'   95 A'   96 A'   25 A"                 
  0.987   1.013   1.024   1.049   1.076   1.089   1.093   1.107
 26 A"   97 A'   98 A'   27 A"   28 A"   99 A'   29 A"   30 A"                 
  1.154   1.177   1.179   1.185   1.221   1.234   1.241   1.264
100 A'   31 A"  101 A'   32 A"  102 A'   33 A"  103 A'  104 A'                 
  1.270   1.391   1.396   1.418   1.428   1.502   1.518   1.545
105 A'  106 A'   34 A"   35 A"   36 A"  107 A'  108 A'  109 A'                 
  1.556   1.564   1.584   1.611   1.621   1.638   1.684   1.688
110 A'   37 A"  111 A'   38 A"  112 A'  113 A'   39 A"  114 A'                 
  1.700   1.737   1.796   1.809   1.845   1.859   1.893   1.910
115 A'  116 A'  117 A'  118 A'   40 A"  119 A'   41 A"   42 A"                 
  1.918   1.945   1.971   1.993   1.997   2.017   2.051   2.087
120 A'  121 A'  122 A'   43 A"  123 A'  124 A'  125 A'  126 A'                 
  2.107   2.130   2.140   2.176   2.280   2.303   2.336   2.412
127 A'  128 A'   44 A"  129 A'  130 A'   45 A"  131 A'  132 A'                 
  2.468   2.552   2.564   2.590   2.596   2.652   2.680   2.684
133 A'  134 A'  135 A'   46 A"  136 A'  137 A'  138 A'   47 A"                 
  2.712   2.728   2.750   2.755   2.769   2.822   2.848   2.863
139 A'  140 A'   48 A"  141 A'  142 A'   49 A"  143 A'   50 A"                 
  3.025   3.056   3.070   3.077   3.079   3.085   3.142   3.154
144 A'   51 A"   52 A"   53 A"  145 A'   54 A"  146 A'  147 A'                 
  3.169   3.199   3.220   3.309   3.368   3.387   3.428   3.479
 55 A"   56 A"   57 A"  148 A'  149 A'  150 A'  151 A'  152 A'                 
  3.530   3.598   3.664   3.716   3.916   3.934   3.944   4.031
153 A'  154 A'  155 A'  156 A'  157 A'  158 A'  159 A'  160 A'                 
  4.110   4.160   4.176   4.187   4.845   4.951   4.997   5.031
161 A'  162 A'  163 A'  164 A'  165 A'   58 A"   59 A"   60 A"                 
  5.389   5.412   5.457   5.712   5.811   5.847  23.553  23.894
166 A'  167 A'  168 A'  169 A'  170 A'  171 A'  172 A'  173 A'                 
 23.939  24.037  24.086  24.176  49.894  49.946  49.978
174 A'  175 A'  176 A'  177 A'  178 A'  179 A'  180 A'                         

 Beta MOs, Restricted
 -- Occupied --                  
-19.169 -19.158 -19.156 -10.241 -10.238 -10.236 -10.185 -10.176
  1 A'    2 A'    3 A'    4 A'    5 A'    6 A'    7 A'    8 A'                 
-10.171  -1.091  -1.071  -1.064  -0.856  -0.757  -0.745  -0.659
  9 A'   10 A'   11 A'   12 A'   13 A'   14 A'   15 A'   16 A'                 
 -0.628  -0.586  -0.570  -0.512  -0.501  -0.453  -0.446  -0.442
 17 A'   18 A'   19 A'   20 A'   21 A'   22 A'    1 A"   23 A'                 
 -0.416  -0.407  -0.389  -0.383  -0.370  -0.357  -0.313  -0.245
 24 A'    2 A"   25 A'    3 A"   26 A'   27 A'    4 A"    5 A"                 
 -0.209
  6 A"                                                                         
 -- Virtual --                   
 -0.021  -0.016  -0.009   0.005   0.014   0.019   0.033   0.050
 28 A'    7 A"   29 A'   30 A'    8 A"   31 A'   32 A'   33 A'                 
  0.054   0.066   0.079   0.082   0.087   0.093   0.098   0.110
 34 A'    9 A"   35 A'   10 A"   36 A'   37 A'   11 A"   38 A'                 
  0.116   0.120   0.127   0.128   0.134   0.138   0.141   0.146
 39 A'   40 A'   12 A"   41 A'   13 A"   42 A'   43 A'   44 A'                 
  0.152   0.155   0.181   0.183   0.185   0.192   0.205   0.211
 14 A"   45 A'   46 A'   47 A'   15 A"   48 A'   49 A'   50 A'                 
  0.218   0.218   0.225   0.236   0.250   0.264   0.270   0.275
 51 A'   16 A"   52 A'   53 A'   54 A'   55 A'   56 A'   57 A'                 
  0.280   0.281   0.292   0.299   0.304   0.315   0.316   0.323
 58 A'   17 A"   59 A'   60 A'   61 A'   62 A'   18 A"   63 A'                 
  0.344   0.367   0.369   0.376   0.378   0.382   0.404   0.412
 64 A'   65 A'   66 A'   67 A'   68 A'   69 A'   70 A'   71 A'                 
  0.432   0.450   0.518   0.519   0.551   0.555   0.567   0.572
 72 A'   73 A'   19 A"   74 A'   75 A'   76 A'   77 A'   20 A"                 
  0.575   0.576   0.590   0.607   0.613   0.619   0.626   0.641
 78 A'   21 A"   79 A'   80 A'   22 A"   81 A'   23 A"   82 A'                 
  0.687   0.694   0.725   0.761   0.764   0.797   0.822   0.843
 83 A'   24 A"   84 A'   85 A'   86 A'   87 A'   88 A'   89 A'                 
  0.868   0.881   0.885   0.904   0.919   0.930   0.967   0.985
 90 A'   91 A'   92 A'   93 A'   94 A'   95 A'   96 A'   25 A"                 
  0.987   1.013   1.024   1.049   1.076   1.089   1.093   1.107
 26 A"   97 A'   98 A'   27 A"   28 A"   99 A'   29 A"   30 A"                 
  1.154   1.177   1.179   1.185   1.221   1.234   1.241   1.264
100 A'   31 A"  101 A'   32 A"  102 A'   33 A"  103 A'  104 A'                 
  1.270   1.391   1.396   1.418   1.428   1.502   1.518   1.545
105 A'  106 A'   34 A"   35 A"   36 A"  107 A'  108 A'  109 A'                 
  1.556   1.564   1.584   1.611   1.621   1.638   1.684   1.688
110 A'   37 A"  111 A'   38 A"  112 A'  113 A'   39 A"  114 A'                 
  1.700   1.737   1.796   1.809   1.845   1.859   1.893   1.910
115 A'  116 A'  117 A'  118 A'   40 A"  119 A'   41 A"   42 A"                 
  1.918   1.945   1.971   1.993   1.997   2.017   2.051   2.087
120 A'  121 A'  122 A'   43 A"  123 A'  124 A'  125 A'  126 A'                 
  2.107   2.130   2.140   2.176   2.280   2.303   2.336   2.412
127 A'  128 A'   44 A"  129 A'  130 A'   45 A"  131 A'  132 A'                 
  2.468   2.552   2.564   2.590   2.596   2.652   2.680   2.684
133 A'  134 A'  135 A'   46 A"  136 A'  137 A'  138 A'   47 A"                 
  2.712   2.728   2.750   2.755   2.769   2.822   2.848   2.863
139 A'  140 A'   48 A"  141 A'  142 A'   49 A"  143 A'   50 A"                 
  3.025   3.056   3.070   3.077   3.079   3.085   3.142   3.154
144 A'   51 A"   52 A"   53 A"  145 A'   54 A"  146 A'  147 A'                 
  3.169   3.199   3.220   3.309   3.368   3.387   3.428   3.479
 55 A"   56 A"   57 A"  148 A'  149 A'  150 A'  151 A'  152 A'                 
  3.530   3.598   3.664   3.716   3.916   3.934   3.944   4.031
153 A'  154 A'  155 A'  156 A'  157 A'  158 A'  159 A'  160 A'                 
  4.110   4.160   4.176   4.187   4.845   4.951   4.997   5.031
161 A'  162 A'  163 A'  164 A'  165 A'   58 A"   59 A"   60 A"                 
  5.389   5.412   5.457   5.712   5.811   5.847  23.553  23.894
166 A'  167 A'  168 A'  169 A'  170 A'  171 A'  172 A'  173 A'                 
 23.939  24.037  24.086  24.176  49.894  49.946  49.978
174 A'  175 A'  176 A'  177 A'  178 A'  179 A'  180 A'                         
 --------------------------------------------------------------

          Ground-State Mulliken Net Atomic Charges

     Atom                 Charge (a.u.)
  ----------------------------------------
      1 O                    -0.251501
      2 C                    -0.685548
      3 C                    -0.001173
      4 O                    -0.315711
      5 C                     0.019340
      6 H                     0.137313
      7 C                     0.077345
      8 H                     0.194088
      9 C                    -0.556804
     10 C                     0.625293
     11 H                     0.173314
     12 O                    -0.242720
     13 H                     0.263678
     14 H                     0.287302
     15 H                     0.275783
  ----------------------------------------
  Sum of atomic charges =     0.000000

 -----------------------------------------------------------------
                    Cartesian Multipole Moments
 -----------------------------------------------------------------
    Charge (ESU x 10^10)
                -0.0000
    Dipole Moment (Debye)
         X      -1.1510      Y       0.9336      Z       0.0000
       Tot       1.4820
    Quadrupole Moments (Debye-Ang)
        XX     -47.0417     XY      -9.4186     YY     -45.7613
        XZ      -0.0000     YZ      -0.0000     ZZ     -56.0269
    Octopole Moments (Debye-Ang^2)
       XXX     -26.7736    XXY     -12.0995    XYY      -0.2771
       YYY      14.2834    XXZ       0.0000    XYZ       0.0000
       YYZ       0.0000    XZZ      -3.1115    YZZ      -2.9525
       ZZZ       0.0000
    Hexadecapole Moments (Debye-Ang^3)
      XXXX    -873.6628   XXXY     -77.2375   XXYY    -155.4812
      XYYY     -53.0953   YYYY    -448.1023   XXXZ      -0.0000
      XXYZ      -0.0000   XYYZ      -0.0000   YYYZ      -0.0000
      XXZZ    -172.8884   XYZZ      -3.9673   YYZZ     -96.0262
      XZZZ      -0.0000   YZZZ      -0.0000   ZZZZ     -60.6090
 -----------------------------------------------------------------
 Calculating analytic gradient of the SCF energy
 Gradient of SCF Energy
            1           2           3           4           5           6
    1   0.0008190  -0.0017763  -0.0166563   0.0167125   0.0018174   0.0007052
    2   0.0135994  -0.0056581  -0.0104610   0.0072634   0.0054161  -0.0009834
    3  -0.0000000   0.0000000  -0.0000000  -0.0000000   0.0000000  -0.0000000
            7           8           9          10          11          12
    1   0.0007191  -0.0001490   0.0123359  -0.0029396   0.0008305  -0.0143392
    2  -0.0017878   0.0007303   0.0051540  -0.0025398   0.0009845  -0.0049700
    3  -0.0000000   0.0000000  -0.0000000   0.0000000   0.0000000   0.0000000
           13          14          15
    1   0.0041404   0.0012642  -0.0034838
    2   0.0025610  -0.0066847  -0.0026238
    3   0.0000000  -0.0000000   0.0000000
 Max gradient component =       1.671E-02
 RMS gradient           =       5.760E-03
 Gradient time:  CPU 30.84 s  wall 30.84 s
 Geometry Optimization Parameters
   NAtoms,    NIC,     NZ,  NCons,   NDum,   NFix, NCnnct, MaxDiis
       15      96       0       0       0       0       0       0

 Cartesian Hessian Update
 Hessian Updated using BFGS Update


** GEOMETRY OPTIMIZATION IN DELOCALIZED INTERNAL COORDINATES **
   Searching for a Minimum

   Optimization Cycle:   2

                       Coordinates (Angstroms)
     ATOM                X               Y               Z
      1  O        -1.5375733740   -1.8520538938    0.0000000000
      2  C        -0.6806979307   -0.8066001790    0.0000000000
      3  C        -1.1421687247    0.5131525634    0.0000000000
      4  O        -2.4929065525    0.6863750586    0.0000000000
      5  C        -0.2188396048    1.5609578709    0.0000000000
      6  H        -0.5739300190    2.5854873919    0.0000000000
      7  C         1.1525617927    1.3102254428    0.0000000000
      8  H         1.8643266584    2.1265028485    0.0000000000
      9  C         1.6057398294   -0.0060016049    0.0000000000
     10  C         0.6877224311   -1.0622991896    0.0000000000
     11  H         1.0289199920   -2.0911518774    0.0000000000
     12  O         2.9459390076   -0.2131490836    0.0000000000
     13  H         3.1832842177   -1.1433106179    0.0000000000
     14  H        -2.4551167705   -1.5660493796    0.0000000000
     15  H        -2.7588747498    1.6078526555    0.0000000000
   Point Group: cs    Number of degrees of freedom:    27


   Energy is   -458.050914654

 Hessian Updated using BFGS Update

 22 Hessian modes will be used to form the next step
  Hessian Eigenvalues:
     0.145479    0.160861    0.225695    0.234679    0.245696    0.246195
     0.256793    0.356087    0.356558    0.356636    0.412918    0.415442
     0.447668    0.449491    0.458796    0.460418    0.533448    0.538029
     0.539005    0.549257    0.552390    0.568641

 Minimum Search - Taking Simple RFO Step
 Searching for Lamda that Minimizes Along All modes
 Value Taken    Lamda =  -0.00295662
 Step Taken.  Stepsize is  0.130247

                             Maximum     Tolerance    Cnvgd?
         Gradient           0.011382      0.000300      NO
         Displacement       0.061556      0.001200      NO
         Energy change     -0.013385      0.000001      NO


 New Cartesian Coordinates Obtained by Inverse Iteration

 Displacement from previous Coordinates is:  0.204089
 ----------------------------------------------------------------
             Standard Nuclear Orientation (Angstroms)
    I     Atom           X                Y                Z
 ----------------------------------------------------------------
    1      O      -1.5427994657    -1.8524686895     0.0000000000
    2      C      -0.6704176812    -0.8087735758     0.0000000000
    3      C      -1.1353607103     0.5111712032     0.0000000000
    4      O      -2.5059254295     0.6514992428     0.0000000000
    5      C      -0.2236795368     1.5579816446     0.0000000000
    6      H      -0.5860057082     2.5823716274     0.0000000000
    7      C       1.1478724183     1.3095199712     0.0000000000
    8      H       1.8605714569     2.1237921453     0.0000000000
    9      C       1.6066156446    -0.0071984602     0.0000000000
   10      C       0.6972889222    -1.0656963461     0.0000000000
   11      H       1.0324391695    -2.0979178778     0.0000000000
   12      O       2.9606632030    -0.2050189263     0.0000000000
   13      H       3.1480809853    -1.1485286549     0.0000000000
   14      H      -2.4345904805    -1.4829425012     0.0000000000
   15      H      -2.7463665846     1.5821472031     0.0000000000
 ----------------------------------------------------------------
 Molecular Point Group                 Cs    NOp =  2
 Largest Abelian Subgroup              Cs    NOp =  2
 Nuclear Repulsion Energy =   431.7557122256 hartrees
 There are       33 alpha and       33 beta electrons
 Applying Cartesian multipole field
    Component          Value
    ---------          -----
     (2,0,0)        1.00000E-11
     (0,2,0)        2.00000E-11
     (0,0,2)       -3.00000E-11
 Nucleus-field energy     =     0.0000000137 hartrees
 Requested basis set is 6-311++G(d,p)
 There are 84 shells and 240 basis functions
 A cutoff of  1.0D-11 yielded   3207 shell pairs
 There are     26840 function pairs (     28877 Cartesian)
 Smallest overlap matrix eigenvalue = 1.05E-06

 Q-Chem warning in module /home/taweetham/qchem/stvman/mkSTV.C, line 257:

 Overlap eigenvalue is smaller than square root of threshold

 Guess MOs from SCF MO coefficient file
 Reading MOs from coefficient file
 Reading MOs from coefficient file
 A restricted hybrid HF-DFT SCF calculation will be
 performed using Pulay DIIS extrapolation
 Exchange:     0.2000 Hartree-Fock + 0.0800 Slater + 0.7200 B88
 Correlation:  0.1900 VWN1RPA + 0.8100 LYP
 Using SG-1 standard quadrature grid
 SCF converges when DIIS error is below 1.0E-08
 Geometry optimization detected.  Setting ReadMinima to 0
 Setting SaveMinima to 0
 ---------------------------------------
  Cycle       Energy         DIIS Error
 ---------------------------------------
    1    -458.0330116200      7.95E-04
    2    -458.0521485881      1.63E-04
    3    -458.0520349118      2.05E-04
    4    -458.0523127331      4.53E-05
    5    -458.0523237281      1.88E-05
    6    -458.0523260825      3.56E-06
    7    -458.0523262654      2.00E-06
    8    -458.0523262995      4.29E-07
    9    -458.0523263536      1.11E-07
   10    -458.0523263217      4.20E-08
   11    -458.0523263149      1.51E-08
   12    -458.0523263197      1.71E-09 Convergence criterion met
 ---------------------------------------
 SCF time:  CPU 77.50 s  wall 77.59 s
 SCF   energy in the final basis set = -458.0523263197
 Total energy in the final basis set = -458.0523263197

 --------------------------------------------------------------
             Orbital Energies (a.u.) and Symmetries
 --------------------------------------------------------------

 Alpha MOs, Restricted
 -- Occupied --                  
-19.173 -19.159 -19.158 -10.243 -10.240 -10.237 -10.188 -10.179
  1 A'    2 A'    3 A'    4 A'    5 A'    6 A'    7 A'    8 A'                 
-10.174  -1.091  -1.070  -1.063  -0.859  -0.759  -0.745  -0.658
  9 A'   10 A'   11 A'   12 A'   13 A'   14 A'   15 A'   16 A'                 
 -0.625  -0.583  -0.566  -0.511  -0.500  -0.457  -0.446  -0.446
 17 A'   18 A'   19 A'   20 A'   21 A'   22 A'   23 A'    1 A"                 
 -0.419  -0.406  -0.395  -0.382  -0.376  -0.362  -0.315  -0.248
 24 A'    2 A"   25 A'    3 A"   26 A'   27 A'    4 A"    5 A"                 
 -0.213
  6 A"                                                                         
 -- Virtual --                   
 -0.022  -0.018  -0.009   0.005   0.011   0.020   0.033   0.051
 28 A'    7 A"   29 A'   30 A'    8 A"   31 A'   32 A'   33 A'                 
  0.053   0.065   0.078   0.081   0.086   0.092   0.097   0.109
 34 A'    9 A"   35 A'   10 A"   36 A'   37 A'   11 A"   38 A'                 
  0.116   0.121   0.127   0.128   0.134   0.136   0.140   0.146
 39 A'   40 A'   12 A"   41 A'   13 A"   42 A'   43 A'   44 A'                 
  0.151   0.156   0.179   0.181   0.184   0.192   0.204   0.210
 14 A"   45 A'   46 A'   47 A'   15 A"   48 A'   49 A'   50 A'                 
  0.215   0.217   0.224   0.236   0.248   0.264   0.267   0.271
 51 A'   16 A"   52 A'   53 A'   54 A'   55 A'   56 A'   57 A'                 
  0.277   0.281   0.293   0.295   0.301   0.313   0.317   0.323
 58 A'   17 A"   59 A'   60 A'   61 A'   62 A'   18 A"   63 A'                 
  0.343   0.365   0.372   0.376   0.379   0.381   0.401   0.408
 64 A'   65 A'   66 A'   67 A'   68 A'   69 A'   70 A'   71 A'                 
  0.432   0.450   0.513   0.516   0.549   0.557   0.566   0.569
 72 A'   73 A'   74 A'   19 A"   75 A'   76 A'   77 A'   20 A"                 
  0.570   0.574   0.584   0.602   0.611   0.613   0.624   0.638
 78 A'   21 A"   79 A'   80 A'   22 A"   81 A'   23 A"   82 A'                 
  0.680   0.692   0.723   0.756   0.765   0.793   0.820   0.842
 83 A'   24 A"   84 A'   85 A'   86 A'   87 A'   88 A'   89 A'                 
  0.869   0.878   0.886   0.903   0.919   0.927   0.968   0.982
 90 A'   91 A'   92 A'   93 A'   94 A'   95 A'   96 A'   25 A"                 
  0.984   1.013   1.024   1.047   1.073   1.087   1.091   1.106
 26 A"   97 A'   98 A'   27 A"   28 A"   99 A'   29 A"   30 A"                 
  1.156   1.180   1.187   1.189   1.201   1.235   1.239   1.254
100 A'   31 A"  101 A'   32 A"  102 A'  103 A'   33 A"  104 A'                 
  1.269   1.378   1.387   1.407   1.418   1.496   1.514   1.540
105 A'   34 A"  106 A'   35 A"   36 A"  107 A'  108 A'  109 A'                 
  1.561   1.562   1.588   1.607   1.623   1.642   1.679   1.689
110 A'   37 A"  111 A'   38 A"  112 A'  113 A'   39 A"  114 A'                 
  1.701   1.737   1.792   1.799   1.841   1.843   1.895   1.908
115 A'  116 A'  117 A'  118 A'   40 A"  119 A'   41 A"   42 A"                 
  1.915   1.946   1.967   1.991   1.996   2.025   2.064   2.087
120 A'  121 A'  122 A'   43 A"  123 A'  124 A'  125 A'  126 A'                 
  2.101   2.122   2.138   2.165   2.271   2.307   2.332   2.408
127 A'  128 A'   44 A"  129 A'  130 A'   45 A"  131 A'  132 A'                 
  2.464   2.559   2.565   2.589   2.592   2.670   2.682   2.683
133 A'  134 A'  135 A'   46 A"  136 A'  137 A'   47 A"  138 A'                 
  2.712   2.731   2.748   2.754   2.772   2.821   2.847   2.863
139 A'  140 A'   48 A"  141 A'  142 A'   49 A"  143 A'   50 A"                 
  2.998   3.059   3.062   3.072   3.085   3.093   3.130   3.146
144 A'   51 A"  145 A'   52 A"   53 A"   54 A"  146 A'   55 A"                 
  3.152   3.177   3.201   3.310   3.377   3.381   3.444   3.486
147 A'   56 A"   57 A"  148 A'  149 A'  150 A'  151 A'  152 A'                 
  3.539   3.590   3.654   3.712   3.887   3.906   3.933   4.035
153 A'  154 A'  155 A'  156 A'  157 A'  158 A'  159 A'  160 A'                 
  4.109   4.159   4.172   4.182   4.843   4.948   4.995   5.030
161 A'  162 A'  163 A'  164 A'  165 A'   58 A"   59 A"   60 A"                 
  5.421   5.429   5.475   5.679   5.776   5.806  23.544  23.893
166 A'  167 A'  168 A'  169 A'  170 A'  171 A'  172 A'  173 A'                 
 23.933  24.039  24.088  24.177  49.888  49.939  49.969
174 A'  175 A'  176 A'  177 A'  178 A'  179 A'  180 A'                         

 Beta MOs, Restricted
 -- Occupied --                  
-19.173 -19.159 -19.158 -10.243 -10.240 -10.237 -10.188 -10.179
  1 A'    2 A'    3 A'    4 A'    5 A'    6 A'    7 A'    8 A'                 
-10.174  -1.091  -1.070  -1.063  -0.859  -0.759  -0.745  -0.658
  9 A'   10 A'   11 A'   12 A'   13 A'   14 A'   15 A'   16 A'                 
 -0.625  -0.583  -0.566  -0.511  -0.500  -0.457  -0.446  -0.446
 17 A'   18 A'   19 A'   20 A'   21 A'   22 A'   23 A'    1 A"                 
 -0.419  -0.406  -0.395  -0.382  -0.376  -0.362  -0.315  -0.248
 24 A'    2 A"   25 A'    3 A"   26 A'   27 A'    4 A"    5 A"                 
 -0.213
  6 A"                                                                         
 -- Virtual --                   
 -0.022  -0.018  -0.009   0.005   0.011   0.020   0.033   0.051
 28 A'    7 A"   29 A'   30 A'    8 A"   31 A'   32 A'   33 A'                 
  0.053   0.065   0.078   0.081   0.086   0.092   0.097   0.109
 34 A'    9 A"   35 A'   10 A"   36 A'   37 A'   11 A"   38 A'                 
  0.116   0.121   0.127   0.128   0.134   0.136   0.140   0.146
 39 A'   40 A'   12 A"   41 A'   13 A"   42 A'   43 A'   44 A'                 
  0.151   0.156   0.179   0.181   0.184   0.192   0.204   0.210
 14 A"   45 A'   46 A'   47 A'   15 A"   48 A'   49 A'   50 A'                 
  0.215   0.217   0.224   0.236   0.248   0.264   0.267   0.271
 51 A'   16 A"   52 A'   53 A'   54 A'   55 A'   56 A'   57 A'                 
  0.277   0.281   0.293   0.295   0.301   0.313   0.317   0.323
 58 A'   17 A"   59 A'   60 A'   61 A'   62 A'   18 A"   63 A'                 
  0.343   0.365   0.372   0.376   0.379   0.381   0.401   0.408
 64 A'   65 A'   66 A'   67 A'   68 A'   69 A'   70 A'   71 A'                 
  0.432   0.450   0.513   0.516   0.549   0.557   0.566   0.569
 72 A'   73 A'   74 A'   19 A"   75 A'   76 A'   77 A'   20 A"                 
  0.570   0.574   0.584   0.602   0.611   0.613   0.624   0.638
 78 A'   21 A"   79 A'   80 A'   22 A"   81 A'   23 A"   82 A'                 
  0.680   0.692   0.723   0.756   0.765   0.793   0.820   0.842
 83 A'   24 A"   84 A'   85 A'   86 A'   87 A'   88 A'   89 A'                 
  0.869   0.878   0.886   0.903   0.919   0.927   0.968   0.982
 90 A'   91 A'   92 A'   93 A'   94 A'   95 A'   96 A'   25 A"                 
  0.984   1.013   1.024   1.047   1.073   1.087   1.091   1.106
 26 A"   97 A'   98 A'   27 A"   28 A"   99 A'   29 A"   30 A"                 
  1.156   1.180   1.187   1.189   1.201   1.235   1.239   1.254
100 A'   31 A"  101 A'   32 A"  102 A'  103 A'   33 A"  104 A'                 
  1.269   1.378   1.387   1.407   1.418   1.496   1.514   1.540
105 A'   34 A"  106 A'   35 A"   36 A"  107 A'  108 A'  109 A'                 
  1.561   1.562   1.588   1.607   1.623   1.642   1.679   1.689
110 A'   37 A"  111 A'   38 A"  112 A'  113 A'   39 A"  114 A'                 
  1.701   1.737   1.792   1.799   1.841   1.843   1.895   1.908
115 A'  116 A'  117 A'  118 A'   40 A"  119 A'   41 A"   42 A"                 
  1.915   1.946   1.967   1.991   1.996   2.025   2.064   2.087
120 A'  121 A'  122 A'   43 A"  123 A'  124 A'  125 A'  126 A'                 
  2.101   2.122   2.138   2.165   2.271   2.307   2.332   2.408
127 A'  128 A'   44 A"  129 A'  130 A'   45 A"  131 A'  132 A'                 
  2.464   2.559   2.565   2.589   2.592   2.670   2.682   2.683
133 A'  134 A'  135 A'   46 A"  136 A'  137 A'   47 A"  138 A'                 
  2.712   2.731   2.748   2.754   2.772   2.821   2.847   2.863
139 A'  140 A'   48 A"  141 A'  142 A'   49 A"  143 A'   50 A"                 
  2.998   3.059   3.062   3.072   3.085   3.093   3.130   3.146
144 A'   51 A"  145 A'   52 A"   53 A"   54 A"  146 A'   55 A"                 
  3.152   3.177   3.201   3.310   3.377   3.381   3.444   3.486
147 A'   56 A"   57 A"  148 A'  149 A'  150 A'  151 A'  152 A'                 
  3.539   3.590   3.654   3.712   3.887   3.906   3.933   4.035
153 A'  154 A'  155 A'  156 A'  157 A'  158 A'  159 A'  160 A'                 
  4.109   4.159   4.172   4.182   4.843   4.948   4.995   5.030
161 A'  162 A'  163 A'  164 A'  165 A'   58 A"   59 A"   60 A"                 
  5.421   5.429   5.475   5.679   5.776   5.806  23.544  23.893
166 A'  167 A'  168 A'  169 A'  170 A'  171 A'  172 A'  173 A'                 
 23.933  24.039  24.088  24.177  49.888  49.939  49.969
174 A'  175 A'  176 A'  177 A'  178 A'  179 A'  180 A'                         
 --------------------------------------------------------------

          Ground-State Mulliken Net Atomic Charges

     Atom                 Charge (a.u.)
  ----------------------------------------
      1 O                    -0.241508
      2 C                    -0.710957
      3 C                     0.013255
      4 O                    -0.313148
      5 C                     0.019539
      6 H                     0.138862
      7 C                     0.073765
      8 H                     0.195444
      9 C                    -0.591560
     10 C                     0.661754
     11 H                     0.173968
     12 O                    -0.237070
     13 H                     0.259810
     14 H                     0.284397
     15 H                     0.273449
  ----------------------------------------
  Sum of atomic charges =    -0.000000

 -----------------------------------------------------------------
                    Cartesian Multipole Moments
 -----------------------------------------------------------------
    Charge (ESU x 10^10)
                -0.0000
    Dipole Moment (Debye)
         X      -1.0787      Y       1.0987      Z       0.0000
       Tot       1.5398
    Quadrupole Moments (Debye-Ang)
        XX     -48.3624     XY      -9.7662     YY     -46.0140
        XZ      -0.0000     YZ       0.0000     ZZ     -56.0286
    Octopole Moments (Debye-Ang^2)
       XXX     -27.5717    XXY      -9.8870    XYY       1.3039
       YYY      15.3266    XXZ      -0.0000    XYZ       0.0000
       YYZ       0.0000    XZZ      -3.1327    YZZ      -2.6972
       ZZZ       0.0000
    Hexadecapole Moments (Debye-Ang^3)
      XXXX    -897.8778   XXXY     -77.9860   XXYY    -161.2768
      XYYY     -55.9983   YYYY    -446.0506   XXXZ      -0.0000
      XXYZ      -0.0000   XYYZ      -0.0000   YYYZ       0.0000
      XXZZ    -173.9352   XYZZ      -4.3218   YYZZ     -95.4340
      XZZZ      -0.0000   YZZZ       0.0000   ZZZZ     -60.4790
 -----------------------------------------------------------------
 Calculating analytic gradient of the SCF energy
 Gradient of SCF Energy
            1           2           3           4           5           6
    1   0.0011590  -0.0027519  -0.0049501   0.0028423   0.0014891  -0.0004542
    2   0.0000014  -0.0003215   0.0012157  -0.0007186  -0.0008329   0.0001139
    3   0.0000000   0.0000000   0.0000000   0.0000000   0.0000000  -0.0000000
            7           8           9          10          11          12
    1  -0.0008239  -0.0001665   0.0038413  -0.0004719   0.0003008  -0.0019675
    2   0.0006507   0.0000220  -0.0023950   0.0003675  -0.0000252   0.0006558
    3  -0.0000000  -0.0000000  -0.0000000  -0.0000000   0.0000000   0.0000000
           13          14          15
    1  -0.0007499   0.0018343   0.0008690
    2   0.0003898   0.0012007  -0.0003245
    3  -0.0000000  -0.0000000  -0.0000000
 Max gradient component =       4.950E-03
 RMS gradient           =       1.329E-03
 Gradient time:  CPU 30.79 s  wall 30.79 s
 Geometry Optimization Parameters
   NAtoms,    NIC,     NZ,  NCons,   NDum,   NFix, NCnnct, MaxDiis
       15      96       0       0       0       0       0       0

 Cartesian Hessian Update
 Hessian Updated using BFGS Update


** GEOMETRY OPTIMIZATION IN DELOCALIZED INTERNAL COORDINATES **
   Searching for a Minimum

   Optimization Cycle:   3

                       Coordinates (Angstroms)
     ATOM                X               Y               Z
      1  O        -1.5427994657   -1.8524686895    0.0000000000
      2  C        -0.6704176812   -0.8087735758    0.0000000000
      3  C        -1.1353607103    0.5111712032    0.0000000000
      4  O        -2.5059254295    0.6514992428    0.0000000000
      5  C        -0.2236795368    1.5579816446    0.0000000000
      6  H        -0.5860057082    2.5823716274    0.0000000000
      7  C         1.1478724183    1.3095199712    0.0000000000
      8  H         1.8605714569    2.1237921453    0.0000000000
      9  C         1.6066156446   -0.0071984602    0.0000000000
     10  C         0.6972889222   -1.0656963461    0.0000000000
     11  H         1.0324391695   -2.0979178778    0.0000000000
     12  O         2.9606632030   -0.2050189263    0.0000000000
     13  H         3.1480809853   -1.1485286549    0.0000000000
     14  H        -2.4345904805   -1.4829425012    0.0000000000
     15  H        -2.7463665846    1.5821472031    0.0000000000
   Point Group: cs    Number of degrees of freedom:    27


   Energy is   -458.052326320

 Hessian Updated using BFGS Update

 24 Hessian modes will be used to form the next step
  Hessian Eigenvalues:
     0.154853    0.160515    0.177766    0.225720    0.233731    0.241630
     0.249024    0.250000    0.258673    0.356107    0.356590    0.356751
     0.412966    0.415437    0.442409    0.449294    0.459109    0.461312
     0.503823    0.538029    0.538834    0.548554    0.552441    0.556020

 Minimum Search - Taking Simple RFO Step
 Searching for Lamda that Minimizes Along All modes
 Value Taken    Lamda =  -0.00013809
 Step Taken.  Stepsize is  0.021169

                             Maximum     Tolerance    Cnvgd?
         Gradient           0.003140      0.000300      NO
         Displacement       0.008589      0.001200      NO
         Energy change     -0.001412      0.000001      NO


 New Cartesian Coordinates Obtained by Inverse Iteration

 Displacement from previous Coordinates is:  0.035068
 ----------------------------------------------------------------
             Standard Nuclear Orientation (Angstroms)
    I     Atom           X                Y                Z
 ----------------------------------------------------------------
    1      O      -1.5459248125    -1.8525574111     0.0000000000
    2      C      -0.6697755876    -0.8085720482     0.0000000000
    3      C      -1.1322498209     0.5124172756     0.0000000000
    4      O      -2.5065780488     0.6524417321     0.0000000000
    5      C      -0.2220507595     1.5603502911     0.0000000000
    6      H      -0.5823755621     2.5850998744     0.0000000000
    7      C       1.1495989827     1.3109499415     0.0000000000
    8      H       1.8642485490     2.1236864720     0.0000000000
    9      C       1.6055851748    -0.0056632690     0.0000000000
   10      C       0.6974262372    -1.0654560017     0.0000000000
   11      H       1.0311301026    -2.0979915965     0.0000000000
   12      O       2.9622441471    -0.2045569020     0.0000000000
   13      H       3.1526095285    -1.1478365092     0.0000000000
   14      H      -2.4435132290    -1.4945194149     0.0000000000
   15      H      -2.7519886985     1.5821455718     0.0000000000
 ----------------------------------------------------------------
 Molecular Point Group                 Cs    NOp =  2
 Largest Abelian Subgroup              Cs    NOp =  2
 Nuclear Repulsion Energy =   431.4725106809 hartrees
 There are       33 alpha and       33 beta electrons
 Applying Cartesian multipole field
    Component          Value
    ---------          -----
     (2,0,0)        1.00000E-11
     (0,2,0)        2.00000E-11
     (0,0,2)       -3.00000E-11
 Nucleus-field energy     =     0.0000000138 hartrees
 Requested basis set is 6-311++G(d,p)
 There are 84 shells and 240 basis functions
 A cutoff of  1.0D-11 yielded   3206 shell pairs
 There are     26828 function pairs (     28865 Cartesian)
 Smallest overlap matrix eigenvalue = 1.05E-06

 Q-Chem warning in module /home/taweetham/qchem/stvman/mkSTV.C, line 257:

 Overlap eigenvalue is smaller than square root of threshold

 Guess MOs from SCF MO coefficient file
 Reading MOs from coefficient file
 Reading MOs from coefficient file
 A restricted hybrid HF-DFT SCF calculation will be
 performed using Pulay DIIS extrapolation
 Exchange:     0.2000 Hartree-Fock + 0.0800 Slater + 0.7200 B88
 Correlation:  0.1900 VWN1RPA + 0.8100 LYP
 Using SG-1 standard quadrature grid
 SCF converges when DIIS error is below 1.0E-08
 Geometry optimization detected.  Setting ReadMinima to 0
 Setting SaveMinima to 0
 ---------------------------------------
  Cycle       Energy         DIIS Error
 ---------------------------------------
    1    -458.0445937875      1.33E-04
    2    -458.0523795517      6.05E-05
    3    -458.0523711822      7.58E-05
    4    -458.0524014613      6.00E-06
    5    -458.0524016195      3.73E-06
    6    -458.0524017406      9.76E-07
    7    -458.0524018984      3.68E-07
    8    -458.0524018520      6.62E-08
    9    -458.0524018348      3.08E-08
   10    -458.0524018381      7.06E-09 Convergence criterion met
 ---------------------------------------
 SCF time:  CPU 65.15 s  wall 65.27 s
 SCF   energy in the final basis set = -458.0524018381
 Total energy in the final basis set = -458.0524018381

 --------------------------------------------------------------
             Orbital Energies (a.u.) and Symmetries
 --------------------------------------------------------------

 Alpha MOs, Restricted
 -- Occupied --                  
-19.172 -19.159 -19.158 -10.243 -10.240 -10.238 -10.188 -10.179
  1 A'    2 A'    3 A'    4 A'    5 A'    6 A'    7 A'    8 A'                 
-10.174  -1.089  -1.068  -1.061  -0.859  -0.760  -0.745  -0.657
  9 A'   10 A'   11 A'   12 A'   13 A'   14 A'   15 A'   16 A'                 
 -0.625  -0.582  -0.566  -0.511  -0.500  -0.457  -0.446  -0.445
 17 A'   18 A'   19 A'   20 A'   21 A'   22 A'   23 A'    1 A"                 
 -0.418  -0.405  -0.394  -0.381  -0.375  -0.362  -0.315  -0.249
 24 A'    2 A"   25 A'    3 A"   26 A'   27 A'    4 A"    5 A"                 
 -0.213
  6 A"                                                                         
 -- Virtual --                   
 -0.022  -0.018  -0.009   0.005   0.010   0.020   0.033   0.051
 28 A'    7 A"   29 A'   30 A'    8 A"   31 A'   32 A'   33 A'                 
  0.053   0.065   0.078   0.081   0.086   0.092   0.098   0.109
 34 A'    9 A"   35 A'   10 A"   36 A'   37 A'   11 A"   38 A'                 
  0.116   0.121   0.127   0.128   0.134   0.136   0.140   0.146
 39 A'   40 A'   12 A"   41 A'   13 A"   42 A'   43 A'   44 A'                 
  0.151   0.156   0.178   0.181   0.184   0.192   0.204   0.209
 14 A"   45 A'   46 A'   47 A'   15 A"   48 A'   49 A'   50 A'                 
  0.215   0.217   0.224   0.236   0.248   0.264   0.267   0.271
 51 A'   16 A"   52 A'   53 A'   54 A'   55 A'   56 A'   57 A'                 
  0.277   0.281   0.293   0.295   0.301   0.313   0.317   0.323
 58 A'   17 A"   59 A'   60 A'   61 A'   62 A'   18 A"   63 A'                 
  0.343   0.365   0.372   0.375   0.379   0.381   0.400   0.407
 64 A'   65 A'   66 A'   67 A'   68 A'   69 A'   70 A'   71 A'                 
  0.432   0.449   0.513   0.516   0.549   0.556   0.565   0.569
 72 A'   73 A'   74 A'   19 A"   75 A'   76 A'   77 A'   20 A"                 
  0.571   0.574   0.585   0.602   0.611   0.613   0.624   0.638
 78 A'   21 A"   79 A'   80 A'   22 A"   81 A'   23 A"   82 A'                 
  0.680   0.692   0.722   0.756   0.764   0.793   0.820   0.841
 83 A'   24 A"   84 A'   85 A'   86 A'   87 A'   88 A'   89 A'                 
  0.869   0.878   0.886   0.903   0.919   0.927   0.968   0.982
 90 A'   91 A'   92 A'   93 A'   94 A'   95 A'   96 A'   25 A"                 
  0.983   1.013   1.025   1.047   1.073   1.087   1.091   1.106
 26 A"   97 A'   98 A'   27 A"   28 A"   99 A'   29 A"   30 A"                 
  1.156   1.179   1.187   1.189   1.204   1.236   1.239   1.256
100 A'   31 A"  101 A'   32 A"  102 A'  103 A'   33 A"  104 A'                 
  1.269   1.380   1.386   1.408   1.420   1.495   1.516   1.539
105 A'   34 A"  106 A'   35 A"   36 A"  107 A'  108 A'  109 A'                 
  1.559   1.562   1.588   1.607   1.622   1.639   1.679   1.688
110 A'   37 A"  111 A'   38 A"  112 A'  113 A'   39 A"  114 A'                 
  1.700   1.735   1.793   1.799   1.842   1.845   1.895   1.908
115 A'  116 A'  117 A'  118 A'   40 A"  119 A'   41 A"   42 A"                 
  1.915   1.944   1.967   1.991   1.996   2.024   2.061   2.085
120 A'  121 A'  122 A'   43 A"  123 A'  124 A'  125 A'  126 A'                 
  2.101   2.122   2.138   2.163   2.271   2.307   2.332   2.408
127 A'  128 A'   44 A"  129 A'  130 A'   45 A"  131 A'  132 A'                 
  2.464   2.558   2.564   2.589   2.591   2.668   2.682   2.682
133 A'  134 A'  135 A'   46 A"  136 A'  137 A'   47 A"  138 A'                 
  2.712   2.729   2.747   2.753   2.771   2.820   2.846   2.863
139 A'  140 A'   48 A"  141 A'  142 A'   49 A"  143 A'   50 A"                 
  2.992   3.058   3.058   3.070   3.082   3.091   3.127   3.147
144 A'   51 A"  145 A'   52 A"   53 A"   54 A"  146 A'   55 A"                 
  3.152   3.176   3.199   3.310   3.375   3.378   3.437   3.483
147 A'   56 A"   57 A"  148 A'  149 A'  150 A'  151 A'  152 A'                 
  3.538   3.591   3.654   3.712   3.888   3.908   3.933   4.033
153 A'  154 A'  155 A'  156 A'  157 A'  158 A'  159 A'  160 A'                 
  4.108   4.158   4.171   4.181   4.843   4.948   4.995   5.030
161 A'  162 A'  163 A'  164 A'  165 A'   58 A"   59 A"   60 A"                 
  5.413   5.426   5.471   5.679   5.775   5.805  23.540  23.891
166 A'  167 A'  168 A'  169 A'  170 A'  171 A'  172 A'  173 A'                 
 23.932  24.040  24.088  24.178  49.888  49.938  49.967
174 A'  175 A'  176 A'  177 A'  178 A'  179 A'  180 A'                         

 Beta MOs, Restricted
 -- Occupied --                  
-19.172 -19.159 -19.158 -10.243 -10.240 -10.238 -10.188 -10.179
  1 A'    2 A'    3 A'    4 A'    5 A'    6 A'    7 A'    8 A'                 
-10.174  -1.089  -1.068  -1.061  -0.859  -0.760  -0.745  -0.657
  9 A'   10 A'   11 A'   12 A'   13 A'   14 A'   15 A'   16 A'                 
 -0.625  -0.582  -0.566  -0.511  -0.500  -0.457  -0.446  -0.445
 17 A'   18 A'   19 A'   20 A'   21 A'   22 A'   23 A'    1 A"                 
 -0.418  -0.405  -0.394  -0.381  -0.375  -0.362  -0.315  -0.249
 24 A'    2 A"   25 A'    3 A"   26 A'   27 A'    4 A"    5 A"                 
 -0.213
  6 A"                                                                         
 -- Virtual --                   
 -0.022  -0.018  -0.009   0.005   0.010   0.020   0.033   0.051
 28 A'    7 A"   29 A'   30 A'    8 A"   31 A'   32 A'   33 A'                 
  0.053   0.065   0.078   0.081   0.086   0.092   0.098   0.109
 34 A'    9 A"   35 A'   10 A"   36 A'   37 A'   11 A"   38 A'                 
  0.116   0.121   0.127   0.128   0.134   0.136   0.140   0.146
 39 A'   40 A'   12 A"   41 A'   13 A"   42 A'   43 A'   44 A'                 
  0.151   0.156   0.178   0.181   0.184   0.192   0.204   0.209
 14 A"   45 A'   46 A'   47 A'   15 A"   48 A'   49 A'   50 A'                 
  0.215   0.217   0.224   0.236   0.248   0.264   0.267   0.271
 51 A'   16 A"   52 A'   53 A'   54 A'   55 A'   56 A'   57 A'                 
  0.277   0.281   0.293   0.295   0.301   0.313   0.317   0.323
 58 A'   17 A"   59 A'   60 A'   61 A'   62 A'   18 A"   63 A'                 
  0.343   0.365   0.372   0.375   0.379   0.381   0.400   0.407
 64 A'   65 A'   66 A'   67 A'   68 A'   69 A'   70 A'   71 A'                 
  0.432   0.449   0.513   0.516   0.549   0.556   0.565   0.569
 72 A'   73 A'   74 A'   19 A"   75 A'   76 A'   77 A'   20 A"                 
  0.571   0.574   0.585   0.602   0.611   0.613   0.624   0.638
 78 A'   21 A"   79 A'   80 A'   22 A"   81 A'   23 A"   82 A'                 
  0.680   0.692   0.722   0.756   0.764   0.793   0.820   0.841
 83 A'   24 A"   84 A'   85 A'   86 A'   87 A'   88 A'   89 A'                 
  0.869   0.878   0.886   0.903   0.919   0.927   0.968   0.982
 90 A'   91 A'   92 A'   93 A'   94 A'   95 A'   96 A'   25 A"                 
  0.983   1.013   1.025   1.047   1.073   1.087   1.091   1.106
 26 A"   97 A'   98 A'   27 A"   28 A"   99 A'   29 A"   30 A"                 
  1.156   1.179   1.187   1.189   1.204   1.236   1.239   1.256
100 A'   31 A"  101 A'   32 A"  102 A'  103 A'   33 A"  104 A'                 
  1.269   1.380   1.386   1.408   1.420   1.495   1.516   1.539
105 A'   34 A"  106 A'   35 A"   36 A"  107 A'  108 A'  109 A'                 
  1.559   1.562   1.588   1.607   1.622   1.639   1.679   1.688
110 A'   37 A"  111 A'   38 A"  112 A'  113 A'   39 A"  114 A'                 
  1.700   1.735   1.793   1.799   1.842   1.845   1.895   1.908
115 A'  116 A'  117 A'  118 A'   40 A"  119 A'   41 A"   42 A"                 
  1.915   1.944   1.967   1.991   1.996   2.024   2.061   2.085
120 A'  121 A'  122 A'   43 A"  123 A'  124 A'  125 A'  126 A'                 
  2.101   2.122   2.138   2.163   2.271   2.307   2.332   2.408
127 A'  128 A'   44 A"  129 A'  130 A'   45 A"  131 A'  132 A'                 
  2.464   2.558   2.564   2.589   2.591   2.668   2.682   2.682
133 A'  134 A'  135 A'   46 A"  136 A'  137 A'   47 A"  138 A'                 
  2.712   2.729   2.747   2.753   2.771   2.820   2.846   2.863
139 A'  140 A'   48 A"  141 A'  142 A'   49 A"  143 A'   50 A"                 
  2.992   3.058   3.058   3.070   3.082   3.091   3.127   3.147
144 A'   51 A"  145 A'   52 A"   53 A"   54 A"  146 A'   55 A"                 
  3.152   3.176   3.199   3.310   3.375   3.378   3.437   3.483
147 A'   56 A"   57 A"  148 A'  149 A'  150 A'  151 A'  152 A'                 
  3.538   3.591   3.654   3.712   3.888   3.908   3.933   4.033
153 A'  154 A'  155 A'  156 A'  157 A'  158 A'  159 A'  160 A'                 
  4.108   4.158   4.171   4.181   4.843   4.948   4.995   5.030
161 A'  162 A'  163 A'  164 A'  165 A'   58 A"   59 A"   60 A"                 
  5.413   5.426   5.471   5.679   5.775   5.805  23.540  23.891
166 A'  167 A'  168 A'  169 A'  170 A'  171 A'  172 A'  173 A'                 
 23.932  24.040  24.088  24.178  49.888  49.938  49.967
174 A'  175 A'  176 A'  177 A'  178 A'  179 A'  180 A'                         
 --------------------------------------------------------------

          Ground-State Mulliken Net Atomic Charges

     Atom                 Charge (a.u.)
  ----------------------------------------
      1 O                    -0.245486
      2 C                    -0.713962
      3 C                     0.019218
      4 O                    -0.316073
      5 C                     0.020920
      6 H                     0.139857
      7 C                     0.073794
      8 H                     0.195827
      9 C                    -0.590666
     10 C                     0.662406
     11 H                     0.174787
     12 O                    -0.239067
     13 H                     0.259880
     14 H                     0.285412
     15 H                     0.273154
  ----------------------------------------
  Sum of atomic charges =    -0.000000

 -----------------------------------------------------------------
                    Cartesian Multipole Moments
 -----------------------------------------------------------------
    Charge (ESU x 10^10)
                -0.0000
    Dipole Moment (Debye)
         X      -1.0837      Y       1.0917      Z      -0.0000
       Tot       1.5383
    Quadrupole Moments (Debye-Ang)
        XX     -48.3324     XY      -9.7036     YY     -45.9583
        XZ      -0.0000     YZ       0.0000     ZZ     -56.0410
    Octopole Moments (Debye-Ang^2)
       XXX     -27.9963    XXY     -10.1454    XYY       1.1850
       YYY      15.2503    XXZ       0.0000    XYZ      -0.0000
       YYZ      -0.0000    XZZ      -3.1313    YZZ      -2.7234
       ZZZ      -0.0000
    Hexadecapole Moments (Debye-Ang^3)
      XXXX    -897.5121   XXXY     -77.9050   XXYY    -160.8802
      XYYY     -55.9868   YYYY    -446.3344   XXXZ      -0.0000
      XXYZ       0.0000   XYYZ      -0.0000   YYYZ       0.0000
      XXZZ    -174.2390   XYZZ      -4.4175   YYZZ     -95.5404
      XZZZ      -0.0000   YZZZ       0.0000   ZZZZ     -60.4888
 -----------------------------------------------------------------
 Calculating analytic gradient of the SCF energy
 Gradient of SCF Energy
            1           2           3           4           5           6
    1  -0.0000685   0.0001432  -0.0015469   0.0008893   0.0010693  -0.0001359
    2  -0.0001683  -0.0000129   0.0005496  -0.0003775  -0.0004752   0.0000956
    3  -0.0000000   0.0000000  -0.0000000   0.0000000  -0.0000000   0.0000000
            7           8           9          10          11          12
    1  -0.0005484  -0.0000183   0.0013519  -0.0001548   0.0000014  -0.0006327
    2   0.0004324   0.0000496  -0.0008948   0.0005762  -0.0000646   0.0003548
    3   0.0000000   0.0000000  -0.0000000  -0.0000000   0.0000000  -0.0000000
           13          14          15
    1  -0.0002117  -0.0002655   0.0001274
    2   0.0000519  -0.0000423  -0.0000747
    3  -0.0000000   0.0000000  -0.0000000
 Max gradient component =       1.547E-03
 RMS gradient           =       4.528E-04
 Gradient time:  CPU 30.78 s  wall 30.78 s
 Geometry Optimization Parameters
   NAtoms,    NIC,     NZ,  NCons,   NDum,   NFix, NCnnct, MaxDiis
       15      96       0       0       0       0       0       0

 Cartesian Hessian Update
 Hessian Updated using BFGS Update


** GEOMETRY OPTIMIZATION IN DELOCALIZED INTERNAL COORDINATES **
   Searching for a Minimum

   Optimization Cycle:   4

                       Coordinates (Angstroms)
     ATOM                X               Y               Z
      1  O        -1.5459248125   -1.8525574111    0.0000000000
      2  C        -0.6697755876   -0.8085720482    0.0000000000
      3  C        -1.1322498209    0.5124172756    0.0000000000
      4  O        -2.5065780488    0.6524417321    0.0000000000
      5  C        -0.2220507595    1.5603502911    0.0000000000
      6  H        -0.5823755621    2.5850998744    0.0000000000
      7  C         1.1495989827    1.3109499415    0.0000000000
      8  H         1.8642485490    2.1236864720    0.0000000000
      9  C         1.6055851748   -0.0056632690    0.0000000000
     10  C         0.6974262372   -1.0654560017    0.0000000000
     11  H         1.0311301026   -2.0979915965    0.0000000000
     12  O         2.9622441471   -0.2045569020    0.0000000000
     13  H         3.1526095285   -1.1478365092    0.0000000000
     14  H        -2.4435132290   -1.4945194149    0.0000000000
     15  H        -2.7519886985    1.5821455718    0.0000000000
   Point Group: cs    Number of degrees of freedom:    27


   Energy is   -458.052401838

 Hessian Updated using BFGS Update

 25 Hessian modes will be used to form the next step
  Hessian Eigenvalues:
     0.155221    0.158285    0.160818    0.192143    0.212330    0.229200
     0.243846    0.249838    0.253065    0.256587    0.355929    0.356283
     0.356703    0.400709    0.413118    0.416856    0.448884    0.454066
     0.462298    0.474494    0.538029    0.539545    0.547659    0.552710
     0.589454

 Minimum Search - Taking Simple RFO Step
 Searching for Lamda that Minimizes Along All modes
 Value Taken    Lamda =  -0.00001213
 Step Taken.  Stepsize is  0.006843

                             Maximum     Tolerance    Cnvgd?
         Gradient           0.000982      0.000300      NO
         Displacement       0.003978      0.001200      NO
         Energy change     -0.000076      0.000001      NO


 New Cartesian Coordinates Obtained by Inverse Iteration

 Displacement from previous Coordinates is:  0.007536
 ----------------------------------------------------------------
             Standard Nuclear Orientation (Angstroms)
    I     Atom           X                Y                Z
 ----------------------------------------------------------------
    1      O      -1.5455721068    -1.8526301914     0.0000000000
    2      C      -0.6692932091    -0.8089460225     0.0000000000
    3      C      -1.1315451354     0.5121589872     0.0000000000
    4      O      -2.5073028127     0.6531615547     0.0000000000
    5      C      -0.2229696277     1.5609957053     0.0000000000
    6      H      -0.5828041387     2.5856628332     0.0000000000
    7      C       1.1490991798     1.3108272178     0.0000000000
    8      H       1.8644522957     2.1229038409     0.0000000000
    9      C       1.6043499415    -0.0055437638     0.0000000000
   10      C       0.6975526848    -1.0664702777     0.0000000000
   11      H       1.0315521963    -2.0987940852     0.0000000000
   12      O       2.9621883642    -0.2049085446     0.0000000000
   13      H       3.1544113260    -1.1479155007     0.0000000000
   14      H      -2.4424935491    -1.4934065878     0.0000000000
   15      H      -2.7532392058     1.5828428402     0.0000000000
 ----------------------------------------------------------------
 Molecular Point Group                 Cs    NOp =  2
 Largest Abelian Subgroup              Cs    NOp =  2
 Nuclear Repulsion Energy =   431.4281648909 hartrees
 There are       33 alpha and       33 beta electrons
 Applying Cartesian multipole field
    Component          Value
    ---------          -----
     (2,0,0)        1.00000E-11
     (0,2,0)        2.00000E-11
     (0,0,2)       -3.00000E-11
 Nucleus-field energy     =     0.0000000138 hartrees
 Requested basis set is 6-311++G(d,p)
 There are 84 shells and 240 basis functions
 A cutoff of  1.0D-11 yielded   3206 shell pairs
 There are     26828 function pairs (     28865 Cartesian)
 Smallest overlap matrix eigenvalue = 1.05E-06

 Q-Chem warning in module /home/taweetham/qchem/stvman/mkSTV.C, line 257:

 Overlap eigenvalue is smaller than square root of threshold

 Guess MOs from SCF MO coefficient file
 Reading MOs from coefficient file
 Reading MOs from coefficient file
 A restricted hybrid HF-DFT SCF calculation will be
 performed using Pulay DIIS extrapolation
 Exchange:     0.2000 Hartree-Fock + 0.0800 Slater + 0.7200 B88
 Correlation:  0.1900 VWN1RPA + 0.8100 LYP
 Using SG-1 standard quadrature grid
 SCF converges when DIIS error is below 1.0E-08
 Geometry optimization detected.  Setting ReadMinima to 0
 Setting SaveMinima to 0
 ---------------------------------------
  Cycle       Energy         DIIS Error
 ---------------------------------------
    1    -458.0498632832      5.79E-05
    2    -458.0524047081      2.30E-05
    3    -458.0524028892      3.06E-05
    4    -458.0524078585      2.15E-06
    5    -458.0524076371      1.08E-06
    6    -458.0524078068      3.31E-07
    7    -458.0524078587      1.14E-07
    8    -458.0524078428      2.65E-08
    9    -458.0524078406      1.16E-08
   10    -458.0524078405      2.68E-09 Convergence criterion met
 ---------------------------------------
 SCF time:  CPU 61.93 s  wall 62.00 s
 SCF   energy in the final basis set = -458.0524078405
 Total energy in the final basis set = -458.0524078405

 --------------------------------------------------------------
             Orbital Energies (a.u.) and Symmetries
 --------------------------------------------------------------

 Alpha MOs, Restricted
 -- Occupied --                  
-19.172 -19.159 -19.157 -10.243 -10.240 -10.238 -10.189 -10.179
  1 A'    2 A'    3 A'    4 A'    5 A'    6 A'    7 A'    8 A'                 
-10.174  -1.088  -1.068  -1.061  -0.859  -0.760  -0.745  -0.657
  9 A'   10 A'   11 A'   12 A'   13 A'   14 A'   15 A'   16 A'                 
 -0.625  -0.582  -0.566  -0.511  -0.500  -0.457  -0.446  -0.445
 17 A'   18 A'   19 A'   20 A'   21 A'   22 A'   23 A'    1 A"                 
 -0.418  -0.405  -0.394  -0.381  -0.375  -0.362  -0.315  -0.249
 24 A'    2 A"   25 A'    3 A"   26 A'   27 A'    4 A"    5 A"                 
 -0.213
  6 A"                                                                         
 -- Virtual --                   
 -0.022  -0.018  -0.009   0.005   0.010   0.020   0.033   0.051
 28 A'    7 A"   29 A'   30 A'    8 A"   31 A'   32 A'   33 A'                 
  0.053   0.065   0.078   0.081   0.086   0.092   0.098   0.109
 34 A'    9 A"   35 A'   10 A"   36 A'   37 A'   11 A"   38 A'                 
  0.116   0.121   0.127   0.128   0.134   0.136   0.140   0.146
 39 A'   40 A'   12 A"   41 A'   13 A"   42 A'   43 A'   44 A'                 
  0.151   0.156   0.178   0.181   0.184   0.192   0.203   0.209
 14 A"   45 A'   46 A'   47 A'   15 A"   48 A'   49 A'   50 A'                 
  0.215   0.217   0.224   0.236   0.248   0.264   0.267   0.271
 51 A'   16 A"   52 A'   53 A'   54 A'   55 A'   56 A'   57 A'                 
  0.277   0.281   0.293   0.294   0.301   0.313   0.317   0.323
 58 A'   17 A"   59 A'   60 A'   61 A'   62 A'   18 A"   63 A'                 
  0.343   0.365   0.372   0.375   0.378   0.381   0.400   0.407
 64 A'   65 A'   66 A'   67 A'   68 A'   69 A'   70 A'   71 A'                 
  0.432   0.449   0.513   0.516   0.549   0.556   0.565   0.569
 72 A'   73 A'   74 A'   19 A"   75 A'   76 A'   77 A'   20 A"                 
  0.571   0.574   0.585   0.602   0.611   0.613   0.624   0.638
 78 A'   21 A"   79 A'   80 A'   22 A"   81 A'   23 A"   82 A'                 
  0.680   0.692   0.722   0.756   0.764   0.793   0.820   0.841
 83 A'   24 A"   84 A'   85 A'   86 A'   87 A'   88 A'   89 A'                 
  0.869   0.878   0.885   0.903   0.919   0.927   0.968   0.982
 90 A'   91 A'   92 A'   93 A'   94 A'   95 A'   96 A'   25 A"                 
  0.983   1.013   1.025   1.047   1.072   1.086   1.091   1.106
 26 A"   97 A'   98 A'   27 A"   28 A"   99 A'   29 A"   30 A"                 
  1.156   1.179   1.187   1.190   1.204   1.237   1.239   1.256
100 A'   31 A"  101 A'   32 A"  102 A'  103 A'   33 A"  104 A'                 
  1.269   1.380   1.386   1.409   1.420   1.494   1.516   1.539
105 A'   34 A"  106 A'   35 A"   36 A"  107 A'  108 A'  109 A'                 
  1.559   1.562   1.587   1.606   1.622   1.640   1.678   1.688
110 A'   37 A"  111 A'   38 A"  112 A'  113 A'   39 A"  114 A'                 
  1.699   1.735   1.793   1.800   1.842   1.845   1.896   1.907
115 A'  116 A'  117 A'  118 A'   40 A"  119 A'   41 A"   42 A"                 
  1.915   1.944   1.967   1.992   1.996   2.024   2.061   2.085
120 A'  121 A'  122 A'   43 A"  123 A'  124 A'  125 A'  126 A'                 
  2.101   2.122   2.138   2.163   2.271   2.307   2.332   2.408
127 A'  128 A'   44 A"  129 A'  130 A'   45 A"  131 A'  132 A'                 
  2.464   2.558   2.564   2.589   2.591   2.668   2.682   2.682
133 A'  134 A'  135 A'   46 A"  136 A'  137 A'   47 A"  138 A'                 
  2.712   2.729   2.747   2.753   2.771   2.820   2.846   2.863
139 A'  140 A'   48 A"  141 A'  142 A'   49 A"  143 A'   50 A"                 
  2.990   3.057   3.058   3.070   3.082   3.090   3.126   3.146
144 A'  145 A'   51 A"   52 A"   53 A"   54 A"  146 A'   55 A"                 
  3.152   3.175   3.199   3.310   3.374   3.378   3.438   3.482
147 A'   56 A"   57 A"  148 A'  149 A'  150 A'  151 A'  152 A'                 
  3.538   3.591   3.654   3.712   3.889   3.908   3.932   4.034
153 A'  154 A'  155 A'  156 A'  157 A'  158 A'  159 A'  160 A'                 
  4.107   4.158   4.170   4.181   4.843   4.948   4.995   5.030
161 A'  162 A'  163 A'  164 A'  165 A'   58 A"   59 A"   60 A"                 
  5.413   5.424   5.470   5.679   5.774   5.804  23.540  23.891
166 A'  167 A'  168 A'  169 A'  170 A'  171 A'  172 A'  173 A'                 
 23.932  24.041  24.088  24.177  49.887  49.938  49.967
174 A'  175 A'  176 A'  177 A'  178 A'  179 A'  180 A'                         

 Beta MOs, Restricted
 -- Occupied --                  
-19.172 -19.159 -19.157 -10.243 -10.240 -10.238 -10.189 -10.179
  1 A'    2 A'    3 A'    4 A'    5 A'    6 A'    7 A'    8 A'                 
-10.174  -1.088  -1.068  -1.061  -0.859  -0.760  -0.745  -0.657
  9 A'   10 A'   11 A'   12 A'   13 A'   14 A'   15 A'   16 A'                 
 -0.625  -0.582  -0.566  -0.511  -0.500  -0.457  -0.446  -0.445
 17 A'   18 A'   19 A'   20 A'   21 A'   22 A'   23 A'    1 A"                 
 -0.418  -0.405  -0.394  -0.381  -0.375  -0.362  -0.315  -0.249
 24 A'    2 A"   25 A'    3 A"   26 A'   27 A'    4 A"    5 A"                 
 -0.213
  6 A"                                                                         
 -- Virtual --                   
 -0.022  -0.018  -0.009   0.005   0.010   0.020   0.033   0.051
 28 A'    7 A"   29 A'   30 A'    8 A"   31 A'   32 A'   33 A'                 
  0.053   0.065   0.078   0.081   0.086   0.092   0.098   0.109
 34 A'    9 A"   35 A'   10 A"   36 A'   37 A'   11 A"   38 A'                 
  0.116   0.121   0.127   0.128   0.134   0.136   0.140   0.146
 39 A'   40 A'   12 A"   41 A'   13 A"   42 A'   43 A'   44 A'                 
  0.151   0.156   0.178   0.181   0.184   0.192   0.203   0.209
 14 A"   45 A'   46 A'   47 A'   15 A"   48 A'   49 A'   50 A'                 
  0.215   0.217   0.224   0.236   0.248   0.264   0.267   0.271
 51 A'   16 A"   52 A'   53 A'   54 A'   55 A'   56 A'   57 A'                 
  0.277   0.281   0.293   0.294   0.301   0.313   0.317   0.323
 58 A'   17 A"   59 A'   60 A'   61 A'   62 A'   18 A"   63 A'                 
  0.343   0.365   0.372   0.375   0.378   0.381   0.400   0.407
 64 A'   65 A'   66 A'   67 A'   68 A'   69 A'   70 A'   71 A'                 
  0.432   0.449   0.513   0.516   0.549   0.556   0.565   0.569
 72 A'   73 A'   74 A'   19 A"   75 A'   76 A'   77 A'   20 A"                 
  0.571   0.574   0.585   0.602   0.611   0.613   0.624   0.638
 78 A'   21 A"   79 A'   80 A'   22 A"   81 A'   23 A"   82 A'                 
  0.680   0.692   0.722   0.756   0.764   0.793   0.820   0.841
 83 A'   24 A"   84 A'   85 A'   86 A'   87 A'   88 A'   89 A'                 
  0.869   0.878   0.885   0.903   0.919   0.927   0.968   0.982
 90 A'   91 A'   92 A'   93 A'   94 A'   95 A'   96 A'   25 A"                 
  0.983   1.013   1.025   1.047   1.072   1.086   1.091   1.106
 26 A"   97 A'   98 A'   27 A"   28 A"   99 A'   29 A"   30 A"                 
  1.156   1.179   1.187   1.190   1.204   1.237   1.239   1.256
100 A'   31 A"  101 A'   32 A"  102 A'  103 A'   33 A"  104 A'                 
  1.269   1.380   1.386   1.409   1.420   1.494   1.516   1.539
105 A'   34 A"  106 A'   35 A"   36 A"  107 A'  108 A'  109 A'                 
  1.559   1.562   1.587   1.606   1.622   1.640   1.678   1.688
110 A'   37 A"  111 A'   38 A"  112 A'  113 A'   39 A"  114 A'                 
  1.699   1.735   1.793   1.800   1.842   1.845   1.896   1.907
115 A'  116 A'  117 A'  118 A'   40 A"  119 A'   41 A"   42 A"                 
  1.915   1.944   1.967   1.992   1.996   2.024   2.061   2.085
120 A'  121 A'  122 A'   43 A"  123 A'  124 A'  125 A'  126 A'                 
  2.101   2.122   2.138   2.163   2.271   2.307   2.332   2.408
127 A'  128 A'   44 A"  129 A'  130 A'   45 A"  131 A'  132 A'                 
  2.464   2.558   2.564   2.589   2.591   2.668   2.682   2.682
133 A'  134 A'  135 A'   46 A"  136 A'  137 A'   47 A"  138 A'                 
  2.712   2.729   2.747   2.753   2.771   2.820   2.846   2.863
139 A'  140 A'   48 A"  141 A'  142 A'   49 A"  143 A'   50 A"                 
  2.990   3.057   3.058   3.070   3.082   3.090   3.126   3.146
144 A'  145 A'   51 A"   52 A"   53 A"   54 A"  146 A'   55 A"                 
  3.152   3.175   3.199   3.310   3.374   3.378   3.438   3.482
147 A'   56 A"   57 A"  148 A'  149 A'  150 A'  151 A'  152 A'                 
  3.538   3.591   3.654   3.712   3.889   3.908   3.932   4.034
153 A'  154 A'  155 A'  156 A'  157 A'  158 A'  159 A'  160 A'                 
  4.107   4.158   4.170   4.181   4.843   4.948   4.995   5.030
161 A'  162 A'  163 A'  164 A'  165 A'   58 A"   59 A"   60 A"                 
  5.413   5.424   5.470   5.679   5.774   5.804  23.540  23.891
166 A'  167 A'  168 A'  169 A'  170 A'  171 A'  172 A'  173 A'                 
 23.932  24.041  24.088  24.177  49.887  49.938  49.967
174 A'  175 A'  176 A'  177 A'  178 A'  179 A'  180 A'                         
 --------------------------------------------------------------

          Ground-State Mulliken Net Atomic Charges

     Atom                 Charge (a.u.)
  ----------------------------------------
      1 O                    -0.245227
      2 C                    -0.713764
      3 C                     0.018786
      4 O                    -0.316888
      5 C                     0.021855
      6 H                     0.140180
      7 C                     0.072224
      8 H                     0.195987
      9 C                    -0.588130
     10 C                     0.661614
     11 H                     0.175009
     12 O                    -0.240134
     13 H                     0.259942
     14 H                     0.285403
     15 H                     0.273142
  ----------------------------------------
  Sum of atomic charges =     0.000000

 -----------------------------------------------------------------
                    Cartesian Multipole Moments
 -----------------------------------------------------------------
    Charge (ESU x 10^10)
                -0.0000
    Dipole Moment (Debye)
         X      -1.0799      Y       1.0919      Z      -0.0000
       Tot       1.5358
    Quadrupole Moments (Debye-Ang)
        XX     -48.3710     XY      -9.7130     YY     -45.9365
        XZ      -0.0000     YZ      -0.0000     ZZ     -56.0420
    Octopole Moments (Debye-Ang^2)
       XXX     -27.8999    XXY     -10.1424    XYY       1.2064
       YYY      15.2854    XXZ      -0.0000    XYZ      -0.0000
       YYZ      -0.0000    XZZ      -3.1225    YZZ      -2.7224
       ZZZ      -0.0000
    Hexadecapole Moments (Debye-Ang^3)
      XXXX    -897.6634   XXXY     -78.0057   XXYY    -160.8680
      XYYY     -55.9626   YYYY    -446.2769   XXXZ      -0.0000
      XXYZ      -0.0000   XYYZ      -0.0000   YYYZ      -0.0000
      XXZZ    -174.2808   XYZZ      -4.3625   YYZZ     -95.5555
      XZZZ      -0.0000   YZZZ      -0.0000   ZZZZ     -60.4845
 -----------------------------------------------------------------
 Calculating analytic gradient of the SCF energy
 Gradient of SCF Energy
            1           2           3           4           5           6
    1  -0.0000588   0.0002909  -0.0002115   0.0001199   0.0002090  -0.0000271
    2  -0.0002026   0.0001043   0.0000041   0.0000537  -0.0000747   0.0000285
    3  -0.0000000   0.0000000  -0.0000000   0.0000000  -0.0000000   0.0000000
            7           8           9          10          11          12
    1  -0.0002323  -0.0000038   0.0001000  -0.0000440  -0.0000148  -0.0001183
    2   0.0001167   0.0000142  -0.0001027   0.0001251  -0.0000532  -0.0000097
    3  -0.0000000   0.0000000   0.0000000  -0.0000000   0.0000000  -0.0000000
           13          14          15
    1   0.0000830   0.0000045  -0.0000966
    2  -0.0000537   0.0000119   0.0000381
    3   0.0000000  -0.0000000  -0.0000000
 Max gradient component =       2.909E-04
 RMS gradient           =       9.388E-05
 Gradient time:  CPU 30.88 s  wall 30.89 s
 Geometry Optimization Parameters
   NAtoms,    NIC,     NZ,  NCons,   NDum,   NFix, NCnnct, MaxDiis
       15      96       0       0       0       0       0       0

 Cartesian Hessian Update
 Hessian Updated using BFGS Update


** GEOMETRY OPTIMIZATION IN DELOCALIZED INTERNAL COORDINATES **
   Searching for a Minimum

   Optimization Cycle:   5

                       Coordinates (Angstroms)
     ATOM                X               Y               Z
      1  O        -1.5455721068   -1.8526301914    0.0000000000
      2  C        -0.6692932091   -0.8089460225    0.0000000000
      3  C        -1.1315451354    0.5121589872    0.0000000000
      4  O        -2.5073028127    0.6531615547    0.0000000000
      5  C        -0.2229696277    1.5609957053    0.0000000000
      6  H        -0.5828041387    2.5856628332    0.0000000000
      7  C         1.1490991798    1.3108272178    0.0000000000
      8  H         1.8644522957    2.1229038409    0.0000000000
      9  C         1.6043499415   -0.0055437638    0.0000000000
     10  C         0.6975526848   -1.0664702777    0.0000000000
     11  H         1.0315521963   -2.0987940852    0.0000000000
     12  O         2.9621883642   -0.2049085446    0.0000000000
     13  H         3.1544113260   -1.1479155007    0.0000000000
     14  H        -2.4424935491   -1.4934065878    0.0000000000
     15  H        -2.7532392058    1.5828428402    0.0000000000
   Point Group: cs    Number of degrees of freedom:    27


   Energy is   -458.052407841

 Hessian Updated using BFGS Update

 26 Hessian modes will be used to form the next step
  Hessian Eigenvalues:
     0.151294    0.157650    0.160025    0.168424    0.189629    0.195846
     0.228691    0.242454    0.249662    0.254942    0.268789    0.354003
     0.356389    0.356705    0.398220    0.416185    0.417048    0.448852
     0.455665    0.461945    0.487382    0.538034    0.543082    0.550115
     0.553226    0.574292

 Minimum Search - Taking Simple RFO Step
 Searching for Lamda that Minimizes Along All modes
 Value Taken    Lamda =   0.00000000
 Step Taken.  Stepsize is  0.001807

                             Maximum     Tolerance    Cnvgd?
         Gradient           0.000167      0.000300     YES
         Displacement       0.000766      0.001200     YES
         Energy change     -0.000006      0.000001      NO


                       Distance Matrix (Angstroms)
             O (  1)   C (  2)   C (  3)   O (  4)   C (  5)   H (  6)
   C (  2)  1.362770
   C (  3)  2.400760  1.399641
   O (  4)  2.684012  2.348625  1.382965
   C (  5)  3.660890  2.411603  1.387648  2.458117
   H (  6)  4.541516  3.395710  2.144886  2.727317  1.086013
   C (  7)  4.155564  2.792846  2.416446  3.715077  1.394689  2.150510
   H (  8)  5.237665  3.874998  3.401544  4.612200  2.161729  2.490624
   C (  9)  3.651539  2.411412  2.784446  4.164082  2.406895  3.390869
   C ( 10)  2.376901  1.390894  2.416127  3.637064  2.784051  3.870063
   H ( 11)  2.588854  2.134615  3.390585  4.482940  3.868835  4.954824
   O ( 12)  4.799468  3.681375  4.156061  5.536390  3.641929  4.511570
   H ( 13)  4.752522  3.838700  4.596223  5.941287  4.329538  5.282650
   H ( 14)  0.966183  1.900717  2.396013  2.147546  3.775667  4.482996
   H ( 15)  3.641557  3.172300  1.943259  0.961661  2.530364  2.390907
             C (  7)   H (  8)   C (  9)   C ( 10)   H ( 11)   O ( 12)
   H (  8)  1.082219
   C (  9)  1.392870  2.144281
   C ( 10)  2.419801  3.396139  1.395653
   H ( 11)  3.411647  4.303075  2.170206  1.085011
   O ( 12)  2.363207  2.573662  1.372396  2.422986  2.704470
   H ( 13)  3.172805  3.516000  1.925540  2.458208  2.326091  0.962399
   H ( 14)  4.556673  5.623832  4.311691  3.168938  3.526399  5.556151
   H ( 15)  3.911807  4.649166  4.638055  4.350497  5.280066  5.988503
             H ( 13)   H ( 14)
   H ( 14)  5.607558
   H ( 15)  6.508254  3.091904

 Final energy is   -458.05240784053075     


 ******************************
 **  OPTIMIZATION CONVERGED  **
 ******************************

                       Coordinates (Angstroms)
     ATOM                X               Y               Z
      1  O        -1.5455721068   -1.8526301914    0.0000000000
      2  C        -0.6692932091   -0.8089460225    0.0000000000
      3  C        -1.1315451354    0.5121589872    0.0000000000
      4  O        -2.5073028127    0.6531615547    0.0000000000
      5  C        -0.2229696277    1.5609957053    0.0000000000
      6  H        -0.5828041387    2.5856628332    0.0000000000
      7  C         1.1490991798    1.3108272178    0.0000000000
      8  H         1.8644522957    2.1229038409    0.0000000000
      9  C         1.6043499415   -0.0055437638    0.0000000000
     10  C         0.6975526848   -1.0664702777    0.0000000000
     11  H         1.0315521963   -2.0987940852    0.0000000000
     12  O         2.9621883642   -0.2049085446    0.0000000000
     13  H         3.1544113260   -1.1479155007    0.0000000000
     14  H        -2.4424935491   -1.4934065878    0.0000000000
     15  H        -2.7532392058    1.5828428402    0.0000000000

Z-matrix Print:
$molecule
0 1
C 
O  1 1.362770
H  2 0.966183 1 108.190410
C  1 1.390894 2 119.346987 3 -180.000000 0
H  4 1.085011 1 118.598429 2 -0.000000 0
C  4 1.395653 1 119.851354 2 -180.000000 0
O  6 1.372396 4 122.168462 1 -180.000000 0
H  7 0.962399 6 109.874132 4 -0.000000 0
C  6 1.392870 4 120.401443 1 -0.000000 0
H  9 1.082219 6 119.546064 4 -180.000000 0
C  9 1.394689 6 119.410514 4 -0.000000 0
H  11 1.086013 9 119.683050 6 -180.000000 0
C  11 1.387648 9 120.568196 6 -0.000000 0
O  13 1.382965 11 125.049533 9 -180.000000 0
H  14 0.961661 13 110.669371 11 -0.000000 0
$end


 --------------------------------------------------------------
             Orbital Energies (a.u.) and Symmetries
 --------------------------------------------------------------

 Alpha MOs, Restricted
 -- Occupied --                  
-19.172 -19.159 -19.157 -10.243 -10.240 -10.238 -10.189 -10.179
  1 A'    2 A'    3 A'    4 A'    5 A'    6 A'    7 A'    8 A'                 
-10.174  -1.088  -1.068  -1.061  -0.859  -0.760  -0.745  -0.657
  9 A'   10 A'   11 A'   12 A'   13 A'   14 A'   15 A'   16 A'                 
 -0.625  -0.582  -0.566  -0.511  -0.500  -0.457  -0.446  -0.445
 17 A'   18 A'   19 A'   20 A'   21 A'   22 A'   23 A'    1 A"                 
 -0.418  -0.405  -0.394  -0.381  -0.375  -0.362  -0.315  -0.249
 24 A'    2 A"   25 A'    3 A"   26 A'   27 A'    4 A"    5 A"                 
 -0.213
  6 A"                                                                         
 -- Virtual --                   
 -0.022  -0.018  -0.009   0.005   0.010   0.020   0.033   0.051
 28 A'    7 A"   29 A'   30 A'    8 A"   31 A'   32 A'   33 A'                 
  0.053   0.065   0.078   0.081   0.086   0.092   0.098   0.109
 34 A'    9 A"   35 A'   10 A"   36 A'   37 A'   11 A"   38 A'                 
  0.116   0.121   0.127   0.128   0.134   0.136   0.140   0.146
 39 A'   40 A'   12 A"   41 A'   13 A"   42 A'   43 A'   44 A'                 
  0.151   0.156   0.178   0.181   0.184   0.192   0.203   0.209
 14 A"   45 A'   46 A'   47 A'   15 A"   48 A'   49 A'   50 A'                 
  0.215   0.217   0.224   0.236   0.248   0.264   0.267   0.271
 51 A'   16 A"   52 A'   53 A'   54 A'   55 A'   56 A'   57 A'                 
  0.277   0.281   0.293   0.294   0.301   0.313   0.317   0.323
 58 A'   17 A"   59 A'   60 A'   61 A'   62 A'   18 A"   63 A'                 
  0.343   0.365   0.372   0.375   0.378   0.381   0.400   0.407
 64 A'   65 A'   66 A'   67 A'   68 A'   69 A'   70 A'   71 A'                 
  0.432   0.449   0.513   0.516   0.549   0.556   0.565   0.569
 72 A'   73 A'   74 A'   19 A"   75 A'   76 A'   77 A'   20 A"                 
  0.571   0.574   0.585   0.602   0.611   0.613   0.624   0.638
 78 A'   21 A"   79 A'   80 A'   22 A"   81 A'   23 A"   82 A'                 
  0.680   0.692   0.722   0.756   0.764   0.793   0.820   0.841
 83 A'   24 A"   84 A'   85 A'   86 A'   87 A'   88 A'   89 A'                 
  0.869   0.878   0.885   0.903   0.919   0.927   0.968   0.982
 90 A'   91 A'   92 A'   93 A'   94 A'   95 A'   96 A'   25 A"                 
  0.983   1.013   1.025   1.047   1.072   1.086   1.091   1.106
 26 A"   97 A'   98 A'   27 A"   28 A"   99 A'   29 A"   30 A"                 
  1.156   1.179   1.187   1.190   1.204   1.237   1.239   1.256
100 A'   31 A"  101 A'   32 A"  102 A'  103 A'   33 A"  104 A'                 
  1.269   1.380   1.386   1.409   1.420   1.494   1.516   1.539
105 A'   34 A"  106 A'   35 A"   36 A"  107 A'  108 A'  109 A'                 
  1.559   1.562   1.587   1.606   1.622   1.640   1.678   1.688
110 A'   37 A"  111 A'   38 A"  112 A'  113 A'   39 A"  114 A'                 
  1.699   1.735   1.793   1.800   1.842   1.845   1.896   1.907
115 A'  116 A'  117 A'  118 A'   40 A"  119 A'   41 A"   42 A"                 
  1.915   1.944   1.967   1.992   1.996   2.024   2.061   2.085
120 A'  121 A'  122 A'   43 A"  123 A'  124 A'  125 A'  126 A'                 
  2.101   2.122   2.138   2.163   2.271   2.307   2.332   2.408
127 A'  128 A'   44 A"  129 A'  130 A'   45 A"  131 A'  132 A'                 
  2.464   2.558   2.564   2.589   2.591   2.668   2.682   2.682
133 A'  134 A'  135 A'   46 A"  136 A'  137 A'   47 A"  138 A'                 
  2.712   2.729   2.747   2.753   2.771   2.820   2.846   2.863
139 A'  140 A'   48 A"  141 A'  142 A'   49 A"  143 A'   50 A"                 
  2.990   3.057   3.058   3.070   3.082   3.090   3.126   3.146
144 A'  145 A'   51 A"   52 A"   53 A"   54 A"  146 A'   55 A"                 
  3.152   3.175   3.199   3.310   3.374   3.378   3.438   3.482
147 A'   56 A"   57 A"  148 A'  149 A'  150 A'  151 A'  152 A'                 
  3.538   3.591   3.654   3.712   3.889   3.908   3.932   4.034
153 A'  154 A'  155 A'  156 A'  157 A'  158 A'  159 A'  160 A'                 
  4.107   4.158   4.170   4.181   4.843   4.948   4.995   5.030
161 A'  162 A'  163 A'  164 A'  165 A'   58 A"   59 A"   60 A"                 
  5.413   5.424   5.470   5.679   5.774   5.804  23.540  23.891
166 A'  167 A'  168 A'  169 A'  170 A'  171 A'  172 A'  173 A'                 
 23.932  24.041  24.088  24.177  49.887  49.938  49.967
174 A'  175 A'  176 A'  177 A'  178 A'  179 A'  180 A'                         

 Beta MOs, Restricted
 -- Occupied --                  
-19.172 -19.159 -19.157 -10.243 -10.240 -10.238 -10.189 -10.179
  1 A'    2 A'    3 A'    4 A'    5 A'    6 A'    7 A'    8 A'                 
-10.174  -1.088  -1.068  -1.061  -0.859  -0.760  -0.745  -0.657
  9 A'   10 A'   11 A'   12 A'   13 A'   14 A'   15 A'   16 A'                 
 -0.625  -0.582  -0.566  -0.511  -0.500  -0.457  -0.446  -0.445
 17 A'   18 A'   19 A'   20 A'   21 A'   22 A'   23 A'    1 A"                 
 -0.418  -0.405  -0.394  -0.381  -0.375  -0.362  -0.315  -0.249
 24 A'    2 A"   25 A'    3 A"   26 A'   27 A'    4 A"    5 A"                 
 -0.213
  6 A"                                                                         
 -- Virtual --                   
 -0.022  -0.018  -0.009   0.005   0.010   0.020   0.033   0.051
 28 A'    7 A"   29 A'   30 A'    8 A"   31 A'   32 A'   33 A'                 
  0.053   0.065   0.078   0.081   0.086   0.092   0.098   0.109
 34 A'    9 A"   35 A'   10 A"   36 A'   37 A'   11 A"   38 A'                 
  0.116   0.121   0.127   0.128   0.134   0.136   0.140   0.146
 39 A'   40 A'   12 A"   41 A'   13 A"   42 A'   43 A'   44 A'                 
  0.151   0.156   0.178   0.181   0.184   0.192   0.203   0.209
 14 A"   45 A'   46 A'   47 A'   15 A"   48 A'   49 A'   50 A'                 
  0.215   0.217   0.224   0.236   0.248   0.264   0.267   0.271
 51 A'   16 A"   52 A'   53 A'   54 A'   55 A'   56 A'   57 A'                 
  0.277   0.281   0.293   0.294   0.301   0.313   0.317   0.323
 58 A'   17 A"   59 A'   60 A'   61 A'   62 A'   18 A"   63 A'                 
  0.343   0.365   0.372   0.375   0.378   0.381   0.400   0.407
 64 A'   65 A'   66 A'   67 A'   68 A'   69 A'   70 A'   71 A'                 
  0.432   0.449   0.513   0.516   0.549   0.556   0.565   0.569
 72 A'   73 A'   74 A'   19 A"   75 A'   76 A'   77 A'   20 A"                 
  0.571   0.574   0.585   0.602   0.611   0.613   0.624   0.638
 78 A'   21 A"   79 A'   80 A'   22 A"   81 A'   23 A"   82 A'                 
  0.680   0.692   0.722   0.756   0.764   0.793   0.820   0.841
 83 A'   24 A"   84 A'   85 A'   86 A'   87 A'   88 A'   89 A'                 
  0.869   0.878   0.885   0.903   0.919   0.927   0.968   0.982
 90 A'   91 A'   92 A'   93 A'   94 A'   95 A'   96 A'   25 A"                 
  0.983   1.013   1.025   1.047   1.072   1.086   1.091   1.106
 26 A"   97 A'   98 A'   27 A"   28 A"   99 A'   29 A"   30 A"                 
  1.156   1.179   1.187   1.190   1.204   1.237   1.239   1.256
100 A'   31 A"  101 A'   32 A"  102 A'  103 A'   33 A"  104 A'                 
  1.269   1.380   1.386   1.409   1.420   1.494   1.516   1.539
105 A'   34 A"  106 A'   35 A"   36 A"  107 A'  108 A'  109 A'                 
  1.559   1.562   1.587   1.606   1.622   1.640   1.678   1.688
110 A'   37 A"  111 A'   38 A"  112 A'  113 A'   39 A"  114 A'                 
  1.699   1.735   1.793   1.800   1.842   1.845   1.896   1.907
115 A'  116 A'  117 A'  118 A'   40 A"  119 A'   41 A"   42 A"                 
  1.915   1.944   1.967   1.992   1.996   2.024   2.061   2.085
120 A'  121 A'  122 A'   43 A"  123 A'  124 A'  125 A'  126 A'                 
  2.101   2.122   2.138   2.163   2.271   2.307   2.332   2.408
127 A'  128 A'   44 A"  129 A'  130 A'   45 A"  131 A'  132 A'                 
  2.464   2.558   2.564   2.589   2.591   2.668   2.682   2.682
133 A'  134 A'  135 A'   46 A"  136 A'  137 A'   47 A"  138 A'                 
  2.712   2.729   2.747   2.753   2.771   2.820   2.846   2.863
139 A'  140 A'   48 A"  141 A'  142 A'   49 A"  143 A'   50 A"                 
  2.990   3.057   3.058   3.070   3.082   3.090   3.126   3.146
144 A'  145 A'   51 A"   52 A"   53 A"   54 A"  146 A'   55 A"                 
  3.152   3.175   3.199   3.310   3.374   3.378   3.438   3.482
147 A'   56 A"   57 A"  148 A'  149 A'  150 A'  151 A'  152 A'                 
  3.538   3.591   3.654   3.712   3.889   3.908   3.932   4.034
153 A'  154 A'  155 A'  156 A'  157 A'  158 A'  159 A'  160 A'                 
  4.107   4.158   4.170   4.181   4.843   4.948   4.995   5.030
161 A'  162 A'  163 A'  164 A'  165 A'   58 A"   59 A"   60 A"                 
  5.413   5.424   5.470   5.679   5.774   5.804  23.540  23.891
166 A'  167 A'  168 A'  169 A'  170 A'  171 A'  172 A'  173 A'                 
 23.932  24.041  24.088  24.177  49.887  49.938  49.967
174 A'  175 A'  176 A'  177 A'  178 A'  179 A'  180 A'                         
 --------------------------------------------------------------

          Ground-State Mulliken Net Atomic Charges

     Atom                 Charge (a.u.)
  ----------------------------------------
      1 O                    -0.245227
      2 C                    -0.713764
      3 C                     0.018786
      4 O                    -0.316888
      5 C                     0.021855
      6 H                     0.140180
      7 C                     0.072224
      8 H                     0.195987
      9 C                    -0.588130
     10 C                     0.661614
     11 H                     0.175009
     12 O                    -0.240134
     13 H                     0.259942
     14 H                     0.285403
     15 H                     0.273142
  ----------------------------------------
  Sum of atomic charges =     0.000000

 -----------------------------------------------------------------
                    Cartesian Multipole Moments
 -----------------------------------------------------------------
    Charge (ESU x 10^10)
                -0.0000
    Dipole Moment (Debye)
         X      -1.0799      Y       1.0919      Z      -0.0000
       Tot       1.5358
    Quadrupole Moments (Debye-Ang)
        XX     -48.3710     XY      -9.7130     YY     -45.9365
        XZ      -0.0000     YZ      -0.0000     ZZ     -56.0420
    Octopole Moments (Debye-Ang^2)
       XXX     -27.8999    XXY     -10.1424    XYY       1.2064
       YYY      15.2854    XXZ      -0.0000    XYZ      -0.0000
       YYZ      -0.0000    XZZ      -3.1225    YZZ      -2.7224
       ZZZ      -0.0000
    Hexadecapole Moments (Debye-Ang^3)
      XXXX    -897.6634   XXXY     -78.0057   XXYY    -160.8680
      XYYY     -55.9626   YYYY    -446.2769   XXXZ      -0.0000
      XXYZ      -0.0000   XYYZ      -0.0000   YYYZ      -0.0000
      XXZZ    -174.2808   XYZZ      -4.3625   YYZZ     -95.5555
      XZZZ      -0.0000   YZZZ      -0.0000   ZZZZ     -60.4845
 -----------------------------------------------------------------
Archival summary:
1\1\TWL01\OPT\ProcedureUnspecified\BasisUnspecified\366\taweetha\SatJun1718:57:112017SatJun1718:57:112017\0\\#,OPT,ProcedureUnspecified,BasisUnspecified,\\0,1\C\O,1,1.36277\H,2,0.966183,1,108.19\C,1,1.39089,2,119.347,3,-180,0\H,4,1.08501,1,118.598,2,-0,0\C,4,1.39565,1,119.851,2,-180,0\O,6,1.3724,4,122.168,1,-180,0\H,7,0.962399,6,109.874,4,-0,0\C,6,1.39287,4,120.401,1,-0,0\H,9,1.08222,6,119.546,4,-180,0\C,9,1.39469,6,119.411,4,-0,0\H,11,1.08601,9,119.683,6,-180,0\C,11,1.38765,9,120.568,6,-0,0\O,13,1.38296,11,125.05,9,-180,0\H,14,0.961661,13,110.669,11,-0,0\\\@

 Total job time:  533.06s(wall), 532.60s(cpu) 
 Sat Jun 17 18:57:11 2017

        *************************************************************
        *                                                           *
        *  Thank you very much for using Q-Chem.  Have a nice day.  *
        *                                                           *
        *************************************************************


 
User input: 2 of 3 
 
TWL01 127.0.1
Q-Chem Developer Version! Running on 127.0.1.*
                  Welcome to Q-Chem
     A Quantum Leap Into The Future Of Chemistry


 Q-Chem 4.4, Q-Chem, Inc., Pleasanton, CA (2016)

 Y. Shao,  Z. Gan,  E. Epifanovsky,  A. T. B. Gilbert,  M. Wormit,  
 J. Kussmann,  A. W. Lange,  A. Behn,  J. Deng,  X. Feng,  D. Ghosh,  
 M. Goldey,  P. R. Horn,  L. D. Jacobson,  I. Kaliman,  F. Rob,  
 R. Z. Khaliullin,  T. Kus,  A. Landau,  J. Liu,  E. I. Proynov,  Y. M. Rhee,  
 R. M. Richard,  M. A. Rohrdanz,  R. P. Steele,  E. J. Sundstrom,  
 H. L. Woodcock III,  P. M. Zimmerman,  D. Zuev,  B. Albrecht,  E. Alguire,  
 B. Austin,  S. A. Baeppler,  G. J. O. Beran,  Y. A. Bernard,  E. Berquist,  
 K. Brandhorst,  K. B. Bravaya,  S. T. Brown,  D. Casanova,  C.-M. Chang,  
 Y. Chen,  S. H. Chien,  K. D. Closser,  M. P. Coons,  D. L. Crittenden,  
 S. Dasgupta,  M. Diedenhofen,  R. A. DiStasio Jr.,  H. Do,  A. D. Dutoi,  
 R. G. Edgar,  P.-T. Fang,  S. Fatehi,  Q. Feng,  L. Fusti-Molnar,  
 A. Ghysels,  A. Golubeva-Zadorozhnaya,  J. Gomes,  A. Gunina,  
 M. W. D. Hanson-Heine,  P. H. P. Harbach,  A. W. Hauser,  J. E. Herr,  
 E. G. Hohenstein,  Z. C. Holden,  K. Hui,  T.-C. Jagau,  H. Ji,  B. Kaduk,  
 K. Khistyaev,  Jaehoon Kim,  Jihan Kim,  R. A. King,  P. Klunzinger,  
 K. Koh,  D. Kosenkov,  T. Kowalczyk,  C. M. Krauter,  A. Kunitsa,  
 K. U. Lao,  A. Laurent,  K. V. Lawler,  J. Lee,  D. Lefrancois,  S. Lehtola,  
 S. V. Levchenko,  C. Y. Lin,  Y.-S. Lin,  F. Liu,  E. Livshits,  
 R. C. Lochan,  A. Luenser,  P. Manohar,  S. F. Manzer,  S.-P. Mao,  Y. Mao,  
 N. Mardirossian,  A. V. Marenich,  L. A. Martinez-Martinez,  S. A. Maurer,  
 N. J. Mayhall,  J.-M. Mewes,  A. F. Morrison,  K. Nanda,  T. S. Nguyen-Beck,  
 C. M. Oana,  R. Olivares-Amaya,  D. P. O'Neill,  J. A. Parkhill,  
 T. M. Perrine,  R. Peverati,  P. A. Pieniazek,  F. Plasser,  A. Prociuk,  
 D. R. Rehn,  E. Rosta,  N. J. Russ,  N. Sergueev,  S. M. Sharada,  
 S. Sharma,  D. W. Small,  A. Sodt,  T. Stauch,  T. Stein,  D. Stuck,  
 Y.-C. Su,  A. J. W. Thom,  T. Tsuchimochi,  L. Vogt,  O. Vydrov,  T. Wang,  
 M. A. Watson,  J. Wenzel,  A. White,  C. F. Williams,  V. Vanovschi,  
 K. Yao,  S. Yeganeh,  S. R. Yost,  Z.-Q. You,  I. Y. Zhang,  X. Zhang,  
 Y. Zhao,  B. R. Brooks,  G. K. L. Chan,  D. M. Chipman,  C. J. Cramer,  
 W. A. Goddard III,  M. S. Gordon,  W. J. Hehre,  A. Klamt,  
 H. F. Schaefer III,  M. W. Schmidt,  C. D. Sherrill,  D. G. Truhlar,  
 A. Warshel,  X. Xu,  A. Aspuru-Guzik,  R. Baer,  A. T. Bell,  N. A. Besley,  
 J.-D. Chai,  A. Dreuw,  B. D. Dunietz,  T. R. Furlani,  S. R. Gwaltney,  
 C.-P. Hsu,  Y. Jung,  J. Kong,  D. S. Lambrecht,  W. Liang,  C. Ochsenfeld,  
 V. A. Rassolov,  L. V. Slipchenko,  J. E. Subotnik,  T. Van Voorhis,  
 J. M. Herbert,  A. I. Krylov,  P. M. W. Gill,  M. Head-Gordon

 Contributors to earlier versions of Q-Chem not listed above: 
 R. D. Adamson,  J. Baker,  E. F. C. Byrd,  A. K. Chakraborty,  C.-L. Cheng,  
 H. Dachsel,  R. J. Doerksen,  G. Hawkins,  A. Heyden,  S. Hirata,  
 G. Kedziora,  F. J. Keil,  C. Kelley,  P. P. Korambath,  W. Kurlancheek,  
 A. M. Lee,  M. S. Lee,  D. Liotard,  I. Lotan,  P. E. Maslen,  N. Nair,  
 D. Neuhauser,  R. Olson,  B. Peters,  J. Ritchie,  N. E. Schultz,  
 N. Shenvi,  A. C. Simmonett,  K. S. Thanthiriwatte,  Q. Wu,  W. Zhang

 Please cite Q-Chem as follows:
 Y. Shao et al., Mol. Phys. 113, 184-215 (2015)
 DOI: 10.1080/00268976.2014.952696

 Q-Chem 4.4.2 for Intel X86 EM64T Linux

 Parts of Q-Chem use Armadillo 5.200.1 (Boston Tea Smuggler).
 http://arma.sourceforge.net/

 Q-Chem begins on Sat Jun 17 18:57:11 2017  


Host: 0

     Scratch files written to /scratch/taweetham/qchem51119//
The previous job contains 0 fragments, simply inherited here
FILE_GEOM_ORG=        593

Checking the input file for inconsistencies... 	...done.

--------------------------------------------------------------
User input:
--------------------------------------------------------------

$molecule
   read
$end

$rem
   BASIS 6-311++G**
   JOB_TYPE FREQUENCY
   METHOD B3LYP
   SCF_GUESS = READ
   MEM_TOTAL 4000
   MEM_STATIC 2000
$end

--------------------------------------------------------------
 ----------------------------------------------------------------
             Standard Nuclear Orientation (Angstroms)
    I     Atom           X                Y                Z
 ----------------------------------------------------------------
    1      O      -1.5965069904    -1.8000182939     0.0000000000
    2      C      -0.6923168847    -0.7804195475     0.0000000000
    3      C      -1.1186635157     0.5527060431    -0.0000000000
    4      O      -2.4901036243     0.7308715262    -0.0000000000
    5      C      -0.1820492406     1.5765818236    -0.0000000000
    6      H      -0.5140346354     2.6106075951    -0.0000000000
    7      C       1.1827503887     1.2893901516    -0.0000000000
    8      H       1.9198085701     2.0818191764    -0.0000000000
    9      C       1.6022264733    -0.0388137603     0.0000000000
   10      C       0.6670627672    -1.0748230148     0.0000000000
   11      H       0.9730155014    -2.1158038224     0.0000000000
   12      O       2.9541751752    -0.2748353814     0.0000000000
   13      H       3.1208192771    -1.2226969374     0.0000000000
   14      H      -2.4833831601    -1.4166642399     0.0000000000
   15      H      -2.7108019646     1.6668652466    -0.0000000000
 ----------------------------------------------------------------
 Molecular Point Group                 Cs    NOp =  2
 Largest Abelian Subgroup              Cs    NOp =  2
 Nuclear Repulsion Energy =   431.4281648909 hartrees
 There are       33 alpha and       33 beta electrons
 Requested basis set is 6-311++G(d,p)
 There are 84 shells and 240 basis functions

 Total QAlloc Memory Limit   4000 MB
 Mega-Array Size      1956 MB
 MEM_STATIC part      2000 MB

                       Distance Matrix (Angstroms)
             O (  1)   C (  2)   C (  3)   O (  4)   C (  5)   H (  6)
   C (  2)  1.362770
   C (  3)  2.400760  1.399641
   O (  4)  2.684012  2.348625  1.382965
   C (  5)  3.660890  2.411603  1.387648  2.458117
   H (  6)  4.541516  3.395710  2.144886  2.727317  1.086013
   C (  7)  4.155564  2.792846  2.416446  3.715077  1.394689  2.150510
   H (  8)  5.237665  3.874998  3.401544  4.612200  2.161729  2.490624
   C (  9)  3.651539  2.411412  2.784446  4.164082  2.406895  3.390869
   C ( 10)  2.376901  1.390894  2.416127  3.637064  2.784051  3.870063
   H ( 11)  2.588854  2.134615  3.390585  4.482940  3.868835  4.954824
   O ( 12)  4.799468  3.681375  4.156061  5.536390  3.641929  4.511570
   H ( 13)  4.752522  3.838700  4.596223  5.941287  4.329538  5.282650
   H ( 14)  0.966183  1.900717  2.396013  2.147546  3.775667  4.482996
   H ( 15)  3.641557  3.172300  1.943259  0.961661  2.530364  2.390907
             C (  7)   H (  8)   C (  9)   C ( 10)   H ( 11)   O ( 12)
   H (  8)  1.082219
   C (  9)  1.392870  2.144281
   C ( 10)  2.419801  3.396139  1.395653
   H ( 11)  3.411647  4.303075  2.170206  1.085011
   O ( 12)  2.363207  2.573662  1.372396  2.422986  2.704470
   H ( 13)  3.172805  3.516000  1.925540  2.458208  2.326091  0.962399
   H ( 14)  4.556673  5.623832  4.311691  3.168938  3.526399  5.556151
   H ( 15)  3.911807  4.649166  4.638055  4.350497  5.280066  5.988503
             H ( 13)   H ( 14)
   H ( 14)  5.607558
   H ( 15)  6.508254  3.091904

 A cutoff of  1.0D-11 yielded   3206 shell pairs
 There are     26828 function pairs (     28865 Cartesian)

 -------------------------------------------------------
 OpenMP Integral Computing Module                       
 Release: version 1.0, May 2013, Q-Chem Inc. Pittsburgh 
 -------------------------------------------------------
 Integral Job Info:
 Integral job number is                      11
 Integral operator is                         1
 short-range coefficients                     0
 long-range coefficients              100000000
 Omega coefficients                           0
 if combine SR and LR in K                    0
 Integral screening is                        0
 Integral computing path is                   2
 max size of driver memory is            800000
 size of driver memory is                593474
 size of scratch memory is              2260544
 max col of scratch BK array               1296
 max len of scratch array in speh3          155
 max len of scratch index in speh4           18
 max int batch size is                      520
 min int batch size is                       52
 fixed nKL is                                52
 max L of basis functions is                  2
 order of int derivative is                   0
 number of shells is                         84
 number of basis is                         249
 number of cartesian basis is               249
 number of contracted shell pairs          3206
 number of primitive shell pairs           8110
 maxK2 (contraction) of shell pair           36
 max number of K2 of shell pair               1
 max number of CS2 of shell pair            524
 max number of PS2 of shell pair           1350
 mem total for path MDJ                   57990
 -------------------------------------------------------
 Smallest overlap matrix eigenvalue = 1.05E-06

 Q-Chem warning in module /home/taweetham/qchem/stvman/mkSTV.C, line 257:

 Overlap eigenvalue is smaller than square root of threshold

 Guess MOs from SCF MO coefficient file
 Reading MOs from coefficient file
 Reading MOs from coefficient file
 A restricted hybrid HF-DFT SCF calculation will be
 performed using Pulay DIIS extrapolation
 Exchange:     0.2000 Hartree-Fock + 0.0800 Slater + 0.7200 B88
 Correlation:  0.1900 VWN1RPA + 0.8100 LYP
 Using SG-1 standard quadrature grid
 SCF converges when DIIS error is below 1.0E-08
 ---------------------------------------
  Cycle       Energy         DIIS Error
 ---------------------------------------
    1    -458.0412285223      1.55E-03
    2    -458.0519656977      2.57E-04
    3    -458.0519861179      2.55E-04
    4    -458.0523967094      4.46E-05
    5    -458.0524066324      1.78E-05
    6    -458.0524084332      4.49E-06
    7    -458.0524084873      2.49E-06
    8    -458.0524083837      4.27E-07
    9    -458.0524083595      1.88E-07
   10    -458.0524084021      1.90E-08
   11    -458.0524083989      1.13E-08
   12    -458.0524084003      2.17E-09 Convergence criterion met
 ---------------------------------------
 SCF time:  CPU 83.16 s  wall 83.22 s
 SCF   energy in the final basis set = -458.0524084003
 Total energy in the final basis set = -458.0524084003

 --------------------------------------------------------------
             Orbital Energies (a.u.) and Symmetries
 --------------------------------------------------------------

 Alpha MOs, Restricted
 -- Occupied --                  
-19.172 -19.159 -19.157 -10.243 -10.240 -10.238 -10.189 -10.179
  1 A'    2 A'    3 A'    4 A'    5 A'    6 A'    7 A'    8 A'                 
-10.174  -1.088  -1.068  -1.061  -0.859  -0.760  -0.745  -0.657
  9 A'   10 A'   11 A'   12 A'   13 A'   14 A'   15 A'   16 A'                 
 -0.625  -0.582  -0.566  -0.511  -0.500  -0.457  -0.446  -0.445
 17 A'   18 A'   19 A'   20 A'   21 A'   22 A'   23 A'    1 A"                 
 -0.418  -0.405  -0.394  -0.381  -0.375  -0.362  -0.315  -0.249
 24 A'    2 A"   25 A'    3 A"   26 A'   27 A'    4 A"    5 A"                 
 -0.213
  6 A"                                                                         
 -- Virtual --                   
 -0.022  -0.018  -0.009   0.005   0.010   0.020   0.033   0.051
 28 A'    7 A"   29 A'   30 A'    8 A"   31 A'   32 A'   33 A'                 
  0.053   0.065   0.078   0.081   0.086   0.092   0.098   0.109
 34 A'    9 A"   35 A'   10 A"   36 A'   37 A'   11 A"   38 A'                 
  0.116   0.121   0.127   0.128   0.134   0.136   0.140   0.145
 39 A'   40 A'   12 A"   41 A'   13 A"   42 A'   43 A'   44 A'                 
  0.151   0.156   0.178   0.181   0.184   0.192   0.203   0.209
 14 A"   45 A'   46 A'   47 A'   15 A"   48 A'   49 A'   50 A'                 
  0.215   0.217   0.224   0.236   0.248   0.264   0.267   0.271
 51 A'   16 A"   52 A'   53 A'   54 A'   55 A'   56 A'   57 A'                 
  0.277   0.281   0.293   0.294   0.301   0.313   0.317   0.323
 58 A'   17 A"   59 A'   60 A'   61 A'   62 A'   18 A"   63 A'                 
  0.343   0.365   0.372   0.375   0.378   0.381   0.400   0.407
 64 A'   65 A'   66 A'   67 A'   68 A'   69 A'   70 A'   71 A'                 
  0.432   0.449   0.513   0.516   0.549   0.556   0.565   0.569
 72 A'   73 A'   74 A'   19 A"   75 A'   76 A'   77 A'   20 A"                 
  0.571   0.574   0.585   0.602   0.611   0.613   0.624   0.638
 78 A'   21 A"   79 A'   80 A'   22 A"   81 A'   23 A"   82 A'                 
  0.680   0.692   0.722   0.756   0.764   0.793   0.820   0.841
 83 A'   24 A"   84 A'   85 A'   86 A'   87 A'   88 A'   89 A'                 
  0.869   0.878   0.885   0.903   0.919   0.927   0.968   0.982
 90 A'   91 A'   92 A'   93 A'   94 A'   95 A'   96 A'   25 A"                 
  0.983   1.013   1.025   1.047   1.072   1.086   1.091   1.106
 26 A"   97 A'   98 A'   27 A"   28 A"   99 A'   29 A"   30 A"                 
  1.156   1.179   1.187   1.190   1.204   1.237   1.239   1.256
100 A'   31 A"  101 A'   32 A"  102 A'  103 A'   33 A"  104 A'                 
  1.269   1.380   1.386   1.409   1.420   1.494   1.516   1.539
105 A'   34 A"  106 A'   35 A"   36 A"  107 A'  108 A'  109 A'                 
  1.559   1.562   1.587   1.606   1.622   1.640   1.678   1.688
110 A'   37 A"  111 A'   38 A"  112 A'  113 A'   39 A"  114 A'                 
  1.699   1.735   1.793   1.800   1.842   1.845   1.896   1.907
115 A'  116 A'  117 A'  118 A'   40 A"  119 A'   41 A"   42 A"                 
  1.915   1.944   1.967   1.992   1.996   2.024   2.061   2.085
120 A'  121 A'  122 A'   43 A"  123 A'  124 A'  125 A'  126 A'                 
  2.101   2.122   2.138   2.163   2.271   2.307   2.332   2.408
127 A'  128 A'   44 A"  129 A'  130 A'   45 A"  131 A'  132 A'                 
  2.464   2.558   2.564   2.589   2.591   2.668   2.682   2.682
133 A'  134 A'  135 A'   46 A"  136 A'  137 A'   47 A"  138 A'                 
  2.712   2.729   2.747   2.753   2.771   2.820   2.846   2.863
139 A'  140 A'   48 A"  141 A'  142 A'   49 A"  143 A'   50 A"                 
  2.990   3.057   3.058   3.070   3.082   3.090   3.126   3.146
144 A'  145 A'   51 A"   52 A"   53 A"   54 A"  146 A'   55 A"                 
  3.152   3.175   3.199   3.310   3.374   3.378   3.438   3.482
147 A'   56 A"   57 A"  148 A'  149 A'  150 A'  151 A'  152 A'                 
  3.538   3.591   3.654   3.711   3.889   3.908   3.932   4.034
153 A'  154 A'  155 A'  156 A'  157 A'  158 A'  159 A'  160 A'                 
  4.107   4.158   4.170   4.181   4.843   4.948   4.995   5.030
161 A'  162 A'  163 A'  164 A'  165 A'   58 A"   59 A"   60 A"                 
  5.413   5.424   5.470   5.679   5.774   5.804  23.540  23.891
166 A'  167 A'  168 A'  169 A'  170 A'  171 A'  172 A'  173 A'                 
 23.932  24.041  24.088  24.177  49.887  49.938  49.967
174 A'  175 A'  176 A'  177 A'  178 A'  179 A'  180 A'                         

 Beta MOs, Restricted
 -- Occupied --                  
-19.172 -19.159 -19.157 -10.243 -10.240 -10.238 -10.189 -10.179
  1 A'    2 A'    3 A'    4 A'    5 A'    6 A'    7 A'    8 A'                 
-10.174  -1.088  -1.068  -1.061  -0.859  -0.760  -0.745  -0.657
  9 A'   10 A'   11 A'   12 A'   13 A'   14 A'   15 A'   16 A'                 
 -0.625  -0.582  -0.566  -0.511  -0.500  -0.457  -0.446  -0.445
 17 A'   18 A'   19 A'   20 A'   21 A'   22 A'   23 A'    1 A"                 
 -0.418  -0.405  -0.394  -0.381  -0.375  -0.362  -0.315  -0.249
 24 A'    2 A"   25 A'    3 A"   26 A'   27 A'    4 A"    5 A"                 
 -0.213
  6 A"                                                                         
 -- Virtual --                   
 -0.022  -0.018  -0.009   0.005   0.010   0.020   0.033   0.051
 28 A'    7 A"   29 A'   30 A'    8 A"   31 A'   32 A'   33 A'                 
  0.053   0.065   0.078   0.081   0.086   0.092   0.098   0.109
 34 A'    9 A"   35 A'   10 A"   36 A'   37 A'   11 A"   38 A'                 
  0.116   0.121   0.127   0.128   0.134   0.136   0.140   0.145
 39 A'   40 A'   12 A"   41 A'   13 A"   42 A'   43 A'   44 A'                 
  0.151   0.156   0.178   0.181   0.184   0.192   0.203   0.209
 14 A"   45 A'   46 A'   47 A'   15 A"   48 A'   49 A'   50 A'                 
  0.215   0.217   0.224   0.236   0.248   0.264   0.267   0.271
 51 A'   16 A"   52 A'   53 A'   54 A'   55 A'   56 A'   57 A'                 
  0.277   0.281   0.293   0.294   0.301   0.313   0.317   0.323
 58 A'   17 A"   59 A'   60 A'   61 A'   62 A'   18 A"   63 A'                 
  0.343   0.365   0.372   0.375   0.378   0.381   0.400   0.407
 64 A'   65 A'   66 A'   67 A'   68 A'   69 A'   70 A'   71 A'                 
  0.432   0.449   0.513   0.516   0.549   0.556   0.565   0.569
 72 A'   73 A'   74 A'   19 A"   75 A'   76 A'   77 A'   20 A"                 
  0.571   0.574   0.585   0.602   0.611   0.613   0.624   0.638
 78 A'   21 A"   79 A'   80 A'   22 A"   81 A'   23 A"   82 A'                 
  0.680   0.692   0.722   0.756   0.764   0.793   0.820   0.841
 83 A'   24 A"   84 A'   85 A'   86 A'   87 A'   88 A'   89 A'                 
  0.869   0.878   0.885   0.903   0.919   0.927   0.968   0.982
 90 A'   91 A'   92 A'   93 A'   94 A'   95 A'   96 A'   25 A"                 
  0.983   1.013   1.025   1.047   1.072   1.086   1.091   1.106
 26 A"   97 A'   98 A'   27 A"   28 A"   99 A'   29 A"   30 A"                 
  1.156   1.179   1.187   1.190   1.204   1.237   1.239   1.256
100 A'   31 A"  101 A'   32 A"  102 A'  103 A'   33 A"  104 A'                 
  1.269   1.380   1.386   1.409   1.420   1.494   1.516   1.539
105 A'   34 A"  106 A'   35 A"   36 A"  107 A'  108 A'  109 A'                 
  1.559   1.562   1.587   1.606   1.622   1.640   1.678   1.688
110 A'   37 A"  111 A'   38 A"  112 A'  113 A'   39 A"  114 A'                 
  1.699   1.735   1.793   1.800   1.842   1.845   1.896   1.907
115 A'  116 A'  117 A'  118 A'   40 A"  119 A'   41 A"   42 A"                 
  1.915   1.944   1.967   1.992   1.996   2.024   2.061   2.085
120 A'  121 A'  122 A'   43 A"  123 A'  124 A'  125 A'  126 A'                 
  2.101   2.122   2.138   2.163   2.271   2.307   2.332   2.408
127 A'  128 A'   44 A"  129 A'  130 A'   45 A"  131 A'  132 A'                 
  2.464   2.558   2.564   2.589   2.591   2.668   2.682   2.682
133 A'  134 A'  135 A'   46 A"  136 A'  137 A'   47 A"  138 A'                 
  2.712   2.729   2.747   2.753   2.771   2.820   2.846   2.863
139 A'  140 A'   48 A"  141 A'  142 A'   49 A"  143 A'   50 A"                 
  2.990   3.057   3.058   3.070   3.082   3.090   3.126   3.146
144 A'  145 A'   51 A"   52 A"   53 A"   54 A"  146 A'   55 A"                 
  3.152   3.175   3.199   3.310   3.374   3.378   3.438   3.482
147 A'   56 A"   57 A"  148 A'  149 A'  150 A'  151 A'  152 A'                 
  3.538   3.591   3.654   3.711   3.889   3.908   3.932   4.034
153 A'  154 A'  155 A'  156 A'  157 A'  158 A'  159 A'  160 A'                 
  4.107   4.158   4.170   4.181   4.843   4.948   4.995   5.030
161 A'  162 A'  163 A'  164 A'  165 A'   58 A"   59 A"   60 A"                 
  5.413   5.424   5.470   5.679   5.774   5.804  23.540  23.891
166 A'  167 A'  168 A'  169 A'  170 A'  171 A'  172 A'  173 A'                 
 23.932  24.041  24.088  24.177  49.887  49.938  49.967
174 A'  175 A'  176 A'  177 A'  178 A'  179 A'  180 A'                         
 --------------------------------------------------------------

          Ground-State Mulliken Net Atomic Charges

     Atom                 Charge (a.u.)
  ----------------------------------------
      1 O                    -0.245440
      2 C                    -0.712930
      3 C                     0.019275
      4 O                    -0.316934
      5 C                     0.021854
      6 H                     0.140198
      7 C                     0.071331
      8 H                     0.196020
      9 C                    -0.586531
     10 C                     0.659828
     11 H                     0.174951
     12 O                    -0.240141
     13 H                     0.259943
     14 H                     0.285437
     15 H                     0.273141
  ----------------------------------------
  Sum of atomic charges =     0.000000

 -----------------------------------------------------------------
                    Cartesian Multipole Moments
 -----------------------------------------------------------------
    Charge (ESU x 10^10)
                 0.0000
    Dipole Moment (Debye)
         X      -1.0500      Y       1.1208      Z       0.0000
       Tot       1.5358
    Quadrupole Moments (Debye-Ang)
        XX     -48.8917     XY      -9.6451     YY     -45.3900
        XZ      -0.0000     YZ       0.0000     ZZ     -56.0424
    Octopole Moments (Debye-Ang^2)
       XXX     -28.4845    XXY      -9.7540    XYY       2.0124
       YYY      13.7702    XXZ       0.0000    XYZ      -0.0000
       YYZ       0.0000    XZZ      -3.1174    YZZ      -3.2045
       ZZZ       0.0000
    Hexadecapole Moments (Debye-Ang^3)
      XXXX    -905.3403   XXXY     -66.8731   XXYY    -160.1527
      XYYY     -54.8948   YYYY    -439.6912   XXXZ      -0.0000
      XXYZ      -0.0000   XYYZ      -0.0000   YYYZ       0.0000
      XXZZ    -174.4507   XYZZ      -2.2559   YYZZ     -95.4379
      XZZZ      -0.0000   YZZZ       0.0000   ZZZZ     -60.4873
 -----------------------------------------------------------------
 Calculating MO derivatives via CPSCF
   1         3          45      0.312838    0.046613
   2         3          45      0.038525    0.004854
   3         3          45      0.002571    0.000316
   4        12          36      0.000153    0.000019
   5        48           0      0.000000    0.000000    Roots Converged
 Calculating analytic Hessian of the SCF energy
 Polarizability Matrix (a.u.)
            1           2           3
    1-105.4848484   0.3397964  -0.0000000
    2   0.3397964 -91.7501308   0.0000000
    3  -0.0000000   0.0000000 -46.6088065

 Direct stationary perturbation theory relativistic correction:

 rels  =       0.142632330910
 relv  =      -0.676808313614
 rel2e =       0.295682984859
 E_rel =      -0.238492997845

 Hessian of the SCF Energy
            1           2           3           4           5           6
    1   0.6535322  -0.0407036   0.0000000  -0.1896544  -0.1209324  -0.0000000
    2  -0.0407036   0.3862011  -0.0000000  -0.0671245  -0.2202380   0.0000000
    3   0.0000000  -0.0000000   0.0276939  -0.0000000   0.0000000  -0.0385441
    4  -0.1896544  -0.0671245  -0.0000000   0.7421588  -0.0158347  -0.0000000
    5  -0.1209324  -0.2202380   0.0000000  -0.0158347   0.6726574   0.0000000
    6  -0.0000000   0.0000000  -0.0385441  -0.0000000   0.0000000   0.1321039
    7  -0.0088921  -0.0431812   0.0000000  -0.1234344   0.1020761   0.0000000
    8  -0.0081330  -0.0499715  -0.0000000   0.0097131  -0.2725397  -0.0000000
    9   0.0000000   0.0000000   0.0091769   0.0000000  -0.0000000  -0.0602515
   10   0.0102628   0.0036027  -0.0000000  -0.0409484   0.0082712   0.0000000
   11   0.0064919   0.0031013   0.0000000   0.0508079  -0.0163575   0.0000000
   12  -0.0000000   0.0000000  -0.0036755  -0.0000000   0.0000000   0.0080262
   13  -0.0002344   0.0112524   0.0000000   0.0560606  -0.0570984  -0.0000000
   14   0.0040236  -0.0002906   0.0000000  -0.0038099  -0.0504054  -0.0000000
   15  -0.0000000  -0.0000000   0.0059950  -0.0000000   0.0000000  -0.0038993
   16   0.0002740  -0.0013412   0.0000000  -0.0027595  -0.0027974  -0.0000000
   17  -0.0001261  -0.0015088   0.0000000  -0.0038475  -0.0006882  -0.0000000
   18   0.0000000  -0.0000000  -0.0004164   0.0000000  -0.0000000   0.0060459
   19  -0.0024569  -0.0065310  -0.0000000  -0.0317038   0.0404564   0.0000000
   20  -0.0053973   0.0006527   0.0000000   0.0357254  -0.0353913   0.0000000
   21   0.0000000   0.0000000  -0.0015643   0.0000000  -0.0000000   0.0069677
   22   0.0001892  -0.0001179  -0.0000000  -0.0005553   0.0006813   0.0000000
   23  -0.0001387   0.0002024  -0.0000000   0.0012841  -0.0004611   0.0000000
   24  -0.0000000   0.0000000  -0.0001747  -0.0000000   0.0000000  -0.0015673
   25   0.0008968   0.0047361   0.0000000  -0.0467676  -0.0140198  -0.0000000
   26   0.0082596  -0.0066923   0.0000000  -0.0661588   0.0698735  -0.0000000
   27  -0.0000000  -0.0000000   0.0048947  -0.0000000   0.0000000  -0.0102778
   28  -0.0447528  -0.0059618  -0.0000000  -0.3171049   0.0233702   0.0000000
   29  -0.0422879   0.0129968  -0.0000000   0.0914853  -0.1439533   0.0000000
   30   0.0000000   0.0000000   0.0053243   0.0000000  -0.0000000  -0.0471639
   31   0.0025403  -0.0007504   0.0000000  -0.0032232   0.0320035  -0.0000000
   32  -0.0001992   0.0007715  -0.0000000   0.0000802  -0.0050530  -0.0000000
   33  -0.0000000  -0.0000000  -0.0035192  -0.0000000  -0.0000000   0.0039870
   34  -0.0030270  -0.0006715  -0.0000000   0.0037245  -0.0020806  -0.0000000
   35  -0.0016426   0.0016339   0.0000000   0.0049653  -0.0101894  -0.0000000
   36   0.0000000  -0.0000000   0.0004226  -0.0000000   0.0000000   0.0077044
   37   0.0008951   0.0003069   0.0000000  -0.0015173  -0.0000318  -0.0000000
   38  -0.0003674  -0.0000893   0.0000000  -0.0000865  -0.0006522   0.0000000
   39  -0.0000000   0.0000000  -0.0001737   0.0000000  -0.0000000  -0.0010923
   40  -0.4207313   0.1484342  -0.0000000  -0.0358604   0.0070488   0.0000000
   41   0.1995756  -0.1275887  -0.0000000  -0.0352025   0.0129655   0.0000000
   42  -0.0000000  -0.0000000  -0.0059593   0.0000000  -0.0000000  -0.0025030
   43   0.0011587  -0.0019493   0.0000000  -0.0084217  -0.0011064   0.0000000
   44   0.0015778   0.0008193   0.0000000  -0.0019967   0.0004326  -0.0000000
   45  -0.0000000  -0.0000000   0.0005199  -0.0000000   0.0000000   0.0004643
            7           8           9          10          11          12
    1  -0.0088921  -0.0081330   0.0000000   0.0102628   0.0064919  -0.0000000
    2  -0.0431812  -0.0499715   0.0000000   0.0036027   0.0031013   0.0000000
    3   0.0000000  -0.0000000   0.0091769  -0.0000000   0.0000000  -0.0036755
    4  -0.1234344   0.0097131   0.0000000  -0.0409484   0.0508079  -0.0000000
    5   0.1020761  -0.2725397  -0.0000000   0.0082712  -0.0163575   0.0000000
    6   0.0000000  -0.0000000  -0.0602515   0.0000000   0.0000000   0.0080262
    7   0.6770557   0.0267072  -0.0000000  -0.2727690   0.0422700   0.0000000
    8   0.0267072   0.7062934   0.0000000  -0.0041377  -0.1068898  -0.0000000
    9  -0.0000000   0.0000000   0.1155593   0.0000000  -0.0000000  -0.0305683
   10  -0.2727690  -0.0041377   0.0000000   0.4067727  -0.1359195  -0.0000000
   11   0.0422700  -0.1068898  -0.0000000  -0.1359195   0.6197499   0.0000000
   12   0.0000000  -0.0000000  -0.0305683  -0.0000000   0.0000000   0.0173790
   13  -0.2143018  -0.0586110   0.0000000  -0.0380451  -0.0335925  -0.0000000
   14  -0.1384156  -0.2515290  -0.0000000   0.0093771   0.0107908  -0.0000000
   15   0.0000000  -0.0000000  -0.0461255  -0.0000000   0.0000000   0.0020662
   16   0.0077411  -0.0194743   0.0000000   0.0037064  -0.0001725  -0.0000000
   17   0.0123803  -0.0191725   0.0000000  -0.0000412   0.0026590  -0.0000000
   18  -0.0000000   0.0000000   0.0030400  -0.0000000  -0.0000000  -0.0038423
   19  -0.0425310  -0.0640425  -0.0000000  -0.0027667   0.0038962   0.0000000
   20  -0.0171117   0.0548260   0.0000000   0.0010460  -0.0077669   0.0000000
   21  -0.0000000   0.0000000  -0.0032910   0.0000000  -0.0000000   0.0070833
   22  -0.0031865   0.0032060  -0.0000000  -0.0015479  -0.0011477   0.0000000
   23   0.0021574   0.0008458  -0.0000000   0.0005173   0.0003965   0.0000000
   24   0.0000000  -0.0000000   0.0063639   0.0000000  -0.0000000   0.0009222
   25  -0.0038741  -0.0118625   0.0000000   0.0041629  -0.0007665  -0.0000000
   26  -0.0099171  -0.0785156  -0.0000000  -0.0055672   0.0050711   0.0000000
   27   0.0000000  -0.0000000   0.0049965   0.0000000   0.0000000  -0.0015123
   28  -0.0053756   0.0781988  -0.0000000   0.0041026  -0.0048877   0.0000000
   29   0.0319851   0.0159759   0.0000000  -0.0007769  -0.0069207  -0.0000000
   30  -0.0000000   0.0000000  -0.0018031  -0.0000000  -0.0000000   0.0035208
   31  -0.0045445  -0.0010873   0.0000000  -0.0007661   0.0018865  -0.0000000
   32   0.0005219   0.0015111   0.0000000   0.0001816  -0.0002804  -0.0000000
   33   0.0000000   0.0000000   0.0054774   0.0000000   0.0000000   0.0002256
   34   0.0043028   0.0010060   0.0000000  -0.0097027   0.0018872   0.0000000
   35  -0.0006473   0.0067077   0.0000000   0.0030156  -0.0003830  -0.0000000
   36  -0.0000000  -0.0000000  -0.0018145   0.0000000  -0.0000000  -0.0001891
   37  -0.0000497  -0.0002736  -0.0000000   0.0004002  -0.0003129  -0.0000000
   38   0.0004948   0.0001847   0.0000000  -0.0009044   0.0001390   0.0000000
   39   0.0000000   0.0000000   0.0002174  -0.0000000  -0.0000000  -0.0001544
   40   0.0038726   0.0017575  -0.0000000  -0.0016439   0.0002862  -0.0000000
   41  -0.0091828  -0.0018836   0.0000000   0.0012002   0.0005170  -0.0000000
   42  -0.0000000   0.0000000   0.0017416  -0.0000000  -0.0000000  -0.0007342
   43  -0.0140060   0.0470261  -0.0000000  -0.0612181   0.0692734   0.0000000
   44  -0.0001367  -0.0058426   0.0000000   0.1201352  -0.5038263  -0.0000000
   45   0.0000000  -0.0000000  -0.0027192   0.0000000  -0.0000000   0.0014528
           13          14          15          16          17          18
    1  -0.0002344   0.0040236  -0.0000000   0.0002740  -0.0001261   0.0000000
    2   0.0112524  -0.0002906  -0.0000000  -0.0013412  -0.0015088  -0.0000000
    3   0.0000000   0.0000000   0.0059950   0.0000000   0.0000000  -0.0004164
    4   0.0560606  -0.0038099  -0.0000000  -0.0027595  -0.0038475   0.0000000
    5  -0.0570984  -0.0504054   0.0000000  -0.0027974  -0.0006882  -0.0000000
    6  -0.0000000  -0.0000000  -0.0038993  -0.0000000  -0.0000000   0.0060459
    7  -0.2143018  -0.1384156   0.0000000   0.0077411   0.0123803  -0.0000000
    8  -0.0586110  -0.2515290  -0.0000000  -0.0194743  -0.0191725   0.0000000
    9   0.0000000  -0.0000000  -0.0461255   0.0000000   0.0000000   0.0030400
   10  -0.0380451   0.0093771  -0.0000000   0.0037064  -0.0000412  -0.0000000
   11  -0.0335925   0.0107908   0.0000000  -0.0001725   0.0026590  -0.0000000
   12  -0.0000000  -0.0000000   0.0020662  -0.0000000  -0.0000000  -0.0038423
   13   0.6801557  -0.0191780  -0.0000000  -0.0827888   0.0767683   0.0000000
   14  -0.0191780   0.7201797   0.0000000   0.0764823  -0.3065043  -0.0000000
   15  -0.0000000   0.0000000   0.1092347  -0.0000000  -0.0000000  -0.0305367
   16  -0.0827888   0.0764823  -0.0000000   0.0842367  -0.0846542   0.0000000
   17   0.0767683  -0.3065043  -0.0000000  -0.0846542   0.3259347   0.0000000
   18   0.0000000  -0.0000000  -0.0305367   0.0000000   0.0000000   0.0221581
   19  -0.3280058   0.0722237   0.0000000  -0.0042405   0.0004637  -0.0000000
   20   0.0144894  -0.1303554  -0.0000000   0.0303154  -0.0029111   0.0000000
   21   0.0000000  -0.0000000  -0.0427484   0.0000000   0.0000000   0.0015043
   22  -0.0155946  -0.0228313   0.0000000   0.0011366   0.0001433  -0.0000000
   23   0.0068735   0.0090556  -0.0000000  -0.0004975   0.0007631   0.0000000
   24  -0.0000000   0.0000000  -0.0000229  -0.0000000   0.0000000  -0.0039406
   25  -0.0042851   0.0369203  -0.0000000  -0.0048446   0.0004848   0.0000000
   26   0.0874565   0.0102804   0.0000000  -0.0001457   0.0023746  -0.0000000
   27  -0.0000000   0.0000000  -0.0036608  -0.0000000  -0.0000000   0.0067135
   28  -0.0530378  -0.0149514   0.0000000  -0.0010116  -0.0006170  -0.0000000
   29  -0.0179935  -0.0093818  -0.0000000  -0.0004157   0.0003908   0.0000000
   30   0.0000000   0.0000000   0.0053670   0.0000000   0.0000000  -0.0014590
   31  -0.0013295  -0.0002569  -0.0000000   0.0000383   0.0000406   0.0000000
   32  -0.0004935   0.0007046   0.0000000   0.0000622  -0.0000873  -0.0000000
   33  -0.0000000  -0.0000000  -0.0013186  -0.0000000   0.0000000  -0.0000200
   34  -0.0001950  -0.0025063  -0.0000000  -0.0005620   0.0002596   0.0000000
   35  -0.0068598  -0.0068249   0.0000000   0.0017669  -0.0005271  -0.0000000
   36  -0.0000000   0.0000000   0.0041957  -0.0000000  -0.0000000   0.0002589
   37   0.0007673   0.0016866   0.0000000  -0.0004438   0.0000450  -0.0000000
   38  -0.0002591  -0.0006760  -0.0000000   0.0001226   0.0000476   0.0000000
   39   0.0000000  -0.0000000   0.0019068   0.0000000  -0.0000000  -0.0001027
   40  -0.0022751   0.0003589  -0.0000000   0.0003142   0.0003339  -0.0000000
   41   0.0007547   0.0003837  -0.0000000  -0.0000608  -0.0001147   0.0000000
   42   0.0000000   0.0000000  -0.0006965   0.0000000   0.0000000   0.0001227
   43   0.0031021   0.0008833   0.0000000  -0.0007965  -0.0016335   0.0000000
   44  -0.0035087   0.0045734   0.0000000   0.0008101  -0.0006557  -0.0000000
   45   0.0000000   0.0000000   0.0002432  -0.0000000   0.0000000   0.0004746
           19          20          21          22          23          24
    1  -0.0024569  -0.0053973   0.0000000   0.0001892  -0.0001387  -0.0000000
    2  -0.0065310   0.0006527   0.0000000  -0.0001179   0.0002024   0.0000000
    3  -0.0000000   0.0000000  -0.0015643  -0.0000000  -0.0000000  -0.0001747
    4  -0.0317038   0.0357254   0.0000000  -0.0005553   0.0012841  -0.0000000
    5   0.0404564  -0.0353913  -0.0000000   0.0006813  -0.0004611   0.0000000
    6   0.0000000   0.0000000   0.0069677   0.0000000   0.0000000  -0.0015673
    7  -0.0425310  -0.0171117  -0.0000000  -0.0031865   0.0021574   0.0000000
    8  -0.0640425   0.0548260   0.0000000   0.0032060   0.0008458  -0.0000000
    9  -0.0000000   0.0000000  -0.0032910  -0.0000000  -0.0000000   0.0063639
   10  -0.0027667   0.0010460   0.0000000  -0.0015479   0.0005173   0.0000000
   11   0.0038962  -0.0077669  -0.0000000  -0.0011477   0.0003965  -0.0000000
   12   0.0000000   0.0000000   0.0070833   0.0000000   0.0000000   0.0009222
   13  -0.3280058   0.0144894   0.0000000  -0.0155946   0.0068735  -0.0000000
   14   0.0722237  -0.1303554  -0.0000000  -0.0228313   0.0090556   0.0000000
   15   0.0000000  -0.0000000  -0.0427484   0.0000000  -0.0000000  -0.0000229
   16  -0.0042405   0.0303154   0.0000000   0.0011366  -0.0004975  -0.0000000
   17   0.0004637  -0.0029111   0.0000000   0.0001433   0.0007631   0.0000000
   18  -0.0000000   0.0000000   0.0015043  -0.0000000   0.0000000  -0.0039406
   19   0.7142612   0.0374101  -0.0000000  -0.1860205  -0.1408798   0.0000000
   20   0.0374101   0.6984714   0.0000000  -0.1422621  -0.2131734  -0.0000000
   21  -0.0000000   0.0000000   0.1051420  -0.0000000   0.0000000  -0.0283853
   22  -0.1860205  -0.1422621  -0.0000000   0.1950546   0.1527695  -0.0000000
   23  -0.1408798  -0.2131734   0.0000000   0.1527695   0.2217555  -0.0000000
   24   0.0000000  -0.0000000  -0.0283853  -0.0000000  -0.0000000   0.0221086
   25  -0.1305349   0.0761095   0.0000000   0.0087724  -0.0238868  -0.0000000
   26   0.0061381  -0.3073333  -0.0000000   0.0077573  -0.0167180   0.0000000
   27   0.0000000   0.0000000  -0.0577111   0.0000000   0.0000000   0.0033949
   28   0.0487596  -0.0449119  -0.0000000  -0.0000135   0.0032062   0.0000000
   29  -0.0018020  -0.0458190   0.0000000   0.0021966  -0.0044345  -0.0000000
   30  -0.0000000  -0.0000000   0.0012405  -0.0000000  -0.0000000   0.0050838
   31  -0.0024611  -0.0034757   0.0000000   0.0004944  -0.0009866  -0.0000000
   32  -0.0042344  -0.0013170  -0.0000000   0.0004843  -0.0008807   0.0000000
   33   0.0000000   0.0000000   0.0048721  -0.0000000  -0.0000000   0.0003170
   34  -0.0252401   0.0186391   0.0000000   0.0009735  -0.0004587  -0.0000000
   35   0.0563471  -0.0110416   0.0000000  -0.0006445   0.0022089  -0.0000000
   36   0.0000000  -0.0000000   0.0063836  -0.0000000   0.0000000  -0.0033255
   37  -0.0073674  -0.0008059  -0.0000000   0.0000859   0.0000684   0.0000000
   38   0.0010907   0.0024367   0.0000000  -0.0001405   0.0004032  -0.0000000
   39  -0.0000000  -0.0000000   0.0014034   0.0000000  -0.0000000  -0.0006972
   40   0.0009358   0.0000196  -0.0000000  -0.0000072  -0.0000085  -0.0000000
   41   0.0000297  -0.0008410   0.0000000   0.0001314  -0.0000250  -0.0000000
   42  -0.0000000  -0.0000000  -0.0001262  -0.0000000   0.0000000   0.0000064
   43  -0.0006212   0.0002052  -0.0000000   0.0002191  -0.0000200   0.0000000
   44  -0.0005660  -0.0004376   0.0000000  -0.0002256   0.0000618  -0.0000000
   45  -0.0000000   0.0000000  -0.0007707  -0.0000000  -0.0000000  -0.0000835
           25          26          27          28          29          30
    1   0.0008968   0.0082596  -0.0000000  -0.0447528  -0.0422879   0.0000000
    2   0.0047361  -0.0066923  -0.0000000  -0.0059618   0.0129968   0.0000000
    3   0.0000000   0.0000000   0.0048947  -0.0000000  -0.0000000   0.0053243
    4  -0.0467676  -0.0661588  -0.0000000  -0.3171049   0.0914853   0.0000000
    5  -0.0140198   0.0698735   0.0000000   0.0233702  -0.1439533  -0.0000000
    6  -0.0000000  -0.0000000  -0.0102778   0.0000000   0.0000000  -0.0471639
    7  -0.0038741  -0.0099171   0.0000000  -0.0053756   0.0319851  -0.0000000
    8  -0.0118625  -0.0785156  -0.0000000   0.0781988   0.0159759   0.0000000
    9   0.0000000  -0.0000000   0.0049965  -0.0000000   0.0000000  -0.0018031
   10   0.0041629  -0.0055672   0.0000000   0.0041026  -0.0007769  -0.0000000
   11  -0.0007665   0.0050711   0.0000000  -0.0048877  -0.0069207  -0.0000000
   12  -0.0000000   0.0000000  -0.0015123   0.0000000  -0.0000000   0.0035208
   13  -0.0042851   0.0874565  -0.0000000  -0.0530378  -0.0179935   0.0000000
   14   0.0369203   0.0102804   0.0000000  -0.0149514  -0.0093818   0.0000000
   15  -0.0000000   0.0000000  -0.0036608   0.0000000  -0.0000000   0.0053670
   16  -0.0048446  -0.0001457  -0.0000000  -0.0010116  -0.0004157   0.0000000
   17   0.0004848   0.0023746  -0.0000000  -0.0006170   0.0003908   0.0000000
   18   0.0000000  -0.0000000   0.0067135  -0.0000000   0.0000000  -0.0014590
   19  -0.1305349   0.0061381   0.0000000   0.0487596  -0.0018020  -0.0000000
   20   0.0761095  -0.3073333   0.0000000  -0.0449119  -0.0458190  -0.0000000
   21   0.0000000  -0.0000000  -0.0577111  -0.0000000   0.0000000   0.0012405
   22   0.0087724   0.0077573   0.0000000  -0.0000135   0.0021966  -0.0000000
   23  -0.0238868  -0.0167180   0.0000000   0.0032062  -0.0044345  -0.0000000
   24  -0.0000000   0.0000000   0.0033949   0.0000000  -0.0000000   0.0050838
   25   0.6635116  -0.0031473  -0.0000000  -0.2001771  -0.1277767   0.0000000
   26  -0.0031473   0.7034684  -0.0000000  -0.0550782  -0.2465792   0.0000000
   27  -0.0000000  -0.0000000   0.1381795   0.0000000  -0.0000000  -0.0497931
   28  -0.2001771  -0.0550782   0.0000000   0.6950441  -0.0135823  -0.0000000
   29  -0.1277767  -0.2465792  -0.0000000  -0.0135823   0.7302854  -0.0000000
   30   0.0000000   0.0000000  -0.0497931  -0.0000000  -0.0000000   0.1001216
   31   0.0083713  -0.0187544  -0.0000000  -0.0814849   0.0739841   0.0000000
   32   0.0118960  -0.0173195  -0.0000000   0.0759094  -0.3113361   0.0000000
   33  -0.0000000  -0.0000000   0.0023115   0.0000000   0.0000000  -0.0287739
   34  -0.2811895  -0.0008772  -0.0000000  -0.0488308   0.0061689   0.0000000
   35   0.0520833  -0.1092663  -0.0000000  -0.0326812   0.0103611   0.0000000
   36  -0.0000000   0.0000000  -0.0363729  -0.0000000  -0.0000000   0.0060507
   37  -0.0124441   0.0491720   0.0000000   0.0027847   0.0012462  -0.0000000
   38  -0.0000774  -0.0100752   0.0000000  -0.0045758   0.0042404  -0.0000000
   39  -0.0000000   0.0000000  -0.0032431  -0.0000000   0.0000000   0.0000144
   40  -0.0013777   0.0012011   0.0000000   0.0001811  -0.0042906   0.0000000
   41  -0.0010764   0.0018806  -0.0000000  -0.0038992  -0.0052499   0.0000000
   42   0.0000000  -0.0000000   0.0019499  -0.0000000  -0.0000000   0.0011313
   43  -0.0002241  -0.0003359   0.0000000   0.0009210   0.0018568  -0.0000000
   44   0.0003822  -0.0004485  -0.0000000   0.0004617  -0.0005766  -0.0000000
   45   0.0000000  -0.0000000   0.0001307  -0.0000000   0.0000000   0.0011386
           31          32          33          34          35          36
    1   0.0025403  -0.0001992  -0.0000000  -0.0030270  -0.0016426   0.0000000
    2  -0.0007504   0.0007715  -0.0000000  -0.0006715   0.0016339  -0.0000000
    3   0.0000000  -0.0000000  -0.0035192  -0.0000000   0.0000000   0.0004226
    4  -0.0032232   0.0000802  -0.0000000   0.0037245   0.0049653  -0.0000000
    5   0.0320035  -0.0050530  -0.0000000  -0.0020806  -0.0101894   0.0000000
    6  -0.0000000  -0.0000000   0.0039870  -0.0000000  -0.0000000   0.0077044
    7  -0.0045445   0.0005219   0.0000000   0.0043028  -0.0006473  -0.0000000
    8  -0.0010873   0.0015111   0.0000000   0.0010060   0.0067077  -0.0000000
    9   0.0000000   0.0000000   0.0054774   0.0000000   0.0000000  -0.0018145
   10  -0.0007661   0.0001816   0.0000000  -0.0097027   0.0030156   0.0000000
   11   0.0018865  -0.0002804   0.0000000   0.0018872  -0.0003830  -0.0000000
   12  -0.0000000  -0.0000000   0.0002256   0.0000000  -0.0000000  -0.0001891
   13  -0.0013295  -0.0004935  -0.0000000  -0.0001950  -0.0068598  -0.0000000
   14  -0.0002569   0.0007046  -0.0000000  -0.0025063  -0.0068249   0.0000000
   15  -0.0000000   0.0000000  -0.0013186  -0.0000000   0.0000000   0.0041957
   16   0.0000383   0.0000622  -0.0000000  -0.0005620   0.0017669  -0.0000000
   17   0.0000406  -0.0000873   0.0000000   0.0002596  -0.0005271  -0.0000000
   18   0.0000000  -0.0000000  -0.0000200   0.0000000  -0.0000000   0.0002589
   19  -0.0024611  -0.0042344   0.0000000  -0.0252401   0.0563471   0.0000000
   20  -0.0034757  -0.0013170   0.0000000   0.0186391  -0.0110416  -0.0000000
   21   0.0000000  -0.0000000   0.0048721   0.0000000   0.0000000   0.0063836
   22   0.0004944   0.0004843  -0.0000000   0.0009735  -0.0006445  -0.0000000
   23  -0.0009866  -0.0008807  -0.0000000  -0.0004587   0.0022089   0.0000000
   24  -0.0000000   0.0000000   0.0003170  -0.0000000  -0.0000000  -0.0033255
   25   0.0083713   0.0118960  -0.0000000  -0.2811895   0.0520833  -0.0000000
   26  -0.0187544  -0.0173195  -0.0000000  -0.0008772  -0.1092663   0.0000000
   27  -0.0000000  -0.0000000   0.0023115  -0.0000000  -0.0000000  -0.0363729
   28  -0.0814849   0.0759094   0.0000000  -0.0488308  -0.0326812  -0.0000000
   29   0.0739841  -0.3113361   0.0000000   0.0061689   0.0103611  -0.0000000
   30   0.0000000   0.0000000  -0.0287739   0.0000000   0.0000000   0.0060507
   31   0.0801521  -0.0827527   0.0000000   0.0033940  -0.0005228   0.0000000
   32  -0.0827527   0.3310201  -0.0000000   0.0001765   0.0024824   0.0000000
   33   0.0000000  -0.0000000   0.0204856   0.0000000  -0.0000000  -0.0039016
   34   0.0033940   0.0001765   0.0000000   0.4082419  -0.1141324   0.0000000
   35  -0.0005228   0.0024824  -0.0000000  -0.1141324   0.6233485   0.0000000
   36   0.0000000   0.0000000  -0.0039016   0.0000000   0.0000000   0.0218534
   37  -0.0009232  -0.0015860   0.0000000  -0.0526487   0.0396082  -0.0000000
   38   0.0006801  -0.0004084   0.0000000   0.0932186  -0.5080978   0.0000000
   39  -0.0000000  -0.0000000   0.0007294  -0.0000000   0.0000000  -0.0011006
   40   0.0002312  -0.0000656   0.0000000   0.0002411  -0.0003708  -0.0000000
   41  -0.0000567   0.0000854   0.0000000   0.0003618  -0.0006592   0.0000000
   42  -0.0000000  -0.0000000  -0.0007209   0.0000000   0.0000000  -0.0002129
   43  -0.0004890   0.0000194   0.0000000   0.0005180  -0.0002849  -0.0000000
   44   0.0000486   0.0001075   0.0000000  -0.0009908   0.0002471   0.0000000
   45  -0.0000000   0.0000000  -0.0001515  -0.0000000   0.0000000   0.0000478
           37          38          39          40          41          42
    1   0.0008951  -0.0003674  -0.0000000  -0.4207313   0.1995756  -0.0000000
    2   0.0003069  -0.0000893   0.0000000   0.1484342  -0.1275887  -0.0000000
    3   0.0000000   0.0000000  -0.0001737  -0.0000000  -0.0000000  -0.0059593
    4  -0.0015173  -0.0000865   0.0000000  -0.0358604  -0.0352025   0.0000000
    5  -0.0000318  -0.0006522  -0.0000000   0.0070488   0.0129655  -0.0000000
    6  -0.0000000   0.0000000  -0.0010923   0.0000000   0.0000000  -0.0025030
    7  -0.0000497   0.0004948   0.0000000   0.0038726  -0.0091828  -0.0000000
    8  -0.0002736   0.0001847   0.0000000   0.0017575  -0.0018836   0.0000000
    9  -0.0000000   0.0000000   0.0002174  -0.0000000   0.0000000   0.0017416
   10   0.0004002  -0.0009044  -0.0000000  -0.0016439   0.0012002  -0.0000000
   11  -0.0003129   0.0001390  -0.0000000   0.0002862   0.0005170  -0.0000000
   12  -0.0000000   0.0000000  -0.0001544  -0.0000000  -0.0000000  -0.0007342
   13   0.0007673  -0.0002591   0.0000000  -0.0022751   0.0007547   0.0000000
   14   0.0016866  -0.0006760  -0.0000000   0.0003589   0.0003837   0.0000000
   15   0.0000000  -0.0000000   0.0019068  -0.0000000  -0.0000000  -0.0006965
   16  -0.0004438   0.0001226   0.0000000   0.0003142  -0.0000608   0.0000000
   17   0.0000450   0.0000476  -0.0000000   0.0003339  -0.0001147   0.0000000
   18  -0.0000000   0.0000000  -0.0001027  -0.0000000   0.0000000   0.0001227
   19  -0.0073674   0.0010907  -0.0000000   0.0009358   0.0000297  -0.0000000
   20  -0.0008059   0.0024367  -0.0000000   0.0000196  -0.0008410  -0.0000000
   21  -0.0000000   0.0000000   0.0014034  -0.0000000   0.0000000  -0.0001262
   22   0.0000859  -0.0001405   0.0000000  -0.0000072   0.0001314  -0.0000000
   23   0.0000684   0.0004032  -0.0000000  -0.0000085  -0.0000250   0.0000000
   24   0.0000000  -0.0000000  -0.0006972  -0.0000000  -0.0000000   0.0000064
   25  -0.0124441  -0.0000774  -0.0000000  -0.0013777  -0.0010764   0.0000000
   26   0.0491720  -0.0100752   0.0000000   0.0012011   0.0018806  -0.0000000
   27   0.0000000   0.0000000  -0.0032431   0.0000000  -0.0000000   0.0019499
   28   0.0027847  -0.0045758  -0.0000000   0.0001811  -0.0038992  -0.0000000
   29   0.0012462   0.0042404   0.0000000  -0.0042906  -0.0052499  -0.0000000
   30  -0.0000000  -0.0000000   0.0000144   0.0000000   0.0000000   0.0011313
   31  -0.0009232   0.0006801  -0.0000000   0.0002312  -0.0000567  -0.0000000
   32  -0.0015860  -0.0004084  -0.0000000  -0.0000656   0.0000854  -0.0000000
   33   0.0000000   0.0000000   0.0007294   0.0000000   0.0000000  -0.0007209
   34  -0.0526487   0.0932186  -0.0000000   0.0002411   0.0003618   0.0000000
   35   0.0396082  -0.5080978   0.0000000  -0.0003708  -0.0006592   0.0000000
   36  -0.0000000   0.0000000  -0.0011006  -0.0000000   0.0000000  -0.0002129
   37   0.0705522  -0.0892339   0.0000000  -0.0000724   0.0000739  -0.0000000
   38  -0.0892339   0.5126321  -0.0000000  -0.0000017   0.0000256  -0.0000000
   39   0.0000000  -0.0000000   0.0021852   0.0000000  -0.0000000   0.0001016
   40  -0.0000724  -0.0000017   0.0000000   0.4562251  -0.1548552   0.0000000
   41   0.0000739   0.0000256  -0.0000000  -0.1548552   0.1195646   0.0000000
   42  -0.0000000  -0.0000000   0.0001016   0.0000000   0.0000000   0.0071475
   43  -0.0000187   0.0000397   0.0000000  -0.0000331   0.0022064  -0.0000000
   44   0.0000367  -0.0001103   0.0000000   0.0001523   0.0009397   0.0000000
   45  -0.0000000   0.0000000   0.0000057   0.0000000   0.0000000  -0.0012480
           43          44          45
    1   0.0011587   0.0015778  -0.0000000
    2  -0.0019493   0.0008193  -0.0000000
    3   0.0000000   0.0000000   0.0005199
    4  -0.0084217  -0.0019967  -0.0000000
    5  -0.0011064   0.0004326   0.0000000
    6   0.0000000  -0.0000000   0.0004643
    7  -0.0140060  -0.0001367   0.0000000
    8   0.0470261  -0.0058426  -0.0000000
    9  -0.0000000   0.0000000  -0.0027192
   10  -0.0612181   0.1201352   0.0000000
   11   0.0692734  -0.5038263  -0.0000000
   12   0.0000000  -0.0000000   0.0014528
   13   0.0031021  -0.0035087   0.0000000
   14   0.0008833   0.0045734   0.0000000
   15   0.0000000   0.0000000   0.0002432
   16  -0.0007965   0.0008101  -0.0000000
   17  -0.0016335  -0.0006557   0.0000000
   18   0.0000000  -0.0000000   0.0004746
   19  -0.0006212  -0.0005660  -0.0000000
   20   0.0002052  -0.0004376   0.0000000
   21  -0.0000000   0.0000000  -0.0007707
   22   0.0002191  -0.0002256  -0.0000000
   23  -0.0000200   0.0000618  -0.0000000
   24   0.0000000  -0.0000000  -0.0000835
   25  -0.0002241   0.0003822   0.0000000
   26  -0.0003359  -0.0004485  -0.0000000
   27   0.0000000  -0.0000000   0.0001307
   28   0.0009210   0.0004617  -0.0000000
   29   0.0018568  -0.0005766   0.0000000
   30  -0.0000000  -0.0000000   0.0011386
   31  -0.0004890   0.0000486  -0.0000000
   32   0.0000194   0.0001075   0.0000000
   33   0.0000000   0.0000000  -0.0001515
   34   0.0005180  -0.0009908  -0.0000000
   35  -0.0002849   0.0002471   0.0000000
   36  -0.0000000   0.0000000   0.0000478
   37  -0.0000187   0.0000367  -0.0000000
   38   0.0000397  -0.0001103   0.0000000
   39   0.0000000   0.0000000   0.0000057
   40  -0.0000331   0.0001523   0.0000000
   41   0.0022064   0.0009397   0.0000000
   42  -0.0000000   0.0000000  -0.0012480
   43   0.0799095  -0.1161801  -0.0000000
   44  -0.1161801   0.5047162   0.0000000
   45  -0.0000000   0.0000000   0.0004955
 Gradient time:  CPU 1460.92 s  wall 1463.65 s
 **********************************************************************
 **                                                                  **
 **                       VIBRATIONAL ANALYSIS                       **
 **                       --------------------                       **
 **                                                                  **
 **        VIBRATIONAL FREQUENCIES (CM**-1) AND NORMAL MODES         **
 **     FORCE CONSTANTS (mDYN/ANGSTROM) AND REDUCED MASSES (AMU)     **
 **                  INFRARED INTENSITIES (KM/MOL)                   **
 **                                                                  **
 **********************************************************************


 Mode:                 1                      2                      3
 Frequency:        43.20                 154.05                 229.66
 Force Cnst:      0.0013                 0.0628                 0.0885
 Red. Mass:       1.1777                 4.4912                 2.8492
 IR Active:          YES                    YES                    YES
 IR Intens:      140.952                  9.036                 10.796
 Raman Active:       YES                    YES                    YES
               X      Y      Z        X      Y      Z        X      Y      Z
 O          0.000 -0.000  0.025    0.000 -0.000 -0.122   -0.000 -0.000 -0.202
 C          0.000  0.000  0.009   -0.000  0.000 -0.090   -0.000 -0.000  0.086
 C         -0.000  0.000 -0.004    0.000 -0.000 -0.003    0.000 -0.000  0.078
 O         -0.000  0.000 -0.100   -0.000 -0.000  0.286    0.000  0.000  0.013
 C         -0.000  0.000 -0.000   -0.000  0.000 -0.191    0.000 -0.000 -0.027
 H         -0.000  0.000 -0.036   -0.000  0.000 -0.245    0.000 -0.000 -0.138
 C          0.000 -0.000  0.026    0.000  0.000 -0.214    0.000 -0.000 -0.089
 H          0.000 -0.000  0.037    0.000  0.000 -0.270    0.000 -0.000 -0.296
 C         -0.000 -0.000 -0.001   -0.000  0.000 -0.028   -0.000 -0.000  0.064
 C          0.000 -0.000 -0.012    0.000  0.000 -0.078   -0.000 -0.000  0.284
 H         -0.000 -0.000 -0.006    0.000  0.000 -0.034   -0.000 -0.000  0.391
 O          0.000 -0.000 -0.010   -0.000 -0.000  0.254   -0.000  0.000 -0.059
 H         -0.000 -0.000 -0.026   -0.000 -0.000  0.457    0.000  0.000 -0.720
 H          0.000 -0.000  0.189    0.000 -0.000  0.008   -0.000 -0.000 -0.194
 H         -0.000  0.000  0.974   -0.000 -0.000  0.632    0.000  0.000  0.182
 TransDip  -0.000 -0.000  0.380   -0.000  0.000  0.096    0.000 -0.000 -0.105

 Mode:                 4                      5                      6
 Frequency:       239.21                 306.23                 336.23
 Force Cnst:      0.0465                 0.2929                 0.3450
 Red. Mass:       1.3801                 5.3004                 5.1800
 IR Active:          YES                    YES                    YES
 IR Intens:       92.916                  3.931                 20.782
 Raman Active:       YES                    YES                    YES
               X      Y      Z        X      Y      Z        X      Y      Z
 O          0.000 -0.000 -0.066    0.243 -0.299 -0.000   -0.182 -0.033  0.000
 C          0.000  0.000  0.047   -0.053 -0.011  0.000   -0.043 -0.125  0.000
 C         -0.000  0.000  0.034   -0.088 -0.001 -0.000    0.029 -0.095  0.000
 O         -0.000 -0.000 -0.007   -0.039  0.339 -0.000    0.080  0.205 -0.000
 C         -0.000  0.000 -0.006   -0.020 -0.042  0.000    0.026 -0.116 -0.000
 H         -0.000  0.000 -0.035   -0.034 -0.044  0.000    0.016 -0.119 -0.000
 C          0.000  0.000  0.002   -0.019  0.020 -0.000   -0.027 -0.123  0.000
 H         -0.000  0.000 -0.020   -0.048  0.047 -0.000    0.009 -0.158  0.000
 C          0.000  0.000  0.032   -0.016  0.021 -0.000   -0.013 -0.101  0.000
 C          0.000  0.000  0.070   -0.036  0.070 -0.000    0.005 -0.163 -0.000
 H          0.000  0.000  0.005   -0.049  0.065  0.000    0.015 -0.160 -0.000
 O         -0.000 -0.000 -0.117   -0.038 -0.067  0.000    0.072  0.348 -0.000
 H         -0.000 -0.000  0.978   -0.117 -0.081 -0.000    0.486  0.420  0.000
 H          0.000 -0.000 -0.109    0.101 -0.643  0.000   -0.129  0.092 -0.000
 H         -0.000 -0.000  0.050    0.277  0.416 -0.000    0.348  0.268  0.000
 TransDip  -0.000  0.000  0.309    0.012 -0.062  0.000    0.146 -0.010  0.000

 Mode:                 7                      8                      9
 Frequency:       364.52                 433.91                 461.52
 Force Cnst:      0.5711                 0.1780                 0.7834
 Red. Mass:       7.2948                 1.6047                 6.2421
 IR Active:          YES                    YES                    YES
 IR Intens:        0.136                 81.481                  0.615
 Raman Active:       YES                    YES                    YES
               X      Y      Z        X      Y      Z        X      Y      Z
 O         -0.000  0.000 -0.043   -0.000  0.000 -0.032   -0.122 -0.094 -0.000
 C         -0.000 -0.000  0.228    0.000  0.000 -0.088    0.010 -0.183  0.000
 C          0.000 -0.000  0.408   -0.000  0.000 -0.097    0.224 -0.119  0.000
 O          0.000 -0.000 -0.224   -0.000 -0.000  0.004    0.314 -0.005 -0.000
 C          0.000 -0.000  0.252    0.000 -0.000  0.132    0.018  0.045 -0.000
 H          0.000 -0.000  0.245    0.000 -0.000  0.361   -0.245 -0.040 -0.000
 C          0.000  0.000 -0.329   -0.000 -0.000 -0.076    0.015  0.226  0.000
 H         -0.000  0.000 -0.478   -0.000 -0.000 -0.030    0.047  0.193  0.000
 C          0.000  0.000 -0.225    0.000 -0.000 -0.069   -0.170  0.177  0.000
 C          0.000  0.000 -0.146    0.000 -0.000  0.087   -0.001  0.016 -0.000
 H          0.000  0.000 -0.287   -0.000 -0.000  0.338    0.292  0.103 -0.000
 O          0.000  0.000  0.169    0.000  0.000  0.013   -0.264 -0.039 -0.000
 H          0.000  0.000  0.183    0.000  0.000  0.151   -0.464 -0.071 -0.000
 H         -0.000  0.000 -0.134   -0.000  0.000  0.820   -0.063  0.051  0.000
 H         -0.000 -0.000 -0.188   -0.000 -0.000 -0.076    0.413  0.015 -0.000
 TransDip  -0.000  0.000 -0.012    0.000  0.000  0.289   -0.004  0.025  0.000

 Mode:                10                     11                     12
 Frequency:       461.98                 518.12                 599.86
 Force Cnst:      0.1952                 0.9972                 1.0191
 Red. Mass:       1.5524                 6.3047                 4.8067
 IR Active:          YES                    YES                    YES
 IR Intens:       17.466                  3.886                  0.985
 Raman Active:       YES                    YES                    YES
               X      Y      Z        X      Y      Z        X      Y      Z
 O          0.000  0.000 -0.081    0.257  0.031  0.000    0.102  0.216 -0.000
 C         -0.000  0.000  0.101    0.065  0.128 -0.000    0.217 -0.013  0.000
 C         -0.000  0.000  0.081    0.095  0.153 -0.000   -0.027 -0.106 -0.000
 O         -0.000  0.000 -0.010    0.088 -0.065 -0.000    0.021  0.128  0.000
 C         -0.000 -0.000 -0.108    0.062  0.191  0.000   -0.233 -0.071 -0.000
 H          0.000  0.000 -0.330    0.204  0.234  0.000   -0.313 -0.097 -0.000
 C         -0.000 -0.000  0.072   -0.057 -0.158 -0.000   -0.247 -0.049  0.000
 H         -0.000 -0.000  0.038    0.212 -0.412 -0.000   -0.355  0.048  0.000
 C          0.000 -0.000  0.048   -0.228 -0.191 -0.000   -0.004 -0.004 -0.000
 C         -0.000 -0.000 -0.066   -0.083 -0.212  0.000    0.188 -0.121 -0.000
 H         -0.000 -0.000 -0.247   -0.259 -0.257  0.000    0.227 -0.108  0.000
 O          0.000  0.000 -0.008   -0.253  0.135  0.000   -0.036 -0.092  0.000
 H          0.000  0.000 -0.070    0.070  0.195  0.000   -0.182 -0.116 -0.000
 H          0.000 -0.000  0.857    0.166 -0.192 -0.000    0.178  0.391  0.000
 H         -0.000 -0.000 -0.206   -0.113 -0.114  0.000    0.336  0.203 -0.000
 TransDip   0.000 -0.000  0.134    0.011 -0.062  0.000    0.029 -0.013  0.000

 Mode:                13                     14                     15
 Frequency:       614.04                 663.98                 745.69
 Force Cnst:      0.8189                 1.5623                 2.5031
 Red. Mass:       3.6864                 6.0147                 7.6402
 IR Active:          YES                    YES                    YES
 IR Intens:        3.759                  0.082                 28.673
 Raman Active:       YES                    YES                    YES
               X      Y      Z        X      Y      Z        X      Y      Z
 O          0.000  0.000  0.049   -0.000 -0.000 -0.074   -0.111 -0.179  0.000
 C          0.000 -0.000 -0.173    0.000 -0.000  0.452   -0.049 -0.014 -0.000
 C          0.000 -0.000  0.031    0.000  0.000 -0.418    0.066  0.146  0.000
 O          0.000  0.000 -0.022    0.000 -0.000  0.056    0.192 -0.015 -0.000
 C         -0.000 -0.000  0.125    0.000  0.000  0.121   -0.237  0.430 -0.000
 H         -0.000 -0.000 -0.131    0.000  0.000  0.401   -0.232  0.434  0.000
 C         -0.000 -0.000 -0.145   -0.000  0.000 -0.152   -0.269 -0.006 -0.000
 H         -0.000 -0.000 -0.792   -0.000  0.000  0.147   -0.220 -0.042 -0.000
 C         -0.000  0.000  0.398   -0.000  0.000  0.131    0.056 -0.055  0.000
 C          0.000 -0.000 -0.091   -0.000  0.000 -0.100   -0.025 -0.102 -0.000
 H          0.000 -0.000 -0.300    0.000  0.000 -0.574   -0.142 -0.143  0.000
 O         -0.000 -0.000 -0.063   -0.000  0.000  0.001    0.297 -0.095  0.000
 H         -0.000 -0.000 -0.052   -0.000  0.000 -0.107    0.190 -0.120 -0.000
 H          0.000  0.000  0.143   -0.000  0.000 -0.110   -0.137 -0.235 -0.000
 H          0.000  0.000 -0.015   -0.000 -0.000  0.112   -0.003 -0.066  0.000
 TransDip  -0.000  0.000 -0.062   -0.000  0.000  0.009   -0.161  0.058  0.000

 Mode:                16                     17                     18
 Frequency:       794.66                 796.12                 823.42
 Force Cnst:      0.5364                 2.1005                 0.5610
 Red. Mass:       1.4418                 5.6250                 1.4042
 IR Active:          YES                    YES                    YES
 IR Intens:       21.568                 38.621                 46.039
 Raman Active:       YES                    YES                    YES
               X      Y      Z        X      Y      Z        X      Y      Z
 O          0.000  0.000  0.009    0.094  0.093 -0.000   -0.000 -0.000 -0.013
 C         -0.000  0.000 -0.044   -0.135  0.158  0.000    0.000 -0.000  0.043
 C         -0.000 -0.000  0.077   -0.008 -0.064 -0.000    0.000  0.000  0.032
 O          0.000 -0.000 -0.016    0.297 -0.072  0.000   -0.000  0.000 -0.003
 C         -0.000 -0.000 -0.111   -0.068 -0.228  0.000    0.000  0.000 -0.014
 H         -0.000 -0.000  0.685   -0.128 -0.254 -0.000    0.000  0.000  0.021
 C         -0.000 -0.000 -0.102   -0.122 -0.133  0.000    0.000  0.000 -0.049
 H         -0.000  0.000  0.612   -0.303  0.025 -0.000   -0.000  0.000  0.352
 C          0.000 -0.000  0.077    0.015 -0.023 -0.000    0.000  0.000  0.084
 C         -0.000  0.000  0.049   -0.236  0.265 -0.000    0.000 -0.000 -0.151
 H         -0.000  0.000 -0.333   -0.548  0.180  0.000    0.000 -0.000  0.916
 O          0.000  0.000 -0.013    0.063  0.015  0.000   -0.000 -0.000 -0.023
 H          0.000  0.000 -0.057    0.105  0.020  0.000   -0.000 -0.000  0.001
 H         -0.000 -0.000  0.048   -0.006 -0.158 -0.000   -0.000  0.000 -0.032
 H          0.000 -0.000  0.005    0.269 -0.085 -0.000   -0.000  0.000 -0.013
 TransDip  -0.000 -0.000  0.149   -0.198 -0.024 -0.000    0.000  0.000  0.217

 Mode:                19                     20                     21
 Frequency:       899.90                 980.15                1108.10
 Force Cnst:      0.6052                 1.8546                 1.3127
 Red. Mass:       1.2684                 3.2764                 1.8145
 IR Active:          YES                    YES                    YES
 IR Intens:        1.499                 32.042                 80.453
 Raman Active:       YES                    YES                    YES
               X      Y      Z        X      Y      Z        X      Y      Z
 O          0.000  0.000 -0.007    0.092  0.089  0.000    0.028  0.036 -0.000
 C         -0.000  0.000  0.039   -0.058 -0.005  0.000   -0.008 -0.065  0.000
 C          0.000 -0.000  0.005    0.008 -0.073 -0.000    0.048 -0.123 -0.000
 O         -0.000  0.000 -0.006   -0.025 -0.002  0.000   -0.079 -0.018  0.000
 C         -0.000 -0.000 -0.103   -0.034 -0.022  0.000   -0.038  0.119  0.000
 H         -0.000 -0.000  0.713   -0.520 -0.169 -0.000   -0.224  0.067 -0.000
 C          0.000  0.000  0.097    0.118  0.264 -0.000    0.024 -0.043 -0.000
 H          0.000 -0.000 -0.661    0.100  0.295  0.000    0.500 -0.478  0.000
 C         -0.000  0.000 -0.003   -0.079 -0.027  0.000   -0.036 -0.032  0.000
 C         -0.000 -0.000 -0.043   -0.145 -0.209 -0.000   -0.044  0.131 -0.000
 H         -0.000 -0.000  0.176   -0.485 -0.313 -0.000    0.069  0.172  0.000
 O          0.000  0.000  0.004    0.110 -0.017 -0.000    0.020 -0.010 -0.000
 H          0.000  0.000  0.015    0.209 -0.002 -0.000    0.186  0.019  0.000
 H          0.000 -0.000 -0.004    0.018 -0.098 -0.000    0.058  0.108 -0.000
 H          0.000  0.000  0.007    0.141  0.039 -0.000    0.543  0.136  0.000
 TransDip   0.000 -0.000  0.039   -0.119 -0.137 -0.000    0.257 -0.128  0.000

 Mode:                22                     23                     24
 Frequency:      1160.08                1178.27                1194.04
 Force Cnst:      0.9888                 1.1232                 1.6642
 Red. Mass:       1.2471                 1.3732                 1.9811
 IR Active:          YES                    YES                    YES
 IR Intens:      129.709                 88.969                237.345
 Raman Active:       YES                    YES                    YES
               X      Y      Z        X      Y      Z        X      Y      Z
 O         -0.005  0.014  0.000   -0.013 -0.002 -0.000    0.067  0.081  0.000
 C         -0.021  0.029  0.000   -0.021  0.048  0.000   -0.112 -0.085 -0.000
 C          0.021 -0.053 -0.000   -0.028  0.006 -0.000    0.024  0.005  0.000
 O         -0.050 -0.043 -0.000    0.028  0.002  0.000    0.004  0.015  0.000
 C          0.067  0.036 -0.000   -0.018  0.007  0.000    0.054 -0.024 -0.000
 H          0.510  0.178  0.000   -0.252 -0.064 -0.000    0.273  0.039  0.000
 C         -0.053  0.034  0.000    0.020  0.050 -0.000   -0.056 -0.008  0.000
 H         -0.383  0.336 -0.000   -0.088  0.155 -0.000   -0.069 -0.008 -0.000
 C          0.012 -0.027  0.000    0.021 -0.102  0.000   -0.160  0.031 -0.000
 C          0.007 -0.009 -0.000    0.049  0.032 -0.000   -0.049 -0.027  0.000
 H         -0.055 -0.028 -0.000    0.386  0.137  0.000    0.827  0.237  0.000
 O         -0.014 -0.006 -0.000   -0.077 -0.044 -0.000    0.108 -0.015  0.000
 H          0.094  0.013  0.000    0.814  0.122  0.000   -0.018 -0.043 -0.000
 H         -0.077 -0.167 -0.000   -0.055 -0.108 -0.000   -0.038 -0.176 -0.000
 H          0.607  0.120  0.000   -0.097 -0.030  0.000   -0.248 -0.048  0.000
 TransDip   0.364 -0.029  0.000    0.293 -0.073  0.000   -0.485 -0.091  0.000

 Mode:                25                     26                     27
 Frequency:      1209.05                1283.37                1330.97
 Force Cnst:      1.3890                 1.8770                 7.0384
 Red. Mass:       1.6127                 1.9343                 6.7435
 IR Active:          YES                    YES                    YES
 IR Intens:       48.255                 52.028                108.309
 Raman Active:       YES                    YES                    YES
               X      Y      Z        X      Y      Z        X      Y      Z
 O          0.037 -0.025 -0.000   -0.004  0.043  0.000    0.109  0.164  0.000
 C          0.033 -0.120 -0.000   -0.068  0.018  0.000   -0.166 -0.333 -0.000
 C          0.120 -0.019  0.000    0.206 -0.028 -0.000   -0.126  0.016  0.000
 O         -0.045  0.042 -0.000   -0.082  0.017  0.000    0.076  0.009  0.000
 C          0.029  0.023 -0.000    0.074  0.028  0.000   -0.214  0.142  0.000
 H          0.108  0.041  0.000   -0.621 -0.202 -0.000    0.267  0.320 -0.000
 C         -0.040 -0.009  0.000   -0.054 -0.052 -0.000    0.220 -0.114 -0.000
 H         -0.336  0.259 -0.000   -0.241  0.113  0.000   -0.208  0.311  0.000
 C         -0.004 -0.018 -0.000    0.083 -0.048  0.000    0.359  0.032 -0.000
 C         -0.093  0.066  0.000    0.035  0.020 -0.000   -0.116 -0.061  0.000
 H         -0.266  0.019  0.000   -0.001  0.004 -0.000    0.152 -0.009 -0.000
 O         -0.007 -0.015 -0.000   -0.021  0.026  0.000   -0.146  0.047 -0.000
 H          0.306  0.043  0.000   -0.324 -0.031 -0.000   -0.168  0.051 -0.000
 H          0.284  0.597  0.000   -0.218 -0.484 -0.000   -0.094 -0.351 -0.000
 H         -0.386 -0.043  0.000   -0.186 -0.006  0.000   -0.054 -0.029 -0.000
 TransDip   0.213  0.065  0.000    0.123 -0.196 -0.000   -0.146 -0.300 -0.000

 Mode:                28                     29                     30
 Frequency:      1350.99                1399.17                1505.91
 Force Cnst:      1.7629                 2.8918                 4.3229
 Red. Mass:       1.6394                 2.5071                 3.2354
 IR Active:          YES                    YES                    YES
 IR Intens:       34.756                 29.639                100.924
 Raman Active:       YES                    YES                    YES
               X      Y      Z        X      Y      Z        X      Y      Z
 O         -0.002 -0.055 -0.000   -0.035  0.028  0.000   -0.054  0.023 -0.000
 C          0.034  0.036 -0.000    0.139 -0.052 -0.000    0.230 -0.012 -0.000
 C          0.015  0.142  0.000    0.134  0.126  0.000   -0.074 -0.115  0.000
 O         -0.029 -0.040 -0.000   -0.055 -0.005 -0.000    0.021  0.032  0.000
 C         -0.025 -0.017  0.000   -0.086 -0.091 -0.000   -0.061  0.089  0.000
 H         -0.398 -0.133 -0.000    0.150 -0.031 -0.000   -0.017  0.122 -0.000
 C          0.087 -0.081 -0.000    0.009 -0.072 -0.000    0.187 -0.078 -0.000
 H         -0.287  0.260  0.000    0.059 -0.133  0.000   -0.378  0.449  0.000
 C         -0.011  0.003 -0.000   -0.033  0.208 -0.000   -0.196 -0.119  0.000
 C         -0.099 -0.036  0.000   -0.067 -0.024  0.000   -0.013  0.115 -0.000
 H          0.430  0.124 -0.000   -0.193 -0.054 -0.000   -0.108  0.119  0.000
 O          0.016  0.018  0.000   -0.009 -0.050 -0.000    0.058  0.027  0.000
 H         -0.162 -0.017 -0.000    0.589  0.069  0.000   -0.240 -0.035 -0.000
 H          0.156  0.339  0.000   -0.276 -0.585 -0.000   -0.245 -0.472 -0.000
 H          0.494  0.095 -0.000    0.096  0.039 -0.000   -0.268 -0.042 -0.000
 TransDip   0.136  0.131 -0.000    0.090 -0.149  0.000   -0.319  0.040  0.000

 Mode:                31                     32                     33
 Frequency:      1552.27                1655.93                1672.45
 Force Cnst:      4.5957                10.9255                10.5224
 Red. Mass:       3.2371                 6.7625                 6.3850
 IR Active:          YES                    YES                    YES
 IR Intens:      212.087                 82.369                 14.153
 Raman Active:       YES                    YES                    YES
               X      Y      Z        X      Y      Z        X      Y      Z
 O          0.027  0.045 -0.000    0.019  0.023 -0.000   -0.027  0.046  0.000
 C         -0.074 -0.174 -0.000   -0.134 -0.200  0.000    0.309 -0.224 -0.000
 C         -0.184  0.097  0.000    0.155  0.336 -0.000   -0.164  0.168  0.000
 O          0.033 -0.030 -0.000   -0.029 -0.035  0.000    0.014 -0.018 -0.000
 C          0.206  0.072 -0.000   -0.232 -0.178 -0.000    0.219 -0.040 -0.000
 H         -0.556 -0.158  0.000    0.333 -0.013  0.000   -0.188 -0.170  0.000
 C         -0.021 -0.109  0.000    0.053  0.144 -0.000   -0.242  0.211  0.000
 H         -0.273  0.091 -0.000    0.156  0.072 -0.000    0.244 -0.226 -0.000
 C         -0.120  0.115 -0.000   -0.136 -0.308  0.000    0.155 -0.205 -0.000
 C          0.163  0.036  0.000    0.261  0.177 -0.000   -0.245  0.065  0.000
 H         -0.482 -0.160  0.000   -0.394 -0.013  0.000    0.189  0.206  0.000
 O          0.013 -0.031 -0.000    0.029  0.032 -0.000   -0.010  0.028 -0.000
 H          0.259  0.021  0.000   -0.291 -0.039 -0.000   -0.229 -0.022  0.000
 H          0.012 -0.000  0.000   -0.009 -0.024 -0.000   -0.184 -0.393  0.000
 H          0.238  0.023 -0.000    0.303  0.057 -0.000    0.135  0.020 -0.000
 TransDip  -0.458 -0.089  0.000   -0.200 -0.211  0.000    0.076 -0.094  0.000

 Mode:                34                     35                     36
 Frequency:      3160.86                3176.89                3205.79
 Force Cnst:      6.4131                 6.4869                 6.6172
 Red. Mass:       1.0894                 1.0909                 1.0928
 IR Active:          YES                    YES                    YES
 IR Intens:       13.269                  3.694                  1.880
 Raman Active:       YES                    YES                    YES
               X      Y      Z        X      Y      Z        X      Y      Z
 O          0.000 -0.000  0.000    0.000  0.000  0.000    0.000  0.000 -0.000
 C         -0.001  0.001 -0.000   -0.004 -0.000  0.000   -0.000  0.000 -0.000
 C          0.004  0.002  0.000   -0.000  0.001 -0.000    0.001  0.001  0.000
 O         -0.001 -0.000 -0.000    0.000 -0.000  0.000   -0.000 -0.000 -0.000
 C          0.025 -0.081 -0.000   -0.001  0.004  0.000    0.007 -0.014 -0.000
 H         -0.294  0.936  0.000    0.015 -0.048 -0.000   -0.052  0.153  0.000
 C          0.007  0.011  0.000   -0.002 -0.001 -0.000   -0.058 -0.064  0.000
 H         -0.109 -0.123 -0.000    0.013  0.013  0.000    0.664  0.725 -0.000
 C          0.000  0.000 -0.000    0.004  0.002  0.000   -0.002  0.003 -0.000
 C          0.001 -0.004  0.000    0.025 -0.083  0.000    0.000  0.001  0.000
 H         -0.015  0.050  0.000   -0.286  0.953 -0.000    0.002 -0.010 -0.000
 O          0.000 -0.000  0.000   -0.001 -0.000  0.000    0.000 -0.000  0.000
 H         -0.000 -0.000  0.000   -0.005  0.004 -0.000    0.002  0.000  0.000
 H         -0.001  0.000  0.000    0.001  0.002 -0.000    0.001 -0.000  0.000
 H         -0.006  0.004  0.000    0.001 -0.001 -0.000   -0.001  0.001  0.000
 TransDip   0.080 -0.085  0.000    0.038 -0.048 -0.000   -0.033 -0.029  0.000

 Mode:                37                     38                     39
 Frequency:      3789.62                3839.64                3856.40
 Force Cnst:      9.0158                 9.2617                 9.3460
 Red. Mass:       1.0655                 1.0662                 1.0666
 IR Active:          YES                    YES                    YES
 IR Intens:      111.386                 70.494                 78.977
 Raman Active:       YES                    YES                    YES
               X      Y      Z        X      Y      Z        X      Y      Z
 O         -0.058  0.023 -0.000   -0.000  0.000  0.000    0.000  0.000  0.000
 C         -0.002  0.001  0.000    0.000 -0.000  0.000   -0.001  0.000 -0.000
 C          0.001  0.000 -0.000    0.000 -0.000 -0.000   -0.001 -0.002  0.000
 O         -0.000 -0.000  0.000    0.000 -0.002 -0.000    0.016 -0.060 -0.000
 C         -0.000 -0.000  0.000   -0.000 -0.000 -0.000   -0.001  0.001  0.000
 H          0.000  0.001 -0.000    0.000  0.000 -0.000    0.003 -0.004 -0.000
 C          0.000  0.000 -0.000   -0.000  0.001  0.000   -0.000 -0.000 -0.000
 H         -0.000 -0.000  0.000   -0.000  0.000 -0.000   -0.001 -0.000 -0.000
 C         -0.000 -0.000  0.000   -0.001 -0.002  0.000    0.000 -0.000 -0.000
 C          0.001  0.000 -0.000   -0.001  0.001 -0.000    0.000 -0.000  0.000
 H          0.000 -0.000  0.000    0.003 -0.003  0.000   -0.000  0.001  0.000
 O          0.000  0.000 -0.000    0.013 -0.061  0.000   -0.001  0.002  0.000
 H          0.000 -0.002  0.000   -0.184  0.980 -0.000    0.007 -0.036  0.000
 H          0.927 -0.369  0.000    0.002 -0.001  0.000   -0.003  0.002  0.000
 H         -0.003  0.003 -0.000   -0.009  0.036  0.000   -0.241  0.968  0.000
 TransDip   0.338 -0.012 -0.000   -0.170  0.209 -0.000   -0.180  0.220  0.000

 STANDARD THERMODYNAMIC QUANTITIES AT   298.15 K  AND     1.00 ATM

   This Molecule has  0 Imaginary Frequencies
   Zero point vibrational energy:       70.187 kcal/mol

   Atom    1 Element O  Has Mass   15.99491
   Atom    2 Element C  Has Mass   12.00000
   Atom    3 Element C  Has Mass   12.00000
   Atom    4 Element O  Has Mass   15.99491
   Atom    5 Element C  Has Mass   12.00000
   Atom    6 Element H  Has Mass    1.00783
   Atom    7 Element C  Has Mass   12.00000
   Atom    8 Element H  Has Mass    1.00783
   Atom    9 Element C  Has Mass   12.00000
   Atom   10 Element C  Has Mass   12.00000
   Atom   11 Element H  Has Mass    1.00783
   Atom   12 Element O  Has Mass   15.99491
   Atom   13 Element H  Has Mass    1.00783
   Atom   14 Element H  Has Mass    1.00783
   Atom   15 Element H  Has Mass    1.00783
   Molecular Mass:   126.031710 amu
   Principal axes and moments of inertia in amu*Bohr^2:
                             1           2           3
    Eigenvalues --      564.90528  1364.44886  1929.35414
          X               0.99983    -0.01868     0.00000
          Y               0.01868     0.99983     0.00000
          Z               0.00000    -0.00000     1.00000
   Rotational Symmetry Number is   1
   The Molecule is an Asymmetric Top
   Translational Enthalpy:        0.889 kcal/mol
   Rotational Enthalpy:           0.889 kcal/mol
   Vibrational Enthalpy:         73.728 kcal/mol
   gas constant (RT):             0.592 kcal/mol
   Translational Entropy:        40.408  cal/mol.K
   Rotational Entropy:           28.788  cal/mol.K
   Vibrational Entropy:          20.815  cal/mol.K

   Total Enthalpy:               76.098 kcal/mol
   Total Entropy:                90.010  cal/mol.K

 ======================================================================

 STANDARD THERMODYNAMIC QUANTITIES FOR ANHARMONIC VIBRATION -- TOSH

   Zero point vibrational energy: ************ kcal/mol

   Vibrational Enthalpy:       Infinity kcal/mol
   Vibrational Entropy:             NaN  cal/mol.K

   Total Enthalpy:             Infinity kcal/mol
   Total Entropy:                   NaN  cal/mol.K

 ======================================================================

 STANDARD THERMODYNAMIC QUANTITIES FOR ANHARMONIC VIBRATION -- VPT2

   Zero point vibrational energy: ************ kcal/mol

   Vibrational Enthalpy:       Infinity kcal/mol
   Vibrational Entropy:             NaN  cal/mol.K

   Total Enthalpy:             Infinity kcal/mol
   Total Entropy:                   NaN  cal/mol.K

 ======================================================================

Archival summary:
1\1\TWL01\FREQ\ProcedureUnspecified\BasisUnspecified\366\taweetha\SatJun1719:22:582017SatJun1719:22:582017\0\\#,FREQ,ProcedureUnspecified,BasisUnspecified,\\0,1\C\O,1,1.36277\H,2,0.966183,1,108.19\C,1,1.39089,2,119.347,3,-180,0\H,4,1.08501,1,118.598,2,-0,0\C,4,1.39565,1,119.851,2,-180,0\O,6,1.3724,4,122.168,1,180,0\H,7,0.962399,6,109.874,4,0,0\C,6,1.39287,4,120.401,1,-0,0\H,9,1.08222,6,119.546,4,-180,0\C,9,1.39469,6,119.411,4,-0,0\H,11,1.08601,9,119.683,6,-180,0\C,11,1.38765,9,120.568,6,0,0\O,13,1.38296,11,125.05,9,180,0\H,14,0.961661,13,110.669,11,0,0\\\@

 Total job time:  1547.10s(wall), 1544.31s(cpu) 
 Sat Jun 17 19:22:58 2017

        *************************************************************
        *                                                           *
        *  Thank you very much for using Q-Chem.  Have a nice day.  *
        *                                                           *
        *************************************************************


 
User input: 3 of 3 
 
TWL01 127.0.1
Q-Chem Developer Version! Running on 127.0.1.*
                  Welcome to Q-Chem
     A Quantum Leap Into The Future Of Chemistry


 Q-Chem 4.4, Q-Chem, Inc., Pleasanton, CA (2016)

 Y. Shao,  Z. Gan,  E. Epifanovsky,  A. T. B. Gilbert,  M. Wormit,  
 J. Kussmann,  A. W. Lange,  A. Behn,  J. Deng,  X. Feng,  D. Ghosh,  
 M. Goldey,  P. R. Horn,  L. D. Jacobson,  I. Kaliman,  F. Rob,  
 R. Z. Khaliullin,  T. Kus,  A. Landau,  J. Liu,  E. I. Proynov,  Y. M. Rhee,  
 R. M. Richard,  M. A. Rohrdanz,  R. P. Steele,  E. J. Sundstrom,  
 H. L. Woodcock III,  P. M. Zimmerman,  D. Zuev,  B. Albrecht,  E. Alguire,  
 B. Austin,  S. A. Baeppler,  G. J. O. Beran,  Y. A. Bernard,  E. Berquist,  
 K. Brandhorst,  K. B. Bravaya,  S. T. Brown,  D. Casanova,  C.-M. Chang,  
 Y. Chen,  S. H. Chien,  K. D. Closser,  M. P. Coons,  D. L. Crittenden,  
 S. Dasgupta,  M. Diedenhofen,  R. A. DiStasio Jr.,  H. Do,  A. D. Dutoi,  
 R. G. Edgar,  P.-T. Fang,  S. Fatehi,  Q. Feng,  L. Fusti-Molnar,  
 A. Ghysels,  A. Golubeva-Zadorozhnaya,  J. Gomes,  A. Gunina,  
 M. W. D. Hanson-Heine,  P. H. P. Harbach,  A. W. Hauser,  J. E. Herr,  
 E. G. Hohenstein,  Z. C. Holden,  K. Hui,  T.-C. Jagau,  H. Ji,  B. Kaduk,  
 K. Khistyaev,  Jaehoon Kim,  Jihan Kim,  R. A. King,  P. Klunzinger,  
 K. Koh,  D. Kosenkov,  T. Kowalczyk,  C. M. Krauter,  A. Kunitsa,  
 K. U. Lao,  A. Laurent,  K. V. Lawler,  J. Lee,  D. Lefrancois,  S. Lehtola,  
 S. V. Levchenko,  C. Y. Lin,  Y.-S. Lin,  F. Liu,  E. Livshits,  
 R. C. Lochan,  A. Luenser,  P. Manohar,  S. F. Manzer,  S.-P. Mao,  Y. Mao,  
 N. Mardirossian,  A. V. Marenich,  L. A. Martinez-Martinez,  S. A. Maurer,  
 N. J. Mayhall,  J.-M. Mewes,  A. F. Morrison,  K. Nanda,  T. S. Nguyen-Beck,  
 C. M. Oana,  R. Olivares-Amaya,  D. P. O'Neill,  J. A. Parkhill,  
 T. M. Perrine,  R. Peverati,  P. A. Pieniazek,  F. Plasser,  A. Prociuk,  
 D. R. Rehn,  E. Rosta,  N. J. Russ,  N. Sergueev,  S. M. Sharada,  
 S. Sharma,  D. W. Small,  A. Sodt,  T. Stauch,  T. Stein,  D. Stuck,  
 Y.-C. Su,  A. J. W. Thom,  T. Tsuchimochi,  L. Vogt,  O. Vydrov,  T. Wang,  
 M. A. Watson,  J. Wenzel,  A. White,  C. F. Williams,  V. Vanovschi,  
 K. Yao,  S. Yeganeh,  S. R. Yost,  Z.-Q. You,  I. Y. Zhang,  X. Zhang,  
 Y. Zhao,  B. R. Brooks,  G. K. L. Chan,  D. M. Chipman,  C. J. Cramer,  
 W. A. Goddard III,  M. S. Gordon,  W. J. Hehre,  A. Klamt,  
 H. F. Schaefer III,  M. W. Schmidt,  C. D. Sherrill,  D. G. Truhlar,  
 A. Warshel,  X. Xu,  A. Aspuru-Guzik,  R. Baer,  A. T. Bell,  N. A. Besley,  
 J.-D. Chai,  A. Dreuw,  B. D. Dunietz,  T. R. Furlani,  S. R. Gwaltney,  
 C.-P. Hsu,  Y. Jung,  J. Kong,  D. S. Lambrecht,  W. Liang,  C. Ochsenfeld,  
 V. A. Rassolov,  L. V. Slipchenko,  J. E. Subotnik,  T. Van Voorhis,  
 J. M. Herbert,  A. I. Krylov,  P. M. W. Gill,  M. Head-Gordon

 Contributors to earlier versions of Q-Chem not listed above: 
 R. D. Adamson,  J. Baker,  E. F. C. Byrd,  A. K. Chakraborty,  C.-L. Cheng,  
 H. Dachsel,  R. J. Doerksen,  G. Hawkins,  A. Heyden,  S. Hirata,  
 G. Kedziora,  F. J. Keil,  C. Kelley,  P. P. Korambath,  W. Kurlancheek,  
 A. M. Lee,  M. S. Lee,  D. Liotard,  I. Lotan,  P. E. Maslen,  N. Nair,  
 D. Neuhauser,  R. Olson,  B. Peters,  J. Ritchie,  N. E. Schultz,  
 N. Shenvi,  A. C. Simmonett,  K. S. Thanthiriwatte,  Q. Wu,  W. Zhang

 Please cite Q-Chem as follows:
 Y. Shao et al., Mol. Phys. 113, 184-215 (2015)
 DOI: 10.1080/00268976.2014.952696

 Q-Chem 4.4.2 for Intel X86 EM64T Linux

 Parts of Q-Chem use Armadillo 5.200.1 (Boston Tea Smuggler).
 http://arma.sourceforge.net/

 Q-Chem begins on Sat Jun 17 19:22:58 2017  


Host: 0

     Scratch files written to /scratch/taweetham/qchem51119//
The previous job contains 0 fragments, simply inherited here
FILE_GEOM_ORG=        593

Checking the input file for inconsistencies... 	...done.

--------------------------------------------------------------
User input:
--------------------------------------------------------------

$molecule
   read
$end

$rem
   BASIS  =  6-311++G**
   JOB_TYPE  =  SP
   SCF_GUESS = READ
   METHOD  =  B3LYP
   SOLVENT_METHOD SMD
$end


--------------------------------------------------------------
 ----------------------------------------------------------------
             Standard Nuclear Orientation (Angstroms)
    I     Atom           X                Y                Z
 ----------------------------------------------------------------
    1      O      -1.5455721068    -1.8526301914     0.0000000000
    2      C      -0.6692932091    -0.8089460225     0.0000000000
    3      C      -1.1315451354     0.5121589872     0.0000000000
    4      O      -2.5073028127     0.6531615547     0.0000000000
    5      C      -0.2229696277     1.5609957053     0.0000000000
    6      H      -0.5828041387     2.5856628332     0.0000000000
    7      C       1.1490991798     1.3108272178     0.0000000000
    8      H       1.8644522957     2.1229038409     0.0000000000
    9      C       1.6043499415    -0.0055437638     0.0000000000
   10      C       0.6975526848    -1.0664702777     0.0000000000
   11      H       1.0315521963    -2.0987940852     0.0000000000
   12      O       2.9621883642    -0.2049085446     0.0000000000
   13      H       3.1544113260    -1.1479155007     0.0000000000
   14      H      -2.4424935491    -1.4934065878     0.0000000000
   15      H      -2.7532392058     1.5828428402     0.0000000000
 ----------------------------------------------------------------
 Nuclear Repulsion Energy =   431.4281648909 hartrees
 There are       33 alpha and       33 beta electrons
 Requested basis set is 6-311++G(d,p)
 There are 84 shells and 240 basis functions

 Total QAlloc Memory Limit   2000 MB
 Mega-Array Size        61 MB
 MEM_STATIC part        62 MB

                       Distance Matrix (Angstroms)
             O (  1)   C (  2)   C (  3)   O (  4)   C (  5)   H (  6)
   C (  2)  1.362770
   C (  3)  2.400760  1.399641
   O (  4)  2.684012  2.348625  1.382965
   C (  5)  3.660890  2.411603  1.387648  2.458117
   H (  6)  4.541516  3.395710  2.144886  2.727317  1.086013
   C (  7)  4.155564  2.792846  2.416446  3.715077  1.394689  2.150510
   H (  8)  5.237665  3.874998  3.401544  4.612200  2.161729  2.490624
   C (  9)  3.651539  2.411412  2.784446  4.164082  2.406895  3.390869
   C ( 10)  2.376901  1.390894  2.416127  3.637064  2.784051  3.870063
   H ( 11)  2.588854  2.134615  3.390585  4.482940  3.868835  4.954824
   O ( 12)  4.799468  3.681375  4.156061  5.536390  3.641929  4.511570
   H ( 13)  4.752522  3.838700  4.596223  5.941287  4.329538  5.282650
   H ( 14)  0.966183  1.900717  2.396013  2.147546  3.775667  4.482996
   H ( 15)  3.641557  3.172300  1.943259  0.961661  2.530364  2.390907
             C (  7)   H (  8)   C (  9)   C ( 10)   H ( 11)   O ( 12)
   H (  8)  1.082219
   C (  9)  1.392870  2.144281
   C ( 10)  2.419801  3.396139  1.395653
   H ( 11)  3.411647  4.303075  2.170206  1.085011
   O ( 12)  2.363207  2.573662  1.372396  2.422986  2.704470
   H ( 13)  3.172805  3.516000  1.925540  2.458208  2.326091  0.962399
   H ( 14)  4.556673  5.623832  4.311691  3.168938  3.526399  5.556151
   H ( 15)  3.911807  4.649166  4.638055  4.350497  5.280066  5.988503
             H ( 13)   H ( 14)
   H ( 14)  5.607558
   H ( 15)  6.508254  3.091904

 A cutoff of  1.0D-08 yielded   3013 shell pairs
 There are     25314 function pairs (     27184 Cartesian)

 -------------------------------------------------------
 OpenMP Integral Computing Module                       
 Release: version 1.0, May 2013, Q-Chem Inc. Pittsburgh 
 -------------------------------------------------------
 Integral Job Info:
 Integral job number is                      11
 Integral operator is                         1
 short-range coefficients                     0
 long-range coefficients              100000000
 Omega coefficients                           0
 if combine SR and LR in K                    0
 Integral screening is                        0
 Integral computing path is                   2
 max size of driver memory is            800000
 size of driver memory is                593474
 size of scratch memory is              2260544
 max col of scratch BK array               1296
 max len of scratch array in speh3          155
 max len of scratch index in speh4           18
 max int batch size is                      520
 min int batch size is                       52
 fixed nKL is                                52
 max L of basis functions is                  2
 order of int derivative is                   0
 number of shells is                         84
 number of basis is                         249
 number of cartesian basis is               249
 number of contracted shell pairs          3013
 number of primitive shell pairs           7512
 maxK2 (contraction) of shell pair           36
 max number of K2 of shell pair               1
 max number of CS2 of shell pair            510
 max number of PS2 of shell pair           1272
 mem total for path MDJ                   55320
 -------------------------------------------------------
 Smallest overlap matrix eigenvalue = 1.05E-06

 Q-Chem warning in module /home/taweetham/qchem/stvman/mkSTV.C, line 257:

 Overlap eigenvalue is smaller than square root of threshold


 Scale SEOQF with 1.000000e-01/1.000000e-01/1.000000e-01

 Standard Electronic Orientation quadrupole field applied
 Nucleus-field energy     =     0.0000000138 hartrees
 Guess MOs from SCF MO coefficient file
 Reading MOs from coefficient file
 Reading MOs from coefficient file
 A restricted hybrid HF-DFT SCF calculation will be
 performed using Pulay DIIS extrapolation
 Exchange:     0.2000 Hartree-Fock + 0.0800 Slater + 0.7200 B88
 Correlation:  0.1900 VWN1RPA + 0.8100 LYP
 Using SG-1 standard quadrature grid
 SCF converges when DIIS error is below 1.0E-05
 ---------------------------------------
  Cycle       Energy         DIIS Error
 ---------------------------------------
    1    -458.0674895032      1.54E-03
    2    -458.0519199030      2.70E-04
    3    -458.0518361851      2.71E-04
    4    -458.0523834514      5.47E-05
    5    -458.0523956906      2.40E-05
    6    -458.0523976423      5.68E-06 Convergence criterion met
 ---------------------------------------
 SCF time:  CPU 34.15 s  wall 34.20 s

 Citation of the SMD model:
 Marenich, A.V.; Cramer, C.J.; Truhlar, D.G.
 J. Phys. Chem. B 2009, 113, 6378-6396.
 iSolventCode=           1
 Solvent: water                                                           

 vradii
            1           2           3           4           5           6
    1   1.5200000   1.8500000   1.8500000   1.5200000   1.8500000   1.2000000
            7           8           9          10          11          12
    1   1.8500000   1.2000000   1.8500000   1.8500000   1.2000000   1.5200000
           13          14          15
    1   1.2000000   1.2000000   1.2000000
Changing PCM_TESSEL_METHOD to VTN
Changing PCM_VDW_RADII to SMD_RADIUS
 Discretize the solute cavity surface with Lebedev spheres
	Using 302 Lebedev grid points for each H atom
	Using 302 Lebedev grid points for other atoms
	Atomic van der Waals radii will be scaled by 1.20
 Removing interior tesserae...
 Keep 1527 surface tesserae and discard 3003 interior tesserae
 Molecular Surface Area = 139.271 Angst**2
 A restricted hybrid HF-DFT SCF calculation will be
 performed using Pulay DIIS extrapolation
 Polarizable Continuum solvation model will be applied
 Exchange:     0.2000 Hartree-Fock + 0.0800 Slater + 0.7200 B88
 Correlation:  0.1900 VWN1RPA + 0.8100 LYP
 Using SG-1 standard quadrature grid
 SCF converges when DIIS error is below 1.0E-05

 Citation of the SMD model:
 Marenich, A.V.; Cramer, C.J.; Truhlar, D.G.
 J. Phys. Chem. B 2009, 113, 6378-6396.
 iSolventCode=           1
 Solvent: water                                                           

 vradii
            1           2           3           4           5           6
    1   1.5200000   1.8500000   1.8500000   1.5200000   1.8500000   1.2000000
            7           8           9          10          11          12
    1   1.8500000   1.2000000   1.8500000   1.8500000   1.2000000   1.5200000
           13          14          15
    1   1.2000000   1.2000000   1.2000000
 ---------------------------------------
  Cycle       Energy         DIIS Error
 ---------------------------------------
    1    -458.0524076714      2.56E-06
 Time req'd to invert C: 2.34 s (CPU) 2.36 s (wall)
    2    -458.0765858445      4.89E-04
    3    -458.0765966220      4.88E-04
    4    -458.0765609678      4.91E-04
    5    -458.0766338306      4.86E-04
    6    -458.0765974245      4.88E-04
    7    -458.0765671421      4.90E-04
    8    -458.0766225900      4.87E-04
    9    -458.0766674410      4.84E-04
   10    -458.0766712434      4.83E-04
   11    -458.0766724008      4.83E-04
   12    -458.0766825634      4.83E-04
   13    -458.0766847554      4.83E-04
   14    -458.0766862252      4.83E-04
   15    -458.0766865884      4.82E-04
   16    -458.0766856882      4.82E-04
   17    -458.0797516188      2.88E-04
   18    -458.0801444885      1.84E-04
   19    -458.0803147630      5.18E-05
   20    -458.0803132209      1.60E-05
   21    -458.0803203857      4.26E-06 Convergence criterion met
 ---------------------------------------
 SCF time:  CPU 110.84 s  wall 111.00 s
(0)  E-EN(g) gas-phase elect-nuc energy                 -458.052407671 a.u.
(3)  G-ENP(liq) elect-nuc-pol free energy of system     -458.080320386 a.u.
(4)  G-CDS(liq) cavity-dispersion-solvent structure 
     free energy                                                4.2487 kcal/mol
(6)  G-S(liq) free energy of system                     -458.073549717 a.u.
(9)  DeltaG-S(liq) free energy of  solvation
     (9) = (6) - (0)                                          -13.2668 kcal/mol
 SCF   energy in the final basis set = -458.0735497165
 Total energy in the final basis set = -458.0735497165

 --------------------------------------------------------------

                    Orbital Energies (a.u.)
 --------------------------------------------------------------

 Alpha MOs
 -- Occupied --
-19.160 -19.159 -19.154 -10.241 -10.237 -10.233 -10.180 -10.174
-10.170  -1.082  -1.064  -1.054  -0.856  -0.756  -0.741  -0.649
 -0.622  -0.576  -0.555  -0.506  -0.497  -0.448  -0.444  -0.437
 -0.419  -0.405  -0.387  -0.380  -0.377  -0.357  -0.314  -0.248
 -0.212
 -- Virtual --
 -0.015  -0.004   0.006   0.011   0.015   0.033   0.038   0.053
  0.062   0.064   0.086   0.087   0.094   0.095   0.112   0.118
  0.121   0.128   0.130   0.134   0.136   0.141   0.142   0.152
  0.154   0.165   0.184   0.187   0.188   0.198   0.212   0.215
  0.216   0.218   0.228   0.245   0.252   0.267   0.273   0.278
  0.279   0.287   0.299   0.304   0.310   0.314   0.315   0.327
  0.346   0.367   0.375   0.377   0.381   0.390   0.405   0.409
  0.436   0.454   0.514   0.520   0.556   0.564   0.569   0.570
  0.578   0.592   0.596   0.612   0.612   0.622   0.625   0.644
  0.685   0.693   0.727   0.766   0.772   0.798   0.823   0.848
  0.874   0.883   0.893   0.905   0.922   0.929   0.973   0.986
  0.986   1.014   1.024   1.051   1.072   1.088   1.095   1.106
  1.158   1.183   1.185   1.200   1.211   1.228   1.246   1.248
  1.269   1.390   1.395   1.421   1.431   1.502   1.522   1.545
  1.568   1.569   1.602   1.611   1.629   1.645   1.686   1.693
  1.708   1.742   1.800   1.808   1.849   1.852   1.899   1.911
  1.921   1.950   1.975   1.999   2.004   2.038   2.079   2.096
  2.118   2.134   2.145   2.169   2.281   2.311   2.341   2.416
  2.473   2.569   2.582   2.591   2.610   2.681   2.682   2.694
  2.725   2.742   2.751   2.765   2.783   2.823   2.854   2.865
  2.995   3.059   3.064   3.075   3.083   3.092   3.129   3.150
  3.156   3.176   3.202   3.314   3.378   3.385   3.439   3.487
  3.546   3.596   3.657   3.717   3.893   3.910   3.942   4.039
  4.109   4.162   4.175   4.183   4.846   4.952   4.994   5.032
  5.415   5.428   5.473   5.687   5.779   5.810  23.544  23.894
 23.936  24.045  24.093  24.182  49.894  49.940  49.972
 --------------------------------------------------------------

          Ground-State Mulliken Net Atomic Charges

     Atom                 Charge (a.u.)
  ----------------------------------------
      1 O                    -0.327126
      2 C                    -0.635336
      3 C                    -0.007907
      4 O                    -0.382226
      5 C                     0.012342
      6 H                     0.231114
      7 C                    -0.005526
      8 H                     0.235137
      9 C                    -0.649086
     10 C                     0.607493
     11 H                     0.249522
     12 O                    -0.338018
     13 H                     0.332804
     14 H                     0.337062
     15 H                     0.339753
  ----------------------------------------
  Sum of atomic charges =    -0.000000

 -----------------------------------------------------------------
                    Cartesian Multipole Moments
 -----------------------------------------------------------------
    Charge (ESU x 10^10)
                 0.0000
    Dipole Moment (Debye)
         X      -1.5324      Y       1.5204      Z      -0.0000
       Tot       2.1586
    Quadrupole Moments (Debye-Ang)
        XX     -47.7392     XY     -12.4323     YY     -44.2765
        XZ       0.0000     YZ      -0.0000     ZZ     -56.4230
    Octopole Moments (Debye-Ang^2)
       XXX     -33.0883    XXY     -11.3067    XYY       1.4531
       YYY      20.6386    XXZ      -0.0000    XYZ       0.0000
       YYZ      -0.0000    XZZ      -3.4345    YZZ      -2.5524
       ZZZ      -0.0000
    Hexadecapole Moments (Debye-Ang^3)
      XXXX    -896.7741   XXXY     -95.6387   XXYY    -150.7701
      XYYY     -68.4561   YYYY    -434.6522   XXXZ       0.0000
      XXYZ      -0.0000   XYYZ       0.0000   YYYZ      -0.0000
      XXZZ    -175.5737   XYZZ      -5.4818   YYZZ     -95.6196
      XZZZ       0.0000   YZZZ       0.0000   ZZZZ     -61.6456
 -----------------------------------------------------------------
Archival summary:
1\1\TWL01\SP\ProcedureUnspecified\BasisUnspecified\366\taweetha\SatJun1719:25:232017SatJun1719:25:232017\0\\#,ProcedureUnspecified,BasisUnspecified,\\0,1\C\O,1,1.36277\H,2,0.966183,1,108.19\C,1,1.39089,2,119.347,3,-180,0\H,4,1.08501,1,118.598,2,-0,0\C,4,1.39565,1,119.851,2,-180,0\O,6,1.3724,4,122.168,1,-180,0\H,7,0.962399,6,109.874,4,-0,0\C,6,1.39287,4,120.401,1,-0,0\H,9,1.08222,6,119.546,4,-180,0\C,9,1.39469,6,119.411,4,-0,0\H,11,1.08601,9,119.683,6,-180,0\C,11,1.38765,9,120.568,6,-0,0\O,13,1.38296,11,125.05,9,-180,0\H,14,0.961661,13,110.669,11,-0,0\\\@

 Total job time:  145.32s(wall), 145.10s(cpu) 
 Sat Jun 17 19:25:23 2017

        *************************************************************
        *                                                           *
        *  Thank you very much for using Q-Chem.  Have a nice day.  *
        *                                                           *
        *************************************************************
