# Supplementary material for: A DFT investigation of the blue bottle experiment: E∘half-cell analysis of autoxidation catalysed by redox indicators
Source: R Soc Open Sci. 2017 Nov 8;4(11):170708. doi: 10.1098/rsos.170708 (PMC5717635; doi:10.1098/rsos.170708)
Supplement: output.zip [file rsos170708supp2.zip › B3LYP_6-311++Gdp_reducing_agents/C6H6O6-2_ascorbic.out]

pikachu 127.0.1
Q-Chem Developer Version! Running on 127.0.1.*
                  Welcome to Q-Chem
     A Quantum Leap Into The Future Of Chemistry


 Q-Chem 4.4, Q-Chem, Inc., Pleasanton, CA (2016)

 Y. Shao,  Z. Gan,  E. Epifanovsky,  A. T. B. Gilbert,  M. Wormit,  
 J. Kussmann,  A. W. Lange,  A. Behn,  J. Deng,  X. Feng,  D. Ghosh,  
 M. Goldey,  P. R. Horn,  L. D. Jacobson,  I. Kaliman,  F. Rob,  
 R. Z. Khaliullin,  T. Kus,  A. Landau,  J. Liu,  E. I. Proynov,  Y. M. Rhee,  
 R. M. Richard,  M. A. Rohrdanz,  R. P. Steele,  E. J. Sundstrom,  
 H. L. Woodcock III,  P. M. Zimmerman,  D. Zuev,  B. Albrecht,  E. Alguire,  
 B. Austin,  S. A. Baeppler,  G. J. O. Beran,  Y. A. Bernard,  
 E. J. Berquist,  K. Brandhorst,  K. B. Bravaya,  S. T. Brown,  D. Casanova,  
 C.-M. Chang,  Y. Chen,  S. H. Chien,  K. D. Closser,  M. P. Coons,  
 D. L. Crittenden,  S. Dasgupta,  M. Diedenhofen,  R. A. DiStasio Jr.,  
 H. Do,  A. D. Dutoi,  R. G. Edgar,  P.-T. Fang,  S. Fatehi,  Q. Feng,  
 L. Fusti-Molnar,  A. Ghysels,  A. Golubeva-Zadorozhnaya,  J. Gomes,  
 A. Gunina,  M. W. D. Hanson-Heine,  P. H. P. Harbach,  A. W. Hauser,  
 J. E. Herr,  E. G. Hohenstein,  Z. C. Holden,  K. Hui,  T.-C. Jagau,  H. Ji,  
 B. Kaduk,  K. Khistyaev,  Jaehoon Kim,  Jihan Kim,  R. A. King,  
 P. Klunzinger,  K. Koh,  D. Kosenkov,  T. Kowalczyk,  C. M. Krauter,  
 A. Kunitsa,  K. U. Lao,  A. Laurent,  K. V. Lawler,  J. Lee,  D. Lefrancois,  
 S. Lehtola,  S. V. Levchenko,  C. Y. Lin,  Y.-S. Lin,  F. Liu,  E. Livshits,  
 R. C. Lochan,  A. Luenser,  P. Manohar,  S. F. Manzer,  S.-P. Mao,  Y. Mao,  
 N. Mardirossian,  A. V. Marenich,  L. A. Martinez-Martinez,  S. A. Maurer,  
 N. J. Mayhall,  J.-M. Mewes,  A. F. Morrison,  K. Nanda,  T. S. Nguyen-Beck,  
 C. M. Oana,  R. Olivares-Amaya,  D. P. O'Neill,  J. A. Parkhill,  
 T. M. Perrine,  R. Peverati,  P. A. Pieniazek,  F. Plasser,  A. Prociuk,  
 D. R. Rehn,  E. Rosta,  N. J. Russ,  N. Sergueev,  S. M. Sharada,  
 S. Sharma,  D. W. Small,  A. Sodt,  T. Stauch,  T. Stein,  D. Stuck,  
 Y.-C. Su,  A. J. W. Thom,  T. Tsuchimochi,  L. Vogt,  O. Vydrov,  T. Wang,  
 M. A. Watson,  J. Wenzel,  A. White,  C. F. Williams,  V. Vanovschi,  
 K. Yao,  S. Yeganeh,  S. R. Yost,  Z.-Q. You,  I. Y. Zhang,  X. Zhang,  
 Y. Zhao,  B. R. Brooks,  G. K. L. Chan,  D. M. Chipman,  C. J. Cramer,  
 W. A. Goddard III,  M. S. Gordon,  W. J. Hehre,  A. Klamt,  
 H. F. Schaefer III,  M. W. Schmidt,  C. D. Sherrill,  D. G. Truhlar,  
 A. Warshel,  X. Xu,  A. Aspuru-Guzik,  R. Baer,  A. T. Bell,  N. A. Besley,  
 J.-D. Chai,  A. Dreuw,  B. D. Dunietz,  T. R. Furlani,  S. R. Gwaltney,  
 C.-P. Hsu,  Y. Jung,  J. Kong,  D. S. Lambrecht,  W. Liang,  C. Ochsenfeld,  
 V. A. Rassolov,  L. V. Slipchenko,  J. E. Subotnik,  T. Van Voorhis,  
 J. M. Herbert,  A. I. Krylov,  P. M. W. Gill,  M. Head-Gordon

 Contributors to earlier versions of Q-Chem not listed above: 
 R. D. Adamson,  J. Baker,  E. F. C. Byrd,  A. K. Chakraborty,  C.-L. Cheng,  
 H. Dachsel,  R. J. Doerksen,  G. Hawkins,  A. Heyden,  S. Hirata,  
 G. Kedziora,  F. J. Keil,  C. Kelley,  P. P. Korambath,  W. Kurlancheek,  
 A. M. Lee,  M. S. Lee,  D. Liotard,  I. Lotan,  P. E. Maslen,  N. Nair,  
 D. Neuhauser,  R. Olson,  B. Peters,  J. Ritchie,  N. E. Schultz,  
 N. Shenvi,  A. C. Simmonett,  K. S. Thanthiriwatte,  Q. Wu,  W. Zhang

 Please cite Q-Chem as follows:
 Y. Shao et al., Mol. Phys. 113, 184-215 (2015)
 DOI: 10.1080/00268976.2014.952696

 Q-Chem 4.4.2 for Intel X86 EM64T Linux

 Parts of Q-Chem use Armadillo 5.200.1 (Boston Tea Smuggler).
 http://arma.sourceforge.net/

 Q-Chem begins on Mon May  1 16:20:30 2017  


Host: 0

     Scratch files written to /scratch/cher/qchem14775//

Checking the input file for inconsistencies... 	...done.

--------------------------------------------------------------
User input:
--------------------------------------------------------------
$molecule
-2 1
  O   -0.6946308   -1.3975075   -0.3797380
  C   -1.8986454   -0.9433027    0.0691136
  O   -2.8278774   -1.6496834    0.3687329
  C   -1.8592477    0.5183540    0.1063428
  O   -2.9156545    1.2758860    0.4831172
  C   -0.6555510    0.9254453   -0.3137620
  O   -0.1705147    2.1723689   -0.4955268
  C    0.1851098   -0.2784972   -0.6475815
  C    1.4744970   -0.4646295    0.1611192
  C    2.4439814    0.7218223    0.0606629
  O    3.6966880    0.3613288    0.6546415
  O    2.1005606   -1.6318271   -0.3400349
  H    1.1871851   -0.6093855    1.2150967
  H    2.0302523    1.6215576    0.5208733
  H    2.6646787    0.9359115   -0.9873333
  H    3.6355160    0.4710756    1.6091551
  H    3.0197266   -1.6027064   -0.0423808
  H    0.4354057   -0.3114974   -1.7130330
$end

$rem
   BASIS  =  6-311++G**
   JOB_TYPE  =  optimization
   METHOD  =  B3LYP
$end

--------------------------------------------------------------
 ----------------------------------------------------------------
             Standard Nuclear Orientation (Angstroms)
    I     Atom           X                Y                Z
 ----------------------------------------------------------------
    1      O      -0.7734974226    -1.3488553254    -0.3503794400
    2      C      -1.9658784006    -0.8659496282     0.0995656757
    3      O      -2.9060306520    -1.5505559904     0.4152322739
    4      C      -1.8991522443     0.5951018848     0.1155217756
    5      O      -2.9388114433     1.3774742809     0.4880955137
    6      C      -0.6909357884     0.9736710957    -0.3180626606
    7      O      -0.1840922022     2.2086256480    -0.5208284171
    8      C       0.1250313812    -0.2503580048    -0.6398916862
    9      C       1.4160927379    -0.4489249252     0.1631607145
   10      C       2.4067100849     0.7177103677     0.0394727646
   11      O       3.6564397524     0.3424519298     0.6305707508
   12      O       2.0170733884    -1.6346079787    -0.3251417071
   13      H       1.1331572397    -0.5732619592     1.2209219370
   14      H       2.0127938679     1.6314659663     0.4893279751
   15      H       2.6243685834     0.9126875786    -1.0128799254
   16      H       3.6036560757     0.4669173994     1.5837783969
   17      H       2.9385787665    -1.6183718453    -0.0338062643
   18      H       0.3675874770    -0.3032023927    -1.7063334149
 ----------------------------------------------------------------
 Molecular Point Group                 C1    NOp =  1
 Largest Abelian Subgroup              C1    NOp =  1
 Nuclear Repulsion Energy =   719.1459430231 hartrees
 There are       46 alpha and       46 beta electrons
 Requested basis set is 6-311++G(d,p)
 There are 102 shells and 306 basis functions

 Total QAlloc Memory Limit   2000 MB
 Mega-Array Size        61 MB
 MEM_STATIC part        62 MB
 A cutoff of  1.0D-11 yielded   4493 shell pairs
 There are     40824 function pairs (     43903 Cartesian)

 -------------------------------------------------------
 OpenMP Integral Computing Module                       
 Release: version 1.0, May 2013, Q-Chem Inc. Pittsburgh 
 -------------------------------------------------------
 Integral Job Info:
 Integral job number is                      11
 Integral operator is                         1
 short-range coefficients                     0
 long-range coefficients              100000000
 Omega coefficients                           0
 if combine SR and LR in K                    0
 Integral screening is                        0
 Integral computing path is                   2
 max size of driver memory is            800000
 size of driver memory is                593474
 size of scratch memory is              2260544
 max col of scratch BK array               1296
 max len of scratch array in speh3          155
 max len of scratch index in speh4           18
 max int batch size is                      520
 min int batch size is                       52
 fixed nKL is                                52
 max L of basis functions is                  2
 order of int derivative is                   0
 number of shells is                        102
 number of basis is                         318
 number of cartesian basis is               318
 number of contracted shell pairs          4493
 number of primitive shell pairs          11330
 maxK2 (contraction) of shell pair           36
 max number of K2 of shell pair               1
 max number of CS2 of shell pair            686
 max number of PS2 of shell pair           2196
 mem total for path MDJ                   91096
 -------------------------------------------------------
 Smallest overlap matrix eigenvalue = 4.34E-06

 Scale SEOQF with 1.000000e-01/1.000000e-01/1.000000e-01

 Standard Electronic Orientation quadrupole field applied
 Nucleus-field energy     =     0.0000000218 hartrees
 Guess from superposition of atomic densities
 Warning:  Energy on first SCF cycle will be non-variational
 A restricted hybrid HF-DFT SCF calculation will be
 performed using Pulay DIIS extrapolation
 Exchange:     0.2000 Hartree-Fock + 0.0800 Slater + 0.7200 B88
 Correlation:  0.1900 VWN1RPA + 0.8100 LYP
 Using SG-1 standard quadrature grid
 SCF converges when DIIS error is below 1.0E-08
 Inaccurate integrated density:
   Number of electrons =    92
   Numerical integral  =    90.000223823564
   Relative error      =    -2.1736697570 %
 ---------------------------------------
  Cycle       Energy         DIIS Error
 ---------------------------------------
    1    -685.9628207103      3.65E-02
    2    -683.2842663098      6.54E-03
    3    -671.5327401564      2.04E-02
    4    -683.2885124041      6.24E-03
    5    -683.6595195597      1.89E-03
    6    -683.7021354532      1.43E-03
    7    -683.3072785787      3.61E-03
    8    -683.7065979380      9.83E-04
    9    -683.7241851028      2.88E-04
   10    -683.5995294683      2.31E-03
   11    -683.5874785918      2.40E-03
   12    -683.5788998673      2.47E-03
   13    -683.6549251129      1.78E-03
   14    -683.7038306774      1.02E-03
   15    -683.7216064081      5.19E-04
   16    -683.7255789933      2.85E-04
   17    -683.7265486729      1.88E-04
   18    -683.7272781819      5.98E-05
   19    -683.7273632174      2.65E-06
   20    -683.7273634412      5.81E-07
   21    -683.7273632662      1.56E-06
   22    -683.7273633638      8.92E-07
   23    -683.7273633856      1.22E-07
   24    -683.7273633804      6.17E-08
   25    -683.7273633825      3.34E-08
   26    -683.7273633834      1.79E-08
   27    -683.7273633836      3.69E-09 Convergence criterion met
 ---------------------------------------
 SCF time:  CPU 730.44 s  wall 731.12 s
 SCF   energy in the final basis set = -683.7273633836
 Total energy in the final basis set = -683.7273633836

 --------------------------------------------------------------

                    Orbital Energies (a.u.)
 --------------------------------------------------------------

 Alpha MOs
 -- Occupied --
-18.920 -18.899 -18.886 -18.823 -18.775 -18.751  -9.999  -9.992
 -9.992  -9.972  -9.918  -9.898  -0.831  -0.824  -0.797  -0.746
 -0.658  -0.620  -0.533  -0.469  -0.448  -0.379  -0.308  -0.291
 -0.278  -0.262  -0.243  -0.227  -0.192  -0.185  -0.163  -0.144
 -0.127  -0.126  -0.121  -0.089  -0.083  -0.069  -0.062  -0.052
 -0.027  -0.002   0.017   0.054   0.084   0.135
 -- Virtual --
  0.151   0.185   0.195   0.210   0.221   0.239   0.252   0.262
  0.275   0.279   0.282   0.286   0.295   0.304   0.308   0.310
  0.317   0.324   0.332   0.335   0.345   0.350   0.352   0.362
  0.366   0.380   0.383   0.385   0.391   0.398   0.408   0.415
  0.417   0.425   0.430   0.444   0.453   0.464   0.467   0.483
  0.487   0.492   0.501   0.506   0.517   0.520   0.525   0.529
  0.534   0.539   0.547   0.549   0.560   0.561   0.570   0.577
  0.580   0.586   0.591   0.604   0.609   0.617   0.619   0.634
  0.640   0.649   0.662   0.665   0.683   0.698   0.712   0.728
  0.736   0.755   0.779   0.795   0.800   0.813   0.824   0.851
  0.866   0.880   0.887   0.913   0.929   0.942   0.956   0.978
  0.983   0.988   1.014   1.028   1.038   1.061   1.071   1.123
  1.138   1.149   1.175   1.207   1.223   1.246   1.269   1.286
  1.303   1.333   1.338   1.361   1.384   1.392   1.396   1.423
  1.431   1.440   1.454   1.463   1.482   1.503   1.512   1.525
  1.538   1.540   1.555   1.576   1.590   1.614   1.623   1.634
  1.651   1.668   1.705   1.735   1.736   1.754   1.778   1.806
  1.829   1.848   1.860   1.888   1.914   1.934   1.940   1.941
  1.978   1.996   2.031   2.039   2.070   2.082   2.095   2.115
  2.146   2.173   2.180   2.203   2.213   2.238   2.254   2.281
  2.316   2.335   2.358   2.379   2.410   2.443   2.456   2.489
  2.522   2.573   2.592   2.707   2.750   2.787   2.805   2.839
  2.874   2.905   2.941   2.971   2.994   3.031   3.057   3.096
  3.098   3.134   3.154   3.182   3.207   3.211   3.221   3.242
  3.253   3.265   3.308   3.321   3.325   3.361   3.367   3.383
  3.415   3.422   3.451   3.478   3.492   3.515   3.528   3.562
  3.594   3.607   3.655   3.686   3.734   3.753   3.830   3.895
  3.982   4.003   4.097   4.118   4.122   4.165   4.225   4.277
  4.367   4.400   4.416   4.539   4.554   4.648   5.291   5.321
  5.336   5.355   5.392   5.438   5.445   5.506   5.558   5.585
  5.649   5.674   5.852   5.859   5.907   5.988   6.128   6.175
 23.916  24.030  24.062  24.094  24.198  24.524  50.126  50.164
 50.205  50.261  50.341  50.376
 --------------------------------------------------------------

          Ground-State Mulliken Net Atomic Charges

     Atom                 Charge (a.u.)
  ----------------------------------------
      1 O                    -0.188386
      2 C                     0.095680
      3 O                    -0.436688
      4 C                     0.028856
      5 O                    -0.604451
      6 C                    -0.419658
      7 O                    -0.546723
      8 C                     0.598954
      9 C                    -0.420886
     10 C                     0.312493
     11 O                    -0.320395
     12 O                    -0.270216
     13 H                     0.062272
     14 H                     0.185424
     15 H                     0.124660
     16 H                    -0.442055
     17 H                     0.148483
     18 H                     0.092635
  ----------------------------------------
  Sum of atomic charges =    -2.000000

 -----------------------------------------------------------------
                    Cartesian Multipole Moments
 -----------------------------------------------------------------
    Charge (ESU x 10^10)
                -9.6064
    Dipole Moment (Debye)
         X       6.4544      Y      -4.4344      Z      -2.7425
       Tot       8.2973
    Quadrupole Moments (Debye-Ang)
        XX    -163.0112     XY       4.2956     YY    -116.0140
        XZ      -3.0385     YZ       0.2111     ZZ     -87.5659
    Octopole Moments (Debye-Ang^2)
       XXX     -51.3393    XXY     -26.4952    XYY      26.8119
       YYY     -37.6079    XXZ     -86.6425    XYZ      -4.4503
       YYZ       0.6423    XZZ     -37.4142    YZZ      -9.7290
       ZZZ     -40.6623
    Hexadecapole Moments (Debye-Ang^3)
      XXXX   -3697.4233   XXXY     -47.9892   XXYY    -685.5594
      XYYY       7.9410   YYYY    -952.4858   XXXZ    -255.8392
      XXYZ     -32.7721   XYYZ     -13.7124   YYYZ       9.8575
      XXZZ    -611.5320   XYZZ      -5.4399   YYZZ    -207.5894
      XZZZ    -159.8613   YZZZ     -11.9588   ZZZZ    -409.9302
 -----------------------------------------------------------------
 Calculating analytic gradient of the SCF energy
 Gradient of SCF Energy
            1           2           3           4           5           6
    1  -0.0156162   0.0011271   0.0108649   0.0929852  -0.0352273  -0.0727404
    2   0.0301085  -0.0421203   0.0324646  -0.0288230   0.0311879  -0.0791076
    3   0.0055787  -0.0023496  -0.0023930  -0.0329091   0.0123536   0.0262480
            7           8           9          10          11          12
    1   0.0144654   0.0080524   0.0096323   0.0094623  -0.0140626  -0.0120344
    2   0.0525943  -0.0015832  -0.0096293  -0.0010518   0.0034551   0.0125293
    3  -0.0061735  -0.0061354   0.0025621   0.0005590  -0.0001108   0.0027056
           13          14          15          16          17          18
    1  -0.0007157   0.0029752   0.0010454   0.0005355   0.0013716  -0.0021206
    2   0.0003902   0.0013888  -0.0002647  -0.0000839  -0.0018627   0.0004077
    3   0.0009928   0.0022521  -0.0001009  -0.0038889  -0.0010182   0.0018275
 Max gradient component =       9.299E-02
 RMS gradient           =       2.482E-02
 Gradient time:  CPU 123.28 s  wall 123.32 s
 Geometry Optimization Parameters
   NAtoms,    NIC,     NZ,  NCons,   NDum,   NFix, NCnnct, MaxDiis
       18     127       0       0       0       0       0       0


** GEOMETRY OPTIMIZATION IN DELOCALIZED INTERNAL COORDINATES **
   Searching for a Minimum

   Optimization Cycle:   1

                       Coordinates (Angstroms)
     ATOM                X               Y               Z
      1  O        -0.7734974226   -1.3488553254   -0.3503794400
      2  C        -1.9658784006   -0.8659496282    0.0995656757
      3  O        -2.9060306520   -1.5505559904    0.4152322739
      4  C        -1.8991522443    0.5951018848    0.1155217756
      5  O        -2.9388114433    1.3774742809    0.4880955137
      6  C        -0.6909357884    0.9736710957   -0.3180626606
      7  O        -0.1840922022    2.2086256480   -0.5208284171
      8  C         0.1250313812   -0.2503580048   -0.6398916862
      9  C         1.4160927379   -0.4489249252    0.1631607145
     10  C         2.4067100849    0.7177103677    0.0394727646
     11  O         3.6564397524    0.3424519298    0.6305707508
     12  O         2.0170733884   -1.6346079787   -0.3251417071
     13  H         1.1331572397   -0.5732619592    1.2209219370
     14  H         2.0127938679    1.6314659663    0.4893279751
     15  H         2.6243685834    0.9126875786   -1.0128799254
     16  H         3.6036560757    0.4669173994    1.5837783969
     17  H         2.9385787665   -1.6183718453   -0.0338062643
     18  H         0.3675874770   -0.3032023927   -1.7063334149
   Point Group: c1    Number of degrees of freedom:    48


   Energy is   -683.727363384


 Attempting to Generate Delocalized Internal Coordinates

 48 Hessian modes will be used to form the next step
  Hessian Eigenvalues:
     0.004487    0.004767    0.010674    0.011347    0.013510    0.016036
     0.017884    0.018761    0.024295    0.043184    0.046558    0.049642
     0.050829    0.058090    0.058512    0.075054    0.087203    0.113605
     0.137211    0.159594    0.160000    0.160000    0.168765    0.196167
     0.209907    0.220130    0.249695    0.249878    0.249988    0.249996
     0.289243    0.291162    0.306498    0.334635    0.342464    0.345629
     0.345812    0.349083    0.375779    0.406330    0.430465    0.496404
     0.540781    0.542952    0.548866    0.549728    0.557300    1.023114

 Minimum Search - Taking Simple RFO Step
 Searching for Lamda that Minimizes Along All modes
 Value Taken    Lamda =  -0.02741765
 Step Taken.  Stepsize is  0.276690

                             Maximum     Tolerance    Cnvgd?
         Gradient           0.050446      0.000300      NO
         Displacement       0.109232      0.001200      NO
         Energy change     *********      0.000001      NO


 New Cartesian Coordinates Obtained by Inverse Iteration

 Displacement from previous Coordinates is:  0.372250
 ----------------------------------------------------------------
             Standard Nuclear Orientation (Angstroms)
    I     Atom           X                Y                Z
 ----------------------------------------------------------------
    1      O      -0.7889002256    -1.3551485767    -0.3520451047
    2      C      -1.9847645240    -0.8307995673     0.1019804004
    3      O      -2.8882942896    -1.5966223102     0.3900937426
    4      C      -1.9274244319     0.6497547221     0.1338076108
    5      O      -2.9382383309     1.3940372040     0.5030647906
    6      C      -0.6582166902     1.0128461892    -0.3147649401
    7      O      -0.0966387621     2.1667968784    -0.5239915457
    8      C       0.1126395811    -0.2544228874    -0.6369492532
    9      C       1.4085657184    -0.4717024451     0.1534672061
   10      C       2.3777917994     0.7078445013     0.0380044167
   11      O       3.6612108175     0.3639997318     0.6185185630
   12      O       2.0646188949    -1.6531901400    -0.3212126366
   13      H       1.1297647451    -0.6006968130     1.2101083729
   14      H       1.9431907269     1.6030715300     0.4841355707
   15      H       2.5783319520     0.9138469627    -1.0152866473
   16      H       3.6127919892     0.4761617280     1.5770760866
   17      H       2.9738390145    -1.5863429862    -0.0027295510
   18      H       0.3628232169    -0.3074156205    -1.7049528195
 ----------------------------------------------------------------
 Molecular Point Group                 C1    NOp =  1
 Largest Abelian Subgroup              C1    NOp =  1
 Nuclear Repulsion Energy =   717.4985224106 hartrees
 There are       46 alpha and       46 beta electrons
 Applying Cartesian multipole field
    Component          Value
    ---------          -----
     (2,0,0)        1.00000E-11
     (0,2,0)        2.00000E-11
     (0,0,2)       -3.00000E-11
 Nucleus-field energy     =     0.0000000220 hartrees
 Requested basis set is 6-311++G(d,p)
 There are 102 shells and 306 basis functions
 A cutoff of  1.0D-11 yielded   4489 shell pairs
 There are     40746 function pairs (     43803 Cartesian)
 Smallest overlap matrix eigenvalue = 4.84E-06
 Guess MOs from SCF MO coefficient file
 Reading MOs from coefficient file
 Reading MOs from coefficient file
 A restricted hybrid HF-DFT SCF calculation will be
 performed using Pulay DIIS extrapolation
 Exchange:     0.2000 Hartree-Fock + 0.0800 Slater + 0.7200 B88
 Correlation:  0.1900 VWN1RPA + 0.8100 LYP
 Using SG-1 standard quadrature grid
 SCF converges when DIIS error is below 1.0E-08
 Geometry optimization detected.  Setting ReadMinima to 0
 Setting SaveMinima to 0
 ---------------------------------------
  Cycle       Energy         DIIS Error
 ---------------------------------------
    1    -683.7659729359      2.69E-03
    2    -683.6039172038      2.54E-03
    3    -683.6089563523      3.25E-03
    4    -683.7132996830      1.14E-03
    5    -683.7392425866      5.43E-04
    6    -683.5694836724      2.63E-03
    7    -683.6196523190      2.27E-03
    8    -683.5494661410      2.75E-03
    9    -683.5981396059      2.45E-03
   10    -683.5944547616      2.47E-03
   11    -683.6085898584      2.36E-03
   12    -683.6335896869      2.15E-03
   13    -683.7438150641      1.96E-04
   14    -683.7442800586      1.18E-04
   15    -683.7444452193      1.08E-04
   16    -683.7446960423      3.27E-05
   17    -683.7447116379      1.91E-05
   18    -683.7447207579      9.64E-07
   19    -683.7447208060      4.13E-07
   20    -683.7447208047      2.49E-07
   21    -683.7447207643      6.43E-07
   22    -683.7447207783      9.80E-08
   23    -683.7447207760      3.00E-08
   24    -683.7447207761      4.07E-09 Convergence criterion met
 ---------------------------------------
 SCF time:  CPU 670.66 s  wall 671.47 s
 SCF   energy in the final basis set = -683.7447207761
 Total energy in the final basis set = -683.7447207761

 --------------------------------------------------------------

                    Orbital Energies (a.u.)
 --------------------------------------------------------------

 Alpha MOs
 -- Occupied --
-18.917 -18.896 -18.881 -18.819 -18.786 -18.760  -9.998  -9.990
 -9.988  -9.969  -9.929  -9.912  -0.821  -0.814  -0.789  -0.733
 -0.688  -0.650  -0.531  -0.462  -0.440  -0.371  -0.302  -0.285
 -0.272  -0.258  -0.238  -0.222  -0.187  -0.178  -0.158  -0.140
 -0.129  -0.125  -0.118  -0.097  -0.087  -0.082  -0.072  -0.050
 -0.021  -0.005  -0.002   0.037   0.078   0.136
 -- Virtual --
  0.153   0.188   0.197   0.211   0.222   0.240   0.254   0.264
  0.273   0.277   0.282   0.287   0.294   0.305   0.309   0.311
  0.318   0.325   0.332   0.335   0.346   0.350   0.352   0.361
  0.363   0.380   0.382   0.384   0.392   0.397   0.404   0.413
  0.418   0.426   0.431   0.444   0.452   0.464   0.468   0.484
  0.489   0.492   0.500   0.507   0.513   0.523   0.525   0.529
  0.534   0.540   0.547   0.550   0.557   0.560   0.570   0.575
  0.577   0.585   0.588   0.600   0.605   0.608   0.619   0.628
  0.639   0.649   0.659   0.672   0.682   0.694   0.709   0.727
  0.735   0.758   0.774   0.783   0.802   0.807   0.825   0.845
  0.870   0.875   0.892   0.910   0.932   0.948   0.956   0.976
  0.984   0.991   1.013   1.024   1.032   1.058   1.070   1.122
  1.135   1.149   1.172   1.208   1.220   1.242   1.267   1.286
  1.303   1.329   1.336   1.364   1.388   1.390   1.400   1.425
  1.426   1.435   1.454   1.464   1.472   1.501   1.511   1.521
  1.532   1.537   1.544   1.567   1.582   1.609   1.618   1.630
  1.649   1.673   1.710   1.734   1.745   1.762   1.780   1.812
  1.835   1.844   1.864   1.883   1.894   1.924   1.935   1.940
  1.974   1.997   2.019   2.025   2.062   2.084   2.095   2.106
  2.140   2.174   2.176   2.205   2.213   2.225   2.248   2.281
  2.320   2.330   2.349   2.368   2.417   2.438   2.454   2.481
  2.507   2.555   2.587   2.714   2.754   2.788   2.806   2.840
  2.877   2.898   2.934   2.967   3.009   3.032   3.061   3.090
  3.098   3.133   3.142   3.177   3.185   3.203   3.218   3.235
  3.246   3.268   3.301   3.303   3.321   3.348   3.365   3.382
  3.417   3.437   3.439   3.462   3.485   3.517   3.555   3.560
  3.594   3.630   3.678   3.685   3.738   3.759   3.852   3.891
  3.951   4.011   4.082   4.101   4.121   4.149   4.221   4.280
  4.360   4.402   4.419   4.527   4.545   4.639   5.291   5.324
  5.340   5.355   5.383   5.436   5.452   5.504   5.557   5.581
  5.642   5.668   5.840   5.854   5.893   5.978   6.141   6.168
 23.965  24.030  24.059  24.092  24.160  24.370  50.126  50.165
 50.202  50.260  50.341  50.389
 --------------------------------------------------------------

          Ground-State Mulliken Net Atomic Charges

     Atom                 Charge (a.u.)
  ----------------------------------------
      1 O                    -0.169190
      2 C                     0.016825
      3 O                    -0.455981
      4 C                     0.100881
      5 O                    -0.591998
      6 C                    -0.374101
      7 O                    -0.514841
      8 C                     0.587498
      9 C                    -0.500044
     10 C                     0.391582
     11 O                    -0.332738
     12 O                    -0.277108
     13 H                     0.043942
     14 H                     0.182294
     15 H                     0.121895
     16 H                    -0.470812
     17 H                     0.151010
     18 H                     0.090885
  ----------------------------------------
  Sum of atomic charges =    -2.000000

 -----------------------------------------------------------------
                    Cartesian Multipole Moments
 -----------------------------------------------------------------
    Charge (ESU x 10^10)
                -9.6064
    Dipole Moment (Debye)
         X       5.5783      Y      -3.4592      Z      -2.8985
       Tot       7.1752
    Quadrupole Moments (Debye-Ang)
        XX    -164.0470     XY       2.3979     YY    -115.6936
        XZ      -3.4758     YZ      -0.4154     ZZ     -88.2387
    Octopole Moments (Debye-Ang^2)
       XXX     -62.8163    XXY     -24.4220    XYY      23.7862
       YYY     -31.5412    XXZ     -87.8506    XYZ      -4.7326
       YYZ      -0.6409    XZZ     -40.5022    YZZ      -9.2416
       ZZZ     -43.1596
    Hexadecapole Moments (Debye-Ang^3)
      XXXX   -3721.0002   XXXY     -64.9232   XXYY    -696.1184
      XYYY      -0.7363   YYYY    -951.2932   XXXZ    -264.9234
      XXYZ     -38.2034   XYYZ     -13.3343   YYYZ       4.3545
      XXZZ    -620.1954   XYZZ      -8.5465   YYZZ    -208.3594
      XZZZ    -165.7936   YZZZ     -15.8683   ZZZZ    -418.8118
 -----------------------------------------------------------------
 Calculating analytic gradient of the SCF energy
 Gradient of SCF Energy
            1           2           3           4           5           6
    1  -0.0111156   0.0017370   0.0063512   0.0351278  -0.0166063  -0.0283491
    2   0.0041177  -0.0132607   0.0068546  -0.0074968   0.0119208  -0.0277676
    3   0.0036859  -0.0013751  -0.0016137  -0.0123376   0.0060010   0.0100485
            7           8           9          10          11          12
    1   0.0114729   0.0029791   0.0017788   0.0033991  -0.0038891  -0.0016578
    2   0.0193306   0.0075136  -0.0061227  -0.0003463   0.0008139   0.0051649
    3  -0.0034236  -0.0026860  -0.0009076  -0.0001967   0.0003200   0.0021266
           13          14          15          16          17          18
    1  -0.0001750  -0.0008776  -0.0005960   0.0008057   0.0001236  -0.0005086
    2   0.0015603   0.0000962  -0.0003454  -0.0000629  -0.0015201  -0.0004504
    3   0.0004436   0.0003172  -0.0004189  -0.0008494  -0.0003256   0.0011912
 Max gradient component =       3.513E-02
 RMS gradient           =       9.329E-03
 Gradient time:  CPU 123.36 s  wall 123.38 s
 Geometry Optimization Parameters
   NAtoms,    NIC,     NZ,  NCons,   NDum,   NFix, NCnnct, MaxDiis
       18     127       0       0       0       0       0       0

 Cartesian Hessian Update
 Hessian Updated using BFGS Update


** GEOMETRY OPTIMIZATION IN DELOCALIZED INTERNAL COORDINATES **
   Searching for a Minimum

   Optimization Cycle:   2

                       Coordinates (Angstroms)
     ATOM                X               Y               Z
      1  O        -0.7889002256   -1.3551485767   -0.3520451047
      2  C        -1.9847645240   -0.8307995673    0.1019804004
      3  O        -2.8882942896   -1.5966223102    0.3900937426
      4  C        -1.9274244319    0.6497547221    0.1338076108
      5  O        -2.9382383309    1.3940372040    0.5030647906
      6  C        -0.6582166902    1.0128461892   -0.3147649401
      7  O        -0.0966387621    2.1667968784   -0.5239915457
      8  C         0.1126395811   -0.2544228874   -0.6369492532
      9  C         1.4085657184   -0.4717024451    0.1534672061
     10  C         2.3777917994    0.7078445013    0.0380044167
     11  O         3.6612108175    0.3639997318    0.6185185630
     12  O         2.0646188949   -1.6531901400   -0.3212126366
     13  H         1.1297647451   -0.6006968130    1.2101083729
     14  H         1.9431907269    1.6030715300    0.4841355707
     15  H         2.5783319520    0.9138469627   -1.0152866473
     16  H         3.6127919892    0.4761617280    1.5770760866
     17  H         2.9738390145   -1.5863429862   -0.0027295510
     18  H         0.3628232169   -0.3074156205   -1.7049528195
   Point Group: c1    Number of degrees of freedom:    48


   Energy is   -683.744720776

 Hessian Updated using BFGS Update

 48 Hessian modes will be used to form the next step
  Hessian Eigenvalues:
     0.004488    0.004781    0.010682    0.011349    0.013516    0.016039
     0.017875    0.018764    0.024295    0.043501    0.046597    0.049577
     0.050929    0.058237    0.058623    0.075292    0.087572    0.113952
     0.137374    0.158532    0.159729    0.160041    0.169604    0.197343
     0.211487    0.220415    0.246058    0.249831    0.249987    0.272438
     0.289935    0.291258    0.303481    0.334575    0.340806    0.344937
     0.345653    0.346431    0.375890    0.383896    0.412729    0.437229
     0.500794    0.540803    0.546053    0.548908    0.557657    1.014322

 Minimum Search - Taking Simple RFO Step
 Searching for Lamda that Minimizes Along All modes
 Value Taken    Lamda =  -0.00496590
 Step Taken.  Stepsize is  0.192043

                             Maximum     Tolerance    Cnvgd?
         Gradient           0.019884      0.000300      NO
         Displacement       0.074629      0.001200      NO
         Energy change     -0.017357      0.000001      NO


 New Cartesian Coordinates Obtained by Inverse Iteration

 Displacement from previous Coordinates is:  0.312430
 ----------------------------------------------------------------
             Standard Nuclear Orientation (Angstroms)
    I     Atom           X                Y                Z
 ----------------------------------------------------------------
    1      O      -0.7876728766    -1.3557470937    -0.3217712726
    2      C      -1.9966586193    -0.8147942366     0.1293262208
    3      O      -2.8968024796    -1.5942691006     0.4238792087
    4      C      -1.9537954140     0.6664725591     0.1300238771
    5      O      -2.9463231127     1.3969662710     0.4660937710
    6      C      -0.6610148503     1.0252330632    -0.3392277575
    7      O      -0.1299531816     2.1479024282    -0.5920997832
    8      C       0.1072595928    -0.2620567831    -0.6317468141
    9      C       1.4118794684    -0.4700490148     0.1492884700
   10      C       2.3825920224     0.7120614352     0.0591300993
   11      O       3.6745158808     0.3483325265     0.6248166993
   12      O       2.0839590665    -1.6414274851    -0.3519134771
   13      H       1.1422454845    -0.6345434110     1.2026524892
   14      H       1.9598776541     1.5982503666     0.5309776635
   15      H       2.5870581580     0.9481128460    -0.9865978602
   16      H       3.6201775790     0.4319917687     1.5873626970
   17      H       2.9922467117    -1.5419427991    -0.0391055837
   18      H       0.3535001174    -0.3284752394    -1.7027643853
 ----------------------------------------------------------------
 Molecular Point Group                 C1    NOp =  1
 Largest Abelian Subgroup              C1    NOp =  1
 Nuclear Repulsion Energy =   716.4450080855 hartrees
 There are       46 alpha and       46 beta electrons
 Applying Cartesian multipole field
    Component          Value
    ---------          -----
     (2,0,0)        1.00000E-11
     (0,2,0)        2.00000E-11
     (0,0,2)       -3.00000E-11
 Nucleus-field energy     =     0.0000000220 hartrees
 Requested basis set is 6-311++G(d,p)
 There are 102 shells and 306 basis functions
 A cutoff of  1.0D-11 yielded   4488 shell pairs
 There are     40716 function pairs (     43771 Cartesian)
 Smallest overlap matrix eigenvalue = 5.15E-06
 Guess MOs from SCF MO coefficient file
 Reading MOs from coefficient file
 Reading MOs from coefficient file
 A restricted hybrid HF-DFT SCF calculation will be
 performed using Pulay DIIS extrapolation
 Exchange:     0.2000 Hartree-Fock + 0.0800 Slater + 0.7200 B88
 Correlation:  0.1900 VWN1RPA + 0.8100 LYP
 Using SG-1 standard quadrature grid
 SCF converges when DIIS error is below 1.0E-08
 Geometry optimization detected.  Setting ReadMinima to 0
 Setting SaveMinima to 0
 ---------------------------------------
  Cycle       Energy         DIIS Error
 ---------------------------------------
    1    -683.7615649198      1.49E-03
    2    -683.6819103548      1.68E-03
    3    -683.6791586704      2.10E-03
    4    -683.7257089308      8.50E-04
    5    -683.7423065294      5.16E-04
    6    -683.7165590366      1.14E-03
    7    -683.7235831026      1.01E-03
    8    -683.7332040071      7.61E-04
    9    -683.7453132515      2.86E-04
   10    -683.7471402656      7.24E-05
   11    -683.7472437167      2.78E-05
   12    -683.7472549232      1.74E-05
   13    -683.7472610439      8.10E-06
   14    -683.7472625835      1.65E-06
   15    -683.7472627171      3.61E-07
   16    -683.7472627399      2.30E-07
   17    -683.7472627446      1.22E-07
   18    -683.7472627414      9.82E-08
   19    -683.7472627433      2.70E-08
   20    -683.7472627435      2.29E-09 Convergence criterion met
 ---------------------------------------
 SCF time:  CPU 547.13 s  wall 548.12 s
 SCF   energy in the final basis set = -683.7472627435
 Total energy in the final basis set = -683.7472627435

 --------------------------------------------------------------

                    Orbital Energies (a.u.)
 --------------------------------------------------------------

 Alpha MOs
 -- Occupied --
-18.918 -18.894 -18.880 -18.820 -18.794 -18.768  -9.998  -9.991
 -9.990  -9.969  -9.936  -9.918  -0.819  -0.811  -0.786  -0.731
 -0.709  -0.672  -0.530  -0.460  -0.440  -0.370  -0.300  -0.285
 -0.272  -0.258  -0.238  -0.222  -0.187  -0.177  -0.159  -0.140
 -0.134  -0.127  -0.119  -0.105  -0.094  -0.086  -0.081  -0.050
 -0.021  -0.019  -0.004   0.025   0.074   0.137
 -- Virtual --
  0.154   0.188   0.197   0.210   0.221   0.238   0.254   0.263
  0.271   0.275   0.281   0.286   0.293   0.305   0.309   0.312
  0.317   0.324   0.330   0.334   0.345   0.349   0.351   0.358
  0.361   0.377   0.380   0.383   0.391   0.395   0.401   0.411
  0.416   0.424   0.430   0.442   0.449   0.460   0.468   0.484
  0.487   0.490   0.498   0.507   0.510   0.523   0.524   0.527
  0.534   0.540   0.544   0.549   0.554   0.559   0.568   0.571
  0.574   0.584   0.587   0.597   0.602   0.605   0.617   0.623
  0.639   0.646   0.655   0.672   0.680   0.692   0.708   0.727
  0.733   0.760   0.771   0.778   0.803   0.809   0.824   0.839
  0.868   0.872   0.891   0.905   0.930   0.945   0.954   0.977
  0.983   0.989   1.011   1.023   1.028   1.053   1.070   1.116
  1.132   1.151   1.169   1.203   1.220   1.241   1.261   1.285
  1.301   1.325   1.334   1.367   1.386   1.391   1.402   1.421
  1.427   1.435   1.451   1.463   1.469   1.499   1.505   1.516
  1.527   1.536   1.537   1.560   1.574   1.598   1.613   1.623
  1.648   1.671   1.706   1.732   1.745   1.762   1.775   1.810
  1.837   1.843   1.865   1.885   1.890   1.918   1.929   1.939
  1.974   1.992   2.016   2.018   2.058   2.080   2.093   2.102
  2.131   2.160   2.173   2.199   2.208   2.219   2.245   2.279
  2.319   2.324   2.342   2.366   2.412   2.434   2.445   2.475
  2.498   2.549   2.581   2.716   2.748   2.785   2.801   2.842
  2.882   2.896   2.934   2.963   3.021   3.026   3.052   3.083
  3.096   3.131   3.133   3.166   3.179   3.198   3.216   3.228
  3.237   3.258   3.294   3.298   3.317   3.341   3.361   3.382
  3.413   3.423   3.440   3.467   3.481   3.514   3.546   3.573
  3.597   3.640   3.687   3.703   3.741   3.768   3.877   3.892
  3.951   4.008   4.073   4.095   4.112   4.144   4.219   4.282
  4.351   4.391   4.416   4.520   4.539   4.630   5.291   5.325
  5.341   5.354   5.377   5.433   5.449   5.501   5.560   5.577
  5.638   5.669   5.831   5.848   5.885   5.981   6.134   6.176
 24.001  24.026  24.055  24.086  24.148  24.329  50.124  50.166
 50.202  50.259  50.340  50.398
 --------------------------------------------------------------

          Ground-State Mulliken Net Atomic Charges

     Atom                 Charge (a.u.)
  ----------------------------------------
      1 O                    -0.168065
      2 C                    -0.006137
      3 O                    -0.460441
      4 C                     0.152168
      5 O                    -0.575120
      6 C                    -0.372007
      7 O                    -0.491265
      8 C                     0.579362
      9 C                    -0.525267
     10 C                     0.508687
     11 O                    -0.334829
     12 O                    -0.285404
     13 H                     0.021279
     14 H                     0.153569
     15 H                     0.103411
     16 H                    -0.537154
     17 H                     0.145145
     18 H                     0.092067
  ----------------------------------------
  Sum of atomic charges =    -2.000000

 -----------------------------------------------------------------
                    Cartesian Multipole Moments
 -----------------------------------------------------------------
    Charge (ESU x 10^10)
                -9.6064
    Dipole Moment (Debye)
         X       4.7195      Y      -2.8725      Z      -3.1580
       Tot       6.3638
    Quadrupole Moments (Debye-Ang)
        XX    -166.4972     XY       1.9868     YY    -115.2312
        XZ      -5.3123     YZ       0.0950     ZZ     -90.0060
    Octopole Moments (Debye-Ang^2)
       XXX     -80.3573    XXY     -22.2591    XYY      21.0751
       YYY     -28.2570    XXZ     -94.1847    XYZ      -6.5411
       YYZ      -1.0435    XZZ     -47.1990    YZZ      -9.1760
       ZZZ     -48.3662
    Hexadecapole Moments (Debye-Ang^3)
      XXXX   -3820.7097   XXXY     -66.1084   XXYY    -708.7036
      XYYY       1.1959   YYYY    -942.6781   XXXZ    -303.3908
      XXYZ     -34.7986   XYYZ     -18.2599   YYYZ      10.9590
      XXZZ    -649.5626   XYZZ     -10.0514   YYZZ    -212.5303
      XZZZ    -187.9317   YZZZ     -11.4211   ZZZZ    -450.1542
 -----------------------------------------------------------------
 Calculating analytic gradient of the SCF energy
 Gradient of SCF Energy
            1           2           3           4           5           6
    1  -0.0040075   0.0022315  -0.0001831   0.0032332   0.0023875  -0.0060728
    2  -0.0010617  -0.0013637  -0.0010300   0.0074143  -0.0038978   0.0007030
    3   0.0008143  -0.0003114  -0.0000260  -0.0010382  -0.0010539   0.0027661
            7           8           9          10          11          12
    1  -0.0004881   0.0022589   0.0003006   0.0008374   0.0009163  -0.0001184
    2  -0.0044561   0.0048269  -0.0023570   0.0007939  -0.0007772   0.0009740
    3   0.0000774  -0.0017335   0.0001046   0.0007657   0.0003829   0.0008018
           13          14          15          16          17          18
    1   0.0001777  -0.0005557   0.0003180  -0.0001993  -0.0009913  -0.0000448
    2   0.0004458  -0.0003529   0.0000083   0.0002052   0.0004068  -0.0004818
    3   0.0003206  -0.0006845  -0.0000035  -0.0008713  -0.0000126  -0.0002983
 Max gradient component =       7.414E-03
 RMS gradient           =       2.043E-03
 Gradient time:  CPU 123.30 s  wall 123.33 s
 Geometry Optimization Parameters
   NAtoms,    NIC,     NZ,  NCons,   NDum,   NFix, NCnnct, MaxDiis
       18     127       0       0       0       0       0       0

 Cartesian Hessian Update
 Hessian Updated using BFGS Update


** GEOMETRY OPTIMIZATION IN DELOCALIZED INTERNAL COORDINATES **
   Searching for a Minimum

   Optimization Cycle:   3

                       Coordinates (Angstroms)
     ATOM                X               Y               Z
      1  O        -0.7876728766   -1.3557470937   -0.3217712726
      2  C        -1.9966586193   -0.8147942366    0.1293262208
      3  O        -2.8968024796   -1.5942691006    0.4238792087
      4  C        -1.9537954140    0.6664725591    0.1300238771
      5  O        -2.9463231127    1.3969662710    0.4660937710
      6  C        -0.6610148503    1.0252330632   -0.3392277575
      7  O        -0.1299531816    2.1479024282   -0.5920997832
      8  C         0.1072595928   -0.2620567831   -0.6317468141
      9  C         1.4118794684   -0.4700490148    0.1492884700
     10  C         2.3825920224    0.7120614352    0.0591300993
     11  O         3.6745158808    0.3483325265    0.6248166993
     12  O         2.0839590665   -1.6414274851   -0.3519134771
     13  H         1.1422454845   -0.6345434110    1.2026524892
     14  H         1.9598776541    1.5982503666    0.5309776635
     15  H         2.5870581580    0.9481128460   -0.9865978602
     16  H         3.6201775790    0.4319917687    1.5873626970
     17  H         2.9922467117   -1.5419427991   -0.0391055837
     18  H         0.3535001174   -0.3284752394   -1.7027643853
   Point Group: c1    Number of degrees of freedom:    48


   Energy is   -683.747262743

 Hessian Updated using BFGS Update

 48 Hessian modes will be used to form the next step
  Hessian Eigenvalues:
     0.004486    0.004608    0.010711    0.011342    0.013544    0.016039
     0.018040    0.018772    0.024287    0.043687    0.045890    0.049769
     0.050955    0.058203    0.058566    0.075276    0.087572    0.113763
     0.137322    0.159677    0.160015    0.161791    0.169875    0.199398
     0.209769    0.220420    0.237057    0.249937    0.250615    0.275344
     0.289890    0.290954    0.301379    0.334324    0.340645    0.343605
     0.345713    0.345887    0.360607    0.397245    0.409359    0.445086
     0.503546    0.540999    0.546218    0.548956    0.598481    1.016759

 Minimum Search - Taking Simple RFO Step
 Searching for Lamda that Minimizes Along All modes
 Value Taken    Lamda =  -0.00068978
 Step Taken.  Stepsize is  0.261201

                             Maximum     Tolerance    Cnvgd?
         Gradient           0.006681      0.000300      NO
         Displacement       0.131170      0.001200      NO
         Energy change     -0.002542      0.000001      NO


 New Cartesian Coordinates Obtained by Inverse Iteration

 Displacement from previous Coordinates is:  0.517597
 ----------------------------------------------------------------
             Standard Nuclear Orientation (Angstroms)
    I     Atom           X                Y                Z
 ----------------------------------------------------------------
    1      O      -0.7977183263    -1.3690271672    -0.2823034264
    2      C      -2.0016740462    -0.7935934666     0.1538862698
    3      O      -2.9129068675    -1.5474705815     0.4803466289
    4      C      -1.9346831507     0.6841246924     0.1150875906
    5      O      -2.9061682581     1.4491492402     0.4412071867
    6      C      -0.6331910275     1.0105647606    -0.3754522895
    7      O      -0.0908040013     2.1222266347    -0.6566891624
    8      C       0.1079623469    -0.3013901434    -0.6327716091
    9      C       1.4196687831    -0.4959571335     0.1361098506
   10      C       2.3440420549     0.7237419826     0.0912327998
   11      O       3.6515426788     0.3866641959     0.6366483582
   12      O       2.1298458243    -1.6263773595    -0.4130744974
   13      H       1.1578963029    -0.7104663215     1.1820514808
   14      H       1.8970635082     1.5724753408     0.6084379554
   15      H       2.5307764465     1.0143141217    -0.9438963638
   16      H       3.5987555309     0.4182618163     1.6033107760
   17      H       3.0378788169    -1.5114554005    -0.1020572578
   18      H       0.3448045860    -0.3937671103    -1.7037500280
 ----------------------------------------------------------------
 Molecular Point Group                 C1    NOp =  1
 Largest Abelian Subgroup              C1    NOp =  1
 Nuclear Repulsion Energy =   716.5527362668 hartrees
 There are       46 alpha and       46 beta electrons
 Applying Cartesian multipole field
    Component          Value
    ---------          -----
     (2,0,0)        1.00000E-11
     (0,2,0)        2.00000E-11
     (0,0,2)       -3.00000E-11
 Nucleus-field energy     =     0.0000000217 hartrees
 Requested basis set is 6-311++G(d,p)
 There are 102 shells and 306 basis functions
 A cutoff of  1.0D-11 yielded   4488 shell pairs
 There are     40717 function pairs (     43776 Cartesian)
 Smallest overlap matrix eigenvalue = 5.24E-06
 Guess MOs from SCF MO coefficient file
 Reading MOs from coefficient file
 Reading MOs from coefficient file
 A restricted hybrid HF-DFT SCF calculation will be
 performed using Pulay DIIS extrapolation
 Exchange:     0.2000 Hartree-Fock + 0.0800 Slater + 0.7200 B88
 Correlation:  0.1900 VWN1RPA + 0.8100 LYP
 Using SG-1 standard quadrature grid
 SCF converges when DIIS error is below 1.0E-08
 Geometry optimization detected.  Setting ReadMinima to 0
 Setting SaveMinima to 0
 ---------------------------------------
  Cycle       Energy         DIIS Error
 ---------------------------------------
    1    -683.7453663301      1.47E-03
    2    -683.7467632689      2.67E-04
    3    -683.7435142614      5.39E-04
    4    -683.7427657718      4.58E-04
    5    -683.7473694379      1.31E-04
    6    -683.7476042980      3.77E-05
    7    -683.7476098919      2.84E-05
    8    -683.7476290647      6.57E-06
    9    -683.7476291652      5.74E-06
   10    -683.7476298898      1.62E-06
   11    -683.7476298132      6.48E-07
   12    -683.7476298053      1.53E-07
   13    -683.7476298214      9.09E-08
   14    -683.7476298247      6.86E-08
   15    -683.7476298266      3.38E-08
   16    -683.7476298254      6.56E-09 Convergence criterion met
 ---------------------------------------
 SCF time:  CPU 432.22 s  wall 432.66 s
 SCF   energy in the final basis set = -683.7476298254
 Total energy in the final basis set = -683.7476298254

 --------------------------------------------------------------

                    Orbital Energies (a.u.)
 --------------------------------------------------------------

 Alpha MOs
 -- Occupied --
-18.916 -18.894 -18.880 -18.820 -18.795 -18.768  -9.998  -9.990
 -9.989  -9.969  -9.936  -9.919  -0.817  -0.810  -0.785  -0.731
 -0.709  -0.671  -0.530  -0.459  -0.439  -0.369  -0.299  -0.285
 -0.271  -0.258  -0.235  -0.221  -0.186  -0.176  -0.159  -0.140
 -0.134  -0.125  -0.118  -0.105  -0.094  -0.086  -0.079  -0.050
 -0.021  -0.019  -0.004   0.025   0.074   0.137
 -- Virtual --
  0.154   0.190   0.198   0.210   0.221   0.238   0.253   0.264
  0.271   0.276   0.281   0.287   0.293   0.305   0.308   0.313
  0.319   0.325   0.330   0.334   0.346   0.349   0.351   0.357
  0.360   0.374   0.381   0.383   0.393   0.396   0.399   0.412
  0.417   0.423   0.433   0.442   0.449   0.460   0.469   0.482
  0.490   0.491   0.496   0.509   0.509   0.524   0.526   0.527
  0.534   0.540   0.543   0.550   0.553   0.560   0.568   0.569
  0.574   0.584   0.588   0.598   0.602   0.603   0.614   0.622
  0.640   0.646   0.655   0.672   0.680   0.691   0.706   0.728
  0.733   0.760   0.771   0.780   0.804   0.811   0.826   0.835
  0.868   0.870   0.895   0.904   0.933   0.945   0.953   0.976
  0.979   0.988   1.009   1.022   1.028   1.052   1.070   1.114
  1.133   1.152   1.173   1.205   1.226   1.238   1.259   1.287
  1.300   1.322   1.333   1.378   1.387   1.390   1.404   1.417
  1.429   1.435   1.454   1.465   1.471   1.499   1.506   1.516
  1.528   1.535   1.538   1.559   1.574   1.602   1.613   1.629
  1.647   1.674   1.709   1.731   1.745   1.765   1.777   1.809
  1.838   1.845   1.866   1.883   1.891   1.919   1.928   1.941
  1.981   1.992   2.013   2.019   2.060   2.077   2.095   2.101
  2.129   2.158   2.168   2.201   2.212   2.225   2.251   2.277
  2.314   2.327   2.340   2.365   2.416   2.438   2.445   2.472
  2.497   2.545   2.578   2.720   2.748   2.784   2.804   2.842
  2.881   2.895   2.936   2.963   3.018   3.029   3.048   3.085
  3.088   3.130   3.135   3.162   3.180   3.195   3.215   3.229
  3.239   3.269   3.293   3.298   3.316   3.342   3.362   3.384
  3.416   3.422   3.440   3.469   3.482   3.511   3.539   3.572
  3.596   3.638   3.686   3.701   3.741   3.765   3.878   3.888
  3.947   4.009   4.072   4.097   4.113   4.137   4.220   4.290
  4.349   4.390   4.416   4.519   4.542   4.633   5.288   5.324
  5.342   5.354   5.379   5.433   5.449   5.503   5.560   5.578
  5.637   5.663   5.832   5.842   5.890   5.982   6.132   6.174
 24.001  24.027  24.057  24.087  24.149  24.310  50.126  50.167
 50.200  50.257  50.339  50.396
 --------------------------------------------------------------

          Ground-State Mulliken Net Atomic Charges

     Atom                 Charge (a.u.)
  ----------------------------------------
      1 O                    -0.166518
      2 C                    -0.009112
      3 O                    -0.460507
      4 C                     0.172293
      5 O                    -0.575601
      6 C                    -0.386404
      7 O                    -0.484121
      8 C                     0.550189
      9 C                    -0.499186
     10 C                     0.476687
     11 O                    -0.334326
     12 O                    -0.287197
     13 H                     0.032352
     14 H                     0.145902
     15 H                     0.123995
     16 H                    -0.533379
     17 H                     0.139372
     18 H                     0.095563
  ----------------------------------------
  Sum of atomic charges =    -2.000000

 -----------------------------------------------------------------
                    Cartesian Multipole Moments
 -----------------------------------------------------------------
    Charge (ESU x 10^10)
                -9.6064
    Dipole Moment (Debye)
         X       4.6187      Y      -3.0049      Z      -3.0388
       Tot       6.2925
    Quadrupole Moments (Debye-Ang)
        XX    -165.5406     XY       2.4153     YY    -114.9549
        XZ      -4.8589     YZ       0.6840     ZZ     -90.3175
    Octopole Moments (Debye-Ang^2)
       XXX     -78.7221    XXY     -22.4476    XYY      20.3050
       YYY     -29.1829    XXZ     -93.0894    XYZ      -7.3300
       YYZ      -0.2870    XZZ     -47.1585    YZZ      -9.1130
       ZZZ     -47.1483
    Hexadecapole Moments (Debye-Ang^3)
      XXXX   -3760.6354   XXXY     -56.5382   XXYY    -704.9860
      XYYY      10.7297   YYYY    -935.4622   XXXZ    -293.2689
      XXYZ     -30.3214   XYYZ     -15.2834   YYYZ      14.9534
      XXZZ    -645.0555   XYZZ      -7.4220   YYZZ    -213.9388
      XZZZ    -182.8634   YZZZ      -7.2323   ZZZZ    -456.4866
 -----------------------------------------------------------------
 Calculating analytic gradient of the SCF energy
 Gradient of SCF Energy
            1           2           3           4           5           6
    1  -0.0014850   0.0018994  -0.0008928  -0.0008064   0.0015024  -0.0002382
    2  -0.0011737  -0.0013862  -0.0004852   0.0037064  -0.0017029   0.0006383
    3   0.0009602  -0.0016274   0.0007219   0.0002109  -0.0003212   0.0003797
            7           8           9          10          11          12
    1   0.0003006   0.0009985  -0.0001087  -0.0006745   0.0000359  -0.0001654
    2  -0.0009302   0.0011219  -0.0015699   0.0004019   0.0000495   0.0001465
    3   0.0003582  -0.0005319   0.0001567   0.0003637  -0.0001350  -0.0000039
           13          14          15          16          17          18
    1   0.0000112  -0.0004151   0.0000787   0.0000655  -0.0001180   0.0000119
    2   0.0006109   0.0002046  -0.0001812   0.0001770   0.0000316   0.0003408
    3   0.0001509   0.0000928  -0.0005098  -0.0000843  -0.0000273  -0.0001540
 Max gradient component =       3.706E-03
 RMS gradient           =       8.882E-04
 Gradient time:  CPU 123.18 s  wall 123.21 s
 Geometry Optimization Parameters
   NAtoms,    NIC,     NZ,  NCons,   NDum,   NFix, NCnnct, MaxDiis
       18     127       0       0       0       0       0       0

 Cartesian Hessian Update
 Hessian Updated using BFGS Update


** GEOMETRY OPTIMIZATION IN DELOCALIZED INTERNAL COORDINATES **
   Searching for a Minimum

   Optimization Cycle:   4

                       Coordinates (Angstroms)
     ATOM                X               Y               Z
      1  O        -0.7977183263   -1.3690271672   -0.2823034264
      2  C        -2.0016740462   -0.7935934666    0.1538862698
      3  O        -2.9129068675   -1.5474705815    0.4803466289
      4  C        -1.9346831507    0.6841246924    0.1150875906
      5  O        -2.9061682581    1.4491492402    0.4412071867
      6  C        -0.6331910275    1.0105647606   -0.3754522895
      7  O        -0.0908040013    2.1222266347   -0.6566891624
      8  C         0.1079623469   -0.3013901434   -0.6327716091
      9  C         1.4196687831   -0.4959571335    0.1361098506
     10  C         2.3440420549    0.7237419826    0.0912327998
     11  O         3.6515426788    0.3866641959    0.6366483582
     12  O         2.1298458243   -1.6263773595   -0.4130744974
     13  H         1.1578963029   -0.7104663215    1.1820514808
     14  H         1.8970635082    1.5724753408    0.6084379554
     15  H         2.5307764465    1.0143141217   -0.9438963638
     16  H         3.5987555309    0.4182618163    1.6033107760
     17  H         3.0378788169   -1.5114554005   -0.1020572578
     18  H         0.3448045860   -0.3937671103   -1.7037500280
   Point Group: c1    Number of degrees of freedom:    48


   Energy is   -683.747629825

 Hessian Updated using BFGS Update

 48 Hessian modes will be used to form the next step
  Hessian Eigenvalues:
     0.003794    0.004529    0.011051    0.011301    0.013548    0.016061
     0.018585    0.018768    0.024406    0.043658    0.045905    0.050542
     0.052954    0.058150    0.058468    0.075204    0.087571    0.113456
     0.136985    0.159401    0.160017    0.164837    0.171808    0.199492
     0.218703    0.223852    0.242887    0.249323    0.255214    0.272283
     0.289907    0.298460    0.305849    0.334297    0.340529    0.343050
     0.345761    0.348101    0.353837    0.394674    0.410932    0.444358
     0.496889    0.540000    0.541735    0.548967    0.569208    1.015640

 Minimum Search - Taking Simple RFO Step
 Searching for Lamda that Minimizes Along All modes
 Value Taken    Lamda =  -0.00024202
 Step Taken.  Stepsize is  0.146471

                             Maximum     Tolerance    Cnvgd?
         Gradient           0.004197      0.000300      NO
         Displacement       0.068431      0.001200      NO
         Energy change     -0.000367      0.000001      NO


 New Cartesian Coordinates Obtained by Inverse Iteration

 Displacement from previous Coordinates is:  0.297756
 ----------------------------------------------------------------
             Standard Nuclear Orientation (Angstroms)
    I     Atom           X                Y                Z
 ----------------------------------------------------------------
    1      O      -0.7963551737    -1.3662169575    -0.2566677480
    2      C      -1.9990428529    -0.7845352513     0.1834151128
    3      O      -2.9087443185    -1.5351191088     0.5196325326
    4      C      -1.9385055900     0.6885266456     0.1054615197
    5      O      -2.9116893388     1.4643778179     0.4116482043
    6      C      -0.6388503241     1.0087287201    -0.4044139669
    7      O      -0.1117455449     2.1184218922    -0.7249633753
    8      C       0.1051339186    -0.3082692185    -0.6335653054
    9      C       1.4240583450    -0.4939779167     0.1279344898
   10      C       2.3420641580     0.7307465537     0.1129809133
   11      O       3.6521354930     0.3803513906     0.6437774017
   12      O       2.1474578827    -1.6069854490    -0.4430348768
   13      H       1.1668764167    -0.7380680626     1.1683317738
   14      H       1.8985587243     1.5606649688     0.6618025339
   15      H       2.5218841264     1.0571113286    -0.9118428750
   16      H       3.5999298243     0.3696736968     1.6113539634
   17      H       3.0549915362    -1.4900523880    -0.1299559968
   18      H       0.3349339193    -0.4233605609    -1.7035700388
 ----------------------------------------------------------------
 Molecular Point Group                 C1    NOp =  1
 Largest Abelian Subgroup              C1    NOp =  1
 Nuclear Repulsion Energy =   715.8419798967 hartrees
 There are       46 alpha and       46 beta electrons
 Applying Cartesian multipole field
    Component          Value
    ---------          -----
     (2,0,0)        1.00000E-11
     (0,2,0)        2.00000E-11
     (0,0,2)       -3.00000E-11
 Nucleus-field energy     =     0.0000000215 hartrees
 Requested basis set is 6-311++G(d,p)
 There are 102 shells and 306 basis functions
 A cutoff of  1.0D-11 yielded   4485 shell pairs
 There are     40664 function pairs (     43715 Cartesian)
 Smallest overlap matrix eigenvalue = 5.33E-06
 Guess MOs from SCF MO coefficient file
 Reading MOs from coefficient file
 Reading MOs from coefficient file
 A restricted hybrid HF-DFT SCF calculation will be
 performed using Pulay DIIS extrapolation
 Exchange:     0.2000 Hartree-Fock + 0.0800 Slater + 0.7200 B88
 Correlation:  0.1900 VWN1RPA + 0.8100 LYP
 Using SG-1 standard quadrature grid
 SCF converges when DIIS error is below 1.0E-08
 Geometry optimization detected.  Setting ReadMinima to 0
 Setting SaveMinima to 0
 ---------------------------------------
  Cycle       Energy         DIIS Error
 ---------------------------------------
    1    -683.7462831657      8.07E-04
    2    -683.7474684699      1.28E-04
    3    -683.7380520127      6.46E-04
    4    -683.7457381792      3.03E-04
    5    -683.7476433043      5.04E-05
    6    -683.7476796750      3.59E-05
    7    -683.7476879013      2.81E-05
    8    -683.7477034094      1.21E-05
    9    -683.7477066073      4.67E-06
   10    -683.7477071951      5.11E-07
   11    -683.7477071484      5.60E-07
   12    -683.7477071672      1.08E-07
   13    -683.7477071649      7.42E-08
   14    -683.7477071683      2.30E-08
   15    -683.7477071668      6.37E-09 Convergence criterion met
 ---------------------------------------
 SCF time:  CPU 399.34 s  wall 399.72 s
 SCF   energy in the final basis set = -683.7477071668
 Total energy in the final basis set = -683.7477071668

 --------------------------------------------------------------

                    Orbital Energies (a.u.)
 --------------------------------------------------------------

 Alpha MOs
 -- Occupied --
-18.917 -18.894 -18.880 -18.821 -18.795 -18.768  -9.998  -9.991
 -9.990  -9.969  -9.938  -9.919  -0.818  -0.810  -0.785  -0.732
 -0.709  -0.670  -0.530  -0.459  -0.440  -0.370  -0.300  -0.285
 -0.272  -0.259  -0.236  -0.222  -0.186  -0.176  -0.159  -0.140
 -0.135  -0.126  -0.118  -0.105  -0.094  -0.087  -0.080  -0.050
 -0.021  -0.019  -0.005   0.025   0.074   0.136
 -- Virtual --
  0.154   0.190   0.198   0.210   0.221   0.237   0.253   0.264
  0.270   0.275   0.281   0.287   0.293   0.305   0.307   0.313
  0.320   0.325   0.329   0.335   0.347   0.349   0.351   0.356
  0.360   0.373   0.382   0.382   0.392   0.394   0.398   0.412
  0.416   0.422   0.434   0.441   0.447   0.458   0.469   0.481
  0.490   0.491   0.496   0.509   0.510   0.524   0.526   0.527
  0.533   0.540   0.543   0.550   0.552   0.561   0.567   0.569
  0.574   0.584   0.588   0.598   0.602   0.604   0.613   0.621
  0.640   0.646   0.654   0.670   0.678   0.691   0.705   0.728
  0.731   0.762   0.770   0.780   0.805   0.811   0.827   0.831
  0.865   0.869   0.894   0.902   0.932   0.944   0.951   0.975
  0.978   0.986   1.008   1.021   1.028   1.050   1.069   1.112
  1.132   1.152   1.175   1.204   1.229   1.238   1.256   1.287
  1.300   1.320   1.330   1.379   1.389   1.390   1.404   1.416
  1.428   1.437   1.453   1.464   1.472   1.497   1.504   1.518
  1.528   1.535   1.539   1.557   1.573   1.599   1.611   1.628
  1.642   1.674   1.709   1.731   1.744   1.762   1.773   1.807
  1.839   1.846   1.869   1.887   1.892   1.919   1.926   1.939
  1.984   1.989   2.012   2.023   2.059   2.078   2.096   2.099
  2.125   2.155   2.168   2.197   2.212   2.221   2.249   2.274
  2.309   2.326   2.340   2.365   2.414   2.438   2.439   2.472
  2.496   2.544   2.576   2.721   2.745   2.783   2.804   2.842
  2.881   2.896   2.938   2.961   3.014   3.030   3.040   3.081
  3.086   3.130   3.135   3.160   3.179   3.195   3.213   3.227
  3.238   3.267   3.291   3.297   3.314   3.340   3.360   3.384
  3.414   3.418   3.440   3.469   3.482   3.507   3.535   3.570
  3.594   3.636   3.683   3.698   3.739   3.762   3.875   3.886
  3.943   4.009   4.072   4.096   4.112   4.132   4.220   4.293
  4.349   4.385   4.415   4.519   4.545   4.634   5.287   5.326
  5.343   5.354   5.380   5.432   5.448   5.503   5.559   5.576
  5.637   5.661   5.831   5.840   5.892   5.982   6.131   6.171
 23.999  24.025  24.058  24.087  24.152  24.299  50.124  50.167
 50.200  50.256  50.337  50.394
 --------------------------------------------------------------

          Ground-State Mulliken Net Atomic Charges

     Atom                 Charge (a.u.)
  ----------------------------------------
      1 O                    -0.164591
      2 C                    -0.005819
      3 O                    -0.460304
      4 C                     0.179006
      5 O                    -0.575558
      6 C                    -0.392083
      7 O                    -0.484248
      8 C                     0.533374
      9 C                    -0.461482
     10 C                     0.455156
     11 O                    -0.331748
     12 O                    -0.289486
     13 H                     0.029881
     14 H                     0.130110
     15 H                     0.132438
     16 H                    -0.532642
     17 H                     0.141748
     18 H                     0.096248
  ----------------------------------------
  Sum of atomic charges =    -2.000000

 -----------------------------------------------------------------
                    Cartesian Multipole Moments
 -----------------------------------------------------------------
    Charge (ESU x 10^10)
                -9.6064
    Dipole Moment (Debye)
         X       4.6553      Y      -3.0260      Z      -2.9268
       Tot       6.2765
    Quadrupole Moments (Debye-Ang)
        XX    -165.4667     XY       3.1066     YY    -114.7940
        XZ      -4.9473     YZ       1.4793     ZZ     -90.7753
    Octopole Moments (Debye-Ang^2)
       XXX     -77.6397    XXY     -22.0298    XYY      20.9772
       YYY     -29.7909    XXZ     -93.2039    XYZ      -7.9086
       YYZ       0.6481    XZZ     -47.4013    YZZ      -9.0514
       ZZZ     -46.6898
    Hexadecapole Moments (Debye-Ang^3)
      XXXX   -3758.9854   XXXY     -40.2720   XXYY    -704.4338
      XYYY      19.7249   YYYY    -929.8495   XXXZ    -294.4057
      XXYZ     -23.5773   XYYZ     -15.3245   YYYZ      23.7927
      XXZZ    -647.9393   XYZZ      -3.8713   YYZZ    -215.7258
      XZZZ    -184.0376   YZZZ       0.9258   ZZZZ    -465.2448
 -----------------------------------------------------------------
 Calculating analytic gradient of the SCF energy
 Gradient of SCF Energy
            1           2           3           4           5           6
    1  -0.0001003   0.0018763  -0.0008034  -0.0012778  -0.0006789   0.0007332
    2  -0.0001070  -0.0006755  -0.0000575  -0.0000587   0.0006941  -0.0009285
    3  -0.0002794   0.0010309  -0.0004462   0.0000323   0.0001582  -0.0000718
            7           8           9          10          11          12
    1   0.0001080   0.0001127  -0.0007026  -0.0003983   0.0001239   0.0002491
    2   0.0020111  -0.0005668  -0.0001378   0.0004397  -0.0004645   0.0002021
    3  -0.0005452  -0.0000103  -0.0002637   0.0005565  -0.0000126   0.0004162
           13          14          15          16          17          18
    1   0.0001742   0.0002044  -0.0000713   0.0001711   0.0003519  -0.0000723
    2  -0.0000200  -0.0001974  -0.0000666   0.0000067  -0.0001595   0.0000860
    3  -0.0001215  -0.0000946  -0.0002273  -0.0001120   0.0000064  -0.0000160
 Max gradient component =       2.011E-03
 RMS gradient           =       5.584E-04
 Gradient time:  CPU 122.78 s  wall 122.80 s
 Geometry Optimization Parameters
   NAtoms,    NIC,     NZ,  NCons,   NDum,   NFix, NCnnct, MaxDiis
       18     127       0       0       0       0       0       0

 Cartesian Hessian Update
 Hessian Updated using BFGS Update


** GEOMETRY OPTIMIZATION IN DELOCALIZED INTERNAL COORDINATES **
   Searching for a Minimum

   Optimization Cycle:   5

                       Coordinates (Angstroms)
     ATOM                X               Y               Z
      1  O        -0.7963551737   -1.3662169575   -0.2566677480
      2  C        -1.9990428529   -0.7845352513    0.1834151128
      3  O        -2.9087443185   -1.5351191088    0.5196325326
      4  C        -1.9385055900    0.6885266456    0.1054615197
      5  O        -2.9116893388    1.4643778179    0.4116482043
      6  C        -0.6388503241    1.0087287201   -0.4044139669
      7  O        -0.1117455449    2.1184218922   -0.7249633753
      8  C         0.1051339186   -0.3082692185   -0.6335653054
      9  C         1.4240583450   -0.4939779167    0.1279344898
     10  C         2.3420641580    0.7307465537    0.1129809133
     11  O         3.6521354930    0.3803513906    0.6437774017
     12  O         2.1474578827   -1.6069854490   -0.4430348768
     13  H         1.1668764167   -0.7380680626    1.1683317738
     14  H         1.8985587243    1.5606649688    0.6618025339
     15  H         2.5218841264    1.0571113286   -0.9118428750
     16  H         3.5999298243    0.3696736968    1.6113539634
     17  H         3.0549915362   -1.4900523880   -0.1299559968
     18  H         0.3349339193   -0.4233605609   -1.7035700388
   Point Group: c1    Number of degrees of freedom:    48


   Energy is   -683.747707167

 Hessian Updated using BFGS Update

 48 Hessian modes will be used to form the next step
  Hessian Eigenvalues:
     0.003465    0.004852    0.011150    0.011318    0.013549    0.016526
     0.018729    0.020506    0.024702    0.043850    0.045554    0.049516
     0.054172    0.058295    0.059533    0.074850    0.087573    0.112999
     0.137432    0.160000    0.161584    0.166136    0.174993    0.204482
     0.216032    0.230371    0.240805    0.248941    0.260755    0.278250
     0.289916    0.296206    0.317822    0.334301    0.340215    0.341638
     0.344608    0.347139    0.352728    0.396824    0.415801    0.445660
     0.494252    0.540983    0.541171    0.549500    0.601196    1.011609

 Minimum Search - Taking Simple RFO Step
 Searching for Lamda that Minimizes Along All modes
 Value Taken    Lamda =  -0.00008470
 Step Taken.  Stepsize is  0.072314

                             Maximum     Tolerance    Cnvgd?
         Gradient           0.001730      0.000300      NO
         Displacement       0.026949      0.001200      NO
         Energy change     -0.000077      0.000001      NO


 New Cartesian Coordinates Obtained by Inverse Iteration

 Displacement from previous Coordinates is:  0.115727
 ----------------------------------------------------------------
             Standard Nuclear Orientation (Angstroms)
    I     Atom           X                Y                Z
 ----------------------------------------------------------------
    1      O      -0.7978493109    -1.3659351822    -0.2543672587
    2      C      -2.0004077243    -0.7814604091     0.1840542113
    3      O      -2.9046030361    -1.5304139802     0.5371416852
    4      C      -1.9337374206     0.6899705664     0.1079656816
    5      O      -2.9020645692     1.4691806794     0.4200723686
    6      C      -0.6361799165     1.0060543630    -0.4080453563
    7      O      -0.1053124980     2.1123509735    -0.7289316224
    8      C       0.1047406769    -0.3114615782    -0.6368959171
    9      C       1.4263643308    -0.4967186908     0.1206085161
   10      C       2.3421081373     0.7301790121     0.1116567774
   11      O       3.6445216576     0.3880122902     0.6654407452
   12      O       2.1491648597    -1.6057887438    -0.4587550225
   13      H       1.1702380922    -0.7473430445     1.1598839256
   14      H       1.8881173969     1.5605982892     0.6513529831
   15      H       2.5357372595     1.0547031372    -0.9108129773
   16      H       3.5742855922     0.3786585066     1.6319918937
   17      H       3.0568169355    -1.4882248945    -0.1468628709
   18      H       0.3311507385    -0.4303431932    -1.7071735004
 ----------------------------------------------------------------
 Molecular Point Group                 C1    NOp =  1
 Largest Abelian Subgroup              C1    NOp =  1
 Nuclear Repulsion Energy =   716.0191072431 hartrees
 There are       46 alpha and       46 beta electrons
 Applying Cartesian multipole field
    Component          Value
    ---------          -----
     (2,0,0)        1.00000E-11
     (0,2,0)        2.00000E-11
     (0,0,2)       -3.00000E-11
 Nucleus-field energy     =     0.0000000214 hartrees
 Requested basis set is 6-311++G(d,p)
 There are 102 shells and 306 basis functions
 A cutoff of  1.0D-11 yielded   4487 shell pairs
 There are     40669 function pairs (     43720 Cartesian)
 Smallest overlap matrix eigenvalue = 5.30E-06
 Guess MOs from SCF MO coefficient file
 Reading MOs from coefficient file
 Reading MOs from coefficient file
 A restricted hybrid HF-DFT SCF calculation will be
 performed using Pulay DIIS extrapolation
 Exchange:     0.2000 Hartree-Fock + 0.0800 Slater + 0.7200 B88
 Correlation:  0.1900 VWN1RPA + 0.8100 LYP
 Using SG-1 standard quadrature grid
 SCF converges when DIIS error is below 1.0E-08
 Geometry optimization detected.  Setting ReadMinima to 0
 Setting SaveMinima to 0
 ---------------------------------------
  Cycle       Energy         DIIS Error
 ---------------------------------------
    1    -683.7498818875      2.87E-04
    2    -683.7477230673      3.45E-05
    3    -683.7474214827      1.24E-04
    4    -683.7475453970      9.08E-05
    5    -683.7477358283      1.61E-05
    6    -683.7477392405      5.85E-06
    7    -683.7477393129      1.67E-06
    8    -683.7477395001      1.12E-06
    9    -683.7477394503      2.75E-07
   10    -683.7477395038      1.14E-07
   11    -683.7477395010      4.60E-08
   12    -683.7477394964      2.26E-08
   13    -683.7477395045      1.04E-08
   14    -683.7477395049      3.06E-09 Convergence criterion met
 ---------------------------------------
 SCF time:  CPU 358.02 s  wall 358.64 s
 SCF   energy in the final basis set = -683.7477395049
 Total energy in the final basis set = -683.7477395049

 --------------------------------------------------------------

                    Orbital Energies (a.u.)
 --------------------------------------------------------------

 Alpha MOs
 -- Occupied --
-18.916 -18.894 -18.879 -18.821 -18.795 -18.767  -9.998  -9.990
 -9.990  -9.969  -9.937  -9.919  -0.817  -0.810  -0.785  -0.731
 -0.709  -0.670  -0.530  -0.459  -0.440  -0.370  -0.299  -0.285
 -0.271  -0.259  -0.235  -0.222  -0.186  -0.176  -0.159  -0.140
 -0.135  -0.125  -0.118  -0.105  -0.094  -0.086  -0.079  -0.050
 -0.021  -0.018  -0.005   0.025   0.074   0.137
 -- Virtual --
  0.154   0.190   0.198   0.210   0.221   0.238   0.253   0.265
  0.270   0.276   0.281   0.287   0.293   0.305   0.307   0.313
  0.320   0.325   0.329   0.334   0.346   0.349   0.351   0.356
  0.360   0.373   0.382   0.382   0.392   0.395   0.399   0.412
  0.417   0.422   0.435   0.441   0.448   0.458   0.469   0.481
  0.490   0.491   0.496   0.509   0.510   0.524   0.526   0.527
  0.533   0.540   0.543   0.549   0.552   0.562   0.567   0.569
  0.574   0.584   0.588   0.598   0.602   0.603   0.614   0.621
  0.639   0.647   0.654   0.671   0.679   0.691   0.705   0.728
  0.732   0.762   0.771   0.780   0.805   0.812   0.827   0.831
  0.866   0.868   0.895   0.903   0.932   0.944   0.952   0.975
  0.978   0.986   1.007   1.022   1.028   1.050   1.069   1.112
  1.133   1.152   1.174   1.205   1.229   1.238   1.256   1.287
  1.301   1.320   1.332   1.380   1.388   1.388   1.403   1.415
  1.431   1.438   1.453   1.465   1.472   1.498   1.505   1.518
  1.529   1.535   1.539   1.556   1.573   1.600   1.612   1.629
  1.645   1.673   1.708   1.728   1.744   1.764   1.774   1.807
  1.839   1.846   1.868   1.887   1.893   1.920   1.925   1.940
  1.986   1.990   2.011   2.023   2.059   2.078   2.095   2.101
  2.126   2.157   2.168   2.198   2.212   2.221   2.249   2.274
  2.310   2.327   2.340   2.364   2.415   2.439   2.440   2.473
  2.497   2.545   2.576   2.722   2.744   2.782   2.803   2.842
  2.882   2.896   2.940   2.961   3.016   3.028   3.042   3.081
  3.085   3.131   3.136   3.160   3.180   3.195   3.214   3.228
  3.238   3.267   3.290   3.299   3.314   3.341   3.360   3.384
  3.413   3.420   3.442   3.469   3.481   3.508   3.537   3.570
  3.595   3.637   3.685   3.699   3.739   3.763   3.876   3.887
  3.946   4.009   4.073   4.096   4.112   4.131   4.220   4.295
  4.350   4.385   4.415   4.520   4.546   4.635   5.287   5.324
  5.342   5.355   5.381   5.432   5.449   5.503   5.559   5.576
  5.638   5.661   5.830   5.840   5.893   5.983   6.132   6.172
 23.999  24.025  24.059  24.087  24.155  24.302  50.125  50.168
 50.200  50.256  50.339  50.394
 --------------------------------------------------------------

          Ground-State Mulliken Net Atomic Charges

     Atom                 Charge (a.u.)
  ----------------------------------------
      1 O                    -0.164489
      2 C                    -0.007874
      3 O                    -0.460128
      4 C                     0.176153
      5 O                    -0.576549
      6 C                    -0.389872
      7 O                    -0.483561
      8 C                     0.536881
      9 C                    -0.481419
     10 C                     0.460612
     11 O                    -0.330316
     12 O                    -0.289138
     13 H                     0.041029
     14 H                     0.132800
     15 H                     0.134383
     16 H                    -0.531831
     17 H                     0.136322
     18 H                     0.096998
  ----------------------------------------
  Sum of atomic charges =    -2.000000

 -----------------------------------------------------------------
                    Cartesian Multipole Moments
 -----------------------------------------------------------------
    Charge (ESU x 10^10)
                -9.6064
    Dipole Moment (Debye)
         X       4.6733      Y      -3.0508      Z      -2.9982
       Tot       6.3353
    Quadrupole Moments (Debye-Ang)
        XX    -164.9108     XY       3.0850     YY    -114.7473
        XZ      -4.8045     YZ       1.4189     ZZ     -90.9738
    Octopole Moments (Debye-Ang^2)
       XXX     -76.0345    XXY     -22.2946    XYY      20.8311
       YYY     -29.8916    XXZ     -93.9093    XYZ      -8.2293
       YYZ       0.3907    XZZ     -47.4360    YZZ      -9.1874
       ZZZ     -47.2614
    Hexadecapole Moments (Debye-Ang^3)
      XXXX   -3729.4379   XXXY     -40.4984   XXYY    -702.4206
      XYYY      19.8604   YYYY    -928.5433   XXXZ    -289.9326
      XXYZ     -24.6135   XYYZ     -14.1586   YYYZ      22.5332
      XXZZ    -647.5712   XYZZ      -4.4586   YYZZ    -216.7299
      XZZZ    -182.9796   YZZZ      -0.5217   ZZZZ    -470.9992
 -----------------------------------------------------------------
 Calculating analytic gradient of the SCF energy
 Gradient of SCF Energy
            1           2           3           4           5           6
    1  -0.0000889   0.0001190   0.0000242  -0.0007374  -0.0001343   0.0006729
    2   0.0005811  -0.0003874   0.0000831  -0.0002607   0.0001995  -0.0000856
    3   0.0001638  -0.0011157   0.0004085   0.0005760   0.0000729  -0.0002105
            7           8           9          10          11          12
    1  -0.0001939   0.0003338  -0.0001778   0.0002884  -0.0000531  -0.0003544
    2   0.0003543  -0.0004523  -0.0003474   0.0001699  -0.0000196  -0.0000388
    3  -0.0001443   0.0002966   0.0000622  -0.0006841   0.0003338   0.0001491
           13          14          15          16          17          18
    1  -0.0000547   0.0002927  -0.0000944   0.0001198   0.0001300  -0.0000919
    2  -0.0001251  -0.0001361   0.0001229   0.0001526   0.0002165  -0.0000268
    3  -0.0000807   0.0000629   0.0000841   0.0001262  -0.0001370   0.0000360
 Max gradient component =       1.116E-03
 RMS gradient           =       3.152E-04
 Gradient time:  CPU 123.07 s  wall 123.10 s
 Geometry Optimization Parameters
   NAtoms,    NIC,     NZ,  NCons,   NDum,   NFix, NCnnct, MaxDiis
       18     127       0       0       0       0       0       0

 Cartesian Hessian Update
 Hessian Updated using BFGS Update


** GEOMETRY OPTIMIZATION IN DELOCALIZED INTERNAL COORDINATES **
   Searching for a Minimum

   Optimization Cycle:   6

                       Coordinates (Angstroms)
     ATOM                X               Y               Z
      1  O        -0.7978493109   -1.3659351822   -0.2543672587
      2  C        -2.0004077243   -0.7814604091    0.1840542113
      3  O        -2.9046030361   -1.5304139802    0.5371416852
      4  C        -1.9337374206    0.6899705664    0.1079656816
      5  O        -2.9020645692    1.4691806794    0.4200723686
      6  C        -0.6361799165    1.0060543630   -0.4080453563
      7  O        -0.1053124980    2.1123509735   -0.7289316224
      8  C         0.1047406769   -0.3114615782   -0.6368959171
      9  C         1.4263643308   -0.4967186908    0.1206085161
     10  C         2.3421081373    0.7301790121    0.1116567774
     11  O         3.6445216576    0.3880122902    0.6654407452
     12  O         2.1491648597   -1.6057887438   -0.4587550225
     13  H         1.1702380922   -0.7473430445    1.1598839256
     14  H         1.8881173969    1.5605982892    0.6513529831
     15  H         2.5357372595    1.0547031372   -0.9108129773
     16  H         3.5742855922    0.3786585066    1.6319918937
     17  H         3.0568169355   -1.4882248945   -0.1468628709
     18  H         0.3311507385   -0.4303431932   -1.7071735004
   Point Group: c1    Number of degrees of freedom:    48


   Energy is   -683.747739505

 Hessian Updated using BFGS Update

 48 Hessian modes will be used to form the next step
  Hessian Eigenvalues:
     0.003344    0.005030    0.010957    0.011431    0.013502    0.017195
     0.018558    0.023115    0.029717    0.043534    0.045685    0.051960
     0.055580    0.058207    0.060851    0.075896    0.087494    0.113879
     0.135986    0.159124    0.161789    0.165451    0.173851    0.202047
     0.220614    0.225395    0.240545    0.245816    0.256061    0.267693
     0.294479    0.295902    0.307658    0.334334    0.340643    0.341266
     0.343781    0.347343    0.348580    0.394768    0.410294    0.447839
     0.494749    0.540151    0.541429    0.549691    0.562582    1.010667

 Minimum Search - Taking Simple RFO Step
 Searching for Lamda that Minimizes Along All modes
 Value Taken    Lamda =  -0.00003030
 Step Taken.  Stepsize is  0.031410

                             Maximum     Tolerance    Cnvgd?
         Gradient           0.000768      0.000300      NO
         Displacement       0.014926      0.001200      NO
         Energy change     -0.000032      0.000001      NO


 New Cartesian Coordinates Obtained by Inverse Iteration

 Displacement from previous Coordinates is:  0.049787
 ----------------------------------------------------------------
             Standard Nuclear Orientation (Angstroms)
    I     Atom           X                Y                Z
 ----------------------------------------------------------------
    1      O      -0.7988293296    -1.3673654490    -0.2544585177
    2      C      -1.9981787834    -0.7795495380     0.1889261333
    3      O      -2.9047092402    -1.5265561689     0.5397098400
    4      C      -1.9288010914     0.6912598480     0.1078717343
    5      O      -2.8950638631     1.4722444984     0.4204499895
    6      C      -0.6324106366     1.0039444349    -0.4095365481
    7      O      -0.0968112759     2.1075184584    -0.7295632737
    8      C       0.1050588505    -0.3142414496    -0.6390647585
    9      C       1.4266615118    -0.4981814425     0.1186769239
   10      C       2.3365640678     0.7322794665     0.1133513445
   11      O       3.6409132865     0.3939623734     0.6639968717
   12      O       2.1529835183    -1.6039509561    -0.4628048971
   13      H       1.1702823295    -0.7509766432     1.1574841940
   14      H       1.8774467342     1.5593210027     0.6545268543
   15      H       2.5290185569     1.0599991421    -0.9083277060
   16      H       3.5692795849     0.3750568646     1.6301946813
   17      H       3.0582837047    -1.4889041228    -0.1437634729
   18      H       0.3314032767    -0.4338422179    -1.7093451306
 ----------------------------------------------------------------
 Molecular Point Group                 C1    NOp =  1
 Largest Abelian Subgroup              C1    NOp =  1
 Nuclear Repulsion Energy =   716.3685813859 hartrees
 There are       46 alpha and       46 beta electrons
 Applying Cartesian multipole field
    Component          Value
    ---------          -----
     (2,0,0)        1.00000E-11
     (0,2,0)        2.00000E-11
     (0,0,2)       -3.00000E-11
 Nucleus-field energy     =     0.0000000214 hartrees
 Requested basis set is 6-311++G(d,p)
 There are 102 shells and 306 basis functions
 A cutoff of  1.0D-11 yielded   4489 shell pairs
 There are     40677 function pairs (     43728 Cartesian)
 Smallest overlap matrix eigenvalue = 5.28E-06
 Guess MOs from SCF MO coefficient file
 Reading MOs from coefficient file
 Reading MOs from coefficient file
 A restricted hybrid HF-DFT SCF calculation will be
 performed using Pulay DIIS extrapolation
 Exchange:     0.2000 Hartree-Fock + 0.0800 Slater + 0.7200 B88
 Correlation:  0.1900 VWN1RPA + 0.8100 LYP
 Using SG-1 standard quadrature grid
 SCF converges when DIIS error is below 1.0E-08
 Geometry optimization detected.  Setting ReadMinima to 0
 Setting SaveMinima to 0
 ---------------------------------------
  Cycle       Energy         DIIS Error
 ---------------------------------------
    1    -683.7492692308      1.43E-04
    2    -683.7477458937      2.04E-05
    3    -683.7477321699      3.44E-05
    4    -683.7476800742      5.43E-05
    5    -683.7477493841      1.09E-05
    6    -683.7477508874      3.33E-06
    7    -683.7477510243      1.27E-06
    8    -683.7477509749      4.35E-07
    9    -683.7477510114      1.89E-07
   10    -683.7477509983      3.54E-08
   11    -683.7477509970      1.78E-08
   12    -683.7477509901      9.15E-09 Convergence criterion met
 ---------------------------------------
 SCF time:  CPU 310.66 s  wall 310.90 s
 SCF   energy in the final basis set = -683.7477509901
 Total energy in the final basis set = -683.7477509901

 --------------------------------------------------------------

                    Orbital Energies (a.u.)
 --------------------------------------------------------------

 Alpha MOs
 -- Occupied --
-18.916 -18.894 -18.879 -18.821 -18.795 -18.767  -9.998  -9.990
 -9.990  -9.969  -9.937  -9.918  -0.817  -0.809  -0.785  -0.731
 -0.709  -0.670  -0.529  -0.459  -0.440  -0.369  -0.299  -0.285
 -0.271  -0.259  -0.235  -0.222  -0.186  -0.176  -0.159  -0.140
 -0.135  -0.125  -0.118  -0.104  -0.094  -0.087  -0.079  -0.050
 -0.021  -0.018  -0.004   0.025   0.075   0.137
 -- Virtual --
  0.154   0.190   0.198   0.210   0.221   0.238   0.253   0.265
  0.270   0.276   0.281   0.287   0.293   0.305   0.307   0.313
  0.320   0.325   0.329   0.334   0.347   0.349   0.352   0.356
  0.360   0.373   0.382   0.382   0.392   0.395   0.399   0.412
  0.417   0.422   0.435   0.441   0.448   0.458   0.469   0.481
  0.490   0.492   0.497   0.509   0.510   0.524   0.526   0.528
  0.534   0.541   0.543   0.550   0.553   0.562   0.567   0.569
  0.574   0.584   0.588   0.599   0.603   0.603   0.613   0.621
  0.639   0.648   0.654   0.671   0.679   0.691   0.705   0.728
  0.732   0.762   0.772   0.780   0.805   0.812   0.828   0.832
  0.867   0.868   0.895   0.903   0.933   0.944   0.952   0.975
  0.979   0.986   1.008   1.022   1.029   1.050   1.070   1.112
  1.133   1.152   1.174   1.205   1.229   1.238   1.256   1.288
  1.301   1.320   1.332   1.380   1.388   1.389   1.404   1.415
  1.430   1.438   1.454   1.465   1.472   1.498   1.505   1.518
  1.529   1.535   1.539   1.556   1.573   1.601   1.612   1.631
  1.644   1.674   1.709   1.729   1.744   1.765   1.774   1.808
  1.839   1.846   1.868   1.887   1.893   1.920   1.926   1.941
  1.987   1.990   2.012   2.023   2.060   2.078   2.096   2.101
  2.127   2.157   2.169   2.199   2.213   2.223   2.250   2.275
  2.310   2.328   2.341   2.364   2.416   2.440   2.441   2.473
  2.498   2.545   2.576   2.722   2.744   2.783   2.804   2.841
  2.882   2.896   2.940   2.962   3.017   3.031   3.042   3.081
  3.086   3.131   3.136   3.160   3.181   3.195   3.214   3.229
  3.239   3.270   3.291   3.299   3.315   3.342   3.360   3.384
  3.414   3.422   3.442   3.471   3.481   3.509   3.539   3.571
  3.595   3.638   3.685   3.700   3.740   3.764   3.877   3.888
  3.948   4.009   4.074   4.096   4.112   4.131   4.221   4.295
  4.350   4.386   4.416   4.520   4.546   4.637   5.287   5.325
  5.343   5.355   5.381   5.433   5.449   5.504   5.560   5.578
  5.638   5.661   5.830   5.840   5.893   5.983   6.132   6.173
 24.000  24.025  24.060  24.088  24.156  24.306  50.125  50.168
 50.200  50.257  50.339  50.395
 --------------------------------------------------------------

          Ground-State Mulliken Net Atomic Charges

     Atom                 Charge (a.u.)
  ----------------------------------------
      1 O                    -0.164029
      2 C                    -0.007911
      3 O                    -0.460512
      4 C                     0.177872
      5 O                    -0.577043
      6 C                    -0.390103
      7 O                    -0.482889
      8 C                     0.532580
      9 C                    -0.477852
     10 C                     0.458922
     11 O                    -0.330148
     12 O                    -0.288517
     13 H                     0.038188
     14 H                     0.134888
     15 H                     0.135275
     16 H                    -0.530472
     17 H                     0.135123
     18 H                     0.096630
  ----------------------------------------
  Sum of atomic charges =    -2.000000

 -----------------------------------------------------------------
                    Cartesian Multipole Moments
 -----------------------------------------------------------------
    Charge (ESU x 10^10)
                -9.6064
    Dipole Moment (Debye)
         X       4.6555      Y      -3.0511      Z      -2.9757
       Tot       6.3117
    Quadrupole Moments (Debye-Ang)
        XX    -164.7042     XY       3.0833     YY    -114.6752
        XZ      -4.6629     YZ       1.4174     ZZ     -90.9492
    Octopole Moments (Debye-Ang^2)
       XXX     -75.9291    XXY     -22.0924    XYY      20.6800
       YYY     -29.7878    XXZ     -93.3722    XYZ      -8.1252
       YYZ       0.4370    XZZ     -47.3042    YZZ      -9.0220
       ZZZ     -47.0388
    Hexadecapole Moments (Debye-Ang^3)
      XXXX   -3716.4176   XXXY     -39.6105   XXYY    -700.8327
      XYYY      20.2721   YYYY    -927.0525   XXXZ    -286.4078
      XXYZ     -24.1760   XYYZ     -13.4603   YYYZ      22.4798
      XXZZ    -645.5806   XYZZ      -3.9697   YYZZ    -216.5126
      XZZZ    -181.1356   YZZZ      -0.0980   ZZZZ    -470.6085
 -----------------------------------------------------------------
 Calculating analytic gradient of the SCF energy
 Gradient of SCF Energy
            1           2           3           4           5           6
    1  -0.0003601   0.0002244   0.0000267  -0.0002819   0.0003232   0.0002920
    2   0.0004494  -0.0000895   0.0000463  -0.0001155  -0.0002406   0.0004029
    3   0.0001088   0.0002606  -0.0001501  -0.0000382  -0.0000672  -0.0002221
            7           8           9          10          11          12
    1  -0.0000964   0.0001801   0.0000969  -0.0000059  -0.0000703  -0.0001272
    2  -0.0006343   0.0000358  -0.0002045   0.0000553  -0.0000100  -0.0000918
    3   0.0002406  -0.0000293   0.0000670  -0.0000952  -0.0000993   0.0000045
           13          14          15          16          17          18
    1  -0.0000665  -0.0000699   0.0000165  -0.0000193  -0.0000691   0.0000068
    2   0.0000233   0.0000394   0.0000275   0.0001241   0.0001156   0.0000666
    3  -0.0000063   0.0000515   0.0000448  -0.0000244  -0.0000228  -0.0000229
 Max gradient component =       6.343E-04
 RMS gradient           =       1.786E-04
 Gradient time:  CPU 123.31 s  wall 123.34 s
 Geometry Optimization Parameters
   NAtoms,    NIC,     NZ,  NCons,   NDum,   NFix, NCnnct, MaxDiis
       18     127       0       0       0       0       0       0

 Cartesian Hessian Update
 Hessian Updated using BFGS Update


** GEOMETRY OPTIMIZATION IN DELOCALIZED INTERNAL COORDINATES **
   Searching for a Minimum

   Optimization Cycle:   7

                       Coordinates (Angstroms)
     ATOM                X               Y               Z
      1  O        -0.7988293296   -1.3673654490   -0.2544585177
      2  C        -1.9981787834   -0.7795495380    0.1889261333
      3  O        -2.9047092402   -1.5265561689    0.5397098400
      4  C        -1.9288010914    0.6912598480    0.1078717343
      5  O        -2.8950638631    1.4722444984    0.4204499895
      6  C        -0.6324106366    1.0039444349   -0.4095365481
      7  O        -0.0968112759    2.1075184584   -0.7295632737
      8  C         0.1050588505   -0.3142414496   -0.6390647585
      9  C         1.4266615118   -0.4981814425    0.1186769239
     10  C         2.3365640678    0.7322794665    0.1133513445
     11  O         3.6409132865    0.3939623734    0.6639968717
     12  O         2.1529835183   -1.6039509561   -0.4628048971
     13  H         1.1702823295   -0.7509766432    1.1574841940
     14  H         1.8774467342    1.5593210027    0.6545268543
     15  H         2.5290185569    1.0599991421   -0.9083277060
     16  H         3.5692795849    0.3750568646    1.6301946813
     17  H         3.0582837047   -1.4889041228   -0.1437634729
     18  H         0.3314032767   -0.4338422179   -1.7093451306
   Point Group: c1    Number of degrees of freedom:    48


   Energy is   -683.747750990

 Hessian Updated using BFGS Update

 48 Hessian modes will be used to form the next step
  Hessian Eigenvalues:
     0.003203    0.005020    0.010043    0.011296    0.012915    0.017488
     0.018955    0.023284    0.033199    0.043341    0.045762    0.053747
     0.055372    0.059270    0.060981    0.075282    0.087410    0.113420
     0.137235    0.159491    0.162007    0.165740    0.174152    0.206298
     0.218711    0.226447    0.240214    0.249114    0.263548    0.268992
     0.289645    0.296202    0.324910    0.334510    0.340852    0.342030
     0.344079    0.347105    0.361845    0.395495    0.417488    0.446262
     0.487332    0.540471    0.541143    0.549588    0.593115    1.011227

 Minimum Search - Taking Simple RFO Step
 Searching for Lamda that Minimizes Along All modes
 Value Taken    Lamda =  -0.00000815
 Step Taken.  Stepsize is  0.019605

                             Maximum     Tolerance    Cnvgd?
         Gradient           0.000852      0.000300      NO
         Displacement       0.006804      0.001200      NO
         Energy change     -0.000011      0.000001      NO


 New Cartesian Coordinates Obtained by Inverse Iteration

 Displacement from previous Coordinates is:  0.034920
 ----------------------------------------------------------------
             Standard Nuclear Orientation (Angstroms)
    I     Atom           X                Y                Z
 ----------------------------------------------------------------
    1      O      -0.7980313715    -1.3675443885    -0.2527108983
    2      C      -1.9975497074    -0.7789331995     0.1906689522
    3      O      -2.9022028472    -1.5256666811     0.5468471445
    4      C      -1.9289553055     0.6918903084     0.1070338614
    5      O      -2.8956967435     1.4731585621     0.4187497177
    6      C      -0.6336476313     1.0042425648    -0.4129642290
    7      O      -0.0998772292     2.1079005195    -0.7373833911
    8      C       0.1045910906    -0.3142763265    -0.6400607399
    9      C       1.4271388993    -0.4970063620     0.1171014017
   10      C       2.3364388571     0.7335462125     0.1154083743
   11      O       3.6405277651     0.3932803171     0.6656214060
   12      O       2.1553201189    -1.6009297687    -0.4660879925
   13      H       1.1713103246    -0.7522773960     1.1554511890
   14      H       1.8769707512     1.5590450718     0.6586054880
   15      H       2.5292898986     1.0639572177    -0.9053644261
   16      H       3.5673491383     0.3659764652     1.6315227239
   17      H       3.0598318990    -1.4881431176    -0.1439184265
   18      H       0.3302832945    -0.4362018980    -1.7101958931
 ----------------------------------------------------------------
 Molecular Point Group                 C1    NOp =  1
 Largest Abelian Subgroup              C1    NOp =  1
 Nuclear Repulsion Energy =   716.2649214944 hartrees
 There are       46 alpha and       46 beta electrons
 Applying Cartesian multipole field
    Component          Value
    ---------          -----
     (2,0,0)        1.00000E-11
     (0,2,0)        2.00000E-11
     (0,0,2)       -3.00000E-11
 Nucleus-field energy     =     0.0000000213 hartrees
 Requested basis set is 6-311++G(d,p)
 There are 102 shells and 306 basis functions
 A cutoff of  1.0D-11 yielded   4489 shell pairs
 There are     40677 function pairs (     43728 Cartesian)
 Smallest overlap matrix eigenvalue = 5.29E-06
 Guess MOs from SCF MO coefficient file
 Reading MOs from coefficient file
 Reading MOs from coefficient file
 A restricted hybrid HF-DFT SCF calculation will be
 performed using Pulay DIIS extrapolation
 Exchange:     0.2000 Hartree-Fock + 0.0800 Slater + 0.7200 B88
 Correlation:  0.1900 VWN1RPA + 0.8100 LYP
 Using SG-1 standard quadrature grid
 SCF converges when DIIS error is below 1.0E-08
 Geometry optimization detected.  Setting ReadMinima to 0
 Setting SaveMinima to 0
 ---------------------------------------
  Cycle       Energy         DIIS Error
 ---------------------------------------
    1    -683.7471144719      1.04E-04
    2    -683.7477510701      1.51E-05
    3    -683.7475123888      1.01E-04
    4    -683.7477483390      1.81E-05
    5    -683.7477546183      4.70E-06
    6    -683.7477549382      2.01E-06
    7    -683.7477549556      9.18E-07
    8    -683.7477549034      2.08E-07
    9    -683.7477549196      1.15E-07
   10    -683.7477549143      2.30E-08
   11    -683.7477549124      1.30E-08
   12    -683.7477549137      4.89E-09 Convergence criterion met
 ---------------------------------------
 SCF time:  CPU 306.68 s  wall 307.15 s
 SCF   energy in the final basis set = -683.7477549137
 Total energy in the final basis set = -683.7477549137

 --------------------------------------------------------------

                    Orbital Energies (a.u.)
 --------------------------------------------------------------

 Alpha MOs
 -- Occupied --
-18.916 -18.894 -18.879 -18.821 -18.795 -18.767  -9.998  -9.990
 -9.990  -9.969  -9.937  -9.918  -0.817  -0.809  -0.785  -0.731
 -0.709  -0.670  -0.529  -0.459  -0.440  -0.369  -0.299  -0.285
 -0.271  -0.259  -0.235  -0.222  -0.186  -0.176  -0.159  -0.140
 -0.134  -0.125  -0.118  -0.104  -0.094  -0.087  -0.079  -0.050
 -0.021  -0.018  -0.004   0.025   0.075   0.137
 -- Virtual --
  0.154   0.190   0.198   0.210   0.221   0.238   0.253   0.265
  0.270   0.276   0.281   0.287   0.293   0.305   0.307   0.313
  0.320   0.326   0.329   0.335   0.347   0.349   0.352   0.356
  0.360   0.372   0.382   0.383   0.392   0.395   0.399   0.412
  0.416   0.422   0.436   0.441   0.448   0.458   0.469   0.481
  0.490   0.492   0.497   0.509   0.510   0.524   0.526   0.528
  0.534   0.541   0.543   0.550   0.552   0.562   0.567   0.569
  0.574   0.585   0.588   0.599   0.603   0.603   0.613   0.621
  0.639   0.648   0.654   0.671   0.679   0.691   0.704   0.728
  0.732   0.763   0.772   0.780   0.806   0.812   0.828   0.831
  0.867   0.868   0.895   0.903   0.933   0.944   0.952   0.975
  0.979   0.986   1.008   1.022   1.029   1.050   1.070   1.112
  1.133   1.152   1.175   1.205   1.230   1.238   1.256   1.288
  1.302   1.320   1.332   1.380   1.388   1.389   1.404   1.415
  1.431   1.438   1.454   1.465   1.473   1.498   1.505   1.518
  1.529   1.535   1.539   1.556   1.573   1.600   1.611   1.631
  1.644   1.675   1.708   1.729   1.744   1.765   1.774   1.808
  1.839   1.846   1.869   1.888   1.893   1.920   1.926   1.940
  1.987   1.990   2.011   2.024   2.060   2.078   2.096   2.101
  2.127   2.157   2.168   2.198   2.213   2.223   2.249   2.274
  2.310   2.328   2.341   2.364   2.416   2.439   2.440   2.473
  2.498   2.545   2.576   2.722   2.744   2.783   2.804   2.841
  2.881   2.896   2.939   2.962   3.016   3.032   3.042   3.081
  3.085   3.131   3.136   3.160   3.180   3.195   3.214   3.228
  3.239   3.270   3.291   3.299   3.315   3.342   3.360   3.384
  3.413   3.422   3.442   3.470   3.482   3.509   3.538   3.571
  3.595   3.638   3.685   3.699   3.739   3.763   3.876   3.887
  3.947   4.009   4.074   4.097   4.112   4.131   4.221   4.295
  4.349   4.385   4.416   4.520   4.547   4.637   5.287   5.325
  5.343   5.355   5.381   5.433   5.449   5.504   5.560   5.578
  5.638   5.661   5.830   5.840   5.894   5.983   6.131   6.173
 23.999  24.025  24.060  24.088  24.156  24.306  50.125  50.168
 50.200  50.257  50.339  50.395
 --------------------------------------------------------------

          Ground-State Mulliken Net Atomic Charges

     Atom                 Charge (a.u.)
  ----------------------------------------
      1 O                    -0.163812
      2 C                    -0.008664
      3 O                    -0.460276
      4 C                     0.178740
      5 O                    -0.577142
      6 C                    -0.390928
      7 O                    -0.483403
      8 C                     0.533102
      9 C                    -0.476132
     10 C                     0.454935
     11 O                    -0.329435
     12 O                    -0.288461
     13 H                     0.038111
     14 H                     0.134367
     15 H                     0.136107
     16 H                    -0.529116
     17 H                     0.135016
     18 H                     0.096991
  ----------------------------------------
  Sum of atomic charges =    -2.000000

 -----------------------------------------------------------------
                    Cartesian Multipole Moments
 -----------------------------------------------------------------
    Charge (ESU x 10^10)
                -9.6064
    Dipole Moment (Debye)
         X       4.6688      Y      -3.0529      Z      -2.9618
       Tot       6.3159
    Quadrupole Moments (Debye-Ang)
        XX    -164.6127     XY       3.1885     YY    -114.6536
        XZ      -4.6004     YZ       1.5266     ZZ     -90.9943
    Octopole Moments (Debye-Ang^2)
       XXX     -75.5707    XXY     -21.9474    XYY      20.8179
       YYY     -29.8486    XXZ     -93.2964    XYZ      -8.1538
       YYZ       0.5591    XZZ     -47.1723    YZZ      -8.9488
       ZZZ     -46.8867
    Hexadecapole Moments (Debye-Ang^3)
      XXXX   -3712.6253   XXXY     -36.7296   XXYY    -700.2484
      XYYY      21.5963   YYYY    -926.4918   XXXZ    -285.1154
      XXYZ     -23.1087   XYYZ     -13.2046   YYYZ      23.7612
      XXZZ    -645.3680   XYZZ      -3.2615   YYZZ    -216.7352
      XZZZ    -180.6407   YZZZ       1.1921   ZZZZ    -471.4207
 -----------------------------------------------------------------
 Calculating analytic gradient of the SCF energy
 Gradient of SCF Energy
            1           2           3           4           5           6
    1  -0.0000917   0.0000420   0.0000657  -0.0000422   0.0000697   0.0001093
    2   0.0001212   0.0000381   0.0000004  -0.0001938  -0.0000015   0.0001245
    3   0.0000947  -0.0002029   0.0000620   0.0000702  -0.0000206  -0.0000346
            7           8           9          10          11          12
    1  -0.0000661  -0.0000575   0.0000243  -0.0000234  -0.0000298   0.0000672
    2  -0.0001257   0.0000382   0.0000016   0.0000434  -0.0001282  -0.0000082
    3   0.0000287   0.0000285  -0.0000412   0.0001233  -0.0000934   0.0000820
           13          14          15          16          17          18
    1  -0.0000001  -0.0000728  -0.0000147   0.0000126   0.0000186  -0.0000111
    2   0.0000256  -0.0000004   0.0000137   0.0000573  -0.0000093   0.0000030
    3  -0.0000142  -0.0000051  -0.0000019  -0.0000614   0.0000023  -0.0000163
 Max gradient component =       2.029E-04
 RMS gradient           =       6.956E-05
 Gradient time:  CPU 123.94 s  wall 123.98 s
 Geometry Optimization Parameters
   NAtoms,    NIC,     NZ,  NCons,   NDum,   NFix, NCnnct, MaxDiis
       18     127       0       0       0       0       0       0

 Cartesian Hessian Update
 Hessian Updated using BFGS Update


** GEOMETRY OPTIMIZATION IN DELOCALIZED INTERNAL COORDINATES **
   Searching for a Minimum

   Optimization Cycle:   8

                       Coordinates (Angstroms)
     ATOM                X               Y               Z
      1  O        -0.7980313715   -1.3675443885   -0.2527108983
      2  C        -1.9975497074   -0.7789331995    0.1906689522
      3  O        -2.9022028472   -1.5256666811    0.5468471445
      4  C        -1.9289553055    0.6918903084    0.1070338614
      5  O        -2.8956967435    1.4731585621    0.4187497177
      6  C        -0.6336476313    1.0042425648   -0.4129642290
      7  O        -0.0998772292    2.1079005195   -0.7373833911
      8  C         0.1045910906   -0.3142763265   -0.6400607399
      9  C         1.4271388993   -0.4970063620    0.1171014017
     10  C         2.3364388571    0.7335462125    0.1154083743
     11  O         3.6405277651    0.3932803171    0.6656214060
     12  O         2.1553201189   -1.6009297687   -0.4660879925
     13  H         1.1713103246   -0.7522773960    1.1554511890
     14  H         1.8769707512    1.5590450718    0.6586054880
     15  H         2.5292898986    1.0639572177   -0.9053644261
     16  H         3.5673491383    0.3659764652    1.6315227239
     17  H         3.0598318990   -1.4881431176   -0.1439184265
     18  H         0.3302832945   -0.4362018980   -1.7101958931
   Point Group: c1    Number of degrees of freedom:    48


   Energy is   -683.747754914

 Hessian Updated using BFGS Update

 48 Hessian modes will be used to form the next step
  Hessian Eigenvalues:
     0.002669    0.005335    0.009736    0.011252    0.013375    0.017581
     0.018988    0.023419    0.038590    0.043474    0.045736    0.053405
     0.055454    0.060258    0.060646    0.075993    0.087357    0.113874
     0.136507    0.159554    0.162044    0.165356    0.176338    0.201709
     0.219109    0.229382    0.240850    0.248689    0.261523    0.267632
     0.294644    0.295911    0.324373    0.332896    0.336383    0.341567
     0.343772    0.346688    0.352432    0.397510    0.415924    0.449876
     0.471198    0.540645    0.541379    0.550067    0.571909    1.010329

 Minimum Search - Taking Simple RFO Step
 Searching for Lamda that Minimizes Along All modes
 Value Taken    Lamda =  -0.00000457
 Step Taken.  Stepsize is  0.030528

                             Maximum     Tolerance    Cnvgd?
         Gradient           0.000195      0.000300     YES
         Displacement       0.010035      0.001200      NO
         Energy change     -0.000004      0.000001      NO


 New Cartesian Coordinates Obtained by Inverse Iteration

 Displacement from previous Coordinates is:  0.047844
 ----------------------------------------------------------------
             Standard Nuclear Orientation (Angstroms)
    I     Atom           X                Y                Z
 ----------------------------------------------------------------
    1      O      -0.7975133041    -1.3678092601    -0.2512511096
    2      C      -1.9958272552    -0.7780272684     0.1955376328
    3      O      -2.9000322214    -1.5242541447     0.5539124096
    4      C      -1.9278562799     0.6927925224     0.1083738536
    5      O      -2.8945744494     1.4745341635     0.4201274895
    6      C      -0.6338510213     1.0042591432    -0.4153053624
    7      O      -0.1013232234     2.1077132572    -0.7438175554
    8      C       0.1042362297    -0.3147835882    -0.6414780768
    9      C       1.4281891285    -0.4970523614     0.1138078816
   10      C       2.3370397844     0.7338143885     0.1155490469
   11      O       3.6377522865     0.3951707438     0.6748810822
   12      O       2.1568286484    -1.5988393409    -0.4731900587
   13      H       1.1734570931    -0.7554907675     1.1516863001
   14      H       1.8743843056     1.5597272623     0.6553345172
   15      H       2.5357442752     1.0632847672    -0.9044102402
   16      H       3.5568990189     0.3632569953     1.6401065030
   17      H       3.0611519804    -1.4879147592    -0.1498328057
   18      H       0.3283862052    -0.4383636519    -1.7117072454
 ----------------------------------------------------------------
 Molecular Point Group                 C1    NOp =  1
 Largest Abelian Subgroup              C1    NOp =  1
 Nuclear Repulsion Energy =   716.1604009737 hartrees
 There are       46 alpha and       46 beta electrons
 Applying Cartesian multipole field
    Component          Value
    ---------          -----
     (2,0,0)        1.00000E-11
     (0,2,0)        2.00000E-11
     (0,0,2)       -3.00000E-11
 Nucleus-field energy     =     0.0000000213 hartrees
 Requested basis set is 6-311++G(d,p)
 There are 102 shells and 306 basis functions
 A cutoff of  1.0D-11 yielded   4485 shell pairs
 There are     40651 function pairs (     43700 Cartesian)
 Smallest overlap matrix eigenvalue = 5.29E-06
 Guess MOs from SCF MO coefficient file
 Reading MOs from coefficient file
 Reading MOs from coefficient file
 A restricted hybrid HF-DFT SCF calculation will be
 performed using Pulay DIIS extrapolation
 Exchange:     0.2000 Hartree-Fock + 0.0800 Slater + 0.7200 B88
 Correlation:  0.1900 VWN1RPA + 0.8100 LYP
 Using SG-1 standard quadrature grid
 SCF converges when DIIS error is below 1.0E-08
 Geometry optimization detected.  Setting ReadMinima to 0
 Setting SaveMinima to 0
 ---------------------------------------
  Cycle       Energy         DIIS Error
 ---------------------------------------
    1    -683.7473447921      1.05E-04
    2    -683.7477330903      3.20E-05
    3    -683.7457561102      2.89E-04
    4    -683.7477547430      1.42E-05
    5    -683.7477562504      4.76E-06
    6    -683.7477564501      3.40E-06
    7    -683.7477565100      1.35E-06
    8    -683.7477564047      3.07E-07
    9    -683.7477564629      8.88E-08
   10    -683.7477564590      9.02E-08
   11    -683.7477564580      3.73E-08
   12    -683.7477564583      9.95E-09 Convergence criterion met
 ---------------------------------------
 SCF time:  CPU 310.42 s  wall 310.72 s
 SCF   energy in the final basis set = -683.7477564583
 Total energy in the final basis set = -683.7477564583

 --------------------------------------------------------------

                    Orbital Energies (a.u.)
 --------------------------------------------------------------

 Alpha MOs
 -- Occupied --
-18.916 -18.894 -18.879 -18.820 -18.795 -18.767  -9.998  -9.990
 -9.990  -9.969  -9.937  -9.918  -0.817  -0.809  -0.785  -0.731
 -0.709  -0.669  -0.529  -0.458  -0.440  -0.369  -0.299  -0.285
 -0.270  -0.259  -0.235  -0.222  -0.186  -0.176  -0.159  -0.140
 -0.134  -0.125  -0.118  -0.104  -0.094  -0.087  -0.079  -0.050
 -0.021  -0.018  -0.004   0.025   0.075   0.137
 -- Virtual --
  0.154   0.190   0.198   0.210   0.221   0.238   0.253   0.265
  0.270   0.276   0.281   0.287   0.293   0.305   0.307   0.313
  0.320   0.326   0.329   0.335   0.347   0.349   0.352   0.355
  0.360   0.373   0.381   0.383   0.392   0.395   0.399   0.412
  0.417   0.422   0.436   0.441   0.447   0.458   0.469   0.481
  0.490   0.492   0.497   0.509   0.511   0.524   0.526   0.528
  0.534   0.541   0.543   0.549   0.552   0.562   0.567   0.569
  0.574   0.585   0.588   0.599   0.603   0.603   0.613   0.621
  0.639   0.648   0.654   0.671   0.679   0.691   0.704   0.728
  0.732   0.763   0.772   0.780   0.805   0.812   0.828   0.831
  0.867   0.868   0.895   0.903   0.932   0.944   0.952   0.975
  0.979   0.985   1.008   1.022   1.029   1.049   1.070   1.112
  1.133   1.152   1.174   1.205   1.230   1.239   1.256   1.288
  1.302   1.319   1.332   1.380   1.388   1.389   1.404   1.415
  1.431   1.438   1.454   1.465   1.473   1.498   1.505   1.519
  1.529   1.535   1.540   1.555   1.573   1.600   1.611   1.631
  1.644   1.675   1.708   1.729   1.744   1.765   1.774   1.808
  1.839   1.846   1.869   1.888   1.893   1.920   1.926   1.940
  1.987   1.990   2.011   2.024   2.059   2.078   2.096   2.101
  2.126   2.157   2.169   2.198   2.214   2.222   2.249   2.274
  2.309   2.328   2.341   2.364   2.416   2.439   2.441   2.473
  2.498   2.546   2.576   2.722   2.743   2.782   2.804   2.840
  2.881   2.896   2.940   2.962   3.016   3.032   3.042   3.080
  3.085   3.131   3.136   3.160   3.180   3.195   3.214   3.228
  3.239   3.269   3.291   3.300   3.315   3.342   3.360   3.384
  3.413   3.422   3.442   3.470   3.481   3.509   3.538   3.571
  3.595   3.638   3.685   3.699   3.739   3.763   3.876   3.887
  3.947   4.009   4.074   4.097   4.112   4.130   4.220   4.296
  4.349   4.384   4.416   4.520   4.547   4.637   5.287   5.324
  5.343   5.355   5.381   5.433   5.449   5.504   5.560   5.578
  5.638   5.661   5.830   5.839   5.893   5.983   6.131   6.173
 23.999  24.025  24.060  24.087  24.156  24.306  50.125  50.168
 50.200  50.257  50.339  50.395
 --------------------------------------------------------------

          Ground-State Mulliken Net Atomic Charges

     Atom                 Charge (a.u.)
  ----------------------------------------
      1 O                    -0.163545
      2 C                    -0.008249
      3 O                    -0.460249
      4 C                     0.178120
      5 O                    -0.577270
      6 C                    -0.391766
      7 O                    -0.483696
      8 C                     0.534777
      9 C                    -0.478591
     10 C                     0.451959
     11 O                    -0.328735
     12 O                    -0.288428
     13 H                     0.039525
     14 H                     0.135199
     15 H                     0.137105
     16 H                    -0.526482
     17 H                     0.133501
     18 H                     0.096825
  ----------------------------------------
  Sum of atomic charges =    -2.000000

 -----------------------------------------------------------------
                    Cartesian Multipole Moments
 -----------------------------------------------------------------
    Charge (ESU x 10^10)
                -9.6064
    Dipole Moment (Debye)
         X       4.7057      Y      -3.0662      Z      -2.9657
       Tot       6.3514
    Quadrupole Moments (Debye-Ang)
        XX    -164.3374     XY       3.2427     YY    -114.6386
        XZ      -4.5356     YZ       1.5705     ZZ     -91.0894
    Octopole Moments (Debye-Ang^2)
       XXX     -74.1851    XXY     -21.9384    XYY      20.9499
       YYY     -29.9658    XXZ     -93.3169    XYZ      -8.2408
       YYZ       0.6076    XZZ     -47.0476    YZZ      -8.9683
       ZZZ     -47.0073
    Hexadecapole Moments (Debye-Ang^3)
      XXXX   -3699.0840   XXXY     -34.9940   XXYY    -699.1188
      XYYY      22.4973   YYYY    -926.1499   XXXZ    -282.4468
      XXYZ     -22.8245   XYYZ     -12.7194   YYYZ      24.2383
      XXZZ    -644.7128   XYZZ      -2.9397   YYZZ    -217.2868
      XZZZ    -179.8473   YZZZ       1.5747   ZZZZ    -474.0528
 -----------------------------------------------------------------
 Calculating analytic gradient of the SCF energy
 Gradient of SCF Energy
            1           2           3           4           5           6
    1   0.0000519   0.0001053  -0.0000270   0.0000429  -0.0001567  -0.0000095
    2  -0.0001042   0.0000800  -0.0000265  -0.0002098   0.0001799  -0.0000844
    3  -0.0000596   0.0001333  -0.0000413  -0.0000313   0.0000277   0.0000162
            7           8           9          10          11          12
    1  -0.0000032  -0.0001343  -0.0000072   0.0001383  -0.0000684  -0.0000599
    2   0.0002380  -0.0000619  -0.0000569  -0.0000021  -0.0000324   0.0000132
    3  -0.0000593   0.0000267  -0.0000000  -0.0001852   0.0001050   0.0000383
           13          14          15          16          17          18
    1  -0.0000075   0.0000311  -0.0000597   0.0000685   0.0000792   0.0000162
    2   0.0000021  -0.0000206   0.0000544   0.0000430   0.0000140  -0.0000259
    3   0.0000051   0.0000169  -0.0000013   0.0000417  -0.0000370   0.0000043
 Max gradient component =       2.380E-04
 RMS gradient           =       8.100E-05
 Gradient time:  CPU 123.21 s  wall 123.24 s
 Geometry Optimization Parameters
   NAtoms,    NIC,     NZ,  NCons,   NDum,   NFix, NCnnct, MaxDiis
       18     127       0       0       0       0       0       0

 Cartesian Hessian Update
 Hessian Updated using BFGS Update


** GEOMETRY OPTIMIZATION IN DELOCALIZED INTERNAL COORDINATES **
   Searching for a Minimum

   Optimization Cycle:   9

                       Coordinates (Angstroms)
     ATOM                X               Y               Z
      1  O        -0.7975133041   -1.3678092601   -0.2512511096
      2  C        -1.9958272552   -0.7780272684    0.1955376328
      3  O        -2.9000322214   -1.5242541447    0.5539124096
      4  C        -1.9278562799    0.6927925224    0.1083738536
      5  O        -2.8945744494    1.4745341635    0.4201274895
      6  C        -0.6338510213    1.0042591432   -0.4153053624
      7  O        -0.1013232234    2.1077132572   -0.7438175554
      8  C         0.1042362297   -0.3147835882   -0.6414780768
      9  C         1.4281891285   -0.4970523614    0.1138078816
     10  C         2.3370397844    0.7338143885    0.1155490469
     11  O         3.6377522865    0.3951707438    0.6748810822
     12  O         2.1568286484   -1.5988393409   -0.4731900587
     13  H         1.1734570931   -0.7554907675    1.1516863001
     14  H         1.8743843056    1.5597272623    0.6553345172
     15  H         2.5357442752    1.0632847672   -0.9044102402
     16  H         3.5568990189    0.3632569953    1.6401065030
     17  H         3.0611519804   -1.4879147592   -0.1498328057
     18  H         0.3283862052   -0.4383636519   -1.7117072454
   Point Group: c1    Number of degrees of freedom:    48


   Energy is   -683.747756458

 Hessian Updated using BFGS Update

 48 Hessian modes will be used to form the next step
  Hessian Eigenvalues:
     0.002324    0.004968    0.009998    0.011313    0.013998    0.017570
     0.019018    0.023449    0.043089    0.045046    0.046398    0.053721
     0.056023    0.060168    0.064012    0.076444    0.087635    0.114170
     0.138384    0.159934    0.163188    0.166771    0.176307    0.205660
     0.221861    0.224439    0.240842    0.249131    0.262214    0.268808
     0.295449    0.299675    0.326299    0.334855    0.338271    0.342182
     0.343499    0.346767    0.359196    0.396928    0.422375    0.450828
     0.477464    0.541000    0.541379    0.550639    0.600903    1.010802

 Minimum Search - Taking Simple RFO Step
 Searching for Lamda that Minimizes Along All modes
 Value Taken    Lamda =  -0.00000148
 Step Taken.  Stepsize is  0.007997

                             Maximum     Tolerance    Cnvgd?
         Gradient           0.000282      0.000300     YES
         Displacement       0.003067      0.001200      NO
         Energy change     -0.000002      0.000001      NO


 New Cartesian Coordinates Obtained by Inverse Iteration

 Displacement from previous Coordinates is:  0.008760
 ----------------------------------------------------------------
             Standard Nuclear Orientation (Angstroms)
    I     Atom           X                Y                Z
 ----------------------------------------------------------------
    1      O      -0.7975316408    -1.3678711326    -0.2513113997
    2      C      -1.9957935153    -0.7778437559     0.1954762171
    3      O      -2.8997389358    -1.5237821206     0.5550579222
    4      C      -1.9272321808     0.6929793106     0.1084365132
    5      O      -2.8935127908     1.4747280621     0.4209691571
    6      C      -0.6334539833     1.0039240308    -0.4157900324
    7      O      -0.1002273392     2.1069317709    -0.7441926905
    8      C       0.1043961469    -0.3150816878    -0.6419448111
    9      C       1.4282727543    -0.4969778465     0.1134313599
   10      C       2.3363222757     0.7343615157     0.1157654544
   11      O       3.6372564159     0.3963496439     0.6748399858
   12      O       2.1574904086    -1.5982206128    -0.4738940991
   13      H       1.1735290697    -0.7559726707     1.1511743392
   14      H       1.8730014277     1.5600620298     0.6553304043
   15      H       2.5353997359     1.0638319747    -0.9041163998
   16      H       3.5553487688     0.3614513380     1.6398494760
   17      H       3.0611440006    -1.4880093464    -0.1485872208
   18      H       0.3284205835    -0.4388424020    -1.7121699135
 ----------------------------------------------------------------
 Molecular Point Group                 C1    NOp =  1
 Largest Abelian Subgroup              C1    NOp =  1
 Nuclear Repulsion Energy =   716.2104125213 hartrees
 There are       46 alpha and       46 beta electrons
 Applying Cartesian multipole field
    Component          Value
    ---------          -----
     (2,0,0)        1.00000E-11
     (0,2,0)        2.00000E-11
     (0,0,2)       -3.00000E-11
 Nucleus-field energy     =     0.0000000213 hartrees
 Requested basis set is 6-311++G(d,p)
 There are 102 shells and 306 basis functions
 A cutoff of  1.0D-11 yielded   4486 shell pairs
 There are     40655 function pairs (     43704 Cartesian)
 Smallest overlap matrix eigenvalue = 5.29E-06
 Guess MOs from SCF MO coefficient file
 Reading MOs from coefficient file
 Reading MOs from coefficient file
 A restricted hybrid HF-DFT SCF calculation will be
 performed using Pulay DIIS extrapolation
 Exchange:     0.2000 Hartree-Fock + 0.0800 Slater + 0.7200 B88
 Correlation:  0.1900 VWN1RPA + 0.8100 LYP
 Using SG-1 standard quadrature grid
 SCF converges when DIIS error is below 1.0E-08
 Geometry optimization detected.  Setting ReadMinima to 0
 Setting SaveMinima to 0
 ---------------------------------------
  Cycle       Energy         DIIS Error
 ---------------------------------------
    1    -683.7479884403      2.71E-05
    2    -683.7477570265      4.93E-06
    3    -683.7477321190      3.24E-05
    4    -683.7477574391      2.92E-06
    5    -683.7477575714      1.47E-06
    6    -683.7477575256      2.92E-07
    7    -683.7477575662      2.08E-07
    8    -683.7477575958      6.55E-08
    9    -683.7477575934      2.97E-08
   10    -683.7477575961      6.77E-09 Convergence criterion met
 ---------------------------------------
 SCF time:  CPU 253.74 s  wall 253.94 s
 SCF   energy in the final basis set = -683.7477575961
 Total energy in the final basis set = -683.7477575961

 --------------------------------------------------------------

                    Orbital Energies (a.u.)
 --------------------------------------------------------------

 Alpha MOs
 -- Occupied --
-18.916 -18.894 -18.879 -18.820 -18.795 -18.767  -9.998  -9.990
 -9.990  -9.969  -9.937  -9.918  -0.817  -0.809  -0.785  -0.731
 -0.709  -0.669  -0.529  -0.458  -0.440  -0.369  -0.299  -0.285
 -0.270  -0.259  -0.235  -0.221  -0.186  -0.176  -0.159  -0.140
 -0.134  -0.125  -0.118  -0.104  -0.094  -0.087  -0.078  -0.050
 -0.021  -0.018  -0.004   0.025   0.075   0.137
 -- Virtual --
  0.154   0.190   0.198   0.210   0.221   0.238   0.253   0.265
  0.270   0.276   0.281   0.287   0.293   0.305   0.307   0.313
  0.320   0.326   0.329   0.335   0.347   0.349   0.352   0.355
  0.360   0.372   0.381   0.383   0.392   0.395   0.399   0.412
  0.417   0.422   0.436   0.441   0.448   0.458   0.469   0.481
  0.490   0.492   0.497   0.509   0.511   0.524   0.526   0.528
  0.534   0.541   0.543   0.549   0.552   0.562   0.567   0.569
  0.574   0.585   0.588   0.599   0.603   0.603   0.613   0.621
  0.639   0.648   0.654   0.671   0.679   0.691   0.704   0.728
  0.732   0.763   0.772   0.780   0.806   0.812   0.828   0.832
  0.867   0.868   0.895   0.903   0.933   0.944   0.952   0.975
  0.979   0.985   1.008   1.022   1.029   1.049   1.070   1.112
  1.133   1.152   1.174   1.205   1.230   1.239   1.256   1.289
  1.303   1.319   1.332   1.380   1.388   1.389   1.404   1.415
  1.431   1.438   1.454   1.465   1.473   1.498   1.505   1.519
  1.529   1.535   1.540   1.555   1.573   1.600   1.611   1.631
  1.644   1.675   1.708   1.729   1.744   1.765   1.774   1.808
  1.839   1.846   1.869   1.888   1.893   1.920   1.926   1.940
  1.987   1.990   2.011   2.024   2.059   2.078   2.096   2.101
  2.127   2.157   2.169   2.198   2.214   2.222   2.249   2.274
  2.309   2.329   2.341   2.364   2.416   2.439   2.441   2.473
  2.498   2.546   2.576   2.722   2.743   2.782   2.804   2.840
  2.881   2.896   2.940   2.962   3.016   3.032   3.042   3.080
  3.085   3.131   3.136   3.160   3.180   3.195   3.214   3.228
  3.239   3.269   3.291   3.300   3.315   3.342   3.360   3.384
  3.413   3.422   3.442   3.470   3.481   3.509   3.539   3.571
  3.596   3.638   3.685   3.699   3.739   3.763   3.876   3.887
  3.947   4.009   4.074   4.097   4.112   4.130   4.220   4.296
  4.349   4.384   4.416   4.520   4.547   4.637   5.287   5.324
  5.343   5.355   5.381   5.433   5.449   5.504   5.560   5.578
  5.638   5.661   5.830   5.839   5.894   5.983   6.131   6.173
 23.999  24.025  24.060  24.088  24.156  24.306  50.125  50.168
 50.200  50.257  50.339  50.395
 --------------------------------------------------------------

          Ground-State Mulliken Net Atomic Charges

     Atom                 Charge (a.u.)
  ----------------------------------------
      1 O                    -0.163510
      2 C                    -0.008456
      3 O                    -0.460217
      4 C                     0.178106
      5 O                    -0.577310
      6 C                    -0.391464
      7 O                    -0.483631
      8 C                     0.534613
      9 C                    -0.479675
     10 C                     0.452799
     11 O                    -0.328488
     12 O                    -0.288180
     13 H                     0.039138
     14 H                     0.135886
     15 H                     0.136964
     16 H                    -0.526572
     17 H                     0.132967
     18 H                     0.097029
  ----------------------------------------
  Sum of atomic charges =    -2.000000

 -----------------------------------------------------------------
                    Cartesian Multipole Moments
 -----------------------------------------------------------------
    Charge (ESU x 10^10)
                -9.6064
    Dipole Moment (Debye)
         X       4.6997      Y      -3.0642      Z      -2.9653
       Tot       6.3458
    Quadrupole Moments (Debye-Ang)
        XX    -164.3062     XY       3.2500     YY    -114.6240
        XZ      -4.5004     YZ       1.5754     ZZ     -91.0929
    Octopole Moments (Debye-Ang^2)
       XXX     -74.2369    XXY     -21.8565    XYY      20.9191
       YYY     -29.9265    XXZ     -93.2631    XYZ      -8.2124
       YYZ       0.6098    XZZ     -47.0213    YZZ      -8.9264
       ZZZ     -46.9816
    Hexadecapole Moments (Debye-Ang^3)
      XXXX   -3697.0304   XXXY     -34.5730   XXYY    -698.8588
      XYYY      22.6273   YYYY    -925.8372   XXXZ    -281.6831
      XXYZ     -22.6808   XYYZ     -12.5485   YYYZ      24.3114
      XXZZ    -644.4622   XYZZ      -2.7814   YYZZ    -217.2638
      XZZZ    -179.5008   YZZZ       1.7457   ZZZZ    -474.0744
 -----------------------------------------------------------------
 Calculating analytic gradient of the SCF energy
 Gradient of SCF Energy
            1           2           3           4           5           6
    1   0.0000594  -0.0000352  -0.0000132   0.0000648  -0.0000497  -0.0000442
    2  -0.0000419   0.0000619  -0.0000245  -0.0000695   0.0000401  -0.0000181
    3  -0.0000153   0.0000140   0.0000261  -0.0000083   0.0000095   0.0000104
            7           8           9          10          11          12
    1  -0.0000042  -0.0000354   0.0000316   0.0000481  -0.0000278  -0.0000142
    2   0.0000328  -0.0000100  -0.0000092  -0.0000115  -0.0000120   0.0000055
    3  -0.0000102  -0.0000109   0.0000009  -0.0000272   0.0000027   0.0000119
           13          14          15          16          17          18
    1   0.0000023  -0.0000026  -0.0000078   0.0000153   0.0000059   0.0000069
    2   0.0000017  -0.0000010   0.0000253   0.0000326   0.0000145  -0.0000167
    3   0.0000032  -0.0000022   0.0000023  -0.0000066  -0.0000007   0.0000004
 Max gradient component =       6.946E-05
 RMS gradient           =       2.680E-05
 Gradient time:  CPU 125.39 s  wall 125.44 s
 Geometry Optimization Parameters
   NAtoms,    NIC,     NZ,  NCons,   NDum,   NFix, NCnnct, MaxDiis
       18     127       0       0       0       0       0       0

 Cartesian Hessian Update
 Hessian Updated using BFGS Update


** GEOMETRY OPTIMIZATION IN DELOCALIZED INTERNAL COORDINATES **
   Searching for a Minimum

   Optimization Cycle:  10

                       Coordinates (Angstroms)
     ATOM                X               Y               Z
      1  O        -0.7975316408   -1.3678711326   -0.2513113997
      2  C        -1.9957935153   -0.7778437559    0.1954762171
      3  O        -2.8997389358   -1.5237821206    0.5550579222
      4  C        -1.9272321808    0.6929793106    0.1084365132
      5  O        -2.8935127908    1.4747280621    0.4209691571
      6  C        -0.6334539833    1.0039240308   -0.4157900324
      7  O        -0.1002273392    2.1069317709   -0.7441926905
      8  C         0.1043961469   -0.3150816878   -0.6419448111
      9  C         1.4282727543   -0.4969778465    0.1134313599
     10  C         2.3363222757    0.7343615157    0.1157654544
     11  O         3.6372564159    0.3963496439    0.6748399858
     12  O         2.1574904086   -1.5982206128   -0.4738940991
     13  H         1.1735290697   -0.7559726707    1.1511743392
     14  H         1.8730014277    1.5600620298    0.6553304043
     15  H         2.5353997359    1.0638319747   -0.9041163998
     16  H         3.5553487688    0.3614513380    1.6398494760
     17  H         3.0611440006   -1.4880093464   -0.1485872208
     18  H         0.3284205835   -0.4388424020   -1.7121699135
   Point Group: c1    Number of degrees of freedom:    48


   Energy is   -683.747757596

 Hessian Updated using BFGS Update

 48 Hessian modes will be used to form the next step
  Hessian Eigenvalues:
     0.002234    0.004798    0.009349    0.011258    0.014228    0.017530
     0.019164    0.023489    0.043144    0.045561    0.047175    0.053326
     0.056206    0.060140    0.063141    0.076354    0.087102    0.113934
     0.139622    0.159330    0.164167    0.167488    0.176199    0.205133
     0.220100    0.225524    0.241220    0.249621    0.262145    0.269233
     0.295336    0.298512    0.321714    0.334068    0.338581    0.339895
     0.342700    0.346770    0.352390    0.394164    0.420013    0.451834
     0.470936    0.539001    0.541469    0.550965    0.591802    1.010223

 Minimum Search - Taking Simple RFO Step
 Searching for Lamda that Minimizes Along All modes
 Value Taken    Lamda =   0.00000000
 Step Taken.  Stepsize is  0.004763

                             Maximum     Tolerance    Cnvgd?
         Gradient           0.000066      0.000300     YES
         Displacement       0.002596      0.001200      NO
         Energy change     -0.000001      0.000001      NO


 New Cartesian Coordinates Obtained by Inverse Iteration

 Displacement from previous Coordinates is:  0.004711
 ----------------------------------------------------------------
             Standard Nuclear Orientation (Angstroms)
    I     Atom           X                Y                Z
 ----------------------------------------------------------------
    1      O      -0.7974391680    -1.3678718912    -0.2512868650
    2      C      -1.9955886084    -0.7778188351     0.1956515977
    3      O      -2.8995163444    -1.5237186308     0.5552968055
    4      C      -1.9269656191     0.6930592115     0.1086749199
    5      O      -2.8931414645     1.4747189710     0.4214655540
    6      C      -0.6332753657     1.0038982211    -0.4157976153
    7      O      -0.0999727819     2.1067855184    -0.7443962780
    8      C       0.1044745000    -0.3150961404    -0.6420238985
    9      C       1.4283451964    -0.4968968261     0.1132517467
   10      C       2.3361260215     0.7345757580     0.1156358226
   11      O       3.6369088018     0.3969449271     0.6753478045
   12      O       2.1577300309    -1.5979882453    -0.4742435292
   13      H       1.1736758198    -0.7560007669     1.1509846977
   14      H       1.8724327380     1.5604616376     0.6545924581
   15      H       2.5356782208     1.0634935102    -0.9043374395
   16      H       3.5540384727     0.3604726865     1.6402195877
   17      H       3.0612432011    -1.4881811672    -0.1484358470
   18      H       0.3283375506    -0.4388198372    -1.7122752596
 ----------------------------------------------------------------
 Molecular Point Group                 C1    NOp =  1
 Largest Abelian Subgroup              C1    NOp =  1
 Nuclear Repulsion Energy =   716.2279613896 hartrees
 There are       46 alpha and       46 beta electrons
 Applying Cartesian multipole field
    Component          Value
    ---------          -----
     (2,0,0)        1.00000E-11
     (0,2,0)        2.00000E-11
     (0,0,2)       -3.00000E-11
 Nucleus-field energy     =     0.0000000213 hartrees
 Requested basis set is 6-311++G(d,p)
 There are 102 shells and 306 basis functions
 A cutoff of  1.0D-11 yielded   4486 shell pairs
 There are     40655 function pairs (     43704 Cartesian)
 Smallest overlap matrix eigenvalue = 5.29E-06
 Guess MOs from SCF MO coefficient file
 Reading MOs from coefficient file
 Reading MOs from coefficient file
 A restricted hybrid HF-DFT SCF calculation will be
 performed using Pulay DIIS extrapolation
 Exchange:     0.2000 Hartree-Fock + 0.0800 Slater + 0.7200 B88
 Correlation:  0.1900 VWN1RPA + 0.8100 LYP
 Using SG-1 standard quadrature grid
 SCF converges when DIIS error is below 1.0E-08
 Geometry optimization detected.  Setting ReadMinima to 0
 Setting SaveMinima to 0
 ---------------------------------------
  Cycle       Energy         DIIS Error
 ---------------------------------------
    1    -683.7478525806      1.06E-05
    2    -683.7477576092      1.95E-06
    3    -683.7477575369      2.15E-06
    4    -683.7477576073      1.78E-06
    5    -683.7477573508      2.74E-06
    6    -683.7477575761      3.10E-07
    7    -683.7477575460      8.59E-08
    8    -683.7477575420      2.78E-08
    9    -683.7477575440      1.27E-08
   10    -683.7477575436      3.71E-09 Convergence criterion met
 ---------------------------------------
 SCF time:  CPU 252.11 s  wall 252.39 s
 SCF   energy in the final basis set = -683.7477575436
 Total energy in the final basis set = -683.7477575436

 --------------------------------------------------------------

                    Orbital Energies (a.u.)
 --------------------------------------------------------------

 Alpha MOs
 -- Occupied --
-18.916 -18.894 -18.879 -18.820 -18.795 -18.767  -9.998  -9.990
 -9.990  -9.969  -9.937  -9.918  -0.817  -0.809  -0.785  -0.731
 -0.709  -0.669  -0.529  -0.458  -0.440  -0.369  -0.299  -0.285
 -0.270  -0.258  -0.235  -0.221  -0.186  -0.176  -0.159  -0.140
 -0.134  -0.125  -0.118  -0.104  -0.094  -0.087  -0.078  -0.050
 -0.021  -0.018  -0.004   0.025   0.075   0.137
 -- Virtual --
  0.154   0.190   0.198   0.210   0.221   0.238   0.253   0.265
  0.270   0.276   0.281   0.287   0.293   0.305   0.307   0.313
  0.320   0.326   0.329   0.335   0.347   0.349   0.352   0.355
  0.360   0.373   0.381   0.383   0.392   0.395   0.399   0.412
  0.417   0.422   0.436   0.441   0.448   0.458   0.469   0.481
  0.490   0.492   0.497   0.509   0.511   0.524   0.526   0.528
  0.534   0.541   0.543   0.549   0.552   0.562   0.567   0.569
  0.574   0.585   0.588   0.599   0.603   0.603   0.613   0.621
  0.639   0.648   0.654   0.671   0.679   0.691   0.704   0.728
  0.732   0.763   0.772   0.780   0.806   0.812   0.828   0.832
  0.867   0.868   0.895   0.903   0.933   0.944   0.952   0.975
  0.979   0.985   1.008   1.022   1.029   1.049   1.070   1.112
  1.133   1.152   1.174   1.205   1.230   1.239   1.256   1.289
  1.303   1.319   1.332   1.380   1.388   1.389   1.404   1.415
  1.431   1.438   1.454   1.466   1.473   1.498   1.505   1.519
  1.529   1.535   1.540   1.555   1.573   1.600   1.611   1.631
  1.644   1.675   1.708   1.729   1.744   1.765   1.774   1.808
  1.839   1.846   1.869   1.888   1.893   1.920   1.926   1.940
  1.987   1.990   2.011   2.024   2.059   2.078   2.096   2.101
  2.127   2.157   2.169   2.198   2.214   2.222   2.249   2.274
  2.309   2.329   2.341   2.364   2.416   2.439   2.441   2.473
  2.498   2.546   2.576   2.722   2.743   2.782   2.804   2.840
  2.881   2.896   2.940   2.962   3.016   3.032   3.042   3.080
  3.085   3.131   3.136   3.160   3.180   3.195   3.214   3.228
  3.239   3.269   3.291   3.300   3.315   3.342   3.360   3.384
  3.413   3.422   3.442   3.470   3.481   3.509   3.539   3.571
  3.596   3.638   3.685   3.699   3.739   3.763   3.876   3.887
  3.947   4.009   4.074   4.098   4.112   4.130   4.220   4.296
  4.349   4.384   4.416   4.520   4.547   4.637   5.287   5.324
  5.343   5.355   5.381   5.433   5.449   5.504   5.560   5.578
  5.638   5.661   5.830   5.839   5.894   5.983   6.131   6.173
 23.999  24.025  24.060  24.088  24.156  24.306  50.125  50.168
 50.200  50.257  50.339  50.395
 --------------------------------------------------------------

          Ground-State Mulliken Net Atomic Charges

     Atom                 Charge (a.u.)
  ----------------------------------------
      1 O                    -0.163464
      2 C                    -0.008358
      3 O                    -0.460233
      4 C                     0.177892
      5 O                    -0.577303
      6 C                    -0.391347
      7 O                    -0.483631
      8 C                     0.535161
      9 C                    -0.480642
     10 C                     0.453083
     11 O                    -0.328345
     12 O                    -0.288091
     13 H                     0.038821
     14 H                     0.136340
     15 H                     0.136870
     16 H                    -0.526431
     17 H                     0.132648
     18 H                     0.097030
  ----------------------------------------
  Sum of atomic charges =    -2.000000

 -----------------------------------------------------------------
                    Cartesian Multipole Moments
 -----------------------------------------------------------------
    Charge (ESU x 10^10)
                -9.6064
    Dipole Moment (Debye)
         X       4.6999      Y      -3.0636      Z      -2.9657
       Tot       6.3459
    Quadrupole Moments (Debye-Ang)
        XX    -164.2789     XY       3.2537     YY    -114.6198
        XZ      -4.4875     YZ       1.5774     ZZ     -91.0973
    Octopole Moments (Debye-Ang^2)
       XXX     -74.1568    XXY     -21.8140    XYY      20.9152
       YYY     -29.9094    XXZ     -93.2334    XYZ      -8.1948
       YYZ       0.6121    XZZ     -47.0050    YZZ      -8.9100
       ZZZ     -46.9873
    Hexadecapole Moments (Debye-Ang^3)
      XXXX   -3695.4491   XXXY     -34.3393   XXYY    -698.7002
      XYYY      22.7152   YYYY    -925.7589   XXXZ    -281.2535
      XXYZ     -22.6172   XYYZ     -12.4695   YYYZ      24.3546
      XXZZ    -644.2802   XYZZ      -2.6913   YYZZ    -217.2736
      XZZZ    -179.3332   YZZZ       1.8209   ZZZZ    -474.1886
 -----------------------------------------------------------------
 Calculating analytic gradient of the SCF energy
 Gradient of SCF Energy
            1           2           3           4           5           6
    1   0.0000427  -0.0000500   0.0000094   0.0000290  -0.0000018  -0.0000247
    2  -0.0000327   0.0000314  -0.0000117  -0.0000009  -0.0000137   0.0000017
    3  -0.0000063   0.0000182   0.0000169  -0.0000038  -0.0000008   0.0000076
            7           8           9          10          11          12
    1  -0.0000069  -0.0000097   0.0000143   0.0000070  -0.0000120   0.0000026
    2  -0.0000193   0.0000064   0.0000020   0.0000038  -0.0000069   0.0000073
    3  -0.0000006  -0.0000093   0.0000028  -0.0000081  -0.0000059   0.0000007
           13          14          15          16          17          18
    1   0.0000035  -0.0000085  -0.0000062   0.0000065   0.0000046   0.0000002
    2   0.0000084   0.0000045   0.0000077   0.0000214   0.0000012  -0.0000105
    3   0.0000031  -0.0000064  -0.0000059  -0.0000101   0.0000031   0.0000047
 Max gradient component =       4.997E-05
 RMS gradient           =       1.452E-05
 Gradient time:  CPU 124.81 s  wall 124.86 s
 Geometry Optimization Parameters
   NAtoms,    NIC,     NZ,  NCons,   NDum,   NFix, NCnnct, MaxDiis
       18     127       0       0       0       0       0       0

 Cartesian Hessian Update
 Hessian Updated using BFGS Update


** GEOMETRY OPTIMIZATION IN DELOCALIZED INTERNAL COORDINATES **
   Searching for a Minimum

   Optimization Cycle:  11

                       Coordinates (Angstroms)
     ATOM                X               Y               Z
      1  O        -0.7974391680   -1.3678718912   -0.2512868650
      2  C        -1.9955886084   -0.7778188351    0.1956515977
      3  O        -2.8995163444   -1.5237186308    0.5552968055
      4  C        -1.9269656191    0.6930592115    0.1086749199
      5  O        -2.8931414645    1.4747189710    0.4214655540
      6  C        -0.6332753657    1.0038982211   -0.4157976153
      7  O        -0.0999727819    2.1067855184   -0.7443962780
      8  C         0.1044745000   -0.3150961404   -0.6420238985
      9  C         1.4283451964   -0.4968968261    0.1132517467
     10  C         2.3361260215    0.7345757580    0.1156358226
     11  O         3.6369088018    0.3969449271    0.6753478045
     12  O         2.1577300309   -1.5979882453   -0.4742435292
     13  H         1.1736758198   -0.7560007669    1.1509846977
     14  H         1.8724327380    1.5604616376    0.6545924581
     15  H         2.5356782208    1.0634935102   -0.9043374395
     16  H         3.5540384727    0.3604726865    1.6402195877
     17  H         3.0612432011   -1.4881811672   -0.1484358470
     18  H         0.3283375506   -0.4388198372   -1.7122752596
   Point Group: c1    Number of degrees of freedom:    48


   Energy is   -683.747757544

 Hessian Updated using BFGS Update

 48 Hessian modes will be used to form the next step
  Hessian Eigenvalues:
     0.002094    0.004288    0.008445    0.011201    0.014357    0.017425
     0.018988    0.023373    0.043094    0.045465    0.047370    0.053192
     0.056188    0.060309    0.062785    0.076341    0.086277    0.114550
     0.138959    0.159898    0.165322    0.167547    0.175193    0.204541
     0.224371    0.226850    0.240251    0.249590    0.261534    0.269774
     0.294571    0.302130    0.319127    0.334343    0.338474    0.340255
     0.342977    0.346803    0.352831    0.398921    0.426122    0.444842
     0.456328    0.540176    0.542857    0.550800    0.620033    1.011462

 Minimum Search - Taking Simple RFO Step
 Searching for Lamda that Minimizes Along All modes
 Value Taken    Lamda =   0.00000000
 Step Taken.  Stepsize is  0.002330

                             Maximum     Tolerance    Cnvgd?
         Gradient           0.000024      0.000300     YES
         Displacement       0.001539      0.001200      NO
         Energy change      0.000000      0.000001     YES

 Final energy is   -683.74775754356460     


 ******************************
 **  OPTIMIZATION CONVERGED  **
 ******************************

                       Coordinates (Angstroms)
     ATOM                X               Y               Z
      1  O        -0.7974391680   -1.3678718912   -0.2512868650
      2  C        -1.9955886084   -0.7778188351    0.1956515977
      3  O        -2.8995163444   -1.5237186308    0.5552968055
      4  C        -1.9269656191    0.6930592115    0.1086749199
      5  O        -2.8931414645    1.4747189710    0.4214655540
      6  C        -0.6332753657    1.0038982211   -0.4157976153
      7  O        -0.0999727819    2.1067855184   -0.7443962780
      8  C         0.1044745000   -0.3150961404   -0.6420238985
      9  C         1.4283451964   -0.4968968261    0.1132517467
     10  C         2.3361260215    0.7345757580    0.1156358226
     11  O         3.6369088018    0.3969449271    0.6753478045
     12  O         2.1577300309   -1.5979882453   -0.4742435292
     13  H         1.1736758198   -0.7560007669    1.1509846977
     14  H         1.8724327380    1.5604616376    0.6545924581
     15  H         2.5356782208    1.0634935102   -0.9043374395
     16  H         3.5540384727    0.3604726865    1.6402195877
     17  H         3.0612432011   -1.4881811672   -0.1484358470
     18  H         0.3283375506   -0.4388198372   -1.7122752596

Z-matrix Print:
$molecule
-2 1
O 
C  1 1.408360
O  2 1.225886 1 117.741784
C  1 1.440299 2 108.215179 3 178.980093 0
H  4 1.100391 1 108.003049 2 -118.584348 0
C  2 1.475045 1 111.068875 3 -178.716741 0
O  6 1.281533 2 123.969537 1 178.237957 0
C  6 1.430149 2 106.286535 1 0.125242 0
O  8 1.268365 6 131.632118 2 175.911152 0
C  4 1.534968 1 108.664227 2 125.859409 0
H  10 1.099491 4 107.010629 1 -42.591342 0
O  10 1.445529 4 108.991410 1 74.812347 0
H  12 0.966718 10 104.364722 4 163.377849 0
C  10 1.529901 4 114.657172 1 -163.599388 0
H  14 1.089758 10 110.997419 4 64.678818 0
H  14 1.090116 10 110.489214 4 -55.330503 0
O  14 1.455784 10 110.126743 4 -171.405193 0
H  17 0.969111 14 108.367709 10 -77.826299 0
$end


 --------------------------------------------------------------

                    Orbital Energies (a.u.)
 --------------------------------------------------------------

 Alpha MOs
 -- Occupied --
-18.916 -18.894 -18.879 -18.820 -18.795 -18.767  -9.998  -9.990
 -9.990  -9.969  -9.937  -9.918  -0.817  -0.809  -0.785  -0.731
 -0.709  -0.669  -0.529  -0.458  -0.440  -0.369  -0.299  -0.285
 -0.270  -0.258  -0.235  -0.221  -0.186  -0.176  -0.159  -0.140
 -0.134  -0.125  -0.118  -0.104  -0.094  -0.087  -0.078  -0.050
 -0.021  -0.018  -0.004   0.025   0.075   0.137
 -- Virtual --
  0.154   0.190   0.198   0.210   0.221   0.238   0.253   0.265
  0.270   0.276   0.281   0.287   0.293   0.305   0.307   0.313
  0.320   0.326   0.329   0.335   0.347   0.349   0.352   0.355
  0.360   0.373   0.381   0.383   0.392   0.395   0.399   0.412
  0.417   0.422   0.436   0.441   0.448   0.458   0.469   0.481
  0.490   0.492   0.497   0.509   0.511   0.524   0.526   0.528
  0.534   0.541   0.543   0.549   0.552   0.562   0.567   0.569
  0.574   0.585   0.588   0.599   0.603   0.603   0.613   0.621
  0.639   0.648   0.654   0.671   0.679   0.691   0.704   0.728
  0.732   0.763   0.772   0.780   0.806   0.812   0.828   0.832
  0.867   0.868   0.895   0.903   0.933   0.944   0.952   0.975
  0.979   0.985   1.008   1.022   1.029   1.049   1.070   1.112
  1.133   1.152   1.174   1.205   1.230   1.239   1.256   1.289
  1.303   1.319   1.332   1.380   1.388   1.389   1.404   1.415
  1.431   1.438   1.454   1.466   1.473   1.498   1.505   1.519
  1.529   1.535   1.540   1.555   1.573   1.600   1.611   1.631
  1.644   1.675   1.708   1.729   1.744   1.765   1.774   1.808
  1.839   1.846   1.869   1.888   1.893   1.920   1.926   1.940
  1.987   1.990   2.011   2.024   2.059   2.078   2.096   2.101
  2.127   2.157   2.169   2.198   2.214   2.222   2.249   2.274
  2.309   2.329   2.341   2.364   2.416   2.439   2.441   2.473
  2.498   2.546   2.576   2.722   2.743   2.782   2.804   2.840
  2.881   2.896   2.940   2.962   3.016   3.032   3.042   3.080
  3.085   3.131   3.136   3.160   3.180   3.195   3.214   3.228
  3.239   3.269   3.291   3.300   3.315   3.342   3.360   3.384
  3.413   3.422   3.442   3.470   3.481   3.509   3.539   3.571
  3.596   3.638   3.685   3.699   3.739   3.763   3.876   3.887
  3.947   4.009   4.074   4.098   4.112   4.130   4.220   4.296
  4.349   4.384   4.416   4.520   4.547   4.637   5.287   5.324
  5.343   5.355   5.381   5.433   5.449   5.504   5.560   5.578
  5.638   5.661   5.830   5.839   5.894   5.983   6.131   6.173
 23.999  24.025  24.060  24.088  24.156  24.306  50.125  50.168
 50.200  50.257  50.339  50.395
 --------------------------------------------------------------

          Ground-State Mulliken Net Atomic Charges

     Atom                 Charge (a.u.)
  ----------------------------------------
      1 O                    -0.163464
      2 C                    -0.008358
      3 O                    -0.460233
      4 C                     0.177892
      5 O                    -0.577303
      6 C                    -0.391347
      7 O                    -0.483631
      8 C                     0.535161
      9 C                    -0.480642
     10 C                     0.453083
     11 O                    -0.328345
     12 O                    -0.288091
     13 H                     0.038821
     14 H                     0.136340
     15 H                     0.136870
     16 H                    -0.526431
     17 H                     0.132648
     18 H                     0.097030
  ----------------------------------------
  Sum of atomic charges =    -2.000000

 -----------------------------------------------------------------
                    Cartesian Multipole Moments
 -----------------------------------------------------------------
    Charge (ESU x 10^10)
                -9.6064
    Dipole Moment (Debye)
         X       4.6999      Y      -3.0636      Z      -2.9657
       Tot       6.3459
    Quadrupole Moments (Debye-Ang)
        XX    -164.2789     XY       3.2537     YY    -114.6198
        XZ      -4.4875     YZ       1.5774     ZZ     -91.0973
    Octopole Moments (Debye-Ang^2)
       XXX     -74.1568    XXY     -21.8140    XYY      20.9152
       YYY     -29.9094    XXZ     -93.2334    XYZ      -8.1948
       YYZ       0.6121    XZZ     -47.0050    YZZ      -8.9100
       ZZZ     -46.9873
    Hexadecapole Moments (Debye-Ang^3)
      XXXX   -3695.4491   XXXY     -34.3393   XXYY    -698.7002
      XYYY      22.7152   YYYY    -925.7589   XXXZ    -281.2535
      XXYZ     -22.6172   XYYZ     -12.4695   YYYZ      24.3546
      XXZZ    -644.2802   XYZZ      -2.6913   YYZZ    -217.2736
      XZZZ    -179.3332   YZZZ       1.8209   ZZZZ    -474.1886
 -----------------------------------------------------------------
Archival summary:
1\1\pikachu\OPT\ProcedureUnspecified\BasisUnspecified\666(2-,1)\cher\MonMay117:59:342017MonMay117:59:342017\0\\#,OPT,ProcedureUnspecified,BasisUnspecified,\\-2,1\O\C,1,1.40836\O,2,1.22589,1,117.742\C,1,1.4403,2,108.215,3,178.98,0\H,4,1.10039,1,108.003,2,-118.584,0\C,2,1.47504,1,111.069,3,-178.717,0\O,6,1.28153,2,123.97,1,178.238,0\C,6,1.43015,2,106.287,1,0.125242,0\O,8,1.26836,6,131.632,2,175.911,0\C,4,1.53497,1,108.664,2,125.859,0\H,10,1.09949,4,107.011,1,-42.5913,0\O,10,1.44553,4,108.991,1,74.8123,0\H,12,0.966718,10,104.365,4,163.378,0\C,10,1.5299,4,114.657,1,-163.599,0\H,14,1.08976,10,110.997,4,64.6788,0\H,14,1.09012,10,110.489,4,-55.3305,0\O,14,1.45578,10,110.127,4,-171.405,0\H,17,0.969111,14,108.368,10,-77.8263,0\\\@

 Total job time:  5944.10s(wall), 5938.19s(cpu) 
 Mon May  1 17:59:34 2017

        *************************************************************
        *                                                           *
        *  Thank you very much for using Q-Chem.  Have a nice day.  *
        *                                                           *
        *************************************************************


 
User input: 2 of 3 
 
pikachu 127.0.1
Q-Chem Developer Version! Running on 127.0.1.*
                  Welcome to Q-Chem
     A Quantum Leap Into The Future Of Chemistry


 Q-Chem 4.4, Q-Chem, Inc., Pleasanton, CA (2016)

 Y. Shao,  Z. Gan,  E. Epifanovsky,  A. T. B. Gilbert,  M. Wormit,  
 J. Kussmann,  A. W. Lange,  A. Behn,  J. Deng,  X. Feng,  D. Ghosh,  
 M. Goldey,  P. R. Horn,  L. D. Jacobson,  I. Kaliman,  F. Rob,  
 R. Z. Khaliullin,  T. Kus,  A. Landau,  J. Liu,  E. I. Proynov,  Y. M. Rhee,  
 R. M. Richard,  M. A. Rohrdanz,  R. P. Steele,  E. J. Sundstrom,  
 H. L. Woodcock III,  P. M. Zimmerman,  D. Zuev,  B. Albrecht,  E. Alguire,  
 B. Austin,  S. A. Baeppler,  G. J. O. Beran,  Y. A. Bernard,  
 E. J. Berquist,  K. Brandhorst,  K. B. Bravaya,  S. T. Brown,  D. Casanova,  
 C.-M. Chang,  Y. Chen,  S. H. Chien,  K. D. Closser,  M. P. Coons,  
 D. L. Crittenden,  S. Dasgupta,  M. Diedenhofen,  R. A. DiStasio Jr.,  
 H. Do,  A. D. Dutoi,  R. G. Edgar,  P.-T. Fang,  S. Fatehi,  Q. Feng,  
 L. Fusti-Molnar,  A. Ghysels,  A. Golubeva-Zadorozhnaya,  J. Gomes,  
 A. Gunina,  M. W. D. Hanson-Heine,  P. H. P. Harbach,  A. W. Hauser,  
 J. E. Herr,  E. G. Hohenstein,  Z. C. Holden,  K. Hui,  T.-C. Jagau,  H. Ji,  
 B. Kaduk,  K. Khistyaev,  Jaehoon Kim,  Jihan Kim,  R. A. King,  
 P. Klunzinger,  K. Koh,  D. Kosenkov,  T. Kowalczyk,  C. M. Krauter,  
 A. Kunitsa,  K. U. Lao,  A. Laurent,  K. V. Lawler,  J. Lee,  D. Lefrancois,  
 S. Lehtola,  S. V. Levchenko,  C. Y. Lin,  Y.-S. Lin,  F. Liu,  E. Livshits,  
 R. C. Lochan,  A. Luenser,  P. Manohar,  S. F. Manzer,  S.-P. Mao,  Y. Mao,  
 N. Mardirossian,  A. V. Marenich,  L. A. Martinez-Martinez,  S. A. Maurer,  
 N. J. Mayhall,  J.-M. Mewes,  A. F. Morrison,  K. Nanda,  T. S. Nguyen-Beck,  
 C. M. Oana,  R. Olivares-Amaya,  D. P. O'Neill,  J. A. Parkhill,  
 T. M. Perrine,  R. Peverati,  P. A. Pieniazek,  F. Plasser,  A. Prociuk,  
 D. R. Rehn,  E. Rosta,  N. J. Russ,  N. Sergueev,  S. M. Sharada,  
 S. Sharma,  D. W. Small,  A. Sodt,  T. Stauch,  T. Stein,  D. Stuck,  
 Y.-C. Su,  A. J. W. Thom,  T. Tsuchimochi,  L. Vogt,  O. Vydrov,  T. Wang,  
 M. A. Watson,  J. Wenzel,  A. White,  C. F. Williams,  V. Vanovschi,  
 K. Yao,  S. Yeganeh,  S. R. Yost,  Z.-Q. You,  I. Y. Zhang,  X. Zhang,  
 Y. Zhao,  B. R. Brooks,  G. K. L. Chan,  D. M. Chipman,  C. J. Cramer,  
 W. A. Goddard III,  M. S. Gordon,  W. J. Hehre,  A. Klamt,  
 H. F. Schaefer III,  M. W. Schmidt,  C. D. Sherrill,  D. G. Truhlar,  
 A. Warshel,  X. Xu,  A. Aspuru-Guzik,  R. Baer,  A. T. Bell,  N. A. Besley,  
 J.-D. Chai,  A. Dreuw,  B. D. Dunietz,  T. R. Furlani,  S. R. Gwaltney,  
 C.-P. Hsu,  Y. Jung,  J. Kong,  D. S. Lambrecht,  W. Liang,  C. Ochsenfeld,  
 V. A. Rassolov,  L. V. Slipchenko,  J. E. Subotnik,  T. Van Voorhis,  
 J. M. Herbert,  A. I. Krylov,  P. M. W. Gill,  M. Head-Gordon

 Contributors to earlier versions of Q-Chem not listed above: 
 R. D. Adamson,  J. Baker,  E. F. C. Byrd,  A. K. Chakraborty,  C.-L. Cheng,  
 H. Dachsel,  R. J. Doerksen,  G. Hawkins,  A. Heyden,  S. Hirata,  
 G. Kedziora,  F. J. Keil,  C. Kelley,  P. P. Korambath,  W. Kurlancheek,  
 A. M. Lee,  M. S. Lee,  D. Liotard,  I. Lotan,  P. E. Maslen,  N. Nair,  
 D. Neuhauser,  R. Olson,  B. Peters,  J. Ritchie,  N. E. Schultz,  
 N. Shenvi,  A. C. Simmonett,  K. S. Thanthiriwatte,  Q. Wu,  W. Zhang

 Please cite Q-Chem as follows:
 Y. Shao et al., Mol. Phys. 113, 184-215 (2015)
 DOI: 10.1080/00268976.2014.952696

 Q-Chem 4.4.2 for Intel X86 EM64T Linux

 Parts of Q-Chem use Armadillo 5.200.1 (Boston Tea Smuggler).
 http://arma.sourceforge.net/

 Q-Chem begins on Mon May  1 17:59:34 2017  


Host: 0

     Scratch files written to /scratch/cher/qchem14775//
The previous job contains 0 fragments, simply inherited here

Checking the input file for inconsistencies... 	...done.

--------------------------------------------------------------
User input:
--------------------------------------------------------------

$molecule
   read
$end

$rem
   BASIS 6-311++G**
   JOB_TYPE FREQUENCY
   METHOD B3LYP
$end

--------------------------------------------------------------
 ----------------------------------------------------------------
             Standard Nuclear Orientation (Angstroms)
    I     Atom           X                Y                Z
 ----------------------------------------------------------------
    1      O      -0.7932790748    -1.3799918288    -0.3028252459
    2      C      -2.0022011015    -0.8212754799     0.1552383470
    3      O      -2.9010484436    -1.5906959231     0.4759596745
    4      C      -1.9493322714     0.6525588966     0.1274282330
    5      O      -2.9271882386     1.4105843885     0.4613755127
    6      C      -0.6542935281     0.9980936638    -0.3713775205
    7      O      -0.1303492176     2.1189283008    -0.6505928382
    8      C       0.1003923290    -0.3027408615    -0.6424459917
    9      C       1.4189789302    -0.5000558484     0.1181607276
   10      C       2.3127615027     0.7401497755     0.1784861731
   11      O       3.6118800331     0.3946734013     0.7372750786
   12      O       2.1662837792    -1.5688787929    -0.5053039670
   13      H       1.1573798602    -0.8030315484     1.1421981648
   14      H       1.8346824322     1.5388255133     0.7451700976
   15      H       2.5182936613     1.1115728754    -0.8255829660
   16      H       3.5202460933     0.3189102589     1.6990642661
   17      H       3.0653602735    -1.4623074903    -0.1664112056
   18      H       0.3358118123    -0.3813068528    -1.7144838858
 ----------------------------------------------------------------
 Molecular Point Group                 C1    NOp =  1
 Largest Abelian Subgroup              C1    NOp =  1
 Nuclear Repulsion Energy =   716.2279613896 hartrees
 There are       46 alpha and       46 beta electrons
 Requested basis set is 6-311++G(d,p)
 There are 102 shells and 306 basis functions

 Total QAlloc Memory Limit   2000 MB
 Mega-Array Size        61 MB
 MEM_STATIC part        62 MB
 A cutoff of  1.0D-11 yielded   4486 shell pairs
 There are     40655 function pairs (     43704 Cartesian)

 -------------------------------------------------------
 OpenMP Integral Computing Module                       
 Release: version 1.0, May 2013, Q-Chem Inc. Pittsburgh 
 -------------------------------------------------------
 Integral Job Info:
 Integral job number is                      11
 Integral operator is                         1
 short-range coefficients                     0
 long-range coefficients              100000000
 Omega coefficients                           0
 if combine SR and LR in K                    0
 Integral screening is                        0
 Integral computing path is                   2
 max size of driver memory is            800000
 size of driver memory is                593474
 size of scratch memory is              2260544
 max col of scratch BK array               1296
 max len of scratch array in speh3          155
 max len of scratch index in speh4           18
 max int batch size is                      520
 min int batch size is                       52
 fixed nKL is                                52
 max L of basis functions is                  2
 order of int derivative is                   0
 number of shells is                        102
 number of basis is                         318
 number of cartesian basis is               318
 number of contracted shell pairs          4486
 number of primitive shell pairs          11303
 maxK2 (contraction) of shell pair           36
 max number of K2 of shell pair               1
 max number of CS2 of shell pair            694
 max number of PS2 of shell pair           2166
 mem total for path MDJ                   90056
 -------------------------------------------------------
 Smallest overlap matrix eigenvalue = 5.29E-06
 Guess from superposition of atomic densities
 Warning:  Energy on first SCF cycle will be non-variational
 A restricted hybrid HF-DFT SCF calculation will be
 performed using Pulay DIIS extrapolation
 Exchange:     0.2000 Hartree-Fock + 0.0800 Slater + 0.7200 B88
 Correlation:  0.1900 VWN1RPA + 0.8100 LYP
 Using SG-1 standard quadrature grid
 SCF converges when DIIS error is below 1.0E-08
 Inaccurate integrated density:
   Number of electrons =    92
   Numerical integral  =    90.000417854907
   Relative error      =    -2.1734588534 %
 ---------------------------------------
  Cycle       Energy         DIIS Error
 ---------------------------------------
    1    -685.8936811928      3.60E-02
    2    -683.3146009929      6.51E-03
    3    -672.0273606472      2.00E-02
    4    -683.2853870195      6.28E-03
    5    -683.6754303443      1.92E-03
    6    -683.6975241747      1.79E-03
    7    -683.7279992763      9.66E-04
    8    -683.6690203760      1.84E-03
    9    -683.7446287858      4.50E-04
   10    -683.7128928170      1.18E-03
   11    -683.7379979101      6.35E-04
   12    -683.7446409232      3.55E-04
   13    -683.7477610492      2.52E-05
   14    -683.7477400197      3.70E-05
   15    -683.7477716466      9.24E-06
   16    -683.7477735767      2.76E-06
   17    -683.7477737338      7.64E-07
   18    -683.7477738285      4.07E-07
   19    -683.7477738649      1.50E-07
   20    -683.7477738630      9.14E-08
   21    -683.7477738650      1.67E-08
   22    -683.7477738662      4.20E-09 Convergence criterion met
 ---------------------------------------
 SCF time:  CPU 602.46 s  wall 603.01 s
 SCF   energy in the final basis set = -683.7477738662
 Total energy in the final basis set = -683.7477738662

 --------------------------------------------------------------

                    Orbital Energies (a.u.)
 --------------------------------------------------------------

 Alpha MOs
 -- Occupied --
-18.916 -18.894 -18.879 -18.820 -18.795 -18.767  -9.998  -9.990
 -9.990  -9.969  -9.937  -9.918  -0.817  -0.809  -0.785  -0.731
 -0.709  -0.669  -0.529  -0.458  -0.440  -0.369  -0.299  -0.285
 -0.270  -0.258  -0.235  -0.221  -0.186  -0.176  -0.159  -0.140
 -0.134  -0.125  -0.118  -0.104  -0.094  -0.087  -0.078  -0.050
 -0.021  -0.018  -0.004   0.025   0.075   0.137
 -- Virtual --
  0.154   0.190   0.198   0.210   0.221   0.238   0.253   0.265
  0.270   0.276   0.281   0.287   0.293   0.305   0.307   0.313
  0.320   0.326   0.329   0.335   0.347   0.349   0.352   0.355
  0.360   0.372   0.381   0.383   0.392   0.395   0.399   0.412
  0.417   0.422   0.436   0.441   0.448   0.458   0.469   0.481
  0.490   0.492   0.497   0.509   0.511   0.524   0.526   0.528
  0.534   0.541   0.543   0.549   0.552   0.562   0.567   0.569
  0.574   0.585   0.588   0.599   0.603   0.603   0.613   0.621
  0.639   0.648   0.654   0.671   0.679   0.691   0.704   0.728
  0.732   0.763   0.772   0.780   0.806   0.812   0.828   0.832
  0.867   0.868   0.895   0.903   0.933   0.944   0.952   0.975
  0.979   0.985   1.008   1.022   1.029   1.049   1.070   1.112
  1.133   1.152   1.174   1.205   1.230   1.239   1.256   1.289
  1.303   1.319   1.332   1.380   1.388   1.389   1.404   1.415
  1.431   1.438   1.454   1.466   1.473   1.498   1.505   1.519
  1.529   1.535   1.540   1.555   1.573   1.600   1.611   1.631
  1.644   1.675   1.708   1.729   1.744   1.765   1.774   1.808
  1.839   1.846   1.869   1.888   1.893   1.920   1.926   1.940
  1.987   1.990   2.011   2.024   2.059   2.078   2.096   2.101
  2.127   2.157   2.169   2.198   2.214   2.222   2.249   2.274
  2.309   2.329   2.341   2.364   2.416   2.439   2.441   2.473
  2.498   2.546   2.576   2.722   2.743   2.782   2.804   2.840
  2.881   2.896   2.940   2.962   3.016   3.032   3.042   3.080
  3.085   3.131   3.136   3.160   3.180   3.195   3.214   3.228
  3.239   3.269   3.291   3.300   3.315   3.342   3.360   3.384
  3.413   3.422   3.442   3.470   3.481   3.509   3.539   3.571
  3.596   3.638   3.685   3.699   3.739   3.763   3.876   3.887
  3.947   4.009   4.074   4.098   4.112   4.130   4.220   4.296
  4.349   4.384   4.416   4.520   4.547   4.637   5.287   5.324
  5.343   5.355   5.381   5.433   5.449   5.504   5.560   5.578
  5.638   5.661   5.830   5.839   5.894   5.983   6.131   6.173
 23.999  24.025  24.060  24.088  24.156  24.306  50.125  50.168
 50.200  50.257  50.339  50.395
 --------------------------------------------------------------

          Ground-State Mulliken Net Atomic Charges

     Atom                 Charge (a.u.)
  ----------------------------------------
      1 O                    -0.163541
      2 C                    -0.008125
      3 O                    -0.460419
      4 C                     0.179017
      5 O                    -0.577357
      6 C                    -0.393740
      7 O                    -0.483361
      8 C                     0.535983
      9 C                    -0.479841
     10 C                     0.452562
     11 O                    -0.328474
     12 O                    -0.287969
     13 H                     0.039034
     14 H                     0.135659
     15 H                     0.137499
     16 H                    -0.526604
     17 H                     0.132863
     18 H                     0.096814
  ----------------------------------------
  Sum of atomic charges =    -2.000000

 -----------------------------------------------------------------
                    Cartesian Multipole Moments
 -----------------------------------------------------------------
    Charge (ESU x 10^10)
                -9.6064
    Dipole Moment (Debye)
         X       4.8941      Y      -2.7518      Z      -3.1428
       Tot       6.4344
    Quadrupole Moments (Debye-Ang)
        XX    -164.3774     XY       2.8491     YY    -114.5539
        XZ      -5.0065     YZ       0.6314     ZZ     -91.1767
    Octopole Moments (Debye-Ang^2)
       XXX     -63.9396    XXY     -16.9087    XYY      22.8739
       YYY     -24.2339    XXZ     -95.2771    XYZ      -6.5132
       YYZ      -1.0982    XZZ     -47.7290    YZZ      -6.2964
       ZZZ     -52.3037
    Hexadecapole Moments (Debye-Ang^3)
      XXXX   -3678.5513   XXXY     -38.0635   XXYY    -697.6160
      XYYY      10.7226   YYYY    -926.3842   XXXZ    -295.9158
      XXYZ     -26.5301   XYYZ     -16.6801   YYYZ      12.7157
      XXZZ    -648.9769   XYZZ      -1.0169   YYZZ    -215.7258
      XZZZ    -194.7629   YZZZ      -6.6486   ZZZZ    -484.1881
 -----------------------------------------------------------------
 Calculating MO derivatives via CPSCF
   1         3          54      0.571816    0.161740
   2         3          54      0.095054    0.026900
   3         3          54      0.010658    0.003434
   4         4          53      0.000840    0.000240
   5        54           3      0.000038    0.000014
   6        57           0      0.000000    0.000000    Roots Converged
 Calculating analytic Hessian of the SCF energy
 Polarizability Matrix (a.u.)
            1           2           3
    1-805.2008316  50.7351457-224.1846250
    2  50.7351457-254.4873070  12.3442795
    3-224.1846250  12.3442795-400.0355817

 Direct stationary perturbation theory relativistic correction:

 rels  =       0.227291797726
 relv  =      -1.131350767393
 rel2e =       0.512636700150
 E_rel =      -0.391422269518

 Hessian of the SCF Energy
            1           2           3           4           5           6
    1   0.3159494   0.0280342  -0.0891162  -0.0939121   0.0344368   0.0203464
    2   0.0280342   0.3421767  -0.0131192   0.0242651  -0.1435776  -0.0090734
    3  -0.0891162  -0.0131192   0.1009390   0.0216024  -0.0157043  -0.0416947
    4  -0.0939121   0.0242651   0.0216024   0.5850144   0.2311135  -0.1503742
    5   0.0344368  -0.1435776  -0.0157043   0.2311135   0.6476945  -0.0834265
    6   0.0203464  -0.0090734  -0.0416947  -0.1503742  -0.0834265   0.2205260
    7  -0.0687068  -0.0316645   0.0283130  -0.3487108  -0.2342137   0.1015319
    8  -0.0027898   0.0261597   0.0019693  -0.2348751  -0.3092233   0.0836581
    9   0.0290547   0.0118118  -0.0036133   0.1009880   0.0833446  -0.1010021
   10  -0.0185337   0.0331989   0.0090591  -0.0681797  -0.0097883   0.0043716
   11   0.0316401  -0.0118352  -0.0098641  -0.0033304  -0.1417587  -0.0012807
   12   0.0102601  -0.0119606   0.0049463   0.0011002   0.0042446  -0.0646278
   13   0.0086237  -0.0009056  -0.0011785  -0.0194688   0.0293664   0.0070070
   14  -0.0007389  -0.0089506  -0.0005089   0.0390542  -0.0527087  -0.0118427
   15  -0.0020683   0.0003464   0.0042028   0.0085345  -0.0105593   0.0042718
   16  -0.0074278  -0.0306157   0.0047936  -0.0039323  -0.0429600  -0.0052841
   17  -0.0046872  -0.0412981   0.0018370  -0.0371688  -0.0396886   0.0131377
   18   0.0053906   0.0129417  -0.0001865  -0.0032450   0.0214473  -0.0116170
   19   0.0070165   0.0068318  -0.0026192  -0.0107827   0.0124972   0.0092290
   20   0.0050108  -0.0112610  -0.0021133   0.0022565   0.0189905  -0.0001549
   21  -0.0038090  -0.0023926   0.0042433   0.0085495  -0.0091009   0.0081569
   22  -0.0923501  -0.0216967   0.0161097  -0.0479436  -0.0142830   0.0166484
   23  -0.0358116  -0.1484448   0.0189138  -0.0298325   0.0339802   0.0118599
   24   0.0150130   0.0103035  -0.0719812   0.0149381   0.0058581  -0.0163884
   25  -0.0318009  -0.0065591  -0.0092884   0.0003356  -0.0000712  -0.0034781
   26  -0.0410407  -0.0014316  -0.0092772   0.0044370  -0.0093311  -0.0048240
   27   0.0068681  -0.0025302   0.0029066   0.0003435   0.0026973   0.0011695
   28  -0.0003580  -0.0021797  -0.0018210   0.0005161   0.0027387  -0.0006274
   29   0.0079200  -0.0000042   0.0001291  -0.0026695   0.0031466   0.0018457
   30   0.0005908  -0.0013436  -0.0001795  -0.0004148   0.0027849   0.0001283
   31  -0.0080412   0.0030071   0.0001552   0.0021467  -0.0057082  -0.0014409
   32  -0.0022933   0.0003111   0.0000141   0.0014492  -0.0009443  -0.0007588
   33  -0.0063171   0.0033509   0.0015585   0.0008216  -0.0073208  -0.0014130
   34  -0.0017708   0.0024466   0.0014264   0.0013817  -0.0025656  -0.0009954
   35   0.0007453   0.0010512   0.0000680  -0.0001869  -0.0007185   0.0002069
   36  -0.0000767   0.0006099   0.0010062  -0.0001413  -0.0010903   0.0000485
   37   0.0028825   0.0001277   0.0005470  -0.0006679   0.0009689   0.0005863
   38   0.0000290  -0.0000472  -0.0013233  -0.0002827   0.0008004  -0.0000909
   39   0.0014586  -0.0002729   0.0022985  -0.0003211  -0.0007849   0.0009062
   40  -0.0002395   0.0002714   0.0002211   0.0001993  -0.0004405  -0.0001053
   41  -0.0005388   0.0001923   0.0001559   0.0001828  -0.0004756   0.0000552
   42  -0.0003001   0.0001647   0.0001370   0.0005323   0.0002058  -0.0001553
   43  -0.0004179   0.0003639  -0.0006039   0.0002800  -0.0005292  -0.0000157
   44  -0.0001572  -0.0000633  -0.0004545   0.0000794  -0.0000164  -0.0001849
   45   0.0001158   0.0001147   0.0002786  -0.0002501  -0.0003208   0.0000320
   46   0.0008460  -0.0007190  -0.0001641   0.0001683   0.0014437   0.0001200
   47   0.0001097   0.0001779   0.0000687  -0.0001834  -0.0001560  -0.0000736
   48   0.0032795  -0.0020301  -0.0010038   0.0001234   0.0050539   0.0006925
   49   0.0014554  -0.0013635  -0.0004394  -0.0003589   0.0013258   0.0001272
   50  -0.0005208   0.0002055  -0.0000469   0.0002807   0.0004740  -0.0000645
   51   0.0003164  -0.0006742  -0.0002870   0.0001703   0.0008592   0.0001220
   52  -0.0132148  -0.0028430   0.0230032   0.0039147  -0.0033315   0.0023533
   53  -0.0193477  -0.0033608   0.0292558   0.0054108  -0.0064875   0.0010114
   54   0.0089935   0.0037531  -0.0035707  -0.0029572   0.0018121   0.0008445
            7           8           9          10          11          12
    1  -0.0687068  -0.0027898   0.0290547  -0.0185337   0.0316401   0.0102601
    2  -0.0316645   0.0261597   0.0118118   0.0331989  -0.0118352  -0.0119606
    3   0.0283130   0.0019693  -0.0036133   0.0090591  -0.0098641   0.0049463
    4  -0.3487108  -0.2348751   0.1009880  -0.0681797  -0.0033304   0.0011002
    5  -0.2342137  -0.3092233   0.0833446  -0.0097883  -0.1417587   0.0042446
    6   0.1015319   0.0836581  -0.1010021   0.0043716  -0.0012807  -0.0646278
    7   0.4292195   0.2827825  -0.1434733  -0.0246709  -0.0241671   0.0143312
    8   0.2827825   0.3206749  -0.1010444  -0.0507636  -0.0367858   0.0176633
    9  -0.1434733  -0.1010444   0.0818792   0.0136043   0.0098855   0.0126936
   10  -0.0246709  -0.0507636   0.0136043   0.6188517  -0.1025373  -0.1838659
   11  -0.0241671  -0.0367858   0.0098855  -0.1025373   0.5253718   0.0292340
   12   0.0143312   0.0176633   0.0126936  -0.1838659   0.0292340   0.1892185
   13   0.0137749   0.0018885  -0.0045165  -0.2734710   0.1496788   0.0803461
   14   0.0019529   0.0101303  -0.0014145   0.1531585  -0.1909124  -0.0527472
   15  -0.0048910  -0.0002376  -0.0003019   0.0783265  -0.0497395  -0.0732254
   16   0.0109168   0.0131672   0.0004115  -0.1936521  -0.0286030   0.0526970
   17   0.0062014  -0.0050615  -0.0015607  -0.0125658  -0.0801352   0.0070387
   18  -0.0015457  -0.0060192   0.0094651   0.0554935   0.0059311  -0.0754720
   19  -0.0025721  -0.0068233  -0.0011237  -0.0231264  -0.0543171   0.0163655
   20  -0.0061781  -0.0049775   0.0016533  -0.0291976  -0.0447905   0.0150073
   21   0.0004882   0.0041670  -0.0041298   0.0124960   0.0272534   0.0075227
   22  -0.0025205  -0.0005699   0.0025843  -0.0192264   0.0309493   0.0101398
   23   0.0094805  -0.0022005  -0.0041806   0.0173793  -0.0154190  -0.0083310
   24   0.0035691  -0.0000880   0.0062141   0.0088644  -0.0084400  -0.0001427
   25  -0.0015351  -0.0011312   0.0019287   0.0036917  -0.0033453  -0.0004677
   26  -0.0031377   0.0003697   0.0028524  -0.0013068  -0.0010254   0.0009686
   27   0.0012802   0.0000090  -0.0009150   0.0023528  -0.0038550  -0.0029517
   28  -0.0003616  -0.0012222   0.0002611   0.0054708  -0.0008582  -0.0024400
   29   0.0011440  -0.0002607  -0.0008638  -0.0009591  -0.0016517   0.0003341
   30  -0.0006525  -0.0011623   0.0002439   0.0028275  -0.0015921  -0.0007155
   31  -0.0008477   0.0012576   0.0006263  -0.0053581   0.0011679   0.0024113
   32  -0.0004155   0.0000915   0.0002615   0.0014090   0.0008815  -0.0004988
   33   0.0004720   0.0023789   0.0001030  -0.0063264   0.0030862   0.0032451
   34  -0.0003178   0.0007136   0.0002468  -0.0043789   0.0033640  -0.0011513
   35   0.0008577   0.0008508  -0.0004452   0.0013147  -0.0001393   0.0002213
   36   0.0000967   0.0003450  -0.0000417  -0.0014918   0.0013928   0.0011396
   37  -0.0000315  -0.0002339  -0.0001233  -0.0000262  -0.0000150   0.0002289
   38   0.0000325  -0.0002180   0.0000535   0.0005593  -0.0002994  -0.0003864
   39  -0.0000584   0.0002782  -0.0003152  -0.0010661   0.0008794   0.0007306
   40   0.0000430   0.0001137  -0.0000277   0.0007234   0.0005385  -0.0000669
   41  -0.0000490   0.0001324  -0.0000334  -0.0004745   0.0000595   0.0002938
   42  -0.0002160  -0.0001355   0.0000557   0.0011641   0.0000449  -0.0007415
   43   0.0001627   0.0003029  -0.0000863   0.0002195   0.0004713  -0.0002115
   44   0.0000355  -0.0000047   0.0000436   0.0000210  -0.0000360   0.0000480
   45   0.0001550   0.0001245  -0.0000302  -0.0007069   0.0001413   0.0005838
   46  -0.0003940  -0.0007028   0.0000717   0.0010557  -0.0006407  -0.0000924
   47   0.0000776   0.0001154   0.0000043  -0.0000317   0.0000312  -0.0000694
   48  -0.0008246  -0.0019427   0.0002109   0.0043288  -0.0025031  -0.0024876
   49  -0.0000874  -0.0005276  -0.0000054   0.0008947   0.0000020   0.0007152
   50  -0.0001923  -0.0002619   0.0000823   0.0002887  -0.0009272  -0.0003028
   51  -0.0001840  -0.0003657   0.0000328   0.0010959  -0.0003576   0.0002196
   52  -0.0033605  -0.0005864  -0.0004213  -0.0002841   0.0000023  -0.0002998
   53  -0.0025465   0.0004694  -0.0004503   0.0002954  -0.0006281  -0.0007575
   54   0.0016082   0.0004021  -0.0005492  -0.0005273  -0.0002166   0.0000645
           13          14          15          16          17          18
    1   0.0086237  -0.0007389  -0.0020683  -0.0074278  -0.0046872   0.0053906
    2  -0.0009056  -0.0089506   0.0003464  -0.0306157  -0.0412981   0.0129417
    3  -0.0011785  -0.0005089   0.0042028   0.0047936   0.0018370  -0.0001865
    4  -0.0194688   0.0390542   0.0085345  -0.0039323  -0.0371688  -0.0032450
    5   0.0293664  -0.0527087  -0.0105593  -0.0429600  -0.0396886   0.0214473
    6   0.0070070  -0.0118427   0.0042718  -0.0052841   0.0131377  -0.0116170
    7   0.0137749   0.0019529  -0.0048910   0.0109168   0.0062014  -0.0015457
    8   0.0018885   0.0101303  -0.0002376   0.0131672  -0.0050615  -0.0060192
    9  -0.0045165  -0.0014145  -0.0003019   0.0004115  -0.0015607   0.0094651
   10  -0.2734710   0.1531585   0.0783265  -0.1936521  -0.0125658   0.0554935
   11   0.1496788  -0.1909124  -0.0497395  -0.0286030  -0.0801352   0.0059311
   12   0.0803461  -0.0527472  -0.0732254   0.0526970   0.0070387  -0.0754720
   13   0.3251915  -0.2058912  -0.1038801  -0.0565836   0.0353033   0.0210949
   14  -0.2058912   0.2254632   0.0697188   0.0150711  -0.0050529  -0.0015019
   15  -0.1038801   0.0697188   0.0602040   0.0249493  -0.0119856   0.0026531
   16  -0.0565836   0.0150711   0.0249493   0.5274440   0.1206525  -0.1470862
   17   0.0353033  -0.0050529  -0.0119856   0.1206525   0.6468139  -0.0670707
   18   0.0210949  -0.0015019   0.0026531  -0.1470862  -0.0670707   0.2171836
   19   0.0097042   0.0019725  -0.0053429  -0.1372415  -0.1245228   0.0420060
   20  -0.0046849   0.0173795   0.0000872  -0.1301340  -0.3809202   0.0700083
   21  -0.0027471  -0.0041000  -0.0024480   0.0461464   0.0730683  -0.0725585
   22  -0.0050791  -0.0066687   0.0036278  -0.1124131   0.0086651   0.0168381
   23  -0.0089486   0.0053336   0.0039279   0.0542619  -0.0930439  -0.0241712
   24   0.0030417   0.0024998   0.0052522   0.0154696  -0.0168239  -0.0735661
   25  -0.0005218   0.0014075  -0.0001215  -0.0164213   0.0164062   0.0006367
   26   0.0018482  -0.0008020  -0.0015932   0.0237013   0.0007079   0.0098111
   27   0.0005675   0.0008616   0.0000037   0.0044012   0.0072182   0.0052391
   28  -0.0025820   0.0018282   0.0011287  -0.0098521  -0.0089676   0.0032848
   29   0.0007265  -0.0004651  -0.0002865   0.0026087   0.0071315  -0.0019922
   30  -0.0015917   0.0012224   0.0003333  -0.0029107  -0.0031157   0.0028440
   31   0.0025551  -0.0017108  -0.0010570   0.0087002   0.0087892  -0.0032337
   32  -0.0008722   0.0005725   0.0002479  -0.0027316  -0.0061066   0.0015625
   33   0.0037954  -0.0029428  -0.0015219   0.0087491   0.0083993  -0.0036368
   34   0.0006940  -0.0008170   0.0012928  -0.0016076  -0.0035573  -0.0053916
   35   0.0002546   0.0001350  -0.0004724  -0.0012543   0.0002343   0.0021549
   36   0.0005081  -0.0006229  -0.0003017  -0.0009698   0.0006323  -0.0005937
   37  -0.0001929  -0.0000225  -0.0000110   0.0015069  -0.0016099   0.0000996
   38  -0.0001268   0.0001414   0.0000669  -0.0012933  -0.0006154   0.0003531
   39   0.0003003  -0.0004999  -0.0001292   0.0018378   0.0000121   0.0001233
   40  -0.0001728   0.0000332   0.0000067  -0.0030855  -0.0026791  -0.0001078
   41   0.0001413  -0.0000880  -0.0001620   0.0007449   0.0000446   0.0005466
   42  -0.0005936   0.0004964   0.0002658  -0.0022842  -0.0039557   0.0011341
   43  -0.0000290   0.0000487   0.0000637  -0.0013443  -0.0017961   0.0000076
   44   0.0000256   0.0000095   0.0000331  -0.0002155  -0.0001255  -0.0001635
   45   0.0004257  -0.0004010  -0.0002351   0.0011921   0.0015946  -0.0001508
   46  -0.0008534   0.0005566   0.0000659  -0.0007719  -0.0011388   0.0007950
   47   0.0001307  -0.0000261   0.0000616   0.0000025   0.0000443  -0.0001684
   48  -0.0028385   0.0022513   0.0012753  -0.0057740  -0.0050108   0.0019020
   49  -0.0006669   0.0001423  -0.0002251  -0.0005295  -0.0024880  -0.0001442
   50  -0.0000054   0.0002539  -0.0000048   0.0011006   0.0019828   0.0007776
   51  -0.0006495   0.0003330  -0.0001179  -0.0005506  -0.0012927   0.0011380
   52  -0.0009221   0.0006231  -0.0003991  -0.0037055   0.0051639   0.0151074
   53   0.0020705  -0.0004130   0.0005511   0.0064965  -0.0049113  -0.0244471
   54   0.0009087  -0.0008016  -0.0001810   0.0042119  -0.0021224  -0.0039008
           19          20          21          22          23          24
    1   0.0070165   0.0050108  -0.0038090  -0.0923501  -0.0358116   0.0150130
    2   0.0068318  -0.0112610  -0.0023926  -0.0216967  -0.1484448   0.0103035
    3  -0.0026192  -0.0021133   0.0042433   0.0161097   0.0189138  -0.0719812
    4  -0.0107827   0.0022565   0.0085495  -0.0479436  -0.0298325   0.0149381
    5   0.0124972   0.0189905  -0.0091009  -0.0142830   0.0339802   0.0058581
    6   0.0092290  -0.0001549   0.0081569   0.0166484   0.0118599  -0.0163884
    7  -0.0025721  -0.0061781   0.0004882  -0.0025205   0.0094805   0.0035691
    8  -0.0068233  -0.0049775   0.0041670  -0.0005699  -0.0022005  -0.0000880
    9  -0.0011237   0.0016533  -0.0041298   0.0025843  -0.0041806   0.0062141
   10  -0.0231264  -0.0291976   0.0124960  -0.0192264   0.0173793   0.0088644
   11  -0.0543171  -0.0447905   0.0272534   0.0309493  -0.0154190  -0.0084400
   12   0.0163655   0.0150073   0.0075227   0.0101398  -0.0083310  -0.0001427
   13   0.0097042  -0.0046849  -0.0027471  -0.0050791  -0.0089486   0.0030417
   14   0.0019725   0.0173795  -0.0041000  -0.0066687   0.0053336   0.0024998
   15  -0.0053429   0.0000872  -0.0024480   0.0036278   0.0039279   0.0052522
   16  -0.1372415  -0.1301340   0.0461464  -0.1124131   0.0542619   0.0154696
   17  -0.1245228  -0.3809202   0.0730683   0.0086651  -0.0930439  -0.0168239
   18   0.0420060   0.0700083  -0.0725585   0.0168381  -0.0241712  -0.0735661
   19   0.1404803   0.1686827  -0.0535366   0.0184679  -0.0056462  -0.0015868
   20   0.1686827   0.4566305  -0.0953942  -0.0059229  -0.0571401   0.0095882
   21  -0.0535366  -0.0953942   0.0533023  -0.0033617   0.0050470   0.0058847
   22   0.0184679  -0.0059229  -0.0033617   0.4660522  -0.0217113  -0.0496914
   23  -0.0056462  -0.0571401   0.0050470  -0.0217113   0.4038058   0.0128898
   24  -0.0015868   0.0095882   0.0058847  -0.0496914   0.0128898   0.5355038
   25   0.0011935  -0.0033489  -0.0004437  -0.1171805  -0.0091699  -0.0474752
   26  -0.0040936  -0.0000945  -0.0008911   0.0251564  -0.0734283   0.0164276
   27  -0.0007224  -0.0006883  -0.0000214  -0.0386415  -0.0026604  -0.1034059
   28   0.0048006   0.0060044  -0.0010115  -0.0219949  -0.0125093   0.0000565
   29  -0.0043803  -0.0026279  -0.0003707  -0.0071344   0.0081968  -0.0032976
   30   0.0013991   0.0019752  -0.0049520  -0.0092820  -0.0110683  -0.0000617
   31  -0.0083381  -0.0055966  -0.0002555   0.0081950  -0.0083006   0.0024952
   32   0.0050466   0.0031922   0.0007996  -0.0007903  -0.0022643   0.0001868
   33  -0.0075754  -0.0059804   0.0015716   0.0043514  -0.0022975   0.0003846
   34  -0.0012087  -0.0018485   0.0012037  -0.0232398   0.0349933   0.0149370
   35   0.0023177   0.0024738  -0.0005384   0.0091003  -0.0097938  -0.0022212
   36  -0.0002258  -0.0007975   0.0005862  -0.0067667   0.0099632   0.0066610
   37   0.0000325   0.0006217   0.0000573   0.0013551   0.0083562  -0.0272339
   38   0.0008971   0.0001129  -0.0000248  -0.0026464  -0.0000209   0.0052784
   39  -0.0008679  -0.0010614   0.0004928   0.0022972   0.0079751  -0.0190466
   40  -0.0007131   0.0026804  -0.0005646   0.0005777   0.0004828   0.0000937
   41   0.0012533  -0.0003506   0.0005353   0.0001374  -0.0005734  -0.0001112
   42   0.0024918   0.0035291   0.0005606   0.0001563  -0.0000796  -0.0000514
   43   0.0006461   0.0008038  -0.0006871   0.0007340   0.0001672   0.0015592
   44   0.0000918  -0.0003174  -0.0000657   0.0003813   0.0007304   0.0009606
   45  -0.0021589  -0.0007623   0.0004801  -0.0005233   0.0003564  -0.0006646
   46   0.0007680   0.0013744  -0.0005031  -0.0012103   0.0002045   0.0006570
   47  -0.0000543   0.0000494  -0.0001493  -0.0002954  -0.0002459   0.0004333
   48   0.0043193   0.0041915   0.0002071  -0.0019779   0.0008944   0.0016518
   49   0.0007364   0.0011726  -0.0003684  -0.0036100   0.0042928   0.0019306
   50  -0.0008222  -0.0004395  -0.0000696   0.0037961  -0.0069652  -0.0024726
   51   0.0006629   0.0009782  -0.0004892  -0.0012046  -0.0003757  -0.0016615
   52   0.0001365  -0.0016959  -0.0016527  -0.0486136   0.0023114   0.0433622
   53   0.0010690   0.0040906   0.0022267   0.0035333  -0.0425065  -0.0309714
   54  -0.0007141  -0.0000658   0.0015906   0.0386960  -0.0186632  -0.2745822
           25          26          27          28          29          30
    1  -0.0318009  -0.0410407   0.0068681  -0.0003580   0.0079200   0.0005908
    2  -0.0065591  -0.0014316  -0.0025302  -0.0021797  -0.0000042  -0.0013436
    3  -0.0092884  -0.0092772   0.0029066  -0.0018210   0.0001291  -0.0001795
    4   0.0003356   0.0044370   0.0003435   0.0005161  -0.0026695  -0.0004148
    5  -0.0000712  -0.0093311   0.0026973   0.0027387   0.0031466   0.0027849
    6  -0.0034781  -0.0048240   0.0011695  -0.0006274   0.0018457   0.0001283
    7  -0.0015351  -0.0031377   0.0012802  -0.0003616   0.0011440  -0.0006525
    8  -0.0011312   0.0003697   0.0000090  -0.0012222  -0.0002607  -0.0011623
    9   0.0019287   0.0028524  -0.0009150   0.0002611  -0.0008638   0.0002439
   10   0.0036917  -0.0013068   0.0023528   0.0054708  -0.0009591   0.0028275
   11  -0.0033453  -0.0010254  -0.0038550  -0.0008582  -0.0016517  -0.0015921
   12  -0.0004677   0.0009686  -0.0029517  -0.0024400   0.0003341  -0.0007155
   13  -0.0005218   0.0018482   0.0005675  -0.0025820   0.0007265  -0.0015917
   14   0.0014075  -0.0008020   0.0008616   0.0018282  -0.0004651   0.0012224
   15  -0.0001215  -0.0015932   0.0000037   0.0011287  -0.0002865   0.0003333
   16  -0.0164213   0.0237013   0.0044012  -0.0098521   0.0026087  -0.0029107
   17   0.0164062   0.0007079   0.0072182  -0.0089676   0.0071315  -0.0031157
   18   0.0006367   0.0098111   0.0052391   0.0032848  -0.0019922   0.0028440
   19   0.0011935  -0.0040936  -0.0007224   0.0048006  -0.0043803   0.0013991
   20  -0.0033489  -0.0000945  -0.0006883   0.0060044  -0.0026279   0.0019752
   21  -0.0004437  -0.0008911  -0.0000214  -0.0010115  -0.0003707  -0.0049520
   22  -0.1171805   0.0251564  -0.0386415  -0.0219949  -0.0071344  -0.0092820
   23  -0.0091699  -0.0734283  -0.0026604  -0.0125093   0.0081968  -0.0110683
   24  -0.0474752   0.0164276  -0.1034059   0.0000565  -0.0032976  -0.0000617
   25   0.4803488   0.0303467  -0.0112532  -0.0985797  -0.0353815   0.0034437
   26   0.0303467   0.4369966  -0.0497151  -0.0601250  -0.1412623   0.0085253
   27  -0.0112532  -0.0497151   0.5553797   0.0085113   0.0130573  -0.0838406
   28  -0.0985797  -0.0601250   0.0085113   0.4191169  -0.0360196  -0.0891374
   29  -0.0353815  -0.1412623   0.0130573  -0.0360196   0.5299083   0.0167770
   30   0.0034437   0.0085253  -0.0838406  -0.0891374   0.0167770   0.6080923
   31  -0.0420594   0.0073303  -0.0227245  -0.1510967   0.0272014  -0.0003362
   32  -0.0182168   0.0024398  -0.0122837   0.0311101  -0.0658709   0.0019829
   33  -0.0086095  -0.0020122  -0.0046429  -0.0381562   0.0154388  -0.0997435
   34  -0.0999508   0.0477260   0.0282503   0.0027270  -0.0017854  -0.0042809
   35   0.0081394  -0.1220151  -0.0463970   0.0231928  -0.0439277  -0.0262942
   36   0.0045979  -0.0387087  -0.0988815   0.0030887  -0.0111481  -0.0036399
   37  -0.0590827  -0.0187145   0.0480332  -0.0045710  -0.0092226   0.0176712
   38  -0.0183810  -0.0686777   0.0731803  -0.0068803  -0.0107977   0.0272609
   39   0.0467071   0.0729367  -0.2523903  -0.0032279  -0.0001476   0.0003114
   40   0.0110638  -0.0093787  -0.0099272  -0.0926050   0.0772188   0.0630794
   41   0.0116974  -0.0152778  -0.0164037   0.0775797  -0.1938478  -0.1077478
   42   0.0027744   0.0023731  -0.0008586   0.0635473  -0.1090959  -0.1317864
   43  -0.0046930  -0.0062300   0.0208579  -0.0552010  -0.0220142   0.0605305
   44  -0.0081496  -0.0091015   0.0260301  -0.0186798  -0.0804914   0.0782632
   45   0.0023781  -0.0014417   0.0008047   0.0533273   0.0792166  -0.2727630
   46  -0.0000611   0.0001216  -0.0018032   0.0002674   0.0037535  -0.0399090
   47   0.0000992  -0.0000709  -0.0023611  -0.0003096  -0.0027326   0.0128240
   48  -0.0000223  -0.0019320   0.0005533   0.0015595   0.0015368  -0.0157999
   49  -0.0255383   0.0040445  -0.0063031   0.0023298  -0.0022357  -0.0008929
   50   0.0324830  -0.0000696   0.0093353   0.0055135  -0.0042919   0.0012298
   51   0.0174114  -0.0000748   0.0054653   0.0013707  -0.0030003   0.0026165
   52   0.0007912  -0.0006852  -0.0300908   0.0019733   0.0012293  -0.0001342
   53   0.0031750   0.0020739   0.0045054  -0.0002161  -0.0001513  -0.0005215
   54   0.0012817  -0.0034248  -0.0236140   0.0002855   0.0018673  -0.0010879
           31          32          33          34          35          36
    1  -0.0080412  -0.0022933  -0.0063171  -0.0017708   0.0007453  -0.0000767
    2   0.0030071   0.0003111   0.0033509   0.0024466   0.0010512   0.0006099
    3   0.0001552   0.0000141   0.0015585   0.0014264   0.0000680   0.0010062
    4   0.0021467   0.0014492   0.0008216   0.0013817  -0.0001869  -0.0001413
    5  -0.0057082  -0.0009443  -0.0073208  -0.0025656  -0.0007185  -0.0010903
    6  -0.0014409  -0.0007588  -0.0014130  -0.0009954   0.0002069   0.0000485
    7  -0.0008477  -0.0004155   0.0004720  -0.0003178   0.0008577   0.0000967
    8   0.0012576   0.0000915   0.0023789   0.0007136   0.0008508   0.0003450
    9   0.0006263   0.0002615   0.0001030   0.0002468  -0.0004452  -0.0000417
   10  -0.0053581   0.0014090  -0.0063264  -0.0043789   0.0013147  -0.0014918
   11   0.0011679   0.0008815   0.0030862   0.0033640  -0.0001393   0.0013928
   12   0.0024113  -0.0004988   0.0032451  -0.0011513   0.0002213   0.0011396
   13   0.0025551  -0.0008722   0.0037954   0.0006940   0.0002546   0.0005081
   14  -0.0017108   0.0005725  -0.0029428  -0.0008170   0.0001350  -0.0006229
   15  -0.0010570   0.0002479  -0.0015219   0.0012928  -0.0004724  -0.0003017
   16   0.0087002  -0.0027316   0.0087491  -0.0016076  -0.0012543  -0.0009698
   17   0.0087892  -0.0061066   0.0083993  -0.0035573   0.0002343   0.0006323
   18  -0.0032337   0.0015625  -0.0036368  -0.0053916   0.0021549  -0.0005937
   19  -0.0083381   0.0050466  -0.0075754  -0.0012087   0.0023177  -0.0002258
   20  -0.0055966   0.0031922  -0.0059804  -0.0018485   0.0024738  -0.0007975
   21  -0.0002555   0.0007996   0.0015716   0.0012037  -0.0005384   0.0005862
   22   0.0081950  -0.0007903   0.0043514  -0.0232398   0.0091003  -0.0067667
   23  -0.0083006  -0.0022643  -0.0022975   0.0349933  -0.0097938   0.0099632
   24   0.0024952   0.0001868   0.0003846   0.0149370  -0.0022212   0.0066610
   25  -0.0420594  -0.0182168  -0.0086095  -0.0999508   0.0081394   0.0045979
   26   0.0073303   0.0024398  -0.0020122   0.0477260  -0.1220151  -0.0387087
   27  -0.0227245  -0.0122837  -0.0046429   0.0282503  -0.0463970  -0.0988815
   28  -0.1510967   0.0311101  -0.0381562   0.0027270   0.0231928   0.0030887
   29   0.0272014  -0.0658709   0.0154388  -0.0017854  -0.0439277  -0.0111481
   30  -0.0003362   0.0019829  -0.0997435  -0.0042809  -0.0262942  -0.0036399
   31   0.2695778  -0.0442322   0.0056530  -0.0000001   0.0010154   0.0000454
   32  -0.0442322   0.0694140  -0.0477896  -0.0079007   0.0019551  -0.0032103
   33   0.0056530  -0.0477896   0.5755254  -0.0066050  -0.0015179   0.0004734
   34  -0.0000001  -0.0079007  -0.0066050   0.5562582  -0.0161995   0.1241995
   35   0.0010154   0.0019551  -0.0015179  -0.0161995   0.2106237   0.1191883
   36   0.0000454  -0.0032103   0.0004734   0.1241995   0.1191883   0.1788111
   37   0.0022557   0.0008623   0.0002658  -0.0082214   0.0063479   0.0211355
   38   0.0015909   0.0017809  -0.0011893   0.0152092  -0.0015947  -0.0317874
   39   0.0015432  -0.0003448   0.0018575   0.0117695  -0.0099756  -0.0132573
   40  -0.0249290   0.0236204   0.0078471  -0.0002346  -0.0072865  -0.0014845
   41   0.0050090  -0.0005950   0.0007623  -0.0019159  -0.0062253  -0.0004986
   42  -0.0132918   0.0142830   0.0098029   0.0001444  -0.0018152   0.0017547
   43  -0.0039485   0.0118308  -0.0381609   0.0010353   0.0015120  -0.0015938
   44   0.0020717  -0.0009696   0.0084148   0.0007614   0.0033989  -0.0007903
   45  -0.0059694   0.0045145  -0.0146565  -0.0012035   0.0005979   0.0016781
   46  -0.0464724   0.0033743   0.0789043   0.0006416   0.0000521   0.0002644
   47   0.0066847  -0.0068604   0.0255157  -0.0014359  -0.0007058   0.0002966
   48   0.0350475   0.0370942  -0.4684689   0.0016274   0.0007025   0.0010038
   49  -0.0010228  -0.0010973   0.0011011  -0.4237766  -0.0292247  -0.1419811
   50   0.0000412   0.0029453   0.0035084  -0.0667795  -0.0359328  -0.0443947
   51   0.0008798   0.0043531  -0.0015614  -0.1676382  -0.0328865  -0.0800555
   52  -0.0013165  -0.0001527  -0.0002102   0.0019692  -0.0006980   0.0007955
   53   0.0003820   0.0000273   0.0001955  -0.0004090   0.0003303   0.0006206
   54  -0.0005477  -0.0004138   0.0011230   0.0021680  -0.0005762   0.0036087
           37          38          39          40          41          42
    1   0.0028825   0.0000290   0.0014586  -0.0002395  -0.0005388  -0.0003001
    2   0.0001277  -0.0000472  -0.0002729   0.0002714   0.0001923   0.0001647
    3   0.0005470  -0.0013233   0.0022985   0.0002211   0.0001559   0.0001370
    4  -0.0006679  -0.0002827  -0.0003211   0.0001993   0.0001828   0.0005323
    5   0.0009689   0.0008004  -0.0007849  -0.0004405  -0.0004756   0.0002058
    6   0.0005863  -0.0000909   0.0009062  -0.0001053   0.0000552  -0.0001553
    7  -0.0000315   0.0000325  -0.0000584   0.0000430  -0.0000490  -0.0002160
    8  -0.0002339  -0.0002180   0.0002782   0.0001137   0.0001324  -0.0001355
    9  -0.0001233   0.0000535  -0.0003152  -0.0000277  -0.0000334   0.0000557
   10  -0.0000262   0.0005593  -0.0010661   0.0007234  -0.0004745   0.0011641
   11  -0.0000150  -0.0002994   0.0008794   0.0005385   0.0000595   0.0000449
   12   0.0002289  -0.0003864   0.0007306  -0.0000669   0.0002938  -0.0007415
   13  -0.0001929  -0.0001268   0.0003003  -0.0001728   0.0001413  -0.0005936
   14  -0.0000225   0.0001414  -0.0004999   0.0000332  -0.0000880   0.0004964
   15  -0.0000110   0.0000669  -0.0001292   0.0000067  -0.0001620   0.0002658
   16   0.0015069  -0.0012933   0.0018378  -0.0030855   0.0007449  -0.0022842
   17  -0.0016099  -0.0006154   0.0000121  -0.0026791   0.0000446  -0.0039557
   18   0.0000996   0.0003531   0.0001233  -0.0001078   0.0005466   0.0011341
   19   0.0000325   0.0008971  -0.0008679  -0.0007131   0.0012533   0.0024918
   20   0.0006217   0.0001129  -0.0010614   0.0026804  -0.0003506   0.0035291
   21   0.0000573  -0.0000248   0.0004928  -0.0005646   0.0005353   0.0005606
   22   0.0013551  -0.0026464   0.0022972   0.0005777   0.0001374   0.0001563
   23   0.0083562  -0.0000209   0.0079751   0.0004828  -0.0005734  -0.0000796
   24  -0.0272339   0.0052784  -0.0190466   0.0000937  -0.0001112  -0.0000514
   25  -0.0590827  -0.0183810   0.0467071   0.0110638   0.0116974   0.0027744
   26  -0.0187145  -0.0686777   0.0729367  -0.0093787  -0.0152778   0.0023731
   27   0.0480332   0.0731803  -0.2523903  -0.0099272  -0.0164037  -0.0008586
   28  -0.0045710  -0.0068803  -0.0032279  -0.0926050   0.0775797   0.0635473
   29  -0.0092226  -0.0107977  -0.0001476   0.0772188  -0.1938478  -0.1090959
   30   0.0176712   0.0272609   0.0003114   0.0630794  -0.1077478  -0.1317864
   31   0.0022557   0.0015909   0.0015432  -0.0249290   0.0050090  -0.0132918
   32   0.0008623   0.0017809  -0.0003448   0.0236204  -0.0005950   0.0142830
   33   0.0002658  -0.0011893   0.0018575   0.0078471   0.0007623   0.0098029
   34  -0.0082214   0.0152092   0.0117695  -0.0002346  -0.0019159   0.0001444
   35   0.0063479  -0.0015947  -0.0099756  -0.0072865  -0.0062253  -0.0018152
   36   0.0211355  -0.0317874  -0.0132573  -0.0014845  -0.0004986   0.0017547
   37   0.0699346   0.0149465  -0.0579946   0.0006391   0.0002911  -0.0007446
   38   0.0149465   0.0820746  -0.0693471   0.0003688   0.0009725  -0.0003425
   39  -0.0579946  -0.0693471   0.2793191   0.0004557   0.0010408   0.0005467
   40   0.0006391   0.0003688   0.0004557   0.1098607  -0.0895814  -0.0643020
   41   0.0002911   0.0009725   0.0010408  -0.0895814   0.2065391   0.1147831
   42  -0.0007446  -0.0003425   0.0005467  -0.0643020   0.1147831   0.1327165
   43  -0.0015963  -0.0037610  -0.0005800  -0.0008116  -0.0046334   0.0109363
   44  -0.0026489  -0.0036109  -0.0004948   0.0047940   0.0090337  -0.0209277
   45  -0.0002641  -0.0003432   0.0009597   0.0043155   0.0061372  -0.0143752
   46  -0.0004402  -0.0007152   0.0007343   0.0009466   0.0005817   0.0005917
   47  -0.0002130  -0.0000366   0.0003281  -0.0005775  -0.0001824   0.0004109
   48  -0.0005690  -0.0005631   0.0001927   0.0010400   0.0006279   0.0014820
   49   0.0001566  -0.0006076  -0.0006173  -0.0012767  -0.0004965  -0.0005995
   50   0.0001139  -0.0000725  -0.0005506  -0.0000920   0.0006367   0.0002212
   51   0.0012469  -0.0009263  -0.0011941  -0.0005256  -0.0001345  -0.0006471
   52  -0.0039331   0.0010610  -0.0023704   0.0000143   0.0000708  -0.0000069
   53   0.0000439   0.0001086   0.0000290  -0.0000863   0.0000053  -0.0001600
   54  -0.0029313   0.0001311  -0.0014057   0.0000522   0.0001530   0.0001596
           43          44          45          46          47          48
    1  -0.0004179  -0.0001572   0.0001158   0.0008460   0.0001097   0.0032795
    2   0.0003639  -0.0000633   0.0001147  -0.0007190   0.0001779  -0.0020301
    3  -0.0006039  -0.0004545   0.0002786  -0.0001641   0.0000687  -0.0010038
    4   0.0002800   0.0000794  -0.0002501   0.0001683  -0.0001834   0.0001234
    5  -0.0005292  -0.0000164  -0.0003208   0.0014437  -0.0001560   0.0050539
    6  -0.0000157  -0.0001849   0.0000320   0.0001200  -0.0000736   0.0006925
    7   0.0001627   0.0000355   0.0001550  -0.0003940   0.0000776  -0.0008246
    8   0.0003029  -0.0000047   0.0001245  -0.0007028   0.0001154  -0.0019427
    9  -0.0000863   0.0000436  -0.0000302   0.0000717   0.0000043   0.0002109
   10   0.0002195   0.0000210  -0.0007069   0.0010557  -0.0000317   0.0043288
   11   0.0004713  -0.0000360   0.0001413  -0.0006407   0.0000312  -0.0025031
   12  -0.0002115   0.0000480   0.0005838  -0.0000924  -0.0000694  -0.0024876
   13  -0.0000290   0.0000256   0.0004257  -0.0008534   0.0001307  -0.0028385
   14   0.0000487   0.0000095  -0.0004010   0.0005566  -0.0000261   0.0022513
   15   0.0000637   0.0000331  -0.0002351   0.0000659   0.0000616   0.0012753
   16  -0.0013443  -0.0002155   0.0011921  -0.0007719   0.0000025  -0.0057740
   17  -0.0017961  -0.0001255   0.0015946  -0.0011388   0.0000443  -0.0050108
   18   0.0000076  -0.0001635  -0.0001508   0.0007950  -0.0001684   0.0019020
   19   0.0006461   0.0000918  -0.0021589   0.0007680  -0.0000543   0.0043193
   20   0.0008038  -0.0003174  -0.0007623   0.0013744   0.0000494   0.0041915
   21  -0.0006871  -0.0000657   0.0004801  -0.0005031  -0.0001493   0.0002071
   22   0.0007340   0.0003813  -0.0005233  -0.0012103  -0.0002954  -0.0019779
   23   0.0001672   0.0007304   0.0003564   0.0002045  -0.0002459   0.0008944
   24   0.0015592   0.0009606  -0.0006646   0.0006570   0.0004333   0.0016518
   25  -0.0046930  -0.0081496   0.0023781  -0.0000611   0.0000992  -0.0000223
   26  -0.0062300  -0.0091015  -0.0014417   0.0001216  -0.0000709  -0.0019320
   27   0.0208579   0.0260301   0.0008047  -0.0018032  -0.0023611   0.0005533
   28  -0.0552010  -0.0186798   0.0533273   0.0002674  -0.0003096   0.0015595
   29  -0.0220142  -0.0804914   0.0792166   0.0037535  -0.0027326   0.0015368
   30   0.0605305   0.0782632  -0.2727630  -0.0399090   0.0128240  -0.0157999
   31  -0.0039485   0.0020717  -0.0059694  -0.0464724   0.0066847   0.0350475
   32   0.0118308  -0.0009696   0.0045145   0.0033743  -0.0068604   0.0370942
   33  -0.0381609   0.0084148  -0.0146565   0.0789043   0.0255157  -0.4684689
   34   0.0010353   0.0007614  -0.0012035   0.0006416  -0.0014359   0.0016274
   35   0.0015120   0.0033989   0.0005979   0.0000521  -0.0007058   0.0007025
   36  -0.0015938  -0.0007903   0.0016781   0.0002644   0.0002966   0.0010038
   37  -0.0015963  -0.0026489  -0.0002641  -0.0004402  -0.0002130  -0.0005690
   38  -0.0037610  -0.0036109  -0.0003432  -0.0007152  -0.0000366  -0.0005631
   39  -0.0005800  -0.0004948   0.0009597   0.0007343   0.0003281   0.0001927
   40  -0.0008116   0.0047940   0.0043155   0.0009466  -0.0005775   0.0010400
   41  -0.0046334   0.0090337   0.0061372   0.0005817  -0.0001824   0.0006279
   42   0.0109363  -0.0209277  -0.0143752   0.0005917   0.0004109   0.0014820
   43   0.0703202   0.0207400  -0.0487868  -0.0050403   0.0032089  -0.0024596
   44   0.0207400   0.0822686  -0.0910699   0.0010097  -0.0002966   0.0004643
   45  -0.0487868  -0.0910699   0.2967958  -0.0023975   0.0015798   0.0012411
   46  -0.0050403   0.0010097  -0.0023975   0.0502863  -0.0081226  -0.0371435
   47   0.0032089  -0.0002966   0.0015798  -0.0081226   0.0104455  -0.0372161
   48  -0.0024596   0.0004643   0.0012411  -0.0371435  -0.0372161   0.4794683
   49  -0.0000534   0.0003041   0.0000030  -0.0000900   0.0008097  -0.0003761
   50  -0.0003221  -0.0003364   0.0000903  -0.0004943   0.0004600  -0.0017291
   51  -0.0001155   0.0006192  -0.0004640  -0.0002909  -0.0016148  -0.0017010
   52  -0.0002627  -0.0004644   0.0003478   0.0003536   0.0001005   0.0006601
   53  -0.0001636  -0.0000715  -0.0001291   0.0000613  -0.0000103   0.0001103
   54  -0.0006543  -0.0007257   0.0004857   0.0000993   0.0001299  -0.0004196
           49          50          51          52          53          54
    1   0.0014554  -0.0005208   0.0003164  -0.0132148  -0.0193477   0.0089935
    2  -0.0013635   0.0002055  -0.0006742  -0.0028430  -0.0033608   0.0037531
    3  -0.0004394  -0.0000469  -0.0002870   0.0230032   0.0292558  -0.0035707
    4  -0.0003589   0.0002807   0.0001703   0.0039147   0.0054108  -0.0029572
    5   0.0013258   0.0004740   0.0008592  -0.0033315  -0.0064875   0.0018121
    6   0.0001272  -0.0000645   0.0001220   0.0023533   0.0010114   0.0008445
    7  -0.0000874  -0.0001923  -0.0001840  -0.0033605  -0.0025465   0.0016082
    8  -0.0005276  -0.0002619  -0.0003657  -0.0005864   0.0004694   0.0004021
    9  -0.0000054   0.0000823   0.0000328  -0.0004213  -0.0004503  -0.0005492
   10   0.0008947   0.0002887   0.0010959  -0.0002841   0.0002954  -0.0005273
   11   0.0000020  -0.0009272  -0.0003576   0.0000023  -0.0006281  -0.0002166
   12   0.0007152  -0.0003028   0.0002196  -0.0002998  -0.0007575   0.0000645
   13  -0.0006669  -0.0000054  -0.0006495  -0.0009221   0.0020705   0.0009087
   14   0.0001423   0.0002539   0.0003330   0.0006231  -0.0004130  -0.0008016
   15  -0.0002251  -0.0000048  -0.0001179  -0.0003991   0.0005511  -0.0001810
   16  -0.0005295   0.0011006  -0.0005506  -0.0037055   0.0064965   0.0042119
   17  -0.0024880   0.0019828  -0.0012927   0.0051639  -0.0049113  -0.0021224
   18  -0.0001442   0.0007776   0.0011380   0.0151074  -0.0244471  -0.0039008
   19   0.0007364  -0.0008222   0.0006629   0.0001365   0.0010690  -0.0007141
   20   0.0011726  -0.0004395   0.0009782  -0.0016959   0.0040906  -0.0000658
   21  -0.0003684  -0.0000696  -0.0004892  -0.0016527   0.0022267   0.0015906
   22  -0.0036100   0.0037961  -0.0012046  -0.0486136   0.0035333   0.0386960
   23   0.0042928  -0.0069652  -0.0003757   0.0023114  -0.0425065  -0.0186632
   24   0.0019306  -0.0024726  -0.0016615   0.0433622  -0.0309714  -0.2745822
   25  -0.0255383   0.0324830   0.0174114   0.0007912   0.0031750   0.0012817
   26   0.0040445  -0.0000696  -0.0000748  -0.0006852   0.0020739  -0.0034248
   27  -0.0063031   0.0093353   0.0054653  -0.0300908   0.0045054  -0.0236140
   28   0.0023298   0.0055135   0.0013707   0.0019733  -0.0002161   0.0002855
   29  -0.0022357  -0.0042919  -0.0030003   0.0012293  -0.0001513   0.0018673
   30  -0.0008929   0.0012298   0.0026165  -0.0001342  -0.0005215  -0.0010879
   31  -0.0010228   0.0000412   0.0008798  -0.0013165   0.0003820  -0.0005477
   32  -0.0010973   0.0029453   0.0043531  -0.0001527   0.0000273  -0.0004138
   33   0.0011011   0.0035084  -0.0015614  -0.0002102   0.0001955   0.0011230
   34  -0.4237766  -0.0667795  -0.1676382   0.0019692  -0.0004090   0.0021680
   35  -0.0292247  -0.0359328  -0.0328865  -0.0006980   0.0003303  -0.0005762
   36  -0.1419811  -0.0443947  -0.0800555   0.0007955   0.0006206   0.0036087
   37   0.0001566   0.0001139   0.0012469  -0.0039331   0.0000439  -0.0029313
   38  -0.0006076  -0.0000725  -0.0009263   0.0010610   0.0001086   0.0001311
   39  -0.0006173  -0.0005506  -0.0011941  -0.0023704   0.0000290  -0.0014057
   40  -0.0012767  -0.0000920  -0.0005256   0.0000143  -0.0000863   0.0000522
   41  -0.0004965   0.0006367  -0.0001345   0.0000708   0.0000053   0.0001530
   42  -0.0005995   0.0002212  -0.0006471  -0.0000069  -0.0001600   0.0001596
   43  -0.0000534  -0.0003221  -0.0001155  -0.0002627  -0.0001636  -0.0006543
   44   0.0003041  -0.0003364   0.0006192  -0.0004644  -0.0000715  -0.0007257
   45   0.0000030   0.0000903  -0.0004640   0.0003478  -0.0001291   0.0004857
   46  -0.0000900  -0.0004943  -0.0002909   0.0003536   0.0000613   0.0000993
   47   0.0008097   0.0004600  -0.0016148   0.0001005  -0.0000103   0.0001299
   48  -0.0003761  -0.0017291  -0.0017010   0.0006601   0.0001103  -0.0004196
   49   0.4509618   0.0259784   0.1479084   0.0004757  -0.0000313   0.0001671
   50   0.0259784   0.0423279   0.0346520  -0.0003676   0.0000111  -0.0002613
   51   0.1479084   0.0346520   0.0783586   0.0000963  -0.0000916   0.0002259
   52   0.0004757  -0.0003676   0.0000963   0.0659843   0.0002627  -0.0501403
   53  -0.0000313   0.0000111  -0.0000916   0.0002627   0.0514239   0.0190228
   54   0.0001671  -0.0002613   0.0002259  -0.0501403   0.0190228   0.3012088
 Gradient time:  CPU 6420.73 s  wall 6422.50 s
 **********************************************************************
 **                                                                  **
 **                       VIBRATIONAL ANALYSIS                       **
 **                       --------------------                       **
 **                                                                  **
 **        VIBRATIONAL FREQUENCIES (CM**-1) AND NORMAL MODES         **
 **     FORCE CONSTANTS (mDYN/ANGSTROM) AND REDUCED MASSES (AMU)     **
 **                  INFRARED INTENSITIES (KM/MOL)                   **
 **                                                                  **
 **********************************************************************


 Mode:                 1                      2                      3
 Frequency:        46.86                  77.39                 110.36
 Force Cnst:      0.0093                 0.0247                 0.0607
 Red. Mass:       7.2217                 7.0136                 8.4597
 IR Active:          YES                    YES                    YES
 IR Intens:        0.848                  2.491                  2.096
 Raman Active:       YES                    YES                    YES
               X      Y      Z        X      Y      Z        X      Y      Z
 O         -0.035 -0.027 -0.056   -0.003  0.016 -0.238    0.057  0.088 -0.155
 C          0.032  0.015  0.075    0.050 -0.011 -0.063    0.101 -0.002  0.047
 O          0.051  0.045  0.200    0.067 -0.033 -0.071    0.264 -0.074  0.334
 C          0.062  0.014  0.026    0.075 -0.007  0.098   -0.063  0.001 -0.112
 O          0.112  0.046  0.101    0.141 -0.027  0.338   -0.156 -0.080 -0.200
 C          0.014 -0.033 -0.129   -0.008  0.019 -0.096   -0.048  0.102 -0.015
 O          0.013 -0.059 -0.237   -0.054  0.030 -0.148   -0.080  0.151  0.115
 C         -0.020 -0.053 -0.109    0.009  0.037 -0.129    0.007  0.145 -0.092
 C         -0.016 -0.057 -0.110   -0.077  0.051  0.021   -0.030  0.060 -0.061
 C         -0.114 -0.004  0.166   -0.003  0.004 -0.125    0.122 -0.063 -0.071
 O         -0.169  0.003  0.297   -0.076  0.033  0.059   -0.005 -0.197  0.143
 O          0.096  0.107 -0.263   -0.093 -0.115  0.292   -0.151 -0.062  0.002
 H         -0.033 -0.253 -0.172   -0.201  0.256  0.049   -0.098  0.134 -0.057
 H         -0.241 -0.119  0.220   -0.008  0.146 -0.331    0.149  0.066 -0.226
 H         -0.006  0.153  0.248    0.117 -0.209 -0.182    0.320 -0.206 -0.087
 H         -0.314 -0.193  0.268   -0.166  0.227  0.065   -0.156 -0.108  0.135
 H          0.057  0.070 -0.147   -0.114 -0.098  0.338   -0.174 -0.239  0.114
 H         -0.036 -0.088 -0.108    0.106  0.074 -0.110    0.024  0.224 -0.094
 TransDip   0.027 -0.001 -0.012    0.033 -0.019 -0.033    0.037  0.003 -0.028

 Mode:                 4                      5                      6
 Frequency:       149.39                 164.31                 265.08
 Force Cnst:      0.0393                 0.1432                 0.2600
 Red. Mass:       2.9881                 9.0030                 6.2807
 IR Active:          YES                    YES                    YES
 IR Intens:       25.217                  3.039                  2.098
 Raman Active:       YES                    YES                    YES
               X      Y      Z        X      Y      Z        X      Y      Z
 O         -0.031  0.006 -0.139   -0.102 -0.073 -0.190    0.017  0.054 -0.070
 C          0.016 -0.002 -0.019   -0.027 -0.000 -0.028    0.058  0.028  0.028
 O          0.057 -0.003  0.089    0.006  0.049  0.185    0.061  0.004 -0.029
 C          0.002  0.002 -0.037    0.035 -0.008 -0.086    0.048  0.027  0.075
 O          0.010 -0.004 -0.008    0.088  0.070 -0.095   -0.005  0.017 -0.071
 C         -0.004  0.004 -0.052    0.089 -0.080  0.046    0.045  0.069  0.097
 O          0.009  0.002 -0.028    0.273 -0.079  0.379   -0.148  0.112 -0.076
 C          0.006  0.011 -0.026   -0.025 -0.112 -0.105    0.075  0.041  0.099
 C         -0.060 -0.019  0.093   -0.051 -0.077 -0.062    0.055 -0.233  0.075
 C         -0.098  0.015  0.208   -0.182  0.030 -0.136   -0.075 -0.152  0.083
 O          0.048 -0.058 -0.177   -0.171  0.265 -0.025    0.043  0.303  0.005
 O          0.010  0.040  0.094    0.073 -0.067  0.062   -0.103 -0.269 -0.101
 H         -0.137 -0.083  0.054   -0.074 -0.024 -0.053    0.083 -0.340  0.046
 H         -0.004 -0.162  0.539   -0.309  0.045 -0.280   -0.280 -0.260  0.070
 H         -0.352  0.304  0.267   -0.166 -0.069 -0.169   -0.237 -0.088  0.072
 H          0.323 -0.159 -0.156   -0.235  0.326 -0.030    0.066  0.015 -0.015
 H          0.041  0.208 -0.036    0.063  0.093  0.040   -0.032 -0.371 -0.268
 H          0.119  0.039 -0.002   -0.007 -0.053 -0.107    0.123  0.155  0.101
 TransDip  -0.156  0.039 -0.008    0.050 -0.025 -0.000   -0.005 -0.044  0.015

 Mode:                 7                      8                      9
 Frequency:       293.21                 316.12                 321.27
 Force Cnst:      0.4213                 0.2746                 0.1297
 Red. Mass:       8.3178                 4.6637                 2.1334
 IR Active:          YES                    YES                    YES
 IR Intens:        1.724                 13.373                 77.131
 Raman Active:       YES                    YES                    YES
               X      Y      Z        X      Y      Z        X      Y      Z
 O         -0.137 -0.007 -0.173    0.078  0.016  0.123   -0.018 -0.015 -0.011
 C         -0.118  0.032  0.008    0.023 -0.034  0.028   -0.047 -0.035 -0.018
 O         -0.138  0.088  0.089    0.093 -0.166 -0.063    0.005 -0.090  0.015
 C         -0.064 -0.015  0.019    0.035 -0.010  0.007   -0.026 -0.023 -0.045
 O         -0.009  0.078 -0.017    0.193  0.227 -0.080    0.112  0.134 -0.008
 C         -0.067 -0.014  0.021    0.006 -0.013  0.003   -0.026 -0.051 -0.043
 O         -0.330  0.092  0.043   -0.165  0.076  0.074   -0.061 -0.026  0.042
 C          0.022 -0.052 -0.040    0.014 -0.003 -0.020   -0.005 -0.016 -0.003
 C          0.125 -0.118 -0.036   -0.031 -0.001 -0.039   -0.003  0.023  0.025
 C          0.118 -0.095 -0.055   -0.108  0.007 -0.038    0.047  0.010  0.047
 O          0.108 -0.048  0.037   -0.146 -0.069 -0.051    0.069  0.004  0.022
 O          0.437 -0.017  0.094    0.028 -0.014  0.063   -0.078  0.032 -0.063
 H          0.112 -0.124 -0.042   -0.064  0.039 -0.034    0.007 -0.005  0.017
 H          0.106 -0.022 -0.169   -0.119 -0.025 -0.001    0.072  0.010  0.071
 H          0.185 -0.219 -0.091   -0.089  0.057 -0.016    0.010  0.021  0.043
 H          0.104  0.172  0.055   -0.313 -0.721 -0.115    0.295  0.798  0.103
 H          0.394  0.340  0.110    0.077  0.237 -0.139   -0.152 -0.301  0.234
 H          0.009  0.025 -0.049   -0.046 -0.056 -0.032    0.032 -0.048  0.008
 TransDip   0.006  0.005 -0.041    0.072  0.093  0.002   -0.234 -0.142 -0.065

 Mode:                10                     11                     12
 Frequency:       339.27                 356.96                 400.11
 Force Cnst:      0.1683                 0.5053                 0.8884
 Red. Mass:       2.4820                 6.7304                 9.4181
 IR Active:          YES                    YES                    YES
 IR Intens:       22.015                 29.757                 10.586
 Raman Active:       YES                    YES                    YES
               X      Y      Z        X      Y      Z        X      Y      Z
 O          0.025  0.019  0.007    0.118 -0.015  0.249    0.036 -0.176 -0.120
 C          0.069  0.013  0.055    0.043  0.033 -0.117    0.111 -0.067  0.082
 O          0.035  0.015 -0.048   -0.023  0.181  0.026   -0.211  0.305  0.032
 C          0.066  0.019  0.109    0.003 -0.030 -0.265    0.256 -0.170  0.144
 O         -0.032 -0.035 -0.065    0.048 -0.172  0.145    0.207 -0.153 -0.199
 C          0.055  0.040  0.097   -0.022  0.059 -0.238    0.108 -0.106  0.087
 O          0.004  0.031 -0.043   -0.092  0.188  0.147   -0.238  0.032  0.061
 C          0.014  0.015  0.024    0.040 -0.033 -0.118    0.062 -0.043 -0.020
 C         -0.033 -0.040 -0.003    0.005 -0.060 -0.081   -0.020  0.136  0.015
 C         -0.109 -0.031 -0.031   -0.078 -0.037  0.060    0.038  0.136  0.008
 O         -0.139 -0.124 -0.049   -0.052 -0.012 -0.024   -0.007 -0.016 -0.004
 O          0.072  0.031 -0.005    0.030 -0.109  0.008   -0.200  0.100 -0.021
 H         -0.024 -0.063 -0.010   -0.101 -0.071 -0.115   -0.004  0.212  0.044
 H         -0.078 -0.026 -0.015   -0.153 -0.182  0.204    0.092  0.130  0.067
 H         -0.152 -0.041 -0.044   -0.153  0.174  0.121    0.066  0.175  0.028
 H          0.104  0.876  0.048    0.131  0.408  0.024   -0.094 -0.355 -0.035
 H         -0.016 -0.018  0.245   -0.030 -0.198  0.198   -0.217 -0.249  0.120
 H         -0.030  0.080  0.009   -0.030 -0.309 -0.115    0.098 -0.011 -0.009
 TransDip  -0.045 -0.143  0.015   -0.149 -0.043 -0.080   -0.090 -0.001 -0.053

 Mode:                13                     14                     15
 Frequency:       436.84                 495.79                 550.66
 Force Cnst:      0.3479                 0.1680                 0.8387
 Red. Mass:       3.0940                 1.1598                 4.6947
 IR Active:          YES                    YES                    YES
 IR Intens:        0.212                 21.047                 17.179
 Raman Active:       YES                    YES                    YES
               X      Y      Z        X      Y      Z        X      Y      Z
 O          0.002 -0.017 -0.033   -0.005  0.007 -0.014   -0.123  0.011  0.059
 C         -0.003 -0.007 -0.096   -0.011  0.011 -0.018   -0.023 -0.058  0.134
 O          0.017  0.029  0.040    0.011 -0.003  0.006   -0.056 -0.126 -0.030
 C         -0.010 -0.014 -0.141   -0.021  0.010 -0.020    0.127 -0.006  0.104
 O          0.059 -0.024  0.052   -0.016  0.008  0.017    0.047 -0.086 -0.071
 C          0.008  0.008 -0.034    0.004  0.002  0.018    0.040  0.108 -0.153
 O         -0.019  0.033 -0.005   -0.000 -0.007 -0.008    0.084  0.182  0.015
 C          0.058 -0.002  0.182    0.021 -0.012  0.037   -0.092 -0.003 -0.116
 C         -0.014 -0.044  0.231    0.029 -0.007  0.010   -0.142 -0.055  0.051
 C         -0.037 -0.080 -0.065   -0.015  0.017 -0.009   -0.001 -0.151  0.023
 O         -0.063 -0.032 -0.020   -0.024  0.007 -0.034    0.113  0.075  0.004
 O         -0.022  0.134 -0.066    0.044  0.025 -0.025    0.023  0.136 -0.006
 H          0.152 -0.134  0.246    0.065 -0.017  0.020   -0.328 -0.154 -0.027
 H          0.051  0.183 -0.363   -0.017 -0.002  0.021    0.086  0.063 -0.211
 H         -0.038 -0.499 -0.223   -0.043  0.032 -0.006    0.014 -0.476 -0.094
 H         -0.108 -0.030 -0.025   -0.106 -0.325 -0.068    0.106 -0.219 -0.016
 H          0.044  0.195 -0.260   -0.167 -0.563  0.715   -0.100 -0.027  0.368
 H          0.284 -0.008  0.233    0.032  0.021  0.036   -0.085 -0.260 -0.091
 TransDip  -0.006 -0.013  0.003   -0.047  0.054  0.128   -0.117 -0.059  0.018

 Mode:                16                     17                     18
 Frequency:       569.38                 634.56                 666.22
 Force Cnst:      1.3732                 1.0596                 3.4164
 Red. Mass:       7.1892                 4.4663                13.0642
 IR Active:          YES                    YES                    YES
 IR Intens:       36.691                  8.309                 87.622
 Raman Active:       YES                    YES                    YES
               X      Y      Z        X      Y      Z        X      Y      Z
 O         -0.166  0.031 -0.004    0.100 -0.010  0.064   -0.053  0.656  0.057
 C         -0.190 -0.157 -0.053   -0.021 -0.055 -0.180   -0.157  0.142  0.086
 O         -0.175 -0.190  0.113   -0.015  0.043  0.068   -0.080 -0.025  0.017
 C          0.049 -0.070 -0.149   -0.039 -0.057 -0.124    0.049 -0.220  0.007
 O          0.148 -0.113 -0.003    0.083  0.001  0.013    0.148 -0.209 -0.057
 C          0.163  0.161  0.127    0.052  0.014  0.316    0.053 -0.260 -0.102
 O          0.102  0.209 -0.119   -0.016 -0.059 -0.085   -0.059 -0.287  0.062
 C          0.017  0.098  0.149   -0.085  0.119 -0.070    0.146  0.225 -0.085
 C          0.119  0.047 -0.073   -0.146 -0.028 -0.093    0.045 -0.006  0.034
 C          0.033  0.162 -0.025   -0.028 -0.144  0.023   -0.015 -0.060  0.012
 O         -0.077 -0.052  0.001    0.082  0.055  0.010   -0.061  0.007 -0.026
 O          0.012 -0.118  0.012    0.011  0.078  0.037    0.012  0.002 -0.003
 H          0.312  0.159  0.012   -0.418 -0.080 -0.177   -0.094 -0.059 -0.024
 H         -0.046 -0.049  0.211    0.007 -0.060 -0.075   -0.048 -0.018 -0.072
 H          0.035  0.489  0.098    0.005 -0.267 -0.016   -0.057 -0.153 -0.035
 H         -0.097  0.128  0.013    0.121 -0.064  0.007   -0.015 -0.025 -0.021
 H          0.073 -0.029 -0.171   -0.070  0.163  0.231    0.016 -0.031 -0.000
 H         -0.100  0.122  0.122   -0.355  0.402 -0.147    0.217  0.142 -0.072
 TransDip  -0.181  0.034 -0.061   -0.077 -0.030  0.042   -0.248  0.084 -0.146

 Mode:                19                     20                     21
 Frequency:       692.76                 721.89                 791.98
 Force Cnst:      2.6068                 3.5000                 2.8636
 Red. Mass:       9.2194                11.3994                 7.7487
 IR Active:          YES                    YES                    YES
 IR Intens:       20.816                  8.388                 19.898
 Raman Active:       YES                    YES                    YES
               X      Y      Z        X      Y      Z        X      Y      Z
 O          0.354 -0.054 -0.108   -0.152  0.014 -0.092    0.136 -0.001 -0.018
 C          0.031 -0.243  0.269    0.280  0.059  0.620   -0.193  0.080  0.107
 O         -0.329 -0.006  0.036    0.043  0.029 -0.211   -0.116 -0.112  0.035
 C         -0.152 -0.104  0.007   -0.141 -0.001 -0.524   -0.049  0.115 -0.084
 O         -0.015  0.130  0.011    0.087 -0.047  0.084   -0.183  0.049  0.081
 C         -0.186  0.088 -0.155    0.054 -0.017  0.159    0.345 -0.073  0.146
 O          0.144  0.002  0.001   -0.041 -0.029 -0.009   -0.049  0.078 -0.035
 C          0.112  0.288 -0.023   -0.089 -0.041  0.065    0.298 -0.214 -0.276
 C          0.046  0.012  0.033   -0.045 -0.010 -0.057    0.060 -0.027  0.030
 C         -0.041 -0.098  0.016    0.003  0.003 -0.012    0.005 -0.024  0.027
 O         -0.057  0.004 -0.031    0.036  0.007  0.016   -0.037  0.003 -0.018
 O          0.047 -0.040 -0.013   -0.005  0.021  0.018   -0.113  0.115  0.027
 H         -0.054 -0.091 -0.031   -0.026  0.023 -0.038   -0.209  0.036 -0.019
 H         -0.091 -0.074 -0.056    0.015 -0.023  0.029    0.009  0.031 -0.051
 H         -0.106 -0.160 -0.022    0.033  0.055  0.016   -0.012 -0.123 -0.019
 H         -0.026  0.009 -0.032    0.019 -0.004  0.013    0.019  0.008 -0.012
 H          0.020 -0.074  0.070   -0.020  0.081  0.046   -0.015 -0.043 -0.198
 H          0.229  0.478 -0.015   -0.264  0.054  0.022    0.400 -0.327 -0.244
 TransDip   0.091  0.010  0.114   -0.035  0.036  0.078    0.132  0.009 -0.053

 Mode:                22                     23                     24
 Frequency:       866.57                 936.83                 979.01
 Force Cnst:      1.0712                 4.0228                 3.4038
 Red. Mass:       2.4211                 7.7795                 6.0276
 IR Active:          YES                    YES                    YES
 IR Intens:       16.537                186.825                 42.460
 Raman Active:       YES                    YES                    YES
               X      Y      Z        X      Y      Z        X      Y      Z
 O         -0.000  0.000  0.018    0.221  0.064 -0.067   -0.169  0.076  0.074
 C          0.013 -0.011  0.003   -0.153  0.112  0.055    0.229 -0.206 -0.076
 O         -0.001  0.003 -0.002   -0.040 -0.043  0.015   -0.003  0.070 -0.001
 C         -0.011 -0.003 -0.014    0.067  0.039 -0.020   -0.145 -0.161  0.042
 O          0.001  0.003  0.002    0.008 -0.039 -0.001   -0.026  0.087  0.008
 C          0.008  0.005  0.047    0.048 -0.033 -0.042   -0.056  0.046  0.109
 O         -0.001 -0.002 -0.010   -0.014  0.028  0.005    0.040  0.027 -0.030
 C         -0.018  0.006 -0.083   -0.092 -0.116  0.127    0.149  0.046 -0.205
 C         -0.086  0.042  0.103   -0.230 -0.047  0.023    0.071 -0.123  0.112
 C          0.018  0.182  0.129   -0.322  0.207 -0.211   -0.175  0.128 -0.136
 O         -0.040 -0.016 -0.035    0.318 -0.091  0.136    0.155 -0.065  0.071
 O          0.072 -0.143 -0.078    0.046 -0.092 -0.063   -0.030  0.037  0.004
 H         -0.204 -0.205 -0.019   -0.008 -0.062  0.064    0.051 -0.046  0.122
 H          0.239  0.630 -0.308   -0.075  0.153  0.054   -0.134  0.029  0.024
 H          0.119 -0.396 -0.073   -0.232  0.327 -0.128   -0.257  0.187 -0.123
 H          0.211 -0.067 -0.016   -0.212 -0.001  0.097   -0.241  0.010  0.046
 H          0.059 -0.115 -0.050   -0.081  0.228  0.205    0.025 -0.124 -0.092
 H         -0.013 -0.019 -0.075    0.182  0.181  0.145    0.225 -0.519 -0.130
 TransDip  -0.072  0.079  0.074    0.316  0.012  0.303    0.029 -0.142 -0.150

 Mode:                25                     26                     27
 Frequency:      1007.22                1040.57                1049.56
 Force Cnst:      1.1718                 3.8195                 2.2158
 Red. Mass:       1.9605                 5.9871                 3.4139
 IR Active:          YES                    YES                    YES
 IR Intens:       43.299                 18.643                 32.528
 Raman Active:       YES                    YES                    YES
               X      Y      Z        X      Y      Z        X      Y      Z
 O          0.032  0.022  0.002   -0.172 -0.215  0.088    0.051 -0.018 -0.009
 C          0.000  0.000  0.002   -0.025  0.035  0.018   -0.074  0.078  0.027
 O         -0.002  0.005  0.000    0.017 -0.045 -0.010    0.017 -0.009 -0.007
 C         -0.015 -0.023 -0.003    0.117  0.207 -0.052    0.019  0.013 -0.018
 O          0.009  0.000 -0.003   -0.038 -0.027  0.016    0.057 -0.045 -0.020
 C         -0.001  0.020  0.034    0.075 -0.112 -0.045   -0.063  0.038  0.074
 O          0.004  0.004 -0.005   -0.062 -0.088  0.033    0.009  0.000 -0.011
 C         -0.056 -0.030 -0.061    0.180  0.349 -0.065   -0.204 -0.025 -0.170
 C         -0.116  0.001  0.133   -0.041  0.164  0.078    0.205  0.144  0.165
 C          0.168 -0.029 -0.065   -0.086 -0.064 -0.068   -0.112 -0.077 -0.002
 O         -0.043  0.030 -0.010    0.065 -0.013  0.026    0.023 -0.026  0.010
 O          0.041 -0.029 -0.044    0.062 -0.076 -0.056    0.022 -0.001  0.001
 H         -0.095 -0.010  0.131   -0.271  0.121 -0.017    0.346  0.224  0.222
 H          0.380 -0.218  0.389   -0.024 -0.161  0.118   -0.211 -0.115 -0.032
 H         -0.234  0.346 -0.004   -0.322  0.055 -0.064   -0.234 -0.140 -0.046
 H         -0.574  0.139 -0.053   -0.291  0.045  0.001   -0.011 -0.001  0.007
 H          0.013  0.036  0.011    0.025 -0.008  0.024    0.179 -0.479 -0.313
 H          0.101 -0.088 -0.020    0.299  0.415 -0.030   -0.200  0.028 -0.173
 TransDip   0.199 -0.027 -0.064    0.069  0.090  0.079    0.096 -0.044  0.149

 Mode:                28                     29                     30
 Frequency:      1071.16                1111.79                1168.93
 Force Cnst:      2.0125                 5.6514                 1.1555
 Red. Mass:       2.9770                 7.7600                 1.4353
 IR Active:          YES                    YES                    YES
 IR Intens:        1.539                161.464                120.068
 Raman Active:       YES                    YES                    YES
               X      Y      Z        X      Y      Z        X      Y      Z
 O         -0.015  0.050 -0.021   -0.053 -0.174  0.037    0.006 -0.013  0.019
 C          0.039 -0.038 -0.019   -0.241  0.361  0.092   -0.010  0.007  0.009
 O         -0.002  0.020  0.003    0.139  0.026 -0.052   -0.005 -0.011 -0.000
 C         -0.052 -0.079  0.017   -0.177 -0.352  0.075    0.018  0.052 -0.012
 O         -0.017  0.030  0.005    0.122 -0.046 -0.044    0.021 -0.022 -0.007
 C          0.031  0.005  0.037   -0.191  0.163  0.057   -0.045  0.031  0.035
 O          0.012  0.029 -0.013    0.091  0.049 -0.038   -0.005 -0.027  0.002
 C          0.051 -0.077  0.062    0.253 -0.029 -0.033   -0.013  0.029 -0.078
 C         -0.118  0.285 -0.025   -0.036 -0.002 -0.047   -0.058 -0.083  0.061
 C         -0.059 -0.152  0.006   -0.008  0.009  0.002    0.031  0.021 -0.052
 O          0.003  0.019  0.008    0.007 -0.001 -0.002   -0.038  0.007  0.005
 O          0.063 -0.083 -0.063   -0.015  0.005 -0.000    0.002 -0.000 -0.021
 H          0.014  0.448  0.044   -0.247 -0.057 -0.120    0.299  0.152  0.227
 H         -0.179 -0.212 -0.012    0.055  0.046  0.001   -0.264 -0.141 -0.062
 H          0.098 -0.051  0.082    0.002 -0.009 -0.003    0.441  0.264  0.123
 H          0.329 -0.081  0.033   -0.061  0.025 -0.011    0.497 -0.125  0.043
 H          0.001  0.079  0.059   -0.020  0.046 -0.000   -0.074  0.181  0.146
 H          0.316 -0.528  0.158    0.405  0.403 -0.032    0.317  0.035 -0.008
 TransDip  -0.026  0.030 -0.002    0.296  0.208  0.185   -0.324  0.106 -0.084

 Mode:                31                     32                     33
 Frequency:      1204.30                1241.73                1270.67
 Force Cnst:      2.4952                 1.6473                 1.1589
 Red. Mass:       2.9201                 1.8133                 1.2183
 IR Active:          YES                    YES                    YES
 IR Intens:       73.089                136.449                 44.327
 Raman Active:       YES                    YES                    YES
               X      Y      Z        X      Y      Z        X      Y      Z
 O         -0.023 -0.021  0.023   -0.025  0.045  0.011   -0.022  0.016  0.025
 C          0.010  0.010 -0.002    0.041 -0.047 -0.014    0.024 -0.026 -0.005
 O          0.038  0.040 -0.015   -0.029 -0.015  0.010   -0.010 -0.002  0.002
 C         -0.075 -0.192  0.034    0.038  0.060 -0.011    0.010  0.010 -0.004
 O         -0.073  0.072  0.026    0.010 -0.011 -0.003   -0.003  0.002  0.001
 C          0.211 -0.149 -0.105   -0.083  0.066 -0.014   -0.011  0.015 -0.001
 O          0.017  0.095 -0.008   -0.003 -0.022  0.009   -0.001 -0.001  0.002
 C         -0.079  0.031 -0.007    0.130 -0.152  0.013    0.022 -0.060 -0.048
 C         -0.019 -0.016  0.085   -0.035  0.013  0.047   -0.019  0.024 -0.054
 C          0.007  0.001 -0.031   -0.004 -0.006 -0.032   -0.030 -0.029  0.047
 O         -0.015  0.002  0.006   -0.003  0.001  0.011    0.008  0.012  0.000
 O          0.015 -0.007 -0.021    0.017  0.009 -0.018   -0.018 -0.016  0.001
 H          0.115  0.213  0.193   -0.365  0.334  0.064    0.674  0.031  0.121
 H         -0.123 -0.091 -0.007   -0.023 -0.063  0.031    0.321  0.132  0.103
 H          0.149  0.124  0.048    0.032  0.074  0.009   -0.158 -0.215 -0.049
 H          0.226 -0.059  0.022    0.142 -0.037  0.021   -0.128  0.022 -0.008
 H          0.004 -0.002  0.009    0.100 -0.224 -0.183   -0.098  0.241  0.163
 H         -0.377  0.683 -0.117   -0.410  0.603 -0.146    0.161  0.408 -0.056
 TransDip   0.253 -0.104  0.019   -0.287  0.048 -0.236   -0.125  0.054 -0.164

 Mode:                34                     35                     36
 Frequency:      1317.96                1327.19                1349.16
 Force Cnst:      1.2473                 1.2554                 1.3374
 Red. Mass:       1.2188                 1.2096                 1.2470
 IR Active:          YES                    YES                    YES
 IR Intens:      124.560                 32.471                156.437
 Raman Active:       YES                    YES                    YES
               X      Y      Z        X      Y      Z        X      Y      Z
 O         -0.019  0.019  0.026   -0.004 -0.002  0.010    0.006 -0.006 -0.002
 C          0.025 -0.034 -0.005    0.006 -0.008 -0.000   -0.004  0.008  0.002
 O         -0.003  0.005 -0.001    0.002  0.003 -0.001    0.001 -0.001 -0.001
 C          0.004  0.006 -0.003   -0.001 -0.006  0.000    0.002 -0.004 -0.001
 O         -0.003  0.004  0.001   -0.005  0.004  0.002   -0.002  0.001  0.001
 C         -0.005 -0.025  0.006    0.020  0.001 -0.005    0.005  0.001 -0.002
 O          0.006  0.022 -0.004   -0.004 -0.003  0.002   -0.002 -0.006  0.001
 C         -0.060 -0.060 -0.007   -0.045  0.015  0.010   -0.011  0.034  0.008
 C         -0.005  0.041 -0.017   -0.015 -0.020 -0.043   -0.018 -0.081 -0.029
 C          0.028  0.003  0.033   -0.055 -0.024 -0.058   -0.047 -0.007  0.078
 O          0.023 -0.013 -0.028   -0.030  0.018  0.026    0.029  0.002 -0.042
 O          0.006  0.012  0.020    0.017  0.028  0.033    0.016  0.009 -0.012
 H         -0.141 -0.271 -0.146   -0.061 -0.021 -0.064   -0.034  0.663  0.205
 H         -0.390 -0.070 -0.194    0.570  0.126  0.230    0.063  0.123 -0.007
 H          0.166  0.060  0.083    0.076  0.070 -0.001    0.415 -0.087  0.148
 H         -0.280  0.091 -0.048    0.334 -0.075  0.047   -0.454  0.142 -0.074
 H          0.063 -0.166 -0.108    0.175 -0.435 -0.290    0.059 -0.136 -0.093
 H          0.585  0.390  0.089    0.367  0.065  0.087    0.058 -0.095  0.031
 TransDip   0.222 -0.204  0.193   -0.155 -0.096 -0.002    0.377 -0.091  0.102

 Mode:                37                     38                     39
 Frequency:      1380.91                1410.98                1453.40
 Force Cnst:      1.3835                 1.8007                 8.4118
 Red. Mass:       1.2314                 1.5351                 6.7588
 IR Active:          YES                    YES                    YES
 IR Intens:      109.783                 75.070                737.967
 Raman Active:       YES                    YES                    YES
               X      Y      Z        X      Y      Z        X      Y      Z
 O          0.000 -0.004 -0.008   -0.007  0.009  0.002   -0.021 -0.004  0.010
 C         -0.001  0.012 -0.001    0.007 -0.015 -0.003   -0.003  0.031  0.005
 O         -0.005 -0.006  0.002    0.002  0.005 -0.001   -0.016 -0.022  0.004
 C          0.023 -0.017 -0.007   -0.027  0.025  0.009    0.362 -0.287 -0.130
 O         -0.013  0.009  0.004    0.017 -0.012 -0.006   -0.191  0.148  0.066
 C          0.004  0.026 -0.007   -0.014 -0.026  0.007    0.081  0.345 -0.037
 O         -0.007 -0.018  0.004    0.008  0.022 -0.004   -0.076 -0.189  0.040
 C          0.057  0.011 -0.005   -0.030 -0.037 -0.006   -0.082 -0.008 -0.003
 C         -0.061  0.055  0.031    0.152  0.031  0.058    0.082  0.005  0.019
 C         -0.052 -0.037 -0.012   -0.084 -0.030 -0.031   -0.002  0.058 -0.016
 O          0.014  0.006 -0.024   -0.010  0.014 -0.011   -0.004 -0.004  0.000
 O          0.003  0.008  0.026   -0.028 -0.034 -0.036   -0.013 -0.014 -0.016
 H          0.326 -0.516 -0.053   -0.416 -0.087 -0.122   -0.252  0.019 -0.057
 H          0.058  0.012  0.016    0.345  0.035  0.212   -0.127 -0.249  0.294
 H          0.553  0.166  0.195    0.471  0.027  0.111    0.092 -0.364 -0.147
 H         -0.191  0.069 -0.039   -0.052  0.020 -0.014    0.018 -0.004  0.002
 H          0.064 -0.170 -0.108   -0.187  0.460  0.304   -0.078  0.206  0.123
 H         -0.356 -0.096 -0.075    0.070  0.108  0.003    0.230  0.038  0.060
 TransDip   0.330  0.053  0.027   -0.259 -0.069  0.070    0.859  0.080 -0.110

 Mode:                40                     41                     42
 Frequency:      1468.97                1529.99                1677.91
 Force Cnst:      1.4874                14.1027                21.4370
 Red. Mass:       1.1699                10.2253                12.9234
 IR Active:          YES                    YES                    YES
 IR Intens:      154.372               3585.334               4312.885
 Raman Active:       YES                    YES                    YES
               X      Y      Z        X      Y      Z        X      Y      Z
 O         -0.003  0.002  0.001   -0.000 -0.044  0.004   -0.004 -0.040  0.000
 C         -0.004  0.001  0.002    0.137  0.059 -0.052    0.554  0.585 -0.198
 O         -0.000 -0.001  0.000   -0.061 -0.044  0.023   -0.360 -0.321  0.129
 C          0.052 -0.031 -0.018   -0.434  0.111  0.160    0.029 -0.084 -0.011
 O         -0.024  0.018  0.008    0.149 -0.108 -0.051   -0.017  0.011  0.005
 C         -0.011  0.014  0.005    0.410  0.441 -0.181   -0.095 -0.145  0.046
 O         -0.002 -0.007  0.000   -0.127 -0.262  0.070    0.034  0.079 -0.020
 C         -0.006 -0.002 -0.002   -0.074 -0.024  0.007   -0.038  0.011  0.008
 C          0.027 -0.005  0.005    0.024  0.021  0.013    0.009 -0.005 -0.003
 C         -0.006 -0.087  0.022   -0.016 -0.021  0.010    0.008  0.002  0.000
 O          0.003 -0.001  0.003    0.024 -0.010  0.001   -0.008  0.002  0.001
 O         -0.005 -0.002 -0.006   -0.002 -0.006 -0.003    0.001 -0.001 -0.001
 H         -0.039  0.055  0.009   -0.047 -0.030 -0.028   -0.021  0.014  0.003
 H          0.155  0.429 -0.538   -0.111  0.142 -0.273    0.022 -0.019  0.034
 H         -0.230  0.610  0.218   -0.096  0.211  0.063   -0.009 -0.023 -0.008
 H          0.007 -0.008  0.002   -0.095  0.004  0.015    0.050 -0.003 -0.011
 H         -0.034  0.077  0.056   -0.012  0.062  0.022   -0.008  0.007  0.011
 H          0.007  0.002  0.002    0.066  0.151  0.018    0.044 -0.014  0.043
 TransDip   0.391 -0.026  0.072   -1.421  0.930 -0.890    2.040  0.314  0.402

 Mode:                43                     44                     45
 Frequency:      2967.34                2986.52                3079.67
 Force Cnst:      5.6050                 5.7022                 5.9116
 Red. Mass:       1.0804                 1.0851                 1.0579
 IR Active:          YES                    YES                    YES
 IR Intens:      214.746                 72.612                 17.539
 Raman Active:       YES                    YES                    YES
               X      Y      Z        X      Y      Z        X      Y      Z
 O          0.002  0.001 -0.000    0.000  0.000  0.000    0.000  0.000  0.000
 C         -0.001  0.000  0.001   -0.000 -0.000  0.000   -0.000 -0.000  0.000
 O          0.000  0.000 -0.000    0.000  0.000 -0.000    0.000  0.000 -0.000
 C         -0.000  0.000  0.000   -0.001  0.000  0.000   -0.000  0.000  0.000
 O          0.000 -0.000 -0.000    0.000 -0.000 -0.000    0.000 -0.000 -0.000
 C          0.000 -0.000 -0.001    0.001 -0.000 -0.000    0.000  0.001 -0.000
 O          0.000  0.000  0.000   -0.000 -0.000  0.000   -0.001 -0.000  0.000
 C          0.014 -0.006 -0.077    0.005 -0.001 -0.025    0.000  0.000 -0.002
 C         -0.004 -0.009  0.020    0.017  0.025 -0.074    0.000 -0.000 -0.002
 C          0.000 -0.001  0.001   -0.004  0.000  0.005   -0.008  0.060 -0.029
 O         -0.000 -0.000 -0.000    0.000 -0.000  0.000   -0.001 -0.000  0.000
 O         -0.000  0.001  0.001    0.001 -0.002 -0.000   -0.000 -0.000  0.000
 H          0.070  0.085 -0.272   -0.223 -0.279  0.881   -0.004 -0.007  0.019
 H         -0.006  0.008  0.006    0.018 -0.021 -0.015    0.275 -0.458 -0.350
 H          0.001  0.003 -0.013    0.009  0.019 -0.058   -0.152 -0.251  0.707
 H         -0.002 -0.001  0.004    0.003  0.001  0.003    0.001  0.001 -0.009
 H         -0.002  0.001  0.002    0.006 -0.002 -0.001    0.002 -0.002 -0.001
 H         -0.188  0.072  0.931   -0.054  0.021  0.284   -0.003  0.002  0.024
 TransDip  -0.169  0.023 -0.437    0.062  0.007 -0.266    0.072  0.104 -0.044

 Mode:                46                     47                     48
 Frequency:      3133.95                3676.17                3747.87
 Force Cnst:      6.4200                 8.4937                 8.8145
 Red. Mass:       1.1094                 1.0667                 1.0651
 IR Active:          YES                    YES                    YES
 IR Intens:       14.671                454.013                 61.987
 Raman Active:       YES                    YES                    YES
               X      Y      Z        X      Y      Z        X      Y      Z
 O         -0.000  0.000  0.000    0.000 -0.000 -0.000    0.000 -0.000 -0.000
 C          0.000 -0.000  0.000    0.000  0.001  0.000   -0.000  0.000  0.000
 O         -0.000  0.000 -0.000   -0.000 -0.000  0.000   -0.000 -0.000  0.000
 C         -0.000  0.000  0.000    0.001 -0.001 -0.000    0.000 -0.000  0.000
 O          0.000 -0.000 -0.000   -0.000  0.000  0.000   -0.000  0.000 -0.000
 C          0.000  0.000  0.000   -0.001 -0.001  0.000   -0.000 -0.000  0.000
 O          0.000 -0.000  0.000    0.001  0.001 -0.000    0.000  0.000 -0.000
 C          0.000 -0.000 -0.002   -0.000  0.000  0.000   -0.000  0.000  0.000
 C          0.002  0.001 -0.006   -0.000 -0.000  0.000   -0.002  0.000 -0.000
 C          0.037 -0.029 -0.083    0.001  0.000 -0.002    0.000 -0.001  0.000
 O         -0.001  0.000  0.002    0.005  0.005 -0.062   -0.000 -0.000  0.004
 O         -0.000  0.000  0.001   -0.003 -0.000 -0.001   -0.058 -0.005 -0.021
 H         -0.016 -0.019  0.055   -0.001 -0.001  0.000    0.002 -0.001 -0.005
 H         -0.324  0.566  0.403   -0.001  0.005  0.004   -0.003 -0.001 -0.002
 H         -0.123 -0.222  0.578   -0.002 -0.004  0.015   -0.000  0.002 -0.002
 H          0.010  0.001 -0.015   -0.089 -0.075  0.989    0.004  0.005 -0.057
 H          0.001  0.003 -0.001    0.056  0.001  0.017    0.935  0.083  0.334
 H         -0.002  0.001  0.019    0.002 -0.000 -0.003    0.001 -0.000 -0.000
 TransDip   0.032  0.001 -0.118   -0.460 -0.017 -0.504   -0.146  0.199  0.052

 STANDARD THERMODYNAMIC QUANTITIES AT   298.15 K  AND     1.00 ATM

   This Molecule has  0 Imaginary Frequencies
   Zero point vibrational energy:       76.992 kcal/mol

   Atom    1 Element O  Has Mass   15.99491
   Atom    2 Element C  Has Mass   12.00000
   Atom    3 Element O  Has Mass   15.99491
   Atom    4 Element C  Has Mass   12.00000
   Atom    5 Element O  Has Mass   15.99491
   Atom    6 Element C  Has Mass   12.00000
   Atom    7 Element O  Has Mass   15.99491
   Atom    8 Element C  Has Mass   12.00000
   Atom    9 Element C  Has Mass   12.00000
   Atom   10 Element C  Has Mass   12.00000
   Atom   11 Element O  Has Mass   15.99491
   Atom   12 Element O  Has Mass   15.99491
   Atom   13 Element H  Has Mass    1.00783
   Atom   14 Element H  Has Mass    1.00783
   Atom   15 Element H  Has Mass    1.00783
   Atom   16 Element H  Has Mass    1.00783
   Atom   17 Element H  Has Mass    1.00783
   Atom   18 Element H  Has Mass    1.00783
   Molecular Mass:   174.016440 amu
   Principal axes and moments of inertia in amu*Bohr^2:
                             1           2           3
    Eigenvalues --     1082.21254  2962.25040  3729.50606
          X               0.99997     0.00227     0.00745
          Y              -0.00230     0.99999     0.00352
          Z              -0.00744    -0.00353     0.99997
   Rotational Symmetry Number is   1
   The Molecule is an Asymmetric Top
   Translational Enthalpy:        0.889 kcal/mol
   Rotational Enthalpy:           0.889 kcal/mol
   Vibrational Enthalpy:         82.128 kcal/mol
   gas constant (RT):             0.592 kcal/mol
   Translational Entropy:        41.369  cal/mol.K
   Rotational Entropy:           30.859  cal/mol.K
   Vibrational Entropy:          31.543  cal/mol.K

   Total Enthalpy:               84.498 kcal/mol
   Total Entropy:               103.771  cal/mol.K

 ======================================================================

 STANDARD THERMODYNAMIC QUANTITIES FOR ANHARMONIC VIBRATION -- TOSH

   Zero point vibrational energy: ************ kcal/mol

   Vibrational Enthalpy:       Infinity kcal/mol
   Vibrational Entropy:             NaN  cal/mol.K

   Total Enthalpy:             Infinity kcal/mol
   Total Entropy:                   NaN  cal/mol.K

 ======================================================================

 STANDARD THERMODYNAMIC QUANTITIES FOR ANHARMONIC VIBRATION -- VPT2

   Zero point vibrational energy: ************ kcal/mol

   Vibrational Enthalpy:       Infinity kcal/mol
   Vibrational Entropy:             NaN  cal/mol.K

   Total Enthalpy:             Infinity kcal/mol
   Total Entropy:                   NaN  cal/mol.K

 ======================================================================

Archival summary:
1\1\pikachu\FREQ\ProcedureUnspecified\BasisUnspecified\666(2-,1)\cher\MonMay119:56:412017MonMay119:56:412017\0\\#,FREQ,ProcedureUnspecified,BasisUnspecified,\\-2,1\O\C,1,1.40836\O,2,1.22589,1,117.742\C,1,1.4403,2,108.215,3,178.98,0\H,4,1.10039,1,108.003,2,-118.584,0\C,2,1.47504,1,111.069,3,-178.717,0\O,6,1.28153,2,123.97,1,178.238,0\C,6,1.43015,2,106.287,1,0.125242,0\O,8,1.26836,6,131.632,2,175.911,0\C,4,1.53497,1,108.664,2,125.859,0\H,10,1.09949,4,107.011,1,-42.5913,0\O,10,1.44553,4,108.991,1,74.8123,0\H,12,0.966718,10,104.365,4,163.378,0\C,10,1.5299,4,114.657,1,-163.599,0\H,14,1.08976,10,110.997,4,64.6788,0\H,14,1.09012,10,110.489,4,-55.3305,0\O,14,1.45578,10,110.127,4,-171.405,0\H,17,0.969111,14,108.368,10,-77.8263,0\\\@

 Total job time:  7026.22s(wall), 7023.89s(cpu) 
 Mon May  1 19:56:41 2017

        *************************************************************
        *                                                           *
        *  Thank you very much for using Q-Chem.  Have a nice day.  *
        *                                                           *
        *************************************************************


 
User input: 3 of 3 
 
pikachu 127.0.1
Q-Chem Developer Version! Running on 127.0.1.*
                  Welcome to Q-Chem
     A Quantum Leap Into The Future Of Chemistry


 Q-Chem 4.4, Q-Chem, Inc., Pleasanton, CA (2016)

 Y. Shao,  Z. Gan,  E. Epifanovsky,  A. T. B. Gilbert,  M. Wormit,  
 J. Kussmann,  A. W. Lange,  A. Behn,  J. Deng,  X. Feng,  D. Ghosh,  
 M. Goldey,  P. R. Horn,  L. D. Jacobson,  I. Kaliman,  F. Rob,  
 R. Z. Khaliullin,  T. Kus,  A. Landau,  J. Liu,  E. I. Proynov,  Y. M. Rhee,  
 R. M. Richard,  M. A. Rohrdanz,  R. P. Steele,  E. J. Sundstrom,  
 H. L. Woodcock III,  P. M. Zimmerman,  D. Zuev,  B. Albrecht,  E. Alguire,  
 B. Austin,  S. A. Baeppler,  G. J. O. Beran,  Y. A. Bernard,  
 E. J. Berquist,  K. Brandhorst,  K. B. Bravaya,  S. T. Brown,  D. Casanova,  
 C.-M. Chang,  Y. Chen,  S. H. Chien,  K. D. Closser,  M. P. Coons,  
 D. L. Crittenden,  S. Dasgupta,  M. Diedenhofen,  R. A. DiStasio Jr.,  
 H. Do,  A. D. Dutoi,  R. G. Edgar,  P.-T. Fang,  S. Fatehi,  Q. Feng,  
 L. Fusti-Molnar,  A. Ghysels,  A. Golubeva-Zadorozhnaya,  J. Gomes,  
 A. Gunina,  M. W. D. Hanson-Heine,  P. H. P. Harbach,  A. W. Hauser,  
 J. E. Herr,  E. G. Hohenstein,  Z. C. Holden,  K. Hui,  T.-C. Jagau,  H. Ji,  
 B. Kaduk,  K. Khistyaev,  Jaehoon Kim,  Jihan Kim,  R. A. King,  
 P. Klunzinger,  K. Koh,  D. Kosenkov,  T. Kowalczyk,  C. M. Krauter,  
 A. Kunitsa,  K. U. Lao,  A. Laurent,  K. V. Lawler,  J. Lee,  D. Lefrancois,  
 S. Lehtola,  S. V. Levchenko,  C. Y. Lin,  Y.-S. Lin,  F. Liu,  E. Livshits,  
 R. C. Lochan,  A. Luenser,  P. Manohar,  S. F. Manzer,  S.-P. Mao,  Y. Mao,  
 N. Mardirossian,  A. V. Marenich,  L. A. Martinez-Martinez,  S. A. Maurer,  
 N. J. Mayhall,  J.-M. Mewes,  A. F. Morrison,  K. Nanda,  T. S. Nguyen-Beck,  
 C. M. Oana,  R. Olivares-Amaya,  D. P. O'Neill,  J. A. Parkhill,  
 T. M. Perrine,  R. Peverati,  P. A. Pieniazek,  F. Plasser,  A. Prociuk,  
 D. R. Rehn,  E. Rosta,  N. J. Russ,  N. Sergueev,  S. M. Sharada,  
 S. Sharma,  D. W. Small,  A. Sodt,  T. Stauch,  T. Stein,  D. Stuck,  
 Y.-C. Su,  A. J. W. Thom,  T. Tsuchimochi,  L. Vogt,  O. Vydrov,  T. Wang,  
 M. A. Watson,  J. Wenzel,  A. White,  C. F. Williams,  V. Vanovschi,  
 K. Yao,  S. Yeganeh,  S. R. Yost,  Z.-Q. You,  I. Y. Zhang,  X. Zhang,  
 Y. Zhao,  B. R. Brooks,  G. K. L. Chan,  D. M. Chipman,  C. J. Cramer,  
 W. A. Goddard III,  M. S. Gordon,  W. J. Hehre,  A. Klamt,  
 H. F. Schaefer III,  M. W. Schmidt,  C. D. Sherrill,  D. G. Truhlar,  
 A. Warshel,  X. Xu,  A. Aspuru-Guzik,  R. Baer,  A. T. Bell,  N. A. Besley,  
 J.-D. Chai,  A. Dreuw,  B. D. Dunietz,  T. R. Furlani,  S. R. Gwaltney,  
 C.-P. Hsu,  Y. Jung,  J. Kong,  D. S. Lambrecht,  W. Liang,  C. Ochsenfeld,  
 V. A. Rassolov,  L. V. Slipchenko,  J. E. Subotnik,  T. Van Voorhis,  
 J. M. Herbert,  A. I. Krylov,  P. M. W. Gill,  M. Head-Gordon

 Contributors to earlier versions of Q-Chem not listed above: 
 R. D. Adamson,  J. Baker,  E. F. C. Byrd,  A. K. Chakraborty,  C.-L. Cheng,  
 H. Dachsel,  R. J. Doerksen,  G. Hawkins,  A. Heyden,  S. Hirata,  
 G. Kedziora,  F. J. Keil,  C. Kelley,  P. P. Korambath,  W. Kurlancheek,  
 A. M. Lee,  M. S. Lee,  D. Liotard,  I. Lotan,  P. E. Maslen,  N. Nair,  
 D. Neuhauser,  R. Olson,  B. Peters,  J. Ritchie,  N. E. Schultz,  
 N. Shenvi,  A. C. Simmonett,  K. S. Thanthiriwatte,  Q. Wu,  W. Zhang

 Please cite Q-Chem as follows:
 Y. Shao et al., Mol. Phys. 113, 184-215 (2015)
 DOI: 10.1080/00268976.2014.952696

 Q-Chem 4.4.2 for Intel X86 EM64T Linux

 Parts of Q-Chem use Armadillo 5.200.1 (Boston Tea Smuggler).
 http://arma.sourceforge.net/

 Q-Chem begins on Mon May  1 19:56:41 2017  


Host: 0

     Scratch files written to /scratch/cher/qchem14775//
The previous job contains 0 fragments, simply inherited here

Checking the input file for inconsistencies... 	...done.

--------------------------------------------------------------
User input:
--------------------------------------------------------------

$molecule
   read
$end
$rem
   BASIS  =  6-311++G**
   JOB_TYPE  =  SP
   METHOD  =  B3LYP
   SOLVENT_METHOD SMD
$end
--------------------------------------------------------------
 ----------------------------------------------------------------
             Standard Nuclear Orientation (Angstroms)
    I     Atom           X                Y                Z
 ----------------------------------------------------------------
    1      O      -0.7974391680    -1.3678718912    -0.2512868650
    2      C      -1.9955886084    -0.7778188351     0.1956515977
    3      O      -2.8995163444    -1.5237186308     0.5552968055
    4      C      -1.9269656191     0.6930592115     0.1086749199
    5      O      -2.8931414645     1.4747189710     0.4214655540
    6      C      -0.6332753657     1.0038982211    -0.4157976153
    7      O      -0.0999727819     2.1067855184    -0.7443962780
    8      C       0.1044745000    -0.3150961404    -0.6420238985
    9      C       1.4283451964    -0.4968968261     0.1132517467
   10      C       2.3361260215     0.7345757580     0.1156358226
   11      O       3.6369088018     0.3969449271     0.6753478045
   12      O       2.1577300309    -1.5979882453    -0.4742435292
   13      H       1.1736758198    -0.7560007669     1.1509846977
   14      H       1.8724327380     1.5604616376     0.6545924581
   15      H       2.5356782208     1.0634935102    -0.9043374395
   16      H       3.5540384727     0.3604726865     1.6402195877
   17      H       3.0612432011    -1.4881811672    -0.1484358470
   18      H       0.3283375506    -0.4388198372    -1.7122752596
 ----------------------------------------------------------------
 Nuclear Repulsion Energy =   716.2279613896 hartrees
 There are       46 alpha and       46 beta electrons
 Requested basis set is 6-311++G(d,p)
 There are 102 shells and 306 basis functions

 Total QAlloc Memory Limit   2000 MB
 Mega-Array Size        61 MB
 MEM_STATIC part        62 MB
 A cutoff of  1.0D-08 yielded   4205 shell pairs
 There are     38181 function pairs (     40956 Cartesian)

 -------------------------------------------------------
 OpenMP Integral Computing Module                       
 Release: version 1.0, May 2013, Q-Chem Inc. Pittsburgh 
 -------------------------------------------------------
 Integral Job Info:
 Integral job number is                      11
 Integral operator is                         1
 short-range coefficients                     0
 long-range coefficients              100000000
 Omega coefficients                           0
 if combine SR and LR in K                    0
 Integral screening is                        0
 Integral computing path is                   2
 max size of driver memory is            800000
 size of driver memory is                593474
 size of scratch memory is              2260544
 max col of scratch BK array               1296
 max len of scratch array in speh3          155
 max len of scratch index in speh4           18
 max int batch size is                      520
 min int batch size is                       52
 fixed nKL is                                52
 max L of basis functions is                  2
 order of int derivative is                   0
 number of shells is                        102
 number of basis is                         318
 number of cartesian basis is               318
 number of contracted shell pairs          4205
 number of primitive shell pairs          10324
 maxK2 (contraction) of shell pair           36
 max number of K2 of shell pair               1
 max number of CS2 of shell pair            652
 max number of PS2 of shell pair           1986
 mem total for path MDJ                   87144
 -------------------------------------------------------
 Smallest overlap matrix eigenvalue = 5.29E-06

 Q-Chem warning in module /home/taweetham/qchem/stvman/mkSTV.C, line 278:

 Overlap eigenvalue is smaller than square root of threshold


 Scale SEOQF with 1.000000e-01/1.000000e-01/1.000000e-01

 Standard Electronic Orientation quadrupole field applied
 Nucleus-field energy     =     0.0000000213 hartrees
 Guess from superposition of atomic densities
 Warning:  Energy on first SCF cycle will be non-variational
 A restricted hybrid HF-DFT SCF calculation will be
 performed using Pulay DIIS extrapolation
 Exchange:     0.2000 Hartree-Fock + 0.0800 Slater + 0.7200 B88
 Correlation:  0.1900 VWN1RPA + 0.8100 LYP
 Using SG-1 standard quadrature grid
 SCF converges when DIIS error is below 1.0E-05
 Inaccurate integrated density:
   Number of electrons =    92
   Numerical integral  =    90.000274723022
   Relative error      =    -2.1736144315 %
 ---------------------------------------
  Cycle       Energy         DIIS Error
 ---------------------------------------
    1    -685.8936561547      3.60E-02
    2    -683.3145642932      6.51E-03
    3    -672.0284502547      2.00E-02
    4    -683.2857216105      6.28E-03
    5    -683.6757741148      1.92E-03
    6    -683.6973734440      1.79E-03
    7    -683.7280551962      9.68E-04
    8    -683.6707732446      1.83E-03
    9    -683.7450870239      4.37E-04
   10    -683.7129958894      1.18E-03
   11    -683.7383374445      6.32E-04
   12    -683.7448789400      3.53E-04
   13    -683.7480041615      2.09E-05
   14    -683.7479808911      3.57E-05
   15    -683.7480088908      9.13E-06 Convergence criterion met
 ---------------------------------------
 SCF time:  CPU 332.67 s  wall 333.00 s

 Citation of the SMD model:
 Marenich, A.V.; Cramer, C.J.; Truhlar, D.G.
 J. Phys. Chem. B 2009, 113, 6378-6396.
 iSolventCode=           1
 Solvent: water                                                           

 vradii
            1           2           3           4           5           6
    1   1.5200000   1.8500000   1.5200000   1.8500000   1.5200000   1.8500000
            7           8           9          10          11          12
    1   1.5200000   1.8500000   1.8500000   1.8500000   1.5200000   1.5200000
           13          14          15          16          17          18
    1   1.2000000   1.2000000   1.2000000   1.2000000   1.2000000   1.2000000
Changing PCM_TESSEL_METHOD to VTN
Changing PCM_VDW_RADII to SMD_RADIUS
 Discretize the solute cavity surface with Lebedev spheres
	Using 302 Lebedev grid points for each H atom
	Using 302 Lebedev grid points for other atoms
	Atomic van der Waals radii will be scaled by 1.20
 Removing interior tesserae...
 Keep 1850 surface tesserae and discard 3586 interior tesserae
 Molecular Surface Area = 170.696 Angst**2
Using SCRF singleton
 A restricted hybrid HF-DFT SCF calculation will be
 performed using Pulay DIIS extrapolation
 Polarizable Continuum solvation model will be applied
 Exchange:     0.2000 Hartree-Fock + 0.0800 Slater + 0.7200 B88
 Correlation:  0.1900 VWN1RPA + 0.8100 LYP
 Using SG-1 standard quadrature grid
 SCF converges when DIIS error is below 1.0E-05

 Citation of the SMD model:
 Marenich, A.V.; Cramer, C.J.; Truhlar, D.G.
 J. Phys. Chem. B 2009, 113, 6378-6396.
 iSolventCode=           1
 Solvent: water                                                           

 vradii
            1           2           3           4           5           6
    1   1.5200000   1.8500000   1.5200000   1.8500000   1.5200000   1.8500000
            7           8           9          10          11          12
    1   1.5200000   1.8500000   1.8500000   1.8500000   1.5200000   1.5200000
           13          14          15          16          17          18
    1   1.2000000   1.2000000   1.2000000   1.2000000   1.2000000   1.2000000
 ---------------------------------------
  Cycle       Energy         DIIS Error
 ---------------------------------------
    1    -683.7477572375      2.69E-06
 Time req'd to invert C: 7.98 s (CPU) 7.98 s (wall)
    2    -684.0279108136      7.91E-04
    3    -684.0293341257      7.82E-04
    4    -684.0286352490      7.86E-04
    5    -684.0289521361      7.84E-04
    6    -684.0291794046      7.83E-04
    7    -684.0291504537      7.83E-04
    8    -684.0291437064      7.83E-04
    9    -684.0291562687      7.83E-04
   10    -684.0291669772      7.83E-04
   11    -684.0291734365      7.83E-04
   12    -684.0291771740      7.83E-04
   13    -684.0291787946      7.83E-04
   14    -684.0291749380      7.83E-04
   15    -684.0291772486      7.83E-04
   16    -684.0291558320      7.83E-04
   17    -684.0815211807      1.05E-03
   18    -684.0927431760      2.12E-04
   19    -684.0932711327      2.01E-04
   20    -684.0936069204      5.38E-05
   21    -684.0936247734      3.31E-05
   22    -684.0936356803      6.38E-06 Convergence criterion met
 ---------------------------------------
 SCF time:  CPU 407.41 s  wall 407.66 s
(0)  E-EN(g) gas-phase elect-nuc energy                 -683.747757238 a.u.
(3)  G-ENP(liq) elect-nuc-pol free energy of system     -684.093635680 a.u.
(4)  G-CDS(liq) cavity-dispersion-solvent structure 
     free energy                                                5.8544 kcal/mol
(6)  G-S(liq) free energy of system                     -684.084306161 a.u.
(9)  DeltaG-S(liq) free energy of  solvation
     (9) = (6) - (0)                                         -211.1876 kcal/mol
 SCF   energy in the final basis set = -684.0843061611
 Total energy in the final basis set = -684.0843061611

 --------------------------------------------------------------

                    Orbital Energies (a.u.)
 --------------------------------------------------------------

 Alpha MOs
 -- Occupied --
-19.141 -19.133 -19.125 -19.091 -19.063 -19.039 -10.264 -10.222
-10.217 -10.212 -10.201 -10.179  -1.076  -1.037  -1.011  -1.001
 -0.982  -0.950  -0.766  -0.713  -0.683  -0.605  -0.539  -0.536
 -0.518  -0.497  -0.477  -0.457  -0.451  -0.423  -0.414  -0.413
 -0.390  -0.376  -0.370  -0.361  -0.355  -0.343  -0.313  -0.300
 -0.286  -0.283  -0.276  -0.256  -0.207  -0.145
 -- Virtual --
 -0.000   0.005   0.015   0.023   0.024   0.047   0.047   0.050
  0.062   0.070   0.084   0.089   0.094   0.099   0.102   0.112
  0.121   0.123   0.124   0.128   0.136   0.139   0.145   0.148
  0.151   0.153   0.164   0.166   0.172   0.177   0.183   0.192
  0.204   0.210   0.217   0.222   0.229   0.239   0.248   0.254
  0.259   0.262   0.270   0.273   0.282   0.287   0.292   0.298
  0.304   0.305   0.311   0.317   0.323   0.329   0.330   0.338
  0.341   0.348   0.351   0.351   0.364   0.374   0.376   0.386
  0.393   0.408   0.414   0.426   0.435   0.440   0.456   0.500
  0.514   0.520   0.532   0.545   0.574   0.584   0.594   0.610
  0.613   0.625   0.647   0.666   0.694   0.714   0.717   0.727
  0.742   0.759   0.764   0.769   0.771   0.799   0.809   0.866
  0.872   0.903   0.923   0.942   0.975   0.985   1.016   1.042
  1.061   1.084   1.103   1.120   1.140   1.149   1.160   1.166
  1.168   1.178   1.191   1.197   1.217   1.234   1.244   1.253
  1.256   1.266   1.272   1.294   1.302   1.344   1.369   1.379
  1.414   1.437   1.477   1.488   1.503   1.535   1.543   1.576
  1.594   1.613   1.633   1.638   1.647   1.671   1.679   1.693
  1.730   1.758   1.764   1.775   1.815   1.832   1.839   1.846
  1.868   1.899   1.931   1.938   1.969   1.984   2.006   2.054
  2.064   2.106   2.109   2.126   2.169   2.187   2.204   2.231
  2.238   2.306   2.341   2.502   2.516   2.557   2.575   2.605
  2.641   2.661   2.696   2.721   2.760   2.802   2.806   2.836
  2.840   2.863   2.877   2.892   2.914   2.938   2.955   2.963
  2.977   3.008   3.028   3.052   3.079   3.095   3.129   3.146
  3.157   3.173   3.185   3.217   3.241   3.262   3.294   3.306
  3.352   3.369   3.410   3.441   3.481   3.489   3.603   3.614
  3.674   3.791   3.806   3.874   3.882   3.892   4.001   4.051
  4.084   4.146   4.153   4.244   4.296   4.379   5.046   5.069
  5.095   5.105   5.113   5.157   5.170   5.224   5.282   5.359
  5.374   5.428   5.583   5.615   5.651   5.712   5.862   5.897
 23.737  23.792  23.813  23.861  23.892  24.045  49.907  49.922
 49.952  49.987  50.070  50.124
 --------------------------------------------------------------

          Ground-State Mulliken Net Atomic Charges

     Atom                 Charge (a.u.)
  ----------------------------------------
      1 O                    -0.259470
      2 C                     0.021227
      3 O                    -0.601285
      4 C                     0.336736
      5 O                    -0.893344
      6 C                    -0.290644
      7 O                    -0.695732
      8 C                     0.133196
      9 C                    -0.044686
     10 C                    -0.481712
     11 O                    -0.394760
     12 O                    -0.361694
     13 H                     0.239902
     14 H                     0.201651
     15 H                     0.234685
     16 H                     0.316571
     17 H                     0.296781
     18 H                     0.242579
  ----------------------------------------
  Sum of atomic charges =    -2.000000

 -----------------------------------------------------------------
                    Cartesian Multipole Moments
 -----------------------------------------------------------------
    Charge (ESU x 10^10)
                -9.6064
    Dipole Moment (Debye)
         X      18.6409      Y      -5.0921      Z       1.5839
       Tot      19.3887
    Quadrupole Moments (Debye-Ang)
        XX    -139.1348     XY       7.5538     YY    -116.5868
        XZ      17.0631     YZ       3.1193     ZZ     -72.6670
    Octopole Moments (Debye-Ang^2)
       XXX     173.0209    XXY     -29.9257    XYY      59.0020
       YYY     -40.7830    XXZ     -12.1513    XYZ      -3.0932
       YYZ      11.8800    XZZ      28.6876    YZZ      -7.0454
       ZZZ      12.9977
    Hexadecapole Moments (Debye-Ang^3)
      XXXX   -2775.0419   XXXY      13.4345   XXYY    -624.2264
      XYYY      45.8410   YYYY    -914.4475   XXXZ     169.2839
      XXYZ      -4.0155   XYYZ      38.4040   YYYZ      35.9638
      XXZZ    -342.0250   XYZZ      17.3173   YYZZ    -175.0091
      XZZZ      59.8085   YZZZ      18.9101   ZZZZ    -184.0479
 -----------------------------------------------------------------
Archival summary:
1\1\pikachu\SP\ProcedureUnspecified\BasisUnspecified\666(2-,1)\cher\MonMay120:09:022017MonMay120:09:022017\0\\#,ProcedureUnspecified,BasisUnspecified,\\-2,1\O\C,1,1.40836\O,2,1.22589,1,117.742\C,1,1.4403,2,108.215,3,178.98,0\H,4,1.10039,1,108.003,2,-118.584,0\C,2,1.47504,1,111.069,3,-178.717,0\O,6,1.28153,2,123.97,1,178.238,0\C,6,1.43015,2,106.287,1,0.125242,0\O,8,1.26836,6,131.632,2,175.911,0\C,4,1.53497,1,108.664,2,125.859,0\H,10,1.09949,4,107.011,1,-42.5913,0\O,10,1.44553,4,108.991,1,74.8123,0\H,12,0.966718,10,104.365,4,163.378,0\C,10,1.5299,4,114.657,1,-163.599,0\H,14,1.08976,10,110.997,4,64.6788,0\H,14,1.09012,10,110.489,4,-55.3305,0\O,14,1.45578,10,110.127,4,-171.405,0\H,17,0.969111,14,108.368,10,-77.8263,0\\\@

 Total job time:  741.12s(wall), 740.54s(cpu) 
 Mon May  1 20:09:02 2017

        *************************************************************
        *                                                           *
        *  Thank you very much for using Q-Chem.  Have a nice day.  *
        *                                                           *
        *************************************************************
