# Supplementary material for: A DFT investigation of the blue bottle experiment: E∘half-cell analysis of autoxidation catalysed by redox indicators
Source: R Soc Open Sci. 2017 Nov 8;4(11):170708. doi: 10.1098/rsos.170708 (PMC5717635; doi:10.1098/rsos.170708)
Supplement: output.zip [file rsos170708supp2.zip › B3LYP_6-311++Gdp_reducing_agents/C6H6O6_ascorbic.out]

pikachu 127.0.1
Q-Chem Developer Version! Running on 127.0.1.*
                  Welcome to Q-Chem
     A Quantum Leap Into The Future Of Chemistry


 Q-Chem 4.4, Q-Chem, Inc., Pleasanton, CA (2016)

 Y. Shao,  Z. Gan,  E. Epifanovsky,  A. T. B. Gilbert,  M. Wormit,  
 J. Kussmann,  A. W. Lange,  A. Behn,  J. Deng,  X. Feng,  D. Ghosh,  
 M. Goldey,  P. R. Horn,  L. D. Jacobson,  I. Kaliman,  F. Rob,  
 R. Z. Khaliullin,  T. Kus,  A. Landau,  J. Liu,  E. I. Proynov,  Y. M. Rhee,  
 R. M. Richard,  M. A. Rohrdanz,  R. P. Steele,  E. J. Sundstrom,  
 H. L. Woodcock III,  P. M. Zimmerman,  D. Zuev,  B. Albrecht,  E. Alguire,  
 B. Austin,  S. A. Baeppler,  G. J. O. Beran,  Y. A. Bernard,  E. Berquist,  
 K. Brandhorst,  K. B. Bravaya,  S. T. Brown,  D. Casanova,  C.-M. Chang,  
 Y. Chen,  S. H. Chien,  K. D. Closser,  M. P. Coons,  D. L. Crittenden,  
 S. Dasgupta,  M. Diedenhofen,  R. A. DiStasio Jr.,  H. Do,  A. D. Dutoi,  
 R. G. Edgar,  P.-T. Fang,  S. Fatehi,  Q. Feng,  L. Fusti-Molnar,  
 A. Ghysels,  A. Golubeva-Zadorozhnaya,  J. Gomes,  A. Gunina,  
 M. W. D. Hanson-Heine,  P. H. P. Harbach,  A. W. Hauser,  J. E. Herr,  
 E. G. Hohenstein,  Z. C. Holden,  K. Hui,  T.-C. Jagau,  H. Ji,  B. Kaduk,  
 K. Khistyaev,  Jaehoon Kim,  Jihan Kim,  R. A. King,  P. Klunzinger,  
 K. Koh,  D. Kosenkov,  T. Kowalczyk,  C. M. Krauter,  A. Kunitsa,  
 K. U. Lao,  A. Laurent,  K. V. Lawler,  J. Lee,  D. Lefrancois,  S. Lehtola,  
 S. V. Levchenko,  C. Y. Lin,  Y.-S. Lin,  F. Liu,  E. Livshits,  
 R. C. Lochan,  A. Luenser,  P. Manohar,  S. F. Manzer,  S.-P. Mao,  Y. Mao,  
 N. Mardirossian,  A. V. Marenich,  L. A. Martinez-Martinez,  S. A. Maurer,  
 N. J. Mayhall,  J.-M. Mewes,  A. F. Morrison,  K. Nanda,  T. S. Nguyen-Beck,  
 C. M. Oana,  R. Olivares-Amaya,  D. P. O'Neill,  J. A. Parkhill,  
 T. M. Perrine,  R. Peverati,  P. A. Pieniazek,  F. Plasser,  A. Prociuk,  
 D. R. Rehn,  E. Rosta,  N. J. Russ,  N. Sergueev,  S. M. Sharada,  
 S. Sharma,  D. W. Small,  A. Sodt,  T. Stauch,  T. Stein,  D. Stuck,  
 Y.-C. Su,  A. J. W. Thom,  T. Tsuchimochi,  L. Vogt,  O. Vydrov,  T. Wang,  
 M. A. Watson,  J. Wenzel,  A. White,  C. F. Williams,  V. Vanovschi,  
 K. Yao,  S. Yeganeh,  S. R. Yost,  Z.-Q. You,  I. Y. Zhang,  X. Zhang,  
 Y. Zhao,  B. R. Brooks,  G. K. L. Chan,  D. M. Chipman,  C. J. Cramer,  
 W. A. Goddard III,  M. S. Gordon,  W. J. Hehre,  A. Klamt,  
 H. F. Schaefer III,  M. W. Schmidt,  C. D. Sherrill,  D. G. Truhlar,  
 A. Warshel,  X. Xu,  A. Aspuru-Guzik,  R. Baer,  A. T. Bell,  N. A. Besley,  
 J.-D. Chai,  A. Dreuw,  B. D. Dunietz,  T. R. Furlani,  S. R. Gwaltney,  
 C.-P. Hsu,  Y. Jung,  J. Kong,  D. S. Lambrecht,  W. Liang,  C. Ochsenfeld,  
 V. A. Rassolov,  L. V. Slipchenko,  J. E. Subotnik,  T. Van Voorhis,  
 J. M. Herbert,  A. I. Krylov,  P. M. W. Gill,  M. Head-Gordon

 Contributors to earlier versions of Q-Chem not listed above: 
 R. D. Adamson,  J. Baker,  E. F. C. Byrd,  A. K. Chakraborty,  C.-L. Cheng,  
 H. Dachsel,  R. J. Doerksen,  G. Hawkins,  A. Heyden,  S. Hirata,  
 G. Kedziora,  F. J. Keil,  C. Kelley,  P. P. Korambath,  W. Kurlancheek,  
 A. M. Lee,  M. S. Lee,  D. Liotard,  I. Lotan,  P. E. Maslen,  N. Nair,  
 D. Neuhauser,  R. Olson,  B. Peters,  J. Ritchie,  N. E. Schultz,  
 N. Shenvi,  A. C. Simmonett,  K. S. Thanthiriwatte,  Q. Wu,  W. Zhang

 Please cite Q-Chem as follows:
 Y. Shao et al., Mol. Phys. 113, 184-215 (2015)
 DOI: 10.1080/00268976.2014.952696

 Q-Chem 4.4.2 for Intel X86 EM64T Linux

 Parts of Q-Chem use Armadillo 5.200.1 (Boston Tea Smuggler).
 http://arma.sourceforge.net/

 Q-Chem begins on Tue Dec 13 23:32:05 2016  


Host: 0

     Scratch files written to /scratch/cher/qchem7699//
FILE_GEOM_ORG=        593

Checking the input file for inconsistencies... 	...done.

--------------------------------------------------------------
User input:
--------------------------------------------------------------
$molecule
0 1
  O   -0.7822807   -1.2889386   -0.3397566
  C   -2.0187163   -0.8889537    0.0637199
  O   -2.9150978   -1.6420125    0.3235029
  C   -2.0341280    0.6432181    0.1192252
  O   -2.9613146    1.3494626    0.4194625
  C   -0.6188569    1.0807309   -0.2805078
  O   -0.2032496    2.2147384   -0.3213779
  C    0.1455383   -0.1972227   -0.6037842
  C    1.4323026   -0.4098429    0.2012646
  C    2.4820167    0.6892988   -0.0525996
  O    3.7333423    0.2575732    0.4852426
  O    1.9612200   -1.6557084   -0.1915169
  H    1.1682513   -0.4176433    1.2756367
  H    2.1734849    1.6585201    0.3518956
  H    2.6455369    0.8011737   -1.1289174
  H    3.7242915    0.4177232    1.4423129
  H    2.9073881   -1.6094292    0.0431184
  H    0.3911521   -0.2346349   -1.6724084
$end

$rem
   BASIS  =  6-311++G**
   JOB_TYPE  =  optimization
   METHOD  =  B3LYP
$end

--------------------------------------------------------------
 ----------------------------------------------------------------
             Standard Nuclear Orientation (Angstroms)
    I     Atom           X                Y                Z
 ----------------------------------------------------------------
    1      O      -0.7822807020    -1.2889385785    -0.3397565921
    2      C      -2.0187163008    -0.8889536781     0.0637199113
    3      O      -2.9150978010    -1.6420124778     0.3235029117
    4      C      -2.0341279991     0.6432181218     0.1192252145
    5      O      -2.9613145978     1.3494626221     0.4194625178
    6      C      -0.6188568995     1.0807309212    -0.2805077876
    7      O      -0.2032495985     2.2147384208    -0.3213778862
    8      C       0.1455382985    -0.1972226789    -0.6037841918
    9      C       1.4323026000    -0.4098428818     0.2012646050
   10      C       2.4820167006     0.6892988176    -0.0525995949
   11      O       3.7333423013     0.2575732153     0.4852426016
   12      O       1.9612199980    -1.6557083816    -0.1915168986
   13      H       1.1682513023    -0.4176432837     1.2756367056
   14      H       2.1734849024     1.6585201171     0.3518956077
   15      H       2.6455368984     0.8011737196    -1.1289173951
   16      H       3.7242915035     0.4177232134     1.4423129019
   17      H       2.9073880985    -1.6094291830     0.0431183995
   18      H       0.3911520962    -0.2346348770    -1.6724083924
 ----------------------------------------------------------------
 Molecular Point Group                 C1    NOp =  1
 Largest Abelian Subgroup              C1    NOp =  1
 Nuclear Repulsion Energy =   717.8948802262 hartrees
 There are       45 alpha and       45 beta electrons
 Requested basis set is 6-311++G(d,p)
 There are 102 shells and 306 basis functions

 Total QAlloc Memory Limit   2000 MB
 Mega-Array Size        61 MB
 MEM_STATIC part        62 MB
 A cutoff of  1.0D-11 yielded   4483 shell pairs
 There are     40721 function pairs (     43782 Cartesian)

 -------------------------------------------------------
 OpenMP Integral Computing Module                       
 Release: version 1.0, May 2013, Q-Chem Inc. Pittsburgh 
 -------------------------------------------------------
 Integral Job Info:
 Integral job number is                      11
 Integral operator is                         1
 short-range coefficients                     0
 long-range coefficients              100000000
 Omega coefficients                           0
 if combine SR and LR in K                    0
 Integral screening is                        0
 Integral computing path is                   2
 max size of driver memory is            800000
 size of driver memory is                593474
 size of scratch memory is              2260544
 max col of scratch BK array               1296
 max len of scratch array in speh3          155
 max len of scratch index in speh4           18
 max int batch size is                      520
 min int batch size is                       52
 fixed nKL is                                52
 max L of basis functions is                  2
 order of int derivative is                   0
 number of shells is                        102
 number of basis is                         318
 number of cartesian basis is               318
 number of contracted shell pairs          4483
 number of primitive shell pairs          11270
 maxK2 (contraction) of shell pair           36
 max number of K2 of shell pair               1
 max number of CS2 of shell pair            695
 max number of PS2 of shell pair           2196
 mem total for path MDJ                   91304
 -------------------------------------------------------
 Smallest overlap matrix eigenvalue = 6.51E-06

 Scale SEOQF with 1.000000e-01/1.000000e-01/1.000000e-01

 Standard Electronic Orientation quadrupole field applied
 Nucleus-field energy     =     0.0000000229 hartrees
 Guess from superposition of atomic densities
 Warning:  Energy on first SCF cycle will be non-variational
 A restricted hybrid HF-DFT SCF calculation will be
 performed using Pulay DIIS extrapolation
 Exchange:     0.2000 Hartree-Fock + 0.0800 Slater + 0.7200 B88
 Correlation:  0.1900 VWN1RPA + 0.8100 LYP
 Using SG-1 standard quadrature grid
 SCF converges when DIIS error is below 1.0E-08
 ---------------------------------------
  Cycle       Energy         DIIS Error
 ---------------------------------------
    1    -686.0959190324      3.71E-02
    2    -683.4481663180      5.83E-03
    3    -682.2000861409      1.35E-02
    4    -683.7119959855      1.89E-03
    5    -683.7377520090      9.50E-04
    6    -683.7445348223      2.76E-04
    7    -683.7451543818      1.17E-04
    8    -683.7452611675      3.18E-05
    9    -683.7452694156      8.88E-06
   10    -683.7452702896      2.67E-06
   11    -683.7452703556      1.34E-06
   12    -683.7452703972      3.88E-07
   13    -683.7452703714      1.57E-07
   14    -683.7452703595      3.73E-08
   15    -683.7452703607      1.30E-08
   16    -683.7452703609      3.01E-09 Convergence criterion met
 ---------------------------------------
 SCF time:  CPU 447.01 s  wall 447.36 s
 SCF   energy in the final basis set = -683.7452703609
 Total energy in the final basis set = -683.7452703609

 --------------------------------------------------------------

                    Orbital Energies (a.u.)
 --------------------------------------------------------------

 Alpha MOs
 -- Occupied --
-19.217 -19.200 -19.197 -19.173 -19.159 -19.153 -10.347 -10.331
-10.327 -10.296 -10.275 -10.259  -1.158  -1.127  -1.113  -1.084
 -1.075  -1.051  -0.838  -0.793  -0.747  -0.665  -0.624  -0.619
 -0.573  -0.553  -0.541  -0.527  -0.519  -0.505  -0.494  -0.480
 -0.469  -0.466  -0.447  -0.437  -0.418  -0.387  -0.384  -0.375
 -0.357  -0.347  -0.333  -0.309  -0.283
 -- Virtual --
 -0.171  -0.062  -0.036  -0.013  -0.005   0.004   0.020   0.029
  0.033   0.041   0.044   0.052   0.061   0.065   0.071   0.080
  0.086   0.093   0.095   0.099   0.106   0.107   0.118   0.123
  0.127   0.129   0.131   0.136   0.142   0.144   0.157   0.161
  0.165   0.175   0.177   0.184   0.189   0.196   0.203   0.212
  0.214   0.221   0.229   0.239   0.242   0.253   0.261   0.264
  0.267   0.279   0.283   0.290   0.296   0.299   0.305   0.313
  0.318   0.323   0.329   0.331   0.334   0.341   0.344   0.356
  0.360   0.369   0.373   0.380   0.407   0.414   0.416   0.421
  0.448   0.469   0.477   0.488   0.501   0.523   0.535   0.543
  0.555   0.568   0.578   0.586   0.607   0.640   0.663   0.670
  0.679   0.697   0.706   0.708   0.716   0.733   0.751   0.772
  0.801   0.825   0.851   0.857   0.890   0.911   0.936   0.948
  0.982   1.013   1.037   1.049   1.053   1.076   1.100   1.106
  1.121   1.139   1.153   1.155   1.160   1.170   1.179   1.190
  1.196   1.201   1.219   1.231   1.238   1.256   1.292   1.315
  1.322   1.351   1.379   1.429   1.437   1.459   1.471   1.481
  1.506   1.515   1.540   1.564   1.567   1.585   1.608   1.619
  1.649   1.654   1.665   1.689   1.719   1.723   1.733   1.750
  1.769   1.778   1.819   1.863   1.868   1.887   1.896   1.937
  1.999   2.016   2.029   2.049   2.061   2.074   2.084   2.103
  2.159   2.175   2.237   2.273   2.438   2.460   2.501   2.532
  2.536   2.568   2.574   2.614   2.657   2.694   2.745   2.754
  2.763   2.772   2.781   2.801   2.817   2.828   2.848   2.856
  2.867   2.891   2.927   2.959   2.969   3.002   3.044   3.061
  3.090   3.118   3.125   3.137   3.152   3.172   3.223   3.254
  3.267   3.320   3.337   3.373   3.405   3.424   3.461   3.570
  3.600   3.652   3.733   3.737   3.835   3.848   3.859   3.956
  3.980   4.020   4.058   4.086   4.135   4.191   4.246   4.965
  5.004   5.010   5.046   5.059   5.084   5.093   5.134   5.194
  5.291   5.340   5.424   5.518   5.592   5.628   5.648   5.789
  5.852  23.721  23.729  23.771  23.805  23.819  23.830  49.856
 49.871  49.884  49.920  49.993  50.040
 --------------------------------------------------------------

          Ground-State Mulliken Net Atomic Charges

     Atom                 Charge (a.u.)
  ----------------------------------------
      1 O                    -0.069834
      2 C                     0.017336
      3 O                    -0.236716
      4 C                     0.404885
      5 O                    -0.201892
      6 C                    -0.288206
      7 O                    -0.199236
      8 C                     0.237972
      9 C                    -0.179746
     10 C                    -0.434766
     11 O                    -0.279855
     12 O                    -0.203128
     13 H                     0.196242
     14 H                     0.180796
     15 H                     0.229467
     16 H                     0.262911
     17 H                     0.278781
     18 H                     0.284988
  ----------------------------------------
  Sum of atomic charges =    -0.000000

 -----------------------------------------------------------------
                    Cartesian Multipole Moments
 -----------------------------------------------------------------
    Charge (ESU x 10^10)
                -0.0000
    Dipole Moment (Debye)
         X       3.9614      Y       1.6890      Z       0.4964
       Tot       4.3349
    Quadrupole Moments (Debye-Ang)
        XX     -81.1260     XY      -0.4104     YY     -83.7705
        XZ       8.6317     YZ       0.0443     ZZ     -60.9134
    Octopole Moments (Debye-Ang^2)
       XXX      42.7952    XXY       3.9328    XYY      20.8150
       YYY      -3.5985    XXZ       7.9329    XYZ       1.0092
       YYZ       3.3693    XZZ      11.9388    YZZ       2.2424
       ZZZ       4.5692
    Hexadecapole Moments (Debye-Ang^3)
      XXXX   -2185.1981   XXXY     -49.8212   XXYY    -465.1301
      XYYY      -6.2451   YYYY    -724.5888   XXXZ     105.9228
      XXYZ       5.8296   XYYZ      13.8338   YYYZ       3.8398
      XXZZ    -288.1100   XYZZ       6.0650   YYZZ    -129.9793
      XZZZ      21.8316   YZZZ       2.4927   ZZZZ    -117.6877
 -----------------------------------------------------------------
 Calculating analytic gradient of the SCF energy
 Gradient of SCF Energy
            1           2           3           4           5           6
    1   0.0032520   0.0070837  -0.0094858   0.0105322  -0.0105207  -0.0052944
    2  -0.0009878   0.0092143  -0.0079384  -0.0083959   0.0081522  -0.0107712
    3  -0.0011417  -0.0016422   0.0027308  -0.0037512   0.0034481   0.0009559
            7           8           9          10          11          12
    1   0.0046820  -0.0011829   0.0019563   0.0019001   0.0008938  -0.0071150
    2   0.0117469  -0.0010722  -0.0030435  -0.0015455  -0.0019613  -0.0004092
    3  -0.0003341   0.0008789  -0.0004326   0.0028066  -0.0087770  -0.0029059
           13          14          15          16          17          18
    1  -0.0008096  -0.0007051   0.0001407  -0.0021008   0.0059526   0.0008209
    2   0.0011951   0.0019545   0.0001482   0.0009396   0.0030274  -0.0002530
    3   0.0016638   0.0000695  -0.0012974   0.0063887   0.0025303  -0.0011903
 Max gradient component =       1.175E-02
 RMS gradient           =       4.873E-03
 Gradient time:  CPU 135.83 s  wall 135.88 s
 Geometry Optimization Parameters
   NAtoms,    NIC,     NZ,  NCons,   NDum,   NFix, NCnnct, MaxDiis
       18     127       0       0       0       0       0       0


** GEOMETRY OPTIMIZATION IN DELOCALIZED INTERNAL COORDINATES **
   Searching for a Minimum

   Optimization Cycle:   1

                       Coordinates (Angstroms)
     ATOM                X               Y               Z
      1  O        -0.7822807020   -1.2889385785   -0.3397565921
      2  C        -2.0187163008   -0.8889536781    0.0637199113
      3  O        -2.9150978010   -1.6420124778    0.3235029117
      4  C        -2.0341279991    0.6432181218    0.1192252145
      5  O        -2.9613145978    1.3494626221    0.4194625178
      6  C        -0.6188568995    1.0807309212   -0.2805077876
      7  O        -0.2032495985    2.2147384208   -0.3213778862
      8  C         0.1455382985   -0.1972226789   -0.6037841918
      9  C         1.4323026000   -0.4098428818    0.2012646050
     10  C         2.4820167006    0.6892988176   -0.0525995949
     11  O         3.7333423013    0.2575732153    0.4852426016
     12  O         1.9612199980   -1.6557083816   -0.1915168986
     13  H         1.1682513023   -0.4176432837    1.2756367056
     14  H         2.1734849024    1.6585201171    0.3518956077
     15  H         2.6455368984    0.8011737196   -1.1289173951
     16  H         3.7242915035    0.4177232134    1.4423129019
     17  H         2.9073880985   -1.6094291830    0.0431183995
     18  H         0.3911520962   -0.2346348770   -1.6724083924
   Point Group: c1    Number of degrees of freedom:    48


   Energy is   -683.745270361


 Attempting to Generate Delocalized Internal Coordinates

 48 Hessian modes will be used to form the next step
  Hessian Eigenvalues:
     0.003765    0.004708    0.004857    0.005514    0.005842    0.009041
     0.011652    0.011835    0.014411    0.044088    0.047899    0.050186
     0.050511    0.053696    0.058167    0.073744    0.084329    0.113045
     0.136860    0.160000    0.160000    0.163077    0.166441    0.195743
     0.208983    0.219906    0.249948    0.249992    0.249996    0.250000
     0.283110    0.284369    0.286906    0.291783    0.296656    0.329872
     0.340021    0.342839    0.343089    0.363218    0.411618    0.441086
     0.507059    0.521844    0.532914    1.006851    1.030458    1.052253

 Minimum Search - Taking Simple RFO Step
 Searching for Lamda that Minimizes Along All modes
 Value Taken    Lamda =  -0.00129295
 Step Taken.  Stepsize is  0.175864

                             Maximum     Tolerance    Cnvgd?
         Gradient           0.013580      0.000300      NO
         Displacement       0.067571      0.001200      NO
         Energy change     *********      0.000001      NO


 New Cartesian Coordinates Obtained by Inverse Iteration

 Displacement from previous Coordinates is:  0.284119
 ----------------------------------------------------------------
             Standard Nuclear Orientation (Angstroms)
    I     Atom           X                Y                Z
 ----------------------------------------------------------------
    1      O      -0.7868698342    -1.2852253705    -0.3434548450
    2      C      -2.0176043437    -0.8845198300     0.0664677375
    3      O      -2.9099747622    -1.6320065871     0.3268739576
    4      C      -2.0245394863     0.6472540945     0.1363750146
    5      O      -2.9432325508     1.3511944733     0.4399130886
    6      C      -0.6121609809     1.0815014335    -0.2783651078
    7      O      -0.2005707900     2.2094568642    -0.3300492892
    8      C       0.1455275770    -0.1965412282    -0.6087130910
    9      C       1.4351552014    -0.4197368998     0.1886115651
   10      C       2.4817809279     0.6853964242    -0.0534568101
   11      O       3.7249301662     0.2914536947     0.5354575955
   12      O       1.9508914423    -1.6714776835    -0.2141592258
   13      H       1.1744669250    -0.4437226770     1.2606165326
   14      H       2.1500657953     1.6536788230     0.3260727080
   15      H       2.6746692878     0.7809870342    -1.1244289322
   16      H       3.7134891713     0.4976725735     1.4770852016
   17      H       2.8945593724    -1.6675534834     0.0074277410
   18      H       0.3802976824    -0.2297585072    -1.6777612030
 ----------------------------------------------------------------
 Molecular Point Group                 C1    NOp =  1
 Largest Abelian Subgroup              C1    NOp =  1
 Nuclear Repulsion Energy =   718.3305830366 hartrees
 There are       45 alpha and       45 beta electrons
 Applying Cartesian multipole field
    Component          Value
    ---------          -----
     (2,0,0)        1.00000E-11
     (0,2,0)        2.00000E-11
     (0,0,2)       -3.00000E-11
 Nucleus-field energy     =     0.0000000228 hartrees
 Requested basis set is 6-311++G(d,p)
 There are 102 shells and 306 basis functions
 A cutoff of  1.0D-11 yielded   4478 shell pairs
 There are     40691 function pairs (     43750 Cartesian)
 Smallest overlap matrix eigenvalue = 6.45E-06
 Guess MOs from SCF MO coefficient file
 Reading MOs from coefficient file
 Reading MOs from coefficient file
 A restricted hybrid HF-DFT SCF calculation will be
 performed using Pulay DIIS extrapolation
 Exchange:     0.2000 Hartree-Fock + 0.0800 Slater + 0.7200 B88
 Correlation:  0.1900 VWN1RPA + 0.8100 LYP
 Using SG-1 standard quadrature grid
 SCF converges when DIIS error is below 1.0E-08
 Geometry optimization detected.  Setting ReadMinima to 0
 Setting SaveMinima to 0
 ---------------------------------------
  Cycle       Energy         DIIS Error
 ---------------------------------------
    1    -683.7680654538      6.09E-04
    2    -683.7458256082      9.76E-05
    3    -683.7458096711      1.14E-04
    4    -683.7459112484      3.76E-05
    5    -683.7459206095      1.52E-05
    6    -683.7459222823      5.10E-06
    7    -683.7459224981      1.65E-06
    8    -683.7459225004      7.35E-07
    9    -683.7459226363      2.48E-07
   10    -683.7459226561      8.71E-08
   11    -683.7459226566      4.44E-08
   12    -683.7459226604      1.77E-08
   13    -683.7459226835      6.98E-09 Convergence criterion met
 ---------------------------------------
 SCF time:  CPU 352.55 s  wall 353.14 s
 SCF   energy in the final basis set = -683.7459226835
 Total energy in the final basis set = -683.7459226835

 --------------------------------------------------------------

                    Orbital Energies (a.u.)
 --------------------------------------------------------------

 Alpha MOs
 -- Occupied --
-19.215 -19.199 -19.196 -19.169 -19.158 -19.153 -10.344 -10.329
-10.325 -10.295 -10.275 -10.258  -1.160  -1.130  -1.116  -1.082
 -1.075  -1.051  -0.838  -0.792  -0.747  -0.666  -0.624  -0.619
 -0.574  -0.553  -0.541  -0.528  -0.520  -0.505  -0.495  -0.480
 -0.470  -0.468  -0.447  -0.437  -0.420  -0.387  -0.383  -0.375
 -0.356  -0.347  -0.332  -0.309  -0.281
 -- Virtual --
 -0.169  -0.060  -0.035  -0.012  -0.005   0.004   0.019   0.029
  0.034   0.042   0.045   0.052   0.063   0.065   0.071   0.080
  0.087   0.093   0.095   0.099   0.106   0.108   0.117   0.123
  0.127   0.129   0.131   0.136   0.142   0.143   0.157   0.163
  0.166   0.175   0.178   0.185   0.190   0.197   0.202   0.212
  0.215   0.222   0.230   0.238   0.243   0.253   0.262   0.265
  0.267   0.280   0.283   0.290   0.297   0.297   0.306   0.313
  0.318   0.324   0.329   0.330   0.335   0.342   0.344   0.355
  0.363   0.371   0.373   0.380   0.407   0.416   0.418   0.421
  0.449   0.473   0.479   0.490   0.503   0.526   0.536   0.543
  0.555   0.571   0.577   0.587   0.608   0.643   0.667   0.671
  0.681   0.699   0.707   0.708   0.718   0.734   0.748   0.774
  0.801   0.826   0.852   0.858   0.891   0.910   0.940   0.948
  0.983   1.019   1.035   1.049   1.057   1.077   1.102   1.104
  1.122   1.139   1.152   1.155   1.160   1.172   1.177   1.191
  1.197   1.203   1.219   1.230   1.241   1.256   1.292   1.320
  1.331   1.357   1.381   1.435   1.439   1.463   1.474   1.481
  1.514   1.518   1.540   1.561   1.566   1.585   1.598   1.618
  1.652   1.656   1.665   1.689   1.720   1.721   1.732   1.752
  1.773   1.776   1.816   1.863   1.871   1.889   1.905   1.937
  2.002   2.017   2.033   2.050   2.067   2.075   2.090   2.106
  2.164   2.179   2.242   2.277   2.442   2.464   2.505   2.530
  2.540   2.571   2.577   2.609   2.660   2.687   2.737   2.756
  2.763   2.773   2.782   2.803   2.817   2.829   2.850   2.859
  2.868   2.893   2.922   2.961   2.969   3.002   3.047   3.063
  3.094   3.117   3.129   3.141   3.156   3.179   3.219   3.261
  3.269   3.327   3.331   3.383   3.411   3.429   3.470   3.580
  3.616   3.665   3.739   3.745   3.842   3.853   3.874   3.955
  3.973   4.018   4.058   4.084   4.134   4.194   4.246   4.966
  5.005   5.012   5.045   5.061   5.076   5.093   5.137   5.199
  5.294   5.334   5.414   5.525   5.608   5.638   5.656   5.795
  5.856  23.727  23.730  23.785  23.810  23.831  23.843  49.858
 49.876  49.889  49.921  50.000  50.048
 --------------------------------------------------------------

          Ground-State Mulliken Net Atomic Charges

     Atom                 Charge (a.u.)
  ----------------------------------------
      1 O                    -0.072452
      2 C                     0.021086
      3 O                    -0.237180
      4 C                     0.402887
      5 O                    -0.203092
      6 C                    -0.287688
      7 O                    -0.198167
      8 C                     0.239590
      9 C                    -0.174632
     10 C                    -0.432893
     11 O                    -0.282139
     12 O                    -0.208055
     13 H                     0.198316
     14 H                     0.178625
     15 H                     0.229156
     16 H                     0.262353
     17 H                     0.279010
     18 H                     0.285275
  ----------------------------------------
  Sum of atomic charges =     0.000000

 -----------------------------------------------------------------
                    Cartesian Multipole Moments
 -----------------------------------------------------------------
    Charge (ESU x 10^10)
                 0.0000
    Dipole Moment (Debye)
         X       3.9130      Y       1.6752      Z       0.4417
       Tot       4.2794
    Quadrupole Moments (Debye-Ang)
        XX     -81.1613     XY      -0.5457     YY     -83.3555
        XZ       8.3061     YZ       0.1728     ZZ     -60.8955
    Octopole Moments (Debye-Ang^2)
       XXX      40.5341    XXY       3.5595    XYY      21.5953
       YYY      -4.3748    XXZ       5.8833    XYZ       1.8699
       YYZ       3.4939    XZZ      11.8622    YZZ       2.5323
       ZZZ       4.3712
    Hexadecapole Moments (Debye-Ang^3)
      XXXX   -2177.5392   XXXY     -51.5053   XXYY    -459.2383
      XYYY      -9.3520   YYYY    -723.6309   XXXZ      99.1925
      XXYZ       7.9295   XYYZ      14.4808   YYYZ       1.8181
      XXZZ    -287.0048   XYZZ       7.2384   YYZZ    -130.5414
      XZZZ      22.7390   YZZZ       1.2691   ZZZZ    -119.9018
 -----------------------------------------------------------------
 Calculating analytic gradient of the SCF energy
 Gradient of SCF Energy
            1           2           3           4           5           6
    1   0.0002888   0.0008102  -0.0009941   0.0034305  -0.0019174  -0.0020445
    2  -0.0000349   0.0026466  -0.0011566  -0.0020920   0.0012378  -0.0025822
    3   0.0000428  -0.0012050   0.0006152   0.0001706   0.0001464   0.0000008
            7           8           9          10          11          12
    1   0.0009950  -0.0007082  -0.0007132   0.0001115   0.0008234  -0.0019612
    2   0.0016824   0.0003203  -0.0016081   0.0006511   0.0007509  -0.0004810
    3  -0.0000156   0.0004694  -0.0003645  -0.0011755   0.0000415   0.0002168
           13          14          15          16          17          18
    1  -0.0005214   0.0006186  -0.0002855   0.0000378   0.0019280   0.0001018
    2   0.0003268   0.0002254   0.0001740  -0.0001121   0.0001396  -0.0000879
    3   0.0003384   0.0000152  -0.0001297   0.0011270  -0.0002931  -0.0000006
 Max gradient component =       3.430E-03
 RMS gradient           =       1.100E-03
 Gradient time:  CPU 136.26 s  wall 136.29 s
 Geometry Optimization Parameters
   NAtoms,    NIC,     NZ,  NCons,   NDum,   NFix, NCnnct, MaxDiis
       18     127       0       0       0       0       0       0

 Cartesian Hessian Update
 Hessian Updated using BFGS Update


** GEOMETRY OPTIMIZATION IN DELOCALIZED INTERNAL COORDINATES **
   Searching for a Minimum

   Optimization Cycle:   2

                       Coordinates (Angstroms)
     ATOM                X               Y               Z
      1  O        -0.7868698342   -1.2852253705   -0.3434548450
      2  C        -2.0176043437   -0.8845198300    0.0664677375
      3  O        -2.9099747622   -1.6320065871    0.3268739576
      4  C        -2.0245394863    0.6472540945    0.1363750146
      5  O        -2.9432325508    1.3511944733    0.4399130886
      6  C        -0.6121609809    1.0815014335   -0.2783651078
      7  O        -0.2005707900    2.2094568642   -0.3300492892
      8  C         0.1455275770   -0.1965412282   -0.6087130910
      9  C         1.4351552014   -0.4197368998    0.1886115651
     10  C         2.4817809279    0.6853964242   -0.0534568101
     11  O         3.7249301662    0.2914536947    0.5354575955
     12  O         1.9508914423   -1.6714776835   -0.2141592258
     13  H         1.1744669250   -0.4437226770    1.2606165326
     14  H         2.1500657953    1.6536788230    0.3260727080
     15  H         2.6746692878    0.7809870342   -1.1244289322
     16  H         3.7134891713    0.4976725735    1.4770852016
     17  H         2.8945593724   -1.6675534834    0.0074277410
     18  H         0.3802976824   -0.2297585072   -1.6777612030
   Point Group: c1    Number of degrees of freedom:    48


   Energy is   -683.745922684

 Hessian Updated using BFGS Update

 48 Hessian modes will be used to form the next step
  Hessian Eigenvalues:
     0.004099    0.004764    0.004885    0.005492    0.005939    0.009104
     0.011414    0.011666    0.014452    0.044201    0.047877    0.049683
     0.051517    0.053702    0.058538    0.074066    0.084150    0.113039
     0.136904    0.158851    0.160202    0.164751    0.169216    0.196422
     0.208920    0.222788    0.249557    0.249955    0.249997    0.250173
     0.282353    0.285796    0.287483    0.291801    0.298960    0.328778
     0.340127    0.343010    0.343170    0.362812    0.414838    0.443394
     0.493134    0.509161    0.530178    0.924841    1.017647    1.046452

 Minimum Search - Taking Simple RFO Step
 Searching for Lamda that Minimizes Along All modes
 Value Taken    Lamda =  -0.00024701
 Step Taken.  Stepsize is  0.140847

                             Maximum     Tolerance    Cnvgd?
         Gradient           0.002946      0.000300      NO
         Displacement       0.056859      0.001200      NO
         Energy change     -0.000652      0.000001      NO


 New Cartesian Coordinates Obtained by Inverse Iteration

 Displacement from previous Coordinates is:  0.149953
 ----------------------------------------------------------------
             Standard Nuclear Orientation (Angstroms)
    I     Atom           X                Y                Z
 ----------------------------------------------------------------
    1      O      -0.7831132918    -1.2821153283    -0.3399066276
    2      C      -2.0139585472    -0.8879565796     0.0738967018
    3      O      -2.9048703253    -1.6370947914     0.3246933625
    4      C      -2.0367732004     0.6468762654     0.1131220862
    5      O      -2.9513894084     1.3454628783     0.4307233646
    6      C      -0.6164672000     1.0860387162    -0.2779483300
    7      O      -0.2149676216     2.2146010596    -0.3393623733
    8      C       0.1465284591    -0.1902254465    -0.6064863887
    9      C       1.4355324259    -0.4130096284     0.1922444724
   10      C       2.4814398992     0.6881227292    -0.0462922788
   11      O       3.7304325048     0.2753223509     0.5142565146
   12      O       1.9506499014    -1.6647867455    -0.2120125719
   13      H       1.1773607715    -0.4445755020     1.2633222914
   14      H       2.1571738800     1.6509878231     0.3512168404
   15      H       2.6612943652     0.7962230678    -1.1177910655
   16      H       3.7465973964     0.4840404650     1.4528119475
   17      H       2.8850437894    -1.6770245222     0.0333012347
   18      H       0.3803670027    -0.2228336630    -1.6752765422
 ----------------------------------------------------------------
 Molecular Point Group                 C1    NOp =  1
 Largest Abelian Subgroup              C1    NOp =  1
 Nuclear Repulsion Energy =   718.4721869707 hartrees
 There are       45 alpha and       45 beta electrons
 Applying Cartesian multipole field
    Component          Value
    ---------          -----
     (2,0,0)        1.00000E-11
     (0,2,0)        2.00000E-11
     (0,0,2)       -3.00000E-11
 Nucleus-field energy     =     0.0000000229 hartrees
 Requested basis set is 6-311++G(d,p)
 There are 102 shells and 306 basis functions
 A cutoff of  1.0D-11 yielded   4480 shell pairs
 There are     40701 function pairs (     43762 Cartesian)
 Smallest overlap matrix eigenvalue = 6.53E-06
 Guess MOs from SCF MO coefficient file
 Reading MOs from coefficient file
 Reading MOs from coefficient file
 A restricted hybrid HF-DFT SCF calculation will be
 performed using Pulay DIIS extrapolation
 Exchange:     0.2000 Hartree-Fock + 0.0800 Slater + 0.7200 B88
 Correlation:  0.1900 VWN1RPA + 0.8100 LYP
 Using SG-1 standard quadrature grid
 SCF converges when DIIS error is below 1.0E-08
 Geometry optimization detected.  Setting ReadMinima to 0
 Setting SaveMinima to 0
 ---------------------------------------
  Cycle       Energy         DIIS Error
 ---------------------------------------
    1    -683.7510311991      4.16E-04
    2    -683.7458204789      4.77E-05
    3    -683.7458194145      5.82E-05
    4    -683.7458425364      2.71E-05
    5    -683.7458479781      9.10E-06
    6    -683.7458487931      2.52E-06
    7    -683.7458487993      1.14E-06
    8    -683.7458488858      4.63E-07
    9    -683.7458488902      2.76E-07
   10    -683.7458488611      8.47E-08
   11    -683.7458488439      3.99E-08
   12    -683.7458488216      1.34E-08
   13    -683.7458488253      4.90E-09 Convergence criterion met
 ---------------------------------------
 SCF time:  CPU 349.89 s  wall 350.22 s
 SCF   energy in the final basis set = -683.7458488253
 Total energy in the final basis set = -683.7458488253

 --------------------------------------------------------------

                    Orbital Energies (a.u.)
 --------------------------------------------------------------

 Alpha MOs
 -- Occupied --
-19.215 -19.199 -19.196 -19.169 -19.158 -19.152 -10.344 -10.328
-10.325 -10.295 -10.274 -10.258  -1.160  -1.130  -1.117  -1.082
 -1.075  -1.051  -0.838  -0.791  -0.747  -0.665  -0.623  -0.619
 -0.574  -0.554  -0.541  -0.527  -0.520  -0.505  -0.495  -0.480
 -0.470  -0.468  -0.447  -0.436  -0.420  -0.387  -0.382  -0.375
 -0.356  -0.347  -0.332  -0.308  -0.280
 -- Virtual --
 -0.168  -0.059  -0.035  -0.012  -0.004   0.004   0.019   0.029
  0.035   0.041   0.045   0.052   0.062   0.065   0.072   0.080
  0.086   0.093   0.095   0.099   0.106   0.108   0.118   0.123
  0.128   0.129   0.131   0.136   0.142   0.144   0.158   0.163
  0.165   0.176   0.178   0.186   0.190   0.198   0.202   0.213
  0.215   0.223   0.230   0.240   0.243   0.254   0.261   0.264
  0.267   0.281   0.283   0.290   0.296   0.297   0.305   0.314
  0.319   0.325   0.329   0.332   0.335   0.342   0.343   0.356
  0.362   0.371   0.374   0.379   0.407   0.414   0.418   0.421
  0.448   0.473   0.481   0.492   0.504   0.526   0.537   0.546
  0.557   0.571   0.576   0.587   0.609   0.645   0.669   0.672
  0.682   0.699   0.707   0.708   0.719   0.734   0.751   0.774
  0.803   0.826   0.851   0.858   0.889   0.912   0.934   0.957
  0.983   1.013   1.035   1.052   1.058   1.079   1.101   1.104
  1.122   1.139   1.152   1.158   1.161   1.174   1.178   1.189
  1.196   1.203   1.219   1.231   1.241   1.255   1.292   1.319
  1.331   1.357   1.384   1.436   1.445   1.460   1.474   1.482
  1.512   1.518   1.539   1.563   1.565   1.585   1.599   1.619
  1.654   1.656   1.668   1.689   1.718   1.721   1.735   1.751
  1.773   1.781   1.820   1.862   1.872   1.889   1.906   1.936
  2.004   2.019   2.034   2.050   2.067   2.078   2.090   2.104
  2.167   2.181   2.242   2.280   2.441   2.465   2.504   2.533
  2.545   2.574   2.584   2.603   2.659   2.688   2.737   2.755
  2.765   2.773   2.781   2.802   2.818   2.832   2.853   2.859
  2.869   2.894   2.925   2.962   2.967   3.002   3.046   3.064
  3.094   3.118   3.131   3.143   3.157   3.183   3.224   3.264
  3.270   3.330   3.334   3.386   3.413   3.431   3.473   3.582
  3.621   3.669   3.740   3.749   3.843   3.857   3.878   3.955
  3.975   4.017   4.058   4.083   4.138   4.192   4.249   4.967
  5.006   5.013   5.045   5.061   5.079   5.093   5.138   5.200
  5.294   5.337   5.414   5.527   5.615   5.641   5.660   5.797
  5.857  23.729  23.734  23.789  23.813  23.835  23.844  49.858
 49.877  49.891  49.923  50.002  50.049
 --------------------------------------------------------------

          Ground-State Mulliken Net Atomic Charges

     Atom                 Charge (a.u.)
  ----------------------------------------
      1 O                    -0.073396
      2 C                     0.021782
      3 O                    -0.238423
      4 C                     0.406592
      5 O                    -0.202305
      6 C                    -0.295003
      7 O                    -0.197296
      8 C                     0.234178
      9 C                    -0.158830
     10 C                    -0.437884
     11 O                    -0.284649
     12 O                    -0.208790
     13 H                     0.199683
     14 H                     0.178251
     15 H                     0.228237
     16 H                     0.262857
     17 H                     0.278724
     18 H                     0.286273
  ----------------------------------------
  Sum of atomic charges =     0.000000

 -----------------------------------------------------------------
                    Cartesian Multipole Moments
 -----------------------------------------------------------------
    Charge (ESU x 10^10)
                 0.0000
    Dipole Moment (Debye)
         X       3.9438      Y       1.6892      Z       0.5193
       Tot       4.3217
    Quadrupole Moments (Debye-Ang)
        XX     -80.8828     XY      -0.4610     YY     -83.2657
        XZ       8.6316     YZ       0.1280     ZZ     -60.9178
    Octopole Moments (Debye-Ang^2)
       XXX      42.1926    XXY       3.9350    XYY      22.0399
       YYY      -4.7196    XXZ       7.6286    XYZ       1.5774
       YYZ       3.9297    XZZ      11.8144    YZZ       2.4270
       ZZZ       4.6346
    Hexadecapole Moments (Debye-Ang^3)
      XXXX   -2172.6703   XXXY     -47.6747   XXYY    -459.1338
      XYYY      -8.8819   YYYY    -723.1714   XXXZ     105.5049
      XXYZ       7.9195   XYYZ      14.6446   YYYZ       3.4852
      XXZZ    -287.0822   XYZZ       7.2905   YYZZ    -130.2173
      XZZZ      21.6504   YZZZ       2.4409   ZZZZ    -119.0028
 -----------------------------------------------------------------
 Calculating analytic gradient of the SCF energy
 Gradient of SCF Energy
            1           2           3           4           5           6
    1  -0.0006834   0.0003171   0.0011054  -0.0022354   0.0017823   0.0012331
    2   0.0001819  -0.0008231   0.0012560   0.0009675  -0.0012218   0.0006628
    3  -0.0006354   0.0050659  -0.0018058  -0.0056054   0.0010288   0.0046073
            7           8           9          10          11          12
    1  -0.0010236  -0.0007597  -0.0003670  -0.0005912   0.0003256   0.0014518
    2  -0.0015414   0.0007595   0.0005205   0.0007625   0.0006075   0.0002132
    3  -0.0010730  -0.0023151  -0.0003238   0.0005175   0.0008851   0.0015380
           13          14          15          16          17          18
    1   0.0002430   0.0001394   0.0000162  -0.0000579  -0.0009339   0.0000380
    2  -0.0002798  -0.0003697  -0.0003429  -0.0007212  -0.0005324  -0.0000991
    3  -0.0002950  -0.0002875   0.0003307  -0.0012009  -0.0006581   0.0002267
 Max gradient component =       5.605E-03
 RMS gradient           =       1.507E-03
 Gradient time:  CPU 135.82 s  wall 135.85 s
 Geometry Optimization Parameters
   NAtoms,    NIC,     NZ,  NCons,   NDum,   NFix, NCnnct, MaxDiis
       18     127       0       0       0       0       0       0

 Cartesian Hessian Update
 Hessian Updated using BFGS Update


** GEOMETRY OPTIMIZATION IN DELOCALIZED INTERNAL COORDINATES **
   Searching for a Minimum

   Optimization Cycle:   3

                       Coordinates (Angstroms)
     ATOM                X               Y               Z
      1  O        -0.7831132918   -1.2821153283   -0.3399066276
      2  C        -2.0139585472   -0.8879565796    0.0738967018
      3  O        -2.9048703253   -1.6370947914    0.3246933625
      4  C        -2.0367732004    0.6468762654    0.1131220862
      5  O        -2.9513894084    1.3454628783    0.4307233646
      6  C        -0.6164672000    1.0860387162   -0.2779483300
      7  O        -0.2149676216    2.2146010596   -0.3393623733
      8  C         0.1465284591   -0.1902254465   -0.6064863887
      9  C         1.4355324259   -0.4130096284    0.1922444724
     10  C         2.4814398992    0.6881227292   -0.0462922788
     11  O         3.7304325048    0.2753223509    0.5142565146
     12  O         1.9506499014   -1.6647867455   -0.2120125719
     13  H         1.1773607715   -0.4445755020    1.2633222914
     14  H         2.1571738800    1.6509878231    0.3512168404
     15  H         2.6612943652    0.7962230678   -1.1177910655
     16  H         3.7465973964    0.4840404650    1.4528119475
     17  H         2.8850437894   -1.6770245222    0.0333012347
     18  H         0.3803670027   -0.2228336630   -1.6752765422
   Point Group: c1    Number of degrees of freedom:    48


   Energy is   -683.745848825

 Hessian Updated using BFGS Update

 48 Hessian modes will be used to form the next step
  Hessian Eigenvalues:
     0.003794    0.004740    0.004903    0.005583    0.007337    0.009125
     0.011650    0.013035    0.027722    0.044161    0.047930    0.050605
     0.052121    0.055790    0.061319    0.074290    0.083990    0.112834
     0.136427    0.160132    0.162258    0.164058    0.168312    0.196027
     0.208883    0.222183    0.245585    0.249955    0.250001    0.250092
     0.261949    0.284750    0.287335    0.292676    0.296055    0.329362
     0.340110    0.342996    0.343575    0.361812    0.411094    0.442253
     0.502241    0.507978    0.531548    0.943173    1.017954    1.047940

 Minimum Search - Taking Simple RFO Step
 Searching for Lamda that Minimizes Along All modes
 Value Taken    Lamda =  -0.00045532
 Step Taken.  Stepsize is  0.147830

                             Maximum     Tolerance    Cnvgd?
         Gradient           0.002115      0.000300      NO
         Displacement       0.075194      0.001200      NO
         Energy change      0.000074      0.000001      NO


 New Cartesian Coordinates Obtained by Inverse Iteration

 Displacement from previous Coordinates is:  0.133742
 ----------------------------------------------------------------
             Standard Nuclear Orientation (Angstroms)
    I     Atom           X                Y                Z
 ----------------------------------------------------------------
    1      O      -0.7824133592    -1.2820564355    -0.3517255727
    2      C      -2.0152291526    -0.8901379253     0.0584755313
    3      O      -2.9008272469    -1.6400841864     0.3223474673
    4      C      -2.0279572202     0.6456865496     0.1356908495
    5      O      -2.9389663181     1.3430437798     0.4624578227
    6      C      -0.6197059436     1.0886973153    -0.3024773060
    7      O      -0.2168993219     2.2163440479    -0.3545013015
    8      C       0.1481469758    -0.1896082406    -0.6164051678
    9      C       1.4318114656    -0.4086329548     0.1915513377
   10      C       2.4777312761     0.6889645144    -0.0423556854
   11      O       3.7258869441     0.2650381275     0.5086190924
   12      O       1.9510427236    -1.6592302806    -0.2100051796
   13      H       1.1690854289    -0.4423112490     1.2608920341
   14      H       2.1548310894     1.6498356123     0.3613720379
   15      H       2.6560674386     0.8016255007    -1.1136412464
   16      H       3.7545030041     0.4855351424     1.4434187447
   17      H       2.8756208017    -1.6775429320     0.0644518202
   18      H       0.3881522156    -0.2271132371    -1.6836526406
 ----------------------------------------------------------------
 Molecular Point Group                 C1    NOp =  1
 Largest Abelian Subgroup              C1    NOp =  1
 Nuclear Repulsion Energy =   718.7225686137 hartrees
 There are       45 alpha and       45 beta electrons
 Applying Cartesian multipole field
    Component          Value
    ---------          -----
     (2,0,0)        1.00000E-11
     (0,2,0)        2.00000E-11
     (0,0,2)       -3.00000E-11
 Nucleus-field energy     =     0.0000000228 hartrees
 Requested basis set is 6-311++G(d,p)
 There are 102 shells and 306 basis functions
 A cutoff of  1.0D-11 yielded   4481 shell pairs
 There are     40713 function pairs (     43774 Cartesian)
 Smallest overlap matrix eigenvalue = 6.69E-06
 Guess MOs from SCF MO coefficient file
 Reading MOs from coefficient file
 Reading MOs from coefficient file
 A restricted hybrid HF-DFT SCF calculation will be
 performed using Pulay DIIS extrapolation
 Exchange:     0.2000 Hartree-Fock + 0.0800 Slater + 0.7200 B88
 Correlation:  0.1900 VWN1RPA + 0.8100 LYP
 Using SG-1 standard quadrature grid
 SCF converges when DIIS error is below 1.0E-08
 Geometry optimization detected.  Setting ReadMinima to 0
 Setting SaveMinima to 0
 ---------------------------------------
  Cycle       Energy         DIIS Error
 ---------------------------------------
    1    -683.7461199728      4.30E-04
    2    -683.7458715107      4.67E-05
    3    -683.7458772001      4.94E-05
    4    -683.7458970592      1.85E-05
    5    -683.7458995785      9.17E-06
    6    -683.7459004136      2.76E-06
    7    -683.7459005284      1.08E-06
    8    -683.7459004042      3.75E-07
    9    -683.7459004009      1.58E-07
   10    -683.7459004007      4.98E-08
   11    -683.7459003904      1.83E-08
   12    -683.7459003839      1.05E-08
   13    -683.7459003851      4.91E-09 Convergence criterion met
 ---------------------------------------
 SCF time:  CPU 344.15 s  wall 344.83 s
 SCF   energy in the final basis set = -683.7459003851
 Total energy in the final basis set = -683.7459003851

 --------------------------------------------------------------

                    Orbital Energies (a.u.)
 --------------------------------------------------------------

 Alpha MOs
 -- Occupied --
-19.215 -19.198 -19.195 -19.169 -19.158 -19.151 -10.344 -10.328
-10.324 -10.295 -10.274 -10.257  -1.159  -1.131  -1.117  -1.083
 -1.076  -1.051  -0.838  -0.790  -0.747  -0.665  -0.623  -0.618
 -0.574  -0.554  -0.541  -0.527  -0.520  -0.504  -0.495  -0.481
 -0.469  -0.469  -0.447  -0.436  -0.420  -0.388  -0.382  -0.376
 -0.356  -0.347  -0.332  -0.308  -0.280
 -- Virtual --
 -0.167  -0.059  -0.035  -0.012  -0.004   0.004   0.019   0.029
  0.035   0.041   0.046   0.052   0.062   0.065   0.072   0.080
  0.086   0.093   0.095   0.100   0.106   0.108   0.118   0.124
  0.128   0.129   0.131   0.136   0.143   0.145   0.157   0.162
  0.166   0.175   0.178   0.186   0.191   0.198   0.203   0.214
  0.215   0.223   0.229   0.241   0.244   0.254   0.262   0.264
  0.267   0.280   0.284   0.291   0.296   0.297   0.306   0.314
  0.319   0.325   0.330   0.331   0.335   0.342   0.344   0.356
  0.363   0.371   0.374   0.380   0.408   0.416   0.418   0.423
  0.448   0.474   0.482   0.492   0.503   0.527   0.538   0.545
  0.558   0.571   0.579   0.589   0.609   0.645   0.671   0.672
  0.682   0.700   0.708   0.708   0.720   0.733   0.749   0.772
  0.801   0.826   0.851   0.858   0.892   0.913   0.943   0.949
  0.985   1.016   1.037   1.050   1.054   1.076   1.102   1.106
  1.122   1.139   1.152   1.158   1.161   1.175   1.179   1.192
  1.197   1.203   1.219   1.230   1.241   1.255   1.293   1.321
  1.328   1.355   1.384   1.436   1.446   1.459   1.474   1.482
  1.510   1.518   1.541   1.563   1.567   1.585   1.602   1.619
  1.652   1.657   1.665   1.692   1.718   1.721   1.732   1.754
  1.773   1.779   1.822   1.864   1.875   1.888   1.905   1.937
  2.005   2.020   2.037   2.049   2.067   2.076   2.089   2.105
  2.165   2.181   2.241   2.282   2.441   2.466   2.507   2.534
  2.553   2.574   2.582   2.608   2.656   2.686   2.738   2.753
  2.764   2.774   2.782   2.802   2.815   2.829   2.851   2.859
  2.871   2.894   2.925   2.961   2.970   3.002   3.046   3.064
  3.095   3.119   3.131   3.144   3.157   3.183   3.227   3.264
  3.273   3.330   3.336   3.387   3.413   3.433   3.473   3.582
  3.622   3.669   3.741   3.751   3.842   3.858   3.879   3.955
  3.977   4.015   4.057   4.081   4.139   4.191   4.252   4.967
  5.006   5.013   5.044   5.062   5.082   5.094   5.137   5.199
  5.293   5.340   5.417   5.527   5.617   5.643   5.662   5.796
  5.857  23.727  23.736  23.790  23.815  23.834  23.845  49.858
 49.878  49.891  49.923  50.002  50.050
 --------------------------------------------------------------

          Ground-State Mulliken Net Atomic Charges

     Atom                 Charge (a.u.)
  ----------------------------------------
      1 O                    -0.072925
      2 C                     0.028019
      3 O                    -0.237878
      4 C                     0.390718
      5 O                    -0.203454
      6 C                    -0.274493
      7 O                    -0.198251
      8 C                     0.215925
      9 C                    -0.149932
     10 C                    -0.435790
     11 O                    -0.286777
     12 O                    -0.207786
     13 H                     0.198878
     14 H                     0.177776
     15 H                     0.227952
     16 H                     0.263380
     17 H                     0.278782
     18 H                     0.285855
  ----------------------------------------
  Sum of atomic charges =     0.000000

 -----------------------------------------------------------------
                    Cartesian Multipole Moments
 -----------------------------------------------------------------
    Charge (ESU x 10^10)
                -0.0000
    Dipole Moment (Debye)
         X       3.9472      Y       1.7097      Z       0.5361
       Tot       4.3348
    Quadrupole Moments (Debye-Ang)
        XX     -80.6432     XY      -0.3711     YY     -83.2075
        XZ       8.9661     YZ       0.0302     ZZ     -60.9893
    Octopole Moments (Debye-Ang^2)
       XXX      42.3302    XXY       4.6961    XYY      22.1143
       YYY      -4.7885    XXZ       8.1753    XYZ       1.6110
       YYZ       4.2707    XZZ      11.8429    YZZ       2.3221
       ZZZ       4.8269
    Hexadecapole Moments (Debye-Ang^3)
      XXXX   -2158.9795   XXXY     -45.6435   XXYY    -457.4130
      XYYY      -9.4623   YYYY    -722.6905   XXXZ     110.7648
      XXYZ       6.8197   XYYZ      15.8829   YYYZ       2.9573
      XXZZ    -287.0599   XYZZ       7.3760   YYZZ    -130.6629
      XZZZ      22.5546   YZZZ       2.1204   ZZZZ    -121.3380
 -----------------------------------------------------------------
 Calculating analytic gradient of the SCF energy
 Gradient of SCF Energy
            1           2           3           4           5           6
    1  -0.0001439  -0.0028270   0.0023744  -0.0014302   0.0021683  -0.0000850
    2   0.0000034  -0.0023380   0.0018412   0.0018696  -0.0018141   0.0030329
    3   0.0008310  -0.0017646   0.0001086   0.0034125  -0.0012719  -0.0038225
            7           8           9          10          11          12
    1  -0.0009302   0.0010258   0.0004976  -0.0007749  -0.0001762   0.0031411
    2  -0.0026436   0.0002524   0.0014755   0.0000573   0.0001766   0.0007218
    3   0.0011753   0.0005931  -0.0003351   0.0020247   0.0001448   0.0018614
           13          14          15          16          17          18
    1   0.0006203  -0.0004966   0.0003837  -0.0004308  -0.0024726  -0.0004439
    2  -0.0005444  -0.0004778  -0.0006547  -0.0008327  -0.0004295   0.0003040
    3  -0.0005575  -0.0003927   0.0004273  -0.0019499  -0.0006211   0.0001367
 Max gradient component =       3.822E-03
 RMS gradient           =       1.508E-03
 Gradient time:  CPU 136.23 s  wall 136.26 s
 Geometry Optimization Parameters
   NAtoms,    NIC,     NZ,  NCons,   NDum,   NFix, NCnnct, MaxDiis
       18     127       0       0       0       0       0       0

 Cartesian Hessian Update
 Hessian Updated using BFGS Update


** GEOMETRY OPTIMIZATION IN DELOCALIZED INTERNAL COORDINATES **
   Searching for a Minimum

   Optimization Cycle:   4

                       Coordinates (Angstroms)
     ATOM                X               Y               Z
      1  O        -0.7824133592   -1.2820564355   -0.3517255727
      2  C        -2.0152291526   -0.8901379253    0.0584755313
      3  O        -2.9008272469   -1.6400841864    0.3223474673
      4  C        -2.0279572202    0.6456865496    0.1356908495
      5  O        -2.9389663181    1.3430437798    0.4624578227
      6  C        -0.6197059436    1.0886973153   -0.3024773060
      7  O        -0.2168993219    2.2163440479   -0.3545013015
      8  C         0.1481469758   -0.1896082406   -0.6164051678
      9  C         1.4318114656   -0.4086329548    0.1915513377
     10  C         2.4777312761    0.6889645144   -0.0423556854
     11  O         3.7258869441    0.2650381275    0.5086190924
     12  O         1.9510427236   -1.6592302806   -0.2100051796
     13  H         1.1690854289   -0.4423112490    1.2608920341
     14  H         2.1548310894    1.6498356123    0.3613720379
     15  H         2.6560674386    0.8016255007   -1.1136412464
     16  H         3.7545030041    0.4855351424    1.4434187447
     17  H         2.8756208017   -1.6775429320    0.0644518202
     18  H         0.3881522156   -0.2271132371   -1.6836526406
   Point Group: c1    Number of degrees of freedom:    48


   Energy is   -683.745900385

 Hessian Updated using BFGS Update

 48 Hessian modes will be used to form the next step
  Hessian Eigenvalues:
     0.004251    0.004791    0.004976    0.005587    0.007529    0.009161
     0.011663    0.013857    0.040667    0.044084    0.047888    0.050056
     0.051979    0.056575    0.059897    0.074217    0.085225    0.112900
     0.137170    0.159183    0.160166    0.163840    0.169628    0.195927
     0.209054    0.222587    0.247823    0.249955    0.249971    0.250002
     0.267530    0.285212    0.287111    0.292062    0.296434    0.328864
     0.340013    0.342651    0.343022    0.362022    0.412862    0.442821
     0.495191    0.508640    0.529918    0.926656    1.017640    1.046320

 Minimum Search - Taking Simple RFO Step
 Searching for Lamda that Minimizes Along All modes
 Value Taken    Lamda =  -0.00038418
 Step Taken.  Stepsize is  0.153893

                             Maximum     Tolerance    Cnvgd?
         Gradient           0.003375      0.000300      NO
         Displacement       0.062277      0.001200      NO
         Energy change     -0.000052      0.000001      NO


 New Cartesian Coordinates Obtained by Inverse Iteration

 Displacement from previous Coordinates is:  0.232282
 ----------------------------------------------------------------
             Standard Nuclear Orientation (Angstroms)
    I     Atom           X                Y                Z
 ----------------------------------------------------------------
    1      O      -0.7881096101    -1.2848974502    -0.3457156186
    2      C      -2.0177203785    -0.8851277703     0.0690589122
    3      O      -2.9111607031    -1.6315038338     0.3271986377
    4      C      -2.0226849917     0.6500065682     0.1447752715
    5      O      -2.9390959628     1.3551342551     0.4486590113
    6      C      -0.6083209842     1.0839474467    -0.2794120101
    7      O      -0.2004204142     2.2117598082    -0.3439659803
    8      C       0.1467815967    -0.1970693246    -0.6105010032
    9      C       1.4363708063    -0.4240668263     0.1840640690
   10      C       2.4806078646     0.6808371217    -0.0499435494
   11      O       3.7187553204     0.2862981972     0.5460358016
   12      O       1.9520907525    -1.6692794229    -0.2377136362
   13      H       1.1778019792    -0.4611991160     1.2558109422
   14      H       2.1421380377     1.6470918795     0.3301921966
   15      H       2.6799458547     0.7792029298    -1.1198042155
   16      H       3.7182274430     0.5335584222     1.4775523225
   17      H       2.8857001941    -1.6767992189     0.0182717847
   18      H       0.3799739964    -0.2298405169    -1.6800502980
 ----------------------------------------------------------------
 Molecular Point Group                 C1    NOp =  1
 Largest Abelian Subgroup              C1    NOp =  1
 Nuclear Repulsion Energy =   718.2240900673 hartrees
 There are       45 alpha and       45 beta electrons
 Applying Cartesian multipole field
    Component          Value
    ---------          -----
     (2,0,0)        1.00000E-11
     (0,2,0)        2.00000E-11
     (0,0,2)       -3.00000E-11
 Nucleus-field energy     =     0.0000000228 hartrees
 Requested basis set is 6-311++G(d,p)
 There are 102 shells and 306 basis functions
 A cutoff of  1.0D-11 yielded   4478 shell pairs
 There are     40691 function pairs (     43750 Cartesian)
 Smallest overlap matrix eigenvalue = 6.54E-06
 Guess MOs from SCF MO coefficient file
 Reading MOs from coefficient file
 Reading MOs from coefficient file
 A restricted hybrid HF-DFT SCF calculation will be
 performed using Pulay DIIS extrapolation
 Exchange:     0.2000 Hartree-Fock + 0.0800 Slater + 0.7200 B88
 Correlation:  0.1900 VWN1RPA + 0.8100 LYP
 Using SG-1 standard quadrature grid
 SCF converges when DIIS error is below 1.0E-08
 Geometry optimization detected.  Setting ReadMinima to 0
 Setting SaveMinima to 0
 ---------------------------------------
  Cycle       Energy         DIIS Error
 ---------------------------------------
    1    -683.7394302987      5.47E-04
    2    -683.7459473850      6.69E-05
    3    -683.7459364130      8.59E-05
    4    -683.7459943250      2.66E-05
    5    -683.7459985136      1.37E-05
    6    -683.7459999887      3.49E-06
    7    -683.7460001327      1.70E-06
    8    -683.7460002446      6.32E-07
    9    -683.7460001834      2.67E-07
   10    -683.7460002224      1.10E-07
   11    -683.7460002529      4.85E-08
   12    -683.7460002452      1.84E-08
   13    -683.7460002418      5.73E-09 Convergence criterion met
 ---------------------------------------
 SCF time:  CPU 354.42 s  wall 354.88 s
 SCF   energy in the final basis set = -683.7460002418
 Total energy in the final basis set = -683.7460002418

 --------------------------------------------------------------

                    Orbital Energies (a.u.)
 --------------------------------------------------------------

 Alpha MOs
 -- Occupied --
-19.215 -19.199 -19.196 -19.169 -19.158 -19.153 -10.345 -10.329
-10.325 -10.295 -10.275 -10.258  -1.159  -1.130  -1.116  -1.082
 -1.075  -1.051  -0.838  -0.791  -0.747  -0.665  -0.623  -0.619
 -0.574  -0.553  -0.541  -0.527  -0.519  -0.504  -0.495  -0.480
 -0.469  -0.468  -0.447  -0.436  -0.420  -0.388  -0.383  -0.375
 -0.357  -0.347  -0.332  -0.309  -0.281
 -- Virtual --
 -0.168  -0.060  -0.035  -0.012  -0.004   0.004   0.019   0.029
  0.034   0.042   0.045   0.051   0.063   0.065   0.071   0.080
  0.086   0.093   0.095   0.100   0.105   0.108   0.117   0.124
  0.127   0.129   0.132   0.136   0.142   0.144   0.157   0.163
  0.166   0.175   0.178   0.186   0.190   0.197   0.202   0.212
  0.215   0.221   0.230   0.239   0.243   0.253   0.262   0.264
  0.267   0.280   0.283   0.290   0.297   0.297   0.305   0.314
  0.319   0.324   0.329   0.330   0.335   0.342   0.344   0.355
  0.362   0.370   0.374   0.379   0.408   0.416   0.417   0.421
  0.448   0.474   0.480   0.491   0.503   0.527   0.536   0.543
  0.556   0.571   0.577   0.587   0.608   0.643   0.669   0.672
  0.681   0.698   0.706   0.708   0.719   0.733   0.747   0.773
  0.802   0.826   0.852   0.859   0.892   0.910   0.940   0.947
  0.984   1.020   1.036   1.049   1.057   1.078   1.103   1.104
  1.122   1.139   1.152   1.156   1.160   1.173   1.178   1.191
  1.197   1.203   1.219   1.230   1.242   1.257   1.290   1.320
  1.326   1.357   1.382   1.435   1.443   1.460   1.474   1.482
  1.513   1.518   1.541   1.562   1.564   1.584   1.597   1.618
  1.651   1.658   1.666   1.689   1.718   1.720   1.730   1.752
  1.772   1.778   1.817   1.863   1.875   1.890   1.908   1.935
  2.003   2.019   2.035   2.048   2.069   2.074   2.090   2.106
  2.166   2.180   2.243   2.279   2.442   2.464   2.504   2.531
  2.546   2.572   2.581   2.606   2.662   2.684   2.735   2.755
  2.763   2.773   2.782   2.803   2.817   2.829   2.850   2.858
  2.870   2.894   2.922   2.960   2.968   3.002   3.046   3.064
  3.095   3.117   3.130   3.141   3.156   3.181   3.221   3.261
  3.269   3.327   3.331   3.383   3.410   3.431   3.470   3.579
  3.616   3.665   3.739   3.750   3.839   3.853   3.875   3.957
  3.975   4.016   4.058   4.082   4.135   4.191   4.248   4.966
  5.005   5.012   5.045   5.061   5.077   5.093   5.137   5.198
  5.293   5.336   5.417   5.525   5.611   5.638   5.655   5.794
  5.856  23.727  23.733  23.786  23.811  23.830  23.841  49.858
 49.876  49.890  49.922  49.999  50.048
 --------------------------------------------------------------

          Ground-State Mulliken Net Atomic Charges

     Atom                 Charge (a.u.)
  ----------------------------------------
      1 O                    -0.073093
      2 C                     0.020654
      3 O                    -0.237272
      4 C                     0.401609
      5 O                    -0.202943
      6 C                    -0.292086
      7 O                    -0.197250
      8 C                     0.232369
      9 C                    -0.156892
     10 C                    -0.438377
     11 O                    -0.283142
     12 O                    -0.207206
     13 H                     0.198961
     14 H                     0.176784
     15 H                     0.229362
     16 H                     0.263190
     17 H                     0.278019
     18 H                     0.287314
  ----------------------------------------
  Sum of atomic charges =     0.000000

 -----------------------------------------------------------------
                    Cartesian Multipole Moments
 -----------------------------------------------------------------
    Charge (ESU x 10^10)
                -0.0000
    Dipole Moment (Debye)
         X       3.9307      Y       1.7053      Z       0.5149
       Tot       4.3155
    Quadrupole Moments (Debye-Ang)
        XX     -81.0691     XY      -0.3209     YY     -83.2159
        XZ       8.4240     YZ       0.1826     ZZ     -60.9865
    Octopole Moments (Debye-Ang^2)
       XXX      41.0868    XXY       4.6779    XYY      22.0771
       YYY      -4.6341    XXZ       6.1600    XYZ       2.0644
       YYZ       4.0700    XZZ      11.7172    YZZ       2.6775
       ZZZ       4.5677
    Hexadecapole Moments (Debye-Ang^3)
      XXXX   -2170.7739   XXXY     -46.2610   XXYY    -457.5272
      XYYY      -9.1206   YYYY    -724.0494   XXXZ     100.8358
      XXYZ       8.6122   XYYZ      15.8228   YYYZ       1.1643
      XXZZ    -287.4770   XYZZ       8.1919   YYZZ    -130.8405
      XZZZ      23.4690   YZZZ       0.9764   ZZZZ    -121.4009
 -----------------------------------------------------------------
 Calculating analytic gradient of the SCF energy
 Gradient of SCF Energy
            1           2           3           4           5           6
    1   0.0003466   0.0002010  -0.0008448   0.0012572  -0.0011845  -0.0001988
    2  -0.0001695   0.0005924  -0.0007537  -0.0007387   0.0008333  -0.0006985
    3  -0.0000614  -0.0011407   0.0004961   0.0013588  -0.0003340  -0.0001047
            7           8           9          10          11          12
    1   0.0004829   0.0003228   0.0004134   0.0004472   0.0001537  -0.0015884
    2   0.0010429  -0.0004620  -0.0007900  -0.0007296   0.0004698  -0.0001736
    3  -0.0002072   0.0003173   0.0006525  -0.0007352  -0.0007055  -0.0004885
           13          14          15          16          17          18
    1  -0.0005034   0.0000695   0.0000919  -0.0001719   0.0006330   0.0000724
    2   0.0002119   0.0002391   0.0001452   0.0002459   0.0008305  -0.0000956
    3   0.0001970   0.0001808  -0.0002263   0.0010751  -0.0001090  -0.0001652
 Max gradient component =       1.588E-03
 RMS gradient           =       6.207E-04
 Gradient time:  CPU 135.92 s  wall 135.94 s
 Geometry Optimization Parameters
   NAtoms,    NIC,     NZ,  NCons,   NDum,   NFix, NCnnct, MaxDiis
       18     127       0       0       0       0       0       0

 Cartesian Hessian Update
 Hessian Updated using BFGS Update


** GEOMETRY OPTIMIZATION IN DELOCALIZED INTERNAL COORDINATES **
   Searching for a Minimum

   Optimization Cycle:   5

                       Coordinates (Angstroms)
     ATOM                X               Y               Z
      1  O        -0.7881096101   -1.2848974502   -0.3457156186
      2  C        -2.0177203785   -0.8851277703    0.0690589122
      3  O        -2.9111607031   -1.6315038338    0.3271986377
      4  C        -2.0226849917    0.6500065682    0.1447752715
      5  O        -2.9390959628    1.3551342551    0.4486590113
      6  C        -0.6083209842    1.0839474467   -0.2794120101
      7  O        -0.2004204142    2.2117598082   -0.3439659803
      8  C         0.1467815967   -0.1970693246   -0.6105010032
      9  C         1.4363708063   -0.4240668263    0.1840640690
     10  C         2.4806078646    0.6808371217   -0.0499435494
     11  O         3.7187553204    0.2862981972    0.5460358016
     12  O         1.9520907525   -1.6692794229   -0.2377136362
     13  H         1.1778019792   -0.4611991160    1.2558109422
     14  H         2.1421380377    1.6470918795    0.3301921966
     15  H         2.6799458547    0.7792029298   -1.1198042155
     16  H         3.7182274430    0.5335584222    1.4775523225
     17  H         2.8857001941   -1.6767992189    0.0182717847
     18  H         0.3799739964   -0.2298405169   -1.6800502980
   Point Group: c1    Number of degrees of freedom:    48


   Energy is   -683.746000242

 Hessian Updated using BFGS Update

 48 Hessian modes will be used to form the next step
  Hessian Eigenvalues:
     0.004342    0.004797    0.005338    0.006274    0.007546    0.009420
     0.011755    0.015151    0.036648    0.043740    0.047912    0.050657
     0.054689    0.055471    0.060876    0.074923    0.084724    0.113525
     0.136465    0.160091    0.163491    0.166524    0.171163    0.195888
     0.209293    0.224886    0.247702    0.249906    0.249999    0.250212
     0.266128    0.285403    0.288699    0.295994    0.296963    0.329510
     0.340138    0.342957    0.343358    0.361791    0.412023    0.441962
     0.502140    0.507945    0.533399    0.945578    1.018198    1.047064

 Minimum Search - Taking Simple RFO Step
 Searching for Lamda that Minimizes Along All modes
 Value Taken    Lamda =  -0.00012213
 Step Taken.  Stepsize is  0.084693

                             Maximum     Tolerance    Cnvgd?
         Gradient           0.001068      0.000300      NO
         Displacement       0.031756      0.001200      NO
         Energy change     -0.000100      0.000001      NO


 New Cartesian Coordinates Obtained by Inverse Iteration

 Displacement from previous Coordinates is:  0.087893
 ----------------------------------------------------------------
             Standard Nuclear Orientation (Angstroms)
    I     Atom           X                Y                Z
 ----------------------------------------------------------------
    1      O      -0.7867655764    -1.2835851317    -0.3497141984
    2      C      -2.0163029903    -0.8865192998     0.0664051860
    3      O      -2.9063720424    -1.6344939844     0.3284065014
    4      C      -2.0274785237     0.6488446967     0.1325373472
    5      O      -2.9376427317     1.3506166274     0.4589867417
    6      C      -0.6126308071     1.0852736212    -0.2874116315
    7      O      -0.2045580831     2.2127824665    -0.3419631970
    8      C       0.1463461689    -0.1942466857    -0.6146573242
    9      C       1.4344348033    -0.4196892527     0.1836167073
   10      C       2.4798454082     0.6838737105    -0.0476037645
   11      O       3.7205572627     0.2785400624     0.5362115543
   12      O       1.9514739740    -1.6675687299    -0.2313716713
   13      H       1.1741125160    -0.4560672194     1.2545460490
   14      H       2.1471191691     1.6483510793     0.3410544623
   15      H       2.6722523298     0.7885422934    -1.1178447831
   16      H       3.7349096324     0.5276466186     1.4661709151
   17      H       2.8797779316    -1.6864661441     0.0405439218
   18      H       0.3818023596    -0.2277815797    -1.6834001782
 ----------------------------------------------------------------
 Molecular Point Group                 C1    NOp =  1
 Largest Abelian Subgroup              C1    NOp =  1
 Nuclear Repulsion Energy =   718.3290394542 hartrees
 There are       45 alpha and       45 beta electrons
 Applying Cartesian multipole field
    Component          Value
    ---------          -----
     (2,0,0)        1.00000E-11
     (0,2,0)        2.00000E-11
     (0,0,2)       -3.00000E-11
 Nucleus-field energy     =     0.0000000228 hartrees
 Requested basis set is 6-311++G(d,p)
 There are 102 shells and 306 basis functions
 A cutoff of  1.0D-11 yielded   4477 shell pairs
 There are     40686 function pairs (     43744 Cartesian)
 Smallest overlap matrix eigenvalue = 6.56E-06
 Guess MOs from SCF MO coefficient file
 Reading MOs from coefficient file
 Reading MOs from coefficient file
 A restricted hybrid HF-DFT SCF calculation will be
 performed using Pulay DIIS extrapolation
 Exchange:     0.2000 Hartree-Fock + 0.0800 Slater + 0.7200 B88
 Correlation:  0.1900 VWN1RPA + 0.8100 LYP
 Using SG-1 standard quadrature grid
 SCF converges when DIIS error is below 1.0E-08
 Geometry optimization detected.  Setting ReadMinima to 0
 Setting SaveMinima to 0
 ---------------------------------------
  Cycle       Energy         DIIS Error
 ---------------------------------------
    1    -683.7461972703      2.99E-04
    2    -683.7460391130      3.01E-05
    3    -683.7460469232      2.89E-05
    4    -683.7460525162      1.34E-05
    5    -683.7460538199      4.87E-06
    6    -683.7460540928      2.35E-06
    7    -683.7460541874      8.17E-07
    8    -683.7460541610      2.87E-07
    9    -683.7460541474      2.37E-07
   10    -683.7460540396      4.74E-08
   11    -683.7460540213      3.03E-08
   12    -683.7460540464      8.50E-09 Convergence criterion met
 ---------------------------------------
 SCF time:  CPU 323.76 s  wall 323.93 s
 SCF   energy in the final basis set = -683.7460540464
 Total energy in the final basis set = -683.7460540464

 --------------------------------------------------------------

                    Orbital Energies (a.u.)
 --------------------------------------------------------------

 Alpha MOs
 -- Occupied --
-19.215 -19.199 -19.196 -19.169 -19.158 -19.152 -10.344 -10.329
-10.325 -10.295 -10.274 -10.258  -1.159  -1.130  -1.117  -1.082
 -1.075  -1.051  -0.838  -0.791  -0.747  -0.665  -0.623  -0.619
 -0.574  -0.554  -0.541  -0.527  -0.519  -0.504  -0.495  -0.480
 -0.469  -0.468  -0.447  -0.436  -0.420  -0.388  -0.382  -0.375
 -0.356  -0.347  -0.332  -0.308  -0.280
 -- Virtual --
 -0.168  -0.059  -0.035  -0.012  -0.004   0.004   0.019   0.029
  0.035   0.041   0.045   0.052   0.063   0.065   0.071   0.080
  0.086   0.093   0.095   0.100   0.105   0.108   0.118   0.123
  0.128   0.129   0.132   0.136   0.142   0.144   0.157   0.163
  0.165   0.175   0.178   0.186   0.190   0.197   0.202   0.213
  0.215   0.222   0.230   0.239   0.243   0.254   0.262   0.264
  0.267   0.280   0.283   0.290   0.296   0.297   0.306   0.314
  0.319   0.324   0.329   0.330   0.335   0.342   0.344   0.355
  0.362   0.371   0.374   0.379   0.408   0.415   0.417   0.421
  0.447   0.474   0.481   0.491   0.503   0.526   0.537   0.545
  0.557   0.571   0.577   0.587   0.609   0.644   0.670   0.672
  0.682   0.699   0.706   0.708   0.719   0.733   0.748   0.772
  0.802   0.826   0.851   0.858   0.892   0.911   0.939   0.951
  0.984   1.017   1.036   1.051   1.056   1.078   1.103   1.104
  1.122   1.139   1.152   1.158   1.161   1.175   1.177   1.191
  1.196   1.203   1.219   1.230   1.242   1.257   1.291   1.320
  1.327   1.356   1.384   1.436   1.446   1.459   1.474   1.482
  1.513   1.518   1.541   1.562   1.564   1.584   1.598   1.618
  1.653   1.657   1.667   1.690   1.717   1.720   1.732   1.753
  1.772   1.778   1.819   1.864   1.875   1.889   1.908   1.935
  2.004   2.020   2.036   2.049   2.068   2.074   2.090   2.106
  2.166   2.181   2.242   2.280   2.441   2.465   2.504   2.533
  2.550   2.573   2.583   2.603   2.661   2.684   2.735   2.754
  2.764   2.773   2.782   2.802   2.816   2.829   2.851   2.859
  2.870   2.894   2.922   2.960   2.967   3.001   3.046   3.064
  3.095   3.117   3.130   3.142   3.156   3.182   3.223   3.262
  3.269   3.327   3.332   3.384   3.411   3.431   3.471   3.580
  3.618   3.666   3.739   3.751   3.839   3.854   3.877   3.956
  3.975   4.016   4.057   4.082   4.136   4.191   4.249   4.966
  5.006   5.012   5.044   5.062   5.079   5.094   5.137   5.199
  5.293   5.336   5.414   5.526   5.613   5.640   5.657   5.795
  5.856  23.727  23.733  23.787  23.812  23.832  23.842  49.858
 49.877  49.890  49.922  50.000  50.049
 --------------------------------------------------------------

          Ground-State Mulliken Net Atomic Charges

     Atom                 Charge (a.u.)
  ----------------------------------------
      1 O                    -0.072418
      2 C                     0.021744
      3 O                    -0.237788
      4 C                     0.401795
      5 O                    -0.203194
      6 C                    -0.288998
      7 O                    -0.197377
      8 C                     0.224170
      9 C                    -0.149340
     10 C                    -0.438850
     11 O                    -0.285550
     12 O                    -0.207830
     13 H                     0.199554
     14 H                     0.177195
     15 H                     0.228499
     16 H                     0.263555
     17 H                     0.278344
     18 H                     0.286489
  ----------------------------------------
  Sum of atomic charges =    -0.000000

 -----------------------------------------------------------------
                    Cartesian Multipole Moments
 -----------------------------------------------------------------
    Charge (ESU x 10^10)
                 0.0000
    Dipole Moment (Debye)
         X       3.9272      Y       1.7165      Z       0.4995
       Tot       4.3149
    Quadrupole Moments (Debye-Ang)
        XX     -80.8716     XY      -0.3104     YY     -83.1425
        XZ       8.7072     YZ       0.0941     ZZ     -61.0115
    Octopole Moments (Debye-Ang^2)
       XXX      41.4785    XXY       4.9536    XYY      22.3046
       YYY      -4.7148    XXZ       6.8390    XYZ       1.9634
       YYZ       4.1531    XZZ      11.7745    YZZ       2.6428
       ZZZ       4.6231
    Hexadecapole Moments (Debye-Ang^3)
      XXXX   -2165.0316   XXXY     -45.0106   XXYY    -456.6112
      XYYY      -9.5687   YYYY    -723.4749   XXXZ     105.4483
      XXYZ       8.1271   XYYZ      16.3195   YYYZ       1.2645
      XXZZ    -287.5203   XYZZ       8.1581   YYZZ    -130.8057
      XZZZ      23.2921   YZZZ       1.1261   ZZZZ    -121.6445
 -----------------------------------------------------------------
 Calculating analytic gradient of the SCF energy
 Gradient of SCF Energy
            1           2           3           4           5           6
    1   0.0000597  -0.0000089   0.0000514  -0.0003934   0.0001197   0.0000632
    2  -0.0000458  -0.0001266   0.0000160   0.0001146  -0.0000267   0.0000957
    3   0.0000265   0.0003327  -0.0000044  -0.0008238   0.0003387   0.0001221
            7           8           9          10          11          12
    1   0.0000501  -0.0000014  -0.0000595  -0.0000188   0.0001143  -0.0001418
    2  -0.0000679   0.0001113  -0.0000510  -0.0001378   0.0004329  -0.0002506
    3   0.0000383  -0.0000758  -0.0001572  -0.0000713  -0.0001346   0.0002557
           13          14          15          16          17          18
    1  -0.0001401   0.0000807  -0.0000584  -0.0000166   0.0002595   0.0000403
    2   0.0000127   0.0001184  -0.0000378  -0.0001426  -0.0000198   0.0000050
    3   0.0000147  -0.0000099  -0.0000175   0.0002543  -0.0001431   0.0000548
 Max gradient component =       8.238E-04
 RMS gradient           =       1.832E-04
 Gradient time:  CPU 136.98 s  wall 137.00 s
 Geometry Optimization Parameters
   NAtoms,    NIC,     NZ,  NCons,   NDum,   NFix, NCnnct, MaxDiis
       18     127       0       0       0       0       0       0

 Cartesian Hessian Update
 Hessian Updated using BFGS Update


** GEOMETRY OPTIMIZATION IN DELOCALIZED INTERNAL COORDINATES **
   Searching for a Minimum

   Optimization Cycle:   6

                       Coordinates (Angstroms)
     ATOM                X               Y               Z
      1  O        -0.7867655764   -1.2835851317   -0.3497141984
      2  C        -2.0163029903   -0.8865192998    0.0664051860
      3  O        -2.9063720424   -1.6344939844    0.3284065014
      4  C        -2.0274785237    0.6488446967    0.1325373472
      5  O        -2.9376427317    1.3506166274    0.4589867417
      6  C        -0.6126308071    1.0852736212   -0.2874116315
      7  O        -0.2045580831    2.2127824665   -0.3419631970
      8  C         0.1463461689   -0.1942466857   -0.6146573242
      9  C         1.4344348033   -0.4196892527    0.1836167073
     10  C         2.4798454082    0.6838737105   -0.0476037645
     11  O         3.7205572627    0.2785400624    0.5362115543
     12  O         1.9514739740   -1.6675687299   -0.2313716713
     13  H         1.1741125160   -0.4560672194    1.2545460490
     14  H         2.1471191691    1.6483510793    0.3410544623
     15  H         2.6722523298    0.7885422934   -1.1178447831
     16  H         3.7349096324    0.5276466186    1.4661709151
     17  H         2.8797779316   -1.6864661441    0.0405439218
     18  H         0.3818023596   -0.2277815797   -1.6834001782
   Point Group: c1    Number of degrees of freedom:    48


   Energy is   -683.746054046

 Hessian Updated using BFGS Update

 48 Hessian modes will be used to form the next step
  Hessian Eigenvalues:
     0.004245    0.004805    0.005276    0.007331    0.007664    0.008376
     0.012328    0.015424    0.038722    0.043708    0.047871    0.050867
     0.054316    0.056881    0.059881    0.074330    0.084710    0.113157
     0.136322    0.160063    0.163492    0.168687    0.172208    0.196911
     0.209325    0.221278    0.247282    0.249908    0.249984    0.250019
     0.266112    0.285186    0.286989    0.294065    0.296336    0.329157
     0.340246    0.342765    0.343215    0.361745    0.411854    0.445015
     0.497263    0.507825    0.531222    0.945199    1.018059    1.047221

 Minimum Search - Taking Simple RFO Step
 Searching for Lamda that Minimizes Along All modes
 Value Taken    Lamda =  -0.00003484
 Step Taken.  Stepsize is  0.065596

                             Maximum     Tolerance    Cnvgd?
         Gradient           0.000293      0.000300     YES
         Displacement       0.033387      0.001200      NO
         Energy change     -0.000054      0.000001      NO


 New Cartesian Coordinates Obtained by Inverse Iteration

 Displacement from previous Coordinates is:  0.072937
 ----------------------------------------------------------------
             Standard Nuclear Orientation (Angstroms)
    I     Atom           X                Y                Z
 ----------------------------------------------------------------
    1      O      -0.7857242694    -1.2823164344    -0.3489108517
    2      C      -2.0153677787    -0.8879851856     0.0686420263
    3      O      -2.9067732738    -1.6370166798     0.3212275486
    4      C      -2.0285348138     0.6473229914     0.1379846615
    5      O      -2.9452276638     1.3478343207     0.4465869673
    6      C      -0.6148870989     1.0866884204    -0.2837655188
    7      O      -0.2130673312     2.2154364679    -0.3487131741
    8      C       0.1460736935    -0.1913485148    -0.6121682348
    9      C       1.4346577268    -0.4169772957     0.1853677598
   10      C       2.4810511218     0.6845074896    -0.0452023531
   11      O       3.7234096411     0.2692937486     0.5277264185
   12      O       1.9508835816    -1.6645139787    -0.2315187995
   13      H       1.1765671219    -0.4558272262     1.2564412214
   14      H       2.1532563912     1.6474861876     0.3506411869
   15      H       2.6677960898     0.7940538552    -1.1158434513
   16      H       3.7514854430     0.5257716689     1.4546853172
   17      H       2.8746896436    -1.6907741937     0.0524355445
   18      H       0.3805925761    -0.2235824929    -1.6811036306
 ----------------------------------------------------------------
 Molecular Point Group                 C1    NOp =  1
 Largest Abelian Subgroup              C1    NOp =  1
 Nuclear Repulsion Energy =   718.3173288438 hartrees
 There are       45 alpha and       45 beta electrons
 Applying Cartesian multipole field
    Component          Value
    ---------          -----
     (2,0,0)        1.00000E-11
     (0,2,0)        2.00000E-11
     (0,0,2)       -3.00000E-11
 Nucleus-field energy     =     0.0000000228 hartrees
 Requested basis set is 6-311++G(d,p)
 There are 102 shells and 306 basis functions
 A cutoff of  1.0D-11 yielded   4479 shell pairs
 There are     40696 function pairs (     43756 Cartesian)
 Smallest overlap matrix eigenvalue = 6.57E-06
 Guess MOs from SCF MO coefficient file
 Reading MOs from coefficient file
 Reading MOs from coefficient file
 A restricted hybrid HF-DFT SCF calculation will be
 performed using Pulay DIIS extrapolation
 Exchange:     0.2000 Hartree-Fock + 0.0800 Slater + 0.7200 B88
 Correlation:  0.1900 VWN1RPA + 0.8100 LYP
 Using SG-1 standard quadrature grid
 SCF converges when DIIS error is below 1.0E-08
 Geometry optimization detected.  Setting ReadMinima to 0
 Setting SaveMinima to 0
 ---------------------------------------
  Cycle       Energy         DIIS Error
 ---------------------------------------
    1    -683.7464222763      2.71E-04
    2    -683.7460467945      2.47E-05
    3    -683.7460540989      1.85E-05
    4    -683.7460544042      1.48E-05
    5    -683.7460565731      3.38E-06
    6    -683.7460569148      1.67E-06
    7    -683.7460567746      6.61E-07
    8    -683.7460567476      1.59E-07
    9    -683.7460567239      8.19E-08
   10    -683.7460567472      2.38E-08
   11    -683.7460567497      6.80E-09 Convergence criterion met
 ---------------------------------------
 SCF time:  CPU 301.92 s  wall 302.11 s
 SCF   energy in the final basis set = -683.7460567497
 Total energy in the final basis set = -683.7460567497

 --------------------------------------------------------------

                    Orbital Energies (a.u.)
 --------------------------------------------------------------

 Alpha MOs
 -- Occupied --
-19.215 -19.199 -19.196 -19.169 -19.158 -19.152 -10.344 -10.329
-10.325 -10.295 -10.274 -10.258  -1.159  -1.130  -1.117  -1.082
 -1.075  -1.051  -0.838  -0.791  -0.747  -0.665  -0.623  -0.618
 -0.574  -0.554  -0.541  -0.527  -0.519  -0.504  -0.495  -0.480
 -0.469  -0.468  -0.447  -0.436  -0.420  -0.388  -0.382  -0.375
 -0.356  -0.347  -0.332  -0.308  -0.280
 -- Virtual --
 -0.168  -0.059  -0.035  -0.012  -0.004   0.004   0.019   0.029
  0.034   0.041   0.045   0.052   0.063   0.065   0.071   0.080
  0.086   0.093   0.095   0.100   0.105   0.108   0.118   0.124
  0.128   0.129   0.132   0.136   0.143   0.144   0.157   0.163
  0.165   0.175   0.178   0.186   0.190   0.197   0.202   0.213
  0.215   0.222   0.230   0.240   0.244   0.254   0.261   0.264
  0.267   0.280   0.283   0.290   0.296   0.297   0.306   0.314
  0.319   0.324   0.330   0.331   0.335   0.342   0.344   0.355
  0.362   0.371   0.374   0.379   0.408   0.416   0.417   0.422
  0.447   0.474   0.482   0.492   0.503   0.527   0.537   0.545
  0.557   0.571   0.577   0.588   0.609   0.644   0.671   0.672
  0.682   0.699   0.707   0.708   0.720   0.732   0.748   0.772
  0.802   0.826   0.851   0.860   0.892   0.912   0.939   0.949
  0.985   1.019   1.037   1.050   1.055   1.078   1.102   1.104
  1.122   1.139   1.152   1.158   1.162   1.175   1.178   1.191
  1.196   1.203   1.219   1.231   1.242   1.256   1.290   1.321
  1.326   1.356   1.384   1.437   1.448   1.458   1.474   1.482
  1.512   1.519   1.542   1.562   1.565   1.585   1.598   1.618
  1.653   1.658   1.667   1.691   1.716   1.720   1.731   1.752
  1.773   1.779   1.820   1.863   1.876   1.890   1.909   1.935
  2.005   2.020   2.036   2.049   2.068   2.075   2.090   2.105
  2.166   2.181   2.242   2.280   2.441   2.465   2.505   2.533
  2.554   2.574   2.583   2.603   2.660   2.684   2.735   2.754
  2.764   2.773   2.781   2.802   2.816   2.831   2.851   2.859
  2.870   2.894   2.922   2.961   2.968   3.002   3.045   3.064
  3.096   3.118   3.131   3.143   3.157   3.184   3.225   3.261
  3.269   3.327   3.333   3.385   3.411   3.432   3.472   3.581
  3.619   3.667   3.740   3.753   3.838   3.855   3.878   3.956
  3.976   4.016   4.058   4.082   4.136   4.191   4.250   4.966
  5.006   5.012   5.044   5.061   5.080   5.094   5.138   5.200
  5.293   5.337   5.415   5.526   5.615   5.640   5.658   5.795
  5.856  23.728  23.734  23.788  23.813  23.832  23.843  49.858
 49.877  49.891  49.923  50.001  50.049
 --------------------------------------------------------------

          Ground-State Mulliken Net Atomic Charges

     Atom                 Charge (a.u.)
  ----------------------------------------
      1 O                    -0.072670
      2 C                     0.022536
      3 O                    -0.238175
      4 C                     0.401427
      5 O                    -0.203408
      6 C                    -0.292158
      7 O                    -0.197435
      8 C                     0.222450
      9 C                    -0.141461
     10 C                    -0.439595
     11 O                    -0.286954
     12 O                    -0.208214
     13 H                     0.198938
     14 H                     0.176696
     15 H                     0.228118
     16 H                     0.263929
     17 H                     0.278566
     18 H                     0.287409
  ----------------------------------------
  Sum of atomic charges =     0.000000

 -----------------------------------------------------------------
                    Cartesian Multipole Moments
 -----------------------------------------------------------------
    Charge (ESU x 10^10)
                -0.0000
    Dipole Moment (Debye)
         X       3.9690      Y       1.7270      Z       0.5832
       Tot       4.3676
    Quadrupole Moments (Debye-Ang)
        XX     -80.8006     XY      -0.2169     YY     -83.0999
        XZ       8.7377     YZ       0.1044     ZZ     -61.0225
    Octopole Moments (Debye-Ang^2)
       XXX      42.8595    XXY       5.3583    XYY      22.6595
       YYY      -4.8357    XXZ       7.8806    XYZ       1.8730
       YYZ       4.4935    XZZ      11.6788    YZZ       2.6253
       ZZZ       4.7782
    Hexadecapole Moments (Debye-Ang^3)
      XXXX   -2164.9519   XXXY     -42.2970   XXYY    -456.7700
      XYYY      -9.2971   YYYY    -723.2233   XXXZ     107.2426
      XXYZ       8.3459   XYYZ      16.1757   YYYZ       1.8625
      XXZZ    -287.5731   XYZZ       8.2228   YYZZ    -130.6014
      XZZZ      22.4858   YZZZ       1.5629   ZZZZ    -121.0682
 -----------------------------------------------------------------
 Calculating analytic gradient of the SCF energy
 Gradient of SCF Energy
            1           2           3           4           5           6
    1  -0.0001541  -0.0002570   0.0004528  -0.0006702   0.0005413   0.0004497
    2   0.0000401  -0.0006593   0.0004819   0.0005666  -0.0004879   0.0006312
    3  -0.0001018   0.0006958  -0.0004659   0.0004421  -0.0004705   0.0002314
            7           8           9          10          11          12
    1  -0.0004948  -0.0000308   0.0000323  -0.0001579   0.0000270   0.0006726
    2  -0.0006353   0.0002224   0.0005158   0.0000416   0.0002067   0.0000133
    3  -0.0001977  -0.0003422  -0.0002179   0.0006081  -0.0000625   0.0005231
           13          14          15          16          17          18
    1   0.0001122  -0.0000492   0.0000506  -0.0001054  -0.0003612  -0.0000578
    2  -0.0001396  -0.0000848  -0.0001825  -0.0002900  -0.0001914  -0.0000487
    3  -0.0001223  -0.0001612   0.0000934  -0.0003520  -0.0001389   0.0000389
 Max gradient component =       6.958E-04
 RMS gradient           =       3.582E-04
 Gradient time:  CPU 136.61 s  wall 136.61 s
 Geometry Optimization Parameters
   NAtoms,    NIC,     NZ,  NCons,   NDum,   NFix, NCnnct, MaxDiis
       18     127       0       0       0       0       0       0

 Cartesian Hessian Update
 Hessian Updated using BFGS Update


** GEOMETRY OPTIMIZATION IN DELOCALIZED INTERNAL COORDINATES **
   Searching for a Minimum

   Optimization Cycle:   7

                       Coordinates (Angstroms)
     ATOM                X               Y               Z
      1  O        -0.7857242694   -1.2823164344   -0.3489108517
      2  C        -2.0153677787   -0.8879851856    0.0686420263
      3  O        -2.9067732738   -1.6370166798    0.3212275486
      4  C        -2.0285348138    0.6473229914    0.1379846615
      5  O        -2.9452276638    1.3478343207    0.4465869673
      6  C        -0.6148870989    1.0866884204   -0.2837655188
      7  O        -0.2130673312    2.2154364679   -0.3487131741
      8  C         0.1460736935   -0.1913485148   -0.6121682348
      9  C         1.4346577268   -0.4169772957    0.1853677598
     10  C         2.4810511218    0.6845074896   -0.0452023531
     11  O         3.7234096411    0.2692937486    0.5277264185
     12  O         1.9508835816   -1.6645139787   -0.2315187995
     13  H         1.1765671219   -0.4558272262    1.2564412214
     14  H         2.1532563912    1.6474861876    0.3506411869
     15  H         2.6677960898    0.7940538552   -1.1158434513
     16  H         3.7514854430    0.5257716689    1.4546853172
     17  H         2.8746896436   -1.6907741937    0.0524355445
     18  H         0.3805925761   -0.2235824929   -1.6811036306
   Point Group: c1    Number of degrees of freedom:    48


   Energy is   -683.746056750

 Hessian Updated using BFGS Update

 48 Hessian modes will be used to form the next step
  Hessian Eigenvalues:
     0.004656    0.004875    0.005349    0.005788    0.007428    0.009645
     0.014806    0.020529    0.037485    0.044316    0.048566    0.050762
     0.055330    0.056243    0.062921    0.074541    0.084854    0.113501
     0.137514    0.160083    0.163695    0.167659    0.173337    0.196295
     0.209751    0.220576    0.248981    0.249909    0.249999    0.251469
     0.268060    0.285619    0.287925    0.295393    0.301502    0.329799
     0.340183    0.342985    0.343670    0.361729    0.413773    0.442993
     0.506196    0.507869    0.533546    0.964214    1.018951    1.048081

 Minimum Search - Taking Simple RFO Step
 Searching for Lamda that Minimizes Along All modes
 Value Taken    Lamda =  -0.00002877
 Step Taken.  Stepsize is  0.039423

                             Maximum     Tolerance    Cnvgd?
         Gradient           0.000900      0.000300      NO
         Displacement       0.021813      0.001200      NO
         Energy change     -0.000003      0.000001      NO


 New Cartesian Coordinates Obtained by Inverse Iteration

 Displacement from previous Coordinates is:  0.051758
 ----------------------------------------------------------------
             Standard Nuclear Orientation (Angstroms)
    I     Atom           X                Y                Z
 ----------------------------------------------------------------
    1      O      -0.7870296052    -1.2831205015    -0.3512514810
    2      C      -2.0165722323    -0.8870486593     0.0651224353
    3      O      -2.9067509587    -1.6353358858     0.3252128257
    4      C      -2.0268165581     0.6481298762     0.1372042574
    5      O      -2.9394826799     1.3495877554     0.4562979307
    6      C      -0.6129342884     1.0856896332    -0.2854644078
    7      O      -0.2074842781     2.2136744982    -0.3450618844
    8      C       0.1460453997    -0.1932516670    -0.6143458113
    9      C       1.4341438320    -0.4194196329     0.1832712226
   10      C       2.4801672271     0.6829100068    -0.0460017047
   11      O       3.7196913334     0.2713575358     0.5357599446
   12      O       1.9507675884    -1.6653591244    -0.2370799041
   13      H       1.1758776452    -0.4595726394     1.2543521664
   14      H       2.1490256438     1.6465527258     0.3456538659
   15      H       2.6720152301     0.7899222129    -1.1161001928
   16      H       3.7457734850     0.5405020642     1.4593424853
   17      H       2.8734689095    -1.6918009251     0.0508774002
   18      H       0.3809751077    -0.2253641247    -1.6832765102
 ----------------------------------------------------------------
 Molecular Point Group                 C1    NOp =  1
 Largest Abelian Subgroup              C1    NOp =  1
 Nuclear Repulsion Energy =   718.3922457169 hartrees
 There are       45 alpha and       45 beta electrons
 Applying Cartesian multipole field
    Component          Value
    ---------          -----
     (2,0,0)        1.00000E-11
     (0,2,0)        2.00000E-11
     (0,0,2)       -3.00000E-11
 Nucleus-field energy     =     0.0000000228 hartrees
 Requested basis set is 6-311++G(d,p)
 There are 102 shells and 306 basis functions
 A cutoff of  1.0D-11 yielded   4479 shell pairs
 There are     40696 function pairs (     43756 Cartesian)
 Smallest overlap matrix eigenvalue = 6.56E-06
 Guess MOs from SCF MO coefficient file
 Reading MOs from coefficient file
 Reading MOs from coefficient file
 A restricted hybrid HF-DFT SCF calculation will be
 performed using Pulay DIIS extrapolation
 Exchange:     0.2000 Hartree-Fock + 0.0800 Slater + 0.7200 B88
 Correlation:  0.1900 VWN1RPA + 0.8100 LYP
 Using SG-1 standard quadrature grid
 SCF converges when DIIS error is below 1.0E-08
 Geometry optimization detected.  Setting ReadMinima to 0
 Setting SaveMinima to 0
 ---------------------------------------
  Cycle       Energy         DIIS Error
 ---------------------------------------
    1    -683.7458870805      1.72E-04
    2    -683.7460691076      1.60E-05
    3    -683.7460712864      1.32E-05
    4    -683.7460722496      9.84E-06
    5    -683.7460728337      2.34E-06
    6    -683.7460728260      1.10E-06
    7    -683.7460728627      3.09E-07
    8    -683.7460728648      1.00E-07
    9    -683.7460728735      5.47E-08
   10    -683.7460728792      2.00E-08
   11    -683.7460728825      6.49E-09 Convergence criterion met
 ---------------------------------------
 SCF time:  CPU 292.71 s  wall 292.94 s
 SCF   energy in the final basis set = -683.7460728825
 Total energy in the final basis set = -683.7460728825

 --------------------------------------------------------------

                    Orbital Energies (a.u.)
 --------------------------------------------------------------

 Alpha MOs
 -- Occupied --
-19.215 -19.199 -19.196 -19.169 -19.158 -19.152 -10.344 -10.329
-10.325 -10.295 -10.274 -10.257  -1.159  -1.130  -1.117  -1.082
 -1.075  -1.051  -0.838  -0.791  -0.747  -0.664  -0.623  -0.618
 -0.575  -0.554  -0.541  -0.527  -0.519  -0.504  -0.495  -0.480
 -0.469  -0.468  -0.447  -0.436  -0.420  -0.388  -0.382  -0.375
 -0.356  -0.347  -0.332  -0.308  -0.280
 -- Virtual --
 -0.168  -0.059  -0.035  -0.012  -0.004   0.004   0.019   0.029
  0.035   0.041   0.045   0.052   0.063   0.065   0.071   0.080
  0.086   0.093   0.095   0.100   0.105   0.108   0.118   0.124
  0.128   0.129   0.132   0.136   0.143   0.144   0.157   0.163
  0.165   0.175   0.178   0.186   0.191   0.197   0.202   0.213
  0.215   0.222   0.230   0.240   0.244   0.254   0.262   0.264
  0.267   0.280   0.283   0.290   0.296   0.297   0.306   0.314
  0.319   0.325   0.330   0.330   0.335   0.342   0.344   0.355
  0.362   0.371   0.374   0.379   0.408   0.416   0.417   0.422
  0.447   0.474   0.481   0.492   0.503   0.527   0.537   0.545
  0.557   0.571   0.577   0.588   0.609   0.644   0.671   0.672
  0.682   0.699   0.706   0.708   0.720   0.732   0.748   0.771
  0.802   0.826   0.851   0.859   0.893   0.912   0.940   0.949
  0.985   1.018   1.037   1.050   1.055   1.078   1.103   1.105
  1.122   1.139   1.152   1.158   1.162   1.176   1.177   1.191
  1.196   1.204   1.219   1.230   1.242   1.257   1.290   1.321
  1.325   1.356   1.384   1.437   1.448   1.458   1.474   1.483
  1.512   1.518   1.542   1.561   1.565   1.584   1.598   1.618
  1.653   1.658   1.667   1.690   1.716   1.720   1.731   1.753
  1.772   1.779   1.819   1.864   1.877   1.890   1.909   1.934
  2.005   2.021   2.037   2.049   2.069   2.074   2.090   2.106
  2.167   2.181   2.242   2.280   2.442   2.465   2.505   2.533
  2.555   2.574   2.585   2.602   2.661   2.684   2.734   2.754
  2.764   2.773   2.782   2.802   2.816   2.830   2.851   2.859
  2.870   2.894   2.922   2.960   2.968   3.001   3.046   3.064
  3.096   3.118   3.131   3.143   3.157   3.184   3.224   3.261
  3.269   3.327   3.332   3.385   3.412   3.432   3.471   3.580
  3.619   3.667   3.740   3.754   3.837   3.854   3.877   3.957
  3.976   4.016   4.057   4.082   4.136   4.191   4.251   4.966
  5.006   5.012   5.044   5.062   5.080   5.094   5.138   5.199
  5.293   5.337   5.416   5.526   5.615   5.640   5.657   5.795
  5.856  23.728  23.734  23.787  23.812  23.832  23.843  49.858
 49.877  49.890  49.923  50.001  50.049
 --------------------------------------------------------------

          Ground-State Mulliken Net Atomic Charges

     Atom                 Charge (a.u.)
  ----------------------------------------
      1 O                    -0.072353
      2 C                     0.021883
      3 O                    -0.237972
      4 C                     0.401629
      5 O                    -0.203429
      6 C                    -0.291228
      7 O                    -0.197458
      8 C                     0.220020
      9 C                    -0.139817
     10 C                    -0.440498
     11 O                    -0.286921
     12 O                    -0.207921
     13 H                     0.199548
     14 H                     0.176591
     15 H                     0.228167
     16 H                     0.264093
     17 H                     0.278378
     18 H                     0.287288
  ----------------------------------------
  Sum of atomic charges =     0.000000

 -----------------------------------------------------------------
                    Cartesian Multipole Moments
 -----------------------------------------------------------------
    Charge (ESU x 10^10)
                 0.0000
    Dipole Moment (Debye)
         X       3.9534      Y       1.7375      Z       0.5456
       Tot       4.3527
    Quadrupole Moments (Debye-Ang)
        XX     -80.7854     XY      -0.1707     YY     -83.0612
        XZ       8.7639     YZ       0.0993     ZZ     -61.0498
    Octopole Moments (Debye-Ang^2)
       XXX      42.4226    XXY       5.6615    XYY      22.6665
       YYY      -4.7697    XXZ       7.3706    XYZ       2.0224
       YYZ       4.4365    XZZ      11.6641    YZZ       2.7130
       ZZZ       4.6993
    Hexadecapole Moments (Debye-Ang^3)
      XXXX   -2162.0423   XXXY     -41.6554   XXYY    -455.8145
      XYYY      -9.5152   YYYY    -722.9857   XXXZ     106.7850
      XXYZ       8.5490   XYYZ      16.7007   YYYZ       1.0762
      XXZZ    -287.7092   XYZZ       8.4734   YYZZ    -130.6947
      XZZZ      22.9324   YZZZ       1.0743   ZZZZ    -121.8000
 -----------------------------------------------------------------
 Calculating analytic gradient of the SCF energy
 Gradient of SCF Energy
            1           2           3           4           5           6
    1  -0.0000437  -0.0003139   0.0002910  -0.0003906   0.0003292   0.0002764
    2   0.0000160  -0.0003694   0.0002077   0.0002887  -0.0002600   0.0004091
    3   0.0000861  -0.0002540   0.0000596   0.0003327  -0.0001891  -0.0000880
            7           8           9          10          11          12
    1  -0.0001973   0.0001309   0.0001304  -0.0000203  -0.0000201   0.0002124
    2  -0.0003491  -0.0000221   0.0002389  -0.0001793   0.0002024   0.0000748
    3  -0.0000356  -0.0000307   0.0001031   0.0002686  -0.0001358   0.0001817
           13          14          15          16          17          18
    1   0.0000272  -0.0000620   0.0000904  -0.0001157  -0.0002726  -0.0000516
    2  -0.0000715  -0.0000170  -0.0000924  -0.0001263   0.0000731  -0.0000233
    3  -0.0000386  -0.0000792   0.0000437  -0.0001331  -0.0000875  -0.0000040
 Max gradient component =       4.091E-04
 RMS gradient           =       1.894E-04
 Gradient time:  CPU 136.56 s  wall 136.56 s
 Geometry Optimization Parameters
   NAtoms,    NIC,     NZ,  NCons,   NDum,   NFix, NCnnct, MaxDiis
       18     127       0       0       0       0       0       0

 Cartesian Hessian Update
 Hessian Updated using BFGS Update


** GEOMETRY OPTIMIZATION IN DELOCALIZED INTERNAL COORDINATES **
   Searching for a Minimum

   Optimization Cycle:   8

                       Coordinates (Angstroms)
     ATOM                X               Y               Z
      1  O        -0.7870296052   -1.2831205015   -0.3512514810
      2  C        -2.0165722323   -0.8870486593    0.0651224353
      3  O        -2.9067509587   -1.6353358858    0.3252128257
      4  C        -2.0268165581    0.6481298762    0.1372042574
      5  O        -2.9394826799    1.3495877554    0.4562979307
      6  C        -0.6129342884    1.0856896332   -0.2854644078
      7  O        -0.2074842781    2.2136744982   -0.3450618844
      8  C         0.1460453997   -0.1932516670   -0.6143458113
      9  C         1.4341438320   -0.4194196329    0.1832712226
     10  C         2.4801672271    0.6829100068   -0.0460017047
     11  O         3.7196913334    0.2713575358    0.5357599446
     12  O         1.9507675884   -1.6653591244   -0.2370799041
     13  H         1.1758776452   -0.4595726394    1.2543521664
     14  H         2.1490256438    1.6465527258    0.3456538659
     15  H         2.6720152301    0.7899222129   -1.1161001928
     16  H         3.7457734850    0.5405020642    1.4593424853
     17  H         2.8734689095   -1.6918009251    0.0508774002
     18  H         0.3809751077   -0.2253641247   -1.6832765102
   Point Group: c1    Number of degrees of freedom:    48


   Energy is   -683.746072882

 Hessian Updated using BFGS Update

 48 Hessian modes will be used to form the next step
  Hessian Eigenvalues:
     0.004075    0.004684    0.005275    0.005664    0.007594    0.009635
     0.014753    0.021912    0.042634    0.043713    0.048505    0.051067
     0.055273    0.056516    0.060559    0.074562    0.084717    0.113418
     0.135787    0.160070    0.163245    0.168750    0.175339    0.196119
     0.209833    0.222221    0.246720    0.249922    0.249998    0.250831
     0.263659    0.285347    0.287085    0.295139    0.297593    0.329387
     0.340191    0.342985    0.343199    0.361671    0.411069    0.446853
     0.496689    0.507824    0.532633    0.928633    1.017722    1.046924

 Minimum Search - Taking Simple RFO Step
 Searching for Lamda that Minimizes Along All modes
 Value Taken    Lamda =  -0.00000956
 Step Taken.  Stepsize is  0.036103

                             Maximum     Tolerance    Cnvgd?
         Gradient           0.000517      0.000300      NO
         Displacement       0.020027      0.001200      NO
         Energy change     -0.000016      0.000001      NO


 New Cartesian Coordinates Obtained by Inverse Iteration

 Displacement from previous Coordinates is:  0.036392
 ----------------------------------------------------------------
             Standard Nuclear Orientation (Angstroms)
    I     Atom           X                Y                Z
 ----------------------------------------------------------------
    1      O      -0.7881205894    -1.2836359270    -0.3533437226
    2      C      -2.0162786047    -0.8866495108     0.0664131127
    3      O      -2.9083151659    -1.6343124368     0.3230998850
    4      C      -2.0255743909     0.6483490359     0.1382040539
    5      O      -2.9370350480     1.3504341065     0.4605130136
    6      C      -0.6122519209     1.0849378310    -0.2864466905
    7      O      -0.2035992029     2.2123840560    -0.3398104992
    8      C       0.1456153606    -0.1943534258    -0.6160423730
    9      C       1.4336705912    -0.4211958442     0.1812496545
   10      C       2.4797348196     0.6820145484    -0.0468508242
   11      O       3.7175528173     0.2717321157     0.5402500438
   12      O       1.9505781072    -1.6668033493    -0.2402553820
   13      H       1.1751020721    -0.4613034921     1.2523512402
   14      H       2.1474087660     1.6459075592     0.3433576280
   15      H       2.6735651185     0.7884815827    -1.1167460967
   16      H       3.7461287784     0.5539137021     1.4600505823
   17      H       2.8717513578    -1.6959573458     0.0534582487
   18      H       0.3809479351    -0.2258900571    -1.6849392367
 ----------------------------------------------------------------
 Molecular Point Group                 C1    NOp =  1
 Largest Abelian Subgroup              C1    NOp =  1
 Nuclear Repulsion Energy =   718.3899791504 hartrees
 There are       45 alpha and       45 beta electrons
 Applying Cartesian multipole field
    Component          Value
    ---------          -----
     (2,0,0)        1.00000E-11
     (0,2,0)        2.00000E-11
     (0,0,2)       -3.00000E-11
 Nucleus-field energy     =     0.0000000227 hartrees
 Requested basis set is 6-311++G(d,p)
 There are 102 shells and 306 basis functions
 A cutoff of  1.0D-11 yielded   4477 shell pairs
 There are     40686 function pairs (     43744 Cartesian)
 Smallest overlap matrix eigenvalue = 6.56E-06
 Guess MOs from SCF MO coefficient file
 Reading MOs from coefficient file
 Reading MOs from coefficient file
 A restricted hybrid HF-DFT SCF calculation will be
 performed using Pulay DIIS extrapolation
 Exchange:     0.2000 Hartree-Fock + 0.0800 Slater + 0.7200 B88
 Correlation:  0.1900 VWN1RPA + 0.8100 LYP
 Using SG-1 standard quadrature grid
 SCF converges when DIIS error is below 1.0E-08
 Geometry optimization detected.  Setting ReadMinima to 0
 Setting SaveMinima to 0
 ---------------------------------------
  Cycle       Energy         DIIS Error
 ---------------------------------------
    1    -683.7450605832      1.11E-04
    2    -683.7460736848      1.33E-05
    3    -683.7460750692      1.00E-05
    4    -683.7460754984      7.07E-06
    5    -683.7460759097      1.97E-06
    6    -683.7460760090      9.70E-07
    7    -683.7460760164      2.89E-07
    8    -683.7460759777      1.59E-07
    9    -683.7460759566      6.87E-08
   10    -683.7460759092      2.41E-08
   11    -683.7460759196      9.91E-09 Convergence criterion met
 ---------------------------------------
 SCF time:  CPU 294.24 s  wall 294.61 s
 SCF   energy in the final basis set = -683.7460759196
 Total energy in the final basis set = -683.7460759196

 --------------------------------------------------------------

                    Orbital Energies (a.u.)
 --------------------------------------------------------------

 Alpha MOs
 -- Occupied --
-19.215 -19.199 -19.196 -19.168 -19.158 -19.152 -10.344 -10.329
-10.325 -10.295 -10.274 -10.257  -1.159  -1.130  -1.117  -1.082
 -1.075  -1.051  -0.838  -0.791  -0.747  -0.664  -0.623  -0.618
 -0.575  -0.554  -0.541  -0.527  -0.519  -0.503  -0.495  -0.480
 -0.469  -0.468  -0.447  -0.436  -0.420  -0.388  -0.381  -0.375
 -0.356  -0.347  -0.332  -0.308  -0.280
 -- Virtual --
 -0.168  -0.059  -0.035  -0.012  -0.004   0.004   0.018   0.029
  0.035   0.041   0.045   0.052   0.063   0.065   0.071   0.080
  0.086   0.093   0.096   0.100   0.105   0.108   0.118   0.123
  0.128   0.129   0.132   0.136   0.143   0.145   0.157   0.163
  0.165   0.175   0.178   0.186   0.191   0.197   0.203   0.213
  0.215   0.222   0.230   0.240   0.244   0.254   0.261   0.264
  0.267   0.280   0.283   0.290   0.296   0.297   0.305   0.314
  0.319   0.325   0.330   0.330   0.335   0.342   0.344   0.355
  0.362   0.371   0.374   0.379   0.409   0.416   0.417   0.421
  0.447   0.475   0.481   0.492   0.503   0.526   0.537   0.545
  0.557   0.571   0.577   0.588   0.609   0.644   0.672   0.673
  0.682   0.699   0.706   0.708   0.720   0.732   0.748   0.771
  0.802   0.826   0.851   0.859   0.892   0.911   0.940   0.950
  0.985   1.018   1.037   1.050   1.055   1.078   1.103   1.105
  1.122   1.139   1.152   1.158   1.162   1.176   1.177   1.191
  1.196   1.204   1.219   1.230   1.243   1.257   1.290   1.321
  1.324   1.356   1.385   1.437   1.448   1.458   1.474   1.483
  1.513   1.519   1.542   1.561   1.565   1.584   1.598   1.619
  1.653   1.658   1.667   1.691   1.716   1.720   1.732   1.753
  1.772   1.779   1.819   1.864   1.877   1.890   1.910   1.934
  2.005   2.021   2.037   2.049   2.069   2.073   2.090   2.106
  2.167   2.181   2.242   2.280   2.442   2.465   2.505   2.533
  2.557   2.574   2.585   2.601   2.662   2.683   2.734   2.754
  2.764   2.774   2.782   2.802   2.816   2.830   2.851   2.859
  2.870   2.894   2.922   2.960   2.967   3.001   3.046   3.064
  3.096   3.117   3.131   3.143   3.157   3.184   3.224   3.260
  3.268   3.326   3.332   3.384   3.411   3.432   3.471   3.580
  3.618   3.666   3.739   3.756   3.835   3.854   3.877   3.957
  3.976   4.016   4.057   4.082   4.135   4.192   4.251   4.966
  5.006   5.012   5.043   5.062   5.080   5.094   5.137   5.199
  5.293   5.336   5.415   5.526   5.614   5.640   5.657   5.795
  5.856  23.727  23.734  23.787  23.812  23.831  23.842  49.858
 49.877  49.890  49.923  50.000  50.049
 --------------------------------------------------------------

          Ground-State Mulliken Net Atomic Charges

     Atom                 Charge (a.u.)
  ----------------------------------------
      1 O                    -0.071895
      2 C                     0.022734
      3 O                    -0.238113
      4 C                     0.400723
      5 O                    -0.203424
      6 C                    -0.288679
      7 O                    -0.197451
      8 C                     0.215533
      9 C                    -0.136778
     10 C                    -0.441336
     11 O                    -0.287585
     12 O                    -0.207866
     13 H                     0.199693
     14 H                     0.176563
     15 H                     0.228031
     16 H                     0.264381
     17 H                     0.278374
     18 H                     0.287094
  ----------------------------------------
  Sum of atomic charges =    -0.000000

 -----------------------------------------------------------------
                    Cartesian Multipole Moments
 -----------------------------------------------------------------
    Charge (ESU x 10^10)
                 0.0000
    Dipole Moment (Debye)
         X       3.9518      Y       1.7497      Z       0.5381
       Tot       4.3552
    Quadrupole Moments (Debye-Ang)
        XX     -80.7791     XY      -0.1207     YY     -83.0095
        XZ       8.7549     YZ       0.0714     ZZ     -61.0692
    Octopole Moments (Debye-Ang^2)
       XXX      42.4893    XXY       6.0277    XYY      22.7945
       YYY      -4.7125    XXZ       7.2855    XYZ       2.1799
       YYZ       4.4731    XZZ      11.6144    YZZ       2.8067
       ZZZ       4.6328
    Hexadecapole Moments (Debye-Ang^3)
      XXXX   -2160.2352   XXXY     -40.6818   XXYY    -455.0590
      XYYY      -9.7554   YYYY    -722.8265   XXXZ     106.7119
      XXYZ       8.6876   XYYZ      17.0008   YYYZ       0.2912
      XXZZ    -287.8549   XYZZ       8.7068   YYZZ    -130.6737
      XZZZ      22.9988   YZZZ       0.6303   ZZZZ    -122.1275
 -----------------------------------------------------------------
 Calculating analytic gradient of the SCF energy
 Gradient of SCF Energy
            1           2           3           4           5           6
    1  -0.0000064   0.0001793  -0.0001171  -0.0000447  -0.0000275  -0.0001123
    2  -0.0000208  -0.0000157  -0.0000621  -0.0000437   0.0000339   0.0000392
    3   0.0000058   0.0002871  -0.0001121   0.0000598  -0.0000024  -0.0005474
            7           8           9          10          11          12
    1   0.0001180   0.0000624  -0.0000162   0.0000264  -0.0000046  -0.0000852
    2   0.0000096  -0.0000451  -0.0000513  -0.0001441   0.0001633  -0.0000694
    3   0.0001696   0.0001384   0.0000340  -0.0000560  -0.0001072  -0.0000464
           13          14          15          16          17          18
    1  -0.0000486   0.0000085  -0.0000083  -0.0000300   0.0000773   0.0000290
    2   0.0000263   0.0000850  -0.0000101  -0.0000055   0.0000556   0.0000549
    3   0.0000275  -0.0000041  -0.0000187   0.0001422   0.0000183   0.0000116
 Max gradient component =       5.474E-04
 RMS gradient           =       1.109E-04
 Gradient time:  CPU 136.18 s  wall 136.17 s
 Geometry Optimization Parameters
   NAtoms,    NIC,     NZ,  NCons,   NDum,   NFix, NCnnct, MaxDiis
       18     127       0       0       0       0       0       0

 Cartesian Hessian Update
 Hessian Updated using BFGS Update


** GEOMETRY OPTIMIZATION IN DELOCALIZED INTERNAL COORDINATES **
   Searching for a Minimum

   Optimization Cycle:   9

                       Coordinates (Angstroms)
     ATOM                X               Y               Z
      1  O        -0.7881205894   -1.2836359270   -0.3533437226
      2  C        -2.0162786047   -0.8866495108    0.0664131127
      3  O        -2.9083151659   -1.6343124368    0.3230998850
      4  C        -2.0255743909    0.6483490359    0.1382040539
      5  O        -2.9370350480    1.3504341065    0.4605130136
      6  C        -0.6122519209    1.0849378310   -0.2864466905
      7  O        -0.2035992029    2.2123840560   -0.3398104992
      8  C         0.1456153606   -0.1943534258   -0.6160423730
      9  C         1.4336705912   -0.4211958442    0.1812496545
     10  C         2.4797348196    0.6820145484   -0.0468508242
     11  O         3.7175528173    0.2717321157    0.5402500438
     12  O         1.9505781072   -1.6668033493   -0.2402553820
     13  H         1.1751020721   -0.4613034921    1.2523512402
     14  H         2.1474087660    1.6459075592    0.3433576280
     15  H         2.6735651185    0.7884815827   -1.1167460967
     16  H         3.7461287784    0.5539137021    1.4600505823
     17  H         2.8717513578   -1.6959573458    0.0534582487
     18  H         0.3809479351   -0.2258900571   -1.6849392367
   Point Group: c1    Number of degrees of freedom:    48


   Energy is   -683.746075920

 Hessian Updated using BFGS Update

 48 Hessian modes will be used to form the next step
  Hessian Eigenvalues:
     0.002575    0.004713    0.005256    0.005731    0.009588    0.014366
     0.015506    0.022118    0.042639    0.044528    0.049324    0.050943
     0.055672    0.056459    0.062470    0.074746    0.084295    0.113628
     0.135728    0.160423    0.162085    0.168242    0.175379    0.197458
     0.209848    0.219655    0.246424    0.249970    0.250006    0.251800
     0.259856    0.285377    0.287511    0.295332    0.300735    0.329793
     0.340196    0.343014    0.343974    0.361398    0.408367    0.447279
     0.500931    0.507892    0.534323    0.928258    1.017714    1.047790

 Minimum Search - Taking Simple RFO Step
 Searching for Lamda that Minimizes Along All modes
 Value Taken    Lamda =  -0.00000803
 Step Taken.  Stepsize is  0.037572

                             Maximum     Tolerance    Cnvgd?
         Gradient           0.000164      0.000300     YES
         Displacement       0.025197      0.001200      NO
         Energy change     -0.000003      0.000001      NO


 New Cartesian Coordinates Obtained by Inverse Iteration

 Displacement from previous Coordinates is:  0.032395
 ----------------------------------------------------------------
             Standard Nuclear Orientation (Angstroms)
    I     Atom           X                Y                Z
 ----------------------------------------------------------------
    1      O      -0.7883811573    -1.2833406188    -0.3542065204
    2      C      -2.0175128498    -0.8868285650     0.0631104210
    3      O      -2.9084170793    -1.6351449428     0.3222382965
    4      C      -2.0270349374     0.6479020060     0.1368536811
    5      O      -2.9391503239     1.3495047744     0.4588295873
    6      C      -0.6126929496     1.0849649484    -0.2831012991
    7      O      -0.2052631381     2.2128941227    -0.3382137525
    8      C       0.1451771367    -0.1936024465    -0.6152850872
    9      C       1.4336461467    -0.4213355382     0.1811163264
   10      C       2.4805749556     0.6814388040    -0.0465768082
   11      O       3.7180954350     0.2681474129     0.5397454164
   12      O       1.9497216906    -1.6670903492    -0.2413336363
   13      H       1.1758300715    -0.4616097907     1.2523789677
   14      H       2.1499295425     1.6450846761     0.3455212893
   15      H       2.6730291427     0.7893418847    -1.1166217304
   16      H       3.7542795263     0.5621061041     1.4555331815
   17      H       2.8687892608    -1.7006132569     0.0588171277
   18      H       0.3802603280    -0.2237660766    -1.6842928229
 ----------------------------------------------------------------
 Molecular Point Group                 C1    NOp =  1
 Largest Abelian Subgroup              C1    NOp =  1
 Nuclear Repulsion Energy =   718.3268372445 hartrees
 There are       45 alpha and       45 beta electrons
 Applying Cartesian multipole field
    Component          Value
    ---------          -----
     (2,0,0)        1.00000E-11
     (0,2,0)        2.00000E-11
     (0,0,2)       -3.00000E-11
 Nucleus-field energy     =     0.0000000228 hartrees
 Requested basis set is 6-311++G(d,p)
 There are 102 shells and 306 basis functions
 A cutoff of  1.0D-11 yielded   4476 shell pairs
 There are     40683 function pairs (     43741 Cartesian)
 Smallest overlap matrix eigenvalue = 6.54E-06
 Guess MOs from SCF MO coefficient file
 Reading MOs from coefficient file
 Reading MOs from coefficient file
 A restricted hybrid HF-DFT SCF calculation will be
 performed using Pulay DIIS extrapolation
 Exchange:     0.2000 Hartree-Fock + 0.0800 Slater + 0.7200 B88
 Correlation:  0.1900 VWN1RPA + 0.8100 LYP
 Using SG-1 standard quadrature grid
 SCF converges when DIIS error is below 1.0E-08
 Geometry optimization detected.  Setting ReadMinima to 0
 Setting SaveMinima to 0
 ---------------------------------------
  Cycle       Energy         DIIS Error
 ---------------------------------------
    1    -683.7458143645      7.96E-05
    2    -683.7460772806      1.31E-05
    3    -683.7460785598      7.49E-06
    4    -683.7460784582      5.52E-06
    5    -683.7460789713      1.50E-06
    6    -683.7460790468      8.15E-07
    7    -683.7460789768      2.25E-07
    8    -683.7460789896      1.28E-07
    9    -683.7460789701      7.91E-08
   10    -683.7460790029      1.96E-08
   11    -683.7460790091      6.63E-09 Convergence criterion met
 ---------------------------------------
 SCF time:  CPU 292.72 s  wall 293.38 s
 SCF   energy in the final basis set = -683.7460790091
 Total energy in the final basis set = -683.7460790091

 --------------------------------------------------------------

                    Orbital Energies (a.u.)
 --------------------------------------------------------------

 Alpha MOs
 -- Occupied --
-19.215 -19.199 -19.196 -19.168 -19.158 -19.152 -10.344 -10.329
-10.325 -10.295 -10.274 -10.257  -1.159  -1.130  -1.117  -1.082
 -1.075  -1.051  -0.838  -0.791  -0.747  -0.664  -0.623  -0.618
 -0.575  -0.554  -0.541  -0.527  -0.519  -0.503  -0.495  -0.480
 -0.469  -0.468  -0.447  -0.436  -0.420  -0.388  -0.381  -0.374
 -0.356  -0.347  -0.332  -0.308  -0.280
 -- Virtual --
 -0.168  -0.059  -0.035  -0.012  -0.004   0.004   0.018   0.030
  0.035   0.041   0.045   0.052   0.063   0.065   0.071   0.080
  0.086   0.093   0.096   0.100   0.105   0.108   0.118   0.123
  0.128   0.129   0.132   0.136   0.142   0.145   0.157   0.163
  0.165   0.175   0.178   0.187   0.191   0.197   0.202   0.213
  0.215   0.222   0.230   0.240   0.244   0.254   0.261   0.264
  0.267   0.280   0.283   0.290   0.296   0.297   0.306   0.314
  0.319   0.325   0.330   0.330   0.335   0.342   0.344   0.355
  0.362   0.371   0.374   0.379   0.409   0.416   0.417   0.422
  0.446   0.475   0.481   0.492   0.503   0.527   0.537   0.546
  0.557   0.571   0.577   0.588   0.609   0.644   0.672   0.673
  0.682   0.698   0.706   0.708   0.720   0.732   0.748   0.770
  0.803   0.826   0.851   0.859   0.893   0.912   0.940   0.949
  0.985   1.019   1.036   1.050   1.055   1.078   1.103   1.105
  1.122   1.139   1.152   1.158   1.162   1.177   1.177   1.192
  1.196   1.204   1.219   1.230   1.243   1.257   1.289   1.321
  1.324   1.356   1.385   1.437   1.449   1.457   1.474   1.483
  1.513   1.519   1.542   1.560   1.565   1.584   1.597   1.618
  1.653   1.659   1.668   1.690   1.715   1.720   1.731   1.753
  1.772   1.779   1.819   1.864   1.878   1.890   1.910   1.934
  2.005   2.021   2.037   2.049   2.069   2.073   2.090   2.106
  2.167   2.181   2.242   2.280   2.442   2.465   2.505   2.533
  2.559   2.575   2.586   2.600   2.663   2.682   2.733   2.755
  2.764   2.774   2.782   2.802   2.816   2.831   2.851   2.859
  2.870   2.894   2.921   2.960   2.967   3.001   3.046   3.063
  3.096   3.117   3.131   3.143   3.157   3.184   3.224   3.259
  3.267   3.326   3.332   3.384   3.412   3.431   3.471   3.580
  3.618   3.666   3.739   3.757   3.834   3.854   3.877   3.957
  3.975   4.017   4.058   4.082   4.135   4.192   4.251   4.966
  5.006   5.012   5.043   5.062   5.080   5.094   5.138   5.199
  5.293   5.336   5.415   5.526   5.615   5.640   5.656   5.795
  5.856  23.728  23.734  23.787  23.812  23.831  23.842  49.858
 49.877  49.890  49.922  50.000  50.049
 --------------------------------------------------------------

          Ground-State Mulliken Net Atomic Charges

     Atom                 Charge (a.u.)
  ----------------------------------------
      1 O                    -0.071575
      2 C                     0.021749
      3 O                    -0.238085
      4 C                     0.402540
      5 O                    -0.203446
      6 C                    -0.291447
      7 O                    -0.197481
      8 C                     0.214434
      9 C                    -0.132096
     10 C                    -0.442281
     11 O                    -0.288557
     12 O                    -0.208223
     13 H                     0.199977
     14 H                     0.176338
     15 H                     0.227681
     16 H                     0.264744
     17 H                     0.278491
     18 H                     0.287238
  ----------------------------------------
  Sum of atomic charges =    -0.000000

 -----------------------------------------------------------------
                    Cartesian Multipole Moments
 -----------------------------------------------------------------
    Charge (ESU x 10^10)
                -0.0000
    Dipole Moment (Debye)
         X       3.9649      Y       1.7647      Z       0.5455
       Tot       4.3740
    Quadrupole Moments (Debye-Ang)
        XX     -80.7081     XY      -0.0411     YY     -82.9654
        XZ       8.7957     YZ       0.0824     ZZ     -61.0970
    Octopole Moments (Debye-Ang^2)
       XXX      43.0954    XXY       6.4305    XYY      23.0327
       YYY      -4.6931    XXZ       7.5272    XYZ       2.2309
       YYZ       4.5586    XZZ      11.5641    YZZ       2.8667
       ZZZ       4.6344
    Hexadecapole Moments (Debye-Ang^3)
      XXXX   -2159.3937   XXXY     -38.7488   XXYY    -454.6723
      XYYY      -9.7445   YYYY    -722.7565   XXXZ     107.4978
      XXYZ       9.0419   XYYZ      17.1981   YYYZ       0.1150
      XXZZ    -288.0728   XYZZ       8.8972   YYZZ    -130.5971
      XZZZ      22.6074   YZZZ       0.5457   ZZZZ    -122.0447
 -----------------------------------------------------------------
 Calculating analytic gradient of the SCF energy
 Gradient of SCF Energy
            1           2           3           4           5           6
    1   0.0000255   0.0001442  -0.0001355   0.0000875  -0.0001600  -0.0000405
    2  -0.0000115   0.0001681  -0.0001580  -0.0001325   0.0001241  -0.0002305
    3   0.0000054  -0.0001693   0.0001453  -0.0001984   0.0001059   0.0001507
            7           8           9          10          11          12
    1   0.0000648  -0.0000924  -0.0000675   0.0000264   0.0000378  -0.0001214
    2   0.0001875   0.0000115   0.0000064  -0.0000108   0.0000556  -0.0001099
    3  -0.0000773   0.0000727  -0.0001075  -0.0000677  -0.0000460  -0.0001059
           13          14          15          16          17          18
    1  -0.0000388   0.0000525  -0.0000596   0.0000227   0.0002067   0.0000475
    2   0.0000600   0.0000791   0.0000088   0.0000423  -0.0000343  -0.0000561
    3   0.0000397  -0.0000021  -0.0000349   0.0001746   0.0000990   0.0000156
 Max gradient component =       2.305E-04
 RMS gradient           =       1.032E-04
 Gradient time:  CPU 135.96 s  wall 135.95 s
 Geometry Optimization Parameters
   NAtoms,    NIC,     NZ,  NCons,   NDum,   NFix, NCnnct, MaxDiis
       18     127       0       0       0       0       0       0

 Cartesian Hessian Update
 Hessian Updated using BFGS Update


** GEOMETRY OPTIMIZATION IN DELOCALIZED INTERNAL COORDINATES **
   Searching for a Minimum

   Optimization Cycle:  10

                       Coordinates (Angstroms)
     ATOM                X               Y               Z
      1  O        -0.7883811573   -1.2833406188   -0.3542065204
      2  C        -2.0175128498   -0.8868285650    0.0631104210
      3  O        -2.9084170793   -1.6351449428    0.3222382965
      4  C        -2.0270349374    0.6479020060    0.1368536811
      5  O        -2.9391503239    1.3495047744    0.4588295873
      6  C        -0.6126929496    1.0849649484   -0.2831012991
      7  O        -0.2052631381    2.2128941227   -0.3382137525
      8  C         0.1451771367   -0.1936024465   -0.6152850872
      9  C         1.4336461467   -0.4213355382    0.1811163264
     10  C         2.4805749556    0.6814388040   -0.0465768082
     11  O         3.7180954350    0.2681474129    0.5397454164
     12  O         1.9497216906   -1.6670903492   -0.2413336363
     13  H         1.1758300715   -0.4616097907    1.2523789677
     14  H         2.1499295425    1.6450846761    0.3455212893
     15  H         2.6730291427    0.7893418847   -1.1166217304
     16  H         3.7542795263    0.5621061041    1.4555331815
     17  H         2.8687892608   -1.7006132569    0.0588171277
     18  H         0.3802603280   -0.2237660766   -1.6842928229
   Point Group: c1    Number of degrees of freedom:    48


   Energy is   -683.746079009

 Hessian Updated using BFGS Update

 48 Hessian modes will be used to form the next step
  Hessian Eigenvalues:
     0.002377    0.004713    0.005186    0.005645    0.009576    0.014604
     0.016043    0.027130    0.043574    0.044183    0.049341    0.050995
     0.055839    0.056464    0.061415    0.074545    0.085381    0.113459
     0.136848    0.160212    0.163812    0.169008    0.175391    0.198518
     0.210086    0.219780    0.246830    0.249955    0.250017    0.251410
     0.261609    0.285367    0.288133    0.295262    0.298941    0.329537
     0.340190    0.342935    0.343401    0.361627    0.410155    0.449858
     0.500720    0.508081    0.532869    0.932192    1.017793    1.047285

 Minimum Search - Taking Simple RFO Step
 Searching for Lamda that Minimizes Along All modes
 Value Taken    Lamda =  -0.00000183
 Step Taken.  Stepsize is  0.007870

                             Maximum     Tolerance    Cnvgd?
         Gradient           0.000274      0.000300     YES
         Displacement       0.004473      0.001200      NO
         Energy change     -0.000003      0.000001      NO


 New Cartesian Coordinates Obtained by Inverse Iteration

 Displacement from previous Coordinates is:  0.008360
 ----------------------------------------------------------------
             Standard Nuclear Orientation (Angstroms)
    I     Atom           X                Y                Z
 ----------------------------------------------------------------
    1      O      -0.7882639501    -1.2833496824    -0.3539529550
    2      C      -2.0173699119    -0.8869608393     0.0634467146
    3      O      -2.9086820052    -1.6351205700     0.3209388471
    4      C      -2.0268498794     0.6478338220     0.1372430301
    5      O      -2.9393267587     1.3493969484     0.4576621224
    6      C      -0.6126723398     1.0850349387    -0.2832751078
    7      O      -0.2054212597     2.2128667157    -0.3383923759
    8      C       0.1453135840    -0.1935723740    -0.6150444177
    9      C       1.4334812598    -0.4211515787     0.1818273723
   10      C       2.4802610519     0.6813116138    -0.0460978072
   11      O       3.7180629664     0.2670137936     0.5386422529
   12      O       1.9495236065    -1.6665792602    -0.2409617399
   13      H       1.1759666271    -0.4619399224     1.2530590316
   14      H       2.1497609980     1.6445957281     0.3467875370
   15      H       2.6722719815     0.7896768621    -1.1161395676
   16      H       3.7561865654     0.5626200879     1.4536063641
   17      H       2.8683033385    -1.6998994905     0.0592241218
   18      H       0.3803349270    -0.2237236441    -1.6840607849
 ----------------------------------------------------------------
 Molecular Point Group                 C1    NOp =  1
 Largest Abelian Subgroup              C1    NOp =  1
 Nuclear Repulsion Energy =   718.3808050605 hartrees
 There are       45 alpha and       45 beta electrons
 Applying Cartesian multipole field
    Component          Value
    ---------          -----
     (2,0,0)        1.00000E-11
     (0,2,0)        2.00000E-11
     (0,0,2)       -3.00000E-11
 Nucleus-field energy     =     0.0000000228 hartrees
 Requested basis set is 6-311++G(d,p)
 There are 102 shells and 306 basis functions
 A cutoff of  1.0D-11 yielded   4478 shell pairs
 There are     40693 function pairs (     43753 Cartesian)
 Smallest overlap matrix eigenvalue = 6.55E-06
 Guess MOs from SCF MO coefficient file
 Reading MOs from coefficient file
 Reading MOs from coefficient file
 A restricted hybrid HF-DFT SCF calculation will be
 performed using Pulay DIIS extrapolation
 Exchange:     0.2000 Hartree-Fock + 0.0800 Slater + 0.7200 B88
 Correlation:  0.1900 VWN1RPA + 0.8100 LYP
 Using SG-1 standard quadrature grid
 SCF converges when DIIS error is below 1.0E-08
 Geometry optimization detected.  Setting ReadMinima to 0
 Setting SaveMinima to 0
 ---------------------------------------
  Cycle       Energy         DIIS Error
 ---------------------------------------
    1    -683.7467555365      2.93E-05
    2    -683.7460800044      3.36E-06
    3    -683.7460800921      4.02E-06
    4    -683.7460802610      1.73E-06
    5    -683.7460802691      6.27E-07
    6    -683.7460802399      2.06E-07
    7    -683.7460802240      1.06E-07
    8    -683.7460802403      3.81E-08
    9    -683.7460802511      1.30E-08
   10    -683.7460802524      5.41E-09 Convergence criterion met
 ---------------------------------------
 SCF time:  CPU 256.38 s  wall 256.82 s
 SCF   energy in the final basis set = -683.7460802524
 Total energy in the final basis set = -683.7460802524

 --------------------------------------------------------------

                    Orbital Energies (a.u.)
 --------------------------------------------------------------

 Alpha MOs
 -- Occupied --
-19.215 -19.199 -19.196 -19.168 -19.158 -19.152 -10.344 -10.329
-10.325 -10.295 -10.274 -10.257  -1.159  -1.130  -1.117  -1.082
 -1.075  -1.051  -0.838  -0.791  -0.747  -0.664  -0.623  -0.618
 -0.575  -0.554  -0.541  -0.527  -0.519  -0.503  -0.495  -0.480
 -0.469  -0.468  -0.447  -0.436  -0.420  -0.389  -0.381  -0.375
 -0.356  -0.347  -0.332  -0.307  -0.280
 -- Virtual --
 -0.168  -0.059  -0.035  -0.012  -0.004   0.004   0.018   0.030
  0.035   0.041   0.045   0.052   0.063   0.065   0.072   0.080
  0.086   0.093   0.096   0.100   0.105   0.108   0.118   0.123
  0.128   0.129   0.132   0.136   0.142   0.145   0.157   0.163
  0.165   0.175   0.178   0.187   0.191   0.197   0.203   0.213
  0.215   0.222   0.230   0.240   0.244   0.254   0.261   0.264
  0.267   0.280   0.283   0.290   0.296   0.297   0.306   0.314
  0.319   0.325   0.330   0.330   0.335   0.342   0.344   0.355
  0.362   0.371   0.374   0.379   0.409   0.416   0.417   0.422
  0.446   0.475   0.481   0.492   0.503   0.527   0.537   0.546
  0.557   0.571   0.577   0.588   0.609   0.644   0.672   0.673
  0.682   0.698   0.706   0.708   0.720   0.732   0.748   0.770
  0.803   0.826   0.851   0.859   0.893   0.912   0.940   0.949
  0.985   1.019   1.037   1.050   1.055   1.078   1.103   1.105
  1.122   1.139   1.152   1.158   1.162   1.177   1.177   1.192
  1.196   1.204   1.219   1.230   1.243   1.258   1.289   1.321
  1.324   1.356   1.385   1.437   1.449   1.457   1.474   1.483
  1.513   1.519   1.542   1.560   1.566   1.584   1.598   1.618
  1.653   1.659   1.668   1.691   1.715   1.720   1.731   1.753
  1.772   1.779   1.819   1.864   1.878   1.890   1.911   1.934
  2.006   2.021   2.038   2.049   2.069   2.073   2.090   2.106
  2.167   2.181   2.242   2.280   2.442   2.465   2.505   2.533
  2.559   2.575   2.587   2.600   2.663   2.682   2.733   2.755
  2.764   2.774   2.782   2.802   2.816   2.831   2.851   2.859
  2.870   2.895   2.921   2.960   2.968   3.001   3.046   3.063
  3.096   3.117   3.131   3.143   3.157   3.184   3.225   3.259
  3.267   3.326   3.332   3.384   3.412   3.432   3.471   3.580
  3.618   3.666   3.740   3.758   3.834   3.854   3.877   3.957
  3.976   4.017   4.058   4.082   4.135   4.192   4.251   4.966
  5.006   5.012   5.043   5.062   5.080   5.094   5.138   5.199
  5.293   5.336   5.415   5.526   5.615   5.640   5.657   5.795
  5.856  23.728  23.734  23.787  23.812  23.832  23.843  49.858
 49.877  49.890  49.923  50.000  50.049
 --------------------------------------------------------------

          Ground-State Mulliken Net Atomic Charges

     Atom                 Charge (a.u.)
  ----------------------------------------
      1 O                    -0.071726
      2 C                     0.022247
      3 O                    -0.238147
      4 C                     0.402073
      5 O                    -0.203491
      6 C                    -0.290996
      7 O                    -0.197500
      8 C                     0.213789
      9 C                    -0.131242
     10 C                    -0.442697
     11 O                    -0.288652
     12 O                    -0.208275
     13 H                     0.200003
     14 H                     0.176317
     15 H                     0.227671
     16 H                     0.264796
     17 H                     0.278511
     18 H                     0.287319
  ----------------------------------------
  Sum of atomic charges =    -0.000000

 -----------------------------------------------------------------
                    Cartesian Multipole Moments
 -----------------------------------------------------------------
    Charge (ESU x 10^10)
                -0.0000
    Dipole Moment (Debye)
         X       3.9696      Y       1.7682      Z       0.5517
       Tot       4.3805
    Quadrupole Moments (Debye-Ang)
        XX     -80.6893     XY      -0.0223     YY     -82.9622
        XZ       8.7920     YZ       0.0844     ZZ     -61.0969
    Octopole Moments (Debye-Ang^2)
       XXX      43.2845    XXY       6.5176    XYY      23.0447
       YYY      -4.6811    XXZ       7.6244    XYZ       2.2513
       YYZ       4.5828    XZZ      11.5407    YZZ       2.8668
       ZZZ       4.6347
    Hexadecapole Moments (Debye-Ang^3)
      XXXX   -2158.6360   XXXY     -38.3476   XXYY    -454.6325
      XYYY      -9.6810   YYYY    -722.6479   XXXZ     107.6092
      XXYZ       9.1105   XYYZ      17.1507   YYYZ       0.1551
      XXZZ    -288.0449   XYZZ       8.9050   YYZZ    -130.5411
      XZZZ      22.4646   YZZZ       0.5717   ZZZZ    -121.9655
 -----------------------------------------------------------------
 Calculating analytic gradient of the SCF energy
 Gradient of SCF Energy
            1           2           3           4           5           6
    1  -0.0000170   0.0000034   0.0000269  -0.0000495   0.0000380   0.0000384
    2   0.0000010  -0.0000292   0.0000044   0.0000110  -0.0000373   0.0000228
    3   0.0000157  -0.0000239   0.0000229  -0.0000056  -0.0000297   0.0000041
            7           8           9          10          11          12
    1  -0.0000263   0.0000098   0.0000007  -0.0000076  -0.0000038   0.0000397
    2  -0.0000429  -0.0000337   0.0000571  -0.0000229   0.0000368   0.0000346
    3  -0.0000354   0.0000018   0.0000514   0.0000360  -0.0000122  -0.0000192
           13          14          15          16          17          18
    1   0.0000235  -0.0000121   0.0000217  -0.0000292  -0.0000558  -0.0000006
    2   0.0000056   0.0000078  -0.0000214   0.0000122   0.0000169  -0.0000228
    3   0.0000110  -0.0000279   0.0000075  -0.0000265   0.0000336  -0.0000034
 Max gradient component =       5.713E-05
 RMS gradient           =       2.669E-05
 Gradient time:  CPU 136.02 s  wall 136.01 s
 Geometry Optimization Parameters
   NAtoms,    NIC,     NZ,  NCons,   NDum,   NFix, NCnnct, MaxDiis
       18     127       0       0       0       0       0       0

 Cartesian Hessian Update
 Hessian Updated using BFGS Update


** GEOMETRY OPTIMIZATION IN DELOCALIZED INTERNAL COORDINATES **
   Searching for a Minimum

   Optimization Cycle:  11

                       Coordinates (Angstroms)
     ATOM                X               Y               Z
      1  O        -0.7882639501   -1.2833496824   -0.3539529550
      2  C        -2.0173699119   -0.8869608393    0.0634467146
      3  O        -2.9086820052   -1.6351205700    0.3209388471
      4  C        -2.0268498794    0.6478338220    0.1372430301
      5  O        -2.9393267587    1.3493969484    0.4576621224
      6  C        -0.6126723398    1.0850349387   -0.2832751078
      7  O        -0.2054212597    2.2128667157   -0.3383923759
      8  C         0.1453135840   -0.1935723740   -0.6150444177
      9  C         1.4334812598   -0.4211515787    0.1818273723
     10  C         2.4802610519    0.6813116138   -0.0460978072
     11  O         3.7180629664    0.2670137936    0.5386422529
     12  O         1.9495236065   -1.6665792602   -0.2409617399
     13  H         1.1759666271   -0.4619399224    1.2530590316
     14  H         2.1497609980    1.6445957281    0.3467875370
     15  H         2.6722719815    0.7896768621   -1.1161395676
     16  H         3.7561865654    0.5626200879    1.4536063641
     17  H         2.8683033385   -1.6998994905    0.0592241218
     18  H         0.3803349270   -0.2237236441   -1.6840607849
   Point Group: c1    Number of degrees of freedom:    48


   Energy is   -683.746080252

 Hessian Updated using BFGS Update

 48 Hessian modes will be used to form the next step
  Hessian Eigenvalues:
     0.002374    0.004659    0.004989    0.005579    0.009625    0.013910
     0.016022    0.024740    0.043147    0.046122    0.049290    0.052115
     0.056048    0.056461    0.062435    0.074780    0.085729    0.113309
     0.138492    0.160410    0.165104    0.169405    0.177502    0.197064
     0.210405    0.220129    0.248401    0.249950    0.250074    0.251405
     0.264054    0.285420    0.292595    0.296537    0.298730    0.329548
     0.340217    0.342872    0.343894    0.361629    0.414143    0.458673
     0.507435    0.522562    0.536010    0.952307    1.018645    1.046558

 Minimum Search - Taking Simple RFO Step
 Searching for Lamda that Minimizes Along All modes
 Value Taken    Lamda =   0.00000000
 Step Taken.  Stepsize is  0.004745

                             Maximum     Tolerance    Cnvgd?
         Gradient           0.000048      0.000300     YES
         Displacement       0.001969      0.001200      NO
         Energy change     -0.000001      0.000001      NO


 New Cartesian Coordinates Obtained by Inverse Iteration

 Displacement from previous Coordinates is:  0.005696
 ----------------------------------------------------------------
             Standard Nuclear Orientation (Angstroms)
    I     Atom           X                Y                Z
 ----------------------------------------------------------------
    1      O      -0.7882929244    -1.2833921047    -0.3538274216
    2      C      -2.0175369076    -0.8870021426     0.0632546050
    3      O      -2.9090581816    -1.6351639411     0.3200624342
    4      C      -2.0270379158     0.6477808035     0.1370742068
    5      O      -2.9397616617     1.3493485190     0.4568877572
    6      C      -0.6127742980     1.0849942283    -0.2830186177
    7      O      -0.2053731916     2.2128233326    -0.3375697292
    8      C       0.1452875407    -0.1935908905    -0.6148054854
    9      C       1.4334462264    -0.4211726879     0.1821321454
   10      C       2.4802622984     0.6812814698    -0.0461371017
   11      O       3.7183792774     0.2666779927     0.5378340012
   12      O       1.9494507078    -1.6668629876    -0.2399627032
   13      H       1.1757867871    -0.4614355396     1.2533504472
   14      H       2.1500989242     1.6444469189     0.3473197108
   15      H       2.6715247802     0.7900437200    -1.1162858218
   16      H       3.7575065730     0.5626918987     1.4526465687
   17      H       2.8685771794    -1.6997359354     0.0593589927
   18      H       0.3803955871    -0.2236795056    -1.6838013507
 ----------------------------------------------------------------
 Molecular Point Group                 C1    NOp =  1
 Largest Abelian Subgroup              C1    NOp =  1
 Nuclear Repulsion Energy =   718.3690689395 hartrees
 There are       45 alpha and       45 beta electrons
 Applying Cartesian multipole field
    Component          Value
    ---------          -----
     (2,0,0)        1.00000E-11
     (0,2,0)        2.00000E-11
     (0,0,2)       -3.00000E-11
 Nucleus-field energy     =     0.0000000228 hartrees
 Requested basis set is 6-311++G(d,p)
 There are 102 shells and 306 basis functions
 A cutoff of  1.0D-11 yielded   4478 shell pairs
 There are     40693 function pairs (     43753 Cartesian)
 Smallest overlap matrix eigenvalue = 6.55E-06
 Guess MOs from SCF MO coefficient file
 Reading MOs from coefficient file
 Reading MOs from coefficient file
 A restricted hybrid HF-DFT SCF calculation will be
 performed using Pulay DIIS extrapolation
 Exchange:     0.2000 Hartree-Fock + 0.0800 Slater + 0.7200 B88
 Correlation:  0.1900 VWN1RPA + 0.8100 LYP
 Using SG-1 standard quadrature grid
 SCF converges when DIIS error is below 1.0E-08
 Geometry optimization detected.  Setting ReadMinima to 0
 Setting SaveMinima to 0
 ---------------------------------------
  Cycle       Energy         DIIS Error
 ---------------------------------------
    1    -683.7459276773      1.51E-05
    2    -683.7460803089      1.58E-06
    3    -683.7460803176      1.02E-06
    4    -683.7460802875      6.92E-07
    5    -683.7460803198      2.07E-07
    6    -683.7460803273      7.84E-08
    7    -683.7460803158      3.30E-08
    8    -683.7460803171      1.14E-08
    9    -683.7460803173      4.66E-09 Convergence criterion met
 ---------------------------------------
 SCF time:  CPU 226.09 s  wall 226.27 s
 SCF   energy in the final basis set = -683.7460803173
 Total energy in the final basis set = -683.7460803173

 --------------------------------------------------------------

                    Orbital Energies (a.u.)
 --------------------------------------------------------------

 Alpha MOs
 -- Occupied --
-19.215 -19.199 -19.196 -19.168 -19.158 -19.152 -10.344 -10.329
-10.325 -10.295 -10.274 -10.257  -1.159  -1.130  -1.117  -1.082
 -1.075  -1.051  -0.838  -0.791  -0.747  -0.664  -0.623  -0.618
 -0.575  -0.554  -0.541  -0.527  -0.519  -0.503  -0.495  -0.480
 -0.469  -0.468  -0.447  -0.436  -0.420  -0.389  -0.381  -0.375
 -0.356  -0.347  -0.332  -0.307  -0.280
 -- Virtual --
 -0.168  -0.059  -0.035  -0.012  -0.004   0.004   0.018   0.030
  0.035   0.041   0.045   0.052   0.063   0.065   0.072   0.080
  0.086   0.093   0.096   0.100   0.105   0.108   0.118   0.123
  0.128   0.129   0.132   0.136   0.142   0.145   0.157   0.163
  0.165   0.175   0.178   0.187   0.191   0.197   0.203   0.213
  0.215   0.222   0.230   0.240   0.244   0.254   0.261   0.264
  0.267   0.280   0.283   0.290   0.296   0.297   0.306   0.314
  0.319   0.325   0.330   0.330   0.335   0.342   0.344   0.355
  0.362   0.371   0.374   0.379   0.409   0.416   0.417   0.422
  0.446   0.475   0.481   0.492   0.503   0.527   0.537   0.546
  0.557   0.571   0.577   0.588   0.609   0.644   0.672   0.673
  0.682   0.698   0.706   0.708   0.720   0.732   0.748   0.770
  0.803   0.826   0.851   0.859   0.893   0.912   0.940   0.949
  0.985   1.019   1.036   1.050   1.055   1.078   1.103   1.105
  1.122   1.139   1.152   1.158   1.162   1.177   1.177   1.192
  1.196   1.204   1.219   1.230   1.243   1.258   1.289   1.321
  1.324   1.356   1.385   1.437   1.449   1.457   1.474   1.483
  1.513   1.519   1.542   1.560   1.566   1.584   1.598   1.619
  1.653   1.659   1.668   1.691   1.715   1.720   1.731   1.753
  1.772   1.779   1.819   1.864   1.878   1.890   1.910   1.934
  2.006   2.021   2.038   2.049   2.069   2.073   2.090   2.106
  2.167   2.181   2.242   2.280   2.442   2.465   2.505   2.533
  2.559   2.575   2.587   2.600   2.663   2.682   2.733   2.755
  2.764   2.774   2.782   2.802   2.816   2.831   2.851   2.859
  2.870   2.894   2.921   2.960   2.968   3.001   3.046   3.063
  3.096   3.117   3.131   3.143   3.157   3.184   3.225   3.259
  3.267   3.326   3.332   3.384   3.412   3.432   3.471   3.580
  3.618   3.666   3.740   3.758   3.834   3.854   3.877   3.957
  3.976   4.017   4.058   4.082   4.135   4.192   4.251   4.966
  5.006   5.012   5.043   5.062   5.080   5.094   5.138   5.199
  5.293   5.336   5.415   5.526   5.615   5.640   5.657   5.795
  5.856  23.728  23.734  23.787  23.812  23.832  23.842  49.858
 49.877  49.890  49.923  50.000  50.049
 --------------------------------------------------------------

          Ground-State Mulliken Net Atomic Charges

     Atom                 Charge (a.u.)
  ----------------------------------------
      1 O                    -0.071714
      2 C                     0.022424
      3 O                    -0.238146
      4 C                     0.401971
      5 O                    -0.203490
      6 C                    -0.290584
      7 O                    -0.197514
      8 C                     0.213510
      9 C                    -0.131167
     10 C                    -0.442828
     11 O                    -0.288764
     12 O                    -0.208367
     13 H                     0.200016
     14 H                     0.176350
     15 H                     0.227656
     16 H                     0.264844
     17 H                     0.278554
     18 H                     0.287248
  ----------------------------------------
  Sum of atomic charges =    -0.000000

 -----------------------------------------------------------------
                    Cartesian Multipole Moments
 -----------------------------------------------------------------
    Charge (ESU x 10^10)
                 0.0000
    Dipole Moment (Debye)
         X       3.9720      Y       1.7705      Z       0.5519
       Tot       4.3836
    Quadrupole Moments (Debye-Ang)
        XX     -80.6799     XY      -0.0156     YY     -82.9651
        XZ       8.7879     YZ       0.0855     ZZ     -61.0962
    Octopole Moments (Debye-Ang^2)
       XXX      43.4038    XXY       6.5486    XYY      23.0494
       YYY      -4.6551    XXZ       7.6776    XYZ       2.2673
       YYZ       4.5768    XZZ      11.5363    YZZ       2.8717
       ZZZ       4.6280
    Hexadecapole Moments (Debye-Ang^3)
      XXXX   -2158.6782   XXXY     -38.2367   XXYY    -454.6899
      XYYY      -9.6466   YYYY    -722.6865   XXXZ     107.6726
      XXYZ       9.1456   XYYZ      17.1006   YYYZ       0.1456
      XXZZ    -288.0445   XYZZ       8.9067   YYZZ    -130.5114
      XZZZ      22.3603   YZZZ       0.5652   ZZZZ    -121.8664
 -----------------------------------------------------------------
 Calculating analytic gradient of the SCF energy
 Gradient of SCF Energy
            1           2           3           4           5           6
    1  -0.0000034   0.0000134   0.0000042  -0.0000010  -0.0000026  -0.0000054
    2  -0.0000074  -0.0000084  -0.0000093  -0.0000093  -0.0000124  -0.0000055
    3   0.0000069   0.0000109   0.0000075   0.0000023  -0.0000281  -0.0000231
            7           8           9          10          11          12
    1  -0.0000099  -0.0000026  -0.0000064  -0.0000103   0.0000048   0.0000313
    2  -0.0000118  -0.0000143   0.0000353   0.0000007   0.0000281   0.0000065
    3  -0.0000260   0.0000076   0.0000071   0.0000121  -0.0000009   0.0000020
           13          14          15          16          17          18
    1   0.0000122  -0.0000057   0.0000000  -0.0000136  -0.0000117   0.0000066
    2   0.0000146   0.0000121  -0.0000142   0.0000168  -0.0000018  -0.0000196
    3   0.0000079  -0.0000196  -0.0000025  -0.0000001   0.0000321   0.0000041
 Max gradient component =       3.531E-05
 RMS gradient           =       1.372E-05
 Gradient time:  CPU 136.34 s  wall 136.33 s
 Geometry Optimization Parameters
   NAtoms,    NIC,     NZ,  NCons,   NDum,   NFix, NCnnct, MaxDiis
       18     127       0       0       0       0       0       0

 Cartesian Hessian Update
 Hessian Updated using BFGS Update


** GEOMETRY OPTIMIZATION IN DELOCALIZED INTERNAL COORDINATES **
   Searching for a Minimum

   Optimization Cycle:  12

                       Coordinates (Angstroms)
     ATOM                X               Y               Z
      1  O        -0.7882929244   -1.2833921047   -0.3538274216
      2  C        -2.0175369076   -0.8870021426    0.0632546050
      3  O        -2.9090581816   -1.6351639411    0.3200624342
      4  C        -2.0270379158    0.6477808035    0.1370742068
      5  O        -2.9397616617    1.3493485190    0.4568877572
      6  C        -0.6127742980    1.0849942283   -0.2830186177
      7  O        -0.2053731916    2.2128233326   -0.3375697292
      8  C         0.1452875407   -0.1935908905   -0.6148054854
      9  C         1.4334462264   -0.4211726879    0.1821321454
     10  C         2.4802622984    0.6812814698   -0.0461371017
     11  O         3.7183792774    0.2666779927    0.5378340012
     12  O         1.9494507078   -1.6668629876   -0.2399627032
     13  H         1.1757867871   -0.4614355396    1.2533504472
     14  H         2.1500989242    1.6444469189    0.3473197108
     15  H         2.6715247802    0.7900437200   -1.1162858218
     16  H         3.7575065730    0.5626918987    1.4526465687
     17  H         2.8685771794   -1.6997359354    0.0593589927
     18  H         0.3803955871   -0.2236795056   -1.6838013507
   Point Group: c1    Number of degrees of freedom:    48


   Energy is   -683.746080317

 Hessian Updated using BFGS Update

 48 Hessian modes will be used to form the next step
  Hessian Eigenvalues:
     0.002249    0.003254    0.004731    0.005520    0.009403    0.011821
     0.016053    0.027696    0.043493    0.046268    0.049513    0.052983
     0.056404    0.056657    0.062137    0.074498    0.085723    0.113558
     0.139126    0.159992    0.164169    0.169498    0.183044    0.192721
     0.210859    0.222483    0.248611    0.249947    0.250176    0.251415
     0.264586    0.285376    0.290905    0.295319    0.299357    0.329543
     0.340328    0.342853    0.343849    0.361628    0.413892    0.469103
     0.507207    0.524676    0.538557    0.957213    1.019135    1.046479

 Minimum Search - Taking Simple RFO Step
 Searching for Lamda that Minimizes Along All modes
 Value Taken    Lamda =   0.00000000
 Step Taken.  Stepsize is  0.006130

                             Maximum     Tolerance    Cnvgd?
         Gradient           0.000019      0.000300     YES
         Displacement       0.002428      0.001200      NO
         Energy change     -0.000000      0.000001     YES

 Final energy is   -683.74608031727894     


 ******************************
 **  OPTIMIZATION CONVERGED  **
 ******************************

                       Coordinates (Angstroms)
     ATOM                X               Y               Z
      1  O        -0.7882929244   -1.2833921047   -0.3538274216
      2  C        -2.0175369076   -0.8870021426    0.0632546050
      3  O        -2.9090581816   -1.6351639411    0.3200624342
      4  C        -2.0270379158    0.6477808035    0.1370742068
      5  O        -2.9397616617    1.3493485190    0.4568877572
      6  C        -0.6127742980    1.0849942283   -0.2830186177
      7  O        -0.2053731916    2.2128233326   -0.3375697292
      8  C         0.1452875407   -0.1935908905   -0.6148054854
      9  C         1.4334462264   -0.4211726879    0.1821321454
     10  C         2.4802622984    0.6812814698   -0.0461371017
     11  O         3.7183792774    0.2666779927    0.5378340012
     12  O         1.9494507078   -1.6668629876   -0.2399627032
     13  H         1.1757867871   -0.4614355396    1.2533504472
     14  H         2.1500989242    1.6444469189    0.3473197108
     15  H         2.6715247802    0.7900437200   -1.1162858218
     16  H         3.7575065730    0.5626918987    1.4526465687
     17  H         2.8685771794   -1.6997359354    0.0593589927
     18  H         0.3803955871   -0.2236795056   -1.6838013507

Z-matrix Print:
$molecule
0 1
O 
C  1 1.357248
O  2 1.191850 1 124.080033
C  1 1.458543 2 114.612395 3 179.771383 0
H  4 1.094958 1 106.953325 2 -115.988391 0
C  4 1.522997 1 105.646489 2 1.228494 0
O  6 1.200396 4 127.585128 1 178.680624 0
C  4 1.531749 1 109.522641 2 126.192854 0
H  8 1.102505 4 108.324750 1 -59.374105 0
O  8 1.412858 4 106.421555 1 58.970417 0
H  10 0.967196 8 106.533707 4 164.196144 0
C  2 1.536587 1 108.184289 3 179.887081 0
O  12 1.194798 2 127.162570 1 179.505772 0
C  8 1.537315 4 112.882804 1 179.518067 0
H  14 1.091560 8 111.918813 4 66.333752 0
H  14 1.092533 8 109.635876 4 -54.177771 0
O  14 1.430333 8 108.719534 4 -169.752628 0
H  17 0.962308 14 109.521245 8 -89.992428 0
$end


 --------------------------------------------------------------

                    Orbital Energies (a.u.)
 --------------------------------------------------------------

 Alpha MOs
 -- Occupied --
-19.215 -19.199 -19.196 -19.168 -19.158 -19.152 -10.344 -10.329
-10.325 -10.295 -10.274 -10.257  -1.159  -1.130  -1.117  -1.082
 -1.075  -1.051  -0.838  -0.791  -0.747  -0.664  -0.623  -0.618
 -0.575  -0.554  -0.541  -0.527  -0.519  -0.503  -0.495  -0.480
 -0.469  -0.468  -0.447  -0.436  -0.420  -0.389  -0.381  -0.375
 -0.356  -0.347  -0.332  -0.307  -0.280
 -- Virtual --
 -0.168  -0.059  -0.035  -0.012  -0.004   0.004   0.018   0.030
  0.035   0.041   0.045   0.052   0.063   0.065   0.072   0.080
  0.086   0.093   0.096   0.100   0.105   0.108   0.118   0.123
  0.128   0.129   0.132   0.136   0.142   0.145   0.157   0.163
  0.165   0.175   0.178   0.187   0.191   0.197   0.203   0.213
  0.215   0.222   0.230   0.240   0.244   0.254   0.261   0.264
  0.267   0.280   0.283   0.290   0.296   0.297   0.306   0.314
  0.319   0.325   0.330   0.330   0.335   0.342   0.344   0.355
  0.362   0.371   0.374   0.379   0.409   0.416   0.417   0.422
  0.446   0.475   0.481   0.492   0.503   0.527   0.537   0.546
  0.557   0.571   0.577   0.588   0.609   0.644   0.672   0.673
  0.682   0.698   0.706   0.708   0.720   0.732   0.748   0.770
  0.803   0.826   0.851   0.859   0.893   0.912   0.940   0.949
  0.985   1.019   1.036   1.050   1.055   1.078   1.103   1.105
  1.122   1.139   1.152   1.158   1.162   1.177   1.177   1.192
  1.196   1.204   1.219   1.230   1.243   1.258   1.289   1.321
  1.324   1.356   1.385   1.437   1.449   1.457   1.474   1.483
  1.513   1.519   1.542   1.560   1.566   1.584   1.598   1.619
  1.653   1.659   1.668   1.691   1.715   1.720   1.731   1.753
  1.772   1.779   1.819   1.864   1.878   1.890   1.910   1.934
  2.006   2.021   2.038   2.049   2.069   2.073   2.090   2.106
  2.167   2.181   2.242   2.280   2.442   2.465   2.505   2.533
  2.559   2.575   2.587   2.600   2.663   2.682   2.733   2.755
  2.764   2.774   2.782   2.802   2.816   2.831   2.851   2.859
  2.870   2.894   2.921   2.960   2.968   3.001   3.046   3.063
  3.096   3.117   3.131   3.143   3.157   3.184   3.225   3.259
  3.267   3.326   3.332   3.384   3.412   3.432   3.471   3.580
  3.618   3.666   3.740   3.758   3.834   3.854   3.877   3.957
  3.976   4.017   4.058   4.082   4.135   4.192   4.251   4.966
  5.006   5.012   5.043   5.062   5.080   5.094   5.138   5.199
  5.293   5.336   5.415   5.526   5.615   5.640   5.657   5.795
  5.856  23.728  23.734  23.787  23.812  23.832  23.842  49.858
 49.877  49.890  49.923  50.000  50.049
 --------------------------------------------------------------

          Ground-State Mulliken Net Atomic Charges

     Atom                 Charge (a.u.)
  ----------------------------------------
      1 O                    -0.071714
      2 C                     0.022424
      3 O                    -0.238146
      4 C                     0.401971
      5 O                    -0.203490
      6 C                    -0.290584
      7 O                    -0.197514
      8 C                     0.213510
      9 C                    -0.131167
     10 C                    -0.442828
     11 O                    -0.288764
     12 O                    -0.208367
     13 H                     0.200016
     14 H                     0.176350
     15 H                     0.227656
     16 H                     0.264844
     17 H                     0.278554
     18 H                     0.287248
  ----------------------------------------
  Sum of atomic charges =    -0.000000

 -----------------------------------------------------------------
                    Cartesian Multipole Moments
 -----------------------------------------------------------------
    Charge (ESU x 10^10)
                 0.0000
    Dipole Moment (Debye)
         X       3.9720      Y       1.7705      Z       0.5519
       Tot       4.3836
    Quadrupole Moments (Debye-Ang)
        XX     -80.6799     XY      -0.0156     YY     -82.9651
        XZ       8.7879     YZ       0.0855     ZZ     -61.0962
    Octopole Moments (Debye-Ang^2)
       XXX      43.4038    XXY       6.5486    XYY      23.0494
       YYY      -4.6551    XXZ       7.6776    XYZ       2.2673
       YYZ       4.5768    XZZ      11.5363    YZZ       2.8717
       ZZZ       4.6280
    Hexadecapole Moments (Debye-Ang^3)
      XXXX   -2158.6782   XXXY     -38.2367   XXYY    -454.6899
      XYYY      -9.6466   YYYY    -722.6865   XXXZ     107.6726
      XXYZ       9.1456   XYYZ      17.1006   YYYZ       0.1456
      XXZZ    -288.0445   XYZZ       8.9067   YYZZ    -130.5114
      XZZZ      22.3603   YZZZ       0.5652   ZZZZ    -121.8664
 -----------------------------------------------------------------
Archival summary:
1\1\pikachu\OPT\ProcedureUnspecified\BasisUnspecified\666\cher\WedDec1401:03:272016WedDec1401:03:272016\0\\#,OPT,ProcedureUnspecified,BasisUnspecified,\\0,1\O\C,1,1.35725\O,2,1.19185,1,124.08\C,1,1.45854,2,114.612,3,179.771,0\H,4,1.09496,1,106.953,2,-115.988,0\C,4,1.523,1,105.646,2,1.22849,0\O,6,1.2004,4,127.585,1,178.681,0\C,4,1.53175,1,109.523,2,126.193,0\H,8,1.10251,4,108.325,1,-59.3741,0\O,8,1.41286,4,106.422,1,58.9704,0\H,10,0.967196,8,106.534,4,164.196,0\C,2,1.53659,1,108.184,3,179.887,0\O,12,1.1948,2,127.163,1,179.506,0\C,8,1.53731,4,112.883,1,179.518,0\H,14,1.09156,8,111.919,4,66.3338,0\H,14,1.09253,8,109.636,4,-54.1778,0\O,14,1.43033,8,108.72,4,-169.753,0\H,17,0.962308,14,109.521,8,-89.9924,0\\\@

 Total job time:  5482.40s(wall), 5477.56s(cpu) 
 Wed Dec 14 01:03:27 2016

        *************************************************************
        *                                                           *
        *  Thank you very much for using Q-Chem.  Have a nice day.  *
        *                                                           *
        *************************************************************


 
User input: 2 of 3 
 
pikachu 127.0.1
Q-Chem Developer Version! Running on 127.0.1.*
                  Welcome to Q-Chem
     A Quantum Leap Into The Future Of Chemistry


 Q-Chem 4.4, Q-Chem, Inc., Pleasanton, CA (2016)

 Y. Shao,  Z. Gan,  E. Epifanovsky,  A. T. B. Gilbert,  M. Wormit,  
 J. Kussmann,  A. W. Lange,  A. Behn,  J. Deng,  X. Feng,  D. Ghosh,  
 M. Goldey,  P. R. Horn,  L. D. Jacobson,  I. Kaliman,  F. Rob,  
 R. Z. Khaliullin,  T. Kus,  A. Landau,  J. Liu,  E. I. Proynov,  Y. M. Rhee,  
 R. M. Richard,  M. A. Rohrdanz,  R. P. Steele,  E. J. Sundstrom,  
 H. L. Woodcock III,  P. M. Zimmerman,  D. Zuev,  B. Albrecht,  E. Alguire,  
 B. Austin,  S. A. Baeppler,  G. J. O. Beran,  Y. A. Bernard,  E. Berquist,  
 K. Brandhorst,  K. B. Bravaya,  S. T. Brown,  D. Casanova,  C.-M. Chang,  
 Y. Chen,  S. H. Chien,  K. D. Closser,  M. P. Coons,  D. L. Crittenden,  
 S. Dasgupta,  M. Diedenhofen,  R. A. DiStasio Jr.,  H. Do,  A. D. Dutoi,  
 R. G. Edgar,  P.-T. Fang,  S. Fatehi,  Q. Feng,  L. Fusti-Molnar,  
 A. Ghysels,  A. Golubeva-Zadorozhnaya,  J. Gomes,  A. Gunina,  
 M. W. D. Hanson-Heine,  P. H. P. Harbach,  A. W. Hauser,  J. E. Herr,  
 E. G. Hohenstein,  Z. C. Holden,  K. Hui,  T.-C. Jagau,  H. Ji,  B. Kaduk,  
 K. Khistyaev,  Jaehoon Kim,  Jihan Kim,  R. A. King,  P. Klunzinger,  
 K. Koh,  D. Kosenkov,  T. Kowalczyk,  C. M. Krauter,  A. Kunitsa,  
 K. U. Lao,  A. Laurent,  K. V. Lawler,  J. Lee,  D. Lefrancois,  S. Lehtola,  
 S. V. Levchenko,  C. Y. Lin,  Y.-S. Lin,  F. Liu,  E. Livshits,  
 R. C. Lochan,  A. Luenser,  P. Manohar,  S. F. Manzer,  S.-P. Mao,  Y. Mao,  
 N. Mardirossian,  A. V. Marenich,  L. A. Martinez-Martinez,  S. A. Maurer,  
 N. J. Mayhall,  J.-M. Mewes,  A. F. Morrison,  K. Nanda,  T. S. Nguyen-Beck,  
 C. M. Oana,  R. Olivares-Amaya,  D. P. O'Neill,  J. A. Parkhill,  
 T. M. Perrine,  R. Peverati,  P. A. Pieniazek,  F. Plasser,  A. Prociuk,  
 D. R. Rehn,  E. Rosta,  N. J. Russ,  N. Sergueev,  S. M. Sharada,  
 S. Sharma,  D. W. Small,  A. Sodt,  T. Stauch,  T. Stein,  D. Stuck,  
 Y.-C. Su,  A. J. W. Thom,  T. Tsuchimochi,  L. Vogt,  O. Vydrov,  T. Wang,  
 M. A. Watson,  J. Wenzel,  A. White,  C. F. Williams,  V. Vanovschi,  
 K. Yao,  S. Yeganeh,  S. R. Yost,  Z.-Q. You,  I. Y. Zhang,  X. Zhang,  
 Y. Zhao,  B. R. Brooks,  G. K. L. Chan,  D. M. Chipman,  C. J. Cramer,  
 W. A. Goddard III,  M. S. Gordon,  W. J. Hehre,  A. Klamt,  
 H. F. Schaefer III,  M. W. Schmidt,  C. D. Sherrill,  D. G. Truhlar,  
 A. Warshel,  X. Xu,  A. Aspuru-Guzik,  R. Baer,  A. T. Bell,  N. A. Besley,  
 J.-D. Chai,  A. Dreuw,  B. D. Dunietz,  T. R. Furlani,  S. R. Gwaltney,  
 C.-P. Hsu,  Y. Jung,  J. Kong,  D. S. Lambrecht,  W. Liang,  C. Ochsenfeld,  
 V. A. Rassolov,  L. V. Slipchenko,  J. E. Subotnik,  T. Van Voorhis,  
 J. M. Herbert,  A. I. Krylov,  P. M. W. Gill,  M. Head-Gordon

 Contributors to earlier versions of Q-Chem not listed above: 
 R. D. Adamson,  J. Baker,  E. F. C. Byrd,  A. K. Chakraborty,  C.-L. Cheng,  
 H. Dachsel,  R. J. Doerksen,  G. Hawkins,  A. Heyden,  S. Hirata,  
 G. Kedziora,  F. J. Keil,  C. Kelley,  P. P. Korambath,  W. Kurlancheek,  
 A. M. Lee,  M. S. Lee,  D. Liotard,  I. Lotan,  P. E. Maslen,  N. Nair,  
 D. Neuhauser,  R. Olson,  B. Peters,  J. Ritchie,  N. E. Schultz,  
 N. Shenvi,  A. C. Simmonett,  K. S. Thanthiriwatte,  Q. Wu,  W. Zhang

 Please cite Q-Chem as follows:
 Y. Shao et al., Mol. Phys. 113, 184-215 (2015)
 DOI: 10.1080/00268976.2014.952696

 Q-Chem 4.4.2 for Intel X86 EM64T Linux

 Parts of Q-Chem use Armadillo 5.200.1 (Boston Tea Smuggler).
 http://arma.sourceforge.net/

 Q-Chem begins on Wed Dec 14 01:03:27 2016  


Host: 0

     Scratch files written to /scratch/cher/qchem7699//
The previous job contains 0 fragments, simply inherited here
FILE_GEOM_ORG=        593

Checking the input file for inconsistencies... 	...done.

--------------------------------------------------------------
User input:
--------------------------------------------------------------

$molecule
   read
$end

$rem
   BASIS 6-311++G**
   JOB_TYPE FREQUENCY
   METHOD B3LYP
$end

--------------------------------------------------------------
 ----------------------------------------------------------------
             Standard Nuclear Orientation (Angstroms)
    I     Atom           X                Y                Z
 ----------------------------------------------------------------
    1      O      -0.7893605473    -1.2872607621    -0.3389639853
    2      C      -2.0183099689    -0.8852283289     0.0735604758
    3      O      -2.9103143492    -1.6297584662     0.3390968758
    4      C      -2.0267780149     0.6503146244     0.1295464163
    5      O      -2.9390096107     1.3561619896     0.4412443719
    6      C      -0.6122509361     1.0816701163    -0.2956837840
    7      O      -0.2040983724     2.2085160089    -0.3633579529
    8      C       0.1449315259    -0.2011909825    -0.6126416730
    9      C       1.4329925670    -0.4203632127     0.1868069802
   10      C       2.4805309551     0.6786627033    -0.0543180267
   11      O       3.7184103366     0.2700410266     0.5343541302
   12      O       1.9481335171    -1.6712185135    -0.2208200885
   13      H       1.1753802334    -0.4480065072     1.2584365187
   14      H       2.1510398819     1.6465549993     0.3279435790
   15      H       2.6717922951     0.7748577007    -1.1256697287
   16      H       3.7577990723     0.5766358106     1.4456638346
   17      H       2.8672584454    -1.7012283338     0.0788069394
   18      H       0.3799455102    -0.2438534544    -1.6812302837
 ----------------------------------------------------------------
 Molecular Point Group                 C1    NOp =  1
 Largest Abelian Subgroup              C1    NOp =  1
 Nuclear Repulsion Energy =   718.3690689395 hartrees
 There are       45 alpha and       45 beta electrons
 Requested basis set is 6-311++G(d,p)
 There are 102 shells and 306 basis functions

 Total QAlloc Memory Limit   2000 MB
 Mega-Array Size        61 MB
 MEM_STATIC part        62 MB
 A cutoff of  1.0D-11 yielded   4478 shell pairs
 There are     40693 function pairs (     43753 Cartesian)

 -------------------------------------------------------
 OpenMP Integral Computing Module                       
 Release: version 1.0, May 2013, Q-Chem Inc. Pittsburgh 
 -------------------------------------------------------
 Integral Job Info:
 Integral job number is                      11
 Integral operator is                         1
 short-range coefficients                     0
 long-range coefficients              100000000
 Omega coefficients                           0
 if combine SR and LR in K                    0
 Integral screening is                        0
 Integral computing path is                   2
 max size of driver memory is            800000
 size of driver memory is                593474
 size of scratch memory is              2260544
 max col of scratch BK array               1296
 max len of scratch array in speh3          155
 max len of scratch index in speh4           18
 max int batch size is                      520
 min int batch size is                       52
 fixed nKL is                                52
 max L of basis functions is                  2
 order of int derivative is                   0
 number of shells is                        102
 number of basis is                         318
 number of cartesian basis is               318
 number of contracted shell pairs          4478
 number of primitive shell pairs          11258
 maxK2 (contraction) of shell pair           36
 max number of K2 of shell pair               1
 max number of CS2 of shell pair            694
 max number of PS2 of shell pair           2196
 mem total for path MDJ                   91304
 -------------------------------------------------------
 Smallest overlap matrix eigenvalue = 6.55E-06
 Guess from superposition of atomic densities
 Warning:  Energy on first SCF cycle will be non-variational
 A restricted hybrid HF-DFT SCF calculation will be
 performed using Pulay DIIS extrapolation
 Exchange:     0.2000 Hartree-Fock + 0.0800 Slater + 0.7200 B88
 Correlation:  0.1900 VWN1RPA + 0.8100 LYP
 Using SG-1 standard quadrature grid
 SCF converges when DIIS error is below 1.0E-08
 ---------------------------------------
  Cycle       Energy         DIIS Error
 ---------------------------------------
    1    -686.1377755439      3.73E-02
    2    -683.4496588465      5.84E-03
    3    -682.2498664590      1.33E-02
    4    -683.7137713894      1.86E-03
    5    -683.7389236961      9.27E-04
    6    -683.7453869398      2.66E-04
    7    -683.7459671025      1.12E-04
    8    -683.7460643988      3.06E-05
    9    -683.7460720757      8.43E-06
   10    -683.7460729221      2.44E-06
   11    -683.7460729611      1.23E-06
   12    -683.7460730003      3.15E-07
   13    -683.7460729618      1.55E-07
   14    -683.7460729514      3.59E-08
   15    -683.7460729521      1.22E-08
   16    -683.7460729522      2.69E-09 Convergence criterion met
 ---------------------------------------
 SCF time:  CPU 441.46 s  wall 442.10 s
 SCF   energy in the final basis set = -683.7460729522
 Total energy in the final basis set = -683.7460729522

 --------------------------------------------------------------

                    Orbital Energies (a.u.)
 --------------------------------------------------------------

 Alpha MOs
 -- Occupied --
-19.215 -19.199 -19.196 -19.168 -19.158 -19.152 -10.344 -10.329
-10.325 -10.295 -10.274 -10.257  -1.159  -1.130  -1.117  -1.082
 -1.075  -1.051  -0.838  -0.791  -0.747  -0.664  -0.623  -0.618
 -0.575  -0.554  -0.541  -0.527  -0.519  -0.503  -0.495  -0.480
 -0.469  -0.468  -0.447  -0.436  -0.420  -0.389  -0.381  -0.375
 -0.356  -0.347  -0.332  -0.307  -0.280
 -- Virtual --
 -0.168  -0.059  -0.035  -0.012  -0.004   0.004   0.018   0.030
  0.035   0.041   0.045   0.052   0.063   0.065   0.072   0.080
  0.086   0.093   0.096   0.100   0.105   0.108   0.118   0.123
  0.128   0.129   0.132   0.136   0.142   0.145   0.157   0.163
  0.165   0.175   0.178   0.187   0.191   0.197   0.203   0.213
  0.215   0.222   0.230   0.240   0.244   0.254   0.261   0.264
  0.267   0.280   0.283   0.290   0.296   0.297   0.306   0.314
  0.319   0.325   0.330   0.330   0.335   0.342   0.344   0.355
  0.362   0.371   0.374   0.379   0.409   0.416   0.417   0.422
  0.446   0.475   0.481   0.492   0.503   0.527   0.537   0.546
  0.557   0.571   0.577   0.588   0.609   0.644   0.672   0.673
  0.682   0.698   0.706   0.708   0.720   0.732   0.748   0.770
  0.803   0.826   0.851   0.859   0.893   0.912   0.940   0.949
  0.985   1.019   1.036   1.050   1.055   1.078   1.103   1.105
  1.122   1.139   1.152   1.158   1.162   1.177   1.177   1.192
  1.196   1.204   1.219   1.230   1.243   1.258   1.289   1.321
  1.324   1.356   1.385   1.437   1.449   1.457   1.474   1.483
  1.513   1.519   1.542   1.560   1.566   1.584   1.598   1.619
  1.653   1.659   1.668   1.691   1.715   1.720   1.731   1.753
  1.772   1.779   1.819   1.864   1.878   1.890   1.910   1.934
  2.006   2.021   2.038   2.049   2.069   2.073   2.090   2.106
  2.167   2.181   2.242   2.280   2.442   2.465   2.505   2.533
  2.559   2.575   2.587   2.600   2.663   2.682   2.733   2.755
  2.764   2.774   2.782   2.802   2.816   2.831   2.851   2.859
  2.870   2.894   2.921   2.960   2.968   3.001   3.046   3.063
  3.096   3.117   3.131   3.143   3.157   3.184   3.225   3.259
  3.267   3.326   3.332   3.384   3.412   3.432   3.471   3.580
  3.618   3.666   3.740   3.758   3.834   3.854   3.877   3.957
  3.976   4.017   4.058   4.082   4.135   4.192   4.251   4.966
  5.006   5.012   5.043   5.062   5.080   5.094   5.138   5.199
  5.293   5.336   5.415   5.526   5.615   5.640   5.657   5.795
  5.856  23.728  23.734  23.787  23.812  23.832  23.842  49.858
 49.877  49.890  49.923  50.000  50.049
 --------------------------------------------------------------

          Ground-State Mulliken Net Atomic Charges

     Atom                 Charge (a.u.)
  ----------------------------------------
      1 O                    -0.071728
      2 C                     0.022345
      3 O                    -0.238119
      4 C                     0.402056
      5 O                    -0.203513
      6 C                    -0.290712
      7 O                    -0.197538
      8 C                     0.213701
      9 C                    -0.131235
     10 C                    -0.442776
     11 O                    -0.288786
     12 O                    -0.208366
     13 H                     0.200043
     14 H                     0.176335
     15 H                     0.227641
     16 H                     0.264848
     17 H                     0.278552
     18 H                     0.287252
  ----------------------------------------
  Sum of atomic charges =    -0.000000

 -----------------------------------------------------------------
                    Cartesian Multipole Moments
 -----------------------------------------------------------------
    Charge (ESU x 10^10)
                -0.0000
    Dipole Moment (Debye)
         X       3.9734      Y       1.7741      Z       0.5311
       Tot       4.3837
    Quadrupole Moments (Debye-Ang)
        XX     -80.6802     XY       0.0832     YY     -82.9617
        XZ       8.7883     YZ       0.3331     ZZ     -61.1023
    Octopole Moments (Debye-Ang^2)
       XXX      43.4646    XXY       6.6696    XYY      23.1048
       YYY      -4.4474    XXZ       7.6084    XYZ       2.1276
       YYZ       4.7012    XZZ      11.4956    YZZ       2.8319
       ZZZ       4.5483
    Hexadecapole Moments (Debye-Ang^3)
      XXXX   -2158.7802   XXXY     -36.4671   XXYY    -454.4293
      XYYY      -8.6401   YYYY    -722.5614   XXXZ     108.2010
      XXYZ      11.0287   XYYZ      17.4170   YYYZ       3.9526
      XXZZ    -288.2845   XYZZ       8.8632   YYZZ    -130.5272
      XZZZ      22.0950   YZZZ       3.6780   ZZZZ    -121.9730
 -----------------------------------------------------------------
 Calculating MO derivatives via CPSCF
   1         3          54      0.233023    0.038380
   2         3          54      0.027915    0.003786
   3         3          54      0.002452    0.000347
   4        13          44      0.000186    0.000027
   5        55           2      0.000003    0.000002
   6        57           0      0.000000    0.000000    Roots Converged
 Calculating analytic Hessian of the SCF energy
 Polarizability Matrix (a.u.)
            1           2           3
    1-110.0955799  -2.9700911   6.1225852
    2  -2.9700911 -89.7600641  -0.0385228
    3   6.1225852  -0.0385228 -64.0082063

 Direct stationary perturbation theory relativistic correction:

 rels  =       0.233393426078
 relv  =      -1.133234385268
 rel2e =       0.508087167181
 E_rel =      -0.391753792009

 Hessian of the SCF Energy
            1           2           3           4           5           6
    1   0.4213397   0.0043355  -0.1186200  -0.1718783   0.0882105   0.0490465
    2   0.0043355   0.3273359   0.0048262   0.0464614  -0.1536121  -0.0200622
    3  -0.1186200   0.0048262   0.0905532   0.0481556  -0.0336083  -0.0445678
    4  -0.1718783   0.0464614   0.0481556   0.7386302   0.2862353  -0.1819750
    5   0.0882105  -0.1536121  -0.0336083   0.2862353   0.7052928  -0.0740119
    6   0.0490465  -0.0200622  -0.0445678  -0.1819750  -0.0740119   0.2029661
    7  -0.0901852  -0.0355498   0.0303369  -0.4463742  -0.3308053   0.1158244
    8  -0.0214670   0.0294766   0.0076040  -0.3214029  -0.3941394   0.0934971
    9   0.0313267   0.0123073  -0.0019884   0.1160507   0.0965335  -0.0905750
   10  -0.0306295   0.0338656   0.0169302  -0.0738584  -0.0240485  -0.0057531
   11   0.0039319  -0.0032934  -0.0016365   0.0082619  -0.1321349  -0.0053113
   12   0.0151098  -0.0116354   0.0109777  -0.0034493   0.0059184  -0.0848997
   13   0.0068665   0.0003297  -0.0028142  -0.0056428   0.0228807   0.0080067
   14   0.0095719  -0.0147931  -0.0037140   0.0351622  -0.0228943  -0.0119758
   15  -0.0021116  -0.0005863  -0.0003589   0.0081220  -0.0085100   0.0136634
   16  -0.0036714  -0.0278914  -0.0028596   0.0139424  -0.0225555   0.0062577
   17   0.0051706  -0.0393311  -0.0045445  -0.0361067  -0.0157026   0.0096297
   18  -0.0022403   0.0082192  -0.0068929   0.0059737   0.0046033   0.0346739
   19   0.0055208   0.0068948  -0.0003682  -0.0160650   0.0078294   0.0037828
   20  -0.0013466  -0.0082726   0.0001994   0.0003278   0.0050510   0.0000126
   21  -0.0003659  -0.0028493   0.0032407   0.0031263  -0.0016917  -0.0066705
   22  -0.0867366  -0.0180708   0.0156084  -0.0467802  -0.0224683   0.0072685
   23  -0.0353868  -0.1358557   0.0132518  -0.0271503   0.0165391   0.0110419
   24   0.0164814   0.0082497  -0.0587054   0.0061960   0.0096946  -0.0267151
   25  -0.0334419  -0.0067850  -0.0085371   0.0003500  -0.0029209  -0.0032662
   26  -0.0384682  -0.0019030  -0.0104101   0.0051142  -0.0051541  -0.0046317
   27   0.0092814  -0.0018618   0.0043492  -0.0007146   0.0011688   0.0035600
   28   0.0005941   0.0016895  -0.0015150  -0.0014222  -0.0004991   0.0003639
   29   0.0089918   0.0009298   0.0010177  -0.0033699   0.0016991   0.0019073
   30  -0.0040569  -0.0000495  -0.0001489  -0.0002038  -0.0007831  -0.0009330
   31  -0.0068524  -0.0003991  -0.0001289   0.0037975  -0.0006238  -0.0020649
   32  -0.0020501   0.0005459   0.0000016   0.0013037  -0.0006854  -0.0005128
   33  -0.0022255   0.0000925   0.0003146   0.0012734  -0.0001943  -0.0005776
   34   0.0003300   0.0006460   0.0009252   0.0022826   0.0013944  -0.0007798
   35   0.0002883   0.0023319  -0.0002013  -0.0006586  -0.0007602   0.0000543
   36   0.0002757  -0.0004007   0.0010601   0.0000245   0.0003880  -0.0005351
   37   0.0026746   0.0006955   0.0014059  -0.0003581   0.0001538   0.0002952
   38   0.0004273  -0.0000293  -0.0007182  -0.0003386   0.0002510  -0.0000776
   39   0.0003903  -0.0002879   0.0026386  -0.0001358  -0.0002438  -0.0004261
   40  -0.0001137   0.0002611   0.0001503   0.0002000  -0.0002134  -0.0000152
   41  -0.0006163   0.0001471   0.0001017   0.0003383  -0.0002567  -0.0000800
   42  -0.0003407   0.0001024   0.0000100   0.0003497  -0.0002187  -0.0000335
   43   0.0001817   0.0000351  -0.0006147   0.0001091   0.0000502  -0.0000323
   44   0.0000503  -0.0001551  -0.0004421   0.0000483   0.0000858  -0.0000417
   45   0.0000799   0.0000784   0.0002242   0.0000402   0.0000317   0.0001007
   46   0.0000064   0.0000675  -0.0000240  -0.0003932  -0.0001077   0.0000838
   47   0.0002505  -0.0000692  -0.0000530  -0.0003727   0.0001166   0.0000694
   48   0.0007119   0.0001093  -0.0000329  -0.0004101   0.0000221   0.0002385
   49   0.0008097  -0.0000559  -0.0001612  -0.0007620   0.0000682   0.0001655
   50  -0.0016379   0.0003873  -0.0001410   0.0007872   0.0000832  -0.0001054
   51   0.0001896   0.0000757  -0.0000185  -0.0000635  -0.0000951   0.0001259
   52  -0.0148145  -0.0065298   0.0221305   0.0042226  -0.0025801   0.0027914
   53  -0.0202557  -0.0038399   0.0284667   0.0053591  -0.0037788   0.0005983
   54   0.0070677   0.0036722  -0.0006545  -0.0023599   0.0009964   0.0006049
            7           8           9          10          11          12
    1  -0.0901852  -0.0214670   0.0313267  -0.0306295   0.0039319   0.0151098
    2  -0.0355498   0.0294766   0.0123073   0.0338656  -0.0032934  -0.0116354
    3   0.0303369   0.0076040  -0.0019884   0.0169302  -0.0016365   0.0109777
    4  -0.4463742  -0.3214029   0.1160507  -0.0738584   0.0082619  -0.0034493
    5  -0.3308053  -0.3941394   0.0965335  -0.0240485  -0.1321349   0.0059184
    6   0.1158244   0.0934971  -0.0905750  -0.0057531  -0.0053113  -0.0848997
    7   0.5403185   0.3778979  -0.1546814  -0.0081739  -0.0189434   0.0085092
    8   0.3778979   0.3967707  -0.1107049  -0.0439668  -0.0250642   0.0127699
    9  -0.1546814  -0.1107049   0.0722980   0.0081171   0.0048891   0.0177971
   10  -0.0081739  -0.0439668   0.0081171   0.7380871  -0.2775160  -0.1987121
   11  -0.0189434  -0.0250642   0.0048891  -0.2775160   0.6236909   0.1056850
   12   0.0085092   0.0127699   0.0177971  -0.1987121   0.1056850   0.2052206
   13   0.0055941   0.0040855  -0.0025077  -0.4975095   0.3168800   0.1539789
   14  -0.0002747   0.0025604   0.0001032   0.3138505  -0.3397129  -0.1094691
   15  -0.0025278  -0.0011616  -0.0015333   0.1539624  -0.1103628  -0.0955653
   16  -0.0010840   0.0102503  -0.0011811  -0.1090003  -0.0192026   0.0052136
   17   0.0016484  -0.0074790  -0.0006149   0.0065329  -0.0928233  -0.0014860
   18  -0.0011757  -0.0031451  -0.0049725   0.0053494   0.0073040  -0.0939175
   19   0.0001505  -0.0080909   0.0000448  -0.0075765  -0.0478270   0.0055412
   20  -0.0030073  -0.0049639   0.0008546  -0.0251996  -0.0268433   0.0057926
   21   0.0000120   0.0020487   0.0010348   0.0075773   0.0120409   0.0184333
   22   0.0048480   0.0030809   0.0014526  -0.0088742   0.0346059   0.0151438
   23   0.0149076   0.0030170  -0.0053118   0.0178617   0.0041545  -0.0073772
   24   0.0024821  -0.0014190   0.0091914   0.0137785  -0.0112805   0.0252532
   25  -0.0007792   0.0010048   0.0010758  -0.0020154  -0.0022420  -0.0004260
   26  -0.0041806  -0.0011218   0.0028775  -0.0000169  -0.0031052  -0.0029815
   27   0.0020118   0.0010192  -0.0017295  -0.0007814  -0.0027140  -0.0023651
   28   0.0007944   0.0006770  -0.0002146  -0.0009755  -0.0004998  -0.0000263
   29   0.0018313   0.0002239  -0.0009365   0.0003891   0.0004027   0.0002442
   30  -0.0004395  -0.0000006   0.0004048   0.0000426  -0.0003155   0.0004873
   31  -0.0021471  -0.0010587   0.0009460   0.0010400  -0.0002507   0.0000137
   32  -0.0005198   0.0001532   0.0001823  -0.0004315  -0.0001179  -0.0000135
   33  -0.0007690  -0.0003941   0.0003254   0.0003144  -0.0000588  -0.0001688
   34  -0.0008639  -0.0010245   0.0001461   0.0012256   0.0021284   0.0015889
   35   0.0005725   0.0009988  -0.0002140  -0.0014832  -0.0014130  -0.0000004
   36  -0.0000829  -0.0002569   0.0002062   0.0001020   0.0009811   0.0001486
   37   0.0000375  -0.0000331  -0.0000898   0.0001648   0.0003179  -0.0003401
   38   0.0001461  -0.0000295   0.0000410   0.0000765   0.0001773   0.0000488
   39  -0.0002444  -0.0000866   0.0001371  -0.0000922   0.0004040  -0.0001737
   40  -0.0000172   0.0001514  -0.0000047  -0.0003292  -0.0000492  -0.0000840
   41  -0.0001117   0.0001129   0.0000388  -0.0003647  -0.0000891  -0.0000900
   42  -0.0000622   0.0001296  -0.0000009  -0.0002413   0.0001035  -0.0000135
   43   0.0000686   0.0000370  -0.0000102  -0.0000140  -0.0000225   0.0001561
   44   0.0000247  -0.0000324   0.0000145  -0.0000103  -0.0000629  -0.0000049
   45  -0.0000173  -0.0000463  -0.0000179  -0.0000157   0.0000487  -0.0002138
   46   0.0001540   0.0001331  -0.0000225  -0.0002009  -0.0000307  -0.0000298
   47   0.0001335  -0.0000093  -0.0000164   0.0000107   0.0000546   0.0000523
   48   0.0002474   0.0001506  -0.0001254  -0.0001916   0.0000193  -0.0000036
   49   0.0003399   0.0001004  -0.0000688  -0.0001416   0.0001770  -0.0000624
   50  -0.0002963  -0.0001444   0.0000882  -0.0002136  -0.0005567  -0.0004015
   51   0.0000266   0.0000783  -0.0000473  -0.0001400   0.0001468  -0.0001292
   52  -0.0026810  -0.0003746  -0.0003789  -0.0012186   0.0002809  -0.0021253
   53  -0.0034731  -0.0003296  -0.0001317   0.0006641  -0.0032631   0.0029483
   54   0.0005497  -0.0000826  -0.0004047  -0.0002466   0.0000571  -0.0008674
           13          14          15          16          17          18
    1   0.0068665   0.0095719  -0.0021116  -0.0036714   0.0051706  -0.0022403
    2   0.0003297  -0.0147931  -0.0005863  -0.0278914  -0.0393311   0.0082192
    3  -0.0028142  -0.0037140  -0.0003589  -0.0028596  -0.0045445  -0.0068929
    4  -0.0056428   0.0351622   0.0081220   0.0139424  -0.0361067   0.0059737
    5   0.0228807  -0.0228943  -0.0085100  -0.0225555  -0.0157026   0.0046033
    6   0.0080067  -0.0119758   0.0136634   0.0062577   0.0096297   0.0346739
    7   0.0055941  -0.0002747  -0.0025278  -0.0010840   0.0016484  -0.0011757
    8   0.0040855   0.0025604  -0.0011616   0.0102503  -0.0074790  -0.0031451
    9  -0.0025077   0.0001032  -0.0015333  -0.0011811  -0.0006149  -0.0049725
   10  -0.4975095   0.3138505   0.1539624  -0.1090003   0.0065329   0.0053494
   11   0.3168800  -0.3397129  -0.1103628  -0.0192026  -0.0928233   0.0073040
   12   0.1539789  -0.1094691  -0.0955653   0.0052136  -0.0014860  -0.0939175
   13   0.5426434  -0.3682024  -0.1779560  -0.0447908   0.0319184   0.0212077
   14  -0.3682024   0.3566526   0.1278317   0.0132166   0.0123854  -0.0049119
   15  -0.1779560   0.1278317   0.0777807   0.0200000  -0.0103582   0.0116363
   16  -0.0447908   0.0132166   0.0200000   0.4547775   0.1818366  -0.0760703
   17   0.0319184   0.0123854  -0.0103582   0.1818366   0.9453867  -0.0174333
   18   0.0212077  -0.0049119   0.0116363  -0.0760703  -0.0174333   0.1942839
   19   0.0049924   0.0026144  -0.0021025  -0.1691435  -0.2147350   0.0258000
   20  -0.0034487   0.0057415   0.0014899  -0.2169153  -0.6956379   0.0342559
   21  -0.0026994  -0.0001657  -0.0017971   0.0251723   0.0339529  -0.0550332
   22  -0.0113971  -0.0071570   0.0020271  -0.1211770   0.0110617   0.0118567
   23  -0.0090487  -0.0011762   0.0029984   0.0529008  -0.1134090  -0.0183014
   24   0.0009054   0.0026957  -0.0037541   0.0154371  -0.0107941  -0.0797174
   25   0.0018206   0.0004583  -0.0002934  -0.0113619   0.0208164   0.0004402
   26   0.0010951   0.0006062   0.0000035   0.0227310  -0.0025081   0.0131447
   27   0.0028397  -0.0002932  -0.0006678   0.0092219   0.0095451   0.0064060
   28   0.0010700  -0.0001955  -0.0002992  -0.0019031   0.0019241   0.0005919
   29   0.0002411  -0.0005954  -0.0001695   0.0003031   0.0060516   0.0003883
   30   0.0001595   0.0000362  -0.0001450   0.0002288   0.0002322   0.0005609
   31  -0.0010707   0.0005211   0.0003212   0.0019812  -0.0020679  -0.0001024
   32   0.0000012   0.0002857   0.0000320  -0.0004663  -0.0033350  -0.0003489
   33  -0.0004149   0.0001788   0.0001727   0.0006502  -0.0000722  -0.0003197
   34  -0.0021639   0.0001934   0.0004000  -0.0048089  -0.0079033  -0.0042345
   35   0.0013241   0.0001999  -0.0003271   0.0002179   0.0033087   0.0006804
   36  -0.0007220  -0.0000095   0.0002508  -0.0030691  -0.0020142  -0.0011407
   37  -0.0002253  -0.0000429   0.0001086   0.0011661  -0.0021374  -0.0008962
   38   0.0000263  -0.0000945  -0.0000332  -0.0003323   0.0004053   0.0004883
   39  -0.0003574   0.0000403   0.0001768   0.0000960  -0.0023251  -0.0012814
   40   0.0001445   0.0000531  -0.0000097  -0.0009037  -0.0013696  -0.0006741
   41   0.0000691   0.0000938   0.0000163  -0.0006706  -0.0013127  -0.0001750
   42   0.0001112   0.0000259  -0.0000301  -0.0003211  -0.0014630   0.0001067
   43   0.0000342   0.0000234  -0.0000390  -0.0003281  -0.0003835   0.0002049
   44   0.0000134   0.0000016  -0.0000008  -0.0000594  -0.0000002  -0.0001114
   45  -0.0000618  -0.0000099   0.0000607   0.0001369   0.0001487  -0.0001420
   46   0.0001495  -0.0000344  -0.0000221  -0.0001695   0.0002306  -0.0000673
   47   0.0000650  -0.0000895  -0.0000357  -0.0001133   0.0006989   0.0001055
   48   0.0001619  -0.0000581  -0.0000567  -0.0002438   0.0000681   0.0000188
   49   0.0001804  -0.0001540  -0.0000293  -0.0000546   0.0002699  -0.0002082
   50   0.0003149   0.0001009  -0.0000459   0.0016893   0.0017403   0.0011196
   51  -0.0000369   0.0000046   0.0000391  -0.0005325  -0.0001227   0.0003627
   52  -0.0006957   0.0003960   0.0004494  -0.0034706   0.0032937   0.0142444
   53   0.0014552   0.0007280  -0.0007809   0.0050610   0.0015619  -0.0258821
   54   0.0001994  -0.0003093   0.0001279   0.0018631  -0.0023485  -0.0046320
           19          20          21          22          23          24
    1   0.0055208  -0.0013466  -0.0003659  -0.0867366  -0.0353868   0.0164814
    2   0.0068948  -0.0082726  -0.0028493  -0.0180708  -0.1358557   0.0082497
    3  -0.0003682   0.0001994   0.0032407   0.0156084   0.0132518  -0.0587054
    4  -0.0160650   0.0003278   0.0031263  -0.0467802  -0.0271503   0.0061960
    5   0.0078294   0.0050510  -0.0016917  -0.0224683   0.0165391   0.0096946
    6   0.0037828   0.0000126  -0.0066705   0.0072685   0.0110419  -0.0267151
    7   0.0001505  -0.0030073   0.0000120   0.0048480   0.0149076   0.0024821
    8  -0.0080909  -0.0049639   0.0020487   0.0030809   0.0030170  -0.0014190
    9   0.0000448   0.0008546   0.0010348   0.0014526  -0.0053118   0.0091914
   10  -0.0075765  -0.0251996   0.0075773  -0.0088742   0.0178617   0.0137785
   11  -0.0478270  -0.0268433   0.0120409   0.0346059   0.0041545  -0.0112805
   12   0.0055412   0.0057926   0.0184333   0.0151438  -0.0073772   0.0252532
   13   0.0049924  -0.0034487  -0.0026994  -0.0113971  -0.0090487   0.0009054
   14   0.0026144   0.0057415  -0.0001657  -0.0071570  -0.0011762   0.0026957
   15  -0.0021025   0.0014899  -0.0017971   0.0020271   0.0029984  -0.0037541
   16  -0.1691435  -0.2169153   0.0251723  -0.1211770   0.0529008   0.0154371
   17  -0.2147350  -0.6956379   0.0339529   0.0110617  -0.1134090  -0.0107941
   18   0.0258000   0.0342559  -0.0550332   0.0118567  -0.0183014  -0.0797174
   19   0.1623230   0.2517634  -0.0288989   0.0233161   0.0025747  -0.0021277
   20   0.2517634   0.7723450  -0.0395162  -0.0004682  -0.0455038  -0.0025376
   21  -0.0288989  -0.0395162   0.0263277  -0.0023939  -0.0052496   0.0133035
   22   0.0233161  -0.0004682  -0.0023939   0.4588302  -0.0431340  -0.0441365
   23   0.0025747  -0.0455038  -0.0052496  -0.0431340   0.4109276   0.0139212
   24  -0.0021277  -0.0025376   0.0133035  -0.0441365   0.0139212   0.5355178
   25  -0.0013662  -0.0078907  -0.0003854  -0.1154163  -0.0074728  -0.0460644
   26  -0.0027478   0.0011201  -0.0014964   0.0227949  -0.0687647   0.0192472
   27  -0.0018912  -0.0043648  -0.0004289  -0.0420836   0.0000799  -0.1113059
   28  -0.0013788  -0.0000538  -0.0002208  -0.0211479  -0.0148051   0.0014039
   29  -0.0029849  -0.0027722  -0.0011146  -0.0030511   0.0060692  -0.0056143
   30  -0.0015866   0.0003491  -0.0010176  -0.0099035  -0.0115724   0.0013426
   31  -0.0013764   0.0011792  -0.0003674   0.0012191  -0.0043279   0.0035814
   32   0.0024399   0.0016853   0.0006055  -0.0021459  -0.0020849   0.0005907
   33  -0.0006035   0.0001446   0.0003672   0.0015462  -0.0000796   0.0020069
   34   0.0015715   0.0033129   0.0003582  -0.0266736   0.0440920   0.0053100
   35   0.0005483  -0.0003007   0.0001907   0.0146558  -0.0196371  -0.0002301
   36   0.0005418   0.0009205   0.0001833  -0.0075284   0.0154417   0.0071908
   37   0.0001667   0.0008536   0.0002232   0.0021214   0.0032567  -0.0296158
   38   0.0000208  -0.0002588  -0.0002189  -0.0023636   0.0004800   0.0051833
   39   0.0000998   0.0012248   0.0003986   0.0013431   0.0049809  -0.0188224
   40  -0.0015300   0.0012302   0.0001686   0.0004100   0.0003755   0.0001373
   41   0.0025894   0.0004071   0.0007382   0.0000399  -0.0001765   0.0002326
   42   0.0012323   0.0008346   0.0001708  -0.0000798  -0.0000053   0.0001687
   43   0.0002176   0.0002349  -0.0002237   0.0004535   0.0000814   0.0017372
   44  -0.0000560  -0.0000429   0.0003341   0.0007724   0.0004936   0.0008139
   45  -0.0000913  -0.0000872   0.0004821  -0.0004056   0.0000423   0.0000045
   46   0.0001292  -0.0000563   0.0001560  -0.0003251  -0.0005758   0.0005895
   47  -0.0001848  -0.0004278  -0.0001824  -0.0000880  -0.0002184   0.0003503
   48   0.0003302  -0.0000092   0.0000878  -0.0000973   0.0000928  -0.0001152
   49  -0.0001210  -0.0002573   0.0000193  -0.0008003   0.0008755   0.0017544
   50  -0.0007360  -0.0007078  -0.0001492   0.0032561  -0.0080669  -0.0016850
   51   0.0001310   0.0000147  -0.0000523  -0.0003811  -0.0000834  -0.0004675
   52   0.0001694  -0.0002581  -0.0012580  -0.0518702   0.0049754   0.0521501
   53   0.0000872  -0.0006184   0.0027230   0.0086792  -0.0467877  -0.0274184
   54   0.0001660   0.0004219   0.0009699   0.0507634  -0.0138701  -0.2943763
           25          26          27          28          29          30
    1  -0.0334419  -0.0384682   0.0092814   0.0005941   0.0089918  -0.0040569
    2  -0.0067850  -0.0019030  -0.0018618   0.0016895   0.0009298  -0.0000495
    3  -0.0085371  -0.0104101   0.0043492  -0.0015150   0.0010177  -0.0001489
    4   0.0003500   0.0051142  -0.0007146  -0.0014222  -0.0033699  -0.0002038
    5  -0.0029209  -0.0051541   0.0011688  -0.0004991   0.0016991  -0.0007831
    6  -0.0032662  -0.0046317   0.0035600   0.0003639   0.0019073  -0.0009330
    7  -0.0007792  -0.0041806   0.0020118   0.0007944   0.0018313  -0.0004395
    8   0.0010048  -0.0011218   0.0010192   0.0006770   0.0002239  -0.0000006
    9   0.0010758   0.0028775  -0.0017295  -0.0002146  -0.0009365   0.0004048
   10  -0.0020154  -0.0000169  -0.0007814  -0.0009755   0.0003891   0.0000426
   11  -0.0022420  -0.0031052  -0.0027140  -0.0004998   0.0004027  -0.0003155
   12  -0.0004260  -0.0029815  -0.0023651  -0.0000263   0.0002442   0.0004873
   13   0.0018206   0.0010951   0.0028397   0.0010700   0.0002411   0.0001595
   14   0.0004583   0.0006062  -0.0002932  -0.0001955  -0.0005954   0.0000362
   15  -0.0002934   0.0000035  -0.0006678  -0.0002992  -0.0001695  -0.0001450
   16  -0.0113619   0.0227310   0.0092219  -0.0019031   0.0003031   0.0002288
   17   0.0208164  -0.0025081   0.0095451   0.0019241   0.0060516   0.0002322
   18   0.0004402   0.0131447   0.0064060   0.0005919   0.0003883   0.0005609
   19  -0.0013662  -0.0027478  -0.0018912  -0.0013788  -0.0029849  -0.0015866
   20  -0.0078907   0.0011201  -0.0043648  -0.0000538  -0.0027722   0.0003491
   21  -0.0003854  -0.0014964  -0.0004289  -0.0002208  -0.0011146  -0.0010176
   22  -0.1154163   0.0227949  -0.0420836  -0.0211479  -0.0030511  -0.0099035
   23  -0.0074728  -0.0687647   0.0000799  -0.0148051   0.0060692  -0.0115724
   24  -0.0460644   0.0192472  -0.1113059   0.0014039  -0.0056143   0.0013426
   25   0.4907874  -0.0043430  -0.0191949  -0.1058225  -0.0322718   0.0195132
   26  -0.0043430   0.4497367  -0.0073907  -0.0527552  -0.1172669   0.0174219
   27  -0.0191949  -0.0073907   0.5743257   0.0230624   0.0193070  -0.0916669
   28  -0.1058225  -0.0527552   0.0230624   0.4306897  -0.0488535  -0.0427246
   29  -0.0322718  -0.1172669   0.0193070  -0.0488535   0.5535047   0.0452883
   30   0.0195132   0.0174219  -0.0916669  -0.0427246   0.0452883   0.6070151
   31  -0.0460850   0.0067549  -0.0227977  -0.1724908   0.0554811  -0.0269963
   32  -0.0136734   0.0021974  -0.0091830   0.0380140  -0.0794790  -0.0085591
   33  -0.0074241  -0.0024537  -0.0008470  -0.0647258   0.0162738  -0.1098805
   34  -0.1039618   0.0639723   0.0151317   0.0044955  -0.0125293  -0.0076745
   35   0.0188747  -0.1833499  -0.0514725   0.0141310  -0.0521859  -0.0141281
   36  -0.0012117  -0.0409818  -0.0884322  -0.0030649   0.0001508   0.0030269
   37  -0.0640353  -0.0065476   0.0482897  -0.0044296  -0.0045552   0.0239787
   38  -0.0043003  -0.0459253   0.0182369  -0.0062209  -0.0026321   0.0253027
   39   0.0470415   0.0172692  -0.2696256  -0.0003783   0.0016949  -0.0062748
   40   0.0117322  -0.0157342  -0.0099047  -0.0703090   0.0592311   0.0275597
   41   0.0077371  -0.0159863  -0.0111894   0.0623694  -0.2567687  -0.0866795
   42   0.0005231   0.0068466   0.0016282   0.0298073  -0.0905146  -0.0926851
   43  -0.0060533  -0.0014110   0.0252061  -0.0569590  -0.0048852   0.0604490
   44  -0.0081637  -0.0025448   0.0241958  -0.0029139  -0.0553475   0.0142545
   45   0.0038743  -0.0006252  -0.0060389   0.0517849   0.0182671  -0.2971362
   46  -0.0012735  -0.0000862  -0.0030518  -0.0054008  -0.0115720  -0.0376832
   47  -0.0001941  -0.0007237  -0.0018804   0.0042033   0.0012572   0.0174277
   48   0.0004174  -0.0008739   0.0016505   0.0046473  -0.0051269  -0.0156864
   49  -0.0163389   0.0053899  -0.0042866   0.0031830  -0.0030000   0.0003796
   50   0.0412038  -0.0077653   0.0115057   0.0039533  -0.0031686   0.0026554
   51   0.0133516  -0.0026154   0.0027596   0.0006108  -0.0016699   0.0028231
   52   0.0032609  -0.0015616  -0.0303382   0.0014124   0.0006045  -0.0010423
   53   0.0001628   0.0024587   0.0052913  -0.0001649   0.0000781  -0.0008805
   54   0.0005660  -0.0023503  -0.0215715   0.0008972   0.0006070  -0.0000864
           31          32          33          34          35          36
    1  -0.0068524  -0.0020501  -0.0022255   0.0003300   0.0002883   0.0002757
    2  -0.0003991   0.0005459   0.0000925   0.0006460   0.0023319  -0.0004007
    3  -0.0001289   0.0000016   0.0003146   0.0009252  -0.0002013   0.0010601
    4   0.0037975   0.0013037   0.0012734   0.0022826  -0.0006586   0.0000245
    5  -0.0006238  -0.0006854  -0.0001943   0.0013944  -0.0007602   0.0003880
    6  -0.0020649  -0.0005128  -0.0005776  -0.0007798   0.0000543  -0.0005351
    7  -0.0021471  -0.0005198  -0.0007690  -0.0008639   0.0005725  -0.0000829
    8  -0.0010587   0.0001532  -0.0003941  -0.0010245   0.0009988  -0.0002569
    9   0.0009460   0.0001823   0.0003254   0.0001461  -0.0002140   0.0002062
   10   0.0010400  -0.0004315   0.0003144   0.0012256  -0.0014832   0.0001020
   11  -0.0002507  -0.0001179  -0.0000588   0.0021284  -0.0014130   0.0009811
   12   0.0000137  -0.0000135  -0.0001688   0.0015889  -0.0000004   0.0001486
   13  -0.0010707   0.0000012  -0.0004149  -0.0021639   0.0013241  -0.0007220
   14   0.0005211   0.0002857   0.0001788   0.0001934   0.0001999  -0.0000095
   15   0.0003212   0.0000320   0.0001727   0.0004000  -0.0003271   0.0002508
   16   0.0019812  -0.0004663   0.0006502  -0.0048089   0.0002179  -0.0030691
   17  -0.0020679  -0.0033350  -0.0000722  -0.0079033   0.0033087  -0.0020142
   18  -0.0001024  -0.0003489  -0.0003197  -0.0042345   0.0006804  -0.0011407
   19  -0.0013764   0.0024399  -0.0006035   0.0015715   0.0005483   0.0005418
   20   0.0011792   0.0016853   0.0001446   0.0033129  -0.0003007   0.0009205
   21  -0.0003674   0.0006055   0.0003672   0.0003582   0.0001907   0.0001833
   22   0.0012191  -0.0021459   0.0015462  -0.0266736   0.0146558  -0.0075284
   23  -0.0043279  -0.0020849  -0.0000796   0.0440920  -0.0196371   0.0154417
   24   0.0035814   0.0005907   0.0020069   0.0053100  -0.0002301   0.0071908
   25  -0.0460850  -0.0136734  -0.0074241  -0.1039618   0.0188747  -0.0012117
   26   0.0067549   0.0021974  -0.0024537   0.0639723  -0.1833499  -0.0409818
   27  -0.0227977  -0.0091830  -0.0008470   0.0151317  -0.0514725  -0.0884322
   28  -0.1724908   0.0380140  -0.0647258   0.0044955   0.0141310  -0.0030649
   29   0.0554811  -0.0794790   0.0162738  -0.0125293  -0.0521859   0.0001508
   30  -0.0269963  -0.0085591  -0.1098805  -0.0076745  -0.0141281   0.0030269
   31   0.2802556  -0.0708226   0.1024204   0.0010328   0.0012273  -0.0001097
   32  -0.0708226   0.1418956   0.1509302  -0.0079291   0.0035543  -0.0036058
   33   0.1024204   0.1509302   0.5820785  -0.0024772  -0.0004675   0.0023798
   34   0.0010328  -0.0079291  -0.0024772   0.5766301  -0.0838478   0.1361798
   35   0.0012273   0.0035543  -0.0004675  -0.0838478   0.3000291   0.0848812
   36  -0.0001097  -0.0036058   0.0023798   0.1361798   0.0848812   0.1378195
   37   0.0024786   0.0011254  -0.0011182  -0.0030142   0.0102984   0.0156945
   38   0.0017319   0.0010814  -0.0014374   0.0153619  -0.0142540  -0.0361391
   39   0.0006276  -0.0004469   0.0025223   0.0087829  -0.0140217  -0.0060447
   40  -0.0214115   0.0311658   0.0033776  -0.0024336  -0.0075943   0.0007804
   41   0.0064004  -0.0036084   0.0015419  -0.0029666  -0.0042974   0.0012638
   42  -0.0120244   0.0177402   0.0051952   0.0003245   0.0003440   0.0018247
   43  -0.0049294   0.0025120  -0.0398371   0.0015778   0.0014274  -0.0020699
   44   0.0019592   0.0019421   0.0109920   0.0009367   0.0028504  -0.0009849
   45  -0.0089269   0.0011383  -0.0166342  -0.0011302   0.0000650   0.0017125
   46  -0.0338584   0.0212082   0.0084113  -0.0002028   0.0007661   0.0004852
   47   0.0040066  -0.0676454  -0.1759631  -0.0014851  -0.0009331   0.0007690
   48  -0.0347938  -0.1522170  -0.4641519   0.0007647   0.0004560  -0.0001703
   49  -0.0014786   0.0002477   0.0009828  -0.4474648   0.0305582  -0.1383272
   50   0.0001880   0.0036448   0.0009364  -0.0135761  -0.0367275  -0.0205510
   51   0.0005245   0.0036805  -0.0033548  -0.1554193  -0.0048797  -0.0618697
   52  -0.0001047   0.0000207   0.0006192   0.0024416  -0.0013061   0.0021021
   53   0.0001011  -0.0000295   0.0000305  -0.0007761   0.0005857   0.0001478
   54  -0.0001225  -0.0000143   0.0005719   0.0018037  -0.0007292   0.0023895
           37          38          39          40          41          42
    1   0.0026746   0.0004273   0.0003903  -0.0001137  -0.0006163  -0.0003407
    2   0.0006955  -0.0000293  -0.0002879   0.0002611   0.0001471   0.0001024
    3   0.0014059  -0.0007182   0.0026386   0.0001503   0.0001017   0.0000100
    4  -0.0003581  -0.0003386  -0.0001358   0.0002000   0.0003383   0.0003497
    5   0.0001538   0.0002510  -0.0002438  -0.0002134  -0.0002567  -0.0002187
    6   0.0002952  -0.0000776  -0.0004261  -0.0000152  -0.0000800  -0.0000335
    7   0.0000375   0.0001461  -0.0002444  -0.0000172  -0.0001117  -0.0000622
    8  -0.0000331  -0.0000295  -0.0000866   0.0001514   0.0001129   0.0001296
    9  -0.0000898   0.0000410   0.0001371  -0.0000047   0.0000388  -0.0000009
   10   0.0001648   0.0000765  -0.0000922  -0.0003292  -0.0003647  -0.0002413
   11   0.0003179   0.0001773   0.0004040  -0.0000492  -0.0000891   0.0001035
   12  -0.0003401   0.0000488  -0.0001737  -0.0000840  -0.0000900  -0.0000135
   13  -0.0002253   0.0000263  -0.0003574   0.0001445   0.0000691   0.0001112
   14  -0.0000429  -0.0000945   0.0000403   0.0000531   0.0000938   0.0000259
   15   0.0001086  -0.0000332   0.0001768  -0.0000097   0.0000163  -0.0000301
   16   0.0011661  -0.0003323   0.0000960  -0.0009037  -0.0006706  -0.0003211
   17  -0.0021374   0.0004053  -0.0023251  -0.0013696  -0.0013127  -0.0014630
   18  -0.0008962   0.0004883  -0.0012814  -0.0006741  -0.0001750   0.0001067
   19   0.0001667   0.0000208   0.0000998  -0.0015300   0.0025894   0.0012323
   20   0.0008536  -0.0002588   0.0012248   0.0012302   0.0004071   0.0008346
   21   0.0002232  -0.0002189   0.0003986   0.0001686   0.0007382   0.0001708
   22   0.0021214  -0.0023636   0.0013431   0.0004100   0.0000399  -0.0000798
   23   0.0032567   0.0004800   0.0049809   0.0003755  -0.0001765  -0.0000053
   24  -0.0296158   0.0051833  -0.0188224   0.0001373   0.0002326   0.0001687
   25  -0.0640353  -0.0043003   0.0470415   0.0117322   0.0077371   0.0005231
   26  -0.0065476  -0.0459253   0.0172692  -0.0157342  -0.0159863   0.0068466
   27   0.0482897   0.0182369  -0.2696256  -0.0099047  -0.0111894   0.0016282
   28  -0.0044296  -0.0062209  -0.0003783  -0.0703090   0.0623694   0.0298073
   29  -0.0045552  -0.0026321   0.0016949   0.0592311  -0.2567687  -0.0905146
   30   0.0239787   0.0253027  -0.0062748   0.0275597  -0.0866795  -0.0926851
   31   0.0024786   0.0017319   0.0006276  -0.0214115   0.0064004  -0.0120244
   32   0.0011254   0.0010814  -0.0004469   0.0311658  -0.0036084   0.0177402
   33  -0.0011182  -0.0014374   0.0025223   0.0033776   0.0015419   0.0051952
   34  -0.0030142   0.0153619   0.0087829  -0.0024336  -0.0029666   0.0003245
   35   0.0102984  -0.0142540  -0.0140217  -0.0075943  -0.0042974   0.0003440
   36   0.0156945  -0.0361391  -0.0060447   0.0007804   0.0012638   0.0018247
   37   0.0701430  -0.0010563  -0.0557096   0.0004863   0.0001088  -0.0007248
   38  -0.0010563   0.0620401  -0.0098508   0.0007039   0.0008835  -0.0002251
   39  -0.0557096  -0.0098508   0.2969735   0.0006222   0.0008073   0.0004355
   40   0.0004863   0.0007039   0.0006222   0.0836518  -0.0739293  -0.0263406
   41   0.0001088   0.0008835   0.0008073  -0.0739293   0.2750716   0.0923872
   42  -0.0007248  -0.0002251   0.0004355  -0.0263406   0.0923872   0.0901247
   43  -0.0027940  -0.0037041  -0.0000208   0.0001032  -0.0015067   0.0076889
   44  -0.0029058  -0.0025846   0.0006581   0.0053975   0.0042993  -0.0274781
   45   0.0004963   0.0005238   0.0010442   0.0029461   0.0008590  -0.0090215
   46  -0.0004292  -0.0004109   0.0009333   0.0017150   0.0006652   0.0004929
   47  -0.0003791   0.0001740   0.0002030   0.0001153   0.0008216   0.0013798
   48  -0.0000822  -0.0002829  -0.0002574   0.0018850   0.0003747   0.0026380
   49   0.0004080  -0.0008480  -0.0008197  -0.0013760  -0.0001602  -0.0004969
   50   0.0002006   0.0000084  -0.0006261   0.0001238   0.0007054  -0.0000007
   51   0.0010629  -0.0013047  -0.0008517  -0.0005721  -0.0002316  -0.0005488
   52  -0.0045612   0.0010802  -0.0021786  -0.0000191   0.0000084   0.0001019
   53   0.0006465   0.0003070   0.0006063   0.0000813  -0.0000466   0.0000116
   54  -0.0029782   0.0004629  -0.0005687  -0.0000223   0.0000840   0.0000312
           43          44          45          46          47          48
    1   0.0001817   0.0000503   0.0000799   0.0000064   0.0002505   0.0007119
    2   0.0000351  -0.0001551   0.0000784   0.0000675  -0.0000692   0.0001093
    3  -0.0006147  -0.0004421   0.0002242  -0.0000240  -0.0000530  -0.0000329
    4   0.0001091   0.0000483   0.0000402  -0.0003932  -0.0003727  -0.0004101
    5   0.0000502   0.0000858   0.0000317  -0.0001077   0.0001166   0.0000221
    6  -0.0000323  -0.0000417   0.0001007   0.0000838   0.0000694   0.0002385
    7   0.0000686   0.0000247  -0.0000173   0.0001540   0.0001335   0.0002474
    8   0.0000370  -0.0000324  -0.0000463   0.0001331  -0.0000093   0.0001506
    9  -0.0000102   0.0000145  -0.0000179  -0.0000225  -0.0000164  -0.0001254
   10  -0.0000140  -0.0000103  -0.0000157  -0.0002009   0.0000107  -0.0001916
   11  -0.0000225  -0.0000629   0.0000487  -0.0000307   0.0000546   0.0000193
   12   0.0001561  -0.0000049  -0.0002138  -0.0000298   0.0000523  -0.0000036
   13   0.0000342   0.0000134  -0.0000618   0.0001495   0.0000650   0.0001619
   14   0.0000234   0.0000016  -0.0000099  -0.0000344  -0.0000895  -0.0000581
   15  -0.0000390  -0.0000008   0.0000607  -0.0000221  -0.0000357  -0.0000567
   16  -0.0003281  -0.0000594   0.0001369  -0.0001695  -0.0001133  -0.0002438
   17  -0.0003835  -0.0000002   0.0001487   0.0002306   0.0006989   0.0000681
   18   0.0002049  -0.0001114  -0.0001420  -0.0000673   0.0001055   0.0000188
   19   0.0002176  -0.0000560  -0.0000913   0.0001292  -0.0001848   0.0003302
   20   0.0002349  -0.0000429  -0.0000872  -0.0000563  -0.0004278  -0.0000092
   21  -0.0002237   0.0003341   0.0004821   0.0001560  -0.0001824   0.0000878
   22   0.0004535   0.0007724  -0.0004056  -0.0003251  -0.0000880  -0.0000973
   23   0.0000814   0.0004936   0.0000423  -0.0005758  -0.0002184   0.0000928
   24   0.0017372   0.0008139   0.0000045   0.0005895   0.0003503  -0.0001152
   25  -0.0060533  -0.0081637   0.0038743  -0.0012735  -0.0001941   0.0004174
   26  -0.0014110  -0.0025448  -0.0006252  -0.0000862  -0.0007237  -0.0008739
   27   0.0252061   0.0241958  -0.0060389  -0.0030518  -0.0018804   0.0016505
   28  -0.0569590  -0.0029139   0.0517849  -0.0054008   0.0042033   0.0046473
   29  -0.0048852  -0.0553475   0.0182671  -0.0115720   0.0012572  -0.0051269
   30   0.0604490   0.0142545  -0.2971362  -0.0376832   0.0174277  -0.0156864
   31  -0.0049294   0.0019592  -0.0089269  -0.0338584   0.0040066  -0.0347938
   32   0.0025120   0.0019421   0.0011383   0.0212082  -0.0676454  -0.1522170
   33  -0.0398371   0.0109920  -0.0166342   0.0084113  -0.1759631  -0.4641519
   34   0.0015778   0.0009367  -0.0011302  -0.0002028  -0.0014851   0.0007647
   35   0.0014274   0.0028504   0.0000650   0.0007661  -0.0009331   0.0004560
   36  -0.0020699  -0.0009849   0.0017125   0.0004852   0.0007690  -0.0001703
   37  -0.0027940  -0.0029058   0.0004963  -0.0004292  -0.0003791  -0.0000822
   38  -0.0037041  -0.0025846   0.0005238  -0.0004109   0.0001740  -0.0002829
   39  -0.0000208   0.0006581   0.0010442   0.0009333   0.0002030  -0.0002574
   40   0.0001032   0.0053975   0.0029461   0.0017150   0.0001153   0.0018850
   41  -0.0015067   0.0042993   0.0008590   0.0006652   0.0008216   0.0003747
   42   0.0076889  -0.0274781  -0.0090215   0.0004929   0.0013798   0.0026380
   43   0.0728913   0.0041209  -0.0478488  -0.0039524   0.0039886  -0.0039333
   44   0.0041209   0.0519001  -0.0236968   0.0010277  -0.0006389   0.0014468
   45  -0.0478488  -0.0236968   0.3252584  -0.0011914   0.0031258   0.0002811
   46  -0.0039524   0.0010277  -0.0011914   0.0438018  -0.0106278   0.0311070
   47   0.0039886  -0.0006389   0.0031258  -0.0106278   0.0668849   0.1565847
   48  -0.0039333   0.0014468   0.0002811   0.0311070   0.1565847   0.4758154
   49  -0.0000715   0.0001789  -0.0001138   0.0000302   0.0005750  -0.0005734
   50  -0.0003846  -0.0002495   0.0000176  -0.0005815   0.0007973  -0.0007908
   51  -0.0000656   0.0005331  -0.0005011  -0.0003632  -0.0019540  -0.0001081
   52  -0.0005354  -0.0004209   0.0004442   0.0002196   0.0000964   0.0000526
   53  -0.0002134   0.0000858   0.0001189  -0.0000151  -0.0000498   0.0000344
   54  -0.0007470  -0.0004820   0.0005373   0.0001964   0.0000175  -0.0000222
           49          50          51          52          53          54
    1   0.0008097  -0.0016379   0.0001896  -0.0148145  -0.0202557   0.0070677
    2  -0.0000559   0.0003873   0.0000757  -0.0065298  -0.0038399   0.0036722
    3  -0.0001612  -0.0001410  -0.0000185   0.0221305   0.0284667  -0.0006545
    4  -0.0007620   0.0007872  -0.0000635   0.0042226   0.0053591  -0.0023599
    5   0.0000682   0.0000832  -0.0000951  -0.0025801  -0.0037788   0.0009964
    6   0.0001655  -0.0001054   0.0001259   0.0027914   0.0005983   0.0006049
    7   0.0003399  -0.0002963   0.0000266  -0.0026810  -0.0034731   0.0005497
    8   0.0001004  -0.0001444   0.0000783  -0.0003746  -0.0003296  -0.0000826
    9  -0.0000688   0.0000882  -0.0000473  -0.0003789  -0.0001317  -0.0004047
   10  -0.0001416  -0.0002136  -0.0001400  -0.0012186   0.0006641  -0.0002466
   11   0.0001770  -0.0005567   0.0001468   0.0002809  -0.0032631   0.0000571
   12  -0.0000624  -0.0004015  -0.0001292  -0.0021253   0.0029483  -0.0008674
   13   0.0001804   0.0003149  -0.0000369  -0.0006957   0.0014552   0.0001994
   14  -0.0001540   0.0001009   0.0000046   0.0003960   0.0007280  -0.0003093
   15  -0.0000293  -0.0000459   0.0000391   0.0004494  -0.0007809   0.0001279
   16  -0.0000546   0.0016893  -0.0005325  -0.0034706   0.0050610   0.0018631
   17   0.0002699   0.0017403  -0.0001227   0.0032937   0.0015619  -0.0023485
   18  -0.0002082   0.0011196   0.0003627   0.0142444  -0.0258821  -0.0046320
   19  -0.0001210  -0.0007360   0.0001310   0.0001694   0.0000872   0.0001660
   20  -0.0002573  -0.0007078   0.0000147  -0.0002581  -0.0006184   0.0004219
   21   0.0000193  -0.0001492  -0.0000523  -0.0012580   0.0027230   0.0009699
   22  -0.0008003   0.0032561  -0.0003811  -0.0518702   0.0086792   0.0507634
   23   0.0008755  -0.0080669  -0.0000834   0.0049754  -0.0467877  -0.0138701
   24   0.0017544  -0.0016850  -0.0004675   0.0521501  -0.0274184  -0.2943763
   25  -0.0163389   0.0412038   0.0133516   0.0032609   0.0001628   0.0005660
   26   0.0053899  -0.0077653  -0.0026154  -0.0015616   0.0024587  -0.0023503
   27  -0.0042866   0.0115057   0.0027596  -0.0303382   0.0052913  -0.0215715
   28   0.0031830   0.0039533   0.0006108   0.0014124  -0.0001649   0.0008972
   29  -0.0030000  -0.0031686  -0.0016699   0.0006045   0.0000781   0.0006070
   30   0.0003796   0.0026554   0.0028231  -0.0010423  -0.0008805  -0.0000864
   31  -0.0014786   0.0001880   0.0005245  -0.0001047   0.0001011  -0.0001225
   32   0.0002477   0.0036448   0.0036805   0.0000207  -0.0000295  -0.0000143
   33   0.0009828   0.0009364  -0.0033548   0.0006192   0.0000305   0.0005719
   34  -0.4474648  -0.0135761  -0.1554193   0.0024416  -0.0007761   0.0018037
   35   0.0305582  -0.0367275  -0.0048797  -0.0013061   0.0005857  -0.0007292
   36  -0.1383272  -0.0205510  -0.0618697   0.0021021   0.0001478   0.0023895
   37   0.0004080   0.0002006   0.0010629  -0.0045612   0.0006465  -0.0029782
   38  -0.0008480   0.0000084  -0.0013047   0.0010802   0.0003070   0.0004629
   39  -0.0008197  -0.0006261  -0.0008517  -0.0021786   0.0006063  -0.0005687
   40  -0.0013760   0.0001238  -0.0005721  -0.0000191   0.0000813  -0.0000223
   41  -0.0001602   0.0007054  -0.0002316   0.0000084  -0.0000466   0.0000840
   42  -0.0004969  -0.0000007  -0.0005488   0.0001019   0.0000116   0.0000312
   43  -0.0000715  -0.0003846  -0.0000656  -0.0005354  -0.0002134  -0.0007470
   44   0.0001789  -0.0002495   0.0005331  -0.0004209   0.0000858  -0.0004820
   45  -0.0001138   0.0000176  -0.0005011   0.0004442   0.0001189   0.0005373
   46   0.0000302  -0.0005815  -0.0003632   0.0002196  -0.0000151   0.0001964
   47   0.0005750   0.0007973  -0.0019540   0.0000964  -0.0000498   0.0000175
   48  -0.0005734  -0.0007908  -0.0001081   0.0000526   0.0000344  -0.0000222
   49   0.4635271  -0.0339598   0.1417863   0.0001309  -0.0000055   0.0000595
   50  -0.0339598   0.0499091   0.0083638  -0.0003312   0.0000099  -0.0001901
   51   0.1417863   0.0083638   0.0614963  -0.0001090   0.0000591   0.0003423
   52   0.0001309  -0.0003312  -0.0001090   0.0681134   0.0026061  -0.0576555
   53  -0.0000055   0.0000099   0.0000591   0.0026061   0.0529285   0.0140573
   54   0.0000595  -0.0001901   0.0003423  -0.0576555   0.0140573   0.3176090
 Gradient time:  CPU 7189.60 s  wall 7189.59 s
 **********************************************************************
 **                                                                  **
 **                       VIBRATIONAL ANALYSIS                       **
 **                       --------------------                       **
 **                                                                  **
 **        VIBRATIONAL FREQUENCIES (CM**-1) AND NORMAL MODES         **
 **     FORCE CONSTANTS (mDYN/ANGSTROM) AND REDUCED MASSES (AMU)     **
 **                  INFRARED INTENSITIES (KM/MOL)                   **
 **                                                                  **
 **********************************************************************


 Mode:                 1                      2                      3
 Frequency:        35.92                  53.26                  86.29
 Force Cnst:      0.0079                 0.0090                 0.0403
 Red. Mass:      10.4286                 5.3739                 9.1774
 IR Active:          YES                    YES                    YES
 IR Intens:        0.502                  3.451                  2.151
 Raman Active:       YES                    YES                    YES
               X      Y      Z        X      Y      Z        X      Y      Z
 O          0.035  0.001  0.239    0.020  0.022 -0.105    0.025  0.084 -0.281
 C         -0.050 -0.002 -0.014    0.014 -0.013 -0.089    0.114 -0.008  0.063
 O         -0.070 -0.006 -0.096    0.005 -0.036 -0.186    0.265 -0.079  0.370
 C         -0.094  0.001 -0.113    0.016 -0.018  0.053   -0.022 -0.004 -0.055
 O         -0.188  0.004 -0.395    0.039 -0.049  0.190   -0.115 -0.059 -0.205
 C         -0.003  0.003  0.190   -0.009  0.022  0.007   -0.030  0.083 -0.010
 O          0.044 -0.001  0.404   -0.030  0.030  0.021   -0.039  0.098  0.183
 C          0.003  0.011  0.166    0.013  0.043 -0.025    0.003  0.133 -0.141
 C          0.071  0.022  0.052   -0.026  0.084  0.055   -0.051  0.056 -0.072
 C          0.064 -0.007 -0.127    0.056 -0.048 -0.191    0.084 -0.083 -0.079
 O          0.143 -0.020 -0.300    0.029  0.006 -0.102   -0.034 -0.143  0.130
 O          0.010 -0.006  0.060   -0.121 -0.047  0.351   -0.172 -0.030  0.042
 H          0.182  0.081  0.079   -0.041  0.348  0.060   -0.104  0.157 -0.081
 H          0.140  0.009 -0.105    0.121  0.065 -0.420    0.133 -0.001 -0.243
 H         -0.092 -0.041 -0.158    0.060 -0.317 -0.216    0.228 -0.246 -0.069
 H          0.299  0.030 -0.324    0.053  0.210 -0.172   -0.138 -0.071  0.110
 H          0.049  0.010 -0.058   -0.118 -0.036  0.343   -0.205 -0.130  0.130
 H         -0.080  0.013  0.145    0.065  0.073 -0.014    0.044  0.246 -0.135
 TransDip   0.019  0.012 -0.001    0.019  0.041 -0.039   -0.006  0.015 -0.044

 Mode:                 4                      5                      6
 Frequency:       112.05                 145.55                 236.35
 Force Cnst:      0.0257                 0.0779                 0.2039
 Red. Mass:       3.4779                 6.2392                 6.1958
 IR Active:          YES                    YES                    YES
 IR Intens:       10.165                  0.629                 15.708
 Raman Active:       YES                    YES                    YES
               X      Y      Z        X      Y      Z        X      Y      Z
 O         -0.022 -0.033  0.041    0.103  0.056  0.254   -0.013  0.059 -0.140
 C         -0.024  0.004  0.006    0.016  0.001  0.028    0.032  0.028  0.011
 O         -0.051  0.033 -0.005    0.008 -0.045 -0.124    0.048  0.001 -0.015
 C          0.022  0.003  0.006   -0.059 -0.002  0.035    0.027  0.020  0.092
 O          0.043  0.036 -0.005   -0.103 -0.058  0.033   -0.037  0.012 -0.074
 C          0.037 -0.038  0.031   -0.070  0.075  0.020    0.032  0.056  0.141
 O          0.086 -0.051  0.124   -0.184  0.104 -0.164   -0.124  0.097 -0.119
 C         -0.015 -0.055 -0.035    0.006  0.097  0.080    0.070  0.042  0.163
 C          0.029 -0.033 -0.106    0.091  0.061 -0.067    0.056 -0.218  0.139
 C          0.009 -0.042 -0.192    0.218 -0.088 -0.105   -0.054 -0.134  0.066
 O         -0.087  0.202  0.168    0.079 -0.135  0.170    0.111  0.264 -0.060
 O          0.008 -0.059 -0.063   -0.086  0.004 -0.146   -0.097 -0.234 -0.061
 H          0.085  0.027 -0.091    0.196  0.071 -0.042    0.134 -0.333  0.151
 H         -0.125  0.045 -0.530    0.263  0.017 -0.320   -0.243 -0.166 -0.002
 H          0.210 -0.338 -0.184    0.400 -0.305 -0.090   -0.179 -0.166  0.039
 H         -0.352  0.357  0.127   -0.121 -0.136  0.180    0.031  0.138 -0.013
 H         -0.043 -0.146  0.077   -0.127 -0.202 -0.046   -0.063 -0.388 -0.190
 H         -0.095 -0.063 -0.053   -0.113  0.051  0.053    0.165  0.204  0.176
 TransDip  -0.076 -0.026 -0.063    0.005 -0.022  0.012    0.013 -0.083  0.095

 Mode:                 7                      8                      9
 Frequency:       262.85                 283.92                 306.86
 Force Cnst:      0.0450                 0.3401                 0.8320
 Red. Mass:       1.1064                 7.1621                14.9975
 IR Active:          YES                    YES                    YES
 IR Intens:       58.244                  5.782                  1.777
 Raman Active:       YES                    YES                    YES
               X      Y      Z        X      Y      Z        X      Y      Z
 O          0.005 -0.000  0.002   -0.168 -0.008 -0.222    0.018  0.024  0.097
 C          0.007 -0.002  0.002   -0.123  0.032 -0.004   -0.080 -0.087 -0.027
 O          0.007 -0.005 -0.005   -0.170  0.119  0.087    0.115 -0.322 -0.018
 C          0.005 -0.001  0.005   -0.067 -0.015  0.045    0.006 -0.006 -0.136
 O          0.002 -0.002 -0.003   -0.076  0.000 -0.002    0.450  0.526 -0.047
 C          0.006  0.000  0.005   -0.063 -0.032  0.056   -0.080 -0.081 -0.084
 O          0.008 -0.001 -0.009   -0.204  0.012 -0.005   -0.479  0.076  0.184
 C          0.002  0.002  0.011    0.009 -0.037  0.009    0.033 -0.021 -0.048
 C         -0.005  0.000  0.013    0.121 -0.045 -0.009    0.003 -0.051 -0.023
 C         -0.012  0.002  0.014    0.168 -0.053 -0.063   -0.041 -0.030  0.007
 O         -0.025 -0.046  0.020    0.130 -0.068  0.067   -0.039 -0.039 -0.007
 O         -0.015  0.014 -0.045    0.378  0.033  0.060    0.060 -0.049  0.025
 H          0.008 -0.027  0.012    0.154 -0.026 -0.002   -0.045 -0.047 -0.037
 H         -0.001 -0.007  0.042    0.215  0.015 -0.197   -0.076 -0.057  0.053
 H         -0.058  0.024  0.004    0.232 -0.217 -0.066   -0.047  0.025  0.010
 H          0.422  0.783 -0.284    0.219  0.276 -0.053    0.027  0.054 -0.042
 H         -0.126 -0.159  0.272    0.363  0.262  0.137    0.054  0.010  0.051
 H          0.010  0.005  0.012    0.012  0.072  0.006    0.008 -0.125 -0.050
 TransDip   0.128  0.202  0.050    0.044  0.063  0.011   -0.013 -0.022 -0.034

 Mode:                10                     11                     12
 Frequency:       318.28                 345.07                 369.82
 Force Cnst:      0.5463                 0.6256                 0.6455
 Red. Mass:       9.1535                 8.9169                 8.0111
 IR Active:          YES                    YES                    YES
 IR Intens:       18.717                 11.261                 23.368
 Raman Active:       YES                    YES                    YES
               X      Y      Z        X      Y      Z        X      Y      Z
 O         -0.006  0.018 -0.079   -0.157 -0.018 -0.150    0.046 -0.144 -0.028
 C          0.080 -0.034  0.209   -0.147 -0.094  0.065    0.110 -0.029  0.127
 O          0.043 -0.120 -0.163   -0.056 -0.238 -0.002   -0.189  0.279 -0.019
 C          0.143  0.012  0.442   -0.091  0.003  0.122    0.241 -0.151  0.161
 O         -0.009  0.113 -0.235    0.006  0.204 -0.043    0.168 -0.116 -0.156
 C          0.095 -0.007  0.295   -0.039 -0.131  0.042    0.019 -0.097  0.022
 O          0.036 -0.010 -0.153    0.170 -0.217 -0.077   -0.244  0.001  0.070
 C         -0.026  0.017  0.047   -0.079 -0.004  0.037    0.029 -0.034 -0.136
 C         -0.053  0.030 -0.031    0.026  0.163  0.042   -0.007  0.097 -0.087
 C         -0.126  0.016 -0.123    0.241  0.106  0.059    0.073  0.117  0.063
 O         -0.244 -0.150 -0.012    0.281  0.105  0.044    0.081  0.035  0.002
 O          0.117  0.096  0.032   -0.213  0.123 -0.072   -0.199  0.012 -0.003
 H          0.005  0.074 -0.011    0.087  0.173  0.060   -0.089  0.164 -0.100
 H         -0.038  0.072 -0.197    0.314  0.138  0.044    0.049  0.036  0.258
 H         -0.073 -0.092 -0.123    0.258  0.073  0.063    0.089  0.348  0.088
 H         -0.281 -0.137 -0.015    0.188 -0.089  0.116    0.075 -0.119  0.055
 H          0.143  0.320 -0.016   -0.267 -0.225  0.045   -0.271 -0.261  0.180
 H         -0.090  0.198  0.027   -0.002  0.042  0.055   -0.025 -0.096 -0.139
 TransDip   0.015  0.043  0.131   -0.034 -0.068  0.076    0.103 -0.101  0.055

 Mode:                13                     14                     15
 Frequency:       414.51                 494.54                 515.63
 Force Cnst:      0.4339                 0.1752                 0.5220
 Red. Mass:       4.2860                 1.2161                 3.3320
 IR Active:          YES                    YES                    YES
 IR Intens:        7.851                110.778                 45.597
 Raman Active:       YES                    YES                    YES
               X      Y      Z        X      Y      Z        X      Y      Z
 O          0.014 -0.073 -0.077   -0.004  0.003  0.000    0.029 -0.021  0.016
 C          0.008 -0.032 -0.117   -0.023  0.006 -0.057   -0.063 -0.010 -0.229
 O         -0.022  0.073  0.070    0.009 -0.005  0.022    0.008  0.019  0.089
 C          0.045 -0.050 -0.135   -0.013  0.006 -0.016   -0.016 -0.015 -0.041
 O          0.119 -0.026  0.006   -0.008  0.003  0.009    0.023  0.015  0.008
 C          0.013 -0.044  0.061    0.021  0.001  0.058    0.039 -0.036  0.236
 O         -0.033 -0.030 -0.016   -0.003  0.004 -0.018   -0.011 -0.038 -0.073
 C          0.045  0.006  0.242    0.011 -0.008  0.022   -0.004  0.030  0.036
 C         -0.010  0.071  0.223    0.034 -0.004 -0.033    0.066  0.023 -0.129
 C         -0.031 -0.020 -0.079   -0.006  0.046 -0.012    0.033  0.116 -0.027
 O         -0.086 -0.051 -0.016   -0.022 -0.002 -0.031   -0.050 -0.031  0.036
 O         -0.060  0.177 -0.109    0.036 -0.009 -0.015   -0.057 -0.097  0.072
 H          0.208 -0.000  0.271    0.058  0.013 -0.024    0.142  0.135 -0.106
 H          0.121  0.153 -0.384   -0.023  0.004  0.086   -0.059 -0.011  0.215
 H         -0.068 -0.428 -0.122   -0.003  0.146  0.001    0.106  0.432  0.012
 H         -0.192 -0.142  0.021   -0.165 -0.282  0.071    0.086  0.205 -0.054
 H         -0.062  0.034 -0.124   -0.243 -0.388  0.791    0.160  0.163 -0.560
 H          0.257  0.080  0.286   -0.027  0.042  0.010   -0.171  0.241 -0.011
 TransDip   0.025 -0.084  0.017   -0.143 -0.207  0.224    0.082  0.135 -0.148

 Mode:                16                     17                     18
 Frequency:       552.67                 582.13                 631.75
 Force Cnst:      2.4883                 0.7734                 3.0225
 Red. Mass:      13.8267                 3.8738                12.8536
 IR Active:          YES                    YES                    YES
 IR Intens:        4.964                 20.945                  4.587
 Raman Active:       YES                    YES                    YES
               X      Y      Z        X      Y      Z        X      Y      Z
 O         -0.211 -0.024  0.046   -0.050  0.048 -0.084   -0.114  0.626  0.113
 C         -0.267 -0.264  0.024    0.024  0.007  0.205   -0.238  0.220 -0.022
 O         -0.304 -0.288  0.107   -0.037 -0.019 -0.053   -0.017 -0.049  0.033
 C          0.186 -0.145 -0.072   -0.038  0.001 -0.053    0.091 -0.235  0.022
 O          0.208 -0.202 -0.071   -0.020 -0.006  0.021    0.120 -0.224 -0.059
 C          0.261  0.349 -0.025   -0.014 -0.008 -0.168    0.157 -0.262 -0.001
 O          0.162  0.451 -0.037    0.004 -0.003  0.040   -0.062 -0.236 -0.006
 C         -0.017  0.118  0.018    0.102 -0.017  0.151    0.165  0.128 -0.115
 C         -0.016 -0.006 -0.030    0.196  0.022  0.005    0.012  0.002  0.048
 C          0.020  0.015 -0.002    0.030  0.177 -0.078   -0.034 -0.043  0.016
 O          0.014  0.005  0.007   -0.132 -0.059  0.010   -0.033  0.002 -0.018
 O          0.007  0.001  0.016   -0.033 -0.117  0.013   -0.009  0.037 -0.011
 H         -0.014  0.019 -0.029    0.505  0.117  0.077   -0.121 -0.024  0.013
 H          0.022  0.004  0.025   -0.069  0.049  0.170   -0.027 -0.001 -0.083
 H          0.037  0.049  0.004    0.071  0.475 -0.045   -0.075 -0.158 -0.003
 H          0.027  0.029 -0.002   -0.109  0.014 -0.020   -0.023 -0.013 -0.014
 H          0.029  0.071 -0.040    0.046 -0.216 -0.242   -0.006 -0.004 -0.027
 H         -0.128 -0.062  0.006    0.230 -0.104  0.179    0.242 -0.018 -0.094
 TransDip   0.065  0.020 -0.022    0.142  0.037  0.002    0.057 -0.033 -0.018

 Mode:                19                     20                     21
 Frequency:       703.79                 736.36                 836.21
 Force Cnst:      1.7279                 2.0477                 4.0951
 Red. Mass:       5.9208                 6.4096                 9.9399
 IR Active:          YES                    YES                    YES
 IR Intens:       20.549                 13.985                  5.601
 Raman Active:       YES                    YES                    YES
               X      Y      Z        X      Y      Z        X      Y      Z
 O          0.191  0.072 -0.045    0.191 -0.034  0.014   -0.029  0.039  0.063
 C          0.089 -0.202  0.148   -0.099 -0.137 -0.170   -0.025 -0.017 -0.366
 O         -0.190  0.048  0.015   -0.168 -0.015  0.102    0.075  0.040  0.061
 C         -0.119 -0.143 -0.107   -0.121  0.001  0.236    0.162 -0.111  0.394
 O          0.085  0.060  0.005   -0.152  0.128  0.012    0.095 -0.028 -0.115
 C         -0.191  0.012  0.030    0.100 -0.010 -0.092   -0.383  0.108 -0.314
 O          0.095 -0.103 -0.035    0.003  0.032  0.018    0.089 -0.033  0.054
 C         -0.003  0.333  0.036    0.309  0.025 -0.216   -0.248  0.125  0.121
 C         -0.006 -0.009 -0.068    0.110  0.025  0.123    0.029  0.012  0.103
 C         -0.044 -0.095  0.024   -0.021 -0.004  0.022    0.031  0.091 -0.024
 O         -0.008  0.016 -0.015   -0.081 -0.010 -0.028   -0.015 -0.015  0.004
 O          0.062 -0.045  0.017   -0.030  0.010 -0.024    0.082 -0.152 -0.025
 H         -0.099 -0.061 -0.093   -0.002 -0.007  0.087    0.313 -0.106  0.152
 H         -0.121 -0.130  0.044   -0.017  0.052 -0.107    0.085  0.117 -0.033
 H         -0.061 -0.044  0.025   -0.099 -0.156 -0.009    0.014  0.060 -0.029
 H         -0.024 -0.009 -0.006   -0.036 -0.024 -0.027   -0.022 -0.021  0.006
 H          0.003  0.050  0.216   -0.001 -0.194 -0.147    0.060 -0.108  0.060
 H         -0.174  0.674 -0.023    0.592 -0.260 -0.134   -0.022 -0.071  0.182
 TransDip  -0.130 -0.048  0.044    0.089 -0.076 -0.025   -0.071  0.026 -0.003

 Mode:                22                     23                     24
 Frequency:       887.57                 984.28                 994.34
 Force Cnst:      1.0015                 2.4332                 4.1747
 Red. Mass:       2.1577                 4.2628                 7.1665
 IR Active:          YES                    YES                    YES
 IR Intens:       17.483                 75.458                 29.958
 Raman Active:       YES                    YES                    YES
               X      Y      Z        X      Y      Z        X      Y      Z
 O          0.002  0.006  0.007   -0.125 -0.138  0.039    0.221  0.001 -0.052
 C          0.019 -0.007  0.037   -0.042  0.079  0.021   -0.176  0.001  0.007
 O         -0.003  0.003 -0.009    0.041 -0.032 -0.016   -0.128 -0.119  0.048
 C         -0.019 -0.007 -0.045    0.092  0.098 -0.031    0.309  0.425 -0.009
 O          0.005  0.002  0.007    0.009 -0.041 -0.003   -0.083 -0.074  0.011
 C          0.007  0.002  0.054   -0.068 -0.010  0.016    0.098 -0.124 -0.153
 O         -0.000  0.002 -0.011   -0.005 -0.046 -0.002   -0.087 -0.091  0.040
 C         -0.009  0.003 -0.057    0.023  0.160 -0.110   -0.075  0.046  0.147
 C         -0.081  0.005  0.069    0.252  0.094  0.009   -0.085  0.020 -0.069
 C          0.051  0.208  0.064    0.054 -0.118  0.177   -0.026  0.025  0.002
 O         -0.038 -0.013 -0.022   -0.156  0.039 -0.077    0.027 -0.003  0.008
 O          0.035 -0.138 -0.034    0.004  0.029  0.027    0.015 -0.058 -0.008
 H         -0.248 -0.222  0.010    0.105  0.070 -0.025   -0.090 -0.070 -0.076
 H          0.335  0.507 -0.436   -0.106 -0.038 -0.155    0.024  0.070 -0.067
 H          0.064 -0.392  0.007    0.004 -0.416  0.133    0.043 -0.041  0.008
 H          0.224 -0.113  0.001    0.237 -0.119 -0.048    0.077 -0.025  0.015
 H          0.034 -0.071 -0.017    0.041 -0.415 -0.168   -0.014  0.222  0.131
 H         -0.039  0.041 -0.064   -0.289  0.310 -0.181   -0.030  0.602  0.117
 TransDip   0.081  0.094  0.050    0.275  0.039  0.021   -0.101  0.141  0.025

 Mode:                25                     26                     27
 Frequency:      1041.85                1045.96                1057.98
 Force Cnst:      2.8779                 1.6684                 2.9271
 Red. Mass:       4.5000                 2.5884                 4.4384
 IR Active:          YES                    YES                    YES
 IR Intens:       95.632                 42.581                 37.713
 Raman Active:       YES                    YES                    YES
               X      Y      Z        X      Y      Z        X      Y      Z
 O         -0.163 -0.172  0.062   -0.013 -0.033  0.027    0.064  0.072 -0.023
 C         -0.007  0.080 -0.018   -0.016  0.015  0.040    0.018 -0.044 -0.005
 O          0.070  0.007 -0.017   -0.009 -0.026 -0.006   -0.026  0.004  0.008
 C         -0.028 -0.033  0.050    0.066  0.086 -0.061   -0.001  0.004 -0.005
 O         -0.021  0.008  0.000    0.011 -0.028  0.002   -0.002  0.006  0.002
 C          0.065 -0.047 -0.091   -0.078  0.015  0.090    0.009  0.005  0.009
 O         -0.013 -0.039  0.013    0.001 -0.028 -0.012   -0.004  0.013  0.000
 C          0.258  0.257  0.099   -0.022  0.067 -0.176   -0.078 -0.097  0.028
 C         -0.192 -0.054 -0.061   -0.009 -0.006  0.208   -0.096 -0.026  0.032
 C          0.089  0.012 -0.047    0.015  0.020 -0.129    0.380 -0.127  0.076
 O         -0.010  0.018 -0.006    0.046 -0.026  0.031   -0.230  0.101 -0.105
 O          0.002 -0.039 -0.019    0.030 -0.034 -0.029    0.009  0.012 -0.009
 H         -0.339 -0.120 -0.105   -0.001 -0.020  0.200   -0.158 -0.074  0.026
 H          0.169 -0.034  0.139    0.180 -0.094  0.308    0.494 -0.201  0.384
 H          0.063  0.214 -0.035   -0.296  0.383 -0.146    0.164  0.249  0.060
 H         -0.172  0.093 -0.025   -0.555  0.225 -0.026   -0.291  0.156 -0.137
 H         -0.045  0.478  0.220    0.039 -0.145 -0.069    0.001  0.101  0.021
 H          0.261  0.265  0.108    0.134  0.070 -0.136    0.011 -0.150  0.049
 TransDip   0.192  0.247 -0.002   -0.145  0.138 -0.059    0.163 -0.061  0.091

 Mode:                28                     29                     30
 Frequency:      1113.79                1133.24                1165.20
 Force Cnst:      3.1789                 2.0251                 4.3656
 Red. Mass:       4.3494                 2.6764                 5.4575
 IR Active:          YES                    YES                    YES
 IR Intens:      110.724                 30.685                327.787
 Raman Active:       YES                    YES                    YES
               X      Y      Z        X      Y      Z        X      Y      Z
 O          0.013 -0.019 -0.022    0.009 -0.025 -0.004    0.200 -0.114 -0.046
 C         -0.047  0.053  0.024    0.012  0.007 -0.011   -0.305  0.340  0.106
 O          0.006 -0.007 -0.002    0.027  0.033 -0.007    0.030 -0.038 -0.011
 C         -0.016 -0.026 -0.015   -0.094 -0.097  0.039   -0.074 -0.180  0.034
 O          0.014 -0.006 -0.001   -0.025  0.035  0.007    0.073 -0.025 -0.026
 C         -0.009  0.016  0.057    0.247 -0.089 -0.118   -0.124  0.077 -0.007
 O          0.007  0.008 -0.008   -0.028  0.031  0.014    0.058  0.058 -0.008
 C          0.023 -0.034  0.031   -0.146  0.043  0.022    0.037 -0.145  0.005
 C         -0.107  0.409 -0.023    0.041  0.080  0.068    0.008 -0.039 -0.026
 C         -0.067 -0.148  0.056   -0.013 -0.014  0.002    0.013  0.017  0.006
 O          0.012  0.020 -0.003    0.020 -0.012  0.004   -0.003 -0.004 -0.005
 O          0.085 -0.208 -0.086    0.027 -0.032 -0.007   -0.020  0.033  0.017
 H          0.103  0.574  0.007   -0.061  0.021  0.038   -0.118 -0.166 -0.054
 H          0.019 -0.144  0.122    0.184  0.013  0.101    0.133  0.059  0.002
 H         -0.107 -0.048  0.065   -0.313 -0.015 -0.049   -0.066 -0.017 -0.014
 H          0.011  0.006  0.003   -0.335  0.141 -0.030   -0.136  0.071 -0.026
 H          0.055  0.116  0.068    0.048 -0.228 -0.104   -0.009 -0.049 -0.040
 H          0.398 -0.355  0.133   -0.550  0.438 -0.087    0.147  0.707 -0.025
 TransDip  -0.231  0.225  0.098   -0.056 -0.160 -0.052   -0.567  0.014  0.119

 Mode:                31                     32                     33
 Frequency:      1189.76                1261.98                1304.29
 Force Cnst:      1.2467                 1.3099                 1.3245
 Red. Mass:       1.4948                 1.3960                 1.3215
 IR Active:          YES                    YES                    YES
 IR Intens:        9.406                  9.108                 25.722
 Raman Active:       YES                    YES                    YES
               X      Y      Z        X      Y      Z        X      Y      Z
 O          0.021 -0.027  0.010    0.018 -0.024 -0.003   -0.034  0.027  0.020
 C         -0.019  0.029  0.019   -0.017  0.022  0.015    0.031 -0.036 -0.013
 O          0.010  0.005 -0.006    0.006  0.002 -0.004   -0.006  0.002  0.002
 C         -0.028 -0.029 -0.004   -0.013 -0.009 -0.011    0.010  0.009  0.004
 O         -0.001  0.005  0.002    0.001  0.000  0.002   -0.002  0.002 -0.000
 C          0.068 -0.025 -0.004    0.043 -0.017  0.019   -0.032  0.014 -0.014
 O         -0.005  0.008 -0.001   -0.007 -0.004 -0.003    0.004  0.006  0.002
 C         -0.094  0.047 -0.070   -0.099  0.079 -0.033    0.082 -0.093 -0.037
 C         -0.042 -0.040  0.092    0.043 -0.017 -0.073   -0.009 -0.012  0.006
 C          0.025 -0.004 -0.047   -0.015  0.003  0.057   -0.017 -0.006  0.036
 O         -0.033  0.019  0.005    0.009 -0.003 -0.011    0.002  0.008 -0.003
 O          0.006 -0.013 -0.024   -0.027  0.002  0.024   -0.028 -0.021 -0.022
 H          0.361  0.182  0.196    0.511 -0.378  0.020    0.524  0.212  0.140
 H         -0.342 -0.133 -0.024    0.239  0.118 -0.022    0.240  0.071  0.054
 H          0.425  0.167  0.042   -0.163 -0.150  0.013   -0.111 -0.115  0.012
 H          0.488 -0.234  0.063   -0.236  0.114 -0.038   -0.069  0.031 -0.006
 H         -0.023  0.197  0.112   -0.047  0.297  0.141   -0.063  0.439  0.180
 H          0.188  0.157 -0.013    0.401 -0.301  0.092   -0.261  0.468 -0.143
 TransDip   0.040 -0.029  0.085   -0.088  0.038  0.013    0.034  0.159  0.010

 Mode:                34                     35                     36
 Frequency:      1327.79                1351.64                1375.86
 Force Cnst:      1.2853                 1.4292                 1.3885
 Red. Mass:       1.2374                 1.3278                 1.2449
 IR Active:          YES                    YES                    YES
 IR Intens:       47.080                 11.237                 17.106
 Raman Active:       YES                    YES                    YES
               X      Y      Z        X      Y      Z        X      Y      Z
 O         -0.043  0.012  0.038    0.036 -0.018 -0.020   -0.007  0.003  0.002
 C          0.038 -0.045 -0.009   -0.029  0.036  0.008    0.005 -0.005 -0.002
 O          0.002  0.009 -0.002   -0.001 -0.007  0.001   -0.001  0.000  0.000
 C          0.001  0.005  0.000   -0.001 -0.002  0.000    0.001  0.001  0.000
 O         -0.003  0.004  0.001    0.001 -0.003 -0.000   -0.001  0.001  0.000
 C          0.007 -0.002 -0.009    0.004  0.002  0.001   -0.001  0.003 -0.002
 O         -0.002  0.005  0.002   -0.003 -0.013 -0.000   -0.001 -0.001  0.001
 C         -0.037 -0.039 -0.013    0.011  0.073  0.014    0.015 -0.010 -0.002
 C         -0.044 -0.012 -0.055   -0.049 -0.105 -0.017   -0.003  0.045 -0.011
 C         -0.032 -0.014  0.022   -0.053 -0.008  0.010   -0.025 -0.046 -0.092
 O          0.006  0.002 -0.008   -0.005  0.018  0.005   -0.031  0.041  0.051
 O          0.025  0.026  0.022    0.018  0.019 -0.001   -0.001  0.007  0.019
 H          0.053  0.139 -0.032    0.189  0.614  0.067    0.063 -0.426 -0.025
 H          0.204  0.078 -0.008    0.504  0.143  0.090    0.450 -0.015  0.199
 H          0.148  0.015  0.054    0.052 -0.014  0.027   -0.313  0.112 -0.137
 H         -0.060  0.046 -0.020    0.079 -0.025  0.014    0.562 -0.280  0.125
 H          0.063 -0.437 -0.188    0.039 -0.261 -0.112    0.009 -0.097 -0.032
 H          0.626  0.497  0.104   -0.223 -0.360 -0.015   -0.017  0.045 -0.012
 TransDip   0.087 -0.177 -0.096   -0.028 -0.100 -0.028    0.118 -0.050  0.032

 Mode:                37                     38                     39
 Frequency:      1400.63                1435.79                1494.23
 Force Cnst:      1.3819                 1.8130                 1.4256
 Red. Mass:       1.1956                 1.4927                 1.0837
 IR Active:          YES                    YES                    YES
 IR Intens:       21.532                  2.238                  2.884
 Raman Active:       YES                    YES                    YES
               X      Y      Z        X      Y      Z        X      Y      Z
 O          0.004  0.000 -0.007   -0.009  0.002  0.003    0.000 -0.000  0.000
 C         -0.003  0.005 -0.001    0.005 -0.009 -0.001    0.000  0.000  0.000
 O         -0.002 -0.003  0.001    0.003  0.004 -0.001   -0.000  0.000 -0.000
 C          0.002  0.001  0.001   -0.002 -0.002 -0.001    0.000 -0.000 -0.000
 O         -0.001 -0.000 -0.000    0.001  0.001 -0.000   -0.000  0.000  0.000
 C         -0.003  0.005 -0.002   -0.000 -0.006  0.003    0.001  0.001  0.001
 O         -0.001 -0.005  0.001    0.002  0.008 -0.000   -0.000 -0.000 -0.000
 C          0.046 -0.001 -0.004   -0.045 -0.010  0.002   -0.001  0.001  0.000
 C         -0.049  0.059  0.020    0.159 -0.015  0.042    0.003  0.009  0.001
 C         -0.071 -0.039  0.005   -0.093 -0.038 -0.016   -0.019  0.066 -0.044
 O          0.012 -0.002 -0.027   -0.009  0.014 -0.006   -0.003  0.004 -0.007
 O          0.008  0.006  0.019   -0.031 -0.025 -0.030   -0.000 -0.003  0.002
 H          0.226 -0.469  0.062   -0.533  0.143 -0.112   -0.028 -0.050 -0.011
 H          0.135  0.063 -0.063    0.449  0.119  0.030   -0.003 -0.230  0.663
 H          0.668  0.215  0.166    0.381  0.163  0.086    0.282 -0.643 -0.038
 H         -0.161  0.103 -0.054    0.019  0.009 -0.007   -0.025  0.023 -0.013
 H          0.022 -0.167 -0.064   -0.061  0.424  0.174    0.005 -0.017 -0.012
 H         -0.286 -0.057 -0.070    0.155  0.045  0.045    0.013 -0.002  0.003
 TransDip  -0.122  0.067 -0.052    0.027  0.039  0.008   -0.012 -0.053  0.007

 Mode:                40                     41                     42
 Frequency:      1827.61                1855.87                1865.32
 Force Cnst:     25.5823                26.7232                26.9136
 Red. Mass:      12.9994                13.1687                13.1285
 IR Active:          YES                    YES                    YES
 IR Intens:      201.071                204.439                121.042
 Raman Active:       YES                    YES                    YES
               X      Y      Z        X      Y      Z        X      Y      Z
 O          0.003 -0.028 -0.002   -0.012 -0.009  0.004   -0.004 -0.016  0.001
 C          0.213  0.179 -0.062    0.267  0.293 -0.077    0.495  0.432 -0.146
 O         -0.142 -0.119  0.042   -0.194 -0.180  0.057   -0.318 -0.272  0.094
 C         -0.233  0.104  0.077    0.527 -0.454 -0.182   -0.261  0.175  0.089
 O          0.147 -0.098 -0.050   -0.359  0.285  0.123    0.159 -0.121 -0.054
 C          0.252  0.676 -0.044    0.007  0.110  0.003   -0.107 -0.374  0.014
 O         -0.166 -0.451  0.028   -0.014 -0.059  0.002    0.077  0.232 -0.012
 C         -0.036 -0.050 -0.001   -0.037 -0.003  0.006   -0.014  0.008  0.005
 C          0.026  0.006  0.009    0.007  0.003  0.000   -0.008  0.001 -0.005
 C          0.002  0.002  0.000   -0.001 -0.001  0.000   -0.002 -0.003  0.000
 O         -0.000 -0.002  0.000    0.002 -0.001  0.000    0.002  0.002  0.000
 O         -0.007 -0.001 -0.003   -0.000 -0.001 -0.000    0.004 -0.001  0.001
 H         -0.060  0.004  0.001   -0.017  0.001 -0.004    0.017 -0.002 -0.007
 H         -0.031  0.005 -0.013   -0.007  0.001 -0.005    0.019 -0.005  0.006
 H         -0.007  0.003 -0.003   -0.001  0.002  0.000    0.004 -0.000  0.003
 H         -0.003  0.006 -0.003   -0.004  0.002  0.001   -0.002 -0.002  0.003
 H         -0.008  0.053  0.009    0.001  0.011  0.003    0.006 -0.015 -0.001
 H          0.040  0.095  0.018    0.032  0.033  0.032    0.016 -0.000  0.019
 TransDip   0.146  0.428 -0.040    0.442  0.024 -0.119    0.316  0.139 -0.070

 Mode:                43                     44                     45
 Frequency:      2956.67                3055.38                3059.48
 Force Cnst:      5.5769                 5.8937                 5.8952
 Red. Mass:       1.0828                 1.0715                 1.0689
 IR Active:          YES                    YES                    YES
 IR Intens:       40.537                  3.086                 20.373
 Raman Active:       YES                    YES                    YES
               X      Y      Z        X      Y      Z        X      Y      Z
 O         -0.001 -0.000  0.000    0.001  0.001  0.000    0.001  0.001  0.000
 C          0.000 -0.000 -0.000   -0.001 -0.000  0.000   -0.001 -0.000  0.000
 O         -0.000 -0.000  0.000    0.000  0.000 -0.000    0.000  0.000 -0.000
 C          0.000  0.000  0.000   -0.000  0.000 -0.000   -0.000  0.000 -0.000
 O         -0.000  0.000  0.000    0.000 -0.000  0.000    0.000 -0.000  0.000
 C         -0.000 -0.001 -0.000   -0.000 -0.001 -0.000   -0.000  0.000 -0.000
 O          0.000  0.000  0.000    0.000  0.000  0.000   -0.000  0.000  0.000
 C         -0.001  0.001  0.005    0.013 -0.004 -0.060    0.011 -0.003 -0.053
 C          0.017  0.006 -0.080    0.001  0.000 -0.004    0.001 -0.001 -0.006
 C         -0.003  0.002  0.005    0.001 -0.034  0.030   -0.003  0.041 -0.028
 O          0.000 -0.000  0.000    0.001 -0.000  0.000   -0.001  0.000 -0.000
 O          0.001 -0.002 -0.000    0.000  0.000  0.000   -0.000 -0.000  0.000
 H         -0.223 -0.040  0.966   -0.005 -0.001  0.032   -0.012 -0.004  0.063
 H          0.014 -0.022 -0.009   -0.124  0.367  0.158    0.152 -0.448 -0.192
 H          0.007  0.003 -0.058    0.094  0.037 -0.516   -0.101 -0.039  0.534
 H          0.004  0.002  0.002   -0.001  0.001  0.004    0.001 -0.001 -0.003
 H          0.007 -0.004 -0.000   -0.001  0.002  0.001    0.002 -0.002  0.001
 H          0.021 -0.004 -0.069   -0.158  0.038  0.718   -0.138  0.035  0.642
 TransDip   0.068 -0.054 -0.185    0.050 -0.009  0.024   -0.013  0.105 -0.099

 Mode:                46                     47                     48
 Frequency:      3112.16                3767.25                3843.03
 Force Cnst:      6.3351                 8.9104                 9.2853
 Red. Mass:       1.1101                 1.0656                 1.0671
 IR Active:          YES                    YES                    YES
 IR Intens:       14.655                 96.051                 51.242
 Raman Active:       YES                    YES                    YES
               X      Y      Z        X      Y      Z        X      Y      Z
 O         -0.000  0.000  0.000    0.000 -0.000 -0.000    0.000  0.000 -0.000
 C          0.000 -0.000  0.000   -0.000 -0.000  0.000   -0.000  0.000  0.000
 O         -0.000  0.000  0.000    0.000  0.000 -0.000    0.000  0.000 -0.000
 C         -0.000  0.000 -0.000   -0.000  0.000 -0.000   -0.000  0.000  0.000
 O         -0.000  0.000  0.000    0.000 -0.000 -0.000    0.000 -0.000 -0.000
 C         -0.000 -0.000 -0.000    0.000  0.000  0.000   -0.000  0.000  0.000
 O          0.000  0.000  0.000   -0.000 -0.000 -0.000    0.000 -0.000  0.000
 C          0.001 -0.000 -0.003    0.000 -0.000  0.000   -0.000  0.000 -0.000
 C          0.002 -0.000 -0.006   -0.001  0.000 -0.000    0.000 -0.000  0.000
 C          0.028 -0.051 -0.076    0.001 -0.001  0.000    0.002 -0.001 -0.001
 O         -0.001  0.001  0.002   -0.000 -0.000 -0.002   -0.004 -0.020 -0.060
 O         -0.000  0.000  0.000   -0.059  0.004 -0.018    0.001 -0.000  0.000
 H         -0.016 -0.004  0.059    0.002 -0.003 -0.006   -0.000 -0.000 -0.001
 H         -0.217  0.668  0.269   -0.003  0.001 -0.001    0.001  0.006  0.006
 H         -0.120 -0.062  0.634   -0.000  0.001 -0.001   -0.002  0.000  0.012
 H          0.009 -0.004 -0.013    0.001  0.008  0.023    0.049  0.320  0.944
 H          0.001  0.002 -0.002    0.949 -0.059  0.301   -0.023  0.000 -0.008
 H         -0.006  0.002  0.037   -0.000  0.000 -0.000    0.000  0.000 -0.000
 TransDip   0.025 -0.055 -0.107    0.304 -0.036  0.068    0.102  0.063  0.195

 STANDARD THERMODYNAMIC QUANTITIES AT   298.15 K  AND     1.00 ATM

   This Molecule has  0 Imaginary Frequencies
   Zero point vibrational energy:       78.530 kcal/mol

   Atom    1 Element O  Has Mass   15.99491
   Atom    2 Element C  Has Mass   12.00000
   Atom    3 Element O  Has Mass   15.99491
   Atom    4 Element C  Has Mass   12.00000
   Atom    5 Element O  Has Mass   15.99491
   Atom    6 Element C  Has Mass   12.00000
   Atom    7 Element O  Has Mass   15.99491
   Atom    8 Element C  Has Mass   12.00000
   Atom    9 Element C  Has Mass   12.00000
   Atom   10 Element C  Has Mass   12.00000
   Atom   11 Element O  Has Mass   15.99491
   Atom   12 Element O  Has Mass   15.99491
   Atom   13 Element H  Has Mass    1.00783
   Atom   14 Element H  Has Mass    1.00783
   Atom   15 Element H  Has Mass    1.00783
   Atom   16 Element H  Has Mass    1.00783
   Atom   17 Element H  Has Mass    1.00783
   Atom   18 Element H  Has Mass    1.00783
   Molecular Mass:   174.016440 amu
   Principal axes and moments of inertia in amu*Bohr^2:
                             1           2           3
    Eigenvalues --     1050.59344  2967.43128  3814.88178
          X               0.99998     0.00428     0.00541
          Y              -0.00429     0.99999     0.00095
          Z              -0.00540    -0.00098     0.99998
   Rotational Symmetry Number is   1
   The Molecule is an Asymmetric Top
   Translational Enthalpy:        0.889 kcal/mol
   Rotational Enthalpy:           0.889 kcal/mol
   Vibrational Enthalpy:         83.955 kcal/mol
   gas constant (RT):             0.592 kcal/mol
   Translational Entropy:        41.369  cal/mol.K
   Rotational Entropy:           30.853  cal/mol.K
   Vibrational Entropy:          35.143  cal/mol.K

   Total Enthalpy:               86.325 kcal/mol
   Total Entropy:               107.366  cal/mol.K

 ======================================================================

 STANDARD THERMODYNAMIC QUANTITIES FOR ANHARMONIC VIBRATION -- TOSH

   Zero point vibrational energy: ************ kcal/mol

   Vibrational Enthalpy:       Infinity kcal/mol
   Vibrational Entropy:             NaN  cal/mol.K

   Total Enthalpy:             Infinity kcal/mol
   Total Entropy:                   NaN  cal/mol.K

 ======================================================================

 STANDARD THERMODYNAMIC QUANTITIES FOR ANHARMONIC VIBRATION -- VPT2

   Zero point vibrational energy: ************ kcal/mol

   Vibrational Enthalpy:       Infinity kcal/mol
   Vibrational Entropy:             NaN  cal/mol.K

   Total Enthalpy:             Infinity kcal/mol
   Total Entropy:                   NaN  cal/mol.K

 ======================================================================

Archival summary:
1\1\pikachu\FREQ\ProcedureUnspecified\BasisUnspecified\666\cher\WedDec1403:10:392016WedDec1403:10:392016\0\\#,FREQ,ProcedureUnspecified,BasisUnspecified,\\0,1\O\C,1,1.35725\O,2,1.19185,1,124.08\C,1,1.45854,2,114.612,3,179.771,0\H,4,1.09496,1,106.953,2,-115.988,0\C,4,1.523,1,105.646,2,1.22849,0\O,6,1.2004,4,127.585,1,178.681,0\C,4,1.53175,1,109.523,2,126.193,0\H,8,1.10251,4,108.325,1,-59.3741,0\O,8,1.41286,4,106.422,1,58.9704,0\H,10,0.967196,8,106.534,4,164.196,0\C,2,1.53659,1,108.184,3,179.887,0\O,12,1.1948,2,127.163,1,179.506,0\C,8,1.53731,4,112.883,1,179.518,0\H,14,1.09156,8,111.919,4,66.3338,0\H,14,1.09253,8,109.636,4,-54.1778,0\O,14,1.43033,8,108.72,4,-169.753,0\H,17,0.962308,14,109.521,8,-89.9924,0\\\@

 Total job time:  7632.36s(wall), 7631.69s(cpu) 
 Wed Dec 14 03:10:39 2016

        *************************************************************
        *                                                           *
        *  Thank you very much for using Q-Chem.  Have a nice day.  *
        *                                                           *
        *************************************************************


 
User input: 3 of 3 
 
pikachu 127.0.1
Q-Chem Developer Version! Running on 127.0.1.*
                  Welcome to Q-Chem
     A Quantum Leap Into The Future Of Chemistry


 Q-Chem 4.4, Q-Chem, Inc., Pleasanton, CA (2016)

 Y. Shao,  Z. Gan,  E. Epifanovsky,  A. T. B. Gilbert,  M. Wormit,  
 J. Kussmann,  A. W. Lange,  A. Behn,  J. Deng,  X. Feng,  D. Ghosh,  
 M. Goldey,  P. R. Horn,  L. D. Jacobson,  I. Kaliman,  F. Rob,  
 R. Z. Khaliullin,  T. Kus,  A. Landau,  J. Liu,  E. I. Proynov,  Y. M. Rhee,  
 R. M. Richard,  M. A. Rohrdanz,  R. P. Steele,  E. J. Sundstrom,  
 H. L. Woodcock III,  P. M. Zimmerman,  D. Zuev,  B. Albrecht,  E. Alguire,  
 B. Austin,  S. A. Baeppler,  G. J. O. Beran,  Y. A. Bernard,  E. Berquist,  
 K. Brandhorst,  K. B. Bravaya,  S. T. Brown,  D. Casanova,  C.-M. Chang,  
 Y. Chen,  S. H. Chien,  K. D. Closser,  M. P. Coons,  D. L. Crittenden,  
 S. Dasgupta,  M. Diedenhofen,  R. A. DiStasio Jr.,  H. Do,  A. D. Dutoi,  
 R. G. Edgar,  P.-T. Fang,  S. Fatehi,  Q. Feng,  L. Fusti-Molnar,  
 A. Ghysels,  A. Golubeva-Zadorozhnaya,  J. Gomes,  A. Gunina,  
 M. W. D. Hanson-Heine,  P. H. P. Harbach,  A. W. Hauser,  J. E. Herr,  
 E. G. Hohenstein,  Z. C. Holden,  K. Hui,  T.-C. Jagau,  H. Ji,  B. Kaduk,  
 K. Khistyaev,  Jaehoon Kim,  Jihan Kim,  R. A. King,  P. Klunzinger,  
 K. Koh,  D. Kosenkov,  T. Kowalczyk,  C. M. Krauter,  A. Kunitsa,  
 K. U. Lao,  A. Laurent,  K. V. Lawler,  J. Lee,  D. Lefrancois,  S. Lehtola,  
 S. V. Levchenko,  C. Y. Lin,  Y.-S. Lin,  F. Liu,  E. Livshits,  
 R. C. Lochan,  A. Luenser,  P. Manohar,  S. F. Manzer,  S.-P. Mao,  Y. Mao,  
 N. Mardirossian,  A. V. Marenich,  L. A. Martinez-Martinez,  S. A. Maurer,  
 N. J. Mayhall,  J.-M. Mewes,  A. F. Morrison,  K. Nanda,  T. S. Nguyen-Beck,  
 C. M. Oana,  R. Olivares-Amaya,  D. P. O'Neill,  J. A. Parkhill,  
 T. M. Perrine,  R. Peverati,  P. A. Pieniazek,  F. Plasser,  A. Prociuk,  
 D. R. Rehn,  E. Rosta,  N. J. Russ,  N. Sergueev,  S. M. Sharada,  
 S. Sharma,  D. W. Small,  A. Sodt,  T. Stauch,  T. Stein,  D. Stuck,  
 Y.-C. Su,  A. J. W. Thom,  T. Tsuchimochi,  L. Vogt,  O. Vydrov,  T. Wang,  
 M. A. Watson,  J. Wenzel,  A. White,  C. F. Williams,  V. Vanovschi,  
 K. Yao,  S. Yeganeh,  S. R. Yost,  Z.-Q. You,  I. Y. Zhang,  X. Zhang,  
 Y. Zhao,  B. R. Brooks,  G. K. L. Chan,  D. M. Chipman,  C. J. Cramer,  
 W. A. Goddard III,  M. S. Gordon,  W. J. Hehre,  A. Klamt,  
 H. F. Schaefer III,  M. W. Schmidt,  C. D. Sherrill,  D. G. Truhlar,  
 A. Warshel,  X. Xu,  A. Aspuru-Guzik,  R. Baer,  A. T. Bell,  N. A. Besley,  
 J.-D. Chai,  A. Dreuw,  B. D. Dunietz,  T. R. Furlani,  S. R. Gwaltney,  
 C.-P. Hsu,  Y. Jung,  J. Kong,  D. S. Lambrecht,  W. Liang,  C. Ochsenfeld,  
 V. A. Rassolov,  L. V. Slipchenko,  J. E. Subotnik,  T. Van Voorhis,  
 J. M. Herbert,  A. I. Krylov,  P. M. W. Gill,  M. Head-Gordon

 Contributors to earlier versions of Q-Chem not listed above: 
 R. D. Adamson,  J. Baker,  E. F. C. Byrd,  A. K. Chakraborty,  C.-L. Cheng,  
 H. Dachsel,  R. J. Doerksen,  G. Hawkins,  A. Heyden,  S. Hirata,  
 G. Kedziora,  F. J. Keil,  C. Kelley,  P. P. Korambath,  W. Kurlancheek,  
 A. M. Lee,  M. S. Lee,  D. Liotard,  I. Lotan,  P. E. Maslen,  N. Nair,  
 D. Neuhauser,  R. Olson,  B. Peters,  J. Ritchie,  N. E. Schultz,  
 N. Shenvi,  A. C. Simmonett,  K. S. Thanthiriwatte,  Q. Wu,  W. Zhang

 Please cite Q-Chem as follows:
 Y. Shao et al., Mol. Phys. 113, 184-215 (2015)
 DOI: 10.1080/00268976.2014.952696

 Q-Chem 4.4.2 for Intel X86 EM64T Linux

 Parts of Q-Chem use Armadillo 5.200.1 (Boston Tea Smuggler).
 http://arma.sourceforge.net/

 Q-Chem begins on Wed Dec 14 03:10:39 2016  


Host: 0

     Scratch files written to /scratch/cher/qchem7699//
The previous job contains 0 fragments, simply inherited here
FILE_GEOM_ORG=        593

Checking the input file for inconsistencies... 	...done.

--------------------------------------------------------------
User input:
--------------------------------------------------------------

$molecule
   read
$end
$rem
   BASIS  =  6-311++G**
   JOB_TYPE  =  SP
   METHOD  =  B3LYP
   SOLVENT_METHOD SMD
--------------------------------------------------------------
 ----------------------------------------------------------------
             Standard Nuclear Orientation (Angstroms)
    I     Atom           X                Y                Z
 ----------------------------------------------------------------
    1      O      -0.7882929244    -1.2833921047    -0.3538274216
    2      C      -2.0175369076    -0.8870021426     0.0632546050
    3      O      -2.9090581816    -1.6351639411     0.3200624342
    4      C      -2.0270379158     0.6477808035     0.1370742068
    5      O      -2.9397616617     1.3493485190     0.4568877572
    6      C      -0.6127742980     1.0849942283    -0.2830186177
    7      O      -0.2053731916     2.2128233326    -0.3375697292
    8      C       0.1452875407    -0.1935908905    -0.6148054854
    9      C       1.4334462264    -0.4211726879     0.1821321454
   10      C       2.4802622984     0.6812814698    -0.0461371017
   11      O       3.7183792774     0.2666779927     0.5378340012
   12      O       1.9494507078    -1.6668629876    -0.2399627032
   13      H       1.1757867871    -0.4614355396     1.2533504472
   14      H       2.1500989242     1.6444469189     0.3473197108
   15      H       2.6715247802     0.7900437200    -1.1162858218
   16      H       3.7575065730     0.5626918987     1.4526465687
   17      H       2.8685771794    -1.6997359354     0.0593589927
   18      H       0.3803955871    -0.2236795056    -1.6838013507
 ----------------------------------------------------------------
 Nuclear Repulsion Energy =   718.3690689395 hartrees
 There are       45 alpha and       45 beta electrons
 Requested basis set is 6-311++G(d,p)
 There are 102 shells and 306 basis functions

 Total QAlloc Memory Limit   2000 MB
 Mega-Array Size        61 MB
 MEM_STATIC part        62 MB
 A cutoff of  1.0D-08 yielded   4187 shell pairs
 There are     38089 function pairs (     40852 Cartesian)

 -------------------------------------------------------
 OpenMP Integral Computing Module                       
 Release: version 1.0, May 2013, Q-Chem Inc. Pittsburgh 
 -------------------------------------------------------
 Integral Job Info:
 Integral job number is                      11
 Integral operator is                         1
 short-range coefficients                     0
 long-range coefficients              100000000
 Omega coefficients                           0
 if combine SR and LR in K                    0
 Integral screening is                        0
 Integral computing path is                   2
 max size of driver memory is            800000
 size of driver memory is                593474
 size of scratch memory is              2260544
 max col of scratch BK array               1296
 max len of scratch array in speh3          155
 max len of scratch index in speh4           18
 max int batch size is                      520
 min int batch size is                       52
 fixed nKL is                                52
 max L of basis functions is                  2
 order of int derivative is                   0
 number of shells is                        102
 number of basis is                         318
 number of cartesian basis is               318
 number of contracted shell pairs          4187
 number of primitive shell pairs          10268
 maxK2 (contraction) of shell pair           36
 max number of K2 of shell pair               1
 max number of CS2 of shell pair            658
 max number of PS2 of shell pair           1968
 mem total for path MDJ                   86936
 -------------------------------------------------------
 Smallest overlap matrix eigenvalue = 6.55E-06

 Q-Chem warning in module /home/taweetham/qchem/stvman/mkSTV.C, line 257:

 Overlap eigenvalue is smaller than square root of threshold


 Scale SEOQF with 1.000000e-01/1.000000e-01/1.000000e-01

 Standard Electronic Orientation quadrupole field applied
 Nucleus-field energy     =     0.0000000228 hartrees
 Guess from superposition of atomic densities
 Warning:  Energy on first SCF cycle will be non-variational
 A restricted hybrid HF-DFT SCF calculation will be
 performed using Pulay DIIS extrapolation
 Exchange:     0.2000 Hartree-Fock + 0.0800 Slater + 0.7200 B88
 Correlation:  0.1900 VWN1RPA + 0.8100 LYP
 Using SG-1 standard quadrature grid
 SCF converges when DIIS error is below 1.0E-05
 ---------------------------------------
  Cycle       Energy         DIIS Error
 ---------------------------------------
    1    -686.1377865388      3.73E-02
    2    -683.4495970311      5.84E-03
    3    -682.2502511645      1.33E-02
    4    -683.7141323648      1.86E-03
    5    -683.7391574753      9.27E-04
    6    -683.7455416077      2.66E-04
    7    -683.7462027460      1.12E-04
    8    -683.7463239798      3.07E-05
    9    -683.7463301237      8.44E-06 Convergence criterion met
 ---------------------------------------
 SCF time:  CPU 202.45 s  wall 202.93 s

 Citation of the SMD model:
 Marenich, A.V.; Cramer, C.J.; Truhlar, D.G.
 J. Phys. Chem. B 2009, 113, 6378-6396.
 iSolventCode=           1
 Solvent: water                                                           

 vradii
            1           2           3           4           5           6
    1   1.5200000   1.8500000   1.5200000   1.8500000   1.5200000   1.8500000
            7           8           9          10          11          12
    1   1.5200000   1.8500000   1.8500000   1.8500000   1.5200000   1.5200000
           13          14          15          16          17          18
    1   1.2000000   1.2000000   1.2000000   1.2000000   1.2000000   1.2000000
Changing PCM_TESSEL_METHOD to VTN
Changing PCM_VDW_RADII to SMD_RADIUS
 Discretize the solute cavity surface with Lebedev spheres
	Using 302 Lebedev grid points for each H atom
	Using 302 Lebedev grid points for other atoms
	Atomic van der Waals radii will be scaled by 1.20
 Removing interior tesserae...
 Keep 1862 surface tesserae and discard 3574 interior tesserae
 Molecular Surface Area = 172.785 Angst**2
 A restricted hybrid HF-DFT SCF calculation will be
 performed using Pulay DIIS extrapolation
 Polarizable Continuum solvation model will be applied
 Exchange:     0.2000 Hartree-Fock + 0.0800 Slater + 0.7200 B88
 Correlation:  0.1900 VWN1RPA + 0.8100 LYP
 Using SG-1 standard quadrature grid
 SCF converges when DIIS error is below 1.0E-05

 Citation of the SMD model:
 Marenich, A.V.; Cramer, C.J.; Truhlar, D.G.
 J. Phys. Chem. B 2009, 113, 6378-6396.
 iSolventCode=           1
 Solvent: water                                                           

 vradii
            1           2           3           4           5           6
    1   1.5200000   1.8500000   1.5200000   1.8500000   1.5200000   1.8500000
            7           8           9          10          11          12
    1   1.5200000   1.8500000   1.8500000   1.8500000   1.5200000   1.5200000
           13          14          15          16          17          18
    1   1.2000000   1.2000000   1.2000000   1.2000000   1.2000000   1.2000000
 ---------------------------------------
  Cycle       Energy         DIIS Error
 ---------------------------------------
    1    -683.7460800999      2.47E-06
 Time req'd to invert C: 8.65 s (CPU) 8.65 s (wall)
    2    -683.7818328611      5.61E-04
    3    -683.7818113214      5.62E-04
    4    -683.7818281283      5.61E-04
    5    -683.7818177044      5.62E-04
    6    -683.7818081248      5.62E-04
    7    -683.7818280480      5.62E-04
    8    -683.7818449559      5.61E-04
    9    -683.7818377589      5.61E-04
   10    -683.7818363257      5.62E-04
   11    -683.7818559171      5.61E-04
   12    -683.7818345850      5.62E-04
   13    -683.7818563840      5.61E-04
   14    -683.7818501462      5.61E-04
   15    -683.7818528460      5.61E-04
   16    -683.7818517674      5.61E-04
   17    -683.7845138291      7.60E-04
   18    -683.7892289770      2.30E-04
   19    -683.7895799609      9.46E-05
   20    -683.7896656865      3.62E-05
   21    -683.7896777409      8.86E-06 Convergence criterion met
 ---------------------------------------
 SCF time:  CPU 436.57 s  wall 437.10 s
(0)  E-EN(g) gas-phase elect-nuc energy                 -683.746080100 a.u.
(3)  G-ENP(liq) elect-nuc-pol free energy of system     -683.789677741 a.u.
(4)  G-CDS(liq) cavity-dispersion-solvent structure 
     free energy                                                6.7586 kcal/mol
(6)  G-S(liq) free energy of system                     -683.778907192 a.u.
(9)  DeltaG-S(liq) free energy of  solvation
     (9) = (6) - (0)                                          -20.5993 kcal/mol
 SCF   energy in the final basis set = -683.7789071924
 Total energy in the final basis set = -683.7789071924

 --------------------------------------------------------------

                    Orbital Energies (a.u.)
 --------------------------------------------------------------

 Alpha MOs
 -- Occupied --
-19.208 -19.192 -19.179 -19.160 -19.139 -19.138 -10.346 -10.320
-10.315 -10.271 -10.246 -10.225  -1.153  -1.121  -1.105  -1.078
 -1.055  -1.028  -0.816  -0.776  -0.722  -0.640  -0.612  -0.604
 -0.553  -0.530  -0.522  -0.517  -0.508  -0.500  -0.485  -0.463
 -0.457  -0.449  -0.432  -0.424  -0.407  -0.378  -0.373  -0.353
 -0.347  -0.343  -0.313  -0.288  -0.275
 -- Virtual --
 -0.154  -0.046  -0.003   0.009   0.017   0.018   0.038   0.043
  0.047   0.052   0.057   0.066   0.077   0.081   0.086   0.090
  0.093   0.103   0.113   0.117   0.121   0.126   0.131   0.135
  0.141   0.144   0.147   0.153   0.157   0.165   0.175   0.179
  0.180   0.189   0.195   0.204   0.211   0.213   0.222   0.229
  0.230   0.234   0.248   0.257   0.263   0.265   0.270   0.274
  0.278   0.282   0.287   0.295   0.297   0.305   0.310   0.318
  0.324   0.330   0.337   0.339   0.343   0.349   0.355   0.365
  0.373   0.376   0.387   0.393   0.415   0.419   0.424   0.428
  0.455   0.496   0.502   0.514   0.533   0.548   0.563   0.573
  0.581   0.594   0.602   0.611   0.636   0.662   0.690   0.699
  0.707   0.718   0.724   0.735   0.746   0.747   0.774   0.788
  0.826   0.843   0.865   0.874   0.911   0.935   0.958   0.970
  1.005   1.040   1.055   1.065   1.077   1.094   1.114   1.117
  1.123   1.133   1.144   1.166   1.170   1.182   1.192   1.196
  1.204   1.211   1.214   1.230   1.243   1.267   1.313   1.337
  1.342   1.378   1.406   1.464   1.472   1.480   1.497   1.510
  1.533   1.539   1.563   1.583   1.588   1.609   1.621   1.644
  1.670   1.680   1.687   1.709   1.736   1.740   1.745   1.773
  1.789   1.803   1.843   1.878   1.907   1.911   1.939   1.963
  2.030   2.041   2.062   2.075   2.092   2.100   2.112   2.132
  2.193   2.212   2.273   2.311   2.476   2.496   2.536   2.545
  2.587   2.596   2.611   2.628   2.686   2.714   2.759   2.768
  2.769   2.791   2.798   2.820   2.835   2.849   2.856   2.863
  2.884   2.914   2.948   2.972   2.988   3.018   3.063   3.086
  3.115   3.135   3.141   3.153   3.172   3.201   3.247   3.272
  3.289   3.336   3.345   3.385   3.420   3.454   3.475   3.582
  3.624   3.669   3.745   3.789   3.857   3.878   3.897   3.972
  4.002   4.026   4.065   4.089   4.156   4.202   4.275   4.973
  5.014   5.018   5.053   5.069   5.093   5.103   5.136   5.207
  5.298   5.362   5.427   5.528   5.645   5.651   5.670   5.802
  5.857  23.748  23.760  23.798  23.827  23.849  23.856  49.864
 49.899  49.905  49.936  50.011  50.051
 --------------------------------------------------------------

          Ground-State Mulliken Net Atomic Charges

     Atom                 Charge (a.u.)
  ----------------------------------------
      1 O                    -0.132870
      2 C                     0.115585
      3 O                    -0.357359
      4 C                     0.475069
      5 O                    -0.287993
      6 C                    -0.244928
      7 O                    -0.274875
      8 C                     0.354416
      9 C                    -0.124756
     10 C                    -0.497031
     11 O                    -0.383054
     12 O                    -0.331446
     13 H                     0.266634
     14 H                     0.191800
     15 H                     0.241994
     16 H                     0.322282
     17 H                     0.314700
     18 H                     0.351835
  ----------------------------------------
  Sum of atomic charges =     0.000000

 -----------------------------------------------------------------
                    Cartesian Multipole Moments
 -----------------------------------------------------------------
    Charge (ESU x 10^10)
                -0.0000
    Dipole Moment (Debye)
         X       5.0361      Y       2.5376      Z       0.7379
       Tot       5.6874
    Quadrupole Moments (Debye-Ang)
        XX     -86.4452     XY       0.1165     YY     -87.2224
        XZ      11.1314     YZ       0.0782     ZZ     -59.7128
    Octopole Moments (Debye-Ang^2)
       XXX      54.6291    XXY      10.5554    XYY      28.6870
       YYY      -2.4966    XXZ       8.8250    XYZ       2.3681
       YYZ       5.2426    XZZ      14.2076    YZZ       3.7154
       ZZZ       4.9710
    Hexadecapole Moments (Debye-Ang^3)
      XXXX   -2271.2284   XXXY     -44.5204   XXYY    -477.6212
      XYYY      -9.1066   YYYY    -756.3114   XXXZ     132.2839
      XXYZ      10.4496   XYYZ      21.9208   YYYZ       0.5169
      XXZZ    -284.5813   XYZZ      10.4025   YYZZ    -132.4012
      XZZZ      28.0735   YZZZ       0.6259   ZZZZ    -115.2265
 -----------------------------------------------------------------
Archival summary:
1\1\pikachu\SP\ProcedureUnspecified\BasisUnspecified\666\cher\WedDec1403:21:202016WedDec1403:21:202016\0\\#,ProcedureUnspecified,BasisUnspecified,\\0,1\O\C,1,1.35725\O,2,1.19185,1,124.08\C,1,1.45854,2,114.612,3,179.771,0\H,4,1.09496,1,106.953,2,-115.988,0\C,4,1.523,1,105.646,2,1.22849,0\O,6,1.2004,4,127.585,1,178.681,0\C,4,1.53175,1,109.523,2,126.193,0\H,8,1.10251,4,108.325,1,-59.3741,0\O,8,1.41286,4,106.422,1,58.9704,0\H,10,0.967196,8,106.534,4,164.196,0\C,2,1.53659,1,108.184,3,179.887,0\O,12,1.1948,2,127.163,1,179.506,0\C,8,1.53731,4,112.883,1,179.518,0\H,14,1.09156,8,111.919,4,66.3338,0\H,14,1.09253,8,109.636,4,-54.1778,0\O,14,1.43033,8,108.72,4,-169.753,0\H,17,0.962308,14,109.521,8,-89.9924,0\\\@

 Total job time:  640.42s(wall), 639.40s(cpu) 
 Wed Dec 14 03:21:20 2016

        *************************************************************
        *                                                           *
        *  Thank you very much for using Q-Chem.  Have a nice day.  *
        *                                                           *
        *************************************************************
