# Supplementary material for: A DFT investigation of the blue bottle experiment: E∘half-cell analysis of autoxidation catalysed by redox indicators
Source: R Soc Open Sci. 2017 Nov 8;4(11):170708. doi: 10.1098/rsos.170708 (PMC5717635; doi:10.1098/rsos.170708)
Supplement: output.zip [file rsos170708supp2.zip › B3LYP_6-311++Gdp_reducing_agents/C6H6O6_GDL.out]

pikachu 127.0.1
Q-Chem Developer Version! Running on 127.0.1.*
                  Welcome to Q-Chem
     A Quantum Leap Into The Future Of Chemistry


 Q-Chem 4.4, Q-Chem, Inc., Pleasanton, CA (2016)

 Y. Shao,  Z. Gan,  E. Epifanovsky,  A. T. B. Gilbert,  M. Wormit,  
 J. Kussmann,  A. W. Lange,  A. Behn,  J. Deng,  X. Feng,  D. Ghosh,  
 M. Goldey,  P. R. Horn,  L. D. Jacobson,  I. Kaliman,  F. Rob,  
 R. Z. Khaliullin,  T. Kus,  A. Landau,  J. Liu,  E. I. Proynov,  Y. M. Rhee,  
 R. M. Richard,  M. A. Rohrdanz,  R. P. Steele,  E. J. Sundstrom,  
 H. L. Woodcock III,  P. M. Zimmerman,  D. Zuev,  B. Albrecht,  E. Alguire,  
 B. Austin,  S. A. Baeppler,  G. J. O. Beran,  Y. A. Bernard,  
 E. J. Berquist,  K. Brandhorst,  K. B. Bravaya,  S. T. Brown,  D. Casanova,  
 C.-M. Chang,  Y. Chen,  S. H. Chien,  K. D. Closser,  M. P. Coons,  
 D. L. Crittenden,  S. Dasgupta,  M. Diedenhofen,  R. A. DiStasio Jr.,  
 H. Do,  A. D. Dutoi,  R. G. Edgar,  P.-T. Fang,  S. Fatehi,  Q. Feng,  
 L. Fusti-Molnar,  A. Ghysels,  A. Golubeva-Zadorozhnaya,  J. Gomes,  
 A. Gunina,  M. W. D. Hanson-Heine,  P. H. P. Harbach,  A. W. Hauser,  
 J. E. Herr,  E. G. Hohenstein,  Z. C. Holden,  K. Hui,  T.-C. Jagau,  H. Ji,  
 B. Kaduk,  K. Khistyaev,  Jaehoon Kim,  Jihan Kim,  R. A. King,  
 P. Klunzinger,  K. Koh,  D. Kosenkov,  T. Kowalczyk,  C. M. Krauter,  
 A. Kunitsa,  K. U. Lao,  A. Laurent,  K. V. Lawler,  J. Lee,  D. Lefrancois,  
 S. Lehtola,  S. V. Levchenko,  C. Y. Lin,  Y.-S. Lin,  F. Liu,  E. Livshits,  
 R. C. Lochan,  A. Luenser,  P. Manohar,  S. F. Manzer,  S.-P. Mao,  Y. Mao,  
 N. Mardirossian,  A. V. Marenich,  L. A. Martinez-Martinez,  S. A. Maurer,  
 N. J. Mayhall,  J.-M. Mewes,  A. F. Morrison,  K. Nanda,  T. S. Nguyen-Beck,  
 C. M. Oana,  R. Olivares-Amaya,  D. P. O'Neill,  J. A. Parkhill,  
 T. M. Perrine,  R. Peverati,  P. A. Pieniazek,  F. Plasser,  A. Prociuk,  
 D. R. Rehn,  E. Rosta,  N. J. Russ,  N. Sergueev,  S. M. Sharada,  
 S. Sharma,  D. W. Small,  A. Sodt,  T. Stauch,  T. Stein,  D. Stuck,  
 Y.-C. Su,  A. J. W. Thom,  T. Tsuchimochi,  L. Vogt,  O. Vydrov,  T. Wang,  
 M. A. Watson,  J. Wenzel,  A. White,  C. F. Williams,  V. Vanovschi,  
 K. Yao,  S. Yeganeh,  S. R. Yost,  Z.-Q. You,  I. Y. Zhang,  X. Zhang,  
 Y. Zhao,  B. R. Brooks,  G. K. L. Chan,  D. M. Chipman,  C. J. Cramer,  
 W. A. Goddard III,  M. S. Gordon,  W. J. Hehre,  A. Klamt,  
 H. F. Schaefer III,  M. W. Schmidt,  C. D. Sherrill,  D. G. Truhlar,  
 A. Warshel,  X. Xu,  A. Aspuru-Guzik,  R. Baer,  A. T. Bell,  N. A. Besley,  
 J.-D. Chai,  A. Dreuw,  B. D. Dunietz,  T. R. Furlani,  S. R. Gwaltney,  
 C.-P. Hsu,  Y. Jung,  J. Kong,  D. S. Lambrecht,  W. Liang,  C. Ochsenfeld,  
 V. A. Rassolov,  L. V. Slipchenko,  J. E. Subotnik,  T. Van Voorhis,  
 J. M. Herbert,  A. I. Krylov,  P. M. W. Gill,  M. Head-Gordon

 Contributors to earlier versions of Q-Chem not listed above: 
 R. D. Adamson,  J. Baker,  E. F. C. Byrd,  A. K. Chakraborty,  C.-L. Cheng,  
 H. Dachsel,  R. J. Doerksen,  G. Hawkins,  A. Heyden,  S. Hirata,  
 G. Kedziora,  F. J. Keil,  C. Kelley,  P. P. Korambath,  W. Kurlancheek,  
 A. M. Lee,  M. S. Lee,  D. Liotard,  I. Lotan,  P. E. Maslen,  N. Nair,  
 D. Neuhauser,  R. Olson,  B. Peters,  J. Ritchie,  N. E. Schultz,  
 N. Shenvi,  A. C. Simmonett,  K. S. Thanthiriwatte,  Q. Wu,  W. Zhang

 Please cite Q-Chem as follows:
 Y. Shao et al., Mol. Phys. 113, 184-215 (2015)
 DOI: 10.1080/00268976.2014.952696

 Q-Chem 4.4.2 for Intel X86 EM64T Linux

 Parts of Q-Chem use Armadillo 5.200.1 (Boston Tea Smuggler).
 http://arma.sourceforge.net/

 Q-Chem begins on Tue Jul 11 08:01:26 2017  


Host: 0

     Scratch files written to /scratch/taweetham/qchem5389//

Checking the input file for inconsistencies... 	...done.

--------------------------------------------------------------
User input:
--------------------------------------------------------------
$molecule
0 1
  C   -2.1530891   -1.2467273    0.6566020
  C   -0.7886940   -1.2293264    0.1041663
  C   -2.4838991    1.0324133   -0.2782150
  O   -1.1005931    1.1504716   -0.4027728
  C   -0.2721570    0.0688287   -0.3787369
  O    0.8861545    0.1787716   -0.7477110
  O   -0.1244110   -2.2509699    0.0162075
  O   -2.7294783   -2.3014057    0.8781696
  H   -2.8889956    0.5819574   -1.2129675
  C   -2.8248587    0.0854368    0.8995668
  O   -4.2084209   -0.0553202    1.1052258
  C   -3.1020607    2.4273858   -0.1187681
  O   -2.5941016    3.0785071    1.0159659
  H   -2.3729189    0.5250838    1.8149806
  H   -4.6004704   -0.3940888    0.2579594
  H   -4.2142256    2.3641692   -0.0773382
  H   -2.8569395    3.0415858   -1.0111972
  H   -3.2041305    2.8659368    1.7696349
$end

$rem
   BASIS  =  6-311++G**
   JOB_TYPE  =  Optimization
   METHOD  =  B3LYP
$end

--------------------------------------------------------------
 ----------------------------------------------------------------
             Standard Nuclear Orientation (Angstroms)
    I     Atom           X                Y                Z
 ----------------------------------------------------------------
    1      C      -0.9116400613    -1.1730034231    -0.1212865182
    2      C      -1.7658070212     0.0253949004    -0.0851998771
    3      C       0.9958533646     0.2525234327     0.5908524903
    4      O       0.2614828499     1.3745959026     0.2105352320
    5      C      -1.0883891589     1.3343419413     0.0287093873
    6      O      -1.7256331561     2.3728026445    -0.0450084181
    7      O      -2.9842756773    -0.0602348225    -0.1128726156
    8      O      -1.3898832050    -2.2911929807    -0.0004608276
    9      H       0.7638327059     0.0182612700     1.6548372560
   10      C       0.5778658040    -0.9642815535    -0.2722001926
   11      O       1.3037878075    -2.1281968278     0.0355188313
   12      C       2.4942050277     0.5664459818     0.4914026024
   13      O       2.8497514680     0.9239887530    -0.8183120768
   14      H       0.7713935652    -0.6954546273    -1.3332376953
   15      H       1.1637289465    -2.3177780646     1.0002829462
   16      H       3.1030696998    -0.2965517650     0.8479727078
   17      H       2.7360513024     1.4180041196     1.1623086007
   18      H       3.1275553540     0.0908900379    -1.2810321700
 ----------------------------------------------------------------
 Molecular Point Group                 C1    NOp =  1
 Largest Abelian Subgroup              C1    NOp =  1
 Nuclear Repulsion Energy =   739.2156853380 hartrees
 There are       45 alpha and       45 beta electrons
 Requested basis set is 6-311++G(d,p)
 There are 102 shells and 306 basis functions

 Total QAlloc Memory Limit   2000 MB
 Mega-Array Size        61 MB
 MEM_STATIC part        62 MB
 A cutoff of  1.0D-11 yielded   4571 shell pairs
 There are     41806 function pairs (     44999 Cartesian)

 -------------------------------------------------------
 OpenMP Integral Computing Module                       
 Release: version 1.0, May 2013, Q-Chem Inc. Pittsburgh 
 -------------------------------------------------------
 Integral Job Info:
 Integral job number is                      11
 Integral operator is                         1
 short-range coefficients                     0
 long-range coefficients              100000000
 Omega coefficients                           0
 if combine SR and LR in K                    0
 Integral screening is                        0
 Integral computing path is                   2
 max size of driver memory is            800000
 size of driver memory is                593474
 size of scratch memory is              2260544
 max col of scratch BK array               1296
 max len of scratch array in speh3          155
 max len of scratch index in speh4           18
 max int batch size is                      520
 min int batch size is                       52
 fixed nKL is                                52
 max L of basis functions is                  2
 order of int derivative is                   0
 number of shells is                        102
 number of basis is                         318
 number of cartesian basis is               318
 number of contracted shell pairs          4571
 number of primitive shell pairs          11470
 maxK2 (contraction) of shell pair           36
 max number of K2 of shell pair               1
 max number of CS2 of shell pair            705
 max number of PS2 of shell pair           2244
 mem total for path MDJ                   95048
 -------------------------------------------------------
 Smallest overlap matrix eigenvalue = 5.57E-06

 Scale SEOQF with 1.000000e-01/1.000000e-01/1.000000e-01

 Standard Electronic Orientation quadrupole field applied
 Nucleus-field energy     =     0.0000000213 hartrees
 Guess from superposition of atomic densities
 Warning:  Energy on first SCF cycle will be non-variational
 A restricted hybrid HF-DFT SCF calculation will be
 performed using Pulay DIIS extrapolation
 Exchange:     0.2000 Hartree-Fock + 0.0800 Slater + 0.7200 B88
 Correlation:  0.1900 VWN1RPA + 0.8100 LYP
 Using SG-1 standard quadrature grid
 SCF converges when DIIS error is below 1.0E-08
 ---------------------------------------
  Cycle       Energy         DIIS Error
 ---------------------------------------
    1    -686.1762333169      3.73E-02
    2    -683.4181708697      5.91E-03
    3    -682.0544712373      1.40E-02
    4    -683.6953340061      1.89E-03
    5    -683.7201892370      1.02E-03
    6    -683.7282774299      2.86E-04
    7    -683.7289127374      1.37E-04
    8    -683.7290679578      2.99E-05
    9    -683.7290742904      9.53E-06
   10    -683.7290753682      3.80E-06
   11    -683.7290754045      2.22E-06
   12    -683.7290754286      4.37E-07
   13    -683.7290754138      1.76E-07
   14    -683.7290754014      3.54E-08
   15    -683.7290754041      1.47E-08
   16    -683.7290754023      3.21E-09 Convergence criterion met
 ---------------------------------------
 SCF time:  CPU 437.88 s  wall 534.33 s
 SCF   energy in the final basis set = -683.7290754023
 Total energy in the final basis set = -683.7290754023

 --------------------------------------------------------------

                    Orbital Energies (a.u.)
 --------------------------------------------------------------

 Alpha MOs
 -- Occupied --
-19.218 -19.190 -19.184 -19.176 -19.165 -19.158 -10.350 -10.321
-10.311 -10.293 -10.289 -10.265  -1.162  -1.119  -1.100  -1.074
 -1.070  -1.061  -0.839  -0.815  -0.730  -0.682  -0.655  -0.618
 -0.590  -0.565  -0.542  -0.520  -0.506  -0.501  -0.494  -0.483
 -0.474  -0.463  -0.440  -0.424  -0.408  -0.402  -0.374  -0.359
 -0.343  -0.336  -0.332  -0.316  -0.295
 -- Virtual --
 -0.169  -0.069  -0.042  -0.025  -0.008  -0.004   0.018   0.028
  0.033   0.044   0.048   0.055   0.064   0.068   0.073   0.080
  0.085   0.092   0.096   0.103   0.104   0.107   0.114   0.118
  0.128   0.130   0.134   0.136   0.145   0.148   0.150   0.166
  0.171   0.176   0.181   0.188   0.193   0.195   0.204   0.217
  0.222   0.225   0.235   0.236   0.244   0.254   0.261   0.268
  0.276   0.280   0.288   0.294   0.299   0.301   0.306   0.313
  0.317   0.320   0.335   0.337   0.343   0.344   0.352   0.358
  0.360   0.365   0.389   0.397   0.405   0.416   0.425   0.440
  0.457   0.460   0.490   0.502   0.509   0.526   0.534   0.540
  0.565   0.573   0.581   0.587   0.620   0.627   0.644   0.653
  0.671   0.680   0.685   0.704   0.719   0.730   0.753   0.777
  0.802   0.815   0.856   0.861   0.883   0.899   0.924   0.967
  0.983   0.992   1.011   1.058   1.066   1.095   1.120   1.126
  1.134   1.137   1.153   1.170   1.179   1.188   1.194   1.199
  1.209   1.219   1.245   1.252   1.263   1.280   1.295   1.314
  1.321   1.351   1.392   1.448   1.448   1.464   1.478   1.484
  1.522   1.543   1.551   1.577   1.592   1.599   1.619   1.639
  1.658   1.680   1.686   1.691   1.704   1.713   1.752   1.758
  1.783   1.799   1.810   1.832   1.844   1.853   1.892   1.965
  1.981   1.996   2.007   2.032   2.060   2.084   2.102   2.129
  2.192   2.196   2.244   2.262   2.414   2.452   2.463   2.506
  2.533   2.541   2.583   2.631   2.648   2.696   2.763   2.783
  2.787   2.822   2.828   2.843   2.853   2.879   2.884   2.892
  2.903   2.918   2.960   2.982   2.990   3.028   3.034   3.060
  3.078   3.102   3.142   3.171   3.183   3.228   3.242   3.257
  3.265   3.309   3.330   3.357   3.380   3.467   3.506   3.552
  3.616   3.653   3.709   3.720   3.741   3.800   3.882   3.943
  3.994   4.059   4.089   4.143   4.187   4.250   4.275   4.981
  5.014   5.022   5.028   5.068   5.073   5.102   5.180   5.232
  5.313   5.341   5.374   5.512   5.583   5.593   5.705   5.777
  5.889  23.708  23.730  23.785  23.793  23.813  23.856  49.862
 49.872  49.893  49.911  49.976  50.033
 --------------------------------------------------------------

          Ground-State Mulliken Net Atomic Charges

     Atom                 Charge (a.u.)
  ----------------------------------------
      1 C                     0.019358
      2 C                     0.241762
      3 C                    -0.174840
      4 O                     0.011053
      5 C                     0.061333
      6 O                    -0.207265
      7 O                    -0.160666
      8 O                    -0.211530
      9 H                     0.198159
     10 C                    -0.187200
     11 O                    -0.187416
     12 C                    -0.370762
     13 O                    -0.213292
     14 H                     0.263384
     15 H                     0.270592
     16 H                     0.170920
     17 H                     0.213294
     18 H                     0.263116
  ----------------------------------------
  Sum of atomic charges =     0.000000

 -----------------------------------------------------------------
                    Cartesian Multipole Moments
 -----------------------------------------------------------------
    Charge (ESU x 10^10)
                 0.0000
    Dipole Moment (Debye)
         X       4.7864      Y      -2.0207      Z       1.9225
       Tot       5.5398
    Quadrupole Moments (Debye-Ang)
        XX     -78.0010     XY      -2.6894     YY     -86.6797
        XZ       2.7523     YZ      -0.1631     ZZ     -60.5357
    Octopole Moments (Debye-Ang^2)
       XXX      49.1314    XXY     -12.7112    XYY      14.7826
       YYY      -3.5390    XXZ       4.3812    XYZ       2.8931
       YYZ      11.8124    XZZ       4.3746    YZZ      -6.9632
       ZZZ      -2.5041
    Hexadecapole Moments (Debye-Ang^3)
      XXXX   -1447.9624   XXXY     -33.6046   XXYY    -431.5371
      XYYY       9.9318   YYYY    -954.6912   XXXZ      -8.7570
      XXYZ      18.5819   XYYZ      20.0366   YYYZ     -21.7658
      XXZZ    -224.7944   XYZZ     -11.1606   YYZZ    -150.4709
      XZZZ     -11.2319   YZZZ      -3.2149   ZZZZ    -133.2295
 -----------------------------------------------------------------
 Calculating analytic gradient of the SCF energy
 Gradient of SCF Energy
            1           2           3           4           5           6
    1  -0.0033763   0.0513827  -0.0092445   0.0161165   0.0090321  -0.0218235
    2   0.0555518   0.0077369   0.0287423  -0.0216137  -0.0676067   0.0288198
    3   0.0025856  -0.0010289  -0.0165216   0.0076896  -0.0026285  -0.0007284
            7           8           9          10          11          12
    1  -0.0271936  -0.0067615  -0.0028763  -0.0066086  -0.0004311  -0.0058636
    2  -0.0047341  -0.0209510  -0.0008925  -0.0032711  -0.0026125  -0.0017853
    3   0.0007743  -0.0011026   0.0055632   0.0032416  -0.0217363  -0.0146454
           13          14          15          16          17          18
    1  -0.0121843  -0.0005085  -0.0021198   0.0111553   0.0050541   0.0062508
    2   0.0243471   0.0038795   0.0006047  -0.0073169   0.0060796  -0.0249776
    3   0.0198048  -0.0075114   0.0257434   0.0017842   0.0079614  -0.0092450
 Max gradient component =       6.761E-02
 RMS gradient           =       1.864E-02
 Gradient time:  CPU 129.09 s  wall 162.42 s
 Geometry Optimization Parameters
   NAtoms,    NIC,     NZ,  NCons,   NDum,   NFix, NCnnct, MaxDiis
       18     127       0       0       0       0       0       0


** GEOMETRY OPTIMIZATION IN DELOCALIZED INTERNAL COORDINATES **
   Searching for a Minimum

   Optimization Cycle:   1

                       Coordinates (Angstroms)
     ATOM                X               Y               Z
      1  C        -0.9116400613   -1.1730034231   -0.1212865182
      2  C        -1.7658070212    0.0253949004   -0.0851998771
      3  C         0.9958533646    0.2525234327    0.5908524903
      4  O         0.2614828499    1.3745959026    0.2105352320
      5  C        -1.0883891589    1.3343419413    0.0287093873
      6  O        -1.7256331561    2.3728026445   -0.0450084181
      7  O        -2.9842756773   -0.0602348225   -0.1128726156
      8  O        -1.3898832050   -2.2911929807   -0.0004608276
      9  H         0.7638327059    0.0182612700    1.6548372560
     10  C         0.5778658040   -0.9642815535   -0.2722001926
     11  O         1.3037878075   -2.1281968278    0.0355188313
     12  C         2.4942050277    0.5664459818    0.4914026024
     13  O         2.8497514680    0.9239887530   -0.8183120768
     14  H         0.7713935652   -0.6954546273   -1.3332376953
     15  H         1.1637289465   -2.3177780646    1.0002829462
     16  H         3.1030696998   -0.2965517650    0.8479727078
     17  H         2.7360513024    1.4180041196    1.1623086007
     18  H         3.1275553540    0.0908900379   -1.2810321700
   Point Group: c1    Number of degrees of freedom:    48


   Energy is   -683.729075402


 Attempting to Generate Delocalized Internal Coordinates

 48 Hessian modes will be used to form the next step
  Hessian Eigenvalues:
     0.004667    0.008261    0.009731    0.012087    0.012480    0.014874
     0.014942    0.015192    0.018010    0.040931    0.046573    0.047329
     0.049589    0.059149    0.059340    0.074318    0.078937    0.115549
     0.136345    0.139142    0.160000    0.160000    0.168042    0.194667
     0.216382    0.219724    0.249736    0.249894    0.249905    0.249997
     0.268951    0.290471    0.305358    0.321043    0.321904    0.324375
     0.325212    0.337513    0.348929    0.446682    0.450212    0.450576
     0.489150    0.490057    0.508173    0.944347    0.945958    0.951088

 Minimum Search - Taking Simple RFO Step
 Searching for Lamda that Minimizes Along All modes
 Value Taken    Lamda =  -0.02027171
 Calculated Step too Large.  Step scaled by  0.917603
 Step Taken.  Stepsize is  0.300000

                             Maximum     Tolerance    Cnvgd?
         Gradient           0.033944      0.000300      NO
         Displacement       0.136723      0.001200      NO
         Energy change     *********      0.000001      NO


 New Cartesian Coordinates Obtained by Inverse Iteration

 Displacement from previous Coordinates is:  0.419514
 ----------------------------------------------------------------
             Standard Nuclear Orientation (Angstroms)
    I     Atom           X                Y                Z
 ----------------------------------------------------------------
    1      C      -0.9147273055    -1.2119163511    -0.1054206852
    2      C      -1.7820432293     0.0338679448    -0.0652678942
    3      C       0.9835099680     0.2408378637     0.6044526984
    4      O       0.2539031034     1.3966642489     0.2131417775
    5      C      -1.0915254427     1.3873598463     0.0363369947
    6      O      -1.6914868399     2.4232300601    -0.0793502114
    7      O      -2.9871711180    -0.0331061870    -0.1146956524
    8      O      -1.3945297724    -2.3140927989     0.0431115877
    9      H       0.7685644249     0.0170947211     1.6652606973
   10      C       0.5832337667    -0.9832257156    -0.2570039984
   11      O       1.3472239023    -2.1331303166     0.0014395935
   12      C       2.4717186532     0.5732812014     0.4907673252
   13      O       2.8604092647     0.9015988442    -0.8298893072
   14      H       0.7773001778    -0.7070144508    -1.3041822379
   15      H       1.2056657265    -2.4125278359     0.9185588982
   16      H       3.0507290597    -0.2699015289     0.8878421634
   17      H       2.6789231635     1.4393350897     1.1295001941
   18      H       3.1632521131     0.1022002841    -1.2817922806
 ----------------------------------------------------------------
 Molecular Point Group                 C1    NOp =  1
 Largest Abelian Subgroup              C1    NOp =  1
 Nuclear Repulsion Energy =   735.5907645452 hartrees
 There are       45 alpha and       45 beta electrons
 Applying Cartesian multipole field
    Component          Value
    ---------          -----
     (2,0,0)        1.00000E-11
     (0,2,0)        2.00000E-11
     (0,0,2)       -3.00000E-11
 Nucleus-field energy     =     0.0000000217 hartrees
 Requested basis set is 6-311++G(d,p)
 There are 102 shells and 306 basis functions
 A cutoff of  1.0D-11 yielded   4562 shell pairs
 There are     41723 function pairs (     44903 Cartesian)
 Smallest overlap matrix eigenvalue = 6.32E-06
 Guess MOs from SCF MO coefficient file
 Reading MOs from coefficient file
 Reading MOs from coefficient file
 A restricted hybrid HF-DFT SCF calculation will be
 performed using Pulay DIIS extrapolation
 Exchange:     0.2000 Hartree-Fock + 0.0800 Slater + 0.7200 B88
 Correlation:  0.1900 VWN1RPA + 0.8100 LYP
 Using SG-1 standard quadrature grid
 SCF converges when DIIS error is below 1.0E-08
 Geometry optimization detected.  Setting ReadMinima to 0
 Setting SaveMinima to 0
 ---------------------------------------
  Cycle       Energy         DIIS Error
 ---------------------------------------
    1    -683.7543466743      1.79E-03
    2    -683.7398682062      3.74E-04
    3    -683.7362182685      7.61E-04
    4    -683.7411344303      1.09E-04
    5    -683.7412252479      3.89E-05
    6    -683.7412372609      1.17E-05
    7    -683.7412382035      5.65E-06
    8    -683.7412384669      2.37E-06
    9    -683.7412385324      5.38E-07
   10    -683.7412385298      1.33E-07
   11    -683.7412385313      7.71E-08
   12    -683.7412385395      3.59E-08
   13    -683.7412385395      1.40E-08
   14    -683.7412385402      5.71E-09 Convergence criterion met
 ---------------------------------------
 SCF time:  CPU 372.90 s  wall 465.37 s
 SCF   energy in the final basis set = -683.7412385402
 Total energy in the final basis set = -683.7412385402

 --------------------------------------------------------------

                    Orbital Energies (a.u.)
 --------------------------------------------------------------

 Alpha MOs
 -- Occupied --
-19.213 -19.189 -19.183 -19.178 -19.162 -19.155 -10.347 -10.322
-10.315 -10.292 -10.289 -10.262  -1.157  -1.122  -1.104  -1.081
 -1.072  -1.061  -0.840  -0.803  -0.726  -0.680  -0.650  -0.616
 -0.589  -0.565  -0.542  -0.517  -0.505  -0.502  -0.494  -0.484
 -0.472  -0.462  -0.441  -0.424  -0.414  -0.403  -0.375  -0.361
 -0.348  -0.338  -0.334  -0.316  -0.290
 -- Virtual --
 -0.159  -0.065  -0.040  -0.021  -0.007  -0.002   0.020   0.029
  0.032   0.044   0.047   0.056   0.064   0.068   0.074   0.081
  0.085   0.094   0.096   0.103   0.104   0.107   0.115   0.118
  0.129   0.130   0.134   0.135   0.146   0.148   0.150   0.161
  0.171   0.174   0.178   0.188   0.195   0.198   0.203   0.208
  0.217   0.224   0.234   0.236   0.239   0.253   0.259   0.269
  0.277   0.281   0.289   0.295   0.300   0.301   0.305   0.312
  0.319   0.321   0.334   0.336   0.340   0.344   0.352   0.356
  0.359   0.365   0.386   0.397   0.404   0.416   0.419   0.434
  0.457   0.465   0.491   0.502   0.516   0.529   0.537   0.544
  0.567   0.577   0.586   0.592   0.625   0.628   0.644   0.660
  0.675   0.685   0.689   0.705   0.720   0.735   0.750   0.774
  0.802   0.820   0.848   0.860   0.888   0.901   0.928   0.972
  0.980   0.996   1.006   1.056   1.062   1.092   1.122   1.126
  1.138   1.140   1.156   1.171   1.178   1.186   1.194   1.201
  1.204   1.216   1.244   1.257   1.261   1.279   1.296   1.311
  1.322   1.355   1.393   1.450   1.456   1.458   1.480   1.487
  1.522   1.535   1.550   1.570   1.586   1.588   1.616   1.635
  1.661   1.671   1.683   1.689   1.707   1.715   1.744   1.753
  1.765   1.793   1.809   1.823   1.837   1.855   1.893   1.976
  1.986   1.992   2.024   2.039   2.060   2.092   2.108   2.128
  2.190   2.208   2.252   2.264   2.438   2.466   2.474   2.492
  2.536   2.547   2.567   2.626   2.645   2.690   2.757   2.768
  2.782   2.810   2.819   2.820   2.839   2.869   2.876   2.886
  2.894   2.908   2.945   2.976   2.979   3.014   3.028   3.066
  3.095   3.107   3.134   3.169   3.173   3.215   3.238   3.272
  3.280   3.318   3.321   3.368   3.388   3.465   3.512   3.555
  3.634   3.643   3.717   3.730   3.776   3.826   3.901   3.947
  3.992   4.058   4.071   4.121   4.166   4.235   4.253   4.984
  5.017   5.023   5.029   5.063   5.071   5.102   5.175   5.225
  5.301   5.345   5.385   5.512   5.600   5.630   5.709   5.768
  5.880  23.726  23.731  23.788  23.799  23.810  23.826  49.866
 49.875  49.899  49.917  49.975  50.044
 --------------------------------------------------------------

          Ground-State Mulliken Net Atomic Charges

     Atom                 Charge (a.u.)
  ----------------------------------------
      1 C                     0.001067
      2 C                     0.255407
      3 C                    -0.187296
      4 O                     0.005848
      5 C                     0.048921
      6 O                    -0.211374
      7 O                    -0.162389
      8 O                    -0.217142
      9 H                     0.208441
     10 C                    -0.154922
     11 O                    -0.200596
     12 C                    -0.337430
     13 O                    -0.227616
     14 H                     0.262322
     15 H                     0.269344
     16 H                     0.168251
     17 H                     0.215762
     18 H                     0.263401
  ----------------------------------------
  Sum of atomic charges =     0.000000

 -----------------------------------------------------------------
                    Cartesian Multipole Moments
 -----------------------------------------------------------------
    Charge (ESU x 10^10)
                 0.0000
    Dipole Moment (Debye)
         X       4.6521      Y      -2.2687      Z       2.0696
       Tot       5.5742
    Quadrupole Moments (Debye-Ang)
        XX     -78.0144     XY      -2.8312     YY     -85.9356
        XZ       2.7788     YZ      -0.0176     ZZ     -60.7774
    Octopole Moments (Debye-Ang^2)
       XXX      48.1078    XXY     -12.8814    XYY      15.8334
       YYY      -7.8921    XXZ       4.2095    XYZ       1.8227
       YYZ      12.4522    XZZ       4.2833    YZZ      -6.7040
       ZZZ      -2.8105
    Hexadecapole Moments (Debye-Ang^3)
      XXXX   -1446.6102   XXXY     -29.1515   XXYY    -434.2174
      XYYY      11.4445   YYYY    -971.3451   XXXZ      -8.9902
      XXYZ      18.7731   XYYZ      22.0420   YYYZ     -20.6185
      XXZZ    -224.0406   XYZZ      -9.5113   YYZZ    -154.9307
      XZZZ      -8.8613   YZZZ      -0.9704   ZZZZ    -133.1485
 -----------------------------------------------------------------
 Calculating analytic gradient of the SCF energy
 Gradient of SCF Energy
            1           2           3           4           5           6
    1  -0.0042957   0.0252634  -0.0057502   0.0049971   0.0002321  -0.0051747
    2   0.0255025   0.0015737   0.0137456  -0.0061208  -0.0271137   0.0129859
    3  -0.0016472   0.0011168  -0.0055797   0.0014852   0.0010177  -0.0009996
            7           8           9          10          11          12
    1  -0.0138444  -0.0027735  -0.0005096   0.0004508  -0.0019283  -0.0023542
    2  -0.0007531  -0.0119563  -0.0014841  -0.0035220  -0.0047970  -0.0009126
    3  -0.0002929  -0.0004379   0.0022662   0.0035163  -0.0047944  -0.0036134
           13          14          15          16          17          18
    1  -0.0011409   0.0007970   0.0021398   0.0017474   0.0011770   0.0009668
    2   0.0048594   0.0004924   0.0022792  -0.0008567  -0.0000239  -0.0038984
    3   0.0020738  -0.0011074   0.0053739   0.0007397   0.0033056  -0.0024226
 Max gradient component =       2.711E-02
 RMS gradient           =       7.598E-03
 Gradient time:  CPU 129.11 s  wall 158.40 s
 Geometry Optimization Parameters
   NAtoms,    NIC,     NZ,  NCons,   NDum,   NFix, NCnnct, MaxDiis
       18     127       0       0       0       0       0       0

 Cartesian Hessian Update
 Hessian Updated using BFGS Update


** GEOMETRY OPTIMIZATION IN DELOCALIZED INTERNAL COORDINATES **
   Searching for a Minimum

   Optimization Cycle:   2

                       Coordinates (Angstroms)
     ATOM                X               Y               Z
      1  C        -0.9147273055   -1.2119163511   -0.1054206852
      2  C        -1.7820432293    0.0338679448   -0.0652678942
      3  C         0.9835099680    0.2408378637    0.6044526984
      4  O         0.2539031034    1.3966642489    0.2131417775
      5  C        -1.0915254427    1.3873598463    0.0363369947
      6  O        -1.6914868399    2.4232300601   -0.0793502114
      7  O        -2.9871711180   -0.0331061870   -0.1146956524
      8  O        -1.3945297724   -2.3140927989    0.0431115877
      9  H         0.7685644249    0.0170947211    1.6652606973
     10  C         0.5832337667   -0.9832257156   -0.2570039984
     11  O         1.3472239023   -2.1331303166    0.0014395935
     12  C         2.4717186532    0.5732812014    0.4907673252
     13  O         2.8604092647    0.9015988442   -0.8298893072
     14  H         0.7773001778   -0.7070144508   -1.3041822379
     15  H         1.2056657265   -2.4125278359    0.9185588982
     16  H         3.0507290597   -0.2699015289    0.8878421634
     17  H         2.6789231635    1.4393350897    1.1295001941
     18  H         3.1632521131    0.1022002841   -1.2817922806
   Point Group: c1    Number of degrees of freedom:    48


   Energy is   -683.741238540

 Hessian Updated using BFGS Update

 48 Hessian modes will be used to form the next step
  Hessian Eigenvalues:
     0.004644    0.008184    0.009774    0.012116    0.012541    0.014409
     0.015184    0.015211    0.017998    0.040864    0.047140    0.047866
     0.049657    0.058952    0.059692    0.074310    0.078551    0.116225
     0.136356    0.139291    0.159250    0.161552    0.170948    0.195938
     0.215533    0.220772    0.238804    0.249748    0.249917    0.255835
     0.267934    0.290684    0.296311    0.307425    0.322239    0.322614
     0.324714    0.327199    0.347741    0.432355    0.447098    0.454598
     0.489576    0.498157    0.508976    0.884389    0.945084    0.950573

 Minimum Search - Taking Simple RFO Step
 Searching for Lamda that Minimizes Along All modes
 Value Taken    Lamda =  -0.00583527
 Calculated Step too Large.  Step scaled by  0.667719
 Step Taken.  Stepsize is  0.300000

                             Maximum     Tolerance    Cnvgd?
         Gradient           0.014898      0.000300      NO
         Displacement       0.178400      0.001200      NO
         Energy change     -0.012163      0.000001      NO


 New Cartesian Coordinates Obtained by Inverse Iteration

 Displacement from previous Coordinates is:  0.398337
 ----------------------------------------------------------------
             Standard Nuclear Orientation (Angstroms)
    I     Atom           X                Y                Z
 ----------------------------------------------------------------
    1      C      -0.9051781261    -1.2252341857    -0.0871384191
    2      C      -1.7893776003     0.0321260570    -0.0563395052
    3      C       0.9812444034     0.2414240688     0.6082303980
    4      O       0.2481594779     1.4099132236     0.2150751810
    5      C      -1.0960301239     1.4074223943     0.0283525841
    6      O      -1.7010060314     2.4309661263    -0.0855570541
    7      O      -2.9865876026    -0.0405304600    -0.0921400973
    8      O      -1.3762458955    -2.3189129267     0.0928293048
    9      H       0.7636698196     0.0237425393     1.6652937415
   10      C       0.5849627520    -0.9690160780    -0.2699726329
   11      O       1.3708487509    -2.1091307978    -0.0509114939
   12      C       2.4672936470     0.5827953154     0.5000407579
   13      O       2.8752483486     0.8451453789    -0.8295250528
   14      H       0.7583517501    -0.6706967302    -1.3121053356
   15      H       1.1921982588    -2.4700418456     0.8247154447
   16      H       3.0417187921    -0.2362558316     0.9419767189
   17      H       2.6541896873     1.4838104931     1.0880498131
   18      H       3.1994893080     0.0330281782    -1.2280646902
 ----------------------------------------------------------------
 Molecular Point Group                 C1    NOp =  1
 Largest Abelian Subgroup              C1    NOp =  1
 Nuclear Repulsion Energy =   735.1840573580 hartrees
 There are       45 alpha and       45 beta electrons
 Applying Cartesian multipole field
    Component          Value
    ---------          -----
     (2,0,0)        1.00000E-11
     (0,2,0)        2.00000E-11
     (0,0,2)       -3.00000E-11
 Nucleus-field energy     =     0.0000000218 hartrees
 Requested basis set is 6-311++G(d,p)
 There are 102 shells and 306 basis functions
 A cutoff of  1.0D-11 yielded   4560 shell pairs
 There are     41728 function pairs (     44916 Cartesian)
 Smallest overlap matrix eigenvalue = 6.64E-06
 Guess MOs from SCF MO coefficient file
 Reading MOs from coefficient file
 Reading MOs from coefficient file
 A restricted hybrid HF-DFT SCF calculation will be
 performed using Pulay DIIS extrapolation
 Exchange:     0.2000 Hartree-Fock + 0.0800 Slater + 0.7200 B88
 Correlation:  0.1900 VWN1RPA + 0.8100 LYP
 Using SG-1 standard quadrature grid
 SCF converges when DIIS error is below 1.0E-08
 Geometry optimization detected.  Setting ReadMinima to 0
 Setting SaveMinima to 0
 ---------------------------------------
  Cycle       Energy         DIIS Error
 ---------------------------------------
    1    -683.7376893208      1.00E-03
    2    -683.7437182663      2.38E-04
    3    -683.7421489319      4.95E-04
    4    -683.7442492798      6.02E-05
    5    -683.7442738330      2.55E-05
    6    -683.7442790830      6.19E-06
    7    -683.7442791636      3.52E-06
    8    -683.7442792125      1.31E-06
    9    -683.7442792482      3.02E-07
   10    -683.7442792527      1.10E-07
   11    -683.7442792624      5.56E-08
   12    -683.7442792513      2.13E-08
   13    -683.7442792504      9.50E-09 Convergence criterion met
 ---------------------------------------
 SCF time:  CPU 350.88 s  wall 435.38 s
 SCF   energy in the final basis set = -683.7442792504
 Total energy in the final basis set = -683.7442792504

 --------------------------------------------------------------

                    Orbital Energies (a.u.)
 --------------------------------------------------------------

 Alpha MOs
 -- Occupied --
-19.211 -19.188 -19.183 -19.179 -19.160 -19.155 -10.345 -10.321
-10.315 -10.291 -10.288 -10.261  -1.154  -1.124  -1.107  -1.084
 -1.073  -1.061  -0.840  -0.798  -0.723  -0.678  -0.646  -0.614
 -0.590  -0.564  -0.542  -0.516  -0.506  -0.504  -0.493  -0.484
 -0.471  -0.463  -0.441  -0.423  -0.417  -0.405  -0.377  -0.362
 -0.351  -0.339  -0.333  -0.316  -0.287
 -- Virtual --
 -0.154  -0.062  -0.039  -0.019  -0.007  -0.001   0.021   0.029
  0.032   0.044   0.047   0.057   0.063   0.067   0.074   0.082
  0.085   0.094   0.096   0.102   0.104   0.107   0.115   0.119
  0.129   0.131   0.134   0.136   0.146   0.148   0.150   0.159
  0.168   0.173   0.177   0.190   0.196   0.199   0.202   0.207
  0.216   0.227   0.233   0.237   0.241   0.255   0.258   0.270
  0.277   0.283   0.290   0.294   0.301   0.301   0.305   0.312
  0.317   0.322   0.331   0.335   0.338   0.345   0.352   0.355
  0.357   0.366   0.386   0.396   0.404   0.415   0.419   0.431
  0.455   0.468   0.494   0.500   0.520   0.532   0.535   0.546
  0.570   0.579   0.587   0.598   0.623   0.630   0.645   0.664
  0.677   0.686   0.691   0.708   0.719   0.733   0.748   0.771
  0.800   0.824   0.848   0.862   0.887   0.901   0.925   0.969
  0.982   0.997   1.002   1.058   1.066   1.095   1.124   1.128
  1.142   1.145   1.158   1.172   1.176   1.184   1.194   1.199
  1.204   1.214   1.243   1.256   1.263   1.280   1.294   1.314
  1.325   1.364   1.397   1.449   1.455   1.459   1.482   1.490
  1.523   1.532   1.551   1.571   1.581   1.584   1.614   1.635
  1.664   1.672   1.683   1.693   1.709   1.720   1.742   1.748
  1.765   1.790   1.808   1.823   1.837   1.861   1.897   1.979
  1.993   1.993   2.025   2.042   2.059   2.095   2.114   2.125
  2.192   2.211   2.254   2.266   2.444   2.470   2.475   2.493
  2.535   2.552   2.554   2.632   2.643   2.690   2.753   2.765
  2.782   2.804   2.811   2.817   2.839   2.866   2.872   2.885
  2.893   2.910   2.938   2.971   2.979   3.010   3.032   3.068
  3.102   3.110   3.131   3.164   3.170   3.214   3.237   3.277
  3.288   3.320   3.328   3.374   3.392   3.459   3.516   3.565
  3.642   3.648   3.721   3.740   3.786   3.838   3.905   3.950
  3.996   4.053   4.064   4.110   4.161   4.220   4.252   4.986
  5.017   5.024   5.034   5.063   5.074   5.104   5.173   5.221
  5.298   5.351   5.392   5.512   5.605   5.640   5.715   5.766
  5.877  23.733  23.735  23.785  23.801  23.823  23.832  49.867
 49.878  49.900  49.921  49.978  50.050
 --------------------------------------------------------------

          Ground-State Mulliken Net Atomic Charges

     Atom                 Charge (a.u.)
  ----------------------------------------
      1 C                    -0.001027
      2 C                     0.262805
      3 C                    -0.140221
      4 O                    -0.003186
      5 C                     0.047220
      6 O                    -0.212789
      7 O                    -0.163288
      8 O                    -0.224228
      9 H                     0.214195
     10 C                    -0.181738
     11 O                    -0.210057
     12 C                    -0.350780
     13 O                    -0.231283
     14 H                     0.270787
     15 H                     0.271444
     16 H                     0.169864
     17 H                     0.216298
     18 H                     0.265985
  ----------------------------------------
  Sum of atomic charges =     0.000000

 -----------------------------------------------------------------
                    Cartesian Multipole Moments
 -----------------------------------------------------------------
    Charge (ESU x 10^10)
                 0.0000
    Dipole Moment (Debye)
         X       4.5806      Y      -2.3620      Z       2.0705
       Tot       5.5541
    Quadrupole Moments (Debye-Ang)
        XX     -78.0172     XY      -2.7610     YY     -84.8873
        XZ       3.2142     YZ       0.1565     ZZ     -61.3268
    Octopole Moments (Debye-Ang^2)
       XXX      47.8725    XXY     -12.9518    XYY      16.8761
       YYY     -10.2940    XXZ       4.3559    XYZ       1.5832
       YYZ      11.8603    XZZ       2.9292    YZZ      -6.1021
       ZZZ      -3.0650
    Hexadecapole Moments (Debye-Ang^3)
      XXXX   -1446.2973   XXXY     -25.7859   XXYY    -432.0788
      XYYY      14.5417   YYYY    -961.0686   XXXZ      -2.8419
      XXYZ      19.7705   XYYZ      23.3802   YYYZ     -21.4944
      XXZZ    -227.3372   XYZZ      -8.0876   YYZZ    -156.5291
      XZZZ      -4.3542   YZZZ      -0.8428   ZZZZ    -134.1745
 -----------------------------------------------------------------
 Calculating analytic gradient of the SCF energy
 Gradient of SCF Energy
            1           2           3           4           5           6
    1  -0.0035049   0.0100948  -0.0030231   0.0023543  -0.0024405  -0.0006188
    2   0.0086208   0.0002806   0.0062189  -0.0038562  -0.0079090   0.0027209
    3   0.0000140   0.0003924  -0.0020795   0.0007054  -0.0016381   0.0008224
            7           8           9          10          11          12
    1  -0.0042644  -0.0010684   0.0004073   0.0021019  -0.0045059  -0.0006956
    2  -0.0000887  -0.0033928  -0.0004527  -0.0009188  -0.0037598   0.0000842
    3   0.0003364  -0.0013762   0.0007047   0.0014531  -0.0004068  -0.0002846
           13          14          15          16          17          18
    1   0.0006699   0.0010202   0.0033682   0.0001509   0.0006456  -0.0006915
    2  -0.0002815  -0.0004794   0.0028695   0.0001806  -0.0008758   0.0010392
    3   0.0002053  -0.0000119   0.0007319  -0.0006509   0.0008595   0.0002229
 Max gradient component =       1.009E-02
 RMS gradient           =       2.866E-03
 Gradient time:  CPU 128.14 s  wall 156.89 s
 Geometry Optimization Parameters
   NAtoms,    NIC,     NZ,  NCons,   NDum,   NFix, NCnnct, MaxDiis
       18     127       0       0       0       0       0       0

 Cartesian Hessian Update
 Hessian Updated using BFGS Update


** GEOMETRY OPTIMIZATION IN DELOCALIZED INTERNAL COORDINATES **
   Searching for a Minimum

   Optimization Cycle:   3

                       Coordinates (Angstroms)
     ATOM                X               Y               Z
      1  C        -0.9051781261   -1.2252341857   -0.0871384191
      2  C        -1.7893776003    0.0321260570   -0.0563395052
      3  C         0.9812444034    0.2414240688    0.6082303980
      4  O         0.2481594779    1.4099132236    0.2150751810
      5  C        -1.0960301239    1.4074223943    0.0283525841
      6  O        -1.7010060314    2.4309661263   -0.0855570541
      7  O        -2.9865876026   -0.0405304600   -0.0921400973
      8  O        -1.3762458955   -2.3189129267    0.0928293048
      9  H         0.7636698196    0.0237425393    1.6652937415
     10  C         0.5849627520   -0.9690160780   -0.2699726329
     11  O         1.3708487509   -2.1091307978   -0.0509114939
     12  C         2.4672936470    0.5827953154    0.5000407579
     13  O         2.8752483486    0.8451453789   -0.8295250528
     14  H         0.7583517501   -0.6706967302   -1.3121053356
     15  H         1.1921982588   -2.4700418456    0.8247154447
     16  H         3.0417187921   -0.2362558316    0.9419767189
     17  H         2.6541896873    1.4838104931    1.0880498131
     18  H         3.1994893080    0.0330281782   -1.2280646902
   Point Group: c1    Number of degrees of freedom:    48


   Energy is   -683.744279250

 Hessian Updated using BFGS Update

 48 Hessian modes will be used to form the next step
  Hessian Eigenvalues:
     0.004367    0.007287    0.009691    0.011270    0.012232    0.012569
     0.015191    0.015964    0.018002    0.040649    0.047109    0.048009
     0.049704    0.059428    0.059927    0.074171    0.079151    0.116056
     0.136480    0.139459    0.160841    0.161738    0.170767    0.195487
     0.216138    0.221206    0.248951    0.249772    0.250666    0.254645
     0.266331    0.290684    0.292188    0.310392    0.322400    0.322695
     0.324712    0.330623    0.347590    0.432152    0.447521    0.456179
     0.489580    0.508225    0.525103    0.932277    0.945282    0.957667

 Minimum Search - Taking Simple RFO Step
 Searching for Lamda that Minimizes Along All modes
 Value Taken    Lamda =  -0.00394828
 Calculated Step too Large.  Step scaled by  0.515700
 Step Taken.  Stepsize is  0.300000

                             Maximum     Tolerance    Cnvgd?
         Gradient           0.005851      0.000300      NO
         Displacement       0.181415      0.001200      NO
         Energy change     -0.003041      0.000001      NO


 New Cartesian Coordinates Obtained by Inverse Iteration

 Displacement from previous Coordinates is:  0.377926
 ----------------------------------------------------------------
             Standard Nuclear Orientation (Angstroms)
    I     Atom           X                Y                Z
 ----------------------------------------------------------------
    1      C      -0.8935019773    -1.2313034207    -0.0707122667
    2      C      -1.7934437567     0.0288739161    -0.0424270994
    3      C       0.9795934160     0.2457707547     0.6141345770
    4      O       0.2431276253     1.4217956339     0.2215389324
    5      C      -1.1009836200     1.4183703010     0.0356263674
    6      O      -1.7074833148     2.4334047809    -0.1101658766
    7      O      -2.9862780870    -0.0510181144    -0.0816673065
    8      O      -1.3487671384    -2.3219160435     0.1447041276
    9      H       0.7583303083     0.0297871606     1.6688611310
   10      C       0.5871534500    -0.9523443701    -0.2787480354
   11      O       1.3938776956    -2.0835824555    -0.0958722546
   12      C       2.4644335521     0.5909676568     0.5061825685
   13      O       2.8852555966     0.7939786475    -0.8303933828
   14      H       0.7404597282    -0.6283767592    -1.3156596042
   15      H       1.1637361602    -2.5252600760     0.7289276090
   16      H       3.0363960978    -0.2059382132     0.9890072218
   17      H       2.6359986305     1.5197148061     1.0530721641
   18      H       3.2250452494    -0.0323692857    -1.1835992098
 ----------------------------------------------------------------
 Molecular Point Group                 C1    NOp =  1
 Largest Abelian Subgroup              C1    NOp =  1
 Nuclear Repulsion Energy =   735.1150410276 hartrees
 There are       45 alpha and       45 beta electrons
 Applying Cartesian multipole field
    Component          Value
    ---------          -----
     (2,0,0)        1.00000E-11
     (0,2,0)        2.00000E-11
     (0,0,2)       -3.00000E-11
 Nucleus-field energy     =     0.0000000217 hartrees
 Requested basis set is 6-311++G(d,p)
 There are 102 shells and 306 basis functions
 A cutoff of  1.0D-11 yielded   4562 shell pairs
 There are     41752 function pairs (     44944 Cartesian)
 Smallest overlap matrix eigenvalue = 6.89E-06
 Guess MOs from SCF MO coefficient file
 Reading MOs from coefficient file
 Reading MOs from coefficient file
 A restricted hybrid HF-DFT SCF calculation will be
 performed using Pulay DIIS extrapolation
 Exchange:     0.2000 Hartree-Fock + 0.0800 Slater + 0.7200 B88
 Correlation:  0.1900 VWN1RPA + 0.8100 LYP
 Using SG-1 standard quadrature grid
 SCF converges when DIIS error is below 1.0E-08
 Geometry optimization detected.  Setting ReadMinima to 0
 Setting SaveMinima to 0
 ---------------------------------------
  Cycle       Energy         DIIS Error
 ---------------------------------------
    1    -683.7299998331      9.11E-04
    2    -683.7457314061      1.61E-04
    3    -683.7452156601      2.98E-04
    4    -683.7459698892      6.11E-05
    5    -683.7459966492      1.95E-05
    6    -683.7459997954      6.20E-06
    7    -683.7460000328      3.26E-06
    8    -683.7459999864      1.01E-06
    9    -683.7460000023      2.32E-07
   10    -683.7460000110      7.88E-08
   11    -683.7460000404      2.68E-08
   12    -683.7460000365      1.62E-08
   13    -683.7460000351      6.39E-09 Convergence criterion met
 ---------------------------------------
 SCF time:  CPU 340.71 s  wall 418.00 s
 SCF   energy in the final basis set = -683.7460000351
 Total energy in the final basis set = -683.7460000351

 --------------------------------------------------------------

                    Orbital Energies (a.u.)
 --------------------------------------------------------------

 Alpha MOs
 -- Occupied --
-19.211 -19.187 -19.182 -19.181 -19.159 -19.154 -10.345 -10.321
-10.316 -10.291 -10.288 -10.260  -1.153  -1.126  -1.109  -1.085
 -1.074  -1.061  -0.840  -0.796  -0.720  -0.676  -0.645  -0.613
 -0.591  -0.563  -0.542  -0.516  -0.506  -0.504  -0.492  -0.484
 -0.471  -0.463  -0.441  -0.423  -0.418  -0.407  -0.377  -0.362
 -0.352  -0.339  -0.333  -0.316  -0.286
 -- Virtual --
 -0.151  -0.062  -0.038  -0.017  -0.007  -0.001   0.021   0.029
  0.033   0.042   0.047   0.058   0.062   0.068   0.074   0.082
  0.085   0.094   0.097   0.102   0.104   0.107   0.115   0.120
  0.127   0.131   0.134   0.136   0.145   0.149   0.149   0.157
  0.164   0.173   0.177   0.191   0.196   0.199   0.202   0.206
  0.216   0.228   0.231   0.238   0.243   0.256   0.257   0.270
  0.277   0.284   0.291   0.292   0.301   0.301   0.304   0.312
  0.316   0.323   0.329   0.335   0.337   0.344   0.353   0.354
  0.356   0.367   0.386   0.394   0.401   0.411   0.419   0.428
  0.453   0.470   0.493   0.499   0.523   0.534   0.535   0.546
  0.572   0.580   0.588   0.600   0.621   0.631   0.647   0.665
  0.679   0.684   0.692   0.709   0.718   0.728   0.746   0.768
  0.795   0.825   0.843   0.863   0.885   0.900   0.923   0.966
  0.986   0.995   1.004   1.059   1.069   1.098   1.124   1.130
  1.145   1.150   1.159   1.170   1.174   1.182   1.194   1.198
  1.208   1.215   1.243   1.255   1.265   1.281   1.294   1.314
  1.327   1.374   1.400   1.442   1.455   1.461   1.483   1.493
  1.524   1.528   1.548   1.567   1.576   1.581   1.613   1.636
  1.665   1.673   1.686   1.694   1.705   1.721   1.742   1.744
  1.770   1.785   1.808   1.824   1.836   1.864   1.902   1.981
  1.992   1.997   2.025   2.046   2.057   2.098   2.118   2.125
  2.193   2.214   2.254   2.268   2.443   2.470   2.476   2.492
  2.530   2.548   2.554   2.632   2.646   2.695   2.749   2.759
  2.779   2.800   2.813   2.815   2.840   2.863   2.869   2.884
  2.891   2.908   2.936   2.966   2.979   3.010   3.037   3.069
  3.106   3.112   3.130   3.157   3.167   3.212   3.235   3.278
  3.293   3.322   3.332   3.376   3.394   3.451   3.515   3.568
  3.637   3.652   3.724   3.749   3.789   3.840   3.904   3.950
  4.000   4.049   4.058   4.101   4.155   4.210   4.249   4.987
  5.019   5.025   5.039   5.061   5.077   5.103   5.169   5.216
  5.296   5.357   5.397   5.511   5.601   5.641   5.718   5.763
  5.874  23.734  23.738  23.779  23.803  23.828  23.836  49.867
 49.880  49.900  49.923  49.977  50.049
 --------------------------------------------------------------

          Ground-State Mulliken Net Atomic Charges

     Atom                 Charge (a.u.)
  ----------------------------------------
      1 C                    -0.004315
      2 C                     0.267365
      3 C                    -0.083976
      4 O                    -0.007299
      5 C                     0.045358
      6 O                    -0.214246
      7 O                    -0.163732
      8 O                    -0.229445
      9 H                     0.218060
     10 C                    -0.217964
     11 O                    -0.217063
     12 C                    -0.365245
     13 O                    -0.232463
     14 H                     0.276831
     15 H                     0.272993
     16 H                     0.171553
     17 H                     0.215630
     18 H                     0.267960
  ----------------------------------------
  Sum of atomic charges =    -0.000000

 -----------------------------------------------------------------
                    Cartesian Multipole Moments
 -----------------------------------------------------------------
    Charge (ESU x 10^10)
                -0.0000
    Dipole Moment (Debye)
         X       4.4925      Y      -2.4300      Z       2.0982
       Tot       5.5218
    Quadrupole Moments (Debye-Ang)
        XX     -78.0761     XY      -2.6301     YY     -83.9192
        XZ       3.4126     YZ       0.5364     ZZ     -61.8941
    Octopole Moments (Debye-Ang^2)
       XXX      47.1168    XXY     -12.8686    XYY      17.5881
       YYY     -12.7554    XXZ       4.7100    XYZ       1.3029
       YYZ      11.1778    XZZ       1.6730    YZZ      -5.3643
       ZZZ      -3.3669
    Hexadecapole Moments (Debye-Ang^3)
      XXXX   -1445.1097   XXXY     -22.4940   XXYY    -429.5852
      XYYY      17.1812   YYYY    -948.1158   XXXZ       1.6911
      XXYZ      21.2692   XYYZ      23.4347   YYYZ     -19.7707
      XXZZ    -230.3654   XYZZ      -6.5369   YYZZ    -158.2814
      XZZZ      -0.8346   YZZZ      -0.0783   ZZZZ    -135.8913
 -----------------------------------------------------------------
 Calculating analytic gradient of the SCF energy
 Gradient of SCF Energy
            1           2           3           4           5           6
    1  -0.0029057   0.0025330  -0.0014656   0.0013872  -0.0035814   0.0012831
    2  -0.0004081   0.0000281   0.0019825  -0.0022047   0.0004806  -0.0010993
    3  -0.0002077  -0.0001857  -0.0012496  -0.0004638   0.0010854  -0.0001718
            7           8           9          10          11          12
    1  -0.0000208  -0.0000439   0.0004739   0.0027666  -0.0045727  -0.0003608
    2   0.0001509   0.0010003   0.0001162   0.0008628  -0.0032838   0.0006877
    3   0.0003171  -0.0015820   0.0002372   0.0018948  -0.0006958   0.0004955
           13          14          15          16          17          18
    1   0.0006210   0.0010269   0.0033591  -0.0001324   0.0001853  -0.0005527
    2  -0.0009574  -0.0007067   0.0027623   0.0000055  -0.0008110   0.0013941
    3  -0.0001119   0.0002895   0.0005454  -0.0007970   0.0003453   0.0002553
 Max gradient component =       4.573E-03
 RMS gradient           =       1.502E-03
 Gradient time:  CPU 128.23 s  wall 157.97 s
 Geometry Optimization Parameters
   NAtoms,    NIC,     NZ,  NCons,   NDum,   NFix, NCnnct, MaxDiis
       18     127       0       0       0       0       0       0

 Cartesian Hessian Update
 Hessian Updated using BFGS Update


** GEOMETRY OPTIMIZATION IN DELOCALIZED INTERNAL COORDINATES **
   Searching for a Minimum

   Optimization Cycle:   4

                       Coordinates (Angstroms)
     ATOM                X               Y               Z
      1  C        -0.8935019773   -1.2313034207   -0.0707122667
      2  C        -1.7934437567    0.0288739161   -0.0424270994
      3  C         0.9795934160    0.2457707547    0.6141345770
      4  O         0.2431276253    1.4217956339    0.2215389324
      5  C        -1.1009836200    1.4183703010    0.0356263674
      6  O        -1.7074833148    2.4334047809   -0.1101658766
      7  O        -2.9862780870   -0.0510181144   -0.0816673065
      8  O        -1.3487671384   -2.3219160435    0.1447041276
      9  H         0.7583303083    0.0297871606    1.6688611310
     10  C         0.5871534500   -0.9523443701   -0.2787480354
     11  O         1.3938776956   -2.0835824555   -0.0958722546
     12  C         2.4644335521    0.5909676568    0.5061825685
     13  O         2.8852555966    0.7939786475   -0.8303933828
     14  H         0.7404597282   -0.6283767592   -1.3156596042
     15  H         1.1637361602   -2.5252600760    0.7289276090
     16  H         3.0363960978   -0.2059382132    0.9890072218
     17  H         2.6359986305    1.5197148061    1.0530721641
     18  H         3.2250452494   -0.0323692857   -1.1835992098
   Point Group: c1    Number of degrees of freedom:    48


   Energy is   -683.746000035

 Hessian Updated using BFGS Update

 48 Hessian modes will be used to form the next step
  Hessian Eigenvalues:
     0.003450    0.005710    0.009564    0.010265    0.012186    0.012591
     0.015229    0.017898    0.020525    0.040772    0.047769    0.048160
     0.049700    0.059419    0.060032    0.074005    0.079608    0.116372
     0.136344    0.139557    0.160910    0.161727    0.170456    0.195976
     0.216732    0.221251    0.249666    0.249766    0.253565    0.257886
     0.270120    0.290688    0.298055    0.321597    0.322502    0.324246
     0.325195    0.340081    0.348530    0.436387    0.447678    0.456175
     0.489701    0.508061    0.526032    0.943723    0.950322    1.013438

 Minimum Search - Taking Simple RFO Step
 Searching for Lamda that Minimizes Along All modes
 Value Taken    Lamda =  -0.00347320
 Calculated Step too Large.  Step scaled by  0.439460
 Step Taken.  Stepsize is  0.300000

                             Maximum     Tolerance    Cnvgd?
         Gradient           0.002940      0.000300      NO
         Displacement       0.187164      0.001200      NO
         Energy change     -0.001721      0.000001      NO


 New Cartesian Coordinates Obtained by Inverse Iteration

 Displacement from previous Coordinates is:  0.372319
 ----------------------------------------------------------------
             Standard Nuclear Orientation (Angstroms)
    I     Atom           X                Y                Z
 ----------------------------------------------------------------
    1      C      -0.8800956337    -1.2347250890    -0.0501904097
    2      C      -1.7943763866     0.0245753749    -0.0309789109
    3      C       0.9767229417     0.2524652305     0.6167216939
    4      O       0.2399451972     1.4338471685     0.2187149656
    5      C      -1.1015098432     1.4247510005     0.0186450516
    6      O      -1.7159729750     2.4338895156    -0.1250249321
    7      O      -2.9848783358    -0.0624641018    -0.0617920287
    8      O      -1.3157869287    -2.3228624696     0.2080050612
    9      H       0.7475354675     0.0372273407     1.6686270343
   10      C       0.5887153699    -0.9364676448    -0.2884633016
   11      O       1.4145257056    -2.0582378693    -0.1351219696
   12      C       2.4620281466     0.5972617870     0.5139331118
   13      O       2.8988814180     0.7511607759    -0.8247163338
   14      H       0.7216270849    -0.5899839769    -1.3206950688
   15      H       1.1284834601    -2.5778805150     0.6246485673
   16      H       3.0277047112    -0.1811520720     1.0324904179
   17      H       2.6224062034     1.5464892036     1.0276850064
   18      H       3.2469940127    -0.0873387396    -1.1396782924
 ----------------------------------------------------------------
 Molecular Point Group                 C1    NOp =  1
 Largest Abelian Subgroup              C1    NOp =  1
 Nuclear Repulsion Energy =   735.2489099114 hartrees
 There are       45 alpha and       45 beta electrons
 Applying Cartesian multipole field
    Component          Value
    ---------          -----
     (2,0,0)        1.00000E-11
     (0,2,0)        2.00000E-11
     (0,0,2)       -3.00000E-11
 Nucleus-field energy     =     0.0000000217 hartrees
 Requested basis set is 6-311++G(d,p)
 There are 102 shells and 306 basis functions
 A cutoff of  1.0D-11 yielded   4565 shell pairs
 There are     41777 function pairs (     44969 Cartesian)
 Smallest overlap matrix eigenvalue = 7.04E-06
 Guess MOs from SCF MO coefficient file
 Reading MOs from coefficient file
 Reading MOs from coefficient file
 A restricted hybrid HF-DFT SCF calculation will be
 performed using Pulay DIIS extrapolation
 Exchange:     0.2000 Hartree-Fock + 0.0800 Slater + 0.7200 B88
 Correlation:  0.1900 VWN1RPA + 0.8100 LYP
 Using SG-1 standard quadrature grid
 SCF converges when DIIS error is below 1.0E-08
 Geometry optimization detected.  Setting ReadMinima to 0
 Setting SaveMinima to 0
 ---------------------------------------
  Cycle       Energy         DIIS Error
 ---------------------------------------
    1    -683.7320359891      8.56E-04
    2    -683.7471185123      1.41E-04
    3    -683.7468704252      2.27E-04
    4    -683.7472878820      6.83E-05
    5    -683.7473230059      1.95E-05
    6    -683.7473256987      6.85E-06
    7    -683.7473259101      3.41E-06
    8    -683.7473259510      9.77E-07
    9    -683.7473258866      2.43E-07
   10    -683.7473259508      1.04E-07
   11    -683.7473259881      3.85E-08
   12    -683.7473259723      2.49E-08
   13    -683.7473259723      8.36E-09 Convergence criterion met
 ---------------------------------------
 SCF time:  CPU 345.87 s  wall 432.75 s
 SCF   energy in the final basis set = -683.7473259723
 Total energy in the final basis set = -683.7473259723

 --------------------------------------------------------------

                    Orbital Energies (a.u.)
 --------------------------------------------------------------

 Alpha MOs
 -- Occupied --
-19.210 -19.188 -19.182 -19.182 -19.159 -19.154 -10.345 -10.322
-10.318 -10.291 -10.288 -10.260  -1.152  -1.127  -1.111  -1.085
 -1.073  -1.060  -0.841  -0.795  -0.719  -0.675  -0.644  -0.612
 -0.592  -0.562  -0.541  -0.516  -0.507  -0.505  -0.491  -0.485
 -0.470  -0.464  -0.440  -0.425  -0.418  -0.409  -0.377  -0.362
 -0.353  -0.340  -0.333  -0.316  -0.286
 -- Virtual --
 -0.150  -0.062  -0.036  -0.015  -0.006  -0.000   0.021   0.029
  0.032   0.042   0.047   0.058   0.060   0.069   0.074   0.082
  0.085   0.094   0.097   0.102   0.104   0.107   0.114   0.120
  0.125   0.131   0.134   0.137   0.144   0.149   0.150   0.155
  0.161   0.173   0.178   0.192   0.195   0.199   0.203   0.206
  0.216   0.228   0.229   0.237   0.245   0.255   0.259   0.270
  0.277   0.285   0.289   0.291   0.300   0.301   0.304   0.312
  0.314   0.322   0.328   0.335   0.336   0.343   0.350   0.355
  0.355   0.369   0.387   0.393   0.397   0.409   0.420   0.426
  0.451   0.473   0.492   0.498   0.526   0.533   0.539   0.546
  0.569   0.579   0.589   0.602   0.620   0.631   0.650   0.665
  0.679   0.682   0.693   0.708   0.716   0.726   0.744   0.766
  0.791   0.827   0.842   0.865   0.881   0.899   0.923   0.967
  0.986   0.995   1.008   1.060   1.073   1.100   1.124   1.131
  1.146   1.154   1.160   1.165   1.176   1.180   1.194   1.198
  1.208   1.221   1.241   1.255   1.264   1.283   1.291   1.315
  1.329   1.386   1.403   1.434   1.453   1.465   1.484   1.498
  1.524   1.526   1.544   1.566   1.573   1.581   1.611   1.635
  1.667   1.671   1.687   1.689   1.703   1.719   1.741   1.746
  1.775   1.784   1.804   1.823   1.837   1.867   1.910   1.981
  1.988   1.999   2.029   2.050   2.056   2.099   2.118   2.127
  2.193   2.214   2.254   2.268   2.441   2.471   2.476   2.493
  2.529   2.544   2.556   2.630   2.646   2.705   2.746   2.750
  2.775   2.797   2.811   2.817   2.840   2.861   2.866   2.883
  2.890   2.902   2.937   2.962   2.978   3.012   3.044   3.069
  3.107   3.116   3.125   3.150   3.166   3.210   3.236   3.280
  3.295   3.322   3.333   3.375   3.397   3.443   3.512   3.570
  3.632   3.654   3.725   3.762   3.794   3.840   3.904   3.950
  4.003   4.046   4.053   4.095   4.151   4.205   4.245   4.988
  5.018   5.024   5.044   5.059   5.080   5.100   5.164   5.210
  5.295   5.362   5.403   5.508   5.597   5.641   5.720   5.760
  5.872  23.733  23.740  23.774  23.803  23.828  23.841  49.866
 49.881  49.900  49.925  49.975  50.050
 --------------------------------------------------------------

          Ground-State Mulliken Net Atomic Charges

     Atom                 Charge (a.u.)
  ----------------------------------------
      1 C                    -0.005051
      2 C                     0.278373
      3 C                    -0.036859
      4 O                    -0.009709
      5 C                     0.038511
      6 O                    -0.215432
      7 O                    -0.164447
      8 O                    -0.234070
      9 H                     0.221692
     10 C                    -0.249193
     11 O                    -0.222263
     12 C                    -0.381143
     13 O                    -0.232071
     14 H                     0.282507
     15 H                     0.273363
     16 H                     0.173055
     17 H                     0.214275
     18 H                     0.268461
  ----------------------------------------
  Sum of atomic charges =    -0.000000

 -----------------------------------------------------------------
                    Cartesian Multipole Moments
 -----------------------------------------------------------------
    Charge (ESU x 10^10)
                -0.0000
    Dipole Moment (Debye)
         X       4.3852      Y      -2.4987      Z       2.0098
       Tot       5.4325
    Quadrupole Moments (Debye-Ang)
        XX     -78.2191     XY      -2.4358     YY     -83.0423
        XZ       3.6968     YZ       0.9666     ZZ     -62.4387
    Octopole Moments (Debye-Ang^2)
       XXX      45.6603    XXY     -12.9234    XYY      18.0192
       YYY     -15.4212    XXZ       4.7388    XYZ       1.1367
       YYZ       9.7875    XZZ       0.5119    YZZ      -4.4711
       ZZZ      -3.8353
    Hexadecapole Moments (Debye-Ang^3)
      XXXX   -1444.4621   XXXY     -19.5266   XXYY    -427.4439
      XYYY      19.6307   YYYY    -934.7553   XXXZ       7.2032
      XXYZ      23.0788   XYYZ      23.5427   YYYZ     -15.9384
      XXZZ    -232.9375   XYZZ      -4.8886   YYZZ    -160.2127
      XZZZ       2.7816   YZZZ       1.5490   ZZZZ    -137.2957
 -----------------------------------------------------------------
 Calculating analytic gradient of the SCF energy
 Gradient of SCF Energy
            1           2           3           4           5           6
    1  -0.0013231  -0.0024815  -0.0007714   0.0004262  -0.0024531   0.0016564
    2  -0.0054405   0.0001654  -0.0008634  -0.0005907   0.0043970  -0.0024651
    3  -0.0006010   0.0015499   0.0000169  -0.0002668  -0.0027660   0.0014342
            7           8           9          10          11          12
    1   0.0018688   0.0001286   0.0005673   0.0024532  -0.0042736  -0.0000551
    2   0.0001638   0.0031052   0.0001428   0.0022543  -0.0031574   0.0008791
    3   0.0000390  -0.0015394  -0.0000121   0.0023545  -0.0013516   0.0008479
           13          14          15          16          17          18
    1   0.0004358   0.0011128   0.0033909  -0.0003420  -0.0000861  -0.0002541
    2  -0.0011234  -0.0007248   0.0026378  -0.0000893  -0.0006881   0.0013973
    3  -0.0005193   0.0004116   0.0007701  -0.0007392   0.0001374   0.0002342
 Max gradient component =       5.441E-03
 RMS gradient           =       1.806E-03
 Gradient time:  CPU 128.31 s  wall 157.07 s
 Geometry Optimization Parameters
   NAtoms,    NIC,     NZ,  NCons,   NDum,   NFix, NCnnct, MaxDiis
       18     127       0       0       0       0       0       0

 Cartesian Hessian Update
 Hessian Updated using BFGS Update


** GEOMETRY OPTIMIZATION IN DELOCALIZED INTERNAL COORDINATES **
   Searching for a Minimum

   Optimization Cycle:   5

                       Coordinates (Angstroms)
     ATOM                X               Y               Z
      1  C        -0.8800956337   -1.2347250890   -0.0501904097
      2  C        -1.7943763866    0.0245753749   -0.0309789109
      3  C         0.9767229417    0.2524652305    0.6167216939
      4  O         0.2399451972    1.4338471685    0.2187149656
      5  C        -1.1015098432    1.4247510005    0.0186450516
      6  O        -1.7159729750    2.4338895156   -0.1250249321
      7  O        -2.9848783358   -0.0624641018   -0.0617920287
      8  O        -1.3157869287   -2.3228624696    0.2080050612
      9  H         0.7475354675    0.0372273407    1.6686270343
     10  C         0.5887153699   -0.9364676448   -0.2884633016
     11  O         1.4145257056   -2.0582378693   -0.1351219696
     12  C         2.4620281466    0.5972617870    0.5139331118
     13  O         2.8988814180    0.7511607759   -0.8247163338
     14  H         0.7216270849   -0.5899839769   -1.3206950688
     15  H         1.1284834601   -2.5778805150    0.6246485673
     16  H         3.0277047112   -0.1811520720    1.0324904179
     17  H         2.6224062034    1.5464892036    1.0276850064
     18  H         3.2469940127   -0.0873387396   -1.1396782924
   Point Group: c1    Number of degrees of freedom:    48


   Energy is   -683.747325972

 Hessian Updated using BFGS Update

 48 Hessian modes will be used to form the next step
  Hessian Eigenvalues:
     0.002216    0.005390    0.009434    0.010122    0.012354    0.013132
     0.015403    0.017906    0.030457    0.041499    0.047749    0.048365
     0.049697    0.060014    0.060032    0.073873    0.079796    0.116615
     0.136172    0.139611    0.161112    0.161503    0.170260    0.195967
     0.216776    0.221297    0.249472    0.249787    0.253207    0.258690
     0.271714    0.290717    0.300625    0.322053    0.322538    0.324640
     0.327697    0.346109    0.366148    0.447443    0.448304    0.457070
     0.490075    0.507520    0.525711    0.943643    0.951295    1.038558

 Minimum Search - Taking Simple RFO Step
 Searching for Lamda that Minimizes Along All modes
 Value Taken    Lamda =  -0.00338677
 Calculated Step too Large.  Step scaled by  0.394023
 Step Taken.  Stepsize is  0.300000

                             Maximum     Tolerance    Cnvgd?
         Gradient           0.003821      0.000300      NO
         Displacement       0.191423      0.001200      NO
         Energy change     -0.001326      0.000001      NO


 New Cartesian Coordinates Obtained by Inverse Iteration

 Displacement from previous Coordinates is:  0.343273
 ----------------------------------------------------------------
             Standard Nuclear Orientation (Angstroms)
    I     Atom           X                Y                Z
 ----------------------------------------------------------------
    1      C      -0.8653083128    -1.2353387067    -0.0258799291
    2      C      -1.7933673274     0.0194820078    -0.0268060558
    3      C       0.9766049245     0.2599942997     0.6232141354
    4      O       0.2362257047     1.4444337123     0.2238541581
    5      C      -1.1036980955     1.4283094060     0.0183538998
    6      O      -1.7218042356     2.4306180543    -0.1519379400
    7      O      -2.9819386205    -0.0755607518    -0.0578748948
    8      O      -1.2819906140    -2.3224116088     0.2659240062
    9      H       0.7436954752     0.0453887903     1.6733632569
   10      C       0.5910021025    -0.9222253825    -0.2920196437
   11      O       1.4302132098    -2.0363673444    -0.1586242056
   12      C       2.4621793484     0.6042676398     0.5198009184
   13      O       2.9070079784     0.7175610432    -0.8204417024
   14      H       0.7069989476    -0.5572195163    -1.3199935530
   15      H       1.0811514996    -2.6293123075     0.5175824351
   16      H       3.0241818408    -0.1582733130     1.0648909842
   17      H       2.6171811322     1.5692741690     1.0049004912
   18      H       3.2546146579    -0.1320652723    -1.1054966982
 ----------------------------------------------------------------
 Molecular Point Group                 C1    NOp =  1
 Largest Abelian Subgroup              C1    NOp =  1
 Nuclear Repulsion Energy =   735.5322878449 hartrees
 There are       45 alpha and       45 beta electrons
 Applying Cartesian multipole field
    Component          Value
    ---------          -----
     (2,0,0)        1.00000E-11
     (0,2,0)        2.00000E-11
     (0,0,2)       -3.00000E-11
 Nucleus-field energy     =     0.0000000216 hartrees
 Requested basis set is 6-311++G(d,p)
 There are 102 shells and 306 basis functions
 A cutoff of  1.0D-11 yielded   4567 shell pairs
 There are     41752 function pairs (     44929 Cartesian)
 Smallest overlap matrix eigenvalue = 7.27E-06
 Guess MOs from SCF MO coefficient file
 Reading MOs from coefficient file
 Reading MOs from coefficient file
 A restricted hybrid HF-DFT SCF calculation will be
 performed using Pulay DIIS extrapolation
 Exchange:     0.2000 Hartree-Fock + 0.0800 Slater + 0.7200 B88
 Correlation:  0.1900 VWN1RPA + 0.8100 LYP
 Using SG-1 standard quadrature grid
 SCF converges when DIIS error is below 1.0E-08
 Geometry optimization detected.  Setting ReadMinima to 0
 Setting SaveMinima to 0
 ---------------------------------------
  Cycle       Energy         DIIS Error
 ---------------------------------------
    1    -683.7372059943      8.08E-04
    2    -683.7483549804      1.30E-04
    3    -683.7483189970      1.52E-04
    4    -683.7484719108      7.62E-05
    5    -683.7485169438      2.14E-05
    6    -683.7485202540      6.15E-06
    7    -683.7485208126      3.05E-06
    8    -683.7485208123      9.44E-07
    9    -683.7485207552      2.02E-07
   10    -683.7485207658      6.77E-08
   11    -683.7485207837      3.06E-08
   12    -683.7485207871      1.31E-08
   13    -683.7485207840      5.06E-09 Convergence criterion met
 ---------------------------------------
 SCF time:  CPU 339.70 s  wall 418.30 s
 SCF   energy in the final basis set = -683.7485207840
 Total energy in the final basis set = -683.7485207840

 --------------------------------------------------------------

                    Orbital Energies (a.u.)
 --------------------------------------------------------------

 Alpha MOs
 -- Occupied --
-19.210 -19.188 -19.184 -19.182 -19.158 -19.154 -10.345 -10.322
-10.319 -10.291 -10.288 -10.260  -1.152  -1.128  -1.112  -1.085
 -1.073  -1.060  -0.842  -0.794  -0.717  -0.674  -0.644  -0.611
 -0.594  -0.560  -0.541  -0.517  -0.509  -0.505  -0.491  -0.485
 -0.470  -0.464  -0.439  -0.427  -0.418  -0.411  -0.377  -0.361
 -0.354  -0.341  -0.332  -0.316  -0.286
 -- Virtual --
 -0.149  -0.064  -0.034  -0.014  -0.005   0.000   0.021   0.029
  0.033   0.041   0.047   0.058   0.060   0.070   0.074   0.082
  0.085   0.093   0.098   0.102   0.105   0.107   0.114   0.121
  0.124   0.130   0.135   0.137   0.143   0.149   0.150   0.154
  0.161   0.173   0.179   0.192   0.195   0.198   0.204   0.206
  0.216   0.225   0.230   0.237   0.247   0.255   0.261   0.269
  0.276   0.283   0.289   0.292   0.299   0.302   0.304   0.313
  0.313   0.322   0.327   0.333   0.339   0.342   0.348   0.354
  0.356   0.370   0.386   0.390   0.395   0.408   0.421   0.424
  0.450   0.475   0.491   0.498   0.528   0.532   0.542   0.545
  0.566   0.578   0.592   0.601   0.622   0.631   0.652   0.665
  0.674   0.682   0.693   0.708   0.715   0.725   0.743   0.765
  0.790   0.827   0.838   0.865   0.879   0.898   0.924   0.966
  0.983   0.999   1.009   1.061   1.076   1.102   1.123   1.133
  1.146   1.155   1.159   1.161   1.177   1.179   1.192   1.197
  1.210   1.229   1.240   1.253   1.262   1.285   1.288   1.317
  1.330   1.396   1.407   1.426   1.450   1.466   1.486   1.501
  1.520   1.526   1.541   1.564   1.572   1.581   1.611   1.634
  1.667   1.671   1.683   1.691   1.701   1.718   1.741   1.747
  1.775   1.782   1.802   1.823   1.837   1.869   1.916   1.981
  1.984   2.000   2.034   2.053   2.057   2.100   2.116   2.133
  2.193   2.215   2.256   2.268   2.439   2.469   2.477   2.494
  2.533   2.545   2.557   2.626   2.645   2.717   2.739   2.744
  2.771   2.795   2.809   2.819   2.842   2.859   2.865   2.882
  2.889   2.896   2.939   2.960   2.980   3.014   3.050   3.068
  3.107   3.122   3.124   3.144   3.166   3.209   3.237   3.282
  3.296   3.319   3.334   3.374   3.398   3.436   3.508   3.569
  3.627   3.653   3.727   3.776   3.799   3.837   3.904   3.949
  4.005   4.045   4.050   4.090   4.147   4.201   4.241   4.988
  5.018   5.023   5.047   5.058   5.082   5.096   5.158   5.206
  5.293   5.366   5.409   5.507   5.594   5.640   5.720   5.758
  5.870  23.733  23.741  23.771  23.804  23.828  23.846  49.865
 49.880  49.901  49.926  49.974  50.047
 --------------------------------------------------------------

          Ground-State Mulliken Net Atomic Charges

     Atom                 Charge (a.u.)
  ----------------------------------------
      1 C                     0.007353
      2 C                     0.274059
      3 C                     0.000858
      4 O                    -0.011193
      5 C                     0.039382
      6 O                    -0.216503
      7 O                    -0.163736
      8 O                    -0.238447
      9 H                     0.224539
     10 C                    -0.284715
     11 O                    -0.225289
     12 C                    -0.390940
     13 O                    -0.230676
     14 H                     0.286827
     15 H                     0.273236
     16 H                     0.174569
     17 H                     0.212542
     18 H                     0.268135
  ----------------------------------------
  Sum of atomic charges =    -0.000000

 -----------------------------------------------------------------
                    Cartesian Multipole Moments
 -----------------------------------------------------------------
    Charge (ESU x 10^10)
                -0.0000
    Dipole Moment (Debye)
         X       4.2594      Y      -2.5503      Z       1.9392
       Tot       5.3298
    Quadrupole Moments (Debye-Ang)
        XX     -78.3905     XY      -2.1843     YY     -82.2180
        XZ       3.7416     YZ       1.5832     ZZ     -62.9407
    Octopole Moments (Debye-Ang^2)
       XXX      43.8595    XXY     -12.6725    XYY      18.0548
       YYY     -17.9930    XXZ       5.0105    XYZ       1.0931
       YYZ       8.2263    XZZ      -0.4696    YZZ      -3.5995
       ZZZ      -4.4224
    Hexadecapole Moments (Debye-Ang^3)
      XXXX   -1443.4473   XXXY     -16.8203   XXYY    -425.3888
      XYYY      21.5829   YYYY    -920.9861   XXXZ      10.2874
      XXYZ      25.1595   XYYZ      22.2459   YYYZ     -10.0888
      XXZZ    -235.0781   XYZZ      -3.4804   YYZZ    -162.2736
      XZZZ       4.6644   YZZZ       3.5946   ZZZZ    -139.0722
 -----------------------------------------------------------------
 Calculating analytic gradient of the SCF energy
 Gradient of SCF Energy
            1           2           3           4           5           6
    1   0.0006406  -0.0055099  -0.0002956  -0.0002130  -0.0020220   0.0018638
    2  -0.0082131   0.0003502  -0.0028355   0.0007418   0.0065878  -0.0029904
    3   0.0012882  -0.0009364   0.0005392  -0.0011240  -0.0001133   0.0004999
            7           8           9          10          11          12
    1   0.0029738  -0.0000815   0.0004896   0.0017123  -0.0039473   0.0003108
    2   0.0001657   0.0038154   0.0003945   0.0029378  -0.0028521   0.0007646
    3   0.0005752  -0.0017939  -0.0001516   0.0019707  -0.0022652   0.0009157
           13          14          15          16          17          18
    1   0.0001038   0.0015008   0.0031672  -0.0004497  -0.0001761  -0.0000676
    2  -0.0011103  -0.0006700   0.0023045  -0.0001330  -0.0005438   0.0012858
    3  -0.0006779   0.0004983   0.0011081  -0.0007030  -0.0000208   0.0003909
 Max gradient component =       8.213E-03
 RMS gradient           =       2.230E-03
 Gradient time:  CPU 127.90 s  wall 159.37 s
 Geometry Optimization Parameters
   NAtoms,    NIC,     NZ,  NCons,   NDum,   NFix, NCnnct, MaxDiis
       18     127       0       0       0       0       0       0

 Cartesian Hessian Update
 Hessian Updated using BFGS Update


** GEOMETRY OPTIMIZATION IN DELOCALIZED INTERNAL COORDINATES **
   Searching for a Minimum

   Optimization Cycle:   6

                       Coordinates (Angstroms)
     ATOM                X               Y               Z
      1  C        -0.8653083128   -1.2353387067   -0.0258799291
      2  C        -1.7933673274    0.0194820078   -0.0268060558
      3  C         0.9766049245    0.2599942997    0.6232141354
      4  O         0.2362257047    1.4444337123    0.2238541581
      5  C        -1.1036980955    1.4283094060    0.0183538998
      6  O        -1.7218042356    2.4306180543   -0.1519379400
      7  O        -2.9819386205   -0.0755607518   -0.0578748948
      8  O        -1.2819906140   -2.3224116088    0.2659240062
      9  H         0.7436954752    0.0453887903    1.6733632569
     10  C         0.5910021025   -0.9222253825   -0.2920196437
     11  O         1.4302132098   -2.0363673444   -0.1586242056
     12  C         2.4621793484    0.6042676398    0.5198009184
     13  O         2.9070079784    0.7175610432   -0.8204417024
     14  H         0.7069989476   -0.5572195163   -1.3199935530
     15  H         1.0811514996   -2.6293123075    0.5175824351
     16  H         3.0241818408   -0.1582733130    1.0648909842
     17  H         2.6171811322    1.5692741690    1.0049004912
     18  H         3.2546146579   -0.1320652723   -1.1054966982
   Point Group: c1    Number of degrees of freedom:    48


   Energy is   -683.748520784

 Hessian Updated using BFGS Update

 48 Hessian modes will be used to form the next step
  Hessian Eigenvalues:
     0.002067    0.005328    0.009655    0.010064    0.012393    0.014843
     0.015624    0.017978    0.036690    0.041488    0.047732    0.049229
     0.049733    0.060032    0.060603    0.073846    0.080141    0.116655
     0.136017    0.139614    0.160861    0.161717    0.170232    0.198068
     0.216769    0.221330    0.248926    0.249785    0.252562    0.258974
     0.271453    0.290724    0.301867    0.322078    0.322537    0.324649
     0.328244    0.346077    0.374791    0.447646    0.456128    0.462813
     0.490190    0.506597    0.522491    0.943938    0.951855    1.026046

 Minimum Search - Taking Simple RFO Step
 Searching for Lamda that Minimizes Along All modes
 Value Taken    Lamda =  -0.00294436
 Calculated Step too Large.  Step scaled by  0.402832
 Step Taken.  Stepsize is  0.300000

                             Maximum     Tolerance    Cnvgd?
         Gradient           0.004746      0.000300      NO
         Displacement       0.193150      0.001200      NO
         Energy change     -0.001195      0.000001      NO


 New Cartesian Coordinates Obtained by Inverse Iteration

 Displacement from previous Coordinates is:  0.325465
 ----------------------------------------------------------------
             Standard Nuclear Orientation (Angstroms)
    I     Atom           X                Y                Z
 ----------------------------------------------------------------
    1      C      -0.8518271936    -1.2347055285    -0.0103902311
    2      C      -1.7904283631     0.0136280455    -0.0147088128
    3      C       0.9767709013     0.2687465410     0.6275970270
    4      O       0.2334916439     1.4537394729     0.2254406434
    5      C      -1.1040907277     1.4282446829     0.0125521536
    6      O      -1.7285693891     2.4241595821    -0.1729358210
    7      O      -2.9777630276    -0.0877647606    -0.0516347703
    8      O      -1.2460544930    -2.3203073367     0.3187102109
    9      H       0.7388152862     0.0551347715     1.6760340072
   10      C       0.5939231051    -0.9100991832    -0.2951556208
   11      O       1.4417989270    -2.0179462401    -0.1666816831
   12      C       2.4630055324     0.6116781767     0.5254102429
   13      O       2.9167375359     0.6893094509    -0.8144115320
   14      H       0.6975981722    -0.5316681835    -1.3199592315
   15      H       1.0264425843    -2.6734871801     0.4086163834
   16      H       3.0207623443    -0.1365173786     1.0943421263
   17      H       2.6144099474     1.5895938119     0.9853540018
   18      H       3.2579268298    -0.1711838250    -1.0753694311
 ----------------------------------------------------------------
 Molecular Point Group                 C1    NOp =  1
 Largest Abelian Subgroup              C1    NOp =  1
 Nuclear Repulsion Energy =   736.0205711394 hartrees
 There are       45 alpha and       45 beta electrons
 Applying Cartesian multipole field
    Component          Value
    ---------          -----
     (2,0,0)        1.00000E-11
     (0,2,0)        2.00000E-11
     (0,0,2)       -3.00000E-11
 Nucleus-field energy     =     0.0000000215 hartrees
 Requested basis set is 6-311++G(d,p)
 There are 102 shells and 306 basis functions
 A cutoff of  1.0D-11 yielded   4570 shell pairs
 There are     41752 function pairs (     44930 Cartesian)
 Smallest overlap matrix eigenvalue = 7.35E-06
 Guess MOs from SCF MO coefficient file
 Reading MOs from coefficient file
 Reading MOs from coefficient file
 A restricted hybrid HF-DFT SCF calculation will be
 performed using Pulay DIIS extrapolation
 Exchange:     0.2000 Hartree-Fock + 0.0800 Slater + 0.7200 B88
 Correlation:  0.1900 VWN1RPA + 0.8100 LYP
 Using SG-1 standard quadrature grid
 SCF converges when DIIS error is below 1.0E-08
 Geometry optimization detected.  Setting ReadMinima to 0
 Setting SaveMinima to 0
 ---------------------------------------
  Cycle       Energy         DIIS Error
 ---------------------------------------
    1    -683.7397165087      7.68E-04
    2    -683.7493766226      1.34E-04
    3    -683.7493742066      1.43E-04
    4    -683.7495110801      6.24E-05
    5    -683.7495396008      2.02E-05
    6    -683.7495428009      5.90E-06
    7    -683.7495431216      2.89E-06
    8    -683.7495431114      1.01E-06
    9    -683.7495431267      2.17E-07
   10    -683.7495431132      7.92E-08
   11    -683.7495431305      3.12E-08
   12    -683.7495431273      1.12E-08
   13    -683.7495431251      4.72E-09 Convergence criterion met
 ---------------------------------------
 SCF time:  CPU 340.12 s  wall 433.72 s
 SCF   energy in the final basis set = -683.7495431251
 Total energy in the final basis set = -683.7495431251

 --------------------------------------------------------------

                    Orbital Energies (a.u.)
 --------------------------------------------------------------

 Alpha MOs
 -- Occupied --
-19.211 -19.189 -19.186 -19.181 -19.158 -19.154 -10.345 -10.323
-10.320 -10.291 -10.288 -10.259  -1.152  -1.130  -1.113  -1.085
 -1.073  -1.060  -0.842  -0.794  -0.717  -0.673  -0.645  -0.610
 -0.596  -0.559  -0.541  -0.517  -0.510  -0.506  -0.491  -0.486
 -0.470  -0.465  -0.438  -0.429  -0.419  -0.412  -0.376  -0.361
 -0.355  -0.341  -0.332  -0.316  -0.287
 -- Virtual --
 -0.149  -0.065  -0.032  -0.013  -0.004   0.001   0.021   0.029
  0.033   0.040   0.047   0.057   0.060   0.070   0.074   0.082
  0.085   0.092   0.099   0.102   0.106   0.107   0.114   0.121
  0.123   0.130   0.135   0.137   0.142   0.149   0.150   0.153
  0.160   0.172   0.180   0.193   0.195   0.198   0.205   0.206
  0.215   0.224   0.231   0.237   0.248   0.254   0.262   0.268
  0.276   0.281   0.289   0.292   0.299   0.301   0.305   0.311
  0.313   0.322   0.327   0.331   0.340   0.343   0.350   0.355
  0.357   0.371   0.384   0.390   0.394   0.408   0.422   0.423
  0.449   0.475   0.492   0.500   0.530   0.533   0.540   0.549
  0.563   0.577   0.592   0.600   0.624   0.630   0.654   0.665
  0.668   0.683   0.693   0.707   0.713   0.725   0.742   0.764
  0.787   0.827   0.834   0.866   0.878   0.898   0.926   0.968
  0.981   1.002   1.011   1.061   1.078   1.103   1.122   1.134
  1.144   1.155   1.157   1.161   1.176   1.178   1.191   1.195
  1.211   1.236   1.238   1.249   1.260   1.285   1.287   1.319
  1.331   1.401   1.411   1.421   1.448   1.469   1.490   1.505
  1.518   1.526   1.540   1.561   1.570   1.584   1.610   1.632
  1.664   1.672   1.679   1.694   1.699   1.714   1.741   1.748
  1.772   1.784   1.799   1.821   1.837   1.872   1.922   1.977
  1.984   2.000   2.043   2.055   2.060   2.099   2.109   2.138
  2.190   2.215   2.256   2.268   2.435   2.469   2.479   2.495
  2.537   2.547   2.565   2.620   2.647   2.723   2.733   2.742
  2.768   2.793   2.806   2.819   2.843   2.857   2.864   2.881
  2.886   2.892   2.940   2.958   2.984   3.015   3.054   3.067
  3.107   3.121   3.127   3.139   3.171   3.207   3.239   3.284
  3.295   3.317   3.334   3.373   3.398   3.433   3.504   3.569
  3.623   3.651   3.728   3.784   3.812   3.834   3.904   3.946
  4.007   4.043   4.050   4.088   4.145   4.202   4.237   4.988
  5.017   5.022   5.048   5.057   5.081   5.094   5.155   5.204
  5.294   5.368   5.416   5.506   5.593   5.639   5.721   5.754
  5.869  23.731  23.743  23.768  23.804  23.828  23.849  49.864
 49.880  49.902  49.928  49.970  50.046
 --------------------------------------------------------------

          Ground-State Mulliken Net Atomic Charges

     Atom                 Charge (a.u.)
  ----------------------------------------
      1 C                     0.013175
      2 C                     0.275147
      3 C                     0.035877
      4 O                    -0.012450
      5 C                     0.037399
      6 O                    -0.217333
      7 O                    -0.164074
      8 O                    -0.239146
      9 H                     0.227353
     10 C                    -0.317995
     11 O                    -0.224804
     12 C                    -0.399605
     13 O                    -0.228862
     14 H                     0.288372
     15 H                     0.272185
     16 H                     0.176164
     17 H                     0.211051
     18 H                     0.267546
  ----------------------------------------
  Sum of atomic charges =     0.000000

 -----------------------------------------------------------------
                    Cartesian Multipole Moments
 -----------------------------------------------------------------
    Charge (ESU x 10^10)
                 0.0000
    Dipole Moment (Debye)
         X       4.1168      Y      -2.5809      Z       1.8132
       Tot       5.1862
    Quadrupole Moments (Debye-Ang)
        XX     -78.6128     XY      -1.8584     YY     -81.4841
        XZ       3.7433     YZ       2.3014     ZZ     -63.3732
    Octopole Moments (Debye-Ang^2)
       XXX      41.6979    XXY     -12.3692    XYY      17.7387
       YYY     -20.1546    XXZ       5.1690    XYZ       1.2878
       YYZ       6.2080    XZZ      -1.3258    YZZ      -2.7811
       ZZZ      -5.1235
    Hexadecapole Moments (Debye-Ang^3)
      XXXX   -1443.2420   XXXY     -14.3878   XXYY    -423.6195
      XYYY      23.7759   YYYY    -907.5742   XXXZ      13.2863
      XXYZ      27.2115   XYYZ      20.5344   YYYZ      -3.1648
      XXZZ    -236.7657   XYZZ      -2.3034   YYZZ    -164.0087
      XZZZ       6.2305   YZZZ       5.6701   ZZZZ    -140.5359
 -----------------------------------------------------------------
 Calculating analytic gradient of the SCF energy
 Gradient of SCF Energy
            1           2           3           4           5           6
    1   0.0019612  -0.0069188   0.0003998  -0.0009157  -0.0009238   0.0015407
    2  -0.0096664   0.0006847  -0.0036889   0.0015696   0.0068282  -0.0027156
    3  -0.0010157   0.0009344   0.0010905  -0.0010462  -0.0009358   0.0005956
            7           8           9          10          11          12
    1   0.0033660  -0.0000642   0.0003510   0.0005616  -0.0033068   0.0004434
    2   0.0001643   0.0042210   0.0006904   0.0028606  -0.0023130   0.0008082
    3   0.0000026  -0.0008036  -0.0002181   0.0024799  -0.0027704   0.0009192
           13          14          15          16          17          18
    1  -0.0002753   0.0014462   0.0027675  -0.0004431  -0.0001268   0.0001371
    2  -0.0009266  -0.0005386   0.0016606  -0.0002039  -0.0003772   0.0009427
    3  -0.0007247   0.0005568   0.0011880  -0.0005985  -0.0000761   0.0004222
 Max gradient component =       9.666E-03
 RMS gradient           =       2.411E-03
 Gradient time:  CPU 128.52 s  wall 159.70 s
 Geometry Optimization Parameters
   NAtoms,    NIC,     NZ,  NCons,   NDum,   NFix, NCnnct, MaxDiis
       18     127       0       0       0       0       0       0

 Cartesian Hessian Update
 Hessian Updated using BFGS Update


** GEOMETRY OPTIMIZATION IN DELOCALIZED INTERNAL COORDINATES **
   Searching for a Minimum

   Optimization Cycle:   7

                       Coordinates (Angstroms)
     ATOM                X               Y               Z
      1  C        -0.8518271936   -1.2347055285   -0.0103902311
      2  C        -1.7904283631    0.0136280455   -0.0147088128
      3  C         0.9767709013    0.2687465410    0.6275970270
      4  O         0.2334916439    1.4537394729    0.2254406434
      5  C        -1.1040907277    1.4282446829    0.0125521536
      6  O        -1.7285693891    2.4241595821   -0.1729358210
      7  O        -2.9777630276   -0.0877647606   -0.0516347703
      8  O        -1.2460544930   -2.3203073367    0.3187102109
      9  H         0.7388152862    0.0551347715    1.6760340072
     10  C         0.5939231051   -0.9100991832   -0.2951556208
     11  O         1.4417989270   -2.0179462401   -0.1666816831
     12  C         2.4630055324    0.6116781767    0.5254102429
     13  O         2.9167375359    0.6893094509   -0.8144115320
     14  H         0.6975981722   -0.5316681835   -1.3199592315
     15  H         1.0264425843   -2.6734871801    0.4086163834
     16  H         3.0207623443   -0.1365173786    1.0943421263
     17  H         2.6144099474    1.5895938119    0.9853540018
     18  H         3.2579268298   -0.1711838250   -1.0753694311
   Point Group: c1    Number of degrees of freedom:    48


   Energy is   -683.749543125

 Hessian Updated using BFGS Update

 48 Hessian modes will be used to form the next step
  Hessian Eigenvalues:
     0.002636    0.005339    0.009648    0.010713    0.012392    0.015580
     0.017479    0.017993    0.038035    0.042302    0.047736    0.049263
     0.049844    0.060032    0.060531    0.073786    0.080025    0.116625
     0.135862    0.139611    0.160369    0.161801    0.170532    0.198274
     0.216760    0.221686    0.247787    0.249784    0.251972    0.258741
     0.271265    0.290722    0.303677    0.322091    0.322544    0.324653
     0.328427    0.345565    0.365956    0.447689    0.456179    0.460291
     0.489686    0.506027    0.517314    0.943895    0.952687    0.993455

 Minimum Search - Taking Simple RFO Step
 Searching for Lamda that Minimizes Along All modes
 Value Taken    Lamda =  -0.00224788
 Calculated Step too Large.  Step scaled by  0.467084
 Step Taken.  Stepsize is  0.300000

                             Maximum     Tolerance    Cnvgd?
         Gradient           0.004858      0.000300      NO
         Displacement       0.191500      0.001200      NO
         Energy change     -0.001022      0.000001      NO


 New Cartesian Coordinates Obtained by Inverse Iteration

 Displacement from previous Coordinates is:  0.296779
 ----------------------------------------------------------------
             Standard Nuclear Orientation (Angstroms)
    I     Atom           X                Y                Z
 ----------------------------------------------------------------
    1      C      -0.8387836852    -1.2303870459     0.0132174819
    2      C      -1.7867065071     0.0076348639    -0.0113282693
    3      C       0.9784769431     0.2772793808     0.6313078025
    4      O       0.2307951098     1.4611275445     0.2292720787
    5      C      -1.1046232179     1.4258638055     0.0089140279
    6      O      -1.7349011948     2.4166939561    -0.1877241638
    7      O      -2.9735713283    -0.1002874662    -0.0510424117
    8      O      -1.2144207206    -2.3189809858     0.3592264770
    9      H       0.7379148962     0.0614511669     1.6782126209
   10      C       0.5966621813    -0.9002196579    -0.2951468853
   11      O       1.4492617219    -2.0030753070    -0.1594019713
   12      C       2.4653268804     0.6189321113     0.5289093111
   13      O       2.9283045315     0.6658477699    -0.8093216380
   14      H       0.6862969376    -0.5139301263    -1.3190335780
   15      H       0.9711232692    -2.7061603339     0.3027393886
   16      H       3.0194012553    -0.1147187596     1.1201412136
   17      H       2.6130165838     1.6079004645     0.9660474328
   18      H       3.2593759597    -0.2044164613    -1.0521792551
 ----------------------------------------------------------------
 Molecular Point Group                 C1    NOp =  1
 Largest Abelian Subgroup              C1    NOp =  1
 Nuclear Repulsion Energy =   736.5360728403 hartrees
 There are       45 alpha and       45 beta electrons
 Applying Cartesian multipole field
    Component          Value
    ---------          -----
     (2,0,0)        1.00000E-11
     (0,2,0)        2.00000E-11
     (0,0,2)       -3.00000E-11
 Nucleus-field energy     =     0.0000000214 hartrees
 Requested basis set is 6-311++G(d,p)
 There are 102 shells and 306 basis functions
 A cutoff of  1.0D-11 yielded   4573 shell pairs
 There are     41778 function pairs (     44958 Cartesian)
 Smallest overlap matrix eigenvalue = 7.38E-06
 Guess MOs from SCF MO coefficient file
 Reading MOs from coefficient file
 Reading MOs from coefficient file
 A restricted hybrid HF-DFT SCF calculation will be
 performed using Pulay DIIS extrapolation
 Exchange:     0.2000 Hartree-Fock + 0.0800 Slater + 0.7200 B88
 Correlation:  0.1900 VWN1RPA + 0.8100 LYP
 Using SG-1 standard quadrature grid
 SCF converges when DIIS error is below 1.0E-08
 Geometry optimization detected.  Setting ReadMinima to 0
 Setting SaveMinima to 0
 ---------------------------------------
  Cycle       Energy         DIIS Error
 ---------------------------------------
    1    -683.7457928154      6.62E-04
    2    -683.7502619150      1.38E-04
    3    -683.7502587346      1.43E-04
    4    -683.7504030060      5.23E-05
    5    -683.7504217103      1.91E-05
    6    -683.7504250601      5.80E-06
    7    -683.7504252523      2.17E-06
    8    -683.7504252837      8.72E-07
    9    -683.7504252896      2.21E-07
   10    -683.7504252958      8.00E-08
   11    -683.7504253008      4.23E-08
   12    -683.7504252982      1.71E-08
   13    -683.7504252965      1.00E-08
   14    -683.7504252977      3.18E-09 Convergence criterion met
 ---------------------------------------
 SCF time:  CPU 359.94 s  wall 445.83 s
 SCF   energy in the final basis set = -683.7504252977
 Total energy in the final basis set = -683.7504252977

 --------------------------------------------------------------

                    Orbital Energies (a.u.)
 --------------------------------------------------------------

 Alpha MOs
 -- Occupied --
-19.211 -19.190 -19.188 -19.180 -19.158 -19.155 -10.346 -10.325
-10.322 -10.291 -10.288 -10.259  -1.153  -1.131  -1.114  -1.084
 -1.073  -1.059  -0.843  -0.795  -0.716  -0.672  -0.646  -0.609
 -0.598  -0.557  -0.542  -0.518  -0.512  -0.506  -0.492  -0.486
 -0.470  -0.465  -0.437  -0.431  -0.420  -0.412  -0.376  -0.360
 -0.356  -0.342  -0.332  -0.317  -0.288
 -- Virtual --
 -0.150  -0.066  -0.030  -0.013  -0.003   0.001   0.021   0.029
  0.034   0.040   0.046   0.056   0.060   0.071   0.074   0.082
  0.085   0.092   0.099   0.102   0.107   0.109   0.114   0.122
  0.122   0.130   0.135   0.138   0.141   0.149   0.151   0.153
  0.161   0.172   0.180   0.193   0.196   0.198   0.205   0.208
  0.215   0.223   0.232   0.238   0.248   0.254   0.262   0.268
  0.276   0.280   0.289   0.292   0.299   0.300   0.306   0.311
  0.312   0.323   0.328   0.328   0.340   0.343   0.353   0.357
  0.362   0.371   0.384   0.390   0.395   0.408   0.423   0.425
  0.448   0.475   0.493   0.501   0.529   0.532   0.537   0.554
  0.560   0.576   0.593   0.598   0.625   0.630   0.655   0.660
  0.668   0.683   0.693   0.706   0.711   0.725   0.742   0.765
  0.789   0.826   0.832   0.866   0.878   0.898   0.929   0.968
  0.983   1.004   1.012   1.062   1.080   1.105   1.122   1.137
  1.143   1.154   1.157   1.162   1.175   1.178   1.190   1.195
  1.214   1.230   1.243   1.247   1.260   1.282   1.286   1.322
  1.331   1.401   1.406   1.426   1.446   1.470   1.494   1.507
  1.518   1.527   1.540   1.560   1.573   1.587   1.610   1.630
  1.663   1.673   1.676   1.696   1.699   1.710   1.740   1.749
  1.771   1.785   1.797   1.820   1.836   1.873   1.928   1.973
  1.984   1.999   2.050   2.059   2.064   2.099   2.101   2.143
  2.188   2.215   2.255   2.268   2.435   2.468   2.480   2.497
  2.539   2.547   2.582   2.611   2.646   2.710   2.739   2.747
  2.768   2.790   2.804   2.821   2.843   2.856   2.862   2.879
  2.883   2.891   2.940   2.959   2.988   3.017   3.050   3.068
  3.109   3.118   3.130   3.138   3.182   3.206   3.241   3.285
  3.293   3.313   3.332   3.371   3.397   3.433   3.502   3.567
  3.621   3.648   3.729   3.784   3.827   3.835   3.905   3.942
  4.008   4.042   4.055   4.087   4.145   4.204   4.234   4.987
  5.014   5.020   5.048   5.058   5.080   5.095   5.155   5.202
  5.294   5.368   5.423   5.506   5.595   5.639   5.718   5.752
  5.869  23.730  23.744  23.768  23.804  23.827  23.850  49.863
 49.879  49.904  49.928  49.969  50.045
 --------------------------------------------------------------

          Ground-State Mulliken Net Atomic Charges

     Atom                 Charge (a.u.)
  ----------------------------------------
      1 C                     0.034780
      2 C                     0.262786
      3 C                     0.058444
      4 O                    -0.013521
      5 C                     0.042524
      6 O                    -0.218142
      7 O                    -0.163012
      8 O                    -0.241806
      9 H                     0.229623
     10 C                    -0.353001
     11 O                    -0.222383
     12 C                    -0.405090
     13 O                    -0.227207
     14 H                     0.289946
     15 H                     0.271561
     16 H                     0.177453
     17 H                     0.210320
     18 H                     0.266726
  ----------------------------------------
  Sum of atomic charges =     0.000000

 -----------------------------------------------------------------
                    Cartesian Multipole Moments
 -----------------------------------------------------------------
    Charge (ESU x 10^10)
                 0.0000
    Dipole Moment (Debye)
         X       3.9684      Y      -2.5940      Z       1.6637
       Tot       5.0244
    Quadrupole Moments (Debye-Ang)
        XX     -78.8511     XY      -1.5290     YY     -80.9230
        XZ       3.6510     YZ       3.0262     ZZ     -63.7069
    Octopole Moments (Debye-Ang^2)
       XXX      39.4193    XXY     -12.0238    XYY      17.2513
       YYY     -21.7525    XXZ       5.2937    XYZ       1.7010
       YYZ       3.9201    XZZ      -2.0328    YZZ      -2.1418
       ZZZ      -5.9401
    Hexadecapole Moments (Debye-Ang^3)
      XXXX   -1444.4768   XXXY     -12.7750   XXYY    -422.4104
      XYYY      25.9553   YYYY    -896.1611   XXXZ      15.0652
      XXYZ      29.1029   XYYZ      18.2804   YYYZ       4.1019
      XXZZ    -238.1326   XYZZ      -1.5209   YYZZ    -165.2576
      XZZZ       6.9369   YZZZ       7.6259   ZZZZ    -141.6390
 -----------------------------------------------------------------
 Calculating analytic gradient of the SCF energy
 Gradient of SCF Energy
            1           2           3           4           5           6
    1   0.0036734  -0.0070608   0.0003678  -0.0013282   0.0002609   0.0010651
    2  -0.0078733   0.0005769  -0.0038158   0.0021317   0.0059511  -0.0021300
    3   0.0009514  -0.0008212   0.0017894  -0.0010814  -0.0002633   0.0003591
            7           8           9          10          11          12
    1   0.0028096  -0.0002157   0.0001126  -0.0005381  -0.0020656   0.0004918
    2   0.0001407   0.0030565   0.0007353   0.0017918  -0.0015851   0.0005693
    3   0.0003472  -0.0006480  -0.0002688   0.0009636  -0.0028759   0.0007135
           13          14          15          16          17          18
    1  -0.0003259   0.0014187   0.0016627  -0.0004689  -0.0001507   0.0002913
    2  -0.0007200  -0.0001471   0.0011691  -0.0001986  -0.0002847   0.0006321
    3  -0.0008290   0.0005888   0.0012142  -0.0003588  -0.0000870   0.0003062
 Max gradient component =       7.873E-03
 RMS gradient           =       2.123E-03
 Gradient time:  CPU 130.28 s  wall 158.36 s
 Geometry Optimization Parameters
   NAtoms,    NIC,     NZ,  NCons,   NDum,   NFix, NCnnct, MaxDiis
       18     127       0       0       0       0       0       0

 Cartesian Hessian Update
 Hessian Updated using BFGS Update


** GEOMETRY OPTIMIZATION IN DELOCALIZED INTERNAL COORDINATES **
   Searching for a Minimum

   Optimization Cycle:   8

                       Coordinates (Angstroms)
     ATOM                X               Y               Z
      1  C        -0.8387836852   -1.2303870459    0.0132174819
      2  C        -1.7867065071    0.0076348639   -0.0113282693
      3  C         0.9784769431    0.2772793808    0.6313078025
      4  O         0.2307951098    1.4611275445    0.2292720787
      5  C        -1.1046232179    1.4258638055    0.0089140279
      6  O        -1.7349011948    2.4166939561   -0.1877241638
      7  O        -2.9735713283   -0.1002874662   -0.0510424117
      8  O        -1.2144207206   -2.3189809858    0.3592264770
      9  H         0.7379148962    0.0614511669    1.6782126209
     10  C         0.5966621813   -0.9002196579   -0.2951468853
     11  O         1.4492617219   -2.0030753070   -0.1594019713
     12  C         2.4653268804    0.6189321113    0.5289093111
     13  O         2.9283045315    0.6658477699   -0.8093216380
     14  H         0.6862969376   -0.5139301263   -1.3190335780
     15  H         0.9711232692   -2.7061603339    0.3027393886
     16  H         3.0194012553   -0.1147187596    1.1201412136
     17  H         2.6130165838    1.6079004645    0.9660474328
     18  H         3.2593759597   -0.2044164613   -1.0521792551
   Point Group: c1    Number of degrees of freedom:    48


   Energy is   -683.750425298

 Hessian Updated using BFGS Update

 48 Hessian modes will be used to form the next step
  Hessian Eigenvalues:
     0.003223    0.005397    0.010013    0.011024    0.012464    0.015676
     0.017822    0.019183    0.038709    0.042095    0.048006    0.049516
     0.049800    0.060052    0.060368    0.074034    0.079617    0.116595
     0.135666    0.139622    0.160369    0.161779    0.170613    0.198832
     0.217274    0.221748    0.246725    0.249810    0.252022    0.257735
     0.271049    0.290721    0.305823    0.322042    0.322554    0.324641
     0.328491    0.340175    0.349441    0.447667    0.448601    0.456590
     0.489084    0.506852    0.514837    0.944167    0.951521    0.970392

 Minimum Search - Taking Simple RFO Step
 Searching for Lamda that Minimizes Along All modes
 Value Taken    Lamda =  -0.00141730
 Calculated Step too Large.  Step scaled by  0.593122
 Step Taken.  Stepsize is  0.300000

                             Maximum     Tolerance    Cnvgd?
         Gradient           0.004253      0.000300      NO
         Displacement       0.187503      0.001200      NO
         Energy change     -0.000882      0.000001      NO


 New Cartesian Coordinates Obtained by Inverse Iteration

 Displacement from previous Coordinates is:  0.260019
 ----------------------------------------------------------------
             Standard Nuclear Orientation (Angstroms)
    I     Atom           X                Y                Z
 ----------------------------------------------------------------
    1      C      -0.8324467499    -1.2255164864     0.0203130470
    2      C      -1.7829792783     0.0029202811    -0.0030410052
    3      C       0.9818263083     0.2860448736     0.6338036853
    4      O       0.2283136699     1.4658057138     0.2348425261
    5      C      -1.1057705754     1.4212794047     0.0133579833
    6      O      -1.7411215323     2.4082457364    -0.1924936226
    7      O      -2.9699017534    -0.1086334272    -0.0539158192
    8      O      -1.1929376509    -2.3182225852     0.3758884774
    9      H       0.7422785718     0.0668818564     1.6801799057
   10      C       0.6003600641    -0.8943695841    -0.2911068356
   11      O       1.4517523724    -1.9940647573    -0.1275834702
   12      C       2.4686957970     0.6288546601     0.5290874175
   13      O       2.9381579382     0.6463613540    -0.8070387795
   14      H       0.6858609713    -0.5090695682    -1.3168114164
   15      H       0.9201524075    -2.7325553600     0.2077782205
   16      H       3.0228916315    -0.0881149890     1.1408919288
   17      H       2.6127410636     1.6289293927     0.9423274455
   18      H       3.2550763603    -0.2342215963    -1.0336700258
 ----------------------------------------------------------------
 Molecular Point Group                 C1    NOp =  1
 Largest Abelian Subgroup              C1    NOp =  1
 Nuclear Repulsion Energy =   737.0536236255 hartrees
 There are       45 alpha and       45 beta electrons
 Applying Cartesian multipole field
    Component          Value
    ---------          -----
     (2,0,0)        1.00000E-11
     (0,2,0)        2.00000E-11
     (0,0,2)       -3.00000E-11
 Nucleus-field energy     =     0.0000000214 hartrees
 Requested basis set is 6-311++G(d,p)
 There are 102 shells and 306 basis functions
 A cutoff of  1.0D-11 yielded   4571 shell pairs
 There are     41776 function pairs (     44956 Cartesian)
 Smallest overlap matrix eigenvalue = 7.27E-06
 Guess MOs from SCF MO coefficient file
 Reading MOs from coefficient file
 Reading MOs from coefficient file
 A restricted hybrid HF-DFT SCF calculation will be
 performed using Pulay DIIS extrapolation
 Exchange:     0.2000 Hartree-Fock + 0.0800 Slater + 0.7200 B88
 Correlation:  0.1900 VWN1RPA + 0.8100 LYP
 Using SG-1 standard quadrature grid
 SCF converges when DIIS error is below 1.0E-08
 Geometry optimization detected.  Setting ReadMinima to 0
 Setting SaveMinima to 0
 ---------------------------------------
  Cycle       Energy         DIIS Error
 ---------------------------------------
    1    -683.7474694961      6.29E-04
    2    -683.7508261828      1.44E-04
    3    -683.7507565665      1.71E-04
    4    -683.7509680289      6.32E-05
    5    -683.7509932244      3.07E-05
    6    -683.7510014273      4.65E-06
    7    -683.7510015580      2.23E-06
    8    -683.7510015396      8.21E-07
    9    -683.7510015101      2.01E-07
   10    -683.7510015148      6.17E-08
   11    -683.7510015240      2.84E-08
   12    -683.7510015228      8.25E-09 Convergence criterion met
 ---------------------------------------
 SCF time:  CPU 319.99 s  wall 406.44 s
 SCF   energy in the final basis set = -683.7510015228
 Total energy in the final basis set = -683.7510015228

 --------------------------------------------------------------

                    Orbital Energies (a.u.)
 --------------------------------------------------------------

 Alpha MOs
 -- Occupied --
-19.212 -19.191 -19.189 -19.180 -19.158 -19.155 -10.346 -10.326
-10.323 -10.291 -10.288 -10.259  -1.154  -1.132  -1.115  -1.083
 -1.073  -1.059  -0.843  -0.796  -0.717  -0.672  -0.647  -0.608
 -0.601  -0.556  -0.544  -0.518  -0.512  -0.506  -0.493  -0.487
 -0.471  -0.465  -0.436  -0.432  -0.422  -0.410  -0.376  -0.360
 -0.356  -0.342  -0.332  -0.317  -0.290
 -- Virtual --
 -0.151  -0.068  -0.029  -0.013  -0.002   0.001   0.020   0.029
  0.035   0.040   0.046   0.056   0.061   0.071   0.074   0.082
  0.085   0.092   0.100   0.102   0.106   0.111   0.115   0.121
  0.123   0.130   0.135   0.139   0.140   0.149   0.151   0.153
  0.161   0.172   0.181   0.193   0.196   0.197   0.205   0.209
  0.215   0.223   0.233   0.239   0.248   0.252   0.263   0.268
  0.275   0.279   0.289   0.291   0.298   0.300   0.307   0.310
  0.312   0.323   0.325   0.329   0.339   0.342   0.353   0.357
  0.371   0.372   0.386   0.391   0.397   0.408   0.422   0.428
  0.448   0.474   0.492   0.503   0.523   0.533   0.537   0.554
  0.561   0.576   0.592   0.596   0.625   0.629   0.656   0.657
  0.671   0.684   0.693   0.705   0.710   0.726   0.741   0.766
  0.789   0.825   0.830   0.868   0.878   0.897   0.930   0.971
  0.983   1.003   1.013   1.061   1.080   1.106   1.121   1.139
  1.143   1.154   1.158   1.164   1.174   1.178   1.189   1.195
  1.215   1.226   1.243   1.247   1.260   1.278   1.286   1.325
  1.331   1.394   1.405   1.432   1.447   1.470   1.497   1.507
  1.518   1.530   1.540   1.560   1.574   1.589   1.612   1.629
  1.663   1.672   1.674   1.694   1.700   1.706   1.739   1.750
  1.770   1.785   1.795   1.821   1.836   1.873   1.930   1.971
  1.984   1.998   2.051   2.064   2.074   2.091   2.101   2.145
  2.183   2.217   2.253   2.269   2.434   2.468   2.482   2.497
  2.539   2.544   2.600   2.604   2.647   2.697   2.740   2.757
  2.769   2.787   2.806   2.822   2.842   2.856   2.862   2.878
  2.884   2.892   2.938   2.962   2.989   3.018   3.043   3.071
  3.110   3.115   3.128   3.141   3.196   3.205   3.242   3.286
  3.291   3.312   3.331   3.370   3.398   3.433   3.499   3.566
  3.620   3.646   3.729   3.780   3.825   3.849   3.906   3.938
  4.010   4.043   4.060   4.090   4.146   4.209   4.232   4.986
  5.012   5.019   5.046   5.060   5.079   5.096   5.156   5.202
  5.295   5.369   5.428   5.508   5.597   5.639   5.717   5.750
  5.870  23.729  23.745  23.768  23.803  23.826  23.847  49.863
 49.879  49.905  49.929  49.967  50.044
 --------------------------------------------------------------

          Ground-State Mulliken Net Atomic Charges

     Atom                 Charge (a.u.)
  ----------------------------------------
      1 C                     0.041889
      2 C                     0.253469
      3 C                     0.078196
      4 O                    -0.014207
      5 C                     0.046804
      6 O                    -0.218577
      7 O                    -0.162635
      8 O                    -0.240658
      9 H                     0.231275
     10 C                    -0.376204
     11 O                    -0.218872
     12 C                    -0.409550
     13 O                    -0.225189
     14 H                     0.287681
     15 H                     0.271341
     16 H                     0.178723
     17 H                     0.210528
     18 H                     0.265986
  ----------------------------------------
  Sum of atomic charges =     0.000000

 -----------------------------------------------------------------
                    Cartesian Multipole Moments
 -----------------------------------------------------------------
    Charge (ESU x 10^10)
                 0.0000
    Dipole Moment (Debye)
         X       3.8376      Y      -2.5920      Z       1.4987
       Tot       4.8674
    Quadrupole Moments (Debye-Ang)
        XX     -79.1111     XY      -1.2167     YY     -80.4488
        XZ       3.4745     YZ       3.7544     ZZ     -63.9393
    Octopole Moments (Debye-Ang^2)
       XXX      37.4708    XXY     -11.6039    XYY      16.8751
       YYY     -22.8287    XXZ       5.4331    XYZ       2.4123
       YYZ       1.5543    XZZ      -2.6286    YZZ      -1.7778
       ZZZ      -6.7916
    Hexadecapole Moments (Debye-Ang^3)
      XXXX   -1447.9564   XXXY     -11.7454   XXYY    -421.6615
      XYYY      27.5778   YYYY    -886.8065   XXXZ      16.2436
      XXYZ      30.4807   XYYZ      15.5714   YYYZ      10.2292
      XXZZ    -239.3166   XYZZ      -1.1763   YYZZ    -165.7184
      XZZZ       6.9187   YZZZ       8.6970   ZZZZ    -141.8745
 -----------------------------------------------------------------
 Calculating analytic gradient of the SCF energy
 Gradient of SCF Energy
            1           2           3           4           5           6
    1   0.0028994  -0.0052970   0.0008868  -0.0015552   0.0012186   0.0003698
    2  -0.0050738   0.0004452  -0.0025645   0.0019783   0.0036392  -0.0010350
    3  -0.0014097   0.0004881   0.0016306  -0.0006757   0.0001058  -0.0000679
            7           8           9          10          11          12
    1   0.0020083   0.0003530  -0.0000835  -0.0011770  -0.0005651   0.0003936
    2   0.0001034   0.0017166   0.0007467   0.0001358  -0.0007215   0.0002993
    3  -0.0001614   0.0007854  -0.0001823   0.0000776  -0.0016716   0.0003818
           13          14          15          16          17          18
    1  -0.0006135   0.0008489   0.0002378  -0.0002908   0.0000253   0.0003404
    2  -0.0002462   0.0002993   0.0004198  -0.0002018  -0.0000352   0.0000945
    3  -0.0004423   0.0006097   0.0005309  -0.0001321  -0.0001249   0.0002581
 Max gradient component =       5.297E-03
 RMS gradient           =       1.452E-03
 Gradient time:  CPU 128.68 s  wall 160.34 s
 Geometry Optimization Parameters
   NAtoms,    NIC,     NZ,  NCons,   NDum,   NFix, NCnnct, MaxDiis
       18     127       0       0       0       0       0       0

 Cartesian Hessian Update
 Hessian Updated using BFGS Update


** GEOMETRY OPTIMIZATION IN DELOCALIZED INTERNAL COORDINATES **
   Searching for a Minimum

   Optimization Cycle:   9

                       Coordinates (Angstroms)
     ATOM                X               Y               Z
      1  C        -0.8324467499   -1.2255164864    0.0203130470
      2  C        -1.7829792783    0.0029202811   -0.0030410052
      3  C         0.9818263083    0.2860448736    0.6338036853
      4  O         0.2283136699    1.4658057138    0.2348425261
      5  C        -1.1057705754    1.4212794047    0.0133579833
      6  O        -1.7411215323    2.4082457364   -0.1924936226
      7  O        -2.9699017534   -0.1086334272   -0.0539158192
      8  O        -1.1929376509   -2.3182225852    0.3758884774
      9  H         0.7422785718    0.0668818564    1.6801799057
     10  C         0.6003600641   -0.8943695841   -0.2911068356
     11  O         1.4517523724   -1.9940647573   -0.1275834702
     12  C         2.4686957970    0.6288546601    0.5290874175
     13  O         2.9381579382    0.6463613540   -0.8070387795
     14  H         0.6858609713   -0.5090695682   -1.3168114164
     15  H         0.9201524075   -2.7325553600    0.2077782205
     16  H         3.0228916315   -0.0881149890    1.1408919288
     17  H         2.6127410636    1.6289293927    0.9423274455
     18  H         3.2550763603   -0.2342215963   -1.0336700258
   Point Group: c1    Number of degrees of freedom:    48


   Energy is   -683.751001523

 Hessian Updated using BFGS Update

 48 Hessian modes will be used to form the next step
  Hessian Eigenvalues:
     0.004305    0.005568    0.010046    0.011956    0.012522    0.015735
     0.018064    0.020962    0.038774    0.041766    0.048049    0.049417
     0.049761    0.059690    0.060139    0.074232    0.079012    0.116478
     0.135315    0.139674    0.161574    0.161759    0.171724    0.196184
     0.217124    0.222090    0.247793    0.249866    0.251978    0.256555
     0.272662    0.290728    0.303171    0.317811    0.322451    0.322642
     0.324821    0.328633    0.346838    0.438508    0.447896    0.456671
     0.489088    0.507435    0.514585    0.944313    0.948281    0.962969

 Minimum Search - Taking Simple RFO Step
 Searching for Lamda that Minimizes Along All modes
 Value Taken    Lamda =  -0.00046750
 Step Taken.  Stepsize is  0.246065

                             Maximum     Tolerance    Cnvgd?
         Gradient           0.002526      0.000300      NO
         Displacement       0.119836      0.001200      NO
         Energy change     -0.000576      0.000001      NO


 New Cartesian Coordinates Obtained by Inverse Iteration

 Displacement from previous Coordinates is:  0.178538
 ----------------------------------------------------------------
             Standard Nuclear Orientation (Angstroms)
    I     Atom           X                Y                Z
 ----------------------------------------------------------------
    1      C      -0.8335079738    -1.2185878172     0.0299662192
    2      C      -1.7802037142     0.0017910436    -0.0012373728
    3      C       0.9862522744     0.2925546112     0.6348480512
    4      O       0.2273592726     1.4662691769     0.2408299836
    5      C      -1.1066850775     1.4163365527     0.0202562795
    6      O      -1.7451678753     2.4038540587    -0.1797495595
    7      O      -2.9681346783    -0.1100798997    -0.0636086182
    8      O      -1.1988895823    -2.3229239448     0.3486886097
    9      H       0.7525412405     0.0680665625     1.6818552474
   10      C       0.6021243854    -0.8935260287    -0.2801941225
   11      O       1.4530881978    -1.9885870431    -0.0855542996
   12      C       2.4726928040     0.6380414217     0.5246652934
   13      O       2.9473370367     0.6351408226    -0.8095305468
   14      H       0.6828052145    -0.5195742807    -1.3118438842
   15      H       0.9004363860    -2.7485071583     0.1598037750
   16      H       3.0299627148    -0.0630439141     1.1524137648
   17      H       2.6116587393     1.6464403462     0.9197022275
   18      H       3.2492802514    -0.2531095903    -1.0285013851
 ----------------------------------------------------------------
 Molecular Point Group                 C1    NOp =  1
 Largest Abelian Subgroup              C1    NOp =  1
 Nuclear Repulsion Energy =   737.2363342433 hartrees
 There are       45 alpha and       45 beta electrons
 Applying Cartesian multipole field
    Component          Value
    ---------          -----
     (2,0,0)        1.00000E-11
     (0,2,0)        2.00000E-11
     (0,0,2)       -3.00000E-11
 Nucleus-field energy     =     0.0000000214 hartrees
 Requested basis set is 6-311++G(d,p)
 There are 102 shells and 306 basis functions
 A cutoff of  1.0D-11 yielded   4571 shell pairs
 There are     41780 function pairs (     44964 Cartesian)
 Smallest overlap matrix eigenvalue = 7.04E-06
 Guess MOs from SCF MO coefficient file
 Reading MOs from coefficient file
 Reading MOs from coefficient file
 A restricted hybrid HF-DFT SCF calculation will be
 performed using Pulay DIIS extrapolation
 Exchange:     0.2000 Hartree-Fock + 0.0800 Slater + 0.7200 B88
 Correlation:  0.1900 VWN1RPA + 0.8100 LYP
 Using SG-1 standard quadrature grid
 SCF converges when DIIS error is below 1.0E-08
 Geometry optimization detected.  Setting ReadMinima to 0
 Setting SaveMinima to 0
 ---------------------------------------
  Cycle       Energy         DIIS Error
 ---------------------------------------
    1    -683.7545263056      6.09E-04
    2    -683.7511779044      9.96E-05
    3    -683.7510905553      1.46E-04
    4    -683.7512516939      5.47E-05
    5    -683.7512752378      1.43E-05
    6    -683.7512770008      3.82E-06
    7    -683.7512770150      1.36E-06
    8    -683.7512770247      2.36E-07
    9    -683.7512770414      1.07E-07
   10    -683.7512770127      6.15E-08
   11    -683.7512770108      2.06E-08
   12    -683.7512770061      9.01E-09 Convergence criterion met
 ---------------------------------------
 SCF time:  CPU 319.58 s  wall 403.90 s
 SCF   energy in the final basis set = -683.7512770061
 Total energy in the final basis set = -683.7512770061

 --------------------------------------------------------------

                    Orbital Energies (a.u.)
 --------------------------------------------------------------

 Alpha MOs
 -- Occupied --
-19.212 -19.191 -19.190 -19.180 -19.157 -19.155 -10.346 -10.326
-10.323 -10.291 -10.288 -10.258  -1.154  -1.131  -1.115  -1.083
 -1.073  -1.059  -0.843  -0.798  -0.718  -0.672  -0.649  -0.606
 -0.602  -0.555  -0.545  -0.518  -0.513  -0.506  -0.494  -0.487
 -0.471  -0.465  -0.436  -0.433  -0.422  -0.409  -0.375  -0.359
 -0.356  -0.342  -0.332  -0.317  -0.291
 -- Virtual --
 -0.153  -0.067  -0.029  -0.013  -0.001   0.001   0.020   0.029
  0.035   0.040   0.046   0.056   0.061   0.072   0.074   0.083
  0.086   0.092   0.101   0.101   0.106   0.112   0.115   0.121
  0.123   0.130   0.135   0.139   0.140   0.149   0.151   0.153
  0.160   0.171   0.181   0.192   0.196   0.198   0.205   0.210
  0.215   0.222   0.233   0.241   0.247   0.251   0.264   0.268
  0.275   0.279   0.288   0.291   0.298   0.300   0.307   0.311
  0.313   0.324   0.325   0.330   0.339   0.342   0.353   0.358
  0.371   0.378   0.387   0.391   0.400   0.409   0.422   0.431
  0.448   0.475   0.491   0.502   0.518   0.532   0.537   0.551
  0.562   0.575   0.591   0.594   0.623   0.630   0.652   0.658
  0.674   0.685   0.692   0.703   0.710   0.725   0.743   0.767
  0.793   0.824   0.832   0.869   0.881   0.899   0.930   0.970
  0.987   1.002   1.012   1.062   1.079   1.106   1.121   1.140
  1.142   1.154   1.158   1.168   1.174   1.179   1.190   1.195
  1.216   1.226   1.242   1.244   1.261   1.273   1.288   1.327
  1.330   1.388   1.406   1.435   1.450   1.469   1.497   1.505
  1.520   1.531   1.539   1.563   1.578   1.588   1.615   1.629
  1.663   1.671   1.673   1.694   1.703   1.706   1.740   1.752
  1.775   1.781   1.794   1.821   1.838   1.874   1.932   1.971
  1.984   1.996   2.049   2.063   2.078   2.088   2.105   2.144
  2.181   2.218   2.251   2.271   2.439   2.467   2.483   2.498
  2.539   2.541   2.591   2.615   2.646   2.690   2.741   2.764
  2.772   2.785   2.808   2.824   2.842   2.857   2.862   2.876
  2.885   2.892   2.939   2.965   2.988   3.020   3.039   3.073
  3.110   3.115   3.126   3.144   3.204   3.206   3.243   3.287
  3.289   3.311   3.327   3.369   3.397   3.434   3.499   3.564
  3.623   3.643   3.727   3.775   3.823   3.858   3.906   3.935
  4.010   4.047   4.066   4.093   4.150   4.215   4.235   4.985
  5.008   5.018   5.045   5.060   5.077   5.097   5.157   5.204
  5.297   5.369   5.429   5.508   5.597   5.639   5.715   5.753
  5.873  23.729  23.743  23.772  23.803  23.827  23.843  49.864
 49.878  49.905  49.928  49.968  50.045
 --------------------------------------------------------------

          Ground-State Mulliken Net Atomic Charges

     Atom                 Charge (a.u.)
  ----------------------------------------
      1 C                     0.058274
      2 C                     0.236705
      3 C                     0.074848
      4 O                    -0.014582
      5 C                     0.055496
      6 O                    -0.218830
      7 O                    -0.161176
      8 O                    -0.245701
      9 H                     0.231501
     10 C                    -0.374051
     11 O                    -0.219077
     12 C                    -0.414273
     13 O                    -0.224155
     14 H                     0.286225
     15 H                     0.272756
     16 H                     0.179802
     17 H                     0.210937
     18 H                     0.265301
  ----------------------------------------
  Sum of atomic charges =    -0.000000

 -----------------------------------------------------------------
                    Cartesian Multipole Moments
 -----------------------------------------------------------------
    Charge (ESU x 10^10)
                -0.0000
    Dipole Moment (Debye)
         X       3.7694      Y      -2.6104      Z       1.4069
       Tot       4.7961
    Quadrupole Moments (Debye-Ang)
        XX     -79.3937     XY      -1.1483     YY     -80.1943
        XZ       3.2450     YZ       4.0519     ZZ     -63.9930
    Octopole Moments (Debye-Ang^2)
       XXX      36.1454    XXY     -11.3701    XYY      17.2067
       YYY     -23.4899    XXZ       5.5865    XYZ       3.2749
       YYZ       0.1738    XZZ      -3.0050    YZZ      -1.8333
       ZZZ      -7.3530
    Hexadecapole Moments (Debye-Ang^3)
      XXXX   -1455.2341   XXXY     -12.4053   XXYY    -422.0382
      XYYY      26.7305   YYYY    -882.3300   XXXZ      16.0044
      XXYZ      30.8181   XYYZ      13.3214   YYYZ      11.6548
      XXZZ    -240.2221   XYZZ      -1.3793   YYZZ    -165.2585
      XZZZ       6.0399   YZZZ       8.2392   ZZZZ    -140.8331
 -----------------------------------------------------------------
 Calculating analytic gradient of the SCF energy
 Gradient of SCF Energy
            1           2           3           4           5           6
    1   0.0015963  -0.0021786   0.0002667  -0.0010161   0.0018516  -0.0003598
    2   0.0010794  -0.0006498  -0.0006483   0.0011057   0.0004946   0.0001026
    3   0.0014915  -0.0003959   0.0012526  -0.0000938   0.0002781  -0.0001947
            7           8           9          10          11          12
    1   0.0003223   0.0000623  -0.0002398  -0.0008697   0.0008824   0.0001424
    2   0.0001811  -0.0006994   0.0002611  -0.0015914   0.0003544  -0.0000780
    3  -0.0001718   0.0001215  -0.0000857  -0.0024091  -0.0004241  -0.0001745
           13          14          15          16          17          18
    1  -0.0003585   0.0003461  -0.0007206  -0.0001222   0.0000442   0.0003509
    2   0.0000449   0.0006625  -0.0004005  -0.0000715   0.0000958  -0.0002434
    3  -0.0001694   0.0004436   0.0003986   0.0001686  -0.0000163  -0.0000194
 Max gradient component =       2.409E-03
 RMS gradient           =       7.764E-04
 Gradient time:  CPU 127.69 s  wall 166.37 s
 Geometry Optimization Parameters
   NAtoms,    NIC,     NZ,  NCons,   NDum,   NFix, NCnnct, MaxDiis
       18     127       0       0       0       0       0       0

 Cartesian Hessian Update
 Hessian Updated using BFGS Update


** GEOMETRY OPTIMIZATION IN DELOCALIZED INTERNAL COORDINATES **
   Searching for a Minimum

   Optimization Cycle:  10

                       Coordinates (Angstroms)
     ATOM                X               Y               Z
      1  C        -0.8335079738   -1.2185878172    0.0299662192
      2  C        -1.7802037142    0.0017910436   -0.0012373728
      3  C         0.9862522744    0.2925546112    0.6348480512
      4  O         0.2273592726    1.4662691769    0.2408299836
      5  C        -1.1066850775    1.4163365527    0.0202562795
      6  O        -1.7451678753    2.4038540587   -0.1797495595
      7  O        -2.9681346783   -0.1100798997   -0.0636086182
      8  O        -1.1988895823   -2.3229239448    0.3486886097
      9  H         0.7525412405    0.0680665625    1.6818552474
     10  C         0.6021243854   -0.8935260287   -0.2801941225
     11  O         1.4530881978   -1.9885870431   -0.0855542996
     12  C         2.4726928040    0.6380414217    0.5246652934
     13  O         2.9473370367    0.6351408226   -0.8095305468
     14  H         0.6828052145   -0.5195742807   -1.3118438842
     15  H         0.9004363860   -2.7485071583    0.1598037750
     16  H         3.0299627148   -0.0630439141    1.1524137648
     17  H         2.6116587393    1.6464403462    0.9197022275
     18  H         3.2492802514   -0.2531095903   -1.0285013851
   Point Group: c1    Number of degrees of freedom:    48


   Energy is   -683.751277006

 Hessian Updated using BFGS Update

 48 Hessian modes will be used to form the next step
  Hessian Eigenvalues:
     0.003782    0.005431    0.010509    0.011821    0.012766    0.015443
     0.017843    0.022171    0.039042    0.041327    0.047903    0.049618
     0.051439    0.058980    0.060154    0.073905    0.079172    0.116312
     0.135180    0.139607    0.161562    0.162405    0.171066    0.190122
     0.216765    0.222676    0.249201    0.249956    0.253097    0.257093
     0.271404    0.289543    0.290929    0.315516    0.322261    0.322686
     0.324914    0.328800    0.347517    0.432971    0.447893    0.456827
     0.490075    0.507182    0.516207    0.942667    0.950934    0.970459

 Minimum Search - Taking Simple RFO Step
 Searching for Lamda that Minimizes Along All modes
 Value Taken    Lamda =  -0.00017209
 Step Taken.  Stepsize is  0.142507

                             Maximum     Tolerance    Cnvgd?
         Gradient           0.001700      0.000300      NO
         Displacement       0.056320      0.001200      NO
         Energy change     -0.000275      0.000001      NO


 New Cartesian Coordinates Obtained by Inverse Iteration

 Displacement from previous Coordinates is:  0.135208
 ----------------------------------------------------------------
             Standard Nuclear Orientation (Angstroms)
    I     Atom           X                Y                Z
 ----------------------------------------------------------------
    1      C      -0.8384413508    -1.2182093044     0.0155246192
    2      C      -1.7775285385     0.0032119810    -0.0090866864
    3      C       0.9891717576     0.2948934418     0.6352452747
    4      O       0.2283115686     1.4640173878     0.2410342423
    5      C      -1.1066573857     1.4145433798     0.0245943243
    6      O      -1.7453608800     2.4044568276    -0.1641596168
    7      O      -2.9668304370    -0.1068471606    -0.0629558600
    8      O      -1.2121772169    -2.3234731650     0.3219768212
    9      H       0.7608247157     0.0701922637     1.6837085931
   10      C       0.6056527644    -0.8979640947    -0.2682759039
   11      O       1.4502508933    -1.9921886552    -0.0446671274
   12      C       2.4747347091     0.6438939648     0.5212316418
   13      O       2.9470612032     0.6441859835    -0.8134540247
   14      H       0.6980919492    -0.5413862389    -1.3059622174
   15      H       0.8909487028    -2.7603853035     0.1538639195
   16      H       3.0370569651    -0.0545829591     1.1474809808
   17      H       2.6115743295     1.6527715646     0.9157684013
   18      H       3.2362658661    -0.2465749938    -1.0390577188
 ----------------------------------------------------------------
 Molecular Point Group                 C1    NOp =  1
 Largest Abelian Subgroup              C1    NOp =  1
 Nuclear Repulsion Energy =   737.2221942849 hartrees
 There are       45 alpha and       45 beta electrons
 Applying Cartesian multipole field
    Component          Value
    ---------          -----
     (2,0,0)        1.00000E-11
     (0,2,0)        2.00000E-11
     (0,0,2)       -3.00000E-11
 Nucleus-field energy     =     0.0000000215 hartrees
 Requested basis set is 6-311++G(d,p)
 There are 102 shells and 306 basis functions
 A cutoff of  1.0D-11 yielded   4571 shell pairs
 There are     41780 function pairs (     44964 Cartesian)
 Smallest overlap matrix eigenvalue = 6.95E-06
 Guess MOs from SCF MO coefficient file
 Reading MOs from coefficient file
 Reading MOs from coefficient file
 A restricted hybrid HF-DFT SCF calculation will be
 performed using Pulay DIIS extrapolation
 Exchange:     0.2000 Hartree-Fock + 0.0800 Slater + 0.7200 B88
 Correlation:  0.1900 VWN1RPA + 0.8100 LYP
 Using SG-1 standard quadrature grid
 SCF converges when DIIS error is below 1.0E-08
 Geometry optimization detected.  Setting ReadMinima to 0
 Setting SaveMinima to 0
 ---------------------------------------
  Cycle       Energy         DIIS Error
 ---------------------------------------
    1    -683.7556341918      4.11E-04
    2    -683.7513356202      5.31E-05
    3    -683.7513120440      8.12E-05
    4    -683.7513653061      2.55E-05
    5    -683.7513702781      9.71E-06
    6    -683.7513710837      2.94E-06
    7    -683.7513709785      1.61E-06
    8    -683.7513709685      4.83E-07
    9    -683.7513710088      1.67E-07
   10    -683.7513710034      4.87E-08
   11    -683.7513709973      2.69E-08
   12    -683.7513710092      1.23E-08
   13    -683.7513710112      5.50E-09 Convergence criterion met
 ---------------------------------------
 SCF time:  CPU 339.15 s  wall 424.61 s
 SCF   energy in the final basis set = -683.7513710112
 Total energy in the final basis set = -683.7513710112

 --------------------------------------------------------------

                    Orbital Energies (a.u.)
 --------------------------------------------------------------

 Alpha MOs
 -- Occupied --
-19.212 -19.191 -19.190 -19.180 -19.157 -19.155 -10.347 -10.326
-10.323 -10.291 -10.288 -10.258  -1.154  -1.132  -1.115  -1.083
 -1.073  -1.059  -0.843  -0.799  -0.718  -0.672  -0.650  -0.606
 -0.603  -0.555  -0.546  -0.517  -0.513  -0.506  -0.494  -0.487
 -0.471  -0.464  -0.436  -0.432  -0.423  -0.408  -0.375  -0.358
 -0.355  -0.342  -0.332  -0.317  -0.292
 -- Virtual --
 -0.155  -0.067  -0.029  -0.013  -0.001   0.001   0.020   0.030
  0.035   0.040   0.046   0.057   0.061   0.072   0.074   0.083
  0.086   0.093   0.101   0.102   0.106   0.113   0.115   0.121
  0.124   0.130   0.135   0.138   0.141   0.148   0.151   0.154
  0.160   0.171   0.181   0.192   0.196   0.199   0.206   0.211
  0.215   0.222   0.234   0.240   0.247   0.251   0.265   0.268
  0.275   0.279   0.288   0.291   0.298   0.300   0.306   0.311
  0.312   0.323   0.325   0.331   0.338   0.342   0.353   0.358
  0.370   0.380   0.388   0.391   0.401   0.409   0.421   0.432
  0.448   0.475   0.489   0.501   0.516   0.532   0.537   0.551
  0.563   0.575   0.590   0.593   0.623   0.630   0.651   0.659
  0.675   0.687   0.692   0.702   0.712   0.725   0.743   0.767
  0.794   0.823   0.833   0.871   0.883   0.899   0.927   0.968
  0.988   1.002   1.009   1.062   1.079   1.105   1.119   1.140
  1.141   1.155   1.159   1.168   1.175   1.180   1.191   1.195
  1.217   1.227   1.239   1.244   1.261   1.270   1.289   1.328
  1.330   1.384   1.405   1.436   1.451   1.467   1.499   1.505
  1.520   1.531   1.539   1.563   1.579   1.589   1.616   1.630
  1.661   1.671   1.674   1.694   1.701   1.706   1.741   1.754
  1.776   1.778   1.797   1.822   1.839   1.874   1.929   1.973
  1.983   1.996   2.049   2.061   2.077   2.092   2.105   2.141
  2.180   2.220   2.251   2.270   2.441   2.467   2.482   2.496
  2.539   2.542   2.588   2.620   2.646   2.688   2.741   2.765
  2.775   2.785   2.809   2.824   2.843   2.858   2.863   2.875
  2.885   2.891   2.939   2.966   2.986   3.019   3.037   3.075
  3.108   3.115   3.125   3.146   3.203   3.210   3.243   3.288
  3.289   3.310   3.327   3.370   3.396   3.435   3.500   3.564
  3.626   3.643   3.726   3.772   3.821   3.863   3.905   3.934
  4.010   4.050   4.067   4.095   4.152   4.217   4.238   4.984
  5.007   5.018   5.044   5.060   5.076   5.096   5.157   5.205
  5.298   5.369   5.430   5.509   5.598   5.639   5.716   5.755
  5.874  23.730  23.742  23.774  23.803  23.827  23.839  49.864
 49.878  49.904  49.927  49.968  50.045
 --------------------------------------------------------------

          Ground-State Mulliken Net Atomic Charges

     Atom                 Charge (a.u.)
  ----------------------------------------
      1 C                     0.048117
      2 C                     0.236517
      3 C                     0.078675
      4 O                    -0.014044
      5 C                     0.055877
      6 O                    -0.218153
      7 O                    -0.160889
      8 O                    -0.244027
      9 H                     0.231332
     10 C                    -0.367406
     11 O                    -0.218486
     12 C                    -0.417541
     13 O                    -0.223322
     14 H                     0.281581
     15 H                     0.273826
     16 H                     0.181523
     17 H                     0.211504
     18 H                     0.264916
  ----------------------------------------
  Sum of atomic charges =     0.000000

 -----------------------------------------------------------------
                    Cartesian Multipole Moments
 -----------------------------------------------------------------
    Charge (ESU x 10^10)
                -0.0000
    Dipole Moment (Debye)
         X       3.7434      Y      -2.6356      Z       1.3098
       Tot       4.7618
    Quadrupole Moments (Debye-Ang)
        XX     -79.5824     XY      -1.1369     YY     -80.0931
        XZ       3.1192     YZ       4.1798     ZZ     -63.9464
    Octopole Moments (Debye-Ang^2)
       XXX      35.6262    XXY     -11.1952    XYY      17.2450
       YYY     -24.0946    XXZ       5.2764    XYZ       3.9755
       YYZ      -0.3587    XZZ      -3.0356    YZZ      -1.9992
       ZZZ      -7.6583
    Hexadecapole Moments (Debye-Ang^3)
      XXXX   -1459.6703   XXXY     -13.2448   XXYY    -423.2492
      XYYY      25.3636   YYYY    -881.8962   XXXZ      15.5047
      XXYZ      30.9034   XYYZ      12.2663   YYYZ      11.4073
      XXZZ    -240.0212   XYZZ      -1.8021   YYZZ    -165.0059
      XZZZ       4.8368   YZZZ       7.9946   ZZZZ    -139.7792
 -----------------------------------------------------------------
 Calculating analytic gradient of the SCF energy
 Gradient of SCF Energy
            1           2           3           4           5           6
    1  -0.0009148   0.0004459   0.0002746  -0.0005797   0.0011079  -0.0003911
    2   0.0017280  -0.0006006   0.0006259   0.0003367  -0.0008310   0.0004956
    3  -0.0005676  -0.0004849   0.0004121   0.0002228   0.0004628  -0.0001784
            7           8           9          10          11          12
    1  -0.0000678   0.0001576  -0.0001074  -0.0000454   0.0004377   0.0000700
    2   0.0000427  -0.0007745  -0.0000144  -0.0012593   0.0005620  -0.0002038
    3   0.0000865   0.0008325   0.0000102  -0.0010709   0.0000072  -0.0003020
           13          14          15          16          17          18
    1  -0.0001798   0.0001190  -0.0005040   0.0000524   0.0000818   0.0000429
    2   0.0001943   0.0002233  -0.0004138   0.0000367   0.0001111  -0.0002590
    3   0.0001125   0.0002784   0.0000477   0.0001556  -0.0000080  -0.0000164
 Max gradient component =       1.728E-03
 RMS gradient           =       5.115E-04
 Gradient time:  CPU 128.62 s  wall 153.88 s
 Geometry Optimization Parameters
   NAtoms,    NIC,     NZ,  NCons,   NDum,   NFix, NCnnct, MaxDiis
       18     127       0       0       0       0       0       0

 Cartesian Hessian Update
 Hessian Updated using BFGS Update


** GEOMETRY OPTIMIZATION IN DELOCALIZED INTERNAL COORDINATES **
   Searching for a Minimum

   Optimization Cycle:  11

                       Coordinates (Angstroms)
     ATOM                X               Y               Z
      1  C        -0.8384413508   -1.2182093044    0.0155246192
      2  C        -1.7775285385    0.0032119810   -0.0090866864
      3  C         0.9891717576    0.2948934418    0.6352452747
      4  O         0.2283115686    1.4640173878    0.2410342423
      5  C        -1.1066573857    1.4145433798    0.0245943243
      6  O        -1.7453608800    2.4044568276   -0.1641596168
      7  O        -2.9668304370   -0.1068471606   -0.0629558600
      8  O        -1.2121772169   -2.3234731650    0.3219768212
      9  H         0.7608247157    0.0701922637    1.6837085931
     10  C         0.6056527644   -0.8979640947   -0.2682759039
     11  O         1.4502508933   -1.9921886552   -0.0446671274
     12  C         2.4747347091    0.6438939648    0.5212316418
     13  O         2.9470612032    0.6441859835   -0.8134540247
     14  H         0.6980919492   -0.5413862389   -1.3059622174
     15  H         0.8909487028   -2.7603853035    0.1538639195
     16  H         3.0370569651   -0.0545829591    1.1474809808
     17  H         2.6115743295    1.6527715646    0.9157684013
     18  H         3.2362658661   -0.2465749938   -1.0390577188
   Point Group: c1    Number of degrees of freedom:    48


   Energy is   -683.751371011

 Hessian Updated using BFGS Update

 48 Hessian modes will be used to form the next step
  Hessian Eigenvalues:
     0.003453    0.005309    0.009602    0.011530    0.014425    0.015804
     0.017834    0.023283    0.039281    0.041537    0.047253    0.049622
     0.051105    0.058868    0.060154    0.072572    0.079291    0.116445
     0.135726    0.139534    0.160347    0.161999    0.170702    0.188194
     0.215069    0.223418    0.244306    0.250312    0.251405    0.256440
     0.268480    0.290734    0.301720    0.317937    0.322294    0.322829
     0.326230    0.328767    0.350109    0.432807    0.448174    0.457535
     0.488980    0.503841    0.515016    0.941262    0.950582    0.969099

 Minimum Search - Taking Simple RFO Step
 Searching for Lamda that Minimizes Along All modes
 Value Taken    Lamda =  -0.00006607
 Step Taken.  Stepsize is  0.085598

                             Maximum     Tolerance    Cnvgd?
         Gradient           0.001143      0.000300      NO
         Displacement       0.035901      0.001200      NO
         Energy change     -0.000094      0.000001      NO


 New Cartesian Coordinates Obtained by Inverse Iteration

 Displacement from previous Coordinates is:  0.081197
 ----------------------------------------------------------------
             Standard Nuclear Orientation (Angstroms)
    I     Atom           X                Y                Z
 ----------------------------------------------------------------
    1      C      -0.8401453066    -1.2192879838     0.0146523419
    2      C      -1.7769857348     0.0045631647    -0.0018485349
    3      C       0.9901594195     0.2958956866     0.6351805274
    4      O       0.2303612794     1.4624900041     0.2352943894
    5      C      -1.1062439957     1.4147377832     0.0247336100
    6      O      -1.7435222167     2.4050511893    -0.1651105194
    7      O      -2.9664489179    -0.1045604897    -0.0592526185
    8      O      -1.2223190890    -2.3281604232     0.2945624901
    9      H       0.7634044499     0.0752508355     1.6849262955
   10      C       0.6062370391    -0.8999619856    -0.2599708622
   11      O       1.4498908967    -1.9935056026    -0.0286691593
   12      C       2.4756131092     0.6449843745     0.5202662618
   13      O       2.9468611822     0.6523121129    -0.8148369904
   14      H       0.6999249436    -0.5521307775    -1.3011163075
   15      H       0.8924029136    -2.7644653437     0.1596886596
   16      H       3.0392454317    -0.0565530166     1.1417380604
   17      H       2.6127108315     1.6518075110     0.9194878824
   18      H       3.2318033803    -0.2379121199    -1.0469158636
 ----------------------------------------------------------------
 Molecular Point Group                 C1    NOp =  1
 Largest Abelian Subgroup              C1    NOp =  1
 Nuclear Repulsion Energy =   737.1310841388 hartrees
 There are       45 alpha and       45 beta electrons
 Applying Cartesian multipole field
    Component          Value
    ---------          -----
     (2,0,0)        1.00000E-11
     (0,2,0)        2.00000E-11
     (0,0,2)       -3.00000E-11
 Nucleus-field energy     =     0.0000000215 hartrees
 Requested basis set is 6-311++G(d,p)
 There are 102 shells and 306 basis functions
 A cutoff of  1.0D-11 yielded   4572 shell pairs
 There are     41781 function pairs (     44965 Cartesian)
 Smallest overlap matrix eigenvalue = 6.82E-06
 Guess MOs from SCF MO coefficient file
 Reading MOs from coefficient file
 Reading MOs from coefficient file
 A restricted hybrid HF-DFT SCF calculation will be
 performed using Pulay DIIS extrapolation
 Exchange:     0.2000 Hartree-Fock + 0.0800 Slater + 0.7200 B88
 Correlation:  0.1900 VWN1RPA + 0.8100 LYP
 Using SG-1 standard quadrature grid
 SCF converges when DIIS error is below 1.0E-08
 Geometry optimization detected.  Setting ReadMinima to 0
 Setting SaveMinima to 0
 ---------------------------------------
  Cycle       Energy         DIIS Error
 ---------------------------------------
    1    -683.7530286936      3.16E-04
    2    -683.7513921092      2.61E-05
    3    -683.7513986670      2.84E-05
    4    -683.7514049710      1.04E-05
    5    -683.7514056993      4.77E-06
    6    -683.7514057933      2.44E-06
    7    -683.7514057913      8.52E-07
    8    -683.7514057883      2.71E-07
    9    -683.7514058088      8.73E-08
   10    -683.7514058072      1.66E-08
   11    -683.7514058043      8.91E-09 Convergence criterion met
 ---------------------------------------
 SCF time:  CPU 289.28 s  wall 363.91 s
 SCF   energy in the final basis set = -683.7514058043
 Total energy in the final basis set = -683.7514058043

 --------------------------------------------------------------

                    Orbital Energies (a.u.)
 --------------------------------------------------------------

 Alpha MOs
 -- Occupied --
-19.212 -19.191 -19.190 -19.180 -19.157 -19.155 -10.347 -10.326
-10.323 -10.290 -10.288 -10.258  -1.154  -1.132  -1.115  -1.083
 -1.073  -1.059  -0.843  -0.799  -0.718  -0.672  -0.650  -0.606
 -0.602  -0.555  -0.546  -0.517  -0.512  -0.506  -0.494  -0.487
 -0.471  -0.464  -0.436  -0.431  -0.423  -0.408  -0.375  -0.357
 -0.355  -0.343  -0.332  -0.317  -0.292
 -- Virtual --
 -0.155  -0.067  -0.029  -0.013  -0.001   0.001   0.020   0.030
  0.035   0.040   0.046   0.057   0.061   0.072   0.074   0.083
  0.085   0.093   0.101   0.102   0.106   0.113   0.115   0.120
  0.124   0.130   0.136   0.138   0.141   0.148   0.151   0.154
  0.160   0.170   0.180   0.192   0.196   0.199   0.206   0.211
  0.215   0.222   0.234   0.240   0.248   0.252   0.265   0.267
  0.275   0.279   0.288   0.291   0.297   0.300   0.306   0.311
  0.313   0.323   0.326   0.331   0.338   0.342   0.353   0.358
  0.369   0.380   0.389   0.390   0.401   0.410   0.420   0.433
  0.448   0.477   0.489   0.500   0.515   0.533   0.538   0.551
  0.563   0.575   0.590   0.593   0.623   0.630   0.650   0.660
  0.676   0.687   0.693   0.701   0.713   0.725   0.744   0.767
  0.795   0.824   0.835   0.872   0.884   0.900   0.925   0.968
  0.988   1.000   1.010   1.062   1.077   1.105   1.120   1.139
  1.141   1.154   1.158   1.168   1.175   1.180   1.192   1.194
  1.217   1.227   1.238   1.244   1.262   1.269   1.289   1.328
  1.330   1.384   1.406   1.436   1.451   1.468   1.500   1.505
  1.520   1.530   1.539   1.563   1.580   1.590   1.615   1.630
  1.661   1.670   1.675   1.694   1.702   1.705   1.743   1.754
  1.776   1.778   1.798   1.823   1.840   1.874   1.929   1.974
  1.983   1.996   2.049   2.060   2.077   2.091   2.106   2.140
  2.182   2.221   2.252   2.269   2.443   2.467   2.482   2.495
  2.539   2.542   2.589   2.621   2.646   2.688   2.742   2.765
  2.775   2.785   2.808   2.824   2.843   2.858   2.864   2.875
  2.885   2.891   2.940   2.967   2.986   3.019   3.037   3.075
  3.108   3.115   3.124   3.146   3.202   3.211   3.244   3.288
  3.289   3.311   3.326   3.370   3.396   3.437   3.501   3.564
  3.627   3.643   3.725   3.772   3.821   3.866   3.904   3.933
  4.010   4.051   4.068   4.095   4.154   4.217   4.242   4.984
  5.006   5.018   5.044   5.060   5.074   5.095   5.157   5.206
  5.298   5.369   5.430   5.509   5.598   5.639   5.717   5.756
  5.875  23.731  23.742  23.775  23.803  23.828  23.839  49.864
 49.878  49.904  49.928  49.969  50.046
 --------------------------------------------------------------

          Ground-State Mulliken Net Atomic Charges

     Atom                 Charge (a.u.)
  ----------------------------------------
      1 C                     0.045692
      2 C                     0.234866
      3 C                     0.081235
      4 O                    -0.014621
      5 C                     0.056754
      6 O                    -0.217752
      7 O                    -0.160630
      8 O                    -0.245677
      9 H                     0.230549
     10 C                    -0.361492
     11 O                    -0.218905
     12 C                    -0.419977
     13 O                    -0.223067
     14 H                     0.280518
     15 H                     0.274130
     16 H                     0.182165
     17 H                     0.211458
     18 H                     0.264754
  ----------------------------------------
  Sum of atomic charges =     0.000000

 -----------------------------------------------------------------
                    Cartesian Multipole Moments
 -----------------------------------------------------------------
    Charge (ESU x 10^10)
                 0.0000
    Dipole Moment (Debye)
         X       3.7366      Y      -2.6480      Z       1.3328
       Tot       4.7697
    Quadrupole Moments (Debye-Ang)
        XX     -79.6506     XY      -1.2087     YY     -80.0999
        XZ       2.9965     YZ       4.1581     ZZ     -63.8880
    Octopole Moments (Debye-Ang^2)
       XXX      35.4699    XXY     -11.1206    XYY      17.2879
       YYY     -24.2011    XXZ       5.1757    XYZ       4.2501
       YYZ      -0.0569    XZZ      -3.0127    YZZ      -2.1319
       ZZZ      -7.6584
    Hexadecapole Moments (Debye-Ang^3)
      XXXX   -1461.4695   XXXY     -14.2868   XXYY    -424.1362
      XYYY      23.7044   YYYY    -883.1729   XXXZ      14.7927
      XXYZ      30.9239   XYYZ      11.7194   YYYZ      10.8715
      XXZZ    -239.7435   XYZZ      -2.0354   YYZZ    -164.8510
      XZZZ       4.1331   YZZZ       7.9723   ZZZZ    -138.9769
 -----------------------------------------------------------------
 Calculating analytic gradient of the SCF energy
 Gradient of SCF Energy
            1           2           3           4           5           6
    1  -0.0006797   0.0009430  -0.0001534  -0.0001225   0.0003315  -0.0002010
    2   0.0013949  -0.0006605   0.0006249  -0.0001800  -0.0006296   0.0002872
    3  -0.0001304   0.0007185   0.0000258   0.0002767  -0.0001582  -0.0000561
            7           8           9          10          11          12
    1  -0.0002545  -0.0000956  -0.0000170   0.0001433  -0.0001935   0.0000081
    2   0.0001328  -0.0003756  -0.0001359  -0.0005623   0.0002131  -0.0002129
    3  -0.0004112   0.0001741  -0.0000341  -0.0004421  -0.0000116  -0.0002797
           13          14          15          16          17          18
    1   0.0001126   0.0001083   0.0000639   0.0001007   0.0000116  -0.0001057
    2   0.0001055  -0.0000028  -0.0000028   0.0000629   0.0000238  -0.0000826
    3   0.0001305   0.0000959   0.0001003   0.0000237  -0.0000210  -0.0000011
 Max gradient component =       1.395E-03
 RMS gradient           =       3.539E-04
 Gradient time:  CPU 127.54 s  wall 161.56 s
 Geometry Optimization Parameters
   NAtoms,    NIC,     NZ,  NCons,   NDum,   NFix, NCnnct, MaxDiis
       18     127       0       0       0       0       0       0

 Cartesian Hessian Update
 Hessian Updated using BFGS Update


** GEOMETRY OPTIMIZATION IN DELOCALIZED INTERNAL COORDINATES **
   Searching for a Minimum

   Optimization Cycle:  12

                       Coordinates (Angstroms)
     ATOM                X               Y               Z
      1  C        -0.8401453066   -1.2192879838    0.0146523419
      2  C        -1.7769857348    0.0045631647   -0.0018485349
      3  C         0.9901594195    0.2958956866    0.6351805274
      4  O         0.2303612794    1.4624900041    0.2352943894
      5  C        -1.1062439957    1.4147377832    0.0247336100
      6  O        -1.7435222167    2.4050511893   -0.1651105194
      7  O        -2.9664489179   -0.1045604897   -0.0592526185
      8  O        -1.2223190890   -2.3281604232    0.2945624901
      9  H         0.7634044499    0.0752508355    1.6849262955
     10  C         0.6062370391   -0.8999619856   -0.2599708622
     11  O         1.4498908967   -1.9935056026   -0.0286691593
     12  C         2.4756131092    0.6449843745    0.5202662618
     13  O         2.9468611822    0.6523121129   -0.8148369904
     14  H         0.6999249436   -0.5521307775   -1.3011163075
     15  H         0.8924029136   -2.7644653437    0.1596886596
     16  H         3.0392454317   -0.0565530166    1.1417380604
     17  H         2.6127108315    1.6518075110    0.9194878824
     18  H         3.2318033803   -0.2379121199   -1.0469158636
   Point Group: c1    Number of degrees of freedom:    48


   Energy is   -683.751405804

 Hessian Updated using BFGS Update

 48 Hessian modes will be used to form the next step
  Hessian Eigenvalues:
     0.003164    0.005027    0.008484    0.010927    0.015550    0.015914
     0.022207    0.023775    0.039301    0.041502    0.047575    0.049691
     0.051074    0.058834    0.060166    0.072437    0.078872    0.116466
     0.134959    0.139784    0.161196    0.163285    0.171348    0.189658
     0.213777    0.224054    0.241681    0.250920    0.252439    0.255866
     0.267890    0.290912    0.295673    0.315617    0.322436    0.322491
     0.324240    0.328654    0.344385    0.434182    0.448014    0.456946
     0.489168    0.500968    0.516398    0.940150    0.948792    0.959960

 Minimum Search - Taking Simple RFO Step
 Searching for Lamda that Minimizes Along All modes
 Value Taken    Lamda =  -0.00002444
 Step Taken.  Stepsize is  0.048985

                             Maximum     Tolerance    Cnvgd?
         Gradient           0.000661      0.000300      NO
         Displacement       0.018810      0.001200      NO
         Energy change     -0.000035      0.000001      NO


 New Cartesian Coordinates Obtained by Inverse Iteration

 Displacement from previous Coordinates is:  0.046936
 ----------------------------------------------------------------
             Standard Nuclear Orientation (Angstroms)
    I     Atom           X                Y                Z
 ----------------------------------------------------------------
    1      C      -0.8400532343    -1.2207950460     0.0127038465
    2      C      -1.7771957774     0.0053678983    -0.0011810996
    3      C       0.9897394934     0.2965150989     0.6333276332
    4      O       0.2316353645     1.4621934231     0.2272616830
    5      C      -1.1061211547     1.4157746942     0.0210186378
    6      O      -1.7429117999     2.4063820189    -0.1667750524
    7      O      -2.9671368764    -0.1042420155    -0.0433253236
    8      O      -1.2245809626    -2.3301578086     0.2853831584
    9      H       0.7613558816     0.0806953841     1.6837257665
   10      C       0.6067430017    -0.9010009467    -0.2577475910
   11      O       1.4502516020    -1.9945935035    -0.0239881882
   12      C       2.4753222473     0.6449478530     0.5212235589
   13      O       2.9485560124     0.6554206166    -0.8134028417
   14      H       0.7001299983    -0.5566885160    -1.3004028556
   15      H       0.8927127120    -2.7667546586     0.1575540939
   16      H       3.0370539665    -0.0592453676     1.1412348638
   17      H       2.6124079173     1.6503773830     0.9236127069
   18      H       3.2350412243    -0.2336415883    -1.0474133342
 ----------------------------------------------------------------
 Molecular Point Group                 C1    NOp =  1
 Largest Abelian Subgroup              C1    NOp =  1
 Nuclear Repulsion Energy =   737.0177843548 hartrees
 There are       45 alpha and       45 beta electrons
 Applying Cartesian multipole field
    Component          Value
    ---------          -----
     (2,0,0)        1.00000E-11
     (0,2,0)        2.00000E-11
     (0,0,2)       -3.00000E-11
 Nucleus-field energy     =     0.0000000216 hartrees
 Requested basis set is 6-311++G(d,p)
 There are 102 shells and 306 basis functions
 A cutoff of  1.0D-11 yielded   4573 shell pairs
 There are     41782 function pairs (     44966 Cartesian)
 Smallest overlap matrix eigenvalue = 6.79E-06
 Guess MOs from SCF MO coefficient file
 Reading MOs from coefficient file
 Reading MOs from coefficient file
 A restricted hybrid HF-DFT SCF calculation will be
 performed using Pulay DIIS extrapolation
 Exchange:     0.2000 Hartree-Fock + 0.0800 Slater + 0.7200 B88
 Correlation:  0.1900 VWN1RPA + 0.8100 LYP
 Using SG-1 standard quadrature grid
 SCF converges when DIIS error is below 1.0E-08
 Geometry optimization detected.  Setting ReadMinima to 0
 Setting SaveMinima to 0
 ---------------------------------------
  Cycle       Energy         DIIS Error
 ---------------------------------------
    1    -683.7514192822      1.91E-04
    2    -683.7514152667      1.95E-05
    3    -683.7514119038      3.42E-05
    4    -683.7514213724      8.30E-06
    5    -683.7514219441      3.03E-06
    6    -683.7514219394      1.46E-06
    7    -683.7514219136      7.00E-07
    8    -683.7514218649      2.11E-07
    9    -683.7514219018      4.79E-08
   10    -683.7514219001      1.62E-08
   11    -683.7514219005      6.57E-09 Convergence criterion met
 ---------------------------------------
 SCF time:  CPU 288.94 s  wall 365.27 s
 SCF   energy in the final basis set = -683.7514219005
 Total energy in the final basis set = -683.7514219005

 --------------------------------------------------------------

                    Orbital Energies (a.u.)
 --------------------------------------------------------------

 Alpha MOs
 -- Occupied --
-19.212 -19.191 -19.190 -19.180 -19.157 -19.155 -10.347 -10.326
-10.323 -10.290 -10.288 -10.258  -1.154  -1.132  -1.115  -1.083
 -1.073  -1.059  -0.843  -0.798  -0.718  -0.672  -0.650  -0.606
 -0.602  -0.555  -0.546  -0.517  -0.512  -0.506  -0.494  -0.487
 -0.471  -0.464  -0.436  -0.431  -0.423  -0.408  -0.375  -0.357
 -0.355  -0.343  -0.332  -0.317  -0.292
 -- Virtual --
 -0.155  -0.066  -0.029  -0.013  -0.001   0.001   0.021   0.030
  0.035   0.041   0.046   0.057   0.061   0.072   0.074   0.083
  0.085   0.093   0.101   0.102   0.106   0.113   0.115   0.120
  0.124   0.130   0.136   0.138   0.141   0.148   0.151   0.154
  0.161   0.170   0.180   0.192   0.196   0.199   0.206   0.211
  0.215   0.223   0.234   0.240   0.248   0.252   0.265   0.267
  0.276   0.279   0.289   0.291   0.297   0.300   0.306   0.311
  0.313   0.323   0.326   0.331   0.338   0.342   0.353   0.357
  0.369   0.379   0.389   0.390   0.401   0.410   0.420   0.433
  0.448   0.477   0.489   0.500   0.515   0.532   0.538   0.551
  0.563   0.575   0.590   0.593   0.623   0.630   0.650   0.660
  0.676   0.687   0.693   0.701   0.713   0.725   0.744   0.766
  0.796   0.824   0.836   0.872   0.884   0.900   0.925   0.968
  0.988   1.000   1.010   1.062   1.077   1.104   1.120   1.139
  1.141   1.154   1.158   1.168   1.175   1.179   1.192   1.194
  1.217   1.227   1.238   1.244   1.262   1.269   1.290   1.328
  1.331   1.384   1.406   1.436   1.451   1.468   1.500   1.505
  1.520   1.530   1.540   1.563   1.580   1.590   1.614   1.630
  1.660   1.670   1.676   1.694   1.702   1.705   1.744   1.754
  1.775   1.778   1.799   1.823   1.839   1.874   1.928   1.975
  1.983   1.997   2.049   2.060   2.077   2.091   2.106   2.139
  2.182   2.221   2.252   2.269   2.444   2.468   2.481   2.495
  2.539   2.542   2.589   2.620   2.646   2.688   2.742   2.765
  2.775   2.785   2.808   2.823   2.843   2.858   2.864   2.875
  2.885   2.891   2.940   2.967   2.987   3.017   3.037   3.076
  3.108   3.114   3.125   3.146   3.202   3.212   3.244   3.288
  3.290   3.309   3.327   3.370   3.396   3.437   3.502   3.564
  3.627   3.644   3.725   3.773   3.821   3.867   3.904   3.933
  4.010   4.051   4.068   4.095   4.153   4.216   4.244   4.984
  5.006   5.018   5.044   5.060   5.074   5.095   5.157   5.206
  5.298   5.369   5.431   5.509   5.598   5.639   5.716   5.757
  5.874  23.732  23.742  23.774  23.803  23.828  23.839  49.864
 49.878  49.904  49.928  49.970  50.046
 --------------------------------------------------------------

          Ground-State Mulliken Net Atomic Charges

     Atom                 Charge (a.u.)
  ----------------------------------------
      1 C                     0.045736
      2 C                     0.232974
      3 C                     0.082846
      4 O                    -0.014932
      5 C                     0.058067
      6 O                    -0.217642
      7 O                    -0.160323
      8 O                    -0.246182
      9 H                     0.229960
     10 C                    -0.359959
     11 O                    -0.219225
     12 C                    -0.421033
     13 O                    -0.223334
     14 H                     0.280183
     15 H                     0.274172
     16 H                     0.182432
     17 H                     0.211499
     18 H                     0.264760
  ----------------------------------------
  Sum of atomic charges =    -0.000000

 -----------------------------------------------------------------
                    Cartesian Multipole Moments
 -----------------------------------------------------------------
    Charge (ESU x 10^10)
                -0.0000
    Dipole Moment (Debye)
         X       3.7313      Y      -2.6514      Z       1.3153
       Tot       4.7626
    Quadrupole Moments (Debye-Ang)
        XX     -79.6626     XY      -1.2345     YY     -80.1025
        XZ       3.0282     YZ       4.1825     ZZ     -63.8647
    Octopole Moments (Debye-Ang^2)
       XXX      35.5066    XXY     -11.1361    XYY      17.2454
       YYY     -24.2822    XXZ       4.8710    XYZ       4.3480
       YYZ       0.0034    XZZ      -3.0180    YZZ      -2.1450
       ZZZ      -7.6620
    Hexadecapole Moments (Debye-Ang^3)
      XXXX   -1462.0418   XXXY     -14.7070   XXYY    -424.6859
      XYYY      23.2796   YYYY    -884.1247   XXXZ      15.5652
      XXYZ      31.0106   XYYZ      11.6750   YYYZ      11.1179
      XXZZ    -239.5963   XYZZ      -2.0283   YYZZ    -164.8556
      XZZZ       4.3775   YZZZ       8.1522   ZZZZ    -138.4872
 -----------------------------------------------------------------
 Calculating analytic gradient of the SCF energy
 Gradient of SCF Energy
            1           2           3           4           5           6
    1  -0.0003968   0.0007015  -0.0002870   0.0001023  -0.0001726   0.0000818
    2   0.0004334  -0.0003053   0.0002525  -0.0002303  -0.0000046  -0.0000369
    3   0.0002353  -0.0000494  -0.0001170   0.0002344  -0.0002184   0.0001185
            7           8           9          10          11          12
    1  -0.0002168   0.0000246   0.0000594   0.0001195  -0.0003397  -0.0000052
    2   0.0000561  -0.0000092  -0.0000606   0.0000236  -0.0001291  -0.0000416
    3  -0.0000988  -0.0000010  -0.0000269   0.0000875  -0.0000653  -0.0000739
           13          14          15          16          17          18
    1   0.0002205   0.0000263   0.0002115   0.0000272  -0.0000488  -0.0001077
    2  -0.0000686  -0.0001066   0.0001727   0.0000484  -0.0000477   0.0000539
    3   0.0000304  -0.0000028   0.0000466  -0.0000457  -0.0000115  -0.0000421
 Max gradient component =       7.015E-04
 RMS gradient           =       1.810E-04
 Gradient time:  CPU 128.98 s  wall 156.89 s
 Geometry Optimization Parameters
   NAtoms,    NIC,     NZ,  NCons,   NDum,   NFix, NCnnct, MaxDiis
       18     127       0       0       0       0       0       0

 Cartesian Hessian Update
 Hessian Updated using BFGS Update


** GEOMETRY OPTIMIZATION IN DELOCALIZED INTERNAL COORDINATES **
   Searching for a Minimum

   Optimization Cycle:  13

                       Coordinates (Angstroms)
     ATOM                X               Y               Z
      1  C        -0.8400532343   -1.2207950460    0.0127038465
      2  C        -1.7771957774    0.0053678983   -0.0011810996
      3  C         0.9897394934    0.2965150989    0.6333276332
      4  O         0.2316353645    1.4621934231    0.2272616830
      5  C        -1.1061211547    1.4157746942    0.0210186378
      6  O        -1.7429117999    2.4063820189   -0.1667750524
      7  O        -2.9671368764   -0.1042420155   -0.0433253236
      8  O        -1.2245809626   -2.3301578086    0.2853831584
      9  H         0.7613558816    0.0806953841    1.6837257665
     10  C         0.6067430017   -0.9010009467   -0.2577475910
     11  O         1.4502516020   -1.9945935035   -0.0239881882
     12  C         2.4753222473    0.6449478530    0.5212235589
     13  O         2.9485560124    0.6554206166   -0.8134028417
     14  H         0.7001299983   -0.5566885160   -1.3004028556
     15  H         0.8927127120   -2.7667546586    0.1575540939
     16  H         3.0370539665   -0.0592453676    1.1412348638
     17  H         2.6124079173    1.6503773830    0.9236127069
     18  H         3.2350412243   -0.2336415883   -1.0474133342
   Point Group: c1    Number of degrees of freedom:    48


   Energy is   -683.751421900

 Hessian Updated using BFGS Update

 48 Hessian modes will be used to form the next step
  Hessian Eigenvalues:
     0.002591    0.004936    0.006842    0.010390    0.015141    0.015968
     0.022386    0.028048    0.039069    0.041820    0.047532    0.049554
     0.050880    0.058885    0.060113    0.073883    0.078997    0.116356
     0.134949    0.139587    0.161289    0.162220    0.170911    0.188999
     0.215457    0.222968    0.243026    0.250561    0.253224    0.253808
     0.269150    0.281976    0.291623    0.310691    0.321979    0.322608
     0.324083    0.328992    0.341653    0.431923    0.446967    0.457929
     0.490227    0.502459    0.517768    0.943136    0.946678    0.968162

 Minimum Search - Taking Simple RFO Step
 Searching for Lamda that Minimizes Along All modes
 Value Taken    Lamda =  -0.00001659
 Step Taken.  Stepsize is  0.056193

                             Maximum     Tolerance    Cnvgd?
         Gradient           0.000336      0.000300      NO
         Displacement       0.024305      0.001200      NO
         Energy change     -0.000016      0.000001      NO


 New Cartesian Coordinates Obtained by Inverse Iteration

 Displacement from previous Coordinates is:  0.067760
 ----------------------------------------------------------------
             Standard Nuclear Orientation (Angstroms)
    I     Atom           X                Y                Z
 ----------------------------------------------------------------
    1      C      -0.8395758360    -1.2222291946     0.0096150381
    2      C      -1.7779929286     0.0058398814     0.0063208605
    3      C       0.9888524468     0.2980748108     0.6307019190
    4      O       0.2326392744     1.4627106940     0.2169545760
    5      C      -1.1064978094     1.4165952171     0.0180710750
    6      O      -1.7432520992     2.4063558964    -0.1733507389
    7      O      -2.9681267434    -0.1046152466    -0.0187179514
    8      O      -1.2249221280    -2.3330180687     0.2740187614
    9      H       0.7568847890     0.0874683069     1.6814177513
   10      C       0.6072198035    -0.9006304478    -0.2579898121
   11      O       1.4516193271    -1.9936419510    -0.0224368218
   12      C       2.4747824738     0.6450077472     0.5229134220
   13      O       2.9513173064     0.6527326094    -0.8106443361
   14      H       0.6999253266    -0.5571128926    -1.3012719359
   15      H       0.8933532940    -2.7678514463     0.1485765435
   16      H       3.0333051793    -0.0597173626     1.1452366820
   17      H       2.6121925981     1.6507430226     0.9244110513
   18      H       3.2412253415    -0.2361566562    -1.0410164213
 ----------------------------------------------------------------
 Molecular Point Group                 C1    NOp =  1
 Largest Abelian Subgroup              C1    NOp =  1
 Nuclear Repulsion Energy =   736.9490087338 hartrees
 There are       45 alpha and       45 beta electrons
 Applying Cartesian multipole field
    Component          Value
    ---------          -----
     (2,0,0)        1.00000E-11
     (0,2,0)        2.00000E-11
     (0,0,2)       -3.00000E-11
 Nucleus-field energy     =     0.0000000216 hartrees
 Requested basis set is 6-311++G(d,p)
 There are 102 shells and 306 basis functions
 A cutoff of  1.0D-11 yielded   4572 shell pairs
 There are     41781 function pairs (     44965 Cartesian)
 Smallest overlap matrix eigenvalue = 6.73E-06
 Guess MOs from SCF MO coefficient file
 Reading MOs from coefficient file
 Reading MOs from coefficient file
 A restricted hybrid HF-DFT SCF calculation will be
 performed using Pulay DIIS extrapolation
 Exchange:     0.2000 Hartree-Fock + 0.0800 Slater + 0.7200 B88
 Correlation:  0.1900 VWN1RPA + 0.8100 LYP
 Using SG-1 standard quadrature grid
 SCF converges when DIIS error is below 1.0E-08
 Geometry optimization detected.  Setting ReadMinima to 0
 Setting SaveMinima to 0
 ---------------------------------------
  Cycle       Energy         DIIS Error
 ---------------------------------------
    1    -683.7498977802      2.26E-04
    2    -683.7514236198      2.35E-05
    3    -683.7514209151      3.65E-05
    4    -683.7514318671      1.16E-05
    5    -683.7514330945      3.91E-06
    6    -683.7514331442      1.63E-06
    7    -683.7514331733      7.66E-07
    8    -683.7514331437      2.74E-07
    9    -683.7514331163      7.27E-08
   10    -683.7514331116      2.68E-08
   11    -683.7514331168      8.98E-09 Convergence criterion met
 ---------------------------------------
 SCF time:  CPU 292.65 s  wall 370.39 s
 SCF   energy in the final basis set = -683.7514331168
 Total energy in the final basis set = -683.7514331168

 --------------------------------------------------------------

                    Orbital Energies (a.u.)
 --------------------------------------------------------------

 Alpha MOs
 -- Occupied --
-19.212 -19.191 -19.190 -19.180 -19.157 -19.155 -10.347 -10.326
-10.323 -10.290 -10.288 -10.258  -1.154  -1.132  -1.115  -1.083
 -1.073  -1.059  -0.843  -0.798  -0.718  -0.672  -0.650  -0.606
 -0.602  -0.555  -0.546  -0.517  -0.512  -0.506  -0.494  -0.488
 -0.471  -0.464  -0.436  -0.431  -0.423  -0.408  -0.375  -0.357
 -0.355  -0.343  -0.332  -0.317  -0.291
 -- Virtual --
 -0.155  -0.066  -0.029  -0.013  -0.001   0.001   0.021   0.030
  0.035   0.040   0.046   0.057   0.061   0.072   0.074   0.083
  0.085   0.093   0.101   0.102   0.106   0.113   0.115   0.120
  0.124   0.130   0.136   0.138   0.141   0.148   0.151   0.154
  0.161   0.170   0.179   0.192   0.196   0.199   0.206   0.211
  0.215   0.223   0.234   0.240   0.248   0.251   0.266   0.268
  0.276   0.279   0.289   0.291   0.297   0.300   0.306   0.312
  0.313   0.323   0.326   0.332   0.338   0.342   0.353   0.357
  0.369   0.380   0.389   0.390   0.401   0.410   0.420   0.434
  0.448   0.477   0.488   0.500   0.515   0.533   0.538   0.551
  0.563   0.575   0.590   0.592   0.624   0.630   0.650   0.660
  0.677   0.687   0.693   0.700   0.713   0.725   0.744   0.766
  0.797   0.825   0.837   0.872   0.885   0.900   0.925   0.969
  0.988   0.998   1.011   1.062   1.078   1.104   1.121   1.139
  1.141   1.154   1.158   1.169   1.175   1.180   1.192   1.194
  1.216   1.227   1.238   1.244   1.262   1.268   1.291   1.328
  1.331   1.384   1.406   1.435   1.451   1.468   1.501   1.505
  1.520   1.529   1.541   1.563   1.580   1.590   1.614   1.628
  1.659   1.671   1.676   1.693   1.702   1.705   1.745   1.755
  1.774   1.778   1.799   1.823   1.839   1.874   1.928   1.975
  1.984   1.997   2.049   2.061   2.076   2.091   2.107   2.139
  2.183   2.221   2.252   2.269   2.445   2.468   2.482   2.493
  2.539   2.543   2.588   2.621   2.646   2.688   2.742   2.765
  2.774   2.785   2.808   2.823   2.843   2.858   2.865   2.875
  2.885   2.891   2.940   2.967   2.987   3.015   3.038   3.077
  3.108   3.114   3.124   3.146   3.200   3.213   3.245   3.288
  3.290   3.309   3.327   3.370   3.396   3.437   3.502   3.564
  3.627   3.644   3.725   3.774   3.820   3.867   3.903   3.933
  4.010   4.050   4.068   4.095   4.153   4.216   4.245   4.985
  5.005   5.018   5.044   5.061   5.074   5.096   5.157   5.206
  5.299   5.369   5.431   5.508   5.598   5.639   5.715   5.757
  5.874  23.732  23.742  23.773  23.803  23.828  23.840  49.864
 49.878  49.904  49.928  49.971  50.046
 --------------------------------------------------------------

          Ground-State Mulliken Net Atomic Charges

     Atom                 Charge (a.u.)
  ----------------------------------------
      1 C                     0.043580
      2 C                     0.231899
      3 C                     0.084709
      4 O                    -0.015287
      5 C                     0.059212
      6 O                    -0.217827
      7 O                    -0.160021
      8 O                    -0.246374
      9 H                     0.229292
     10 C                    -0.357587
     11 O                    -0.219305
     12 C                    -0.421805
     13 O                    -0.223459
     14 H                     0.280288
     15 H                     0.273941
     16 H                     0.182473
     17 H                     0.211384
     18 H                     0.264888
  ----------------------------------------
  Sum of atomic charges =    -0.000000

 -----------------------------------------------------------------
                    Cartesian Multipole Moments
 -----------------------------------------------------------------
    Charge (ESU x 10^10)
                -0.0000
    Dipole Moment (Debye)
         X       3.7283      Y      -2.6464      Z       1.3094
       Tot       4.7558
    Quadrupole Moments (Debye-Ang)
        XX     -79.6586     XY      -1.2517     YY     -80.0773
        XZ       3.0920     YZ       4.2413     ZZ     -63.8682
    Octopole Moments (Debye-Ang^2)
       XXX      35.6167    XXY     -11.1505    XYY      17.2952
       YYY     -24.2188    XXZ       4.5853    XYZ       4.3977
       YYZ       0.0510    XZZ      -3.0943    YZZ      -2.1257
       ZZZ      -7.6355
    Hexadecapole Moments (Debye-Ang^3)
      XXXX   -1462.5889   XXXY     -14.8875   XXYY    -424.8562
      XYYY      23.1146   YYYY    -884.4843   XXXZ      17.3445
      XXYZ      31.0555   XYYZ      11.5073   YYYZ      11.5775
      XXZZ    -239.7179   XYZZ      -1.8864   YYZZ    -164.7747
      XZZZ       5.1639   YZZZ       8.1677   ZZZZ    -137.9954
 -----------------------------------------------------------------
 Calculating analytic gradient of the SCF energy
 Gradient of SCF Energy
            1           2           3           4           5           6
    1  -0.0000185   0.0001498  -0.0001251   0.0002419  -0.0004220   0.0002059
    2  -0.0003348   0.0000505  -0.0000905  -0.0002211   0.0003850  -0.0001934
    3  -0.0000156  -0.0000518  -0.0002851   0.0001110  -0.0001315   0.0001126
            7           8           9          10          11          12
    1  -0.0000682   0.0000680   0.0000941   0.0000090  -0.0000588   0.0000009
    2   0.0000128   0.0001652   0.0000551   0.0002484  -0.0001157   0.0000654
    3  -0.0000681   0.0000201   0.0000204   0.0004049  -0.0000319   0.0000915
           13          14          15          16          17          18
    1   0.0000913  -0.0000948   0.0000265  -0.0000249  -0.0000303  -0.0000447
    2  -0.0001038  -0.0000563   0.0001214  -0.0000162  -0.0000399   0.0000679
    3  -0.0000060  -0.0000915   0.0000227  -0.0000519  -0.0000322  -0.0000176
 Max gradient component =       4.220E-04
 RMS gradient           =       1.479E-04
 Gradient time:  CPU 129.84 s  wall 162.22 s
 Geometry Optimization Parameters
   NAtoms,    NIC,     NZ,  NCons,   NDum,   NFix, NCnnct, MaxDiis
       18     127       0       0       0       0       0       0

 Cartesian Hessian Update
 Hessian Updated using BFGS Update


** GEOMETRY OPTIMIZATION IN DELOCALIZED INTERNAL COORDINATES **
   Searching for a Minimum

   Optimization Cycle:  14

                       Coordinates (Angstroms)
     ATOM                X               Y               Z
      1  C        -0.8395758360   -1.2222291946    0.0096150381
      2  C        -1.7779929286    0.0058398814    0.0063208605
      3  C         0.9888524468    0.2980748108    0.6307019190
      4  O         0.2326392744    1.4627106940    0.2169545760
      5  C        -1.1064978094    1.4165952171    0.0180710750
      6  O        -1.7432520992    2.4063558964   -0.1733507389
      7  O        -2.9681267434   -0.1046152466   -0.0187179514
      8  O        -1.2249221280   -2.3330180687    0.2740187614
      9  H         0.7568847890    0.0874683069    1.6814177513
     10  C         0.6072198035   -0.9006304478   -0.2579898121
     11  O         1.4516193271   -1.9936419510   -0.0224368218
     12  C         2.4747824738    0.6450077472    0.5229134220
     13  O         2.9513173064    0.6527326094   -0.8106443361
     14  H         0.6999253266   -0.5571128926   -1.3012719359
     15  H         0.8933532940   -2.7678514463    0.1485765435
     16  H         3.0333051793   -0.0597173626    1.1452366820
     17  H         2.6121925981    1.6507430226    0.9244110513
     18  H         3.2412253415   -0.2361566562   -1.0410164213
   Point Group: c1    Number of degrees of freedom:    48


   Energy is   -683.751433117

 Hessian Updated using BFGS Update

 48 Hessian modes will be used to form the next step
  Hessian Eigenvalues:
     0.001939    0.004871    0.005686    0.009913    0.014972    0.016120
     0.022265    0.027607    0.038818    0.041409    0.047500    0.049526
     0.051778    0.059270    0.060743    0.072633    0.080485    0.116633
     0.135190    0.139668    0.161827    0.164984    0.170276    0.188337
     0.215918    0.224272    0.244420    0.247601    0.252220    0.254889
     0.268957    0.291019    0.302459    0.313405    0.322265    0.322804
     0.326388    0.328929    0.342546    0.429231    0.447033    0.457953
     0.489779    0.504646    0.516673    0.941479    0.947147    0.973316

 Minimum Search - Taking Simple RFO Step
 Searching for Lamda that Minimizes Along All modes
 Value Taken    Lamda =  -0.00000860
 Step Taken.  Stepsize is  0.050724

                             Maximum     Tolerance    Cnvgd?
         Gradient           0.000255      0.000300     YES
         Displacement       0.022551      0.001200      NO
         Energy change     -0.000011      0.000001      NO


 New Cartesian Coordinates Obtained by Inverse Iteration

 Displacement from previous Coordinates is:  0.068684
 ----------------------------------------------------------------
             Standard Nuclear Orientation (Angstroms)
    I     Atom           X                Y                Z
 ----------------------------------------------------------------
    1      C      -0.8392155719    -1.2225992460     0.0072129355
    2      C      -1.7784129061     0.0061794397     0.0142448325
    3      C       0.9876741436     0.2997799987     0.6285622801
    4      O       0.2331131830     1.4637298613     0.2085126184
    5      C      -1.1067027455     1.4169381442     0.0149756027
    6      O      -1.7440762133     2.4055189199    -0.1810508370
    7      O      -2.9685701608    -0.1048957022     0.0062195895
    8      O      -1.2249267728    -2.3349028988     0.2643630287
    9      H       0.7514830897     0.0920129921     1.6789281582
   10      C       0.6075491426    -0.8997064195    -0.2596498613
   11      O       1.4528793646    -1.9920969265    -0.0230111487
   12      C       2.4741204013     0.6451481613     0.5245999110
   13      O       2.9542723692     0.6480889453    -0.8077247415
   14      H       0.7006273659    -0.5557354789    -1.3027864824
   15      H       0.8951625668    -2.7689682505     0.1383221232
   16      H       3.0298763130    -0.0584590758     1.1507339489
   17      H       2.6116661630     1.6519146521     0.9236101693
   18      H       3.2464298836    -0.2413921971    -1.0332524644
 ----------------------------------------------------------------
 Molecular Point Group                 C1    NOp =  1
 Largest Abelian Subgroup              C1    NOp =  1
 Nuclear Repulsion Energy =   736.9342482155 hartrees
 There are       45 alpha and       45 beta electrons
 Applying Cartesian multipole field
    Component          Value
    ---------          -----
     (2,0,0)        1.00000E-11
     (0,2,0)        2.00000E-11
     (0,0,2)       -3.00000E-11
 Nucleus-field energy     =     0.0000000216 hartrees
 Requested basis set is 6-311++G(d,p)
 There are 102 shells and 306 basis functions
 A cutoff of  1.0D-11 yielded   4572 shell pairs
 There are     41781 function pairs (     44965 Cartesian)
 Smallest overlap matrix eigenvalue = 6.67E-06
 Guess MOs from SCF MO coefficient file
 Reading MOs from coefficient file
 Reading MOs from coefficient file
 A restricted hybrid HF-DFT SCF calculation will be
 performed using Pulay DIIS extrapolation
 Exchange:     0.2000 Hartree-Fock + 0.0800 Slater + 0.7200 B88
 Correlation:  0.1900 VWN1RPA + 0.8100 LYP
 Using SG-1 standard quadrature grid
 SCF converges when DIIS error is below 1.0E-08
 Geometry optimization detected.  Setting ReadMinima to 0
 Setting SaveMinima to 0
 ---------------------------------------
  Cycle       Energy         DIIS Error
 ---------------------------------------
    1    -683.7499593693      2.16E-04
    2    -683.7514310349      2.09E-05
    3    -683.7514323670      2.64E-05
    4    -683.7514380722      9.49E-06
    5    -683.7514388666      3.74E-06
    6    -683.7514388852      1.65E-06
    7    -683.7514389555      7.45E-07
    8    -683.7514389025      2.69E-07
    9    -683.7514388936      7.09E-08
   10    -683.7514388881      2.47E-08
   11    -683.7514388900      8.69E-09 Convergence criterion met
 ---------------------------------------
 SCF time:  CPU 287.92 s  wall 362.17 s
 SCF   energy in the final basis set = -683.7514388900
 Total energy in the final basis set = -683.7514388900

 --------------------------------------------------------------

                    Orbital Energies (a.u.)
 --------------------------------------------------------------

 Alpha MOs
 -- Occupied --
-19.212 -19.191 -19.190 -19.180 -19.157 -19.155 -10.347 -10.326
-10.323 -10.290 -10.287 -10.258  -1.154  -1.132  -1.115  -1.083
 -1.073  -1.059  -0.843  -0.798  -0.718  -0.672  -0.650  -0.606
 -0.602  -0.554  -0.546  -0.517  -0.512  -0.506  -0.494  -0.488
 -0.471  -0.464  -0.436  -0.430  -0.423  -0.408  -0.375  -0.357
 -0.356  -0.343  -0.332  -0.317  -0.291
 -- Virtual --
 -0.155  -0.066  -0.029  -0.013  -0.001   0.001   0.020   0.030
  0.035   0.040   0.046   0.057   0.061   0.072   0.074   0.083
  0.085   0.093   0.101   0.102   0.106   0.113   0.115   0.120
  0.124   0.130   0.136   0.138   0.141   0.148   0.151   0.154
  0.160   0.170   0.179   0.192   0.196   0.199   0.206   0.211
  0.216   0.222   0.235   0.240   0.248   0.251   0.266   0.268
  0.276   0.279   0.289   0.291   0.297   0.300   0.306   0.312
  0.313   0.323   0.326   0.332   0.338   0.342   0.353   0.357
  0.369   0.380   0.388   0.390   0.401   0.410   0.420   0.435
  0.448   0.477   0.488   0.500   0.515   0.533   0.539   0.551
  0.563   0.575   0.590   0.591   0.624   0.630   0.650   0.660
  0.677   0.687   0.693   0.700   0.714   0.725   0.745   0.766
  0.797   0.826   0.837   0.871   0.885   0.899   0.924   0.969
  0.987   0.996   1.012   1.062   1.079   1.104   1.122   1.139
  1.141   1.155   1.158   1.169   1.175   1.180   1.192   1.194
  1.216   1.228   1.238   1.244   1.263   1.268   1.291   1.327
  1.332   1.383   1.406   1.435   1.452   1.468   1.501   1.505
  1.521   1.529   1.541   1.563   1.580   1.590   1.613   1.627
  1.659   1.671   1.677   1.692   1.701   1.705   1.746   1.755
  1.773   1.779   1.799   1.822   1.838   1.874   1.928   1.976
  1.984   1.997   2.049   2.061   2.075   2.090   2.107   2.139
  2.183   2.221   2.251   2.269   2.446   2.468   2.482   2.492
  2.539   2.543   2.588   2.621   2.647   2.689   2.742   2.765
  2.774   2.784   2.808   2.823   2.843   2.857   2.865   2.875
  2.885   2.890   2.940   2.968   2.987   3.013   3.039   3.077
  3.108   3.113   3.124   3.146   3.199   3.214   3.245   3.288
  3.290   3.308   3.327   3.370   3.396   3.436   3.503   3.564
  3.627   3.644   3.725   3.775   3.820   3.867   3.903   3.932
  4.010   4.050   4.067   4.095   4.152   4.215   4.246   4.985
  5.005   5.018   5.043   5.061   5.074   5.096   5.157   5.206
  5.299   5.369   5.430   5.508   5.598   5.639   5.715   5.757
  5.874  23.732  23.743  23.773  23.803  23.827  23.840  49.865
 49.878  49.905  49.928  49.972  50.045
 --------------------------------------------------------------

          Ground-State Mulliken Net Atomic Charges

     Atom                 Charge (a.u.)
  ----------------------------------------
      1 C                     0.041754
      2 C                     0.231014
      3 C                     0.084895
      4 O                    -0.015227
      5 C                     0.060105
      6 O                    -0.218250
      7 O                    -0.159721
      8 O                    -0.246693
      9 H                     0.228861
     10 C                    -0.354432
     11 O                    -0.219564
     12 C                    -0.422470
     13 O                    -0.223506
     14 H                     0.280658
     15 H                     0.273884
     16 H                     0.182412
     17 H                     0.211260
     18 H                     0.265021
  ----------------------------------------
  Sum of atomic charges =    -0.000000

 -----------------------------------------------------------------
                    Cartesian Multipole Moments
 -----------------------------------------------------------------
    Charge (ESU x 10^10)
                -0.0000
    Dipole Moment (Debye)
         X       3.7291      Y      -2.6434      Z       1.3045
       Tot       4.7535
    Quadrupole Moments (Debye-Ang)
        XX     -79.6650     XY      -1.2652     YY     -80.0352
        XZ       3.1658     YZ       4.2987     ZZ     -63.8813
    Octopole Moments (Debye-Ang^2)
       XXX      35.6585    XXY     -11.1921    XYY      17.4113
       YYY     -24.2030    XXZ       4.3439    XYZ       4.4070
       YYZ       0.0785    XZZ      -3.1699    YZZ      -2.1106
       ZZZ      -7.6121
    Hexadecapole Moments (Debye-Ang^3)
      XXXX   -1463.1907   XXXY     -14.9111   XXYY    -424.7614
      XYYY      23.0495   YYYY    -884.1374   XXXZ      19.3838
      XXYZ      31.1011   XYYZ      11.3433   YYYZ      12.0361
      XXZZ    -239.9325   XYZZ      -1.7135   YYZZ    -164.6683
      XZZZ       6.0591   YZZZ       8.1216   ZZZZ    -137.6703
 -----------------------------------------------------------------
 Calculating analytic gradient of the SCF energy
 Gradient of SCF Energy
            1           2           3           4           5           6
    1   0.0001662  -0.0002546  -0.0000243   0.0001874  -0.0002512   0.0001241
    2  -0.0004353   0.0001625  -0.0001414  -0.0001001   0.0003358  -0.0001357
    3  -0.0000200  -0.0000585  -0.0002028  -0.0000256  -0.0000451   0.0000838
            7           8           9          10          11          12
    1   0.0000815   0.0000261   0.0000384  -0.0000340   0.0000959   0.0000184
    2   0.0000030   0.0001300   0.0000506   0.0002609  -0.0000415   0.0000621
    3  -0.0000373   0.0000266   0.0000362   0.0003041   0.0000118   0.0000830
           13          14          15          16          17          18
    1  -0.0000267  -0.0000810  -0.0000685  -0.0000291   0.0000023   0.0000291
    2  -0.0000577   0.0000053  -0.0000502  -0.0000425  -0.0000142   0.0000084
    3  -0.0000433  -0.0000816   0.0000100  -0.0000200  -0.0000211  -0.0000003
 Max gradient component =       4.353E-04
 RMS gradient           =       1.280E-04
 Gradient time:  CPU 127.76 s  wall 154.78 s
 Geometry Optimization Parameters
   NAtoms,    NIC,     NZ,  NCons,   NDum,   NFix, NCnnct, MaxDiis
       18     127       0       0       0       0       0       0

 Cartesian Hessian Update
 Hessian Updated using BFGS Update


** GEOMETRY OPTIMIZATION IN DELOCALIZED INTERNAL COORDINATES **
   Searching for a Minimum

   Optimization Cycle:  15

                       Coordinates (Angstroms)
     ATOM                X               Y               Z
      1  C        -0.8392155719   -1.2225992460    0.0072129355
      2  C        -1.7784129061    0.0061794397    0.0142448325
      3  C         0.9876741436    0.2997799987    0.6285622801
      4  O         0.2331131830    1.4637298613    0.2085126184
      5  C        -1.1067027455    1.4169381442    0.0149756027
      6  O        -1.7440762133    2.4055189199   -0.1810508370
      7  O        -2.9685701608   -0.1048957022    0.0062195895
      8  O        -1.2249267728   -2.3349028988    0.2643630287
      9  H         0.7514830897    0.0920129921    1.6789281582
     10  C         0.6075491426   -0.8997064195   -0.2596498613
     11  O         1.4528793646   -1.9920969265   -0.0230111487
     12  C         2.4741204013    0.6451481613    0.5245999110
     13  O         2.9542723692    0.6480889453   -0.8077247415
     14  H         0.7006273659   -0.5557354789   -1.3027864824
     15  H         0.8951625668   -2.7689682505    0.1383221232
     16  H         3.0298763130   -0.0584590758    1.1507339489
     17  H         2.6116661630    1.6519146521    0.9236101693
     18  H         3.2464298836   -0.2413921971   -1.0332524644
   Point Group: c1    Number of degrees of freedom:    48


   Energy is   -683.751438890

 Hessian Updated using BFGS Update

 48 Hessian modes will be used to form the next step
  Hessian Eigenvalues:
     0.001595    0.004523    0.005221    0.009774    0.015045    0.016456
     0.022494    0.027196    0.038720    0.041339    0.047388    0.049549
     0.051385    0.058723    0.060407    0.072466    0.079483    0.116559
     0.135249    0.139826    0.161701    0.164767    0.171227    0.187859
     0.213972    0.224892    0.242082    0.248591    0.251933    0.255089
     0.267955    0.290939    0.297958    0.315552    0.322523    0.322700
     0.325122    0.329072    0.343159    0.427560    0.448555    0.458124
     0.491148    0.501177    0.521740    0.942695    0.947652    0.962925

 Minimum Search - Taking Simple RFO Step
 Searching for Lamda that Minimizes Along All modes
 Value Taken    Lamda =  -0.00000400
 Step Taken.  Stepsize is  0.034227

                             Maximum     Tolerance    Cnvgd?
         Gradient           0.000308      0.000300      NO
         Displacement       0.016672      0.001200      NO
         Energy change     -0.000006      0.000001      NO


 New Cartesian Coordinates Obtained by Inverse Iteration

 Displacement from previous Coordinates is:  0.049042
 ----------------------------------------------------------------
             Standard Nuclear Orientation (Angstroms)
    I     Atom           X                Y                Z
 ----------------------------------------------------------------
    1      C      -0.8390371613    -1.2224697436     0.0053812087
    2      C      -1.7782350324     0.0062753080     0.0202565263
    3      C       0.9868141312     0.3007154800     0.6272451937
    4      O       0.2333425306     1.4644444618     0.2038760576
    5      C      -1.1065328580     1.4167727914     0.0125108107
    6      O      -1.7442805866     2.4043171728    -0.1884446094
    7      O      -2.9683905970    -0.1049920815     0.0245990258
    8      O      -1.2247187786    -2.3358077823     0.2582287792
    9      H       0.7476422800     0.0936612149     1.6770430595
   10      C       0.6076808431    -0.8989081371    -0.2618041009
   11      O       1.4535078825    -1.9908434018    -0.0249653278
   12      C       2.4736184921     0.6452016310     0.5260470701
   13      O       2.9565483802     0.6450178273    -0.8052523275
   14      H       0.7013640626    -0.5542386064    -1.3045270124
   15      H       0.8962688416    -2.7688220058     0.1323546127
   16      H       3.0277245486    -0.0572546103     1.1549590905
   17      H       2.6109968002     1.6527193076     0.9233289919
   18      H       3.2486358369    -0.2452339067    -1.0280273861
 ----------------------------------------------------------------
 Molecular Point Group                 C1    NOp =  1
 Largest Abelian Subgroup              C1    NOp =  1
 Nuclear Repulsion Energy =   736.9715794608 hartrees
 There are       45 alpha and       45 beta electrons
 Applying Cartesian multipole field
    Component          Value
    ---------          -----
     (2,0,0)        1.00000E-11
     (0,2,0)        2.00000E-11
     (0,0,2)       -3.00000E-11
 Nucleus-field energy     =     0.0000000216 hartrees
 Requested basis set is 6-311++G(d,p)
 There are 102 shells and 306 basis functions
 A cutoff of  1.0D-11 yielded   4572 shell pairs
 There are     41781 function pairs (     44965 Cartesian)
 Smallest overlap matrix eigenvalue = 6.63E-06
 Guess MOs from SCF MO coefficient file
 Reading MOs from coefficient file
 Reading MOs from coefficient file
 A restricted hybrid HF-DFT SCF calculation will be
 performed using Pulay DIIS extrapolation
 Exchange:     0.2000 Hartree-Fock + 0.0800 Slater + 0.7200 B88
 Correlation:  0.1900 VWN1RPA + 0.8100 LYP
 Using SG-1 standard quadrature grid
 SCF converges when DIIS error is below 1.0E-08
 Geometry optimization detected.  Setting ReadMinima to 0
 Setting SaveMinima to 0
 ---------------------------------------
  Cycle       Energy         DIIS Error
 ---------------------------------------
    1    -683.7506767920      1.55E-04
    2    -683.7514375626      1.42E-05
    3    -683.7514382074      1.88E-05
    4    -683.7514410803      6.08E-06
    5    -683.7514412229      2.61E-06
    6    -683.7514413050      1.22E-06
    7    -683.7514413745      5.10E-07
    8    -683.7514413659      1.86E-07
    9    -683.7514413415      4.99E-08
   10    -683.7514413413      1.61E-08
   11    -683.7514413485      6.15E-09 Convergence criterion met
 ---------------------------------------
 SCF time:  CPU 285.17 s  wall 366.70 s
 SCF   energy in the final basis set = -683.7514413485
 Total energy in the final basis set = -683.7514413485

 --------------------------------------------------------------

                    Orbital Energies (a.u.)
 --------------------------------------------------------------

 Alpha MOs
 -- Occupied --
-19.212 -19.191 -19.190 -19.180 -19.157 -19.155 -10.347 -10.326
-10.323 -10.290 -10.287 -10.258  -1.154  -1.132  -1.115  -1.083
 -1.073  -1.059  -0.843  -0.798  -0.718  -0.672  -0.650  -0.606
 -0.602  -0.554  -0.546  -0.517  -0.512  -0.506  -0.494  -0.488
 -0.471  -0.464  -0.436  -0.430  -0.424  -0.408  -0.375  -0.357
 -0.355  -0.343  -0.332  -0.317  -0.291
 -- Virtual --
 -0.155  -0.066  -0.029  -0.013  -0.001   0.001   0.020   0.030
  0.035   0.040   0.045   0.057   0.061   0.072   0.074   0.083
  0.085   0.093   0.101   0.102   0.106   0.113   0.115   0.120
  0.124   0.130   0.136   0.138   0.141   0.147   0.151   0.154
  0.160   0.170   0.179   0.192   0.196   0.199   0.206   0.211
  0.216   0.222   0.235   0.240   0.248   0.251   0.266   0.268
  0.276   0.279   0.289   0.291   0.297   0.300   0.306   0.312
  0.313   0.323   0.326   0.332   0.338   0.341   0.353   0.357
  0.369   0.380   0.388   0.390   0.401   0.410   0.420   0.435
  0.448   0.477   0.488   0.500   0.514   0.533   0.539   0.551
  0.563   0.575   0.590   0.591   0.624   0.630   0.650   0.660
  0.677   0.686   0.693   0.700   0.714   0.726   0.745   0.766
  0.797   0.826   0.837   0.871   0.885   0.899   0.924   0.970
  0.987   0.995   1.013   1.062   1.079   1.104   1.122   1.139
  1.141   1.154   1.158   1.170   1.175   1.180   1.192   1.194
  1.215   1.228   1.238   1.244   1.263   1.268   1.291   1.327
  1.332   1.383   1.406   1.435   1.452   1.468   1.501   1.505
  1.521   1.529   1.542   1.564   1.580   1.591   1.613   1.627
  1.659   1.672   1.677   1.691   1.701   1.705   1.746   1.756
  1.773   1.779   1.799   1.822   1.838   1.874   1.927   1.976
  1.984   1.997   2.049   2.061   2.075   2.090   2.107   2.139
  2.182   2.221   2.251   2.269   2.446   2.467   2.482   2.492
  2.539   2.544   2.587   2.621   2.647   2.689   2.742   2.765
  2.774   2.784   2.808   2.823   2.843   2.857   2.865   2.875
  2.885   2.890   2.940   2.968   2.987   3.012   3.040   3.078
  3.108   3.113   3.124   3.146   3.199   3.214   3.246   3.288
  3.290   3.308   3.327   3.370   3.396   3.436   3.503   3.564
  3.627   3.644   3.725   3.775   3.820   3.867   3.903   3.933
  4.011   4.050   4.067   4.095   4.151   4.216   4.245   4.985
  5.005   5.018   5.043   5.061   5.074   5.096   5.157   5.206
  5.299   5.370   5.430   5.508   5.598   5.639   5.714   5.757
  5.873  23.732  23.743  23.773  23.803  23.827  23.840  49.865
 49.878  49.905  49.928  49.973  50.045
 --------------------------------------------------------------

          Ground-State Mulliken Net Atomic Charges

     Atom                 Charge (a.u.)
  ----------------------------------------
      1 C                     0.040194
      2 C                     0.230838
      3 C                     0.084207
      4 O                    -0.014938
      5 C                     0.060403
      6 O                    -0.218641
      7 O                    -0.159544
      8 O                    -0.246818
      9 H                     0.228657
     10 C                    -0.351919
     11 O                    -0.219514
     12 C                    -0.422837
     13 O                    -0.223400
     14 H                     0.280958
     15 H                     0.273803
     16 H                     0.182330
     17 H                     0.211158
     18 H                     0.265063
  ----------------------------------------
  Sum of atomic charges =    -0.000000

 -----------------------------------------------------------------
                    Cartesian Multipole Moments
 -----------------------------------------------------------------
    Charge (ESU x 10^10)
                -0.0000
    Dipole Moment (Debye)
         X       3.7278      Y      -2.6421      Z       1.3041
       Tot       4.7516
    Quadrupole Moments (Debye-Ang)
        XX     -79.6846     XY      -1.2724     YY     -80.0102
        XZ       3.2214     YZ       4.3335     ZZ     -63.8880
    Octopole Moments (Debye-Ang^2)
       XXX      35.5587    XXY     -11.2260    XYY      17.4714
       YYY     -24.1567    XXZ       4.1943    XYZ       4.3739
       YYZ       0.1516    XZZ      -3.2076    YZZ      -2.1091
       ZZZ      -7.5901
    Hexadecapole Moments (Debye-Ang^3)
      XXXX   -1463.7115   XXXY     -14.9641   XXYY    -424.5719
      XYYY      22.9881   YYYY    -883.6847   XXXZ      20.9275
      XXYZ      31.1585   XYYZ      11.2471   YYYZ      12.3440
      XXZZ    -240.0667   XYZZ      -1.6024   YYZZ    -164.5782
      XZZZ       6.6836   YZZZ       8.0988   ZZZZ    -137.5399
 -----------------------------------------------------------------
 Calculating analytic gradient of the SCF energy
 Gradient of SCF Energy
            1           2           3           4           5           6
    1   0.0001578  -0.0002685   0.0000368   0.0000731  -0.0000244   0.0000198
    2  -0.0002516   0.0001085  -0.0000788  -0.0000110   0.0001180  -0.0000130
    3  -0.0000122  -0.0000065  -0.0000225  -0.0001163   0.0000440   0.0000319
            7           8           9          10          11          12
    1   0.0000963  -0.0000258  -0.0000070  -0.0000585   0.0000773   0.0000291
    2   0.0000115   0.0000630   0.0000245   0.0001030  -0.0000020   0.0000325
    3  -0.0000315   0.0000320   0.0000108   0.0000626   0.0000460   0.0000386
           13          14          15          16          17          18
    1  -0.0000837  -0.0000305  -0.0000556  -0.0000192   0.0000278   0.0000551
    2  -0.0000303   0.0000061  -0.0000259  -0.0000302   0.0000002  -0.0000245
    3  -0.0000537  -0.0000265  -0.0000041   0.0000001  -0.0000054   0.0000128
 Max gradient component =       2.685E-04
 RMS gradient           =       7.274E-05
 Gradient time:  CPU 128.82 s  wall 154.11 s
 Geometry Optimization Parameters
   NAtoms,    NIC,     NZ,  NCons,   NDum,   NFix, NCnnct, MaxDiis
       18     127       0       0       0       0       0       0

 Cartesian Hessian Update
 Hessian Updated using BFGS Update


** GEOMETRY OPTIMIZATION IN DELOCALIZED INTERNAL COORDINATES **
   Searching for a Minimum

   Optimization Cycle:  16

                       Coordinates (Angstroms)
     ATOM                X               Y               Z
      1  C        -0.8390371613   -1.2224697436    0.0053812087
      2  C        -1.7782350324    0.0062753080    0.0202565263
      3  C         0.9868141312    0.3007154800    0.6272451937
      4  O         0.2333425306    1.4644444618    0.2038760576
      5  C        -1.1065328580    1.4167727914    0.0125108107
      6  O        -1.7442805866    2.4043171728   -0.1884446094
      7  O        -2.9683905970   -0.1049920815    0.0245990258
      8  O        -1.2247187786   -2.3358077823    0.2582287792
      9  H         0.7476422800    0.0936612149    1.6770430595
     10  C         0.6076808431   -0.8989081371   -0.2618041009
     11  O         1.4535078825   -1.9908434018   -0.0249653278
     12  C         2.4736184921    0.6452016310    0.5260470701
     13  O         2.9565483802    0.6450178273   -0.8052523275
     14  H         0.7013640626   -0.5542386064   -1.3045270124
     15  H         0.8962688416   -2.7688220058    0.1323546127
     16  H         3.0277245486   -0.0572546103    1.1549590905
     17  H         2.6109968002    1.6527193076    0.9233289919
     18  H         3.2486358369   -0.2452339067   -1.0280273861
   Point Group: c1    Number of degrees of freedom:    48


   Energy is   -683.751441349

 Hessian Updated using BFGS Update

 48 Hessian modes will be used to form the next step
  Hessian Eigenvalues:
     0.001445    0.004043    0.005168    0.009620    0.014102    0.015533
     0.022619    0.027355    0.038974    0.041659    0.047515    0.049604
     0.050941    0.058818    0.060325    0.072847    0.079162    0.116306
     0.135842    0.139754    0.161824    0.164395    0.171196    0.188286
     0.212343    0.224382    0.239619    0.250588    0.252743    0.254582
     0.265825    0.284009    0.291108    0.311269    0.321924    0.322546
     0.323907    0.329044    0.342114    0.428115    0.447810    0.457426
     0.491063    0.500441    0.519278    0.943999    0.946673    0.962243

 Minimum Search - Taking Simple RFO Step
 Searching for Lamda that Minimizes Along All modes
 Value Taken    Lamda =  -0.00000201
 Step Taken.  Stepsize is  0.022338

                             Maximum     Tolerance    Cnvgd?
         Gradient           0.000185      0.000300     YES
         Displacement       0.010793      0.001200      NO
         Energy change     -0.000002      0.000001      NO


 New Cartesian Coordinates Obtained by Inverse Iteration

 Displacement from previous Coordinates is:  0.030306
 ----------------------------------------------------------------
             Standard Nuclear Orientation (Angstroms)
    I     Atom           X                Y                Z
 ----------------------------------------------------------------
    1      C      -0.8389669678    -1.2221773048     0.0045395304
    2      C      -1.7778159617     0.0063258286     0.0238749397
    3      C       0.9863455380     0.3010220274     0.6267130233
    4      O       0.2334720166     1.4648314538     0.2021958178
    5      C      -1.1061284894     1.4164797147     0.0102296731
    6      O      -1.7438352179     2.4032414440    -0.1952326336
    7      O      -2.9679881246    -0.1048787210     0.0361360902
    8      O      -1.2243989203    -2.3361063091     0.2553777299
    9      H       0.7456531523     0.0936620170     1.6760762995
   10      C       0.6077071787    -0.8984306233    -0.2632905449
   11      O       1.4536545811    -1.9903370008    -0.0270891740
   12      C       2.4733465897     0.6451158486     0.5272421573
   13      O       2.9581128077     0.6443216456    -0.8033389869
   14      H       0.7015815882    -0.5530325443    -1.3056401798
   15      H       0.8968462652    -2.7687243663     0.1295343919
   16      H       3.0266740289    -0.0569570468     1.1572775124
   17      H       2.6104278295     1.6528053501     0.9242060954
   18      H       3.2482617215    -0.2466064943    -1.0260020789
 ----------------------------------------------------------------
 Molecular Point Group                 C1    NOp =  1
 Largest Abelian Subgroup              C1    NOp =  1
 Nuclear Repulsion Energy =   737.0095872626 hartrees
 There are       45 alpha and       45 beta electrons
 Applying Cartesian multipole field
    Component          Value
    ---------          -----
     (2,0,0)        1.00000E-11
     (0,2,0)        2.00000E-11
     (0,0,2)       -3.00000E-11
 Nucleus-field energy     =     0.0000000216 hartrees
 Requested basis set is 6-311++G(d,p)
 There are 102 shells and 306 basis functions
 A cutoff of  1.0D-11 yielded   4571 shell pairs
 There are     41765 function pairs (     44949 Cartesian)
 Smallest overlap matrix eigenvalue = 6.60E-06
 Guess MOs from SCF MO coefficient file
 Reading MOs from coefficient file
 Reading MOs from coefficient file
 A restricted hybrid HF-DFT SCF calculation will be
 performed using Pulay DIIS extrapolation
 Exchange:     0.2000 Hartree-Fock + 0.0800 Slater + 0.7200 B88
 Correlation:  0.1900 VWN1RPA + 0.8100 LYP
 Using SG-1 standard quadrature grid
 SCF converges when DIIS error is below 1.0E-08
 Geometry optimization detected.  Setting ReadMinima to 0
 Setting SaveMinima to 0
 ---------------------------------------
  Cycle       Energy         DIIS Error
 ---------------------------------------
    1    -683.7511044814      1.02E-04
    2    -683.7514412105      8.77E-06
    3    -683.7514413071      1.28E-05
    4    -683.7514426827      4.11E-06
    5    -683.7514427015      1.74E-06
    6    -683.7514427530      7.57E-07
    7    -683.7514427545      3.18E-07
    8    -683.7514427257      1.07E-07
    9    -683.7514427098      2.96E-08
   10    -683.7514427093      9.55E-09 Convergence criterion met
 ---------------------------------------
 SCF time:  CPU 263.38 s  wall 330.47 s
 SCF   energy in the final basis set = -683.7514427093
 Total energy in the final basis set = -683.7514427093

 --------------------------------------------------------------

                    Orbital Energies (a.u.)
 --------------------------------------------------------------

 Alpha MOs
 -- Occupied --
-19.212 -19.191 -19.190 -19.180 -19.157 -19.155 -10.346 -10.326
-10.323 -10.290 -10.288 -10.258  -1.154  -1.132  -1.115  -1.083
 -1.073  -1.059  -0.843  -0.798  -0.718  -0.672  -0.650  -0.606
 -0.602  -0.555  -0.546  -0.517  -0.512  -0.506  -0.494  -0.488
 -0.471  -0.464  -0.436  -0.430  -0.424  -0.408  -0.375  -0.357
 -0.355  -0.343  -0.332  -0.317  -0.291
 -- Virtual --
 -0.155  -0.066  -0.030  -0.013  -0.001   0.001   0.020   0.030
  0.035   0.041   0.045   0.057   0.061   0.072   0.074   0.083
  0.085   0.093   0.101   0.102   0.106   0.113   0.115   0.120
  0.124   0.130   0.136   0.138   0.142   0.147   0.151   0.154
  0.160   0.170   0.179   0.193   0.196   0.199   0.206   0.212
  0.216   0.222   0.235   0.240   0.248   0.251   0.266   0.268
  0.276   0.279   0.289   0.291   0.297   0.300   0.306   0.312
  0.313   0.323   0.326   0.332   0.338   0.341   0.353   0.357
  0.369   0.380   0.388   0.390   0.401   0.410   0.420   0.435
  0.448   0.477   0.488   0.500   0.514   0.533   0.539   0.551
  0.563   0.575   0.590   0.591   0.624   0.631   0.650   0.660
  0.677   0.686   0.693   0.700   0.714   0.726   0.745   0.766
  0.796   0.826   0.837   0.871   0.884   0.898   0.924   0.970
  0.987   0.994   1.014   1.062   1.080   1.104   1.122   1.139
  1.141   1.154   1.158   1.170   1.175   1.180   1.192   1.194
  1.215   1.229   1.238   1.243   1.263   1.268   1.291   1.327
  1.332   1.383   1.406   1.435   1.452   1.468   1.501   1.506
  1.521   1.529   1.542   1.564   1.580   1.591   1.613   1.626
  1.659   1.672   1.677   1.691   1.701   1.705   1.746   1.756
  1.773   1.779   1.798   1.822   1.838   1.874   1.927   1.976
  1.984   1.997   2.049   2.061   2.075   2.090   2.107   2.139
  2.182   2.221   2.251   2.269   2.447   2.467   2.482   2.492
  2.538   2.545   2.588   2.620   2.647   2.688   2.742   2.765
  2.774   2.784   2.808   2.823   2.842   2.857   2.865   2.875
  2.885   2.890   2.940   2.969   2.987   3.012   3.040   3.077
  3.109   3.113   3.124   3.146   3.199   3.214   3.246   3.288
  3.290   3.308   3.327   3.370   3.396   3.435   3.503   3.564
  3.627   3.644   3.725   3.774   3.820   3.867   3.903   3.933
  4.011   4.050   4.067   4.096   4.151   4.216   4.245   4.986
  5.005   5.018   5.043   5.061   5.074   5.096   5.157   5.207
  5.300   5.370   5.430   5.508   5.598   5.639   5.714   5.757
  5.873  23.732  23.743  23.773  23.803  23.827  23.840  49.865
 49.878  49.905  49.928  49.973  50.045
 --------------------------------------------------------------

          Ground-State Mulliken Net Atomic Charges

     Atom                 Charge (a.u.)
  ----------------------------------------
      1 C                     0.039404
      2 C                     0.230932
      3 C                     0.083189
      4 O                    -0.014650
      5 C                     0.060441
      6 O                    -0.218879
      7 O                    -0.159454
      8 O                    -0.246916
      9 H                     0.228573
     10 C                    -0.350226
     11 O                    -0.219376
     12 C                    -0.423149
     13 O                    -0.223179
     14 H                     0.281089
     15 H                     0.273787
     16 H                     0.182304
     17 H                     0.211101
     18 H                     0.265011
  ----------------------------------------
  Sum of atomic charges =    -0.000000

 -----------------------------------------------------------------
                    Cartesian Multipole Moments
 -----------------------------------------------------------------
    Charge (ESU x 10^10)
                -0.0000
    Dipole Moment (Debye)
         X       3.7230      Y      -2.6428      Z       1.3047
       Tot       4.7484
    Quadrupole Moments (Debye-Ang)
        XX     -79.7145     XY      -1.2794     YY     -79.9978
        XZ       3.2521     YZ       4.3561     ZZ     -63.8880
    Octopole Moments (Debye-Ang^2)
       XXX      35.3460    XXY     -11.2486    XYY      17.4698
       YYY     -24.1329    XXZ       4.1122    XYZ       4.3223
       YYZ       0.2412    XZZ      -3.2104    YZZ      -2.1166
       ZZZ      -7.5787
    Hexadecapole Moments (Debye-Ang^3)
      XXXX   -1464.2683   XXXY     -15.0738   XXYY    -424.4243
      XYYY      22.8569   YYYY    -883.3012   XXXZ      21.8349
      XXYZ      31.2624   XYYZ      11.1848   YYYZ      12.6501
      XXZZ    -240.0989   XYZZ      -1.5505   YYZZ    -164.5484
      XZZZ       6.9736   YZZZ       8.1829   ZZZZ    -137.5377
 -----------------------------------------------------------------
 Calculating analytic gradient of the SCF energy
 Gradient of SCF Energy
            1           2           3           4           5           6
    1   0.0000540  -0.0001033   0.0000255  -0.0000190   0.0001039  -0.0000404
    2  -0.0000022   0.0000184   0.0000097   0.0000397  -0.0000290   0.0000525
    3   0.0000126   0.0000235   0.0000799  -0.0001362   0.0000681   0.0000018
            7           8           9          10          11          12
    1   0.0000434  -0.0000321  -0.0000254  -0.0000364   0.0000154   0.0000262
    2   0.0000198   0.0000060  -0.0000076  -0.0000066  -0.0000089  -0.0000070
    3  -0.0000223   0.0000281  -0.0000141  -0.0000896   0.0000474   0.0000032
           13          14          15          16          17          18
    1  -0.0000689   0.0000046  -0.0000147  -0.0000039   0.0000299   0.0000412
    2  -0.0000177  -0.0000008  -0.0000277  -0.0000106  -0.0000011  -0.0000267
    3  -0.0000453   0.0000230   0.0000030   0.0000031  -0.0000013   0.0000150
 Max gradient component =       1.362E-04
 RMS gradient           =       4.161E-05
 Gradient time:  CPU 131.23 s  wall 165.99 s
 Geometry Optimization Parameters
   NAtoms,    NIC,     NZ,  NCons,   NDum,   NFix, NCnnct, MaxDiis
       18     127       0       0       0       0       0       0

 Cartesian Hessian Update
 Hessian Updated using BFGS Update


** GEOMETRY OPTIMIZATION IN DELOCALIZED INTERNAL COORDINATES **
   Searching for a Minimum

   Optimization Cycle:  17

                       Coordinates (Angstroms)
     ATOM                X               Y               Z
      1  C        -0.8389669678   -1.2221773048    0.0045395304
      2  C        -1.7778159617    0.0063258286    0.0238749397
      3  C         0.9863455380    0.3010220274    0.6267130233
      4  O         0.2334720166    1.4648314538    0.2021958178
      5  C        -1.1061284894    1.4164797147    0.0102296731
      6  O        -1.7438352179    2.4032414440   -0.1952326336
      7  O        -2.9679881246   -0.1048787210    0.0361360902
      8  O        -1.2243989203   -2.3361063091    0.2553777299
      9  H         0.7456531523    0.0936620170    1.6760762995
     10  C         0.6077071787   -0.8984306233   -0.2632905449
     11  O         1.4536545811   -1.9903370008   -0.0270891740
     12  C         2.4733465897    0.6451158486    0.5272421573
     13  O         2.9581128077    0.6443216456   -0.8033389869
     14  H         0.7015815882   -0.5530325443   -1.3056401798
     15  H         0.8968462652   -2.7687243663    0.1295343919
     16  H         3.0266740289   -0.0569570468    1.1572775124
     17  H         2.6104278295    1.6528053501    0.9242060954
     18  H         3.2482617215   -0.2466064943   -1.0260020789
   Point Group: c1    Number of degrees of freedom:    48


   Energy is   -683.751442709

 Hessian Updated using BFGS Update

 48 Hessian modes will be used to form the next step
  Hessian Eigenvalues:
     0.001377    0.003483    0.005157    0.008896    0.010786    0.015194
     0.022139    0.027688    0.038898    0.041528    0.047541    0.049536
     0.051836    0.059163    0.060546    0.072944    0.080498    0.116463
     0.135705    0.139685    0.161890    0.166350    0.170953    0.190015
     0.215377    0.221620    0.242635    0.248724    0.252369    0.253414
     0.268050    0.290377    0.291302    0.312268    0.322365    0.322594
     0.325251    0.328980    0.342181    0.429812    0.447424    0.457190
     0.491008    0.503472    0.519349    0.942381    0.946122    0.969724

 Minimum Search - Taking Simple RFO Step
 Searching for Lamda that Minimizes Along All modes
 Value Taken    Lamda =  -0.00000111
 Step Taken.  Stepsize is  0.016487

                             Maximum     Tolerance    Cnvgd?
         Gradient           0.000067      0.000300     YES
         Displacement       0.006566      0.001200      NO
         Energy change     -0.000001      0.000001      NO


 New Cartesian Coordinates Obtained by Inverse Iteration

 Displacement from previous Coordinates is:  0.019182
 ----------------------------------------------------------------
             Standard Nuclear Orientation (Angstroms)
    I     Atom           X                Y                Z
 ----------------------------------------------------------------
    1      C      -0.8389444939    -1.2220504526     0.0043036207
    2      C      -1.7774784933     0.0062839635     0.0257183788
    3      C       0.9862223171     0.3009450487     0.6267976474
    4      O       0.2335489157     1.4649053231     0.2023952321
    5      C      -1.1056880146     1.4161277377     0.0083337299
    6      O      -1.7429538690     2.4023948202    -0.2009751298
    7      O      -2.9676739696    -0.1047734110     0.0426389352
    8      O      -1.2241030185    -2.3362957646     0.2542855292
    9      H       0.7451547117     0.0930789246     1.6759759227
   10      C       0.6076673988    -0.8980922987    -0.2640173991
   11      O       1.4536967880    -1.9900480700    -0.0289927077
   12      C       2.4732661924     0.6450112094     0.5281463454
   13      O       2.9590280728     0.6447094199    -0.8020214379
   14      H       0.7012863511    -0.5520207408    -1.3061371369
   15      H       0.8969698307    -2.7682979399     0.1284093339
   16      H       3.0263208913    -0.0571387811     1.1583459948
   17      H       2.6100804565     1.6526040806     0.9254261592
   18      H       3.2465495487    -0.2467881499    -1.0258233553
 ----------------------------------------------------------------
 Molecular Point Group                 C1    NOp =  1
 Largest Abelian Subgroup              C1    NOp =  1
 Nuclear Repulsion Energy =   737.0390132505 hartrees
 There are       45 alpha and       45 beta electrons
 Applying Cartesian multipole field
    Component          Value
    ---------          -----
     (2,0,0)        1.00000E-11
     (0,2,0)        2.00000E-11
     (0,0,2)       -3.00000E-11
 Nucleus-field energy     =     0.0000000216 hartrees
 Requested basis set is 6-311++G(d,p)
 There are 102 shells and 306 basis functions
 A cutoff of  1.0D-11 yielded   4572 shell pairs
 There are     41781 function pairs (     44965 Cartesian)
 Smallest overlap matrix eigenvalue = 6.59E-06
 Guess MOs from SCF MO coefficient file
 Reading MOs from coefficient file
 Reading MOs from coefficient file
 A restricted hybrid HF-DFT SCF calculation will be
 performed using Pulay DIIS extrapolation
 Exchange:     0.2000 Hartree-Fock + 0.0800 Slater + 0.7200 B88
 Correlation:  0.1900 VWN1RPA + 0.8100 LYP
 Using SG-1 standard quadrature grid
 SCF converges when DIIS error is below 1.0E-08
 Geometry optimization detected.  Setting ReadMinima to 0
 Setting SaveMinima to 0
 ---------------------------------------
  Cycle       Energy         DIIS Error
 ---------------------------------------
    1    -683.7512390638      6.97E-05
    2    -683.7514430437      5.20E-06
    3    -683.7514433454      5.54E-06
    4    -683.7514436015      3.10E-06
    5    -683.7514435753      9.33E-07
    6    -683.7514436768      4.85E-07
    7    -683.7514436618      1.52E-07
    8    -683.7514436540      5.05E-08
    9    -683.7514436449      2.04E-08
   10    -683.7514436443      5.65E-09 Convergence criterion met
 ---------------------------------------
 SCF time:  CPU 256.52 s  wall 317.00 s
 SCF   energy in the final basis set = -683.7514436443
 Total energy in the final basis set = -683.7514436443

 --------------------------------------------------------------

                    Orbital Energies (a.u.)
 --------------------------------------------------------------

 Alpha MOs
 -- Occupied --
-19.212 -19.191 -19.190 -19.180 -19.157 -19.155 -10.347 -10.326
-10.323 -10.290 -10.288 -10.258  -1.154  -1.132  -1.115  -1.083
 -1.073  -1.059  -0.843  -0.798  -0.718  -0.672  -0.650  -0.606
 -0.602  -0.555  -0.546  -0.517  -0.512  -0.506  -0.494  -0.488
 -0.471  -0.464  -0.436  -0.430  -0.424  -0.408  -0.375  -0.357
 -0.355  -0.343  -0.332  -0.317  -0.291
 -- Virtual --
 -0.155  -0.066  -0.030  -0.013  -0.001   0.001   0.020   0.030
  0.035   0.041   0.045   0.057   0.061   0.072   0.074   0.083
  0.085   0.093   0.101   0.102   0.106   0.113   0.115   0.120
  0.124   0.130   0.136   0.138   0.142   0.147   0.151   0.154
  0.160   0.170   0.179   0.193   0.196   0.199   0.206   0.212
  0.216   0.222   0.235   0.240   0.248   0.251   0.266   0.268
  0.276   0.279   0.289   0.291   0.297   0.300   0.306   0.312
  0.313   0.323   0.326   0.332   0.338   0.341   0.353   0.357
  0.369   0.380   0.388   0.390   0.401   0.409   0.420   0.436
  0.448   0.477   0.488   0.499   0.514   0.533   0.539   0.552
  0.563   0.575   0.590   0.591   0.624   0.631   0.650   0.660
  0.677   0.686   0.693   0.700   0.714   0.726   0.745   0.766
  0.796   0.826   0.836   0.870   0.884   0.898   0.924   0.970
  0.987   0.994   1.015   1.063   1.080   1.104   1.123   1.139
  1.141   1.154   1.158   1.170   1.175   1.180   1.191   1.194
  1.215   1.229   1.238   1.243   1.263   1.268   1.291   1.326
  1.332   1.383   1.406   1.435   1.452   1.468   1.500   1.506
  1.521   1.529   1.542   1.564   1.580   1.591   1.613   1.626
  1.659   1.672   1.677   1.691   1.701   1.706   1.746   1.757
  1.773   1.779   1.798   1.821   1.838   1.874   1.927   1.976
  1.984   1.997   2.049   2.061   2.075   2.090   2.107   2.139
  2.182   2.221   2.250   2.269   2.447   2.467   2.482   2.492
  2.538   2.545   2.588   2.620   2.647   2.688   2.742   2.765
  2.775   2.784   2.808   2.823   2.842   2.857   2.866   2.875
  2.885   2.890   2.941   2.969   2.988   3.012   3.040   3.077
  3.109   3.113   3.124   3.146   3.199   3.214   3.246   3.288
  3.290   3.308   3.327   3.370   3.396   3.435   3.503   3.564
  3.627   3.643   3.725   3.774   3.820   3.867   3.903   3.933
  4.011   4.050   4.067   4.096   4.151   4.216   4.245   4.986
  5.005   5.018   5.043   5.061   5.074   5.096   5.157   5.207
  5.300   5.370   5.430   5.508   5.598   5.639   5.714   5.757
  5.873  23.732  23.743  23.773  23.803  23.827  23.840  49.865
 49.878  49.905  49.928  49.974  50.044
 --------------------------------------------------------------

          Ground-State Mulliken Net Atomic Charges

     Atom                 Charge (a.u.)
  ----------------------------------------
      1 C                     0.038962
      2 C                     0.231103
      3 C                     0.082226
      4 O                    -0.014453
      5 C                     0.060359
      6 O                    -0.218979
      7 O                    -0.159415
      8 O                    -0.246973
      9 H                     0.228542
     10 C                    -0.349157
     11 O                    -0.219159
     12 C                    -0.423275
     13 O                    -0.222930
     14 H                     0.281110
     15 H                     0.273751
     16 H                     0.182293
     17 H                     0.211076
     18 H                     0.264920
  ----------------------------------------
  Sum of atomic charges =    -0.000000

 -----------------------------------------------------------------
                    Cartesian Multipole Moments
 -----------------------------------------------------------------
    Charge (ESU x 10^10)
                -0.0000
    Dipole Moment (Debye)
         X       3.7160      Y      -2.6440      Z       1.3062
       Tot       4.7439
    Quadrupole Moments (Debye-Ang)
        XX     -79.7450     XY      -1.2850     YY     -79.9952
        XZ       3.2657     YZ       4.3704     ZZ     -63.8848
    Octopole Moments (Debye-Ang^2)
       XXX      35.1010    XXY     -11.2516    XYY      17.4365
       YYY     -24.0972    XXZ       4.0805    XYZ       4.2709
       YYZ       0.3251    XZZ      -3.1987    YZZ      -2.1260
       ZZZ      -7.5702
    Hexadecapole Moments (Debye-Ang^3)
      XXXX   -1464.8249   XXXY     -15.2136   XXYY    -424.3078
      XYYY      22.6984   YYYY    -883.0613   XXXZ      22.2827
      XXYZ      31.3753   XYYZ      11.1256   YYYZ      12.9208
      XXZZ    -240.0856   XYZZ      -1.5380   YYZZ    -164.5507
      XZZZ       7.0397   YZZZ       8.3038   ZZZZ    -137.5995
 -----------------------------------------------------------------
 Calculating analytic gradient of the SCF energy
 Gradient of SCF Energy
            1           2           3           4           5           6
    1  -0.0000372   0.0000596   0.0000175  -0.0000392   0.0001051  -0.0000367
    2   0.0001441  -0.0000406   0.0000442   0.0000323  -0.0000772   0.0000584
    3   0.0000291   0.0000228   0.0001024  -0.0001091   0.0000542  -0.0000101
            7           8           9          10          11          12
    1  -0.0000200  -0.0000346  -0.0000184  -0.0000085  -0.0000234   0.0000070
    2   0.0000204  -0.0000304  -0.0000131  -0.0000792   0.0000035  -0.0000111
    3  -0.0000082   0.0000242  -0.0000166  -0.0001232   0.0000254  -0.0000084
           13          14          15          16          17          18
    1  -0.0000286   0.0000232  -0.0000024   0.0000016   0.0000221   0.0000129
    2  -0.0000207  -0.0000156   0.0000122  -0.0000016  -0.0000037  -0.0000217
    3  -0.0000260   0.0000341   0.0000091  -0.0000033  -0.0000001   0.0000037
 Max gradient component =       1.441E-04
 RMS gradient           =       4.582E-05
 Gradient time:  CPU 127.76 s  wall 161.01 s
 Geometry Optimization Parameters
   NAtoms,    NIC,     NZ,  NCons,   NDum,   NFix, NCnnct, MaxDiis
       18     127       0       0       0       0       0       0

 Cartesian Hessian Update
 Hessian Updated using BFGS Update


** GEOMETRY OPTIMIZATION IN DELOCALIZED INTERNAL COORDINATES **
   Searching for a Minimum

   Optimization Cycle:  18

                       Coordinates (Angstroms)
     ATOM                X               Y               Z
      1  C        -0.8389444939   -1.2220504526    0.0043036207
      2  C        -1.7774784933    0.0062839635    0.0257183788
      3  C         0.9862223171    0.3009450487    0.6267976474
      4  O         0.2335489157    1.4649053231    0.2023952321
      5  C        -1.1056880146    1.4161277377    0.0083337299
      6  O        -1.7429538690    2.4023948202   -0.2009751298
      7  O        -2.9676739696   -0.1047734110    0.0426389352
      8  O        -1.2241030185   -2.3362957646    0.2542855292
      9  H         0.7451547117    0.0930789246    1.6759759227
     10  C         0.6076673988   -0.8980922987   -0.2640173991
     11  O         1.4536967880   -1.9900480700   -0.0289927077
     12  C         2.4732661924    0.6450112094    0.5281463454
     13  O         2.9590280728    0.6447094199   -0.8020214379
     14  H         0.7012863511   -0.5520207408   -1.3061371369
     15  H         0.8969698307   -2.7682979399    0.1284093339
     16  H         3.0263208913   -0.0571387811    1.1583459948
     17  H         2.6100804565    1.6526040806    0.9254261592
     18  H         3.2465495487   -0.2467881499   -1.0258233553
   Point Group: c1    Number of degrees of freedom:    48


   Energy is   -683.751443644

 Hessian Updated using BFGS Update

 48 Hessian modes will be used to form the next step
  Hessian Eigenvalues:
     0.001349    0.003044    0.005131    0.007111    0.010136    0.015309
     0.021716    0.027453    0.038786    0.041354    0.047488    0.049492
     0.051840    0.059060    0.060580    0.072535    0.079976    0.116514
     0.135494    0.139743    0.161835    0.166660    0.171792    0.188141
     0.215026    0.222069    0.242986    0.248077    0.252027    0.254124
     0.268323    0.291066    0.300427    0.316592    0.322514    0.322683
     0.327468    0.329079    0.344484    0.428141    0.449809    0.457572
     0.491438    0.502531    0.522690    0.942595    0.948536    0.967569

 Minimum Search - Taking Simple RFO Step
 Searching for Lamda that Minimizes Along All modes
 Value Taken    Lamda =   0.00000000
 Step Taken.  Stepsize is  0.010329

                             Maximum     Tolerance    Cnvgd?
         Gradient           0.000085      0.000300     YES
         Displacement       0.003350      0.001200      NO
         Energy change     -0.000001      0.000001     YES

 Final energy is   -683.75144364432879     


 ******************************
 **  OPTIMIZATION CONVERGED  **
 ******************************

                       Coordinates (Angstroms)
     ATOM                X               Y               Z
      1  C        -0.8389444939   -1.2220504526    0.0043036207
      2  C        -1.7774784933    0.0062839635    0.0257183788
      3  C         0.9862223171    0.3009450487    0.6267976474
      4  O         0.2335489157    1.4649053231    0.2023952321
      5  C        -1.1056880146    1.4161277377    0.0083337299
      6  O        -1.7429538690    2.4023948202   -0.2009751298
      7  O        -2.9676739696   -0.1047734110    0.0426389352
      8  O        -1.2241030185   -2.3362957646    0.2542855292
      9  H         0.7451547117    0.0930789246    1.6759759227
     10  C         0.6076673988   -0.8980922987   -0.2640173991
     11  O         1.4536967880   -1.9900480700   -0.0289927077
     12  C         2.4732661924    0.6450112094    0.5281463454
     13  O         2.9590280728    0.6447094199   -0.8020214379
     14  H         0.7012863511   -0.5520207408   -1.3061371369
     15  H         0.8969698307   -2.7682979399    0.1284093339
     16  H         3.0263208913   -0.0571387811    1.1583459948
     17  H         2.6100804565    1.6526040806    0.9254261592
     18  H         3.2465495487   -0.2467881499   -1.0258233553

Z-matrix Print:
$molecule
0 1
O 
C  1 1.354103
O  2 1.192745 1 121.586325
C  1 1.449634 2 121.772645 3 171.873290 0
H  4 1.096402 1 108.555451 2 -71.576876 0
C  4 1.529514 1 107.775922 2 171.034638 0
H  6 1.091693 4 107.817938 1 43.013416 0
H  6 1.093634 4 108.063360 1 160.259682 0
O  6 1.416090 4 113.206267 1 -75.642836 0
H  9 0.963080 6 108.716650 4 -88.062355 0
C  4 1.540956 1 109.145960 2 49.033545 0
H  11 1.102063 4 106.345925 1 50.453221 0
O  11 1.401203 4 111.167177 1 170.915491 0
H  13 0.969739 11 107.818664 4 129.204663 0
C  11 1.506529 4 107.472786 1 -65.600612 0
O  15 1.205148 11 122.863808 4 -130.007870 0
C  15 1.545998 11 114.490618 4 46.130218 0
O  17 1.195485 15 122.057749 11 169.540797 0
$end


 --------------------------------------------------------------

                    Orbital Energies (a.u.)
 --------------------------------------------------------------

 Alpha MOs
 -- Occupied --
-19.212 -19.191 -19.190 -19.180 -19.157 -19.155 -10.347 -10.326
-10.323 -10.290 -10.288 -10.258  -1.154  -1.132  -1.115  -1.083
 -1.073  -1.059  -0.843  -0.798  -0.718  -0.672  -0.650  -0.606
 -0.602  -0.555  -0.546  -0.517  -0.512  -0.506  -0.494  -0.488
 -0.471  -0.464  -0.436  -0.430  -0.424  -0.408  -0.375  -0.357
 -0.355  -0.343  -0.332  -0.317  -0.291
 -- Virtual --
 -0.155  -0.066  -0.030  -0.013  -0.001   0.001   0.020   0.030
  0.035   0.041   0.045   0.057   0.061   0.072   0.074   0.083
  0.085   0.093   0.101   0.102   0.106   0.113   0.115   0.120
  0.124   0.130   0.136   0.138   0.142   0.147   0.151   0.154
  0.160   0.170   0.179   0.193   0.196   0.199   0.206   0.212
  0.216   0.222   0.235   0.240   0.248   0.251   0.266   0.268
  0.276   0.279   0.289   0.291   0.297   0.300   0.306   0.312
  0.313   0.323   0.326   0.332   0.338   0.341   0.353   0.357
  0.369   0.380   0.388   0.390   0.401   0.409   0.420   0.436
  0.448   0.477   0.488   0.499   0.514   0.533   0.539   0.552
  0.563   0.575   0.590   0.591   0.624   0.631   0.650   0.660
  0.677   0.686   0.693   0.700   0.714   0.726   0.745   0.766
  0.796   0.826   0.836   0.870   0.884   0.898   0.924   0.970
  0.987   0.994   1.015   1.063   1.080   1.104   1.123   1.139
  1.141   1.154   1.158   1.170   1.175   1.180   1.191   1.194
  1.215   1.229   1.238   1.243   1.263   1.268   1.291   1.326
  1.332   1.383   1.406   1.435   1.452   1.468   1.500   1.506
  1.521   1.529   1.542   1.564   1.580   1.591   1.613   1.626
  1.659   1.672   1.677   1.691   1.701   1.706   1.746   1.757
  1.773   1.779   1.798   1.821   1.838   1.874   1.927   1.976
  1.984   1.997   2.049   2.061   2.075   2.090   2.107   2.139
  2.182   2.221   2.250   2.269   2.447   2.467   2.482   2.492
  2.538   2.545   2.588   2.620   2.647   2.688   2.742   2.765
  2.775   2.784   2.808   2.823   2.842   2.857   2.866   2.875
  2.885   2.890   2.941   2.969   2.988   3.012   3.040   3.077
  3.109   3.113   3.124   3.146   3.199   3.214   3.246   3.288
  3.290   3.308   3.327   3.370   3.396   3.435   3.503   3.564
  3.627   3.643   3.725   3.774   3.820   3.867   3.903   3.933
  4.011   4.050   4.067   4.096   4.151   4.216   4.245   4.986
  5.005   5.018   5.043   5.061   5.074   5.096   5.157   5.207
  5.300   5.370   5.430   5.508   5.598   5.639   5.714   5.757
  5.873  23.732  23.743  23.773  23.803  23.827  23.840  49.865
 49.878  49.905  49.928  49.974  50.044
 --------------------------------------------------------------

          Ground-State Mulliken Net Atomic Charges

     Atom                 Charge (a.u.)
  ----------------------------------------
      1 C                     0.038962
      2 C                     0.231103
      3 C                     0.082226
      4 O                    -0.014453
      5 C                     0.060359
      6 O                    -0.218979
      7 O                    -0.159415
      8 O                    -0.246973
      9 H                     0.228542
     10 C                    -0.349157
     11 O                    -0.219159
     12 C                    -0.423275
     13 O                    -0.222930
     14 H                     0.281110
     15 H                     0.273751
     16 H                     0.182293
     17 H                     0.211076
     18 H                     0.264920
  ----------------------------------------
  Sum of atomic charges =    -0.000000

 -----------------------------------------------------------------
                    Cartesian Multipole Moments
 -----------------------------------------------------------------
    Charge (ESU x 10^10)
                -0.0000
    Dipole Moment (Debye)
         X       3.7160      Y      -2.6440      Z       1.3062
       Tot       4.7439
    Quadrupole Moments (Debye-Ang)
        XX     -79.7450     XY      -1.2850     YY     -79.9952
        XZ       3.2657     YZ       4.3704     ZZ     -63.8848
    Octopole Moments (Debye-Ang^2)
       XXX      35.1010    XXY     -11.2516    XYY      17.4365
       YYY     -24.0972    XXZ       4.0805    XYZ       4.2709
       YYZ       0.3251    XZZ      -3.1987    YZZ      -2.1260
       ZZZ      -7.5702
    Hexadecapole Moments (Debye-Ang^3)
      XXXX   -1464.8249   XXXY     -15.2136   XXYY    -424.3078
      XYYY      22.6984   YYYY    -883.0613   XXXZ      22.2827
      XXYZ      31.3753   XYYZ      11.1256   YYYZ      12.9208
      XXZZ    -240.0856   XYZZ      -1.5380   YYZZ    -164.5507
      XZZZ       7.0397   YZZZ       8.3038   ZZZZ    -137.5995
 -----------------------------------------------------------------
Archival summary:
1\1\pikachu\OPT\ProcedureUnspecified\BasisUnspecified\666\taweetha\TueJul1110:51:062017TueJul1110:51:062017\0\\#,OPT,ProcedureUnspecified,BasisUnspecified,\\0,1\O\C,1,1.3541\O,2,1.19275,1,121.586\C,1,1.44963,2,121.773,3,171.873,0\H,4,1.0964,1,108.555,2,-71.5769,0\C,4,1.52951,1,107.776,2,171.035,0\H,6,1.09169,4,107.818,1,43.0134,0\H,6,1.09363,4,108.063,1,160.26,0\O,6,1.41609,4,113.206,1,-75.6428,0\H,9,0.96308,6,108.717,4,-88.0624,0\C,4,1.54096,1,109.146,2,49.0335,0\H,11,1.10206,4,106.346,1,50.4532,0\O,11,1.4012,4,111.167,1,170.915,0\H,13,0.969739,11,107.819,4,129.205,0\C,11,1.50653,4,107.473,1,-65.6006,0\O,15,1.20515,11,122.864,4,-130.008,0\C,15,1.546,11,114.491,4,46.1302,0\O,17,1.19549,15,122.058,11,169.541,0\\\@

 Total job time:  10179.93s(wall), 8158.77s(cpu) 
 Tue Jul 11 10:51:06 2017

        *************************************************************
        *                                                           *
        *  Thank you very much for using Q-Chem.  Have a nice day.  *
        *                                                           *
        *************************************************************


 
User input: 2 of 3 
 
pikachu 127.0.1
Q-Chem Developer Version! Running on 127.0.1.*
                  Welcome to Q-Chem
     A Quantum Leap Into The Future Of Chemistry


 Q-Chem 4.4, Q-Chem, Inc., Pleasanton, CA (2016)

 Y. Shao,  Z. Gan,  E. Epifanovsky,  A. T. B. Gilbert,  M. Wormit,  
 J. Kussmann,  A. W. Lange,  A. Behn,  J. Deng,  X. Feng,  D. Ghosh,  
 M. Goldey,  P. R. Horn,  L. D. Jacobson,  I. Kaliman,  F. Rob,  
 R. Z. Khaliullin,  T. Kus,  A. Landau,  J. Liu,  E. I. Proynov,  Y. M. Rhee,  
 R. M. Richard,  M. A. Rohrdanz,  R. P. Steele,  E. J. Sundstrom,  
 H. L. Woodcock III,  P. M. Zimmerman,  D. Zuev,  B. Albrecht,  E. Alguire,  
 B. Austin,  S. A. Baeppler,  G. J. O. Beran,  Y. A. Bernard,  
 E. J. Berquist,  K. Brandhorst,  K. B. Bravaya,  S. T. Brown,  D. Casanova,  
 C.-M. Chang,  Y. Chen,  S. H. Chien,  K. D. Closser,  M. P. Coons,  
 D. L. Crittenden,  S. Dasgupta,  M. Diedenhofen,  R. A. DiStasio Jr.,  
 H. Do,  A. D. Dutoi,  R. G. Edgar,  P.-T. Fang,  S. Fatehi,  Q. Feng,  
 L. Fusti-Molnar,  A. Ghysels,  A. Golubeva-Zadorozhnaya,  J. Gomes,  
 A. Gunina,  M. W. D. Hanson-Heine,  P. H. P. Harbach,  A. W. Hauser,  
 J. E. Herr,  E. G. Hohenstein,  Z. C. Holden,  K. Hui,  T.-C. Jagau,  H. Ji,  
 B. Kaduk,  K. Khistyaev,  Jaehoon Kim,  Jihan Kim,  R. A. King,  
 P. Klunzinger,  K. Koh,  D. Kosenkov,  T. Kowalczyk,  C. M. Krauter,  
 A. Kunitsa,  K. U. Lao,  A. Laurent,  K. V. Lawler,  J. Lee,  D. Lefrancois,  
 S. Lehtola,  S. V. Levchenko,  C. Y. Lin,  Y.-S. Lin,  F. Liu,  E. Livshits,  
 R. C. Lochan,  A. Luenser,  P. Manohar,  S. F. Manzer,  S.-P. Mao,  Y. Mao,  
 N. Mardirossian,  A. V. Marenich,  L. A. Martinez-Martinez,  S. A. Maurer,  
 N. J. Mayhall,  J.-M. Mewes,  A. F. Morrison,  K. Nanda,  T. S. Nguyen-Beck,  
 C. M. Oana,  R. Olivares-Amaya,  D. P. O'Neill,  J. A. Parkhill,  
 T. M. Perrine,  R. Peverati,  P. A. Pieniazek,  F. Plasser,  A. Prociuk,  
 D. R. Rehn,  E. Rosta,  N. J. Russ,  N. Sergueev,  S. M. Sharada,  
 S. Sharma,  D. W. Small,  A. Sodt,  T. Stauch,  T. Stein,  D. Stuck,  
 Y.-C. Su,  A. J. W. Thom,  T. Tsuchimochi,  L. Vogt,  O. Vydrov,  T. Wang,  
 M. A. Watson,  J. Wenzel,  A. White,  C. F. Williams,  V. Vanovschi,  
 K. Yao,  S. Yeganeh,  S. R. Yost,  Z.-Q. You,  I. Y. Zhang,  X. Zhang,  
 Y. Zhao,  B. R. Brooks,  G. K. L. Chan,  D. M. Chipman,  C. J. Cramer,  
 W. A. Goddard III,  M. S. Gordon,  W. J. Hehre,  A. Klamt,  
 H. F. Schaefer III,  M. W. Schmidt,  C. D. Sherrill,  D. G. Truhlar,  
 A. Warshel,  X. Xu,  A. Aspuru-Guzik,  R. Baer,  A. T. Bell,  N. A. Besley,  
 J.-D. Chai,  A. Dreuw,  B. D. Dunietz,  T. R. Furlani,  S. R. Gwaltney,  
 C.-P. Hsu,  Y. Jung,  J. Kong,  D. S. Lambrecht,  W. Liang,  C. Ochsenfeld,  
 V. A. Rassolov,  L. V. Slipchenko,  J. E. Subotnik,  T. Van Voorhis,  
 J. M. Herbert,  A. I. Krylov,  P. M. W. Gill,  M. Head-Gordon

 Contributors to earlier versions of Q-Chem not listed above: 
 R. D. Adamson,  J. Baker,  E. F. C. Byrd,  A. K. Chakraborty,  C.-L. Cheng,  
 H. Dachsel,  R. J. Doerksen,  G. Hawkins,  A. Heyden,  S. Hirata,  
 G. Kedziora,  F. J. Keil,  C. Kelley,  P. P. Korambath,  W. Kurlancheek,  
 A. M. Lee,  M. S. Lee,  D. Liotard,  I. Lotan,  P. E. Maslen,  N. Nair,  
 D. Neuhauser,  R. Olson,  B. Peters,  J. Ritchie,  N. E. Schultz,  
 N. Shenvi,  A. C. Simmonett,  K. S. Thanthiriwatte,  Q. Wu,  W. Zhang

 Please cite Q-Chem as follows:
 Y. Shao et al., Mol. Phys. 113, 184-215 (2015)
 DOI: 10.1080/00268976.2014.952696

 Q-Chem 4.4.2 for Intel X86 EM64T Linux

 Parts of Q-Chem use Armadillo 5.200.1 (Boston Tea Smuggler).
 http://arma.sourceforge.net/

 Q-Chem begins on Tue Jul 11 10:51:06 2017  


Host: 0

     Scratch files written to /scratch/taweetham/qchem5389//
The previous job contains 0 fragments, simply inherited here

Checking the input file for inconsistencies... 	...done.

--------------------------------------------------------------
User input:
--------------------------------------------------------------

$molecule
read
$end

$rem
   BASIS  =  6-311++G**
   JOB_TYPE  =  frequency
   METHOD  =  B3LYP
   SCF_GUESS = read
$end

--------------------------------------------------------------
 ----------------------------------------------------------------
             Standard Nuclear Orientation (Angstroms)
    I     Atom           X                Y                Z
 ----------------------------------------------------------------
    1      C      -0.7864463647    -1.2798595025    -0.0727867935
    2      C      -1.8061818792    -0.1180997312    -0.0490420775
    3      C       0.9171504352     0.3485234260     0.6231837372
    4      O       0.0971044204     1.4681751828     0.2044443712
    5      C      -1.2310999905     1.3337361980    -0.0222578055
    6      O      -1.9288075399     2.2792496422    -0.2268286446
    7      O      -2.9862164789    -0.3092030428    -0.0625766739
    8      O      -1.1008136521    -2.4225965454     0.1456300526
    9      H       0.6673536077     0.1023420326     1.6619778630
   10      C       0.6405567698    -0.8537354096    -0.3001880570
   11      O       1.5530745520    -1.8912042023    -0.0670796254
   12      C       2.3793371900     0.7937606312     0.5667318584
   13      O       2.8935596169     0.8547945758    -0.7512822464
   14      H       0.7337712210    -0.4797510015    -1.3326561233
   15      H       1.0469068232    -2.7083116613     0.0614614129
   16      H       2.9644347583     0.1169171242     1.1956828977
   17      H       2.4387676840     1.7994610984     0.9872403290
   18      H       3.2456615952    -0.0103361459    -0.9860094193
 ----------------------------------------------------------------
 Molecular Point Group                 C1    NOp =  1
 Largest Abelian Subgroup              C1    NOp =  1
 Nuclear Repulsion Energy =   737.0390132505 hartrees
 There are       45 alpha and       45 beta electrons
 Requested basis set is 6-311++G(d,p)
 There are 102 shells and 306 basis functions

 Total QAlloc Memory Limit   2000 MB
 Mega-Array Size        61 MB
 MEM_STATIC part        62 MB
 A cutoff of  1.0D-11 yielded   4572 shell pairs
 There are     41781 function pairs (     44965 Cartesian)

 -------------------------------------------------------
 OpenMP Integral Computing Module                       
 Release: version 1.0, May 2013, Q-Chem Inc. Pittsburgh 
 -------------------------------------------------------
 Integral Job Info:
 Integral job number is                      11
 Integral operator is                         1
 short-range coefficients                     0
 long-range coefficients              100000000
 Omega coefficients                           0
 if combine SR and LR in K                    0
 Integral screening is                        0
 Integral computing path is                   2
 max size of driver memory is            800000
 size of driver memory is                593474
 size of scratch memory is              2260544
 max col of scratch BK array               1296
 max len of scratch array in speh3          155
 max len of scratch index in speh4           18
 max int batch size is                      520
 min int batch size is                       52
 fixed nKL is                                52
 max L of basis functions is                  2
 order of int derivative is                   0
 number of shells is                        102
 number of basis is                         318
 number of cartesian basis is               318
 number of contracted shell pairs          4572
 number of primitive shell pairs          11476
 maxK2 (contraction) of shell pair           36
 max number of K2 of shell pair               1
 max number of CS2 of shell pair            702
 max number of PS2 of shell pair           2220
 mem total for path MDJ                   94632
 -------------------------------------------------------
 Smallest overlap matrix eigenvalue = 6.59E-06
 Guess MOs from SCF MO coefficient file
 Reading MOs from coefficient file
 Reading MOs from coefficient file
 A restricted hybrid HF-DFT SCF calculation will be
 performed using Pulay DIIS extrapolation
 Exchange:     0.2000 Hartree-Fock + 0.0800 Slater + 0.7200 B88
 Correlation:  0.1900 VWN1RPA + 0.8100 LYP
 Using SG-1 standard quadrature grid
 SCF converges when DIIS error is below 1.0E-08
 ---------------------------------------
  Cycle       Energy         DIIS Error
 ---------------------------------------
    1    -683.7025098211      2.71E-03
    2    -683.7500621168      3.57E-04
    3    -683.7484777559      5.69E-04
    4    -683.7511921066      1.77E-04
    5    -683.7514342770      4.25E-05
    6    -683.7514468145      1.67E-05
    7    -683.7514493055      7.24E-06
    8    -683.7514492955      3.15E-06
    9    -683.7514492378      6.12E-07
   10    -683.7514492045      2.03E-07
   11    -683.7514492229      1.29E-07
   12    -683.7514492270      5.36E-08
   13    -683.7514492231      1.84E-08
   14    -683.7514492194      6.69E-09 Convergence criterion met
 ---------------------------------------
 SCF time:  CPU 376.14 s  wall 469.27 s
 SCF   energy in the final basis set = -683.7514492194
 Total energy in the final basis set = -683.7514492194

 --------------------------------------------------------------

                    Orbital Energies (a.u.)
 --------------------------------------------------------------

 Alpha MOs
 -- Occupied --
-19.212 -19.191 -19.190 -19.180 -19.157 -19.155 -10.346 -10.326
-10.323 -10.290 -10.288 -10.258  -1.154  -1.132  -1.115  -1.083
 -1.073  -1.059  -0.843  -0.798  -0.718  -0.672  -0.650  -0.606
 -0.602  -0.555  -0.546  -0.517  -0.512  -0.506  -0.494  -0.488
 -0.471  -0.464  -0.436  -0.430  -0.424  -0.408  -0.375  -0.357
 -0.355  -0.343  -0.332  -0.317  -0.291
 -- Virtual --
 -0.155  -0.066  -0.030  -0.013  -0.001   0.001   0.020   0.030
  0.035   0.041   0.045   0.057   0.061   0.072   0.074   0.083
  0.085   0.093   0.101   0.102   0.106   0.113   0.115   0.120
  0.124   0.130   0.136   0.138   0.141   0.148   0.151   0.154
  0.160   0.170   0.179   0.193   0.196   0.199   0.206   0.212
  0.216   0.222   0.235   0.240   0.248   0.251   0.266   0.268
  0.276   0.279   0.289   0.291   0.297   0.300   0.306   0.312
  0.313   0.323   0.326   0.332   0.338   0.341   0.353   0.357
  0.369   0.380   0.388   0.390   0.401   0.409   0.420   0.436
  0.448   0.477   0.488   0.499   0.514   0.533   0.539   0.552
  0.563   0.575   0.590   0.591   0.624   0.631   0.650   0.660
  0.677   0.686   0.693   0.700   0.714   0.726   0.745   0.766
  0.796   0.826   0.836   0.870   0.884   0.898   0.924   0.970
  0.987   0.994   1.015   1.063   1.080   1.104   1.123   1.139
  1.140   1.154   1.158   1.170   1.175   1.180   1.191   1.194
  1.215   1.229   1.238   1.243   1.263   1.268   1.291   1.326
  1.332   1.383   1.406   1.435   1.452   1.468   1.500   1.506
  1.521   1.529   1.542   1.564   1.580   1.591   1.613   1.626
  1.659   1.672   1.677   1.691   1.701   1.706   1.746   1.757
  1.773   1.779   1.798   1.821   1.838   1.874   1.927   1.976
  1.984   1.997   2.049   2.061   2.075   2.090   2.107   2.139
  2.182   2.221   2.250   2.269   2.447   2.468   2.482   2.492
  2.538   2.545   2.588   2.620   2.647   2.688   2.742   2.765
  2.775   2.784   2.808   2.823   2.842   2.857   2.866   2.875
  2.885   2.890   2.941   2.969   2.988   3.012   3.040   3.077
  3.109   3.113   3.124   3.146   3.199   3.214   3.246   3.288
  3.290   3.308   3.327   3.370   3.396   3.435   3.503   3.564
  3.627   3.643   3.725   3.774   3.820   3.867   3.903   3.933
  4.011   4.050   4.067   4.096   4.151   4.216   4.245   4.986
  5.005   5.018   5.043   5.061   5.074   5.096   5.157   5.207
  5.300   5.370   5.430   5.508   5.598   5.639   5.714   5.757
  5.873  23.732  23.743  23.773  23.803  23.827  23.840  49.865
 49.878  49.905  49.928  49.974  50.044
 --------------------------------------------------------------

          Ground-State Mulliken Net Atomic Charges

     Atom                 Charge (a.u.)
  ----------------------------------------
      1 C                     0.038206
      2 C                     0.230559
      3 C                     0.081388
      4 O                    -0.014425
      5 C                     0.060909
      6 O                    -0.218906
      7 O                    -0.159043
      8 O                    -0.246869
      9 H                     0.228353
     10 C                    -0.348577
     11 O                    -0.219047
     12 C                    -0.423472
     13 O                    -0.222408
     14 H                     0.281145
     15 H                     0.273763
     16 H                     0.182381
     17 H                     0.211165
     18 H                     0.264877
  ----------------------------------------
  Sum of atomic charges =    -0.000000

 -----------------------------------------------------------------
                    Cartesian Multipole Moments
 -----------------------------------------------------------------
    Charge (ESU x 10^10)
                -0.0000
    Dipole Moment (Debye)
         X       3.8560      Y      -2.4161      Z       1.3409
       Tot       4.7438
    Quadrupole Moments (Debye-Ang)
        XX     -79.9439     XY      -1.3530     YY     -80.3341
        XZ       2.4101     YZ       4.2677     ZZ     -63.6589
    Octopole Moments (Debye-Ang^2)
       XXX      44.8272    XXY     -11.0087    XYY      19.8088
       YYY     -19.5661    XXZ       6.6516    XYZ       4.6126
       YYZ       3.5442    XZZ      -0.6185    YZZ      -1.9201
       ZZZ      -1.6490
    Hexadecapole Moments (Debye-Ang^3)
      XXXX   -1464.9375   XXXY     -28.7016   XXYY    -431.2985
      XYYY      -4.7829   YYYY    -881.1590   XXXZ      -3.1113
      XXYZ      26.4881   XYYZ       7.9052   YYYZ       7.6780
      XXZZ    -238.2111   XYZZ      -5.1648   YYZZ    -164.4319
      XZZZ      -6.5210   YZZZ       0.8842   ZZZZ    -136.5865
 -----------------------------------------------------------------
 Calculating MO derivatives via CPSCF
   1         3          54      0.225873    0.037655
   2         3          54      0.027369    0.004036
   3         3          54      0.002453    0.000353
   4        12          45      0.000176    0.000027
   5        55           2      0.000003    0.000001
   6        57           0      0.000000    0.000000    Roots Converged
 Calculating analytic Hessian of the SCF energy
 Polarizability Matrix (a.u.)
            1           2           3
    1-109.0204739   1.7386717  -2.5052238
    2   1.7386717 -96.0577462   2.0172042
    3  -2.5052238   2.0172042 -62.5679937

 Direct stationary perturbation theory relativistic correction:

 rels  =       0.233398071655
 relv  =      -1.140989047481
 rel2e =       0.515866904360
 E_rel =      -0.391724071466

 Hessian of the SCF Energy
            1           2           3           4           5           6
    1   0.5113709   0.1401976  -0.0499797  -0.1020632   0.0202422   0.0099384
    2   0.1401976   0.8868027  -0.1101465   0.0079680  -0.1093867  -0.0044088
    3  -0.0499797  -0.1101465   0.2102018  -0.0031137  -0.0105077  -0.0897576
    4  -0.1020632   0.0079680  -0.0031137   0.9519017   0.0766270   0.0083164
    5   0.0202422  -0.1093867  -0.0105077   0.0766270   0.4184556  -0.0033811
    6   0.0099384  -0.0044088  -0.0897576   0.0083164  -0.0033811   0.1500991
    7  -0.0007507  -0.0275554  -0.0268483   0.0014912  -0.0076925   0.0060655
    8  -0.0239490  -0.0185554  -0.0035963  -0.0031034   0.0103575   0.0007499
    9  -0.0065600  -0.0035537   0.0038911  -0.0012942  -0.0015314  -0.0002372
   10  -0.0125937  -0.0027103   0.0030423  -0.0165085   0.0150976  -0.0067649
   11   0.0035109   0.0042860   0.0005212  -0.0226146   0.0085705  -0.0022972
   12  -0.0005422   0.0020057  -0.0032226  -0.0057629   0.0030829   0.0162455
   13   0.0327653   0.0151694   0.0016626  -0.0752920  -0.0147614   0.0010463
   14  -0.0007536  -0.0107902   0.0032822   0.0010079  -0.1174895  -0.0052296
   15  -0.0040115  -0.0024152   0.0252589   0.0081376  -0.0045469  -0.0881030
   16  -0.0053461  -0.0009622   0.0011179   0.0051803   0.0074905  -0.0024326
   17  -0.0104054  -0.0013324  -0.0033811   0.0310899  -0.0518013   0.0091585
   18   0.0020031   0.0002615  -0.0030763  -0.0063338   0.0079400   0.0202968
   19  -0.0627769   0.0068295   0.0016413  -0.7668745  -0.1072041  -0.0086645
   20   0.0281505   0.0143064   0.0023994  -0.1061443  -0.1110454   0.0008621
   21  -0.0026941   0.0023854   0.0198036  -0.0072543  -0.0042385  -0.0464037
   22  -0.1454795  -0.1629294   0.0348919   0.0167322   0.0204233  -0.0046193
   23  -0.1699190  -0.6765512   0.1175273  -0.0008276  -0.0589834   0.0086257
   24   0.0371326   0.1127657  -0.0793605   0.0009061   0.0114324   0.0162080
   25   0.0000864   0.0002274  -0.0014388   0.0004124   0.0007706   0.0003438
   26   0.0021602   0.0019383  -0.0011262  -0.0000829  -0.0008423   0.0000584
   27   0.0017464   0.0013365  -0.0012779  -0.0000939   0.0003284  -0.0006113
   28  -0.1719952  -0.0149014   0.0166442  -0.0132331  -0.0023899   0.0007631
   29   0.0057453  -0.0739179  -0.0045707   0.0192906   0.0143874  -0.0060990
   30   0.0045259   0.0004634  -0.0799062   0.0038175   0.0010660   0.0206614
   31  -0.0430459   0.0391713  -0.0061137   0.0002650  -0.0098006   0.0018407
   32   0.0056654  -0.0119498   0.0023096  -0.0028062   0.0008434   0.0020135
   33   0.0029089   0.0016680   0.0014183   0.0012829  -0.0002290   0.0021385
   34  -0.0025926  -0.0028988   0.0024609  -0.0019020   0.0009138  -0.0012238
   35   0.0038664  -0.0025983  -0.0045758   0.0005779  -0.0005405   0.0006271
   36   0.0020071  -0.0007999  -0.0059438   0.0011017   0.0003510   0.0011747
   37   0.0028873   0.0022479   0.0010583   0.0009348  -0.0001472  -0.0001381
   38   0.0010621   0.0003095   0.0012484   0.0000071  -0.0006617  -0.0003106
   39   0.0001018  -0.0013706   0.0017708  -0.0008565  -0.0003678  -0.0009127
   40   0.0014488  -0.0110183   0.0292685  -0.0012140   0.0000847  -0.0046543
   41  -0.0050071  -0.0047948   0.0110038  -0.0012195   0.0002914  -0.0009297
   42   0.0030314   0.0021537  -0.0038667   0.0008276   0.0005149  -0.0008935
   43  -0.0019505   0.0118030  -0.0019285  -0.0002569   0.0000260  -0.0002941
   44  -0.0012194   0.0023778   0.0000913  -0.0000621  -0.0020682   0.0003123
   45   0.0003519  -0.0005572   0.0039128   0.0000584   0.0003215   0.0000882
   46  -0.0002439   0.0002794  -0.0003205   0.0002000   0.0005094   0.0000449
   47  -0.0001596   0.0000833  -0.0000460   0.0000453  -0.0000303   0.0000578
   48   0.0002574   0.0000352   0.0000567   0.0000681  -0.0001050  -0.0000794
   49   0.0018383  -0.0004016  -0.0017657   0.0005763  -0.0005642   0.0002956
   50   0.0005108  -0.0003044  -0.0003683   0.0001726  -0.0003463   0.0001464
   51  -0.0000448   0.0000433   0.0001698   0.0000665  -0.0001755   0.0000163
   52  -0.0015590  -0.0005161  -0.0002790  -0.0003496   0.0003749   0.0001369
   53   0.0003017   0.0000770  -0.0000645   0.0000743   0.0002897   0.0000443
   54  -0.0001726   0.0001337  -0.0000722   0.0001266   0.0000458   0.0000699
            7           8           9          10          11          12
    1  -0.0007507  -0.0239490  -0.0065600  -0.0125937   0.0035109  -0.0005422
    2  -0.0275554  -0.0185554  -0.0035537  -0.0027103   0.0042860   0.0020057
    3  -0.0268483  -0.0035963   0.0038911   0.0030423   0.0005212  -0.0032226
    4   0.0014912  -0.0031034  -0.0012942  -0.0165085  -0.0226146  -0.0057629
    5  -0.0076925   0.0103575  -0.0015314   0.0150976   0.0085705   0.0030829
    6   0.0060655   0.0007499  -0.0002372  -0.0067649  -0.0022972   0.0162455
    7   0.4590899   0.0475858  -0.0252872  -0.0790017   0.0183057  -0.0143129
    8   0.0475858   0.4156396  -0.0191275   0.0244337  -0.1440133   0.0305497
    9  -0.0252872  -0.0191275   0.5793759  -0.0179459   0.0269232  -0.0719017
   10  -0.0790017   0.0244337  -0.0179459   0.4547188  -0.0514620   0.0944503
   11   0.0183057  -0.1440133   0.0269232  -0.0514620   0.3028196  -0.0552158
   12  -0.0143129   0.0305497  -0.0719017   0.0944503  -0.0552158   0.0890890
   13  -0.0378015   0.0295206  -0.0064937  -0.2221516  -0.0398776  -0.0307536
   14   0.0286195   0.0046444   0.0019223  -0.0742967  -0.1193111  -0.0030699
   15  -0.0093497   0.0012424  -0.0138854  -0.0273737   0.0030228  -0.0410833
   16   0.0036534  -0.0132477   0.0023989  -0.0845838   0.0622440  -0.0237761
   17  -0.0048486   0.0069162  -0.0013299   0.0486548   0.0090837   0.0080360
   18  -0.0003960  -0.0021366   0.0072385  -0.0220628   0.0112096   0.0060651
   19   0.0022297  -0.0002455   0.0020109  -0.0057894  -0.0086049  -0.0010822
   20   0.0042241  -0.0054960   0.0011062  -0.0132443  -0.0087561  -0.0026113
   21  -0.0015859  -0.0001334   0.0003065   0.0004185  -0.0007179  -0.0016474
   22  -0.0072266   0.0041265   0.0030663   0.0061016  -0.0005616   0.0002164
   23  -0.0023162   0.0045474   0.0057962  -0.0023589  -0.0015449  -0.0005844
   24   0.0077579  -0.0025995  -0.0032151  -0.0011997   0.0004123   0.0001756
   25  -0.0676035  -0.0184267   0.0638159  -0.0028918   0.0129099  -0.0233429
   26  -0.0157008  -0.0581057   0.0449613   0.0085971  -0.0158118   0.0294665
   27   0.0610845   0.0476079  -0.2756080  -0.0062320   0.0076753  -0.0046617
   28  -0.0831239  -0.0155282  -0.0139362  -0.0027210   0.0236084   0.0093376
   29  -0.0227974  -0.0969728  -0.0397753   0.0076751  -0.0337845  -0.0087664
   30  -0.0223381  -0.0482406  -0.1165722  -0.0022284   0.0136645   0.0048498
   31   0.0004680   0.0071828   0.0046734   0.0051193  -0.0020224  -0.0001463
   32   0.0263528  -0.0287522   0.0091412   0.0047673  -0.0090763  -0.0047920
   33   0.0093154  -0.0052033   0.0086273   0.0011955  -0.0046900   0.0010276
   34  -0.1525064  -0.0258508  -0.0075140  -0.0328177   0.0046171  -0.0048650
   35  -0.0373292  -0.0856107  -0.0040686   0.0382915   0.0038096   0.0037140
   36   0.0013360  -0.0035866  -0.0717132  -0.0215762  -0.0001750  -0.0029715
   37  -0.0163338  -0.0061562   0.0408750   0.0006665  -0.0000490  -0.0003576
   38  -0.0047971  -0.0002787   0.0095895  -0.0006636   0.0015185  -0.0006689
   39   0.0180925   0.0070383  -0.0193595   0.0037066  -0.0001632   0.0036107
   40   0.0048842   0.0017324  -0.0107615  -0.0005300   0.0007904   0.0010757
   41   0.0043174   0.0025929  -0.0266972  -0.0021146   0.0021528  -0.0000626
   42   0.0023007   0.0015536  -0.0278506  -0.0001956   0.0015944   0.0030946
   43  -0.0034643   0.0015860  -0.0011987  -0.0019444   0.0018658   0.0006479
   44   0.0020505  -0.0020762   0.0028922   0.0000068  -0.0006203  -0.0007837
   45   0.0013534  -0.0024301  -0.0000831   0.0004649  -0.0010107  -0.0002163
   46  -0.0149492   0.0201802  -0.0157168  -0.0090975  -0.0019100  -0.0011107
   47  -0.0063689   0.0050351  -0.0052006  -0.0021964  -0.0001899  -0.0004725
   48  -0.0034214   0.0004600  -0.0000834   0.0020937  -0.0004814   0.0013930
   49  -0.0080253  -0.0318991  -0.0125456   0.0038487  -0.0001110   0.0005609
   50  -0.0014393  -0.0101332  -0.0032980   0.0019543   0.0011861   0.0005797
   51  -0.0041588  -0.0019458   0.0017754   0.0013224  -0.0003226   0.0002299
   52  -0.0010295   0.0020587   0.0024133   0.0001763  -0.0006391  -0.0002364
   53  -0.0006102   0.0002610   0.0022502  -0.0004314  -0.0003185  -0.0004071
   54   0.0003923  -0.0002021  -0.0007055  -0.0011150   0.0000506  -0.0000762
           13          14          15          16          17          18
    1   0.0327653  -0.0007536  -0.0040115  -0.0053461  -0.0104054   0.0020031
    2   0.0151694  -0.0107902  -0.0024152  -0.0009622  -0.0013324   0.0002615
    3   0.0016626   0.0032822   0.0252589   0.0011179  -0.0033811  -0.0030763
    4  -0.0752920   0.0010079   0.0081376   0.0051803   0.0310899  -0.0063338
    5  -0.0147614  -0.1174895  -0.0045469   0.0074905  -0.0518013   0.0079400
    6   0.0010463  -0.0052296  -0.0881030  -0.0024326   0.0091585   0.0202968
    7  -0.0378015   0.0286195  -0.0093497   0.0036534  -0.0048486  -0.0003960
    8   0.0295206   0.0046444   0.0012424  -0.0132477   0.0069162  -0.0021366
    9  -0.0064937   0.0019223  -0.0138854   0.0023989  -0.0013299   0.0072385
   10  -0.2221516  -0.0742967  -0.0273737  -0.0845838   0.0486548  -0.0220628
   11  -0.0398776  -0.1193111   0.0030228   0.0622440   0.0090837   0.0112096
   12  -0.0307536  -0.0030699  -0.0410833  -0.0237761   0.0080360   0.0060651
   13   0.6411531  -0.2455025   0.0997715  -0.2971909   0.2994466  -0.0654527
   14  -0.2455025   0.7947408  -0.0933454   0.3108749  -0.5479667   0.0945608
   15   0.0997715  -0.0933454   0.1858576  -0.0680218   0.0970421  -0.0801709
   16  -0.2971909   0.3108749  -0.0680218   0.3749339  -0.3693230   0.0933347
   17   0.2994466  -0.5479667   0.0970421  -0.3693230   0.5906729  -0.1122120
   18  -0.0654527   0.0945608  -0.0801709   0.0933347  -0.1122120   0.0518078
   19  -0.0374870  -0.0230571  -0.0018301   0.0051675  -0.0004423   0.0001682
   20  -0.0374319  -0.0031314   0.0013171  -0.0041791   0.0049044  -0.0022718
   21  -0.0017013   0.0023695   0.0175641   0.0009712  -0.0012354  -0.0019115
   22  -0.0121768  -0.0011832   0.0012607   0.0024441   0.0034278  -0.0004528
   23   0.0094207   0.0030839  -0.0010304   0.0002660  -0.0082947   0.0012129
   24  -0.0011029  -0.0022380  -0.0024121  -0.0005334   0.0019565  -0.0000107
   25   0.0052593  -0.0000109  -0.0021680  -0.0018768   0.0011355   0.0006433
   26  -0.0070487  -0.0001449   0.0005905   0.0024502  -0.0012484  -0.0003592
   27   0.0024302   0.0008387   0.0002164  -0.0010242   0.0002108  -0.0001261
   28   0.0004402   0.0040751   0.0027730  -0.0006200  -0.0000156  -0.0009152
   29   0.0006326  -0.0015042   0.0005221  -0.0009098   0.0007029   0.0000553
   30   0.0032929   0.0004422  -0.0012339  -0.0021866   0.0013591  -0.0002681
   31  -0.0029229  -0.0026647  -0.0012688   0.0009189   0.0013984   0.0002234
   32  -0.0083660   0.0010083  -0.0018661   0.0026879  -0.0009579   0.0009903
   33  -0.0014303  -0.0005354  -0.0016835   0.0006157  -0.0000150   0.0004269
   34  -0.0008698   0.0014988  -0.0004929  -0.0001650  -0.0006237   0.0001053
   35  -0.0024540  -0.0045298  -0.0006912   0.0033515  -0.0008780   0.0009826
   36   0.0015421   0.0019774   0.0000519  -0.0026381   0.0012708  -0.0006708
   37   0.0030260  -0.0008795   0.0003678  -0.0009575   0.0010230  -0.0002426
   38  -0.0003110  -0.0000887   0.0001296  -0.0000443   0.0003190  -0.0001020
   39  -0.0029852  -0.0003660  -0.0006616   0.0015741  -0.0008726   0.0004751
   40   0.0001570   0.0004681   0.0019501  -0.0001346   0.0000116  -0.0004059
   41   0.0015643   0.0002834   0.0001531  -0.0002997  -0.0000830  -0.0001338
   42   0.0008561  -0.0007374  -0.0001928   0.0000481   0.0001536  -0.0000579
   43   0.0027493   0.0005316   0.0003664  -0.0006447  -0.0007648  -0.0001193
   44   0.0001622  -0.0004630  -0.0001066  -0.0000184   0.0001399   0.0000251
   45  -0.0005244  -0.0000697   0.0000271   0.0002090   0.0000085   0.0000061
   46   0.0021638   0.0010360   0.0003477  -0.0014499   0.0005328  -0.0003425
   47  -0.0003158   0.0009848  -0.0000946  -0.0002800  -0.0000427  -0.0000430
   48  -0.0002969   0.0000565   0.0002669   0.0003898  -0.0002322   0.0000239
   49  -0.0013449  -0.0001662  -0.0004021   0.0004819   0.0001043   0.0001642
   50  -0.0002805   0.0005361   0.0000151   0.0000737  -0.0001244   0.0000361
   51  -0.0005921   0.0001763  -0.0000128   0.0002691  -0.0001218   0.0000373
   52  -0.0004769   0.0004025  -0.0000564   0.0001893  -0.0004012   0.0000813
   53   0.0004330   0.0001377   0.0000616  -0.0001744  -0.0000094  -0.0000156
   54   0.0007313  -0.0000347   0.0001964  -0.0003158   0.0002042  -0.0000852
           19          20          21          22          23          24
    1  -0.0627769   0.0281505  -0.0026941  -0.1454795  -0.1699190   0.0371326
    2   0.0068295   0.0143064   0.0023854  -0.1629294  -0.6765512   0.1127657
    3   0.0016413   0.0023994   0.0198036   0.0348919   0.1175273  -0.0793605
    4  -0.7668745  -0.1061443  -0.0072543   0.0167322  -0.0008276   0.0009061
    5  -0.1072041  -0.1110454  -0.0042385   0.0204233  -0.0589834   0.0114324
    6  -0.0086645   0.0008621  -0.0464037  -0.0046193   0.0086257   0.0162080
    7   0.0022297   0.0042241  -0.0015859  -0.0072266  -0.0023162   0.0077579
    8  -0.0002455  -0.0054960  -0.0001334   0.0041265   0.0045474  -0.0025995
    9   0.0020109   0.0011062   0.0003065   0.0030663   0.0057962  -0.0032151
   10  -0.0057894  -0.0132443   0.0004185   0.0061016  -0.0023589  -0.0011997
   11  -0.0086049  -0.0087561  -0.0007179  -0.0005616  -0.0015449   0.0004123
   12  -0.0010822  -0.0026113  -0.0016474   0.0002164  -0.0005844   0.0001756
   13  -0.0374870  -0.0374319  -0.0017013  -0.0121768   0.0094207  -0.0011029
   14  -0.0230571  -0.0031314   0.0023695  -0.0011832   0.0030839  -0.0022380
   15  -0.0018301   0.0013171   0.0175641   0.0012607  -0.0010304  -0.0024121
   16   0.0051675  -0.0041791   0.0009712   0.0024441   0.0002660  -0.0005334
   17  -0.0004423   0.0049044  -0.0012354   0.0034278  -0.0082947   0.0019565
   18   0.0001682  -0.0022718  -0.0019115  -0.0004528   0.0012129  -0.0000107
   19   0.8653054   0.1247281   0.0095781   0.0062919  -0.0012151  -0.0002524
   20   0.1247281   0.1063927   0.0023394   0.0001742   0.0058239  -0.0022409
   21   0.0095781   0.0023394   0.0174238   0.0005026  -0.0015173  -0.0017463
   22   0.0062919   0.0001742   0.0005026   0.1452509   0.1962685  -0.0459078
   23  -0.0012151   0.0058239  -0.0015173   0.1962685   0.7641756  -0.1369335
   24  -0.0002524  -0.0022409  -0.0017463  -0.0459078  -0.1369335   0.0503260
   25  -0.0003755  -0.0003651  -0.0000503   0.0002038   0.0001350   0.0000657
   26   0.0001059   0.0005444   0.0000144  -0.0003372  -0.0003441   0.0003051
   27  -0.0003165  -0.0002009   0.0001289  -0.0005952  -0.0013081   0.0005597
   28  -0.0004033   0.0014028   0.0008285  -0.0165257  -0.0273323   0.0075142
   29   0.0085670  -0.0057571   0.0011531  -0.0442626  -0.0392455   0.0187742
   30  -0.0016434  -0.0005546  -0.0032266   0.0116399   0.0148988   0.0212795
   31  -0.0056841   0.0035513  -0.0003058   0.0028690   0.0054457  -0.0008818
   32   0.0018492   0.0006630  -0.0003600  -0.0112020   0.0089458  -0.0015860
   33   0.0004384  -0.0000434  -0.0005479   0.0023085  -0.0028505   0.0012184
   34   0.0006801  -0.0003310   0.0004062   0.0008595   0.0024772  -0.0018718
   35   0.0001807   0.0005625  -0.0000524  -0.0020553  -0.0015863   0.0018495
   36  -0.0008084  -0.0003779  -0.0003740  -0.0010343  -0.0021209   0.0026143
   37  -0.0007252   0.0000015   0.0000235  -0.0008756  -0.0016891  -0.0000160
   38  -0.0002041   0.0003378   0.0000723  -0.0007513  -0.0000819  -0.0003730
   39   0.0004234   0.0003485   0.0002861  -0.0004632   0.0005676  -0.0007066
   40  -0.0000007   0.0003369   0.0009695  -0.0045255  -0.0021699  -0.0033364
   41  -0.0004579  -0.0000310   0.0000889  -0.0011034   0.0009132  -0.0012268
   42   0.0002392  -0.0001994   0.0003061  -0.0001288  -0.0018939  -0.0004340
   43   0.0002999  -0.0007086   0.0000087   0.0058407  -0.0055969   0.0007161
   44  -0.0009626   0.0006282  -0.0000874   0.0000616  -0.0004373  -0.0005223
   45   0.0000766  -0.0000089   0.0000535  -0.0006219  -0.0002611  -0.0044132
   46  -0.0002279  -0.0003688  -0.0000402   0.0002612  -0.0004469   0.0002519
   47   0.0000777   0.0000099  -0.0000260   0.0000975  -0.0000031   0.0000400
   48   0.0000951   0.0000644   0.0000270  -0.0000153  -0.0001588   0.0000191
   49  -0.0000577   0.0003840  -0.0000402  -0.0009485  -0.0008565   0.0008549
   50  -0.0000236   0.0002070  -0.0000383  -0.0003651  -0.0000232   0.0001074
   51   0.0000922   0.0001197  -0.0000054   0.0000640   0.0000434  -0.0000854
   52   0.0004276  -0.0001801  -0.0000344   0.0009035   0.0007152  -0.0000971
   53   0.0000793  -0.0001632  -0.0000163   0.0001719  -0.0003939   0.0000767
   54  -0.0001658  -0.0000477  -0.0000366  -0.0001117  -0.0000129  -0.0000166
           25          26          27          28          29          30
    1   0.0000864   0.0021602   0.0017464  -0.1719952   0.0057453   0.0045259
    2   0.0002274   0.0019383   0.0013365  -0.0149014  -0.0739179   0.0004634
    3  -0.0014388  -0.0011262  -0.0012779   0.0166442  -0.0045707  -0.0799062
    4   0.0004124  -0.0000829  -0.0000939  -0.0132331   0.0192906   0.0038175
    5   0.0007706  -0.0008423   0.0003284  -0.0023899   0.0143874   0.0010660
    6   0.0003438   0.0000584  -0.0006113   0.0007631  -0.0060990   0.0206614
    7  -0.0676035  -0.0157008   0.0610845  -0.0831239  -0.0227974  -0.0223381
    8  -0.0184267  -0.0581057   0.0476079  -0.0155282  -0.0969728  -0.0482406
    9   0.0638159   0.0449613  -0.2756080  -0.0139362  -0.0397753  -0.1165722
   10  -0.0028918   0.0085971  -0.0062320  -0.0027210   0.0076751  -0.0022284
   11   0.0129099  -0.0158118   0.0076753   0.0236084  -0.0337845   0.0136645
   12  -0.0233429   0.0294665  -0.0046617   0.0093376  -0.0087664   0.0048498
   13   0.0052593  -0.0070487   0.0024302   0.0004402   0.0006326   0.0032929
   14  -0.0000109  -0.0001449   0.0008387   0.0040751  -0.0015042   0.0004422
   15  -0.0021680   0.0005905   0.0002164   0.0027730   0.0005221  -0.0012339
   16  -0.0018768   0.0024502  -0.0010242  -0.0006200  -0.0009098  -0.0021866
   17   0.0011355  -0.0012484   0.0002108  -0.0000156   0.0007029   0.0013591
   18   0.0006433  -0.0003592  -0.0001261  -0.0009152   0.0000553  -0.0002681
   19  -0.0003755   0.0001059  -0.0003165  -0.0004033   0.0085670  -0.0016434
   20  -0.0003651   0.0005444  -0.0002009   0.0014028  -0.0057571  -0.0005546
   21  -0.0000503   0.0000144   0.0001289   0.0008285   0.0011531  -0.0032266
   22   0.0002038  -0.0003372  -0.0005952  -0.0165257  -0.0442626   0.0116399
   23   0.0001350  -0.0003441  -0.0013081  -0.0273323  -0.0392455   0.0148988
   24   0.0000657   0.0003051   0.0005597   0.0075142   0.0187742   0.0212795
   25   0.0751607   0.0115032  -0.0595221   0.0019795  -0.0002210  -0.0082976
   26   0.0115032   0.0700419  -0.0560329   0.0033823   0.0053294  -0.0258675
   27  -0.0595221  -0.0560329   0.2980132   0.0021840   0.0026889  -0.0169952
   28   0.0019795   0.0033823   0.0021840   0.4900679  -0.0171797  -0.0053704
   29  -0.0002210   0.0053294   0.0026889  -0.0171797   0.5101365  -0.0568685
   30  -0.0082976  -0.0258675  -0.0169952  -0.0053704  -0.0568685   0.4973111
   31   0.0001015  -0.0008429   0.0003005  -0.1537278   0.0401466  -0.0166811
   32  -0.0002462   0.0015275  -0.0008250   0.0940793  -0.1722500   0.0249738
   33   0.0002708   0.0024884   0.0022437  -0.0253803   0.0246380  -0.0664981
   34  -0.0036753  -0.0018565  -0.0001749  -0.0046717  -0.0131600  -0.0028523
   35  -0.0034071  -0.0002254  -0.0002756  -0.0318002  -0.0115493  -0.0044840
   36   0.0292070   0.0095345  -0.0019674  -0.0225765  -0.0076820   0.0008438
   37  -0.0074204  -0.0017465   0.0004132  -0.0008179   0.0025258   0.0003394
   38  -0.0024655   0.0007048   0.0000429   0.0010410  -0.0003369   0.0013565
   39   0.0021993   0.0001888   0.0010842  -0.0015362  -0.0028983  -0.0014197
   40  -0.0004473  -0.0012561  -0.0010220  -0.0513408  -0.0134145   0.0393748
   41  -0.0011074  -0.0039179  -0.0020227  -0.0075700  -0.0627154   0.0719136
   42  -0.0010701  -0.0032508  -0.0012620   0.0272577   0.0703268  -0.2552459
   43   0.0001773   0.0001471   0.0001640   0.0150857   0.0259940  -0.0024034
   44   0.0000384   0.0000019  -0.0002816  -0.0088511  -0.0346840   0.0049536
   45   0.0000284  -0.0002443  -0.0004595   0.0014195   0.0078960  -0.0048818
   46   0.0002963   0.0004603   0.0004975  -0.0006993   0.0012366  -0.0002022
   47   0.0007834   0.0008327  -0.0000892   0.0003792   0.0003670   0.0000844
   48   0.0003642  -0.0007794   0.0007568  -0.0005292   0.0010756  -0.0003341
   49   0.0006687   0.0005261   0.0003483  -0.0070932  -0.0002627   0.0002603
   50  -0.0006485  -0.0000125   0.0002272  -0.0007339  -0.0000322   0.0010900
   51  -0.0009699  -0.0000283  -0.0000338   0.0003072   0.0001539   0.0004882
   52  -0.0000556  -0.0004609  -0.0001877  -0.0006003   0.0003942   0.0009528
   53  -0.0006049  -0.0002679   0.0000793  -0.0016658   0.0018267  -0.0002506
   54  -0.0000787   0.0000810  -0.0000000   0.0012151  -0.0006239   0.0011479
           31          32          33          34          35          36
    1  -0.0430459   0.0056654   0.0029089  -0.0025926   0.0038664   0.0020071
    2   0.0391713  -0.0119498   0.0016680  -0.0028988  -0.0025983  -0.0007999
    3  -0.0061137   0.0023096   0.0014183   0.0024609  -0.0045758  -0.0059438
    4   0.0002650  -0.0028062   0.0012829  -0.0019020   0.0005779   0.0011017
    5  -0.0098006   0.0008434  -0.0002290   0.0009138  -0.0005405   0.0003510
    6   0.0018407   0.0020135   0.0021385  -0.0012238   0.0006271   0.0011747
    7   0.0004680   0.0263528   0.0093154  -0.1525064  -0.0373292   0.0013360
    8   0.0071828  -0.0287522  -0.0052033  -0.0258508  -0.0856107  -0.0035866
    9   0.0046734   0.0091412   0.0086273  -0.0075140  -0.0040686  -0.0717132
   10   0.0051193   0.0047673   0.0011955  -0.0328177   0.0382915  -0.0215762
   11  -0.0020224  -0.0090763  -0.0046900   0.0046171   0.0038096  -0.0001750
   12  -0.0001463  -0.0047920   0.0010276  -0.0048650   0.0037140  -0.0029715
   13  -0.0029229  -0.0083660  -0.0014303  -0.0008698  -0.0024540   0.0015421
   14  -0.0026647   0.0010083  -0.0005354   0.0014988  -0.0045298   0.0019774
   15  -0.0012688  -0.0018661  -0.0016835  -0.0004929  -0.0006912   0.0000519
   16   0.0009189   0.0026879   0.0006157  -0.0001650   0.0033515  -0.0026381
   17   0.0013984  -0.0009579  -0.0000150  -0.0006237  -0.0008780   0.0012708
   18   0.0002234   0.0009903   0.0004269   0.0001053   0.0009826  -0.0006708
   19  -0.0056841   0.0018492   0.0004384   0.0006801   0.0001807  -0.0008084
   20   0.0035513   0.0006630  -0.0000434  -0.0003310   0.0005625  -0.0003779
   21  -0.0003058  -0.0003600  -0.0005479   0.0004062  -0.0000524  -0.0003740
   22   0.0028690  -0.0112020   0.0023085   0.0008595  -0.0020553  -0.0010343
   23   0.0054457   0.0089458  -0.0028505   0.0024772  -0.0015863  -0.0021209
   24  -0.0008818  -0.0015860   0.0012184  -0.0018718   0.0018495   0.0026143
   25   0.0001015  -0.0002462   0.0002708  -0.0036753  -0.0034071   0.0292070
   26  -0.0008429   0.0015275   0.0024884  -0.0018565  -0.0002254   0.0095345
   27   0.0003005  -0.0008250   0.0022437  -0.0001749  -0.0002756  -0.0019674
   28  -0.1537278   0.0940793  -0.0253803  -0.0046717  -0.0318002  -0.0225765
   29   0.0401466  -0.1722500   0.0246380  -0.0131600  -0.0115493  -0.0076820
   30  -0.0166811   0.0249738  -0.0664981  -0.0028523  -0.0044840   0.0008438
   31   0.3725954   0.0888815  -0.0022525  -0.0022788  -0.0006898   0.0005588
   32   0.0888815   0.5768484  -0.0944131   0.0006627   0.0012349   0.0006118
   33  -0.0022525  -0.0944131   0.0586958  -0.0008857   0.0004380  -0.0015146
   34  -0.0022788   0.0006627  -0.0008857   0.4671931  -0.0539780   0.0403346
   35  -0.0006898   0.0012349   0.0004380  -0.0539780   0.6290992   0.0094146
   36   0.0005588   0.0006118  -0.0015146   0.0403346   0.0094146   0.5108391
   37   0.0010106  -0.0015527   0.0001903  -0.0793237  -0.0000624   0.0603678
   38  -0.0010733  -0.0011383   0.0001270   0.0171202  -0.0932062  -0.0137322
   39  -0.0005913   0.0008373   0.0013289   0.0400446   0.0312908  -0.2094802
   40  -0.0022721   0.0202679  -0.0219006  -0.0000096   0.0004636  -0.0009867
   41   0.0074347  -0.0204995   0.0242041   0.0002481   0.0010053  -0.0000374
   42  -0.0060244   0.0092855   0.0028770   0.0016655   0.0012836  -0.0006198
   43  -0.1754015  -0.2223665   0.0329026  -0.0001569  -0.0003516  -0.0002492
   44  -0.1766038  -0.3453918   0.0553319   0.0000281   0.0001334  -0.0000271
   45   0.0265010   0.0540424  -0.0100377   0.0000243  -0.0001562  -0.0002105
   46   0.0010661  -0.0004008   0.0006439  -0.1317312   0.0896761  -0.0788066
   47  -0.0003074  -0.0010657  -0.0003335   0.0914525  -0.1550738   0.0892822
   48   0.0005645   0.0002409   0.0005220  -0.0751906   0.0832001  -0.1239146
   49   0.0006276   0.0005730   0.0003999  -0.0484123  -0.0164965  -0.0093836
   50  -0.0003498   0.0001031  -0.0001640  -0.0161129  -0.2813398  -0.0900031
   51   0.0002469   0.0000934   0.0003370  -0.0072562  -0.0795310  -0.0788373
   52   0.0002917   0.0011534  -0.0006233  -0.0076198   0.0122163   0.0016047
   53   0.0011423  -0.0000927  -0.0004181  -0.0042070   0.0012934   0.0060999
   54  -0.0006434  -0.0006975  -0.0005796   0.0172859  -0.0389653  -0.0173061
           37          38          39          40          41          42
    1   0.0028873   0.0010621   0.0001018   0.0014488  -0.0050071   0.0030314
    2   0.0022479   0.0003095  -0.0013706  -0.0110183  -0.0047948   0.0021537
    3   0.0010583   0.0012484   0.0017708   0.0292685   0.0110038  -0.0038667
    4   0.0009348   0.0000071  -0.0008565  -0.0012140  -0.0012195   0.0008276
    5  -0.0001472  -0.0006617  -0.0003678   0.0000847   0.0002914   0.0005149
    6  -0.0001381  -0.0003106  -0.0009127  -0.0046543  -0.0009297  -0.0008935
    7  -0.0163338  -0.0047971   0.0180925   0.0048842   0.0043174   0.0023007
    8  -0.0061562  -0.0002787   0.0070383   0.0017324   0.0025929   0.0015536
    9   0.0408750   0.0095895  -0.0193595  -0.0107615  -0.0266972  -0.0278506
   10   0.0006665  -0.0006636   0.0037066  -0.0005300  -0.0021146  -0.0001956
   11  -0.0000490   0.0015185  -0.0001632   0.0007904   0.0021528   0.0015944
   12  -0.0003576  -0.0006689   0.0036107   0.0010757  -0.0000626   0.0030946
   13   0.0030260  -0.0003110  -0.0029852   0.0001570   0.0015643   0.0008561
   14  -0.0008795  -0.0000887  -0.0003660   0.0004681   0.0002834  -0.0007374
   15   0.0003678   0.0001296  -0.0006616   0.0019501   0.0001531  -0.0001928
   16  -0.0009575  -0.0000443   0.0015741  -0.0001346  -0.0002997   0.0000481
   17   0.0010230   0.0003190  -0.0008726   0.0000116  -0.0000830   0.0001536
   18  -0.0002426  -0.0001020   0.0004751  -0.0004059  -0.0001338  -0.0000579
   19  -0.0007252  -0.0002041   0.0004234  -0.0000007  -0.0004579   0.0002392
   20   0.0000015   0.0003378   0.0003485   0.0003369  -0.0000310  -0.0001994
   21   0.0000235   0.0000723   0.0002861   0.0009695   0.0000889   0.0003061
   22  -0.0008756  -0.0007513  -0.0004632  -0.0045255  -0.0011034  -0.0001288
   23  -0.0016891  -0.0000819   0.0005676  -0.0021699   0.0009132  -0.0018939
   24  -0.0000160  -0.0003730  -0.0007066  -0.0033364  -0.0012268  -0.0004340
   25  -0.0074204  -0.0024655   0.0021993  -0.0004473  -0.0011074  -0.0010701
   26  -0.0017465   0.0007048   0.0001888  -0.0012561  -0.0039179  -0.0032508
   27   0.0004132   0.0000429   0.0010842  -0.0010220  -0.0020227  -0.0012620
   28  -0.0008179   0.0010410  -0.0015362  -0.0513408  -0.0075700   0.0272577
   29   0.0025258  -0.0003369  -0.0028983  -0.0134145  -0.0627154   0.0703268
   30   0.0003394   0.0013565  -0.0014197   0.0393748   0.0719136  -0.2552459
   31   0.0010106  -0.0010733  -0.0005913  -0.0022721   0.0074347  -0.0060244
   32  -0.0015527  -0.0011383   0.0008373   0.0202679  -0.0204995   0.0092855
   33   0.0001903   0.0001270   0.0013289  -0.0219006   0.0242041   0.0028770
   34  -0.0793237   0.0171202   0.0400446  -0.0000096   0.0002481   0.0016655
   35  -0.0000624  -0.0932062   0.0312908   0.0004636   0.0010053   0.0012836
   36   0.0603678  -0.0137322  -0.2094802  -0.0009867  -0.0000374  -0.0006198
   37   0.1633983  -0.1707937  -0.1468012   0.0000620  -0.0000518   0.0009138
   38  -0.1707937   0.5126743   0.0791717   0.0004152  -0.0001112   0.0008303
   39  -0.1468012   0.0791717   0.3409104   0.0007290   0.0005879   0.0018012
   40   0.0000620   0.0004152   0.0007290   0.0575876   0.0033059  -0.0281420
   41  -0.0000518  -0.0001112   0.0005879   0.0033059   0.0857540  -0.0805630
   42   0.0009138   0.0008303   0.0018012  -0.0281420  -0.0805630   0.2833601
   43  -0.0001144  -0.0002104  -0.0000206  -0.0024349   0.0022377  -0.0011768
   44   0.0002889   0.0005200   0.0000219   0.0000955  -0.0008607  -0.0011939
   45   0.0001825   0.0001954  -0.0001239  -0.0022156   0.0031988  -0.0010782
   46   0.0090951  -0.0105511   0.0148752   0.0000356  -0.0000140   0.0000987
   47  -0.0018820   0.0040431   0.0010874  -0.0000330  -0.0000722  -0.0000275
   48  -0.0088732   0.0192723  -0.0359760   0.0002891   0.0001175   0.0000297
   49  -0.0016300   0.0139683   0.0116775   0.0001140   0.0002571   0.0001055
   50   0.0028675   0.0063385  -0.0019505   0.0000596   0.0001277  -0.0000007
   51   0.0087780  -0.0325469  -0.0239451   0.0003215   0.0001275  -0.0000039
   52  -0.0728820   0.1582515   0.0598303  -0.0013796  -0.0004197  -0.0006065
   53   0.1760553  -0.4308618  -0.1131512  -0.0001400  -0.0000349   0.0001702
   54   0.0429191  -0.0643021  -0.0586821  -0.0005531   0.0002779   0.0000365
           43          44          45          46          47          48
    1  -0.0019505  -0.0012194   0.0003519  -0.0002439  -0.0001596   0.0002574
    2   0.0118030   0.0023778  -0.0005572   0.0002794   0.0000833   0.0000352
    3  -0.0019285   0.0000913   0.0039128  -0.0003205  -0.0000460   0.0000567
    4  -0.0002569  -0.0000621   0.0000584   0.0002000   0.0000453   0.0000681
    5   0.0000260  -0.0020682   0.0003215   0.0005094  -0.0000303  -0.0001050
    6  -0.0002941   0.0003123   0.0000882   0.0000449   0.0000578  -0.0000794
    7  -0.0034643   0.0020505   0.0013534  -0.0149492  -0.0063689  -0.0034214
    8   0.0015860  -0.0020762  -0.0024301   0.0201802   0.0050351   0.0004600
    9  -0.0011987   0.0028922  -0.0000831  -0.0157168  -0.0052006  -0.0000834
   10  -0.0019444   0.0000068   0.0004649  -0.0090975  -0.0021964   0.0020937
   11   0.0018658  -0.0006203  -0.0010107  -0.0019100  -0.0001899  -0.0004814
   12   0.0006479  -0.0007837  -0.0002163  -0.0011107  -0.0004725   0.0013930
   13   0.0027493   0.0001622  -0.0005244   0.0021638  -0.0003158  -0.0002969
   14   0.0005316  -0.0004630  -0.0000697   0.0010360   0.0009848   0.0000565
   15   0.0003664  -0.0001066   0.0000271   0.0003477  -0.0000946   0.0002669
   16  -0.0006447  -0.0000184   0.0002090  -0.0014499  -0.0002800   0.0003898
   17  -0.0007648   0.0001399   0.0000085   0.0005328  -0.0000427  -0.0002322
   18  -0.0001193   0.0000251   0.0000061  -0.0003425  -0.0000430   0.0000239
   19   0.0002999  -0.0009626   0.0000766  -0.0002279   0.0000777   0.0000951
   20  -0.0007086   0.0006282  -0.0000089  -0.0003688   0.0000099   0.0000644
   21   0.0000087  -0.0000874   0.0000535  -0.0000402  -0.0000260   0.0000270
   22   0.0058407   0.0000616  -0.0006219   0.0002612   0.0000975  -0.0000153
   23  -0.0055969  -0.0004373  -0.0002611  -0.0004469  -0.0000031  -0.0001588
   24   0.0007161  -0.0005223  -0.0044132   0.0002519   0.0000400   0.0000191
   25   0.0001773   0.0000384   0.0000284   0.0002963   0.0007834   0.0003642
   26   0.0001471   0.0000019  -0.0002443   0.0004603   0.0008327  -0.0007794
   27   0.0001640  -0.0002816  -0.0004595   0.0004975  -0.0000892   0.0007568
   28   0.0150857  -0.0088511   0.0014195  -0.0006993   0.0003792  -0.0005292
   29   0.0259940  -0.0346840   0.0078960   0.0012366   0.0003670   0.0010756
   30  -0.0024034   0.0049536  -0.0048818  -0.0002022   0.0000844  -0.0003341
   31  -0.1754015  -0.1766038   0.0265010   0.0010661  -0.0003074   0.0005645
   32  -0.2223665  -0.3453918   0.0540424  -0.0004008  -0.0010657   0.0002409
   33   0.0329026   0.0553319  -0.0100377   0.0006439  -0.0003335   0.0005220
   34  -0.0001569   0.0000281   0.0000243  -0.1317312   0.0914525  -0.0751906
   35  -0.0003516   0.0001334  -0.0001562   0.0896761  -0.1550738   0.0832001
   36  -0.0002492  -0.0000271  -0.0002105  -0.0788066   0.0892822  -0.1239146
   37  -0.0001144   0.0002889   0.0001825   0.0090951  -0.0018820  -0.0088732
   38  -0.0002104   0.0005200   0.0001954  -0.0105511   0.0040431   0.0192723
   39  -0.0000206   0.0000219  -0.0001239   0.0148752   0.0010874  -0.0359760
   40  -0.0024349   0.0000955  -0.0022156   0.0000356  -0.0000330   0.0002891
   41   0.0022377  -0.0008607   0.0031988  -0.0000140  -0.0000722   0.0001175
   42  -0.0011768  -0.0011939  -0.0010782   0.0000987  -0.0000275   0.0000297
   43   0.1619032   0.1856759  -0.0272364   0.0000283  -0.0000651   0.0000973
   44   0.1856759   0.3832058  -0.0607226  -0.0002067  -0.0000907  -0.0000982
   45  -0.0272364  -0.0607226   0.0170864   0.0000708  -0.0001305   0.0001897
   46   0.0000283  -0.0002067   0.0000708   0.1408090  -0.0968226   0.0783459
   47  -0.0000651  -0.0000907  -0.0001305  -0.0968226   0.1590556  -0.0992259
   48   0.0000973  -0.0000982   0.0001897   0.0783459  -0.0992259   0.1472535
   49  -0.0000573   0.0000408   0.0000209   0.0026734   0.0168904   0.0064865
   50  -0.0000151   0.0001300  -0.0000604  -0.0020666  -0.0155435  -0.0057580
   51   0.0000197  -0.0000430   0.0000823   0.0022680   0.0157640   0.0083734
   52   0.0003415  -0.0005248  -0.0001633   0.0017701  -0.0012953  -0.0007252
   53   0.0002117  -0.0004448  -0.0000110  -0.0011234   0.0017004   0.0023165
   54  -0.0002957   0.0002381   0.0000580  -0.0009048  -0.0006266   0.0014757
           49          50          51          52          53          54
    1   0.0018383   0.0005108  -0.0000448  -0.0015590   0.0003017  -0.0001726
    2  -0.0004016  -0.0003044   0.0000433  -0.0005161   0.0000770   0.0001337
    3  -0.0017657  -0.0003683   0.0001698  -0.0002790  -0.0000645  -0.0000722
    4   0.0005763   0.0001726   0.0000665  -0.0003496   0.0000743   0.0001266
    5  -0.0005642  -0.0003463  -0.0001755   0.0003749   0.0002897   0.0000458
    6   0.0002956   0.0001464   0.0000163   0.0001369   0.0000443   0.0000699
    7  -0.0080253  -0.0014393  -0.0041588  -0.0010295  -0.0006102   0.0003923
    8  -0.0318991  -0.0101332  -0.0019458   0.0020587   0.0002610  -0.0002021
    9  -0.0125456  -0.0032980   0.0017754   0.0024133   0.0022502  -0.0007055
   10   0.0038487   0.0019543   0.0013224   0.0001763  -0.0004314  -0.0011150
   11  -0.0001110   0.0011861  -0.0003226  -0.0006391  -0.0003185   0.0000506
   12   0.0005609   0.0005797   0.0002299  -0.0002364  -0.0004071  -0.0000762
   13  -0.0013449  -0.0002805  -0.0005921  -0.0004769   0.0004330   0.0007313
   14  -0.0001662   0.0005361   0.0001763   0.0004025   0.0001377  -0.0000347
   15  -0.0004021   0.0000151  -0.0000128  -0.0000564   0.0000616   0.0001964
   16   0.0004819   0.0000737   0.0002691   0.0001893  -0.0001744  -0.0003158
   17   0.0001043  -0.0001244  -0.0001218  -0.0004012  -0.0000094   0.0002042
   18   0.0001642   0.0000361   0.0000373   0.0000813  -0.0000156  -0.0000852
   19  -0.0000577  -0.0000236   0.0000922   0.0004276   0.0000793  -0.0001658
   20   0.0003840   0.0002070   0.0001197  -0.0001801  -0.0001632  -0.0000477
   21  -0.0000402  -0.0000383  -0.0000054  -0.0000344  -0.0000163  -0.0000366
   22  -0.0009485  -0.0003651   0.0000640   0.0009035   0.0001719  -0.0001117
   23  -0.0008565  -0.0000232   0.0000434   0.0007152  -0.0003939  -0.0000129
   24   0.0008549   0.0001074  -0.0000854  -0.0000971   0.0000767  -0.0000166
   25   0.0006687  -0.0006485  -0.0009699  -0.0000556  -0.0006049  -0.0000787
   26   0.0005261  -0.0000125  -0.0000283  -0.0004609  -0.0002679   0.0000810
   27   0.0003483   0.0002272  -0.0000338  -0.0001877   0.0000793  -0.0000000
   28  -0.0070932  -0.0007339   0.0003072  -0.0006003  -0.0016658   0.0012151
   29  -0.0002627  -0.0000322   0.0001539   0.0003942   0.0018267  -0.0006239
   30   0.0002603   0.0010900   0.0004882   0.0009528  -0.0002506   0.0011479
   31   0.0006276  -0.0003498   0.0002469   0.0002917   0.0011423  -0.0006434
   32   0.0005730   0.0001031   0.0000934   0.0011534  -0.0000927  -0.0006975
   33   0.0003999  -0.0001640   0.0003370  -0.0006233  -0.0004181  -0.0005796
   34  -0.0484123  -0.0161129  -0.0072562  -0.0076198  -0.0042070   0.0172859
   35  -0.0164965  -0.2813398  -0.0795310   0.0122163   0.0012934  -0.0389653
   36  -0.0093836  -0.0900031  -0.0788373   0.0016047   0.0060999  -0.0173061
   37  -0.0016300   0.0028675   0.0087780  -0.0728820   0.1760553   0.0429191
   38   0.0139683   0.0063385  -0.0325469   0.1582515  -0.4308618  -0.0643021
   39   0.0116775  -0.0019505  -0.0239451   0.0598303  -0.1131512  -0.0586821
   40   0.0001140   0.0000596   0.0003215  -0.0013796  -0.0001400  -0.0005531
   41   0.0002571   0.0001277   0.0001275  -0.0004197  -0.0000349   0.0002779
   42   0.0001055  -0.0000007  -0.0000039  -0.0006065   0.0001702   0.0000365
   43  -0.0000573  -0.0000151   0.0000197   0.0003415   0.0002117  -0.0002957
   44   0.0000408   0.0001300  -0.0000430  -0.0005248  -0.0004448   0.0002381
   45   0.0000209  -0.0000604   0.0000823  -0.0001633  -0.0000110   0.0000580
   46   0.0026734  -0.0020666   0.0022680   0.0017701  -0.0011234  -0.0009048
   47   0.0168904  -0.0155435   0.0157640  -0.0012953   0.0017004  -0.0006266
   48   0.0064865  -0.0057580   0.0083734  -0.0007252   0.0023165   0.0014757
   49   0.0560404   0.0179748  -0.0000851   0.0006996   0.0000391   0.0030477
   50   0.0179748   0.2975196   0.0984842  -0.0015778   0.0017113   0.0009550
   51  -0.0000851   0.0984842   0.0980050  -0.0006487  -0.0002908  -0.0065908
   52   0.0006996  -0.0015778  -0.0006487   0.0811528  -0.1695514  -0.0613614
   53   0.0000391   0.0017113  -0.0002908  -0.1695514   0.4252899   0.1035265
   54   0.0030477   0.0009550  -0.0065908  -0.0613614   0.1035265   0.0811667
 Gradient time:  CPU 6667.44 s  wall 6804.73 s
 **********************************************************************
 **                                                                  **
 **                       VIBRATIONAL ANALYSIS                       **
 **                       --------------------                       **
 **                                                                  **
 **        VIBRATIONAL FREQUENCIES (CM**-1) AND NORMAL MODES         **
 **     FORCE CONSTANTS (mDYN/ANGSTROM) AND REDUCED MASSES (AMU)     **
 **                  INFRARED INTENSITIES (KM/MOL)                   **
 **                                                                  **
 **********************************************************************


 Mode:                 1                      2                      3
 Frequency:        38.62                  73.93                  81.12
 Force Cnst:      0.0106                 0.0182                 0.0408
 Red. Mass:      12.0275                 5.6608                10.5297
 IR Active:          YES                    YES                    YES
 IR Intens:        0.638                  3.373                  1.773
 Raman Active:       YES                    YES                    YES
               X      Y      Z        X      Y      Z        X      Y      Z
 C         -0.004  0.002 -0.096   -0.022 -0.025  0.022    0.002 -0.012 -0.114
 C         -0.011  0.005  0.166    0.016  0.004  0.006    0.018  0.010 -0.008
 C         -0.058  0.019 -0.006    0.039 -0.093  0.071    0.043  0.047 -0.025
 O         -0.011  0.025 -0.093    0.040 -0.060  0.164    0.037 -0.007 -0.159
 C         -0.002  0.001 -0.129    0.075 -0.025 -0.039    0.005  0.006  0.037
 O          0.019 -0.032 -0.359    0.148 -0.008 -0.213   -0.027  0.018  0.198
 O         -0.014 -0.007  0.616    0.008  0.047  0.032    0.017  0.005  0.089
 O          0.002 -0.036 -0.293   -0.057 -0.019  0.003   -0.100 -0.045 -0.439
 H         -0.162  0.019 -0.030    0.101 -0.142  0.074    0.062  0.175  0.009
 C         -0.009  0.048 -0.056   -0.006 -0.063  0.041    0.069 -0.074  0.154
 O          0.014  0.057 -0.099   -0.046 -0.100  0.018   -0.024 -0.085  0.514
 C         -0.045 -0.009  0.139    0.021 -0.059  0.000    0.028  0.087 -0.111
 O          0.105 -0.058  0.198   -0.200  0.348 -0.070   -0.056  0.056 -0.151
 H         -0.008  0.099 -0.038    0.001 -0.043  0.048    0.252 -0.259  0.098
 H          0.040  0.021 -0.234   -0.080 -0.080  0.008   -0.080 -0.098  0.208
 H         -0.126 -0.001  0.225    0.123 -0.241 -0.292    0.084  0.126 -0.123
 H         -0.069  0.002  0.115    0.064 -0.185  0.297    0.018  0.103 -0.149
 H          0.009 -0.106  0.225   -0.001  0.497 -0.309    0.143  0.118 -0.075
 TransDip  -0.025 -0.002  0.003    0.052 -0.025 -0.013    0.038  0.010 -0.017

 Mode:                 4                      5                      6
 Frequency:       112.36                 219.37                 250.49
 Force Cnst:      0.0535                 0.1329                 0.1906
 Red. Mass:       7.1922                 4.6861                 5.1555
 IR Active:          YES                    YES                    YES
 IR Intens:        2.369                  1.410                 10.546
 Raman Active:       YES                    YES                    YES
               X      Y      Z        X      Y      Z        X      Y      Z
 C          0.021  0.016  0.012   -0.044  0.035 -0.014   -0.091 -0.087  0.238
 C          0.005 -0.003  0.003   -0.065 -0.009  0.001   -0.040 -0.035  0.173
 C          0.027  0.032  0.165    0.101 -0.027 -0.055    0.051  0.080  0.013
 O         -0.066  0.048  0.378   -0.069 -0.048  0.166    0.041  0.034 -0.080
 C         -0.003 -0.002  0.043   -0.051 -0.042  0.033    0.018 -0.037  0.056
 O          0.034 -0.021 -0.179   -0.014 -0.031 -0.050   -0.017 -0.087 -0.047
 O          0.006 -0.010 -0.054   -0.064 -0.033  0.006   -0.052  0.060 -0.129
 O          0.037 -0.021 -0.160   -0.046  0.039  0.007   -0.144 -0.137 -0.112
 H          0.185 -0.052  0.180    0.256 -0.115 -0.039    0.106  0.219  0.060
 C          0.001  0.093  0.108   -0.001 -0.027 -0.038   -0.111  0.017  0.158
 O          0.058  0.122  0.024   -0.138 -0.138  0.000    0.059  0.124 -0.059
 C          0.018  0.066 -0.096    0.068  0.200 -0.090    0.102 -0.030 -0.033
 O         -0.135 -0.287 -0.177    0.306  0.080 -0.003    0.172  0.079  0.004
 H         -0.018  0.171  0.132    0.026 -0.088 -0.060   -0.383  0.018  0.121
 H          0.107  0.074 -0.090   -0.265 -0.054  0.054    0.238 -0.037 -0.416
 H          0.118  0.255  0.014    0.126  0.443  0.122    0.033 -0.142 -0.084
 H          0.040  0.182 -0.381   -0.181  0.289 -0.267    0.201 -0.077  0.064
 H         -0.194 -0.363  0.010    0.356  0.063  0.135   -0.292 -0.046 -0.240
 TransDip   0.013  0.011  0.046   -0.028  0.025  0.001   -0.061 -0.074  0.039

 Mode:                 7                      8                      9
 Frequency:       264.83                 303.57                 338.66
 Force Cnst:      0.1329                 0.3090                 0.6858
 Red. Mass:       3.2173                 5.6906                10.1498
 IR Active:          YES                    YES                    YES
 IR Intens:       16.305                 29.132                  0.449
 Raman Active:       YES                    YES                    YES
               X      Y      Z        X      Y      Z        X      Y      Z
 C          0.005 -0.032  0.076   -0.047 -0.118 -0.079   -0.054 -0.163 -0.072
 C          0.022  0.010  0.044   -0.010  0.014 -0.124   -0.019 -0.037 -0.044
 C          0.008 -0.028  0.070   -0.050 -0.114 -0.106   -0.037 -0.012 -0.048
 O          0.044 -0.074 -0.106   -0.048 -0.064  0.111    0.052  0.044  0.036
 C          0.040 -0.007 -0.000   -0.004  0.001 -0.046    0.118 -0.104 -0.019
 O          0.095  0.039  0.025    0.052  0.063  0.042   -0.046 -0.218  0.044
 O          0.020  0.033 -0.025   -0.022  0.083  0.071   -0.113  0.548  0.015
 O         -0.069 -0.031 -0.027   -0.237 -0.028  0.088    0.314 -0.255  0.029
 H         -0.047  0.060  0.077    0.007 -0.249 -0.123   -0.044 -0.067 -0.061
 C          0.025 -0.057  0.072   -0.002 -0.108 -0.106   -0.070  0.011 -0.074
 O          0.039 -0.092 -0.137    0.306  0.171  0.088   -0.086  0.042  0.053
 C         -0.083  0.228  0.044   -0.078  0.013 -0.051   -0.064  0.064 -0.006
 O         -0.125 -0.020  0.020    0.066  0.026  0.005   -0.024 -0.003  0.005
 H         -0.044  0.021  0.094   -0.028 -0.194 -0.139   -0.029 -0.032 -0.085
 H          0.048 -0.090 -0.099    0.631 -0.044 -0.078   -0.113  0.074  0.172
 H          0.092  0.569  0.248   -0.040  0.134  0.040   -0.012  0.198  0.084
 H         -0.352  0.370 -0.254   -0.260  0.045 -0.103   -0.211  0.112 -0.095
 H          0.059 -0.008  0.253    0.119  0.032  0.061    0.361  0.097  0.218
 TransDip   0.046  0.053  0.109    0.050 -0.124 -0.109    0.014 -0.016 -0.005

 Mode:                10                     11                     12
 Frequency:       351.73                 366.06                 398.62
 Force Cnst:      0.4337                 0.1028                 0.3973
 Red. Mass:       5.9499                 1.3016                 4.2437
 IR Active:          YES                    YES                    YES
 IR Intens:       61.519                102.765                 14.224
 Raman Active:       YES                    YES                    YES
               X      Y      Z        X      Y      Z        X      Y      Z
 C         -0.023 -0.018  0.010   -0.004  0.004  0.037    0.039 -0.019  0.049
 C         -0.203 -0.031  0.036   -0.032 -0.002  0.078    0.134  0.037  0.242
 C         -0.015 -0.055 -0.025   -0.007 -0.007 -0.024   -0.082 -0.053 -0.162
 O         -0.025 -0.145 -0.046   -0.002 -0.004 -0.014    0.007  0.090  0.046
 C         -0.046  0.030  0.023   -0.017  0.016  0.043    0.022  0.082  0.151
 O          0.256  0.250  0.009    0.030  0.037 -0.023   -0.016  0.007 -0.077
 O         -0.196 -0.083 -0.017   -0.027 -0.034 -0.031    0.152 -0.009 -0.086
 O          0.252 -0.096 -0.007    0.018 -0.012 -0.013    0.016 -0.024 -0.014
 H          0.011 -0.101 -0.028   -0.006 -0.010 -0.023   -0.118 -0.218 -0.209
 C         -0.033  0.034 -0.023   -0.012  0.013 -0.020   -0.019 -0.063 -0.189
 O         -0.022  0.078  0.089    0.007  0.036  0.009   -0.050 -0.036  0.102
 C         -0.028  0.011 -0.023   -0.002 -0.033 -0.005   -0.138  0.014 -0.020
 O          0.046  0.029  0.014   -0.025 -0.024 -0.023   -0.013  0.006  0.039
 H         -0.046  0.001 -0.039   -0.008  0.009 -0.019   -0.041 -0.213 -0.245
 H          0.010  0.000 -0.263    0.024  0.011 -0.094   -0.059 -0.120 -0.463
 H         -0.001  0.076  0.027   -0.027 -0.081 -0.042   -0.131  0.113  0.080
 H         -0.095  0.036 -0.081    0.009 -0.060  0.067   -0.275  0.048 -0.086
 H         -0.666 -0.191 -0.261    0.881  0.255  0.329   -0.379 -0.117 -0.069
 TransDip  -0.236 -0.050 -0.069    0.305  0.061  0.094   -0.093 -0.025 -0.073

 Mode:                13                     14                     15
 Frequency:       411.46                 424.81                 441.63
 Force Cnst:      0.5351                 0.3225                 0.2283
 Red. Mass:       5.3647                 3.0335                 1.9870
 IR Active:          YES                    YES                    YES
 IR Intens:        3.420                 45.023                 52.845
 Raman Active:       YES                    YES                    YES
               X      Y      Z        X      Y      Z        X      Y      Z
 C          0.044  0.188 -0.020    0.051 -0.026  0.041   -0.037  0.027 -0.067
 C         -0.088  0.081  0.122   -0.031  0.068  0.098   -0.019 -0.030  0.088
 C          0.082 -0.101  0.030   -0.014 -0.009 -0.006   -0.003 -0.004 -0.022
 O         -0.032 -0.206 -0.083   -0.091  0.003  0.007    0.057 -0.026 -0.029
 C         -0.083 -0.112  0.112   -0.112  0.097  0.050    0.050 -0.067  0.110
 O         -0.085 -0.151 -0.063   -0.089  0.104 -0.055    0.082 -0.081 -0.021
 O         -0.106  0.141 -0.044   -0.031  0.084 -0.030   -0.019 -0.034 -0.031
 O          0.020  0.216  0.003    0.057 -0.043 -0.053   -0.052  0.043 -0.011
 H          0.044 -0.155  0.005    0.006  0.030  0.008   -0.018 -0.048 -0.033
 C          0.145  0.028 -0.050    0.084 -0.096  0.040   -0.023  0.047 -0.064
 O          0.112 -0.009  0.060    0.134 -0.130 -0.070   -0.014  0.089 -0.005
 C          0.056 -0.020  0.039   -0.005 -0.039 -0.019   -0.010  0.014  0.007
 O         -0.051 -0.019  0.001    0.031  0.004 -0.005   -0.014  0.001  0.008
 H          0.251  0.063 -0.021    0.100 -0.138  0.035    0.044  0.021 -0.060
 H          0.121 -0.134 -0.704    0.100  0.037  0.872   -0.013  0.234  0.914
 H          0.104 -0.010  0.008   -0.057 -0.125 -0.060    0.016  0.062  0.032
 H          0.050 -0.018  0.030    0.073 -0.073  0.047   -0.059  0.033 -0.032
 H         -0.166 -0.049 -0.066   -0.061 -0.015 -0.074   -0.108 -0.030 -0.020
 TransDip   0.021 -0.016 -0.053   -0.030  0.017  0.212   -0.049  0.044  0.223

 Mode:                16                     17                     18
 Frequency:       561.68                 616.61                 662.52
 Force Cnst:      1.3819                 1.1887                 1.4432
 Red. Mass:       7.4342                 5.3066                 5.5807
 IR Active:          YES                    YES                    YES
 IR Intens:        2.067                  1.242                 15.201
 Raman Active:       YES                    YES                    YES
               X      Y      Z        X      Y      Z        X      Y      Z
 C         -0.061 -0.129 -0.242    0.017 -0.074 -0.276    0.077  0.076  0.112
 C         -0.193 -0.096  0.002    0.086 -0.021 -0.016   -0.033 -0.087  0.014
 C          0.096  0.157 -0.010   -0.189  0.062  0.192   -0.112  0.259 -0.142
 O          0.139  0.291 -0.001   -0.057 -0.050 -0.082   -0.114  0.083  0.074
 C          0.036  0.085  0.205   -0.059 -0.009  0.277    0.028 -0.219 -0.072
 O         -0.001 -0.007 -0.068    0.072  0.008 -0.070    0.233 -0.082  0.076
 O         -0.214 -0.066 -0.008    0.090  0.047  0.004   -0.065  0.041 -0.001
 O         -0.079 -0.072  0.100   -0.009 -0.008  0.087   -0.021  0.094 -0.040
 H         -0.037  0.144 -0.050   -0.095  0.303  0.268   -0.029  0.243 -0.119
 C          0.114 -0.046 -0.099   -0.014  0.008  0.146    0.104  0.008  0.017
 O          0.102 -0.154  0.010   -0.014 -0.011 -0.024    0.071 -0.130 -0.020
 C          0.155  0.086  0.108   -0.134 -0.035 -0.122   -0.187  0.018 -0.058
 O         -0.096 -0.030  0.018    0.135  0.037 -0.062    0.013 -0.016  0.017
 H          0.298 -0.078 -0.085    0.238  0.344  0.289    0.054 -0.150 -0.044
 H          0.057 -0.194 -0.424   -0.008 -0.060 -0.312   -0.054 -0.070 -0.097
 H          0.140  0.019  0.053   -0.198 -0.101 -0.138   -0.518 -0.358 -0.154
 H          0.296  0.084  0.096   -0.037 -0.057 -0.091    0.192 -0.105  0.181
 H         -0.136 -0.051  0.038    0.120  0.029 -0.066   -0.032 -0.053  0.093
 TransDip  -0.005  0.012 -0.044   -0.007  0.030  0.018   -0.107 -0.049 -0.041

 Mode:                19                     20                     21
 Frequency:       687.36                 771.63                 873.03
 Force Cnst:      1.7196                 1.8993                 2.4508
 Red. Mass:       6.1775                 5.4140                 5.4576
 IR Active:          YES                    YES                    YES
 IR Intens:       10.705                  0.959                  3.310
 Raman Active:       YES                    YES                    YES
               X      Y      Z        X      Y      Z        X      Y      Z
 C         -0.051  0.147  0.035   -0.002  0.063  0.101    0.227 -0.093  0.221
 C         -0.130  0.062 -0.034    0.018  0.073 -0.337   -0.029 -0.132 -0.173
 C         -0.088 -0.165  0.058    0.105  0.037 -0.204    0.042 -0.059  0.022
 O          0.226  0.154  0.028   -0.008 -0.026 -0.028    0.098  0.008 -0.024
 C          0.172  0.081 -0.028   -0.052  0.005  0.355   -0.053  0.050  0.123
 O         -0.066 -0.102  0.009    0.026 -0.036 -0.085   -0.043  0.037 -0.041
 O         -0.125 -0.100  0.004    0.033 -0.007  0.067   -0.073  0.042  0.034
 O          0.112  0.117 -0.039    0.072  0.029 -0.034   -0.131 -0.060 -0.018
 H         -0.070 -0.005  0.098    0.198  0.044 -0.178    0.065 -0.183 -0.005
 C         -0.066 -0.081  0.141   -0.125 -0.097  0.117    0.269  0.206 -0.070
 O          0.105 -0.055 -0.018   -0.000  0.013 -0.022   -0.067  0.030  0.007
 C         -0.241 -0.124 -0.126    0.007  0.023  0.013   -0.143 -0.098 -0.053
 O          0.083  0.043 -0.015   -0.067 -0.021  0.063    0.022  0.011  0.003
 H         -0.033 -0.024  0.168   -0.568 -0.385 -0.049    0.198  0.290 -0.042
 H          0.200 -0.113 -0.008    0.146 -0.066  0.038   -0.470  0.274  0.023
 H         -0.083  0.176  0.041   -0.089 -0.053  0.027   -0.064  0.061  0.040
 H         -0.603 -0.046 -0.265    0.012 -0.015  0.115   -0.330 -0.056 -0.138
 H          0.081  0.058 -0.086   -0.011 -0.008  0.113   -0.009  0.029 -0.115
 TransDip  -0.102  0.021 -0.012    0.012 -0.000  0.029   -0.056 -0.015 -0.002

 Mode:                22                     23                     24
 Frequency:       909.21                 931.48                1005.90
 Force Cnst:      1.3480                 1.7671                 2.9299
 Red. Mass:       2.7678                 3.4568                 4.9147
 IR Active:          YES                    YES                    YES
 IR Intens:       18.950                 40.814                 46.469
 Raman Active:       YES                    YES                    YES
               X      Y      Z        X      Y      Z        X      Y      Z
 C          0.055  0.035  0.071    0.023 -0.014 -0.141   -0.211 -0.014  0.063
 C          0.019 -0.082 -0.046    0.029 -0.114  0.102   -0.029  0.367 -0.058
 C         -0.120 -0.059  0.064    0.187 -0.013 -0.142    0.044  0.024  0.006
 O         -0.088  0.140 -0.042   -0.056  0.064  0.003   -0.148  0.033 -0.032
 C         -0.081 -0.092  0.036   -0.073 -0.046 -0.055    0.070 -0.046  0.033
 O          0.077  0.001  0.005    0.014  0.045  0.007    0.068 -0.088  0.016
 O          0.000  0.032  0.009    0.012  0.035 -0.018    0.049 -0.079  0.008
 O          0.011  0.050 -0.025   -0.007  0.033  0.026    0.001 -0.145  0.016
 H         -0.430 -0.077 -0.017    0.449  0.211 -0.036    0.025  0.201  0.031
 C         -0.047 -0.044 -0.046   -0.001  0.027  0.164    0.081  0.149 -0.072
 O          0.010 -0.013  0.007   -0.016  0.020 -0.018    0.072 -0.061  0.016
 C          0.143 -0.097  0.088   -0.003 -0.152 -0.096    0.015 -0.111 -0.047
 O          0.018  0.021 -0.055   -0.076 -0.002  0.137   -0.024  0.004  0.057
 H         -0.097 -0.064 -0.054   -0.008  0.045  0.157    0.369  0.251  0.006
 H          0.071 -0.046  0.030   -0.006  0.012 -0.046   -0.291  0.145 -0.034
 H          0.450  0.339  0.265    0.113  0.244  0.231    0.080  0.176  0.203
 H         -0.192  0.091 -0.315   -0.500 -0.035 -0.279   -0.199  0.017 -0.310
 H          0.103  0.117 -0.291    0.044  0.143 -0.192    0.087  0.145 -0.287
 TransDip   0.053 -0.129 -0.008    0.123 -0.113 -0.119    0.004  0.214 -0.041

 Mode:                25                     26                     27
 Frequency:      1051.67                1067.70                1082.54
 Force Cnst:      2.3230                 3.0792                 6.3519
 Red. Mass:       3.5649                 4.5844                 9.1995
 IR Active:          YES                    YES                    YES
 IR Intens:       69.637                 63.746                104.152
 Raman Active:       YES                    YES                    YES
               X      Y      Z        X      Y      Z        X      Y      Z
 C          0.132 -0.054 -0.050   -0.041 -0.023 -0.079    0.405 -0.149 -0.069
 C         -0.044  0.101  0.030   -0.004  0.047  0.034   -0.115  0.385  0.045
 C         -0.176  0.200 -0.141    0.044 -0.150 -0.190    0.088 -0.105  0.103
 O          0.096 -0.167  0.086   -0.065  0.061 -0.004   -0.101  0.157 -0.040
 C          0.058  0.060 -0.019    0.018 -0.011 -0.003    0.013 -0.098 -0.039
 O         -0.047 -0.021 -0.003    0.023 -0.014  0.006    0.076 -0.089  0.031
 O         -0.037 -0.022 -0.006    0.011 -0.009 -0.006   -0.090 -0.052 -0.012
 O         -0.018 -0.004  0.011   -0.009 -0.023  0.025   -0.044 -0.010  0.014
 H         -0.284  0.165 -0.167   -0.265 -0.316 -0.305    0.097  0.097  0.147
 C          0.040 -0.019  0.086    0.095  0.102  0.233    0.127 -0.324  0.019
 O         -0.027  0.016 -0.020   -0.002  0.017 -0.029   -0.227  0.211 -0.040
 C          0.081 -0.082  0.073   -0.072  0.022  0.280   -0.024  0.040 -0.061
 O         -0.012  0.006 -0.013    0.066  0.008 -0.232    0.000 -0.005  0.029
 H         -0.148 -0.152  0.005   -0.001  0.004  0.180   -0.153 -0.215  0.007
 H         -0.101  0.053 -0.060   -0.251  0.157 -0.064    0.256 -0.064  0.002
 H          0.061  0.203  0.388   -0.032 -0.072  0.128    0.033 -0.065 -0.213
 H         -0.058  0.122 -0.390   -0.205 -0.041  0.414    0.073 -0.065  0.177
 H          0.144  0.180 -0.412   -0.100 -0.186  0.174   -0.062 -0.071  0.185
 TransDip   0.001  0.241 -0.115   -0.154 -0.049  0.198    0.299 -0.128  0.029

 Mode:                28                     29                     30
 Frequency:      1119.17                1173.75                1196.95
 Force Cnst:      2.6248                 2.2089                 2.3938
 Red. Mass:       3.5568                 2.7212                 2.8358
 IR Active:          YES                    YES                    YES
 IR Intens:       40.432                194.265                164.085
 Raman Active:       YES                    YES                    YES
               X      Y      Z        X      Y      Z        X      Y      Z
 C         -0.031  0.014  0.016   -0.121  0.060  0.070    0.067 -0.019 -0.044
 C          0.009  0.016 -0.005    0.019 -0.120 -0.027   -0.008 -0.079  0.015
 C          0.179  0.167  0.093   -0.011 -0.030 -0.051    0.094 -0.018  0.090
 O          0.050 -0.028  0.010   -0.088 -0.014  0.004   -0.175 -0.024 -0.040
 C         -0.090 -0.048 -0.012    0.135  0.094  0.037    0.236  0.138  0.019
 O         -0.010  0.024 -0.004   -0.011 -0.003 -0.006   -0.009 -0.026  0.003
 O          0.017  0.003  0.001   -0.007  0.007  0.006   -0.036  0.001 -0.003
 O          0.013 -0.007 -0.006    0.012  0.004 -0.013   -0.010  0.037  0.002
 H          0.385  0.371  0.198   -0.097  0.272 -0.007   -0.001  0.093  0.087
 C         -0.042 -0.096 -0.139    0.138 -0.158  0.021   -0.024  0.042 -0.038
 O         -0.026  0.015  0.010   -0.091  0.103 -0.041    0.039 -0.027  0.020
 C         -0.167 -0.107  0.199    0.012  0.009  0.015   -0.044 -0.010  0.028
 O          0.045  0.017 -0.150   -0.006 -0.007  0.008    0.008 -0.006 -0.016
 H          0.076 -0.038 -0.102    0.753 -0.005  0.139   -0.697 -0.236 -0.207
 H          0.288 -0.160  0.048    0.243 -0.088 -0.018   -0.218  0.113 -0.008
 H         -0.186  0.086  0.415   -0.114 -0.018  0.109   -0.211 -0.019  0.179
 H         -0.296 -0.013 -0.007    0.146  0.048 -0.105    0.111  0.031 -0.095
 H          0.034  0.002 -0.149    0.042  0.078 -0.223    0.103  0.100 -0.260
 TransDip  -0.150 -0.057  0.126    0.384 -0.226  0.023    0.403 -0.046  0.064

 Mode:                31                     32                     33
 Frequency:      1220.07                1257.33                1305.83
 Force Cnst:      1.2597                 1.2770                 1.4170
 Red. Mass:       1.4363                 1.3710                 1.4104
 IR Active:          YES                    YES                    YES
 IR Intens:       60.187                 38.588                 57.088
 Raman Active:       YES                    YES                    YES
               X      Y      Z        X      Y      Z        X      Y      Z
 C          0.078 -0.017  0.025    0.080 -0.024  0.013   -0.034  0.015 -0.002
 C         -0.009 -0.009 -0.009   -0.008  0.019 -0.004    0.004 -0.006  0.003
 C         -0.027 -0.001 -0.057    0.017 -0.055 -0.049   -0.033 -0.082 -0.031
 O         -0.046 -0.028  0.012   -0.000  0.017 -0.006    0.041  0.014  0.020
 C          0.075  0.048  0.011    0.001 -0.003  0.000   -0.051 -0.034 -0.005
 O         -0.004 -0.014 -0.000    0.005 -0.006  0.001    0.001  0.011 -0.001
 O         -0.020 -0.001  0.001   -0.010 -0.001  0.000    0.006  0.004 -0.000
 O         -0.009  0.011 -0.006   -0.008  0.004 -0.002    0.006  0.007 -0.002
 H          0.081  0.492  0.077    0.084 -0.152 -0.059    0.079  0.537  0.141
 C         -0.080  0.014 -0.043   -0.107  0.029 -0.007    0.037 -0.100 -0.031
 O          0.011 -0.030  0.017    0.000 -0.036  0.018    0.043  0.024  0.014
 C          0.051 -0.022  0.010   -0.004  0.054  0.032    0.014  0.047  0.020
 O         -0.001  0.013 -0.024   -0.004 -0.016  0.005   -0.002 -0.015  0.001
 H          0.152  0.396  0.118    0.167  0.564  0.214   -0.304  0.297  0.066
 H          0.075 -0.063  0.033    0.247 -0.167  0.067   -0.526  0.336 -0.059
 H          0.268  0.056 -0.113   -0.356 -0.111  0.189   -0.137 -0.069  0.044
 H         -0.372 -0.097  0.261    0.277  0.101 -0.129    0.078  0.033  0.043
 H         -0.146 -0.166  0.389    0.101  0.134 -0.377    0.039  0.055 -0.183
 TransDip   0.206  0.050  0.130    0.186  0.012 -0.069   -0.221  0.065 -0.074

 Mode:                34                     35                     36
 Frequency:      1352.45                1372.18                1400.23
 Force Cnst:      1.3335                 1.5422                 1.3932
 Red. Mass:       1.2374                 1.3902                 1.2060
 IR Active:          YES                    YES                    YES
 IR Intens:       19.663                  8.915                 17.747
 Raman Active:       YES                    YES                    YES
               X      Y      Z        X      Y      Z        X      Y      Z
 C          0.014  0.002  0.009   -0.035  0.020 -0.001    0.034 -0.009  0.004
 C         -0.002 -0.002 -0.003    0.002 -0.014  0.002   -0.002  0.001 -0.001
 C         -0.108  0.017  0.003    0.026  0.095 -0.004    0.023 -0.039 -0.007
 O         -0.016  0.016 -0.032   -0.022 -0.004 -0.011    0.002  0.003  0.004
 C          0.023  0.022 -0.000    0.024  0.019  0.001   -0.006 -0.006  0.000
 O          0.007 -0.013  0.003   -0.001 -0.004  0.001   -0.000  0.002 -0.000
 O         -0.005 -0.001  0.001   -0.002 -0.000 -0.000   -0.003  0.002  0.000
 O         -0.001  0.004 -0.003    0.006  0.001 -0.002   -0.004  0.004 -0.001
 H          0.818 -0.355  0.155   -0.021 -0.494 -0.155   -0.047  0.128  0.013
 C         -0.026 -0.028  0.008    0.042 -0.118 -0.008   -0.066  0.002  0.008
 O          0.020  0.010 -0.010    0.007  0.008  0.014    0.023  0.007 -0.007
 C          0.040  0.003  0.033   -0.034 -0.057 -0.007   -0.004 -0.059 -0.003
 O         -0.004 -0.004 -0.013    0.000  0.024  0.000   -0.010  0.062 -0.016
 H          0.199 -0.145 -0.005   -0.278  0.611  0.210    0.264 -0.176 -0.015
 H         -0.227  0.145 -0.052   -0.126  0.078  0.012   -0.217  0.140 -0.045
 H         -0.021  0.009  0.101    0.205  0.141 -0.019   -0.175  0.020  0.262
 H         -0.081 -0.004  0.080    0.155 -0.016 -0.134    0.438  0.082 -0.437
 H         -0.002  0.001 -0.032   -0.055 -0.073  0.259   -0.132 -0.144  0.518
 TransDip  -0.059  0.129  0.008    0.005  0.020  0.093   -0.095  0.021  0.093

 Mode:                37                     38                     39
 Frequency:      1411.82                1419.59                1483.30
 Force Cnst:      1.7542                 1.5326                 1.4070
 Red. Mass:       1.4937                 1.2908                 1.0854
 IR Active:          YES                    YES                    YES
 IR Intens:       25.088                 11.693                  5.773
 Raman Active:       YES                    YES                    YES
               X      Y      Z        X      Y      Z        X      Y      Z
 C          0.053 -0.005  0.009   -0.005 -0.009 -0.005   -0.000 -0.001  0.001
 C         -0.002 -0.002 -0.001   -0.001  0.003  0.001    0.000  0.000 -0.000
 C          0.080  0.045  0.007   -0.042 -0.042 -0.047   -0.010 -0.008  0.002
 O         -0.006 -0.012  0.002    0.001  0.003  0.001    0.006 -0.001  0.002
 C          0.006  0.002  0.001   -0.000  0.002 -0.001   -0.003 -0.003  0.000
 O         -0.003  0.002 -0.001    0.001 -0.002  0.000   -0.001  0.002 -0.000
 O         -0.007  0.002  0.000    0.003 -0.001 -0.000    0.001  0.000  0.000
 O         -0.006  0.004 -0.002    0.001  0.002  0.001    0.000 -0.000 -0.000
 H         -0.269 -0.101 -0.116    0.302  0.218  0.096   -0.051  0.009 -0.007
 C         -0.132 -0.052  0.008    0.026  0.050  0.000    0.002  0.008  0.001
 O          0.047  0.016 -0.009   -0.014 -0.012  0.003   -0.001 -0.001  0.000
 C         -0.074  0.023  0.012   -0.108 -0.014  0.062   -0.011 -0.011 -0.079
 O          0.013 -0.034  0.020    0.012 -0.007  0.014   -0.004 -0.002 -0.010
 H          0.474 -0.129  0.055   -0.107 -0.027 -0.044    0.008 -0.009 -0.004
 H         -0.431  0.281 -0.088    0.174 -0.115  0.028    0.016 -0.010  0.003
 H          0.329  0.107 -0.293    0.551  0.241 -0.287   -0.015  0.499  0.510
 H          0.032 -0.040  0.163    0.543  0.029 -0.136    0.290 -0.282  0.562
 H          0.077  0.088 -0.309    0.045  0.037 -0.085   -0.001  0.004 -0.035
 TransDip  -0.017  0.150 -0.055   -0.065 -0.065  0.060    0.075  0.013  0.008

 Mode:                40                     41                     42
 Frequency:      1793.44                1823.50                1839.34
 Force Cnst:     24.2753                25.9014                26.0161
 Red. Mass:      12.8098                13.2209                13.0517
 IR Active:          YES                    YES                    YES
 IR Intens:      198.499                230.254                145.503
 Raman Active:       YES                    YES                    YES
               X      Y      Z        X      Y      Z        X      Y      Z
 C          0.219  0.728 -0.135   -0.070 -0.125  0.019   -0.093 -0.201  0.032
 C          0.219 -0.016  0.011    0.667  0.131  0.003    0.401  0.034  0.005
 C         -0.009 -0.027 -0.005   -0.022  0.011 -0.005    0.039 -0.006  0.005
 O         -0.004 -0.001  0.002   -0.000  0.009 -0.004    0.005 -0.025  0.004
 C         -0.062  0.091 -0.023    0.220 -0.363  0.077   -0.408  0.549 -0.109
 O          0.044 -0.059  0.013   -0.169  0.250 -0.052    0.264 -0.363  0.075
 O         -0.164 -0.015 -0.003   -0.465 -0.080 -0.005   -0.259 -0.037 -0.002
 O         -0.140 -0.493  0.092    0.030  0.078 -0.014    0.043  0.129 -0.024
 H          0.016  0.071  0.017    0.055 -0.052 -0.002   -0.080  0.051 -0.005
 C         -0.032 -0.012  0.009    0.002  0.015  0.005    0.006  0.010 -0.003
 O          0.012 -0.005  0.002    0.001 -0.005 -0.000   -0.002  0.003  0.000
 C         -0.005  0.003  0.005    0.001 -0.001  0.003   -0.003  0.001 -0.004
 O          0.002  0.001 -0.001    0.001  0.000 -0.001   -0.001 -0.001  0.001
 H         -0.122 -0.050 -0.043    0.008  0.009  0.003    0.022 -0.006  0.001
 H          0.077 -0.063  0.007   -0.008  0.002 -0.000   -0.027  0.026 -0.001
 H          0.006  0.009  0.001    0.015  0.002 -0.011   -0.015 -0.001  0.012
 H          0.042  0.003 -0.003   -0.005  0.004 -0.003    0.005 -0.006  0.003
 H         -0.005 -0.004 -0.002   -0.003 -0.004  0.006    0.004  0.005 -0.005
 TransDip   0.210  0.395 -0.055    0.436 -0.206  0.064   -0.271  0.266 -0.069

 Mode:                43                     44                     45
 Frequency:      2976.56                3032.83                3054.35
 Force Cnst:      5.6351                 5.8662                 5.8469
 Red. Mass:       1.0795                 1.0825                 1.0637
 IR Active:          YES                    YES                    YES
 IR Intens:       17.110                  8.806                 38.135
 Raman Active:       YES                    YES                    YES
               X      Y      Z        X      Y      Z        X      Y      Z
 C          0.001  0.001 -0.001    0.000  0.000 -0.000   -0.000 -0.000  0.000
 C          0.000  0.000 -0.000   -0.000  0.000 -0.000   -0.000 -0.000  0.000
 C         -0.002 -0.002  0.006    0.020  0.016 -0.074   -0.007 -0.006  0.026
 O          0.000 -0.000  0.000   -0.001  0.001  0.000    0.000 -0.000 -0.000
 C         -0.000 -0.000 -0.000    0.001  0.000  0.000   -0.000 -0.000 -0.000
 O          0.000  0.000  0.000   -0.000  0.000 -0.000    0.000 -0.000  0.000
 O          0.000 -0.000  0.000   -0.000 -0.000  0.000    0.000  0.000 -0.000
 O         -0.000 -0.001 -0.000   -0.000 -0.000  0.000    0.000  0.000 -0.000
 H          0.026  0.026 -0.100   -0.220 -0.200  0.883    0.083  0.073 -0.309
 C          0.010  0.026 -0.075    0.001  0.003 -0.008   -0.000 -0.001  0.002
 O         -0.002  0.001  0.001   -0.000 -0.000  0.000   -0.000  0.000 -0.000
 C          0.000 -0.000 -0.001    0.014 -0.003  0.017    0.040 -0.004  0.052
 O          0.000  0.000  0.000   -0.000  0.000  0.001   -0.001  0.000  0.001
 H         -0.111 -0.327  0.929   -0.010 -0.028  0.099    0.001  0.005 -0.024
 H          0.007  0.008 -0.006    0.002  0.001 -0.002   -0.001 -0.000  0.000
 H          0.004 -0.005  0.004   -0.157  0.188 -0.164   -0.438  0.508 -0.449
 H          0.000  0.010  0.004   -0.005 -0.151 -0.059   -0.020 -0.452 -0.176
 H         -0.000 -0.001 -0.001   -0.001 -0.001  0.000   -0.002  0.001  0.001
 TransDip  -0.123  0.033 -0.036   -0.019  0.044 -0.082    0.060 -0.019  0.188

 Mode:                46                     47                     48
 Frequency:      3107.96                3720.78                3829.45
 Force Cnst:      6.2935                 8.6937                 9.2182
 Red. Mass:       1.1058                 1.0658                 1.0669
 IR Active:          YES                    YES                    YES
 IR Intens:        8.721                 77.671                 52.345
 Raman Active:       YES                    YES                    YES
               X      Y      Z        X      Y      Z        X      Y      Z
 C         -0.000 -0.000  0.000   -0.000  0.001 -0.000    0.000  0.000 -0.000
 C          0.000 -0.000  0.000   -0.000 -0.000  0.000    0.000  0.000  0.000
 C         -0.000 -0.002  0.001   -0.000  0.000  0.000   -0.000 -0.000  0.000
 O         -0.000  0.000 -0.000   -0.000  0.000 -0.000   -0.000 -0.000 -0.000
 C         -0.000  0.000 -0.000    0.000 -0.000  0.000    0.000 -0.000  0.000
 O          0.000 -0.000  0.000   -0.000 -0.000 -0.000   -0.000  0.000 -0.000
 O          0.000  0.000 -0.000   -0.000  0.000 -0.000   -0.000 -0.000 -0.000
 O         -0.000  0.000 -0.000    0.000 -0.001  0.000   -0.000 -0.000  0.000
 H          0.001  0.004 -0.012    0.000  0.000 -0.001   -0.001 -0.000  0.001
 C          0.001 -0.000  0.001   -0.000 -0.002  0.001   -0.000  0.000 -0.000
 O         -0.000  0.000 -0.000   -0.031 -0.053  0.008    0.000  0.000 -0.000
 C          0.018 -0.092 -0.004    0.000 -0.000 -0.000    0.000 -0.002  0.001
 O         -0.000  0.002 -0.000    0.000 -0.000 -0.000    0.024 -0.055 -0.017
 H          0.001  0.002 -0.007   -0.004  0.004 -0.010    0.000  0.000  0.001
 H         -0.001 -0.001 -0.000    0.493  0.857 -0.136   -0.002 -0.004  0.001
 H         -0.276  0.305 -0.281   -0.001  0.000 -0.000   -0.005  0.005  0.002
 H          0.056  0.796  0.324   -0.000  0.001  0.000   -0.000  0.011  0.004
 H         -0.001 -0.017  0.002   -0.002  0.004  0.001   -0.372  0.891  0.252
 TransDip   0.040 -0.085 -0.010    0.140  0.242 -0.040   -0.143  0.148  0.106

 STANDARD THERMODYNAMIC QUANTITIES AT   298.15 K  AND     1.00 ATM

   This Molecule has  0 Imaginary Frequencies
   Zero point vibrational energy:       78.897 kcal/mol

   Atom    1 Element C  Has Mass   12.00000
   Atom    2 Element C  Has Mass   12.00000
   Atom    3 Element C  Has Mass   12.00000
   Atom    4 Element O  Has Mass   15.99491
   Atom    5 Element C  Has Mass   12.00000
   Atom    6 Element O  Has Mass   15.99491
   Atom    7 Element O  Has Mass   15.99491
   Atom    8 Element O  Has Mass   15.99491
   Atom    9 Element H  Has Mass    1.00783
   Atom   10 Element C  Has Mass   12.00000
   Atom   11 Element O  Has Mass   15.99491
   Atom   12 Element C  Has Mass   12.00000
   Atom   13 Element O  Has Mass   15.99491
   Atom   14 Element H  Has Mass    1.00783
   Atom   15 Element H  Has Mass    1.00783
   Atom   16 Element H  Has Mass    1.00783
   Atom   17 Element H  Has Mass    1.00783
   Atom   18 Element H  Has Mass    1.00783
   Molecular Mass:   174.016440 amu
   Principal axes and moments of inertia in amu*Bohr^2:
                             1           2           3
    Eigenvalues --     1358.20119  2133.33861  3287.15391
          X               0.99996     0.00676     0.00560
          Y              -0.00680     0.99995     0.00787
          Z              -0.00555    -0.00790     0.99995
   Rotational Symmetry Number is   1
   The Molecule is an Asymmetric Top
   Translational Enthalpy:        0.889 kcal/mol
   Rotational Enthalpy:           0.889 kcal/mol
   Vibrational Enthalpy:         84.145 kcal/mol
   gas constant (RT):             0.592 kcal/mol
   Translational Entropy:        41.369  cal/mol.K
   Rotational Entropy:           30.633  cal/mol.K
   Vibrational Entropy:          33.170  cal/mol.K

   Total Enthalpy:               86.515 kcal/mol
   Total Entropy:               105.172  cal/mol.K

 ======================================================================

 STANDARD THERMODYNAMIC QUANTITIES FOR ANHARMONIC VIBRATION -- TOSH

   Zero point vibrational energy: ************ kcal/mol

   Vibrational Enthalpy:       Infinity kcal/mol
   Vibrational Entropy:             NaN  cal/mol.K

   Total Enthalpy:             Infinity kcal/mol
   Total Entropy:                   NaN  cal/mol.K

 ======================================================================

 STANDARD THERMODYNAMIC QUANTITIES FOR ANHARMONIC VIBRATION -- VPT2

   Zero point vibrational energy: ************ kcal/mol

   Vibrational Enthalpy:       Infinity kcal/mol
   Vibrational Entropy:             NaN  cal/mol.K

   Total Enthalpy:             Infinity kcal/mol
   Total Entropy:                   NaN  cal/mol.K

 ======================================================================

Archival summary:
1\1\pikachu\FREQ\ProcedureUnspecified\BasisUnspecified\666\taweetha\TueJul1112:52:212017TueJul1112:52:212017\0\\#,FREQ,ProcedureUnspecified,BasisUnspecified,\\0,1\O\C,1,1.3541\O,2,1.19275,1,121.586\C,1,1.44963,2,121.773,3,171.873,0\H,4,1.0964,1,108.555,2,-71.5769,0\C,4,1.52951,1,107.776,2,171.035,0\H,6,1.09169,4,107.818,1,43.0134,0\H,6,1.09363,4,108.063,1,160.26,0\O,6,1.41609,4,113.206,1,-75.6428,0\H,9,0.96308,6,108.717,4,-88.0624,0\C,4,1.54096,1,109.146,2,49.0335,0\H,11,1.10206,4,106.346,1,50.4532,0\O,11,1.4012,4,111.167,1,170.915,0\H,13,0.969739,11,107.819,4,129.205,0\C,11,1.50653,4,107.473,1,-65.6006,0\O,15,1.20515,11,122.864,4,-130.008,0\C,15,1.546,11,114.491,4,46.1302,0\O,17,1.19549,15,122.058,11,169.541,0\\\@

 Total job time:  7274.84s(wall), 7044.29s(cpu) 
 Tue Jul 11 12:52:21 2017

        *************************************************************
        *                                                           *
        *  Thank you very much for using Q-Chem.  Have a nice day.  *
        *                                                           *
        *************************************************************


 
User input: 3 of 3 
 
pikachu 127.0.1
Q-Chem Developer Version! Running on 127.0.1.*
                  Welcome to Q-Chem
     A Quantum Leap Into The Future Of Chemistry


 Q-Chem 4.4, Q-Chem, Inc., Pleasanton, CA (2016)

 Y. Shao,  Z. Gan,  E. Epifanovsky,  A. T. B. Gilbert,  M. Wormit,  
 J. Kussmann,  A. W. Lange,  A. Behn,  J. Deng,  X. Feng,  D. Ghosh,  
 M. Goldey,  P. R. Horn,  L. D. Jacobson,  I. Kaliman,  F. Rob,  
 R. Z. Khaliullin,  T. Kus,  A. Landau,  J. Liu,  E. I. Proynov,  Y. M. Rhee,  
 R. M. Richard,  M. A. Rohrdanz,  R. P. Steele,  E. J. Sundstrom,  
 H. L. Woodcock III,  P. M. Zimmerman,  D. Zuev,  B. Albrecht,  E. Alguire,  
 B. Austin,  S. A. Baeppler,  G. J. O. Beran,  Y. A. Bernard,  
 E. J. Berquist,  K. Brandhorst,  K. B. Bravaya,  S. T. Brown,  D. Casanova,  
 C.-M. Chang,  Y. Chen,  S. H. Chien,  K. D. Closser,  M. P. Coons,  
 D. L. Crittenden,  S. Dasgupta,  M. Diedenhofen,  R. A. DiStasio Jr.,  
 H. Do,  A. D. Dutoi,  R. G. Edgar,  P.-T. Fang,  S. Fatehi,  Q. Feng,  
 L. Fusti-Molnar,  A. Ghysels,  A. Golubeva-Zadorozhnaya,  J. Gomes,  
 A. Gunina,  M. W. D. Hanson-Heine,  P. H. P. Harbach,  A. W. Hauser,  
 J. E. Herr,  E. G. Hohenstein,  Z. C. Holden,  K. Hui,  T.-C. Jagau,  H. Ji,  
 B. Kaduk,  K. Khistyaev,  Jaehoon Kim,  Jihan Kim,  R. A. King,  
 P. Klunzinger,  K. Koh,  D. Kosenkov,  T. Kowalczyk,  C. M. Krauter,  
 A. Kunitsa,  K. U. Lao,  A. Laurent,  K. V. Lawler,  J. Lee,  D. Lefrancois,  
 S. Lehtola,  S. V. Levchenko,  C. Y. Lin,  Y.-S. Lin,  F. Liu,  E. Livshits,  
 R. C. Lochan,  A. Luenser,  P. Manohar,  S. F. Manzer,  S.-P. Mao,  Y. Mao,  
 N. Mardirossian,  A. V. Marenich,  L. A. Martinez-Martinez,  S. A. Maurer,  
 N. J. Mayhall,  J.-M. Mewes,  A. F. Morrison,  K. Nanda,  T. S. Nguyen-Beck,  
 C. M. Oana,  R. Olivares-Amaya,  D. P. O'Neill,  J. A. Parkhill,  
 T. M. Perrine,  R. Peverati,  P. A. Pieniazek,  F. Plasser,  A. Prociuk,  
 D. R. Rehn,  E. Rosta,  N. J. Russ,  N. Sergueev,  S. M. Sharada,  
 S. Sharma,  D. W. Small,  A. Sodt,  T. Stauch,  T. Stein,  D. Stuck,  
 Y.-C. Su,  A. J. W. Thom,  T. Tsuchimochi,  L. Vogt,  O. Vydrov,  T. Wang,  
 M. A. Watson,  J. Wenzel,  A. White,  C. F. Williams,  V. Vanovschi,  
 K. Yao,  S. Yeganeh,  S. R. Yost,  Z.-Q. You,  I. Y. Zhang,  X. Zhang,  
 Y. Zhao,  B. R. Brooks,  G. K. L. Chan,  D. M. Chipman,  C. J. Cramer,  
 W. A. Goddard III,  M. S. Gordon,  W. J. Hehre,  A. Klamt,  
 H. F. Schaefer III,  M. W. Schmidt,  C. D. Sherrill,  D. G. Truhlar,  
 A. Warshel,  X. Xu,  A. Aspuru-Guzik,  R. Baer,  A. T. Bell,  N. A. Besley,  
 J.-D. Chai,  A. Dreuw,  B. D. Dunietz,  T. R. Furlani,  S. R. Gwaltney,  
 C.-P. Hsu,  Y. Jung,  J. Kong,  D. S. Lambrecht,  W. Liang,  C. Ochsenfeld,  
 V. A. Rassolov,  L. V. Slipchenko,  J. E. Subotnik,  T. Van Voorhis,  
 J. M. Herbert,  A. I. Krylov,  P. M. W. Gill,  M. Head-Gordon

 Contributors to earlier versions of Q-Chem not listed above: 
 R. D. Adamson,  J. Baker,  E. F. C. Byrd,  A. K. Chakraborty,  C.-L. Cheng,  
 H. Dachsel,  R. J. Doerksen,  G. Hawkins,  A. Heyden,  S. Hirata,  
 G. Kedziora,  F. J. Keil,  C. Kelley,  P. P. Korambath,  W. Kurlancheek,  
 A. M. Lee,  M. S. Lee,  D. Liotard,  I. Lotan,  P. E. Maslen,  N. Nair,  
 D. Neuhauser,  R. Olson,  B. Peters,  J. Ritchie,  N. E. Schultz,  
 N. Shenvi,  A. C. Simmonett,  K. S. Thanthiriwatte,  Q. Wu,  W. Zhang

 Please cite Q-Chem as follows:
 Y. Shao et al., Mol. Phys. 113, 184-215 (2015)
 DOI: 10.1080/00268976.2014.952696

 Q-Chem 4.4.2 for Intel X86 EM64T Linux

 Parts of Q-Chem use Armadillo 5.200.1 (Boston Tea Smuggler).
 http://arma.sourceforge.net/

 Q-Chem begins on Tue Jul 11 12:52:21 2017  


Host: 0

     Scratch files written to /scratch/taweetham/qchem5389//
The previous job contains 0 fragments, simply inherited here

Checking the input file for inconsistencies... 	...done.

--------------------------------------------------------------
User input:
--------------------------------------------------------------

$molecule
read
$end

$rem
   BASIS  =  6-311++G**
   METHOD  =  B3LYP
   SCF_GUESS = read
   SOLVENT_METHOD = SMD
$end
--------------------------------------------------------------
 ----------------------------------------------------------------
             Standard Nuclear Orientation (Angstroms)
    I     Atom           X                Y                Z
 ----------------------------------------------------------------
    1      C      -0.8389444939    -1.2220504526     0.0043036207
    2      C      -1.7774784933     0.0062839635     0.0257183788
    3      C       0.9862223171     0.3009450487     0.6267976474
    4      O       0.2335489157     1.4649053231     0.2023952321
    5      C      -1.1056880146     1.4161277377     0.0083337299
    6      O      -1.7429538690     2.4023948202    -0.2009751298
    7      O      -2.9676739696    -0.1047734110     0.0426389352
    8      O      -1.2241030185    -2.3362957646     0.2542855292
    9      H       0.7451547117     0.0930789246     1.6759759227
   10      C       0.6076673988    -0.8980922987    -0.2640173991
   11      O       1.4536967880    -1.9900480700    -0.0289927077
   12      C       2.4732661924     0.6450112094     0.5281463454
   13      O       2.9590280728     0.6447094199    -0.8020214379
   14      H       0.7012863511    -0.5520207408    -1.3061371369
   15      H       0.8969698307    -2.7682979399     0.1284093339
   16      H       3.0263208913    -0.0571387811     1.1583459948
   17      H       2.6100804565     1.6526040806     0.9254261592
   18      H       3.2465495487    -0.2467881499    -1.0258233553
 ----------------------------------------------------------------
 Nuclear Repulsion Energy =   737.0390132505 hartrees
 There are       45 alpha and       45 beta electrons
 Requested basis set is 6-311++G(d,p)
 There are 102 shells and 306 basis functions

 Total QAlloc Memory Limit   2000 MB
 Mega-Array Size        61 MB
 MEM_STATIC part        62 MB
 A cutoff of  1.0D-08 yielded   4253 shell pairs
 There are     38817 function pairs (     41677 Cartesian)

 -------------------------------------------------------
 OpenMP Integral Computing Module                       
 Release: version 1.0, May 2013, Q-Chem Inc. Pittsburgh 
 -------------------------------------------------------
 Integral Job Info:
 Integral job number is                      11
 Integral operator is                         1
 short-range coefficients                     0
 long-range coefficients              100000000
 Omega coefficients                           0
 if combine SR and LR in K                    0
 Integral screening is                        0
 Integral computing path is                   2
 max size of driver memory is            800000
 size of driver memory is                593474
 size of scratch memory is              2260544
 max col of scratch BK array               1296
 max len of scratch array in speh3          155
 max len of scratch index in speh4           18
 max int batch size is                      520
 min int batch size is                       52
 fixed nKL is                                52
 max L of basis functions is                  2
 order of int derivative is                   0
 number of shells is                        102
 number of basis is                         318
 number of cartesian basis is               318
 number of contracted shell pairs          4253
 number of primitive shell pairs          10507
 maxK2 (contraction) of shell pair           36
 max number of K2 of shell pair               1
 max number of CS2 of shell pair            667
 max number of PS2 of shell pair           2028
 mem total for path MDJ                   87976
 -------------------------------------------------------
 Smallest overlap matrix eigenvalue = 6.59E-06

 Q-Chem warning in module /home/taweetham/qchem/stvman/mkSTV.C, line 278:

 Overlap eigenvalue is smaller than square root of threshold


 Scale SEOQF with 1.000000e-01/1.000000e-01/1.000000e-01

 Standard Electronic Orientation quadrupole field applied
 Nucleus-field energy     =     0.0000000216 hartrees
 Guess MOs from SCF MO coefficient file
 Reading MOs from coefficient file
 Reading MOs from coefficient file
 A restricted hybrid HF-DFT SCF calculation will be
 performed using Pulay DIIS extrapolation
 Exchange:     0.2000 Hartree-Fock + 0.0800 Slater + 0.7200 B88
 Correlation:  0.1900 VWN1RPA + 0.8100 LYP
 Using SG-1 standard quadrature grid
 SCF converges when DIIS error is below 1.0E-05
 ---------------------------------------
  Cycle       Energy         DIIS Error
 ---------------------------------------
    1    -683.7695206623      2.71E-03
    2    -683.7502834524      3.17E-04
    3    -683.7489789817      5.22E-04
    4    -683.7512161416      1.40E-04
    5    -683.7513477789      4.60E-05
    6    -683.7513684275      1.57E-05
    7    -683.7513673768      8.43E-06 Convergence criterion met
 ---------------------------------------
 SCF time:  CPU 157.40 s  wall 157.62 s

 Citation of the SMD model:
 Marenich, A.V.; Cramer, C.J.; Truhlar, D.G.
 J. Phys. Chem. B 2009, 113, 6378-6396.
 iSolventCode=           1
 Solvent: water                                                           

 vradii
            1           2           3           4           5           6
    1   1.8500000   1.8500000   1.8500000   1.5200000   1.8500000   1.5200000
            7           8           9          10          11          12
    1   1.5200000   1.5200000   1.2000000   1.8500000   1.5200000   1.8500000
           13          14          15          16          17          18
    1   1.5200000   1.2000000   1.2000000   1.2000000   1.2000000   1.2000000
Changing PCM_TESSEL_METHOD to VTN
Changing PCM_VDW_RADII to SMD_RADIUS
 Discretize the solute cavity surface with Lebedev spheres
	Using 302 Lebedev grid points for each H atom
	Using 302 Lebedev grid points for other atoms
	Atomic van der Waals radii will be scaled by 1.20
 Removing interior tesserae...
 Keep 1840 surface tesserae and discard 3596 interior tesserae
 Molecular Surface Area = 167.022 Angst**2
Using SCRF singleton
 A restricted hybrid HF-DFT SCF calculation will be
 performed using Pulay DIIS extrapolation
 Polarizable Continuum solvation model will be applied
 Exchange:     0.2000 Hartree-Fock + 0.0800 Slater + 0.7200 B88
 Correlation:  0.1900 VWN1RPA + 0.8100 LYP
 Using SG-1 standard quadrature grid
 SCF converges when DIIS error is below 1.0E-05

 Citation of the SMD model:
 Marenich, A.V.; Cramer, C.J.; Truhlar, D.G.
 J. Phys. Chem. B 2009, 113, 6378-6396.
 iSolventCode=           1
 Solvent: water                                                           

 vradii
            1           2           3           4           5           6
    1   1.8500000   1.8500000   1.8500000   1.5200000   1.8500000   1.5200000
            7           8           9          10          11          12
    1   1.5200000   1.5200000   1.2000000   1.8500000   1.5200000   1.8500000
           13          14          15          16          17          18
    1   1.5200000   1.2000000   1.2000000   1.2000000   1.2000000   1.2000000
 ---------------------------------------
  Cycle       Energy         DIIS Error
 ---------------------------------------
    1    -683.7514433217      2.40E-06
 Time req'd to invert C: 8.46 s (CPU) 8.47 s (wall)
    2    -683.7855026626      5.43E-04
    3    -683.7855053379      5.43E-04
    4    -683.7854884151      5.43E-04
    5    -683.7854875163      5.43E-04
    6    -683.7854852650      5.43E-04
    7    -683.7854859963      5.43E-04
    8    -683.7854772167      5.43E-04
    9    -683.7854786328      5.43E-04
   10    -683.7854799478      5.43E-04
   11    -683.7854743130      5.43E-04
   12    -683.7854742292      5.43E-04
   13    -683.7854733226      5.43E-04
   14    -683.7854713703      5.43E-04
   15    -683.7854715617      5.43E-04
   16    -683.7855010260      5.43E-04
   17    -683.7875869676      7.94E-04
   18    -683.7929226932      1.84E-04
   19    -683.7931476528      8.01E-05
   20    -683.7932123808      3.32E-05
   21    -683.7932226973      8.64E-06 Convergence criterion met
 ---------------------------------------
 SCF time:  CPU 364.76 s  wall 367.43 s
(0)  E-EN(g) gas-phase elect-nuc energy                 -683.751443322 a.u.
(3)  G-ENP(liq) elect-nuc-pol free energy of system     -683.793222697 a.u.
(4)  G-CDS(liq) cavity-dispersion-solvent structure 
     free energy                                                6.5072 kcal/mol
(6)  G-S(liq) free energy of system                     -683.782852782 a.u.
(9)  DeltaG-S(liq) free energy of  solvation
     (9) = (6) - (0)                                          -19.7097 kcal/mol
 SCF   energy in the final basis set = -683.7828527822
 Total energy in the final basis set = -683.7828527822

 --------------------------------------------------------------

                    Orbital Energies (a.u.)
 --------------------------------------------------------------

 Alpha MOs
 -- Occupied --
-19.203 -19.187 -19.173 -19.157 -19.153 -19.139 -10.347 -10.322
-10.308 -10.261 -10.260 -10.230  -1.148  -1.121  -1.103  -1.072
 -1.057  -1.040  -0.818  -0.779  -0.698  -0.653  -0.635  -0.587
 -0.579  -0.536  -0.522  -0.511  -0.510  -0.496  -0.482  -0.475
 -0.457  -0.446  -0.421  -0.413  -0.411  -0.392  -0.362  -0.352
 -0.344  -0.338  -0.310  -0.299  -0.286
 -- Virtual --
 -0.142  -0.052  -0.006   0.013   0.017   0.018   0.038   0.045
  0.047   0.051   0.056   0.068   0.074   0.082   0.087   0.091
  0.098   0.112   0.116   0.119   0.121   0.131   0.132   0.134
  0.138   0.147   0.151   0.153   0.158   0.161   0.167   0.172
  0.178   0.183   0.194   0.204   0.207   0.217   0.219   0.226
  0.233   0.241   0.251   0.253   0.262   0.268   0.271   0.280
  0.283   0.289   0.292   0.299   0.305   0.312   0.314   0.320
  0.323   0.328   0.330   0.332   0.344   0.348   0.353   0.366
  0.377   0.391   0.401   0.404   0.411   0.416   0.434   0.444
  0.451   0.494   0.513   0.523   0.541   0.559   0.565   0.572
  0.590   0.602   0.608   0.617   0.650   0.653   0.672   0.680
  0.699   0.709   0.713   0.727   0.731   0.751   0.755   0.788
  0.818   0.843   0.849   0.891   0.898   0.915   0.950   0.991
  1.007   1.012   1.032   1.075   1.094   1.122   1.126   1.146
  1.151   1.157   1.161   1.181   1.183   1.186   1.192   1.200
  1.219   1.236   1.243   1.251   1.264   1.281   1.306   1.342
  1.351   1.410   1.430   1.464   1.474   1.488   1.522   1.529
  1.543   1.554   1.564   1.586   1.603   1.617   1.630   1.646
  1.681   1.691   1.698   1.711   1.724   1.726   1.765   1.778
  1.790   1.796   1.820   1.844   1.855   1.897   1.953   1.999
  2.002   2.026   2.078   2.089   2.103   2.115   2.132   2.165
  2.210   2.248   2.277   2.300   2.471   2.496   2.512   2.514
  2.556   2.570   2.617   2.640   2.672   2.712   2.758   2.780
  2.790   2.803   2.821   2.840   2.854   2.867   2.874   2.889
  2.899   2.910   2.964   2.986   3.010   3.027   3.058   3.103
  3.125   3.127   3.143   3.165   3.214   3.230   3.269   3.297
  3.308   3.323   3.335   3.372   3.409   3.458   3.510   3.569
  3.628   3.652   3.727   3.797   3.843   3.893   3.927   3.952
  4.027   4.057   4.082   4.111   4.165   4.235   4.267   4.989
  5.016   5.030   5.050   5.072   5.079   5.110   5.158   5.211
  5.308   5.384   5.452   5.513   5.615   5.659   5.727   5.766
  5.878  23.758  23.766  23.781  23.816  23.847  23.855  49.875
 49.890  49.922  49.948  49.983  50.047
 --------------------------------------------------------------

          Ground-State Mulliken Net Atomic Charges

     Atom                 Charge (a.u.)
  ----------------------------------------
      1 C                     0.042915
      2 C                     0.335572
      3 C                     0.048776
      4 O                    -0.067377
      5 C                     0.138634
      6 O                    -0.346078
      7 O                    -0.261358
      8 O                    -0.325840
      9 H                     0.306471
     10 C                    -0.176512
     11 O                    -0.286521
     12 C                    -0.488249
     13 O                    -0.334769
     14 H                     0.328400
     15 H                     0.317298
     16 H                     0.225813
     17 H                     0.219076
     18 H                     0.323748
  ----------------------------------------
  Sum of atomic charges =     0.000000

 -----------------------------------------------------------------
                    Cartesian Multipole Moments
 -----------------------------------------------------------------
    Charge (ESU x 10^10)
                 0.0000
    Dipole Moment (Debye)
         X       5.0989      Y      -3.7311      Z       1.9054
       Tot       6.5993
    Quadrupole Moments (Debye-Ang)
        XX     -84.6402     XY      -1.6035     YY     -84.1103
        XZ       4.3824     YZ       5.3978     ZZ     -62.7690
    Octopole Moments (Debye-Ang^2)
       XXX      49.4325    XXY     -16.3716    XYY      23.9795
       YYY     -31.4605    XXZ       7.3910    XYZ       4.8119
       YYZ       1.4342    XZZ      -2.1603    YZZ      -3.0120
       ZZZ      -5.4094
    Hexadecapole Moments (Debye-Ang^3)
      XXXX   -1523.5744   XXXY     -22.3299   XXYY    -447.1196
      XYYY      28.4820   YYYY    -920.8963   XXXZ      32.3297
      XXYZ      37.5569   XYYZ      12.6927   YYYZ      17.3563
      XXZZ    -241.0130   XYZZ      -2.6785   YYZZ    -166.2998
      XZZZ      10.7526   YZZZ      10.4804   ZZZZ    -132.4564
 -----------------------------------------------------------------
Archival summary:
1\1\pikachu\SP\ProcedureUnspecified\BasisUnspecified\666\taweetha\TueJul1113:01:062017TueJul1113:01:062017\0\\#,ProcedureUnspecified,BasisUnspecified,\\0,1\O\C,1,1.3541\O,2,1.19275,1,121.586\C,1,1.44963,2,121.773,3,171.873,0\H,4,1.0964,1,108.555,2,-71.5769,0\C,4,1.52951,1,107.776,2,171.035,0\H,6,1.09169,4,107.818,1,43.0134,0\H,6,1.09363,4,108.063,1,160.26,0\O,6,1.41609,4,113.206,1,-75.6428,0\H,9,0.96308,6,108.717,4,-88.0624,0\C,4,1.54096,1,109.146,2,49.0335,0\H,11,1.10206,4,106.346,1,50.4532,0\O,11,1.4012,4,111.167,1,170.915,0\H,13,0.969739,11,107.819,4,129.205,0\C,11,1.50653,4,107.473,1,-65.6006,0\O,15,1.20515,11,122.864,4,-130.008,0\C,15,1.546,11,114.491,4,46.1302,0\O,17,1.19549,15,122.058,11,169.541,0\\\@

 Total job time:  525.52s(wall), 522.63s(cpu) 
 Tue Jul 11 13:01:06 2017

        *************************************************************
        *                                                           *
        *  Thank you very much for using Q-Chem.  Have a nice day.  *
        *                                                           *
        *************************************************************
