# Supplementary material for: A DFT investigation of the blue bottle experiment: E∘half-cell analysis of autoxidation catalysed by redox indicators
Source: R Soc Open Sci. 2017 Nov 8;4(11):170708. doi: 10.1098/rsos.170708 (PMC5717635; doi:10.1098/rsos.170708)
Supplement: output.zip [file rsos170708supp2.zip › B3LYP_6-311++Gdp_reducing_agents/C6H6O6_o1_glucuronolactone.out]

pikachu 127.0.1
Q-Chem Developer Version! Running on 127.0.1.*
                  Welcome to Q-Chem
     A Quantum Leap Into The Future Of Chemistry


 Q-Chem 4.4, Q-Chem, Inc., Pleasanton, CA (2016)

 Y. Shao,  Z. Gan,  E. Epifanovsky,  A. T. B. Gilbert,  M. Wormit,  
 J. Kussmann,  A. W. Lange,  A. Behn,  J. Deng,  X. Feng,  D. Ghosh,  
 M. Goldey,  P. R. Horn,  L. D. Jacobson,  I. Kaliman,  F. Rob,  
 R. Z. Khaliullin,  T. Kus,  A. Landau,  J. Liu,  E. I. Proynov,  Y. M. Rhee,  
 R. M. Richard,  M. A. Rohrdanz,  R. P. Steele,  E. J. Sundstrom,  
 H. L. Woodcock III,  P. M. Zimmerman,  D. Zuev,  B. Albrecht,  E. Alguire,  
 B. Austin,  S. A. Baeppler,  G. J. O. Beran,  Y. A. Bernard,  
 E. J. Berquist,  K. Brandhorst,  K. B. Bravaya,  S. T. Brown,  D. Casanova,  
 C.-M. Chang,  Y. Chen,  S. H. Chien,  K. D. Closser,  M. P. Coons,  
 D. L. Crittenden,  S. Dasgupta,  M. Diedenhofen,  R. A. DiStasio Jr.,  
 H. Do,  A. D. Dutoi,  R. G. Edgar,  P.-T. Fang,  S. Fatehi,  Q. Feng,  
 L. Fusti-Molnar,  A. Ghysels,  A. Golubeva-Zadorozhnaya,  J. Gomes,  
 A. Gunina,  M. W. D. Hanson-Heine,  P. H. P. Harbach,  A. W. Hauser,  
 J. E. Herr,  E. G. Hohenstein,  Z. C. Holden,  K. Hui,  T.-C. Jagau,  H. Ji,  
 B. Kaduk,  K. Khistyaev,  Jaehoon Kim,  Jihan Kim,  R. A. King,  
 P. Klunzinger,  K. Koh,  D. Kosenkov,  T. Kowalczyk,  C. M. Krauter,  
 A. Kunitsa,  K. U. Lao,  A. Laurent,  K. V. Lawler,  J. Lee,  D. Lefrancois,  
 S. Lehtola,  S. V. Levchenko,  C. Y. Lin,  Y.-S. Lin,  F. Liu,  E. Livshits,  
 R. C. Lochan,  A. Luenser,  P. Manohar,  S. F. Manzer,  S.-P. Mao,  Y. Mao,  
 N. Mardirossian,  A. V. Marenich,  L. A. Martinez-Martinez,  S. A. Maurer,  
 N. J. Mayhall,  J.-M. Mewes,  A. F. Morrison,  K. Nanda,  T. S. Nguyen-Beck,  
 C. M. Oana,  R. Olivares-Amaya,  D. P. O'Neill,  J. A. Parkhill,  
 T. M. Perrine,  R. Peverati,  P. A. Pieniazek,  F. Plasser,  A. Prociuk,  
 D. R. Rehn,  E. Rosta,  N. J. Russ,  N. Sergueev,  S. M. Sharada,  
 S. Sharma,  D. W. Small,  A. Sodt,  T. Stauch,  T. Stein,  D. Stuck,  
 Y.-C. Su,  A. J. W. Thom,  T. Tsuchimochi,  L. Vogt,  O. Vydrov,  T. Wang,  
 M. A. Watson,  J. Wenzel,  A. White,  C. F. Williams,  V. Vanovschi,  
 K. Yao,  S. Yeganeh,  S. R. Yost,  Z.-Q. You,  I. Y. Zhang,  X. Zhang,  
 Y. Zhao,  B. R. Brooks,  G. K. L. Chan,  D. M. Chipman,  C. J. Cramer,  
 W. A. Goddard III,  M. S. Gordon,  W. J. Hehre,  A. Klamt,  
 H. F. Schaefer III,  M. W. Schmidt,  C. D. Sherrill,  D. G. Truhlar,  
 A. Warshel,  X. Xu,  A. Aspuru-Guzik,  R. Baer,  A. T. Bell,  N. A. Besley,  
 J.-D. Chai,  A. Dreuw,  B. D. Dunietz,  T. R. Furlani,  S. R. Gwaltney,  
 C.-P. Hsu,  Y. Jung,  J. Kong,  D. S. Lambrecht,  W. Liang,  C. Ochsenfeld,  
 V. A. Rassolov,  L. V. Slipchenko,  J. E. Subotnik,  T. Van Voorhis,  
 J. M. Herbert,  A. I. Krylov,  P. M. W. Gill,  M. Head-Gordon

 Contributors to earlier versions of Q-Chem not listed above: 
 R. D. Adamson,  J. Baker,  E. F. C. Byrd,  A. K. Chakraborty,  C.-L. Cheng,  
 H. Dachsel,  R. J. Doerksen,  G. Hawkins,  A. Heyden,  S. Hirata,  
 G. Kedziora,  F. J. Keil,  C. Kelley,  P. P. Korambath,  W. Kurlancheek,  
 A. M. Lee,  M. S. Lee,  D. Liotard,  I. Lotan,  P. E. Maslen,  N. Nair,  
 D. Neuhauser,  R. Olson,  B. Peters,  J. Ritchie,  N. E. Schultz,  
 N. Shenvi,  A. C. Simmonett,  K. S. Thanthiriwatte,  Q. Wu,  W. Zhang

 Please cite Q-Chem as follows:
 Y. Shao et al., Mol. Phys. 113, 184-215 (2015)
 DOI: 10.1080/00268976.2014.952696

 Q-Chem 4.4.2 for Intel X86 EM64T Linux

 Parts of Q-Chem use Armadillo 5.200.1 (Boston Tea Smuggler).
 http://arma.sourceforge.net/

 Q-Chem begins on Tue Aug 15 07:44:32 2017  


Host: 0

     Scratch files written to /scratch/taweetham/qchem24945//

Checking the input file for inconsistencies... 	...done.

--------------------------------------------------------------
User input:
--------------------------------------------------------------
$molecule
0 1
  C   -3.3467144    1.3517014    0.5519830
  C   -3.0233560    0.0062954    0.2125046
  C   -1.6378832   -0.2875156    0.6627850
  C   -1.2637110    1.0725179    1.3834757
  O   -2.3405862    1.9368551    1.2034411
  O   -4.4009485    1.9113025    0.2978658
  O   -3.7549601   -0.7684296   -0.3837633
  O   -0.8240827   -0.5540569   -0.4492627
  C    0.0588662    1.7363953    0.9419016
  C    0.0421916    2.1849101   -0.4971224
  O    1.0122587    2.7547982   -0.9703716
  O    1.1188785    0.8400052    1.1550273
  H   -1.1908926    0.8699034    2.4755323
  H   -1.0366167   -1.4784963   -0.7424734
  H    0.1922056    2.6410230    1.5814410
  H   -0.8297608    2.0159412   -1.1211515
  H    1.9336729    1.3842920    1.3162232
  H   -1.5967172   -1.1307874    1.3896993
$end

$rem
   job_type optimization
   BASIS  =  6-311++G**
   METHOD  =  B3LYP
$end

--------------------------------------------------------------
 ----------------------------------------------------------------
             Standard Nuclear Orientation (Angstroms)
    I     Atom           X                Y                Z
 ----------------------------------------------------------------
    1      C       1.7169766379    -0.8834061203     0.1165016818
    2      C       1.7803412518     0.5231720027    -0.1013203868
    3      C       0.5352628855     1.1499295596     0.4140115920
    4      C      -0.1993577722    -0.1101023530     1.0318652235
    5      O       0.5917514698    -1.2204915791     0.7484337811
    6      O       2.5710384323    -1.6895115642    -0.2150265140
    7      O       2.6953519801     1.1130764835    -0.6542642030
    8      O      -0.1789811083     1.7282529113    -0.6468197913
    9      C      -1.6577003485    -0.3390347896     0.5782594391
   10      C      -1.7766569997    -0.6469764707    -0.8925413213
   11      O      -2.8704880723    -0.8811954040    -1.3808470721
   12      O      -2.4234388704     0.7944388494     0.8967651334
   13      H      -0.2053555829     0.0085288730     2.1385871538
   14      H       0.2815340993     2.5791503068    -0.8695994711
   15      H      -2.0343335859    -1.2232536569     1.1452212672
   16      H      -0.8964109526    -0.6731309756    -1.5271645426
   17      H      -3.3568058254     0.4861162214     1.0377808682
   18      H       0.7363072689     1.9045406834     1.2085866832
 ----------------------------------------------------------------
 Molecular Point Group                 C1    NOp =  1
 Largest Abelian Subgroup              C1    NOp =  1
 Nuclear Repulsion Energy =   743.2994149468 hartrees
 There are       45 alpha and       45 beta electrons
 Requested basis set is 6-311++G(d,p)
 There are 102 shells and 306 basis functions

 Total QAlloc Memory Limit   2000 MB
 Mega-Array Size        61 MB
 MEM_STATIC part        62 MB
 A cutoff of  1.0D-11 yielded   4594 shell pairs
 There are     41906 function pairs (     45106 Cartesian)

 -------------------------------------------------------
 OpenMP Integral Computing Module                       
 Release: version 1.0, May 2013, Q-Chem Inc. Pittsburgh 
 -------------------------------------------------------
 Integral Job Info:
 Integral job number is                      11
 Integral operator is                         1
 short-range coefficients                     0
 long-range coefficients              100000000
 Omega coefficients                           0
 if combine SR and LR in K                    0
 Integral screening is                        0
 Integral computing path is                   2
 max size of driver memory is            800000
 size of driver memory is                593474
 size of scratch memory is              2260544
 max col of scratch BK array               1296
 max len of scratch array in speh3          155
 max len of scratch index in speh4           18
 max int batch size is                      520
 min int batch size is                       52
 fixed nKL is                                52
 max L of basis functions is                  2
 order of int derivative is                   0
 number of shells is                        102
 number of basis is                         318
 number of cartesian basis is               318
 number of contracted shell pairs          4594
 number of primitive shell pairs          11552
 maxK2 (contraction) of shell pair           36
 max number of K2 of shell pair               1
 max number of CS2 of shell pair            695
 max number of PS2 of shell pair           2202
 mem total for path MDJ                   93800
 -------------------------------------------------------
 Smallest overlap matrix eigenvalue = 3.12E-06

 Q-Chem warning in module /home/taweetham/qchem/stvman/mkSTV.C, line 278:

 Overlap eigenvalue is smaller than square root of threshold


 Scale SEOQF with 1.000000e-01/1.000000e-01/1.000000e-01

 Standard Electronic Orientation quadrupole field applied
 Nucleus-field energy     =     0.0000000129 hartrees
 Guess from superposition of atomic densities
 Warning:  Energy on first SCF cycle will be non-variational
 A restricted hybrid HF-DFT SCF calculation will be
 performed using Pulay DIIS extrapolation
 Exchange:     0.2000 Hartree-Fock + 0.0800 Slater + 0.7200 B88
 Correlation:  0.1900 VWN1RPA + 0.8100 LYP
 Using SG-1 standard quadrature grid
 SCF converges when DIIS error is below 1.0E-08
 ---------------------------------------
  Cycle       Energy         DIIS Error
 ---------------------------------------
    1    -686.2587631559      3.78E-02
    2    -683.4551401706      5.56E-03
    3    -682.4295076562      1.22E-02
    4    -683.6919082176      1.92E-03
    5    -683.7205501745      8.34E-04
    6    -683.7258300213      2.45E-04
    7    -683.7263013884      1.15E-04
    8    -683.7264066813      3.20E-05
    9    -683.7264147179      6.60E-06
   10    -683.7264155761      3.32E-06
   11    -683.7264156431      1.55E-06
   12    -683.7264156494      4.01E-07
   13    -683.7264156116      1.28E-07
   14    -683.7264155947      3.72E-08
   15    -683.7264155985      9.67E-09 Convergence criterion met
 ---------------------------------------
 SCF time:  CPU 404.10 s  wall 404.68 s
 SCF   energy in the final basis set = -683.7264155985
 Total energy in the final basis set = -683.7264155985

 --------------------------------------------------------------

                    Orbital Energies (a.u.)
 --------------------------------------------------------------

 Alpha MOs
 -- Occupied --
-19.226 -19.181 -19.181 -19.169 -19.155 -19.150 -10.340 -10.309
-10.291 -10.285 -10.285 -10.276  -1.182  -1.107  -1.088  -1.080
 -1.065  -1.059  -0.834  -0.814  -0.732  -0.674  -0.632  -0.607
 -0.586  -0.557  -0.544  -0.543  -0.522  -0.499  -0.484  -0.480
 -0.455  -0.452  -0.446  -0.420  -0.413  -0.399  -0.368  -0.357
 -0.347  -0.343  -0.335  -0.291  -0.280
 -- Virtual --
 -0.143  -0.073  -0.032  -0.018  -0.010   0.007   0.014   0.022
  0.029   0.041   0.051   0.057   0.066   0.071   0.077   0.087
  0.091   0.092   0.094   0.098   0.106   0.109   0.115   0.118
  0.124   0.128   0.131   0.141   0.142   0.147   0.148   0.156
  0.162   0.168   0.184   0.193   0.195   0.209   0.223   0.226
  0.235   0.240   0.244   0.252   0.256   0.260   0.271   0.274
  0.283   0.290   0.294   0.298   0.301   0.303   0.308   0.311
  0.319   0.325   0.329   0.339   0.345   0.348   0.354   0.366
  0.374   0.374   0.382   0.386   0.412   0.418   0.421   0.425
  0.439   0.442   0.494   0.502   0.521   0.527   0.541   0.549
  0.556   0.578   0.589   0.606   0.626   0.643   0.644   0.659
  0.668   0.678   0.694   0.705   0.715   0.736   0.747   0.757
  0.771   0.807   0.854   0.861   0.867   0.888   0.931   0.953
  0.993   1.050   1.072   1.078   1.112   1.125   1.137   1.139
  1.148   1.169   1.175   1.175   1.182   1.192   1.196   1.210
  1.216   1.223   1.239   1.249   1.257   1.273   1.286   1.308
  1.359   1.385   1.401   1.427   1.454   1.474   1.476   1.508
  1.509   1.529   1.556   1.567   1.593   1.610   1.620   1.633
  1.662   1.672   1.689   1.701   1.737   1.757   1.759   1.785
  1.808   1.829   1.860   1.875   1.892   1.919   1.936   1.966
  1.979   1.999   2.009   2.026   2.065   2.068   2.094   2.118
  2.172   2.186   2.230   2.300   2.388   2.435   2.464   2.532
  2.556   2.584   2.604   2.642   2.666   2.701   2.735   2.750
  2.769   2.791   2.821   2.837   2.852   2.858   2.871   2.894
  2.908   2.926   2.962   2.976   3.012   3.043   3.063   3.076
  3.116   3.126   3.165   3.172   3.213   3.222   3.246   3.270
  3.286   3.325   3.333   3.373   3.406   3.467   3.487   3.528
  3.578   3.629   3.698   3.785   3.804   3.885   3.905   3.946
  3.988   4.048   4.088   4.118   4.151   4.263   4.295   4.999
  5.019   5.020   5.046   5.071   5.076   5.105   5.145   5.185
  5.347   5.394   5.418   5.555   5.602   5.630   5.690   5.792
  5.901  23.728  23.741  23.753  23.816  23.880  23.953  49.864
 49.876  49.914  49.936  49.963  50.040
 --------------------------------------------------------------

          Ground-State Mulliken Net Atomic Charges

     Atom                 Charge (a.u.)
  ----------------------------------------
      1 C                     0.041248
      2 C                     0.391155
      3 C                    -0.466153
      4 C                    -0.244162
      5 O                     0.045256
      6 O                    -0.259090
      7 O                    -0.231211
      8 O                    -0.182565
      9 C                    -0.226346
     10 C                     0.105539
     11 O                    -0.254607
     12 O                    -0.199865
     13 H                     0.253653
     14 H                     0.292697
     15 H                     0.228069
     16 H                     0.191202
     17 H                     0.295548
     18 H                     0.219632
  ----------------------------------------
  Sum of atomic charges =     0.000000

 -----------------------------------------------------------------
                    Cartesian Multipole Moments
 -----------------------------------------------------------------
    Charge (ESU x 10^10)
                 0.0000
    Dipole Moment (Debye)
         X      -1.7559      Y       2.4973      Z       3.7704
       Tot       4.8513
    Quadrupole Moments (Debye-Ang)
        XX     -84.2169     XY       5.4295     YY     -69.8840
        XZ      -3.6917     YZ      -1.6940     ZZ     -66.9136
    Octopole Moments (Debye-Ang^2)
       XXX     -47.1302    XXY      12.3002    XYY      -6.0764
       YYY      32.0522    XXZ      41.9198    XYZ       9.7706
       YYZ      -3.7271    XZZ       6.3730    YZZ       3.6041
       ZZZ       5.2096
    Hexadecapole Moments (Debye-Ang^3)
      XXXX   -1555.3364   XXXY     -30.2439   XXYY    -390.8799
      XYYY      30.7936   YYYY    -489.0840   XXXZ     -71.2670
      XXYZ     -19.3334   XYYZ      -1.0587   YYYZ     -20.2433
      XXZZ    -316.0848   XYZZ      -6.3078   YYZZ    -138.4905
      XZZZ     -17.9396   YZZZ     -10.2333   ZZZZ    -321.6588
 -----------------------------------------------------------------
 Calculating analytic gradient of the SCF energy
 Gradient of SCF Energy
            1           2           3           4           5           6
    1  -0.0475940  -0.0343009   0.0180905   0.0231166  -0.0022317   0.0238867
    2   0.0847904  -0.0677986  -0.0025351  -0.0454987   0.0247211  -0.0173929
    3   0.0130117   0.0196700  -0.0232148  -0.0241357   0.0046205  -0.0097825
            7           8           9          10          11          12
    1   0.0164888  -0.0070594  -0.0105671   0.0343636  -0.0169971   0.0285912
    2   0.0122278  -0.0253984   0.0109106   0.0124301  -0.0051631   0.0039134
    3  -0.0093992   0.0101473  -0.0119587   0.0178154  -0.0083153  -0.0130936
           13          14          15          16          17          18
    1   0.0020756   0.0132908  -0.0057834  -0.0109560  -0.0247157   0.0003015
    2   0.0001709   0.0221228  -0.0052635  -0.0005522  -0.0113648   0.0096801
    3   0.0117551  -0.0017500   0.0078305   0.0040370   0.0061045   0.0066580
 Max gradient component =       8.479E-02
 RMS gradient           =       2.284E-02
 Gradient time:  CPU 128.63 s  wall 128.65 s
 Geometry Optimization Parameters
   NAtoms,    NIC,     NZ,  NCons,   NDum,   NFix, NCnnct, MaxDiis
       18     129       0       0       0       0       0       0


** GEOMETRY OPTIMIZATION IN DELOCALIZED INTERNAL COORDINATES **
   Searching for a Minimum

   Optimization Cycle:   1

                       Coordinates (Angstroms)
     ATOM                X               Y               Z
      1  C         1.7169766379   -0.8834061203    0.1165016818
      2  C         1.7803412518    0.5231720027   -0.1013203868
      3  C         0.5352628855    1.1499295596    0.4140115920
      4  C        -0.1993577722   -0.1101023530    1.0318652235
      5  O         0.5917514698   -1.2204915791    0.7484337811
      6  O         2.5710384323   -1.6895115642   -0.2150265140
      7  O         2.6953519801    1.1130764835   -0.6542642030
      8  O        -0.1789811083    1.7282529113   -0.6468197913
      9  C        -1.6577003485   -0.3390347896    0.5782594391
     10  C        -1.7766569997   -0.6469764707   -0.8925413213
     11  O        -2.8704880723   -0.8811954040   -1.3808470721
     12  O        -2.4234388704    0.7944388494    0.8967651334
     13  H        -0.2053555829    0.0085288730    2.1385871538
     14  H         0.2815340993    2.5791503068   -0.8695994711
     15  H        -2.0343335859   -1.2232536569    1.1452212672
     16  H        -0.8964109526   -0.6731309756   -1.5271645426
     17  H        -3.3568058254    0.4861162214    1.0377808682
     18  H         0.7363072689    1.9045406834    1.2085866832
   Point Group: c1    Number of degrees of freedom:    48


   Energy is   -683.726415599


 Attempting to Generate Delocalized Internal Coordinates

 48 Hessian modes will be used to form the next step
  Hessian Eigenvalues:
     0.003316    0.006143    0.008201    0.008204    0.014010    0.015053
     0.015175    0.018055    0.020898    0.041041    0.042816    0.049143
     0.054006    0.054982    0.061306    0.073494    0.079992    0.080380
     0.121977    0.160000    0.160000    0.160000    0.169429    0.179868
     0.201595    0.202841    0.220001    0.239374    0.249672    0.249811
     0.249993    0.281395    0.316139    0.319875    0.321703    0.322763
     0.328991    0.353404    0.394025    0.448861    0.450365    0.452878
     0.489338    0.489696    0.555984    0.949167    0.951354    0.952493

 Minimum Search - Taking Simple RFO Step
 Searching for Lamda that Minimizes Along All modes
 Value Taken    Lamda =  -0.02585519
 Calculated Step too Large.  Step scaled by  0.984183
 Step Taken.  Stepsize is  0.300000

                             Maximum     Tolerance    Cnvgd?
         Gradient           0.040949      0.000300      NO
         Displacement       0.113486      0.001200      NO
         Energy change     *********      0.000001      NO


 New Cartesian Coordinates Obtained by Inverse Iteration

 Displacement from previous Coordinates is:  0.431120
 ----------------------------------------------------------------
             Standard Nuclear Orientation (Angstroms)
    I     Atom           X                Y                Z
 ----------------------------------------------------------------
    1      C       1.7703385759    -0.9340905071     0.1286720213
    2      C       1.8239493003     0.5480572526    -0.0758519586
    3      C       0.5228636978     1.1576857538     0.4221934634
    4      C      -0.2029010074    -0.0864466375     1.0365701758
    5      O       0.6048094555    -1.2317470909     0.7391064166
    6      O       2.5963473299    -1.7526512101    -0.1827340523
    7      O       2.7279630079     1.1448334674    -0.6128590270
    8      O      -0.2063073513     1.7026158222    -0.6617381262
    9      C      -1.6471585549    -0.3363942557     0.5739072305
   10      C      -1.8061404849    -0.6322981680    -0.9191145839
   11      O      -2.9020666593    -0.8507884830    -1.3834932831
   12      O      -2.4169345899     0.7883508951     0.9545857211
   13      H      -0.2303668081     0.0270908408     2.1259315544
   14      H       0.2106230013     2.5319575160    -0.9329534307
   15      H      -1.9901307664    -1.2360485997     1.1072349538
   16      H      -0.9197517843    -0.6303163034    -1.5720196645
   17      H      -3.3323315155     0.5072617897     1.0749584911
   18      H       0.7062300610     1.9030308956     1.2060336191
 ----------------------------------------------------------------
 Molecular Point Group                 C1    NOp =  1
 Largest Abelian Subgroup              C1    NOp =  1
 Nuclear Repulsion Energy =   737.7844904217 hartrees
 There are       45 alpha and       45 beta electrons
 Applying Cartesian multipole field
    Component          Value
    ---------          -----
     (2,0,0)        1.00000E-11
     (0,2,0)        2.00000E-11
     (0,0,2)       -3.00000E-11
 Nucleus-field energy     =     0.0000000131 hartrees
 Requested basis set is 6-311++G(d,p)
 There are 102 shells and 306 basis functions
 A cutoff of  1.0D-11 yielded   4581 shell pairs
 There are     41725 function pairs (     44892 Cartesian)
 Smallest overlap matrix eigenvalue = 3.43E-06
 Guess MOs from SCF MO coefficient file
 Reading MOs from coefficient file
 Reading MOs from coefficient file
 A restricted hybrid HF-DFT SCF calculation will be
 performed using Pulay DIIS extrapolation
 Exchange:     0.2000 Hartree-Fock + 0.0800 Slater + 0.7200 B88
 Correlation:  0.1900 VWN1RPA + 0.8100 LYP
 Using SG-1 standard quadrature grid
 SCF converges when DIIS error is below 1.0E-08
 Geometry optimization detected.  Setting ReadMinima to 0
 Setting SaveMinima to 0
 ---------------------------------------
  Cycle       Energy         DIIS Error
 ---------------------------------------
    1    -683.7307715434      2.08E-03
    2    -683.7388573284      6.19E-04
    3    -683.7275697571      1.32E-03
    4    -683.7424045240      9.50E-05
    5    -683.7424564576      5.56E-05
    6    -683.7424802592      1.06E-05
    7    -683.7424810358      6.35E-06
    8    -683.7424812419      2.18E-06
    9    -683.7424813144      4.81E-07
   10    -683.7424812487      2.41E-07
   11    -683.7424812942      8.90E-08
   12    -683.7424812799      4.67E-08
   13    -683.7424812735      2.10E-08
   14    -683.7424812750      5.80E-09 Convergence criterion met
 ---------------------------------------
 SCF time:  CPU 372.34 s  wall 373.17 s
 SCF   energy in the final basis set = -683.7424812750
 Total energy in the final basis set = -683.7424812750

 --------------------------------------------------------------

                    Orbital Energies (a.u.)
 --------------------------------------------------------------

 Alpha MOs
 -- Occupied --
-19.219 -19.183 -19.179 -19.166 -19.156 -19.150 -10.342 -10.315
-10.290 -10.286 -10.286 -10.274  -1.164  -1.109  -1.089  -1.081
 -1.070  -1.062  -0.834  -0.800  -0.724  -0.665  -0.630  -0.605
 -0.586  -0.557  -0.538  -0.537  -0.517  -0.499  -0.486  -0.481
 -0.455  -0.451  -0.440  -0.422  -0.418  -0.402  -0.372  -0.358
 -0.350  -0.347  -0.338  -0.288  -0.279
 -- Virtual --
 -0.134  -0.068  -0.030  -0.015  -0.009   0.007   0.014   0.021
  0.029   0.040   0.049   0.057   0.065   0.072   0.077   0.087
  0.090   0.091   0.096   0.098   0.107   0.109   0.115   0.119
  0.125   0.128   0.132   0.139   0.142   0.145   0.148   0.155
  0.162   0.166   0.181   0.191   0.195   0.208   0.220   0.226
  0.229   0.237   0.242   0.245   0.252   0.261   0.270   0.274
  0.282   0.285   0.292   0.296   0.301   0.303   0.308   0.309
  0.320   0.323   0.328   0.337   0.340   0.345   0.355   0.367
  0.369   0.370   0.378   0.385   0.403   0.416   0.419   0.421
  0.431   0.447   0.489   0.506   0.528   0.532   0.544   0.547
  0.558   0.576   0.592   0.607   0.629   0.641   0.649   0.662
  0.670   0.681   0.696   0.707   0.719   0.740   0.747   0.755
  0.768   0.811   0.854   0.866   0.871   0.882   0.930   0.950
  0.987   1.044   1.074   1.080   1.111   1.116   1.134   1.137
  1.151   1.166   1.168   1.173   1.177   1.187   1.198   1.208
  1.211   1.223   1.238   1.252   1.260   1.278   1.293   1.314
  1.360   1.395   1.408   1.431   1.463   1.473   1.482   1.498
  1.516   1.527   1.545   1.568   1.586   1.603   1.620   1.635
  1.639   1.675   1.679   1.696   1.724   1.746   1.750   1.777
  1.799   1.819   1.857   1.867   1.898   1.916   1.935   1.946
  1.983   1.990   2.010   2.044   2.058   2.071   2.087   2.122
  2.182   2.199   2.238   2.307   2.392   2.435   2.467   2.537
  2.548   2.588   2.603   2.629   2.660   2.694   2.732   2.736
  2.759   2.786   2.811   2.815   2.834   2.852   2.859   2.869
  2.890   2.916   2.946   2.965   2.980   3.033   3.066   3.083
  3.105   3.125   3.131   3.173   3.210   3.213   3.240   3.276
  3.293   3.311   3.338   3.376   3.386   3.457   3.489   3.531
  3.567   3.623   3.696   3.801   3.826   3.879   3.910   3.935
  3.995   4.049   4.076   4.095   4.131   4.222   4.301   4.999
  5.018   5.021   5.044   5.069   5.072   5.111   5.144   5.171
  5.322   5.394   5.417   5.542   5.634   5.648   5.691   5.764
  5.878  23.721  23.745  23.771  23.802  23.853  23.879  49.862
 49.884  49.920  49.934  49.966  50.043
 --------------------------------------------------------------

          Ground-State Mulliken Net Atomic Charges

     Atom                 Charge (a.u.)
  ----------------------------------------
      1 C                     0.074001
      2 C                     0.344124
      3 C                    -0.425046
      4 C                    -0.276109
      5 O                     0.025936
      6 O                    -0.259563
      7 O                    -0.225856
      8 O                    -0.195981
      9 C                    -0.194336
     10 C                     0.106427
     11 O                    -0.247422
     12 O                    -0.211646
     13 H                     0.261234
     14 H                     0.293623
     15 H                     0.229740
     16 H                     0.185419
     17 H                     0.292744
     18 H                     0.222713
  ----------------------------------------
  Sum of atomic charges =     0.000000

 -----------------------------------------------------------------
                    Cartesian Multipole Moments
 -----------------------------------------------------------------
    Charge (ESU x 10^10)
                 0.0000
    Dipole Moment (Debye)
         X      -1.6545      Y       2.5783      Z       3.4836
       Tot       4.6390
    Quadrupole Moments (Debye-Ang)
        XX     -84.3314     XY       5.2166     YY     -70.2444
        XZ      -3.6401     YZ      -1.7023     ZZ     -66.5645
    Octopole Moments (Debye-Ang^2)
       XXX     -46.2886    XXY      12.1406    XYY      -8.5447
       YYY      31.9199    XXZ      40.1472    XYZ       9.7078
       YYZ      -5.2301    XZZ       6.3636    YZZ       4.3707
       ZZZ       2.7906
    Hexadecapole Moments (Debye-Ang^3)
      XXXX   -1592.5060   XXXY     -25.6060   XXYY    -397.9645
      XYYY      35.2207   YYYY    -502.9183   XXXZ     -76.6586
      XXYZ     -18.0872   XYYZ      -1.6440   YYYZ     -20.7918
      XXZZ    -320.3962   XYZZ      -4.1472   YYZZ    -138.8053
      XZZZ     -22.0348   YZZZ     -10.6157   ZZZZ    -324.3022
 -----------------------------------------------------------------
 Calculating analytic gradient of the SCF energy
 Gradient of SCF Energy
            1           2           3           4           5           6
    1  -0.0164608  -0.0154562   0.0073070   0.0068671   0.0019271   0.0118980
    2   0.0283669  -0.0277857   0.0058870  -0.0217601   0.0114919  -0.0109894
    3   0.0033340   0.0107588  -0.0062153  -0.0025746   0.0007418  -0.0043591
            7           8           9          10          11          12
    1   0.0093162  -0.0015930  -0.0054184   0.0122534  -0.0064185   0.0024047
    2   0.0074778  -0.0017251   0.0034907   0.0012186  -0.0017999   0.0013691
    3  -0.0063184   0.0001353  -0.0027655   0.0085469  -0.0043405  -0.0052238
           13          14          15          16          17          18
    1  -0.0009244   0.0008150  -0.0011495  -0.0029588  -0.0020335  -0.0003755
    2   0.0014251   0.0031329   0.0000543   0.0010265  -0.0014932   0.0006127
    3   0.0023631   0.0002290   0.0018378  -0.0009723   0.0026850   0.0021376
 Max gradient component =       2.837E-02
 RMS gradient           =       8.497E-03
 Gradient time:  CPU 130.46 s  wall 130.51 s
 Geometry Optimization Parameters
   NAtoms,    NIC,     NZ,  NCons,   NDum,   NFix, NCnnct, MaxDiis
       18     129       0       0       0       0       0       0

 Cartesian Hessian Update
 Hessian Updated using BFGS Update


** GEOMETRY OPTIMIZATION IN DELOCALIZED INTERNAL COORDINATES **
   Searching for a Minimum

   Optimization Cycle:   2

                       Coordinates (Angstroms)
     ATOM                X               Y               Z
      1  C         1.7703385759   -0.9340905071    0.1286720213
      2  C         1.8239493003    0.5480572526   -0.0758519586
      3  C         0.5228636978    1.1576857538    0.4221934634
      4  C        -0.2029010074   -0.0864466375    1.0365701758
      5  O         0.6048094555   -1.2317470909    0.7391064166
      6  O         2.5963473299   -1.7526512101   -0.1827340523
      7  O         2.7279630079    1.1448334674   -0.6128590270
      8  O        -0.2063073513    1.7026158222   -0.6617381262
      9  C        -1.6471585549   -0.3363942557    0.5739072305
     10  C        -1.8061404849   -0.6322981680   -0.9191145839
     11  O        -2.9020666593   -0.8507884830   -1.3834932831
     12  O        -2.4169345899    0.7883508951    0.9545857211
     13  H        -0.2303668081    0.0270908408    2.1259315544
     14  H         0.2106230013    2.5319575160   -0.9329534307
     15  H        -1.9901307664   -1.2360485997    1.1072349538
     16  H        -0.9197517843   -0.6303163034   -1.5720196645
     17  H        -3.3323315155    0.5072617897    1.0749584911
     18  H         0.7062300610    1.9030308956    1.2060336191
   Point Group: c1    Number of degrees of freedom:    48


   Energy is   -683.742481275

 Hessian Updated using BFGS Update

 47 Hessian modes will be used to form the next step
  Hessian Eigenvalues:
     0.003322    0.006128    0.008182    0.008257    0.014027    0.014985
     0.015182    0.018051    0.020899    0.040943    0.043160    0.049306
     0.053945    0.054979    0.061284    0.073785    0.079914    0.080212
     0.121850    0.158186    0.160970    0.168840    0.179592    0.198248
     0.202685    0.220030    0.232410    0.249295    0.249934    0.252587
     0.280163    0.313408    0.320326    0.321455    0.322175    0.327496
     0.351683    0.359673    0.434088    0.449077    0.453108    0.489529
     0.498206    0.554987    0.910971    0.950405    0.952187

 Minimum Search - Taking Simple RFO Step
 Searching for Lamda that Minimizes Along All modes
 Value Taken    Lamda =  -0.00573728
 Calculated Step too Large.  Step scaled by  0.689237
 Step Taken.  Stepsize is  0.300000

                             Maximum     Tolerance    Cnvgd?
         Gradient           0.014594      0.000300      NO
         Displacement       0.145671      0.001200      NO
         Energy change     -0.016066      0.000001      NO


 New Cartesian Coordinates Obtained by Inverse Iteration

 Displacement from previous Coordinates is:  0.466767
 ----------------------------------------------------------------
             Standard Nuclear Orientation (Angstroms)
    I     Atom           X                Y                Z
 ----------------------------------------------------------------
    1      C       1.7902074183    -0.9434240450     0.1578964586
    2      C       1.8474369910     0.5622868092    -0.0544097962
    3      C       0.5181914532     1.1576902783     0.4076892896
    4      C      -0.2047909717    -0.0697099481     1.0289490280
    5      O       0.6009132986    -1.2338260395     0.7373098285
    6      O       2.6107114896    -1.7613501122    -0.1326573497
    7      O       2.7565149511     1.1554216033    -0.5694982565
    8      O      -0.1913666858     1.6598232998    -0.7090743292
    9      C      -1.6430314569    -0.3390406333     0.5740013583
   10      C      -1.8386503038    -0.5652813396    -0.9330866194
   11      O      -2.9391185152    -0.7893235141    -1.3715908728
   12      O      -2.4304985665     0.7440913456     1.0358957469
   13      H      -0.2280735405     0.0335451690     2.1150571514
   14      H       0.2295226575     2.4720153058    -1.0103218557
   15      H      -1.9543358459    -1.2731600506     1.0607467772
   16      H      -0.9534794922    -0.5655494720    -1.5926586582
   17      H      -3.3423919624     0.4501695975     1.1151170276
   18      H       0.6812739890     1.9257247237     1.1690645924
 ----------------------------------------------------------------
 Molecular Point Group                 C1    NOp =  1
 Largest Abelian Subgroup              C1    NOp =  1
 Nuclear Repulsion Energy =   736.4982668456 hartrees
 There are       45 alpha and       45 beta electrons
 Applying Cartesian multipole field
    Component          Value
    ---------          -----
     (2,0,0)        1.00000E-11
     (0,2,0)        2.00000E-11
     (0,0,2)       -3.00000E-11
 Nucleus-field energy     =     0.0000000130 hartrees
 Requested basis set is 6-311++G(d,p)
 There are 102 shells and 306 basis functions
 A cutoff of  1.0D-11 yielded   4576 shell pairs
 There are     41649 function pairs (     44798 Cartesian)
 Smallest overlap matrix eigenvalue = 3.34E-06
 Guess MOs from SCF MO coefficient file
 Reading MOs from coefficient file
 Reading MOs from coefficient file
 A restricted hybrid HF-DFT SCF calculation will be
 performed using Pulay DIIS extrapolation
 Exchange:     0.2000 Hartree-Fock + 0.0800 Slater + 0.7200 B88
 Correlation:  0.1900 VWN1RPA + 0.8100 LYP
 Using SG-1 standard quadrature grid
 SCF converges when DIIS error is below 1.0E-08
 Geometry optimization detected.  Setting ReadMinima to 0
 Setting SaveMinima to 0
 ---------------------------------------
  Cycle       Energy         DIIS Error
 ---------------------------------------
    1    -683.7362945050      1.21E-03
    2    -683.7444352455      2.85E-04
    3    -683.7418813221      6.25E-04
    4    -683.7452181207      6.06E-05
    5    -683.7452387276      3.36E-05
    6    -683.7452476460      4.79E-06
    7    -683.7452478521      3.32E-06
    8    -683.7452477989      1.13E-06
    9    -683.7452478990      3.56E-07
   10    -683.7452478422      1.89E-07
   11    -683.7452479016      4.85E-08
   12    -683.7452478895      1.93E-08
   13    -683.7452478878      8.69E-09 Convergence criterion met
 ---------------------------------------
 SCF time:  CPU 352.89 s  wall 353.45 s
 SCF   energy in the final basis set = -683.7452478878
 Total energy in the final basis set = -683.7452478878

 --------------------------------------------------------------

                    Orbital Energies (a.u.)
 --------------------------------------------------------------

 Alpha MOs
 -- Occupied --
-19.215 -19.184 -19.181 -19.164 -19.156 -19.150 -10.341 -10.316
-10.288 -10.287 -10.285 -10.273  -1.159  -1.113  -1.091  -1.084
 -1.073  -1.063  -0.835  -0.796  -0.720  -0.662  -0.628  -0.607
 -0.586  -0.556  -0.537  -0.534  -0.515  -0.501  -0.487  -0.482
 -0.456  -0.452  -0.439  -0.423  -0.420  -0.403  -0.375  -0.359
 -0.353  -0.346  -0.338  -0.287  -0.278
 -- Virtual --
 -0.130  -0.066  -0.029  -0.014  -0.009   0.007   0.015   0.021
  0.029   0.039   0.048   0.056   0.064   0.073   0.077   0.086
  0.090   0.091   0.096   0.099   0.108   0.108   0.115   0.120
  0.125   0.127   0.133   0.138   0.141   0.145   0.148   0.155
  0.163   0.163   0.179   0.191   0.196   0.208   0.217   0.222
  0.229   0.240   0.243   0.246   0.251   0.262   0.268   0.274
  0.282   0.284   0.292   0.296   0.300   0.304   0.308   0.310
  0.320   0.323   0.325   0.336   0.338   0.344   0.356   0.364
  0.368   0.372   0.377   0.384   0.401   0.415   0.417   0.422
  0.431   0.448   0.490   0.507   0.530   0.534   0.540   0.548
  0.562   0.575   0.593   0.607   0.633   0.642   0.651   0.665
  0.671   0.682   0.698   0.708   0.720   0.741   0.753   0.757
  0.770   0.815   0.857   0.872   0.874   0.881   0.924   0.944
  0.983   1.044   1.074   1.085   1.110   1.113   1.132   1.135
  1.149   1.158   1.167   1.170   1.176   1.182   1.198   1.204
  1.207   1.222   1.239   1.252   1.262   1.281   1.294   1.320
  1.362   1.396   1.407   1.432   1.466   1.473   1.486   1.495
  1.518   1.526   1.540   1.563   1.583   1.605   1.616   1.633
  1.643   1.679   1.682   1.692   1.721   1.744   1.752   1.774
  1.797   1.818   1.857   1.864   1.898   1.913   1.933   1.944
  1.981   1.987   2.009   2.038   2.059   2.072   2.091   2.125
  2.187   2.209   2.248   2.317   2.390   2.434   2.467   2.539
  2.548   2.590   2.608   2.626   2.657   2.692   2.726   2.729
  2.757   2.786   2.804   2.813   2.829   2.851   2.858   2.869
  2.886   2.918   2.944   2.962   2.972   3.031   3.069   3.081
  3.099   3.115   3.131   3.176   3.208   3.216   3.241   3.282
  3.301   3.313   3.342   3.378   3.385   3.459   3.494   3.541
  3.568   3.633   3.702   3.800   3.832   3.875   3.907   3.934
  3.993   4.057   4.068   4.085   4.127   4.212   4.311   4.999
  5.020   5.023   5.041   5.066   5.072   5.114   5.144   5.169
  5.318   5.389   5.420   5.538   5.641   5.649   5.693   5.756
  5.869  23.720  23.750  23.779  23.806  23.841  23.884  49.863
 49.887  49.919  49.935  49.970  50.049
 --------------------------------------------------------------

          Ground-State Mulliken Net Atomic Charges

     Atom                 Charge (a.u.)
  ----------------------------------------
      1 C                     0.071229
      2 C                     0.360562
      3 C                    -0.463353
      4 C                    -0.243446
      5 O                     0.015221
      6 O                    -0.258452
      7 O                    -0.225397
      8 O                    -0.198117
      9 C                    -0.195583
     10 C                     0.115197
     11 O                    -0.247937
     12 O                    -0.218707
     13 H                     0.265162
     14 H                     0.294057
     15 H                     0.230638
     16 H                     0.181171
     17 H                     0.290329
     18 H                     0.227426
  ----------------------------------------
  Sum of atomic charges =     0.000000

 -----------------------------------------------------------------
                    Cartesian Multipole Moments
 -----------------------------------------------------------------
    Charge (ESU x 10^10)
                 0.0000
    Dipole Moment (Debye)
         X      -1.5326      Y       2.5848      Z       3.1525
       Tot       4.3553
    Quadrupole Moments (Debye-Ang)
        XX     -84.6843     XY       5.4794     YY     -70.2249
        XZ      -3.6041     YZ      -1.8757     ZZ     -66.5115
    Octopole Moments (Debye-Ang^2)
       XXX     -45.2942    XXY      10.5310    XYY      -9.1926
       YYY      29.9421    XXZ      38.0057    XYZ       9.7861
       YYZ      -6.8692    XZZ       7.4415    YZZ       4.1203
       ZZZ      -0.5943
    Hexadecapole Moments (Debye-Ang^3)
      XXXX   -1625.9081   XXXY     -20.2505   XXYY    -399.6465
      XYYY      36.9219   YYYY    -496.8368   XXXZ     -82.3526
      XXYZ     -16.5253   XYYZ      -2.7147   YYYZ     -16.0948
      XXZZ    -325.0670   XYZZ      -2.1568   YYZZ    -136.1678
      XZZZ     -23.4253   YZZZ      -7.2601   ZZZZ    -328.7865
 -----------------------------------------------------------------
 Calculating analytic gradient of the SCF energy
 Gradient of SCF Energy
            1           2           3           4           5           6
    1  -0.0034746  -0.0059428   0.0024907   0.0030718   0.0001495   0.0021276
    2   0.0110283  -0.0116965   0.0044856  -0.0103940   0.0057941  -0.0027480
    3   0.0000646   0.0041128  -0.0032694  -0.0000145   0.0021014  -0.0009228
            7           8           9          10          11          12
    1   0.0032016   0.0010910  -0.0024106   0.0024010  -0.0006098  -0.0010498
    2   0.0025866   0.0003923  -0.0009013   0.0060651  -0.0032275   0.0000327
    3  -0.0026732  -0.0006360  -0.0003498   0.0025268  -0.0009263  -0.0038844
           13          14          15          16          17          18
    1  -0.0005490  -0.0008510  -0.0013628  -0.0001951   0.0015781   0.0003341
    2  -0.0004161  -0.0003911   0.0010796  -0.0002747  -0.0004614  -0.0009539
    3  -0.0000568   0.0010418   0.0007224  -0.0007654   0.0024263   0.0005026
 Max gradient component =       1.170E-02
 RMS gradient           =       3.480E-03
 Gradient time:  CPU 127.75 s  wall 127.79 s
 Geometry Optimization Parameters
   NAtoms,    NIC,     NZ,  NCons,   NDum,   NFix, NCnnct, MaxDiis
       18     129       0       0       0       0       0       0

 Cartesian Hessian Update
 Hessian Updated using BFGS Update


** GEOMETRY OPTIMIZATION IN DELOCALIZED INTERNAL COORDINATES **
   Searching for a Minimum

   Optimization Cycle:   3

                       Coordinates (Angstroms)
     ATOM                X               Y               Z
      1  C         1.7902074183   -0.9434240450    0.1578964586
      2  C         1.8474369910    0.5622868092   -0.0544097962
      3  C         0.5181914532    1.1576902783    0.4076892896
      4  C        -0.2047909717   -0.0697099481    1.0289490280
      5  O         0.6009132986   -1.2338260395    0.7373098285
      6  O         2.6107114896   -1.7613501122   -0.1326573497
      7  O         2.7565149511    1.1554216033   -0.5694982565
      8  O        -0.1913666858    1.6598232998   -0.7090743292
      9  C        -1.6430314569   -0.3390406333    0.5740013583
     10  C        -1.8386503038   -0.5652813396   -0.9330866194
     11  O        -2.9391185152   -0.7893235141   -1.3715908728
     12  O        -2.4304985665    0.7440913456    1.0358957469
     13  H        -0.2280735405    0.0335451690    2.1150571514
     14  H         0.2295226575    2.4720153058   -1.0103218557
     15  H        -1.9543358459   -1.2731600506    1.0607467772
     16  H        -0.9534794922   -0.5655494720   -1.5926586582
     17  H        -3.3423919624    0.4501695975    1.1151170276
     18  H         0.6812739890    1.9257247237    1.1690645924
   Point Group: c1    Number of degrees of freedom:    48


   Energy is   -683.745247888

 Hessian Updated using BFGS Update

 48 Hessian modes will be used to form the next step
  Hessian Eigenvalues:
     0.004008    0.005379    0.007539    0.011002    0.013707    0.014239
     0.015240    0.018184    0.020940    0.041362    0.044454    0.049261
     0.054180    0.055347    0.062465    0.073072    0.079351    0.080534
     0.120395    0.150550    0.160010    0.161043    0.164726    0.178391
     0.188576    0.203126    0.219097    0.226668    0.249082    0.250696
     0.252595    0.279217    0.310203    0.320298    0.321985    0.324352
     0.325280    0.343431    0.355115    0.428501    0.449143    0.453859
     0.489569    0.508291    0.555989    0.923147    0.951941    0.955245

 Minimum Search - Taking Simple RFO Step
 Searching for Lamda that Minimizes Along All modes
 Value Taken    Lamda =  -0.00425671
 Calculated Step too Large.  Step scaled by  0.541256
 Step Taken.  Stepsize is  0.300000

                             Maximum     Tolerance    Cnvgd?
         Gradient           0.005138      0.000300      NO
         Displacement       0.099669      0.001200      NO
         Energy change     -0.002767      0.000001      NO


 New Cartesian Coordinates Obtained by Inverse Iteration

 Displacement from previous Coordinates is:  0.337324
 ----------------------------------------------------------------
             Standard Nuclear Orientation (Angstroms)
    I     Atom           X                Y                Z
 ----------------------------------------------------------------
    1      C       1.8100419649    -0.9455187377     0.1630882792
    2      C       1.8661981542     0.5841634877    -0.0326161793
    3      C       0.5121818636     1.1561489830     0.4055591396
    4      C      -0.2015323650    -0.0655336566     1.0188703656
    5      O       0.6037151843    -1.2415776288     0.7139459810
    6      O       2.6337095315    -1.7542047127    -0.1171047668
    7      O       2.7796711342     1.1854928598    -0.5149583532
    8      O      -0.1845891883     1.6348787581    -0.7297058916
    9      C      -1.6364337787    -0.3508643874     0.5777226622
   10      C      -1.8696577142    -0.5848183592    -0.9278706907
   11      O      -2.9911424801    -0.6933487984    -1.3481406049
   12      O      -2.4228173634     0.7260547140     1.0609371831
   13      H      -0.2166832282     0.0255545288     2.1041494812
   14      H       0.2412694425     2.4359336279    -1.0497375124
   15      H      -1.9327896230    -1.2910423397     1.0602925298
   16      H      -0.9942455761    -0.5871542193    -1.6021389753
   17      H      -3.3420575392     0.4490372809     1.0898614922
   18      H       0.6541964884     1.9369015773     1.1562753811
 ----------------------------------------------------------------
 Molecular Point Group                 C1    NOp =  1
 Largest Abelian Subgroup              C1    NOp =  1
 Nuclear Repulsion Energy =   735.5135623700 hartrees
 There are       45 alpha and       45 beta electrons
 Applying Cartesian multipole field
    Component          Value
    ---------          -----
     (2,0,0)        1.00000E-11
     (0,2,0)        2.00000E-11
     (0,0,2)       -3.00000E-11
 Nucleus-field energy     =     0.0000000132 hartrees
 Requested basis set is 6-311++G(d,p)
 There are 102 shells and 306 basis functions
 A cutoff of  1.0D-11 yielded   4574 shell pairs
 There are     41627 function pairs (     44775 Cartesian)
 Smallest overlap matrix eigenvalue = 3.34E-06
 Guess MOs from SCF MO coefficient file
 Reading MOs from coefficient file
 Reading MOs from coefficient file
 A restricted hybrid HF-DFT SCF calculation will be
 performed using Pulay DIIS extrapolation
 Exchange:     0.2000 Hartree-Fock + 0.0800 Slater + 0.7200 B88
 Correlation:  0.1900 VWN1RPA + 0.8100 LYP
 Using SG-1 standard quadrature grid
 SCF converges when DIIS error is below 1.0E-08
 Geometry optimization detected.  Setting ReadMinima to 0
 Setting SaveMinima to 0
 ---------------------------------------
  Cycle       Energy         DIIS Error
 ---------------------------------------
    1    -683.7278649690      1.43E-03
    2    -683.7458867792      2.22E-04
    3    -683.7445833886      4.67E-04
    4    -683.7464370084      5.55E-05
    5    -683.7464571290      2.61E-05
    6    -683.7464615151      1.01E-05
    7    -683.7464625290      4.69E-06
    8    -683.7464625750      1.81E-06
    9    -683.7464625530      2.70E-07
   10    -683.7464625638      1.19E-07
   11    -683.7464625763      4.64E-08
   12    -683.7464625883      1.89E-08
   13    -683.7464625901      9.22E-09 Convergence criterion met
 ---------------------------------------
 SCF time:  CPU 346.52 s  wall 347.21 s
 SCF   energy in the final basis set = -683.7464625901
 Total energy in the final basis set = -683.7464625901

 --------------------------------------------------------------

                    Orbital Energies (a.u.)
 --------------------------------------------------------------

 Alpha MOs
 -- Occupied --
-19.213 -19.185 -19.181 -19.163 -19.156 -19.151 -10.340 -10.317
-10.288 -10.286 -10.286 -10.272  -1.155  -1.116  -1.092  -1.085
 -1.074  -1.062  -0.836  -0.793  -0.717  -0.660  -0.627  -0.607
 -0.586  -0.555  -0.537  -0.530  -0.513  -0.502  -0.487  -0.482
 -0.457  -0.451  -0.439  -0.425  -0.421  -0.405  -0.377  -0.359
 -0.355  -0.346  -0.337  -0.285  -0.278
 -- Virtual --
 -0.127  -0.064  -0.028  -0.013  -0.009   0.006   0.015   0.021
  0.030   0.039   0.047   0.056   0.063   0.073   0.077   0.086
  0.089   0.090   0.097   0.100   0.108   0.108   0.115   0.120
  0.125   0.128   0.134   0.138   0.140   0.144   0.149   0.155
  0.163   0.163   0.179   0.189   0.196   0.207   0.215   0.221
  0.227   0.240   0.243   0.247   0.251   0.261   0.267   0.275
  0.281   0.284   0.291   0.295   0.300   0.305   0.308   0.310
  0.320   0.322   0.324   0.333   0.336   0.344   0.356   0.362
  0.364   0.370   0.378   0.387   0.399   0.413   0.415   0.422
  0.432   0.453   0.487   0.506   0.529   0.537   0.543   0.547
  0.566   0.574   0.594   0.607   0.636   0.644   0.652   0.668
  0.673   0.681   0.698   0.706   0.720   0.743   0.751   0.762
  0.773   0.820   0.860   0.867   0.876   0.882   0.926   0.941
  0.984   1.038   1.072   1.084   1.108   1.112   1.130   1.139
  1.147   1.156   1.165   1.172   1.178   1.187   1.198   1.201
  1.204   1.224   1.236   1.251   1.264   1.280   1.292   1.320
  1.365   1.394   1.407   1.436   1.464   1.476   1.488   1.493
  1.518   1.529   1.532   1.559   1.585   1.606   1.617   1.623
  1.645   1.678   1.683   1.688   1.718   1.745   1.748   1.774
  1.797   1.815   1.857   1.865   1.900   1.908   1.925   1.946
  1.975   1.988   2.005   2.032   2.056   2.070   2.093   2.128
  2.190   2.214   2.251   2.328   2.385   2.434   2.467   2.540
  2.550   2.593   2.607   2.622   2.655   2.691   2.720   2.728
  2.763   2.783   2.802   2.811   2.828   2.857   2.860   2.866
  2.882   2.913   2.938   2.959   2.966   3.028   3.066   3.081
  3.092   3.108   3.131   3.175   3.203   3.218   3.239   3.291
  3.310   3.314   3.342   3.373   3.388   3.460   3.490   3.548
  3.566   3.642   3.707   3.797   3.835   3.872   3.901   3.929
  3.990   4.056   4.060   4.078   4.127   4.204   4.322   4.999
  5.019   5.021   5.039   5.067   5.073   5.116   5.142   5.167
  5.315   5.388   5.420   5.533   5.640   5.647   5.700   5.750
  5.864  23.717  23.755  23.785  23.812  23.836  23.885  49.864
 49.888  49.918  49.937  49.970  50.053
 --------------------------------------------------------------

          Ground-State Mulliken Net Atomic Charges

     Atom                 Charge (a.u.)
  ----------------------------------------
      1 C                     0.062909
      2 C                     0.370459
      3 C                    -0.469129
      4 C                    -0.252051
      5 O                     0.008605
      6 O                    -0.256899
      7 O                    -0.225114
      8 O                    -0.196765
      9 C                    -0.184815
     10 C                     0.123626
     11 O                    -0.248584
     12 O                    -0.215819
     13 H                     0.267653
     14 H                     0.292033
     15 H                     0.226183
     16 H                     0.178342
     17 H                     0.287705
     18 H                     0.231660
  ----------------------------------------
  Sum of atomic charges =     0.000000

 -----------------------------------------------------------------
                    Cartesian Multipole Moments
 -----------------------------------------------------------------
    Charge (ESU x 10^10)
                 0.0000
    Dipole Moment (Debye)
         X      -1.4717      Y       2.4132      Z       2.9057
       Tot       4.0537
    Quadrupole Moments (Debye-Ang)
        XX     -85.1234     XY       5.8335     YY     -69.9815
        XZ      -3.4986     YZ      -1.7237     ZZ     -66.4173
    Octopole Moments (Debye-Ang^2)
       XXX     -44.4479    XXY       8.6311    XYY     -10.6869
       YYY      27.6510    XXZ      35.9888    XYZ       8.7122
       YYZ      -8.0189    XZZ       8.4209    YZZ       3.4744
       ZZZ      -3.0530
    Hexadecapole Moments (Debye-Ang^3)
      XXXX   -1662.3543   XXXY     -17.8985   XXYY    -400.3717
      XYYY      36.9121   YYYY    -494.7569   XXXZ     -86.4750
      XXYZ     -13.9017   XYYZ      -3.1317   YYYZ     -13.5243
      XXZZ    -329.6271   XYZZ      -0.1918   YYZZ    -133.3015
      XZZZ     -24.8047   YZZZ      -5.3456   ZZZZ    -325.0640
 -----------------------------------------------------------------
 Calculating analytic gradient of the SCF energy
 Gradient of SCF Energy
            1           2           3           4           5           6
    1   0.0055946   0.0023462  -0.0011848   0.0002622  -0.0010952  -0.0045185
    2  -0.0025401   0.0009383   0.0013157  -0.0007633   0.0007337   0.0036091
    3  -0.0025699  -0.0009579  -0.0003147   0.0010372   0.0024408   0.0015558
            7           8           9          10          11          12
    1  -0.0022415   0.0019853   0.0013473  -0.0024520   0.0022118  -0.0024004
    2  -0.0015180   0.0017837   0.0002775  -0.0097305   0.0021859   0.0013871
    3   0.0003961  -0.0000770   0.0005745   0.0000314   0.0005613  -0.0026842
           13          14          15          16          17          18
    1  -0.0007358  -0.0014608  -0.0015052   0.0004698   0.0025729   0.0008041
    2  -0.0007600  -0.0013264   0.0013724   0.0044680  -0.0000466  -0.0013864
    3  -0.0012594   0.0011670  -0.0014524  -0.0007104   0.0026912  -0.0004296
 Max gradient component =       9.730E-03
 RMS gradient           =       2.334E-03
 Gradient time:  CPU 129.43 s  wall 129.47 s
 Geometry Optimization Parameters
   NAtoms,    NIC,     NZ,  NCons,   NDum,   NFix, NCnnct, MaxDiis
       18     129       0       0       0       0       0       0

 Cartesian Hessian Update
 Hessian Updated using BFGS Update


** GEOMETRY OPTIMIZATION IN DELOCALIZED INTERNAL COORDINATES **
   Searching for a Minimum

   Optimization Cycle:   4

                       Coordinates (Angstroms)
     ATOM                X               Y               Z
      1  C         1.8100419649   -0.9455187377    0.1630882792
      2  C         1.8661981542    0.5841634877   -0.0326161793
      3  C         0.5121818636    1.1561489830    0.4055591396
      4  C        -0.2015323650   -0.0655336566    1.0188703656
      5  O         0.6037151843   -1.2415776288    0.7139459810
      6  O         2.6337095315   -1.7542047127   -0.1171047668
      7  O         2.7796711342    1.1854928598   -0.5149583532
      8  O        -0.1845891883    1.6348787581   -0.7297058916
      9  C        -1.6364337787   -0.3508643874    0.5777226622
     10  C        -1.8696577142   -0.5848183592   -0.9278706907
     11  O        -2.9911424801   -0.6933487984   -1.3481406049
     12  O        -2.4228173634    0.7260547140    1.0609371831
     13  H        -0.2166832282    0.0255545288    2.1041494812
     14  H         0.2412694425    2.4359336279   -1.0497375124
     15  H        -1.9327896230   -1.2910423397    1.0602925298
     16  H        -0.9942455761   -0.5871542193   -1.6021389753
     17  H        -3.3420575392    0.4490372809    1.0898614922
     18  H         0.6541964884    1.9369015773    1.1562753811
   Point Group: c1    Number of degrees of freedom:    48


   Energy is   -683.746462590

 Hessian Updated using BFGS Update

 48 Hessian modes will be used to form the next step
  Hessian Eigenvalues:
     0.003856    0.004461    0.007014    0.012008    0.014101    0.015200
     0.018079    0.020839    0.032228    0.041352    0.044458    0.050677
     0.054236    0.055412    0.062671    0.074180    0.080529    0.081228
     0.121243    0.159257    0.160397    0.161051    0.167856    0.182537
     0.196556    0.203194    0.218607    0.227357    0.248996    0.250673
     0.252598    0.279634    0.312596    0.320210    0.321878    0.323623
     0.330742    0.344911    0.355278    0.427885    0.450510    0.453739
     0.489572    0.509465    0.557592    0.945299    0.951882    0.984477

 Minimum Search - Taking Simple RFO Step
 Searching for Lamda that Minimizes Along All modes
 Value Taken    Lamda =  -0.00285461
 Calculated Step too Large.  Step scaled by  0.537526
 Step Taken.  Stepsize is  0.300000

                             Maximum     Tolerance    Cnvgd?
         Gradient           0.003803      0.000300      NO
         Displacement       0.154895      0.001200      NO
         Energy change     -0.001215      0.000001      NO


 New Cartesian Coordinates Obtained by Inverse Iteration

 Displacement from previous Coordinates is:  0.329054
 ----------------------------------------------------------------
             Standard Nuclear Orientation (Angstroms)
    I     Atom           X                Y                Z
 ----------------------------------------------------------------
    1      C       1.8234554213    -0.9424364177     0.1546715203
    2      C       1.8821129089     0.6043171398    -0.0046343034
    3      C       0.5083095162     1.1569350019     0.4069857642
    4      C      -0.1978894782    -0.0659612950     1.0076738242
    5      O       0.6036902645    -1.2470107192     0.6752289015
    6      O       2.6535289040    -1.7426077148    -0.1247263619
    7      O       2.8036241403     1.2174684632    -0.4491338317
    8      O      -0.1739735369     1.6189195116    -0.7453616298
    9      C      -1.6347504755    -0.3507747102     0.5811925591
   10      C      -1.9002953273    -0.5717828367    -0.9234671525
   11      O      -3.0317166525    -0.6468776301    -1.3215176809
   12      O      -2.4147973565     0.7194632876     1.0911309411
   13      H      -0.2011473268     0.0118524679     2.0942514276
   14      H       0.2593731274     2.4114453024    -1.0784509555
   15      H      -1.9195657700    -1.3001283095     1.0543159385
   16      H      -1.0330084263    -0.6684081448    -1.6010566871
   17      H      -3.3426030540     0.4697639061     1.0572414029
   18      H       0.6246880290     1.9459256753     1.1540858443
 ----------------------------------------------------------------
 Molecular Point Group                 C1    NOp =  1
 Largest Abelian Subgroup              C1    NOp =  1
 Nuclear Repulsion Energy =   734.4982001917 hartrees
 There are       45 alpha and       45 beta electrons
 Applying Cartesian multipole field
    Component          Value
    ---------          -----
     (2,0,0)        1.00000E-11
     (0,2,0)        2.00000E-11
     (0,0,2)       -3.00000E-11
 Nucleus-field energy     =     0.0000000134 hartrees
 Requested basis set is 6-311++G(d,p)
 There are 102 shells and 306 basis functions
 A cutoff of  1.0D-11 yielded   4572 shell pairs
 There are     41587 function pairs (     44728 Cartesian)
 Smallest overlap matrix eigenvalue = 3.31E-06
 Guess MOs from SCF MO coefficient file
 Reading MOs from coefficient file
 Reading MOs from coefficient file
 A restricted hybrid HF-DFT SCF calculation will be
 performed using Pulay DIIS extrapolation
 Exchange:     0.2000 Hartree-Fock + 0.0800 Slater + 0.7200 B88
 Correlation:  0.1900 VWN1RPA + 0.8100 LYP
 Using SG-1 standard quadrature grid
 SCF converges when DIIS error is below 1.0E-08
 Geometry optimization detected.  Setting ReadMinima to 0
 Setting SaveMinima to 0
 ---------------------------------------
  Cycle       Energy         DIIS Error
 ---------------------------------------
    1    -683.7359522528      8.79E-04
    2    -683.7475195563      1.11E-04
    3    -683.7473304215      2.02E-04
    4    -683.7476733661      4.16E-05
    5    -683.7476861617      1.69E-05
    6    -683.7476884229      5.31E-06
    7    -683.7476886745      1.84E-06
    8    -683.7476886467      4.89E-07
    9    -683.7476886191      3.38E-07
   10    -683.7476886419      1.03E-07
   11    -683.7476886678      4.30E-08
   12    -683.7476886646      1.33E-08
   13    -683.7476886655      3.80E-09 Convergence criterion met
 ---------------------------------------
 SCF time:  CPU 339.93 s  wall 340.40 s
 SCF   energy in the final basis set = -683.7476886655
 Total energy in the final basis set = -683.7476886655

 --------------------------------------------------------------

                    Orbital Energies (a.u.)
 --------------------------------------------------------------

 Alpha MOs
 -- Occupied --
-19.212 -19.185 -19.181 -19.162 -19.156 -19.152 -10.340 -10.317
-10.288 -10.287 -10.286 -10.272  -1.153  -1.117  -1.093  -1.086
 -1.074  -1.061  -0.836  -0.791  -0.714  -0.658  -0.628  -0.606
 -0.587  -0.554  -0.537  -0.528  -0.512  -0.504  -0.488  -0.482
 -0.457  -0.451  -0.438  -0.426  -0.421  -0.406  -0.379  -0.359
 -0.356  -0.345  -0.335  -0.285  -0.279
 -- Virtual --
 -0.125  -0.063  -0.028  -0.012  -0.009   0.005   0.015   0.021
  0.030   0.038   0.045   0.055   0.063   0.074   0.077   0.086
  0.089   0.090   0.096   0.101   0.107   0.108   0.115   0.119
  0.125   0.128   0.133   0.138   0.139   0.144   0.149   0.154
  0.162   0.164   0.177   0.188   0.196   0.206   0.214   0.221
  0.225   0.239   0.244   0.249   0.250   0.261   0.265   0.276
  0.280   0.283   0.291   0.295   0.299   0.304   0.309   0.311
  0.318   0.322   0.324   0.331   0.336   0.342   0.355   0.361
  0.364   0.371   0.378   0.385   0.397   0.411   0.413   0.423
  0.432   0.455   0.486   0.505   0.527   0.536   0.539   0.546
  0.567   0.576   0.592   0.607   0.637   0.643   0.652   0.668
  0.673   0.681   0.697   0.705   0.719   0.740   0.752   0.766
  0.776   0.824   0.858   0.863   0.882   0.888   0.923   0.936
  0.984   1.037   1.071   1.085   1.105   1.111   1.128   1.138
  1.144   1.154   1.164   1.173   1.179   1.189   1.196   1.199
  1.205   1.229   1.235   1.249   1.265   1.278   1.296   1.315
  1.362   1.386   1.408   1.437   1.461   1.474   1.488   1.495
  1.516   1.529   1.536   1.556   1.584   1.608   1.612   1.621
  1.651   1.682   1.687   1.692   1.715   1.740   1.746   1.765
  1.792   1.815   1.855   1.858   1.895   1.911   1.921   1.947
  1.972   1.988   2.001   2.031   2.052   2.068   2.096   2.130
  2.191   2.218   2.254   2.330   2.380   2.433   2.467   2.539
  2.551   2.590   2.608   2.620   2.657   2.687   2.715   2.723
  2.761   2.784   2.802   2.810   2.826   2.856   2.861   2.866
  2.879   2.915   2.940   2.959   2.963   3.026   3.070   3.080
  3.088   3.104   3.129   3.174   3.202   3.218   3.237   3.296
  3.313   3.316   3.339   3.369   3.389   3.458   3.488   3.550
  3.563   3.643   3.709   3.792   3.839   3.869   3.898   3.928
  3.986   4.049   4.061   4.074   4.125   4.198   4.327   4.997
  5.018   5.022   5.037   5.063   5.073   5.117   5.139   5.165
  5.313   5.388   5.419   5.527   5.638   5.644   5.701   5.744
  5.859  23.714  23.756  23.787  23.813  23.831  23.883  49.865
 49.887  49.916  49.937  49.968  50.053
 --------------------------------------------------------------

          Ground-State Mulliken Net Atomic Charges

     Atom                 Charge (a.u.)
  ----------------------------------------
      1 C                     0.060097
      2 C                     0.374643
      3 C                    -0.468696
      4 C                    -0.273067
      5 O                     0.007022
      6 O                    -0.255505
      7 O                    -0.224966
      8 O                    -0.194666
      9 C                    -0.159926
     10 C                     0.114724
     11 O                    -0.247663
     12 O                    -0.213265
     13 H                     0.269391
     14 H                     0.290360
     15 H                     0.226332
     16 H                     0.175091
     17 H                     0.284516
     18 H                     0.235578
  ----------------------------------------
  Sum of atomic charges =     0.000000

 -----------------------------------------------------------------
                    Cartesian Multipole Moments
 -----------------------------------------------------------------
    Charge (ESU x 10^10)
                 0.0000
    Dipole Moment (Debye)
         X      -1.4520      Y       2.3257      Z       2.6919
       Tot       3.8423
    Quadrupole Moments (Debye-Ang)
        XX     -85.5676     XY       5.7940     YY     -69.9015
        XZ      -3.2496     YZ      -1.8126     ZZ     -66.3754
    Octopole Moments (Debye-Ang^2)
       XXX     -44.3498    XXY       7.6577    XYY     -11.6213
       YYY      25.3656    XXZ      33.7583    XYZ       7.8239
       YYZ      -8.6714    XZZ       9.4857    YZZ       2.7388
       ZZZ      -5.2115
    Hexadecapole Moments (Debye-Ang^3)
      XXXX   -1695.5207   XXXY     -20.6955   XXYY    -402.5480
      XYYY      35.0302   YYYY    -494.8603   XXXZ     -87.5064
      XXYZ     -14.1008   XYYZ      -3.6718   YYYZ     -14.7064
      XXZZ    -333.8776   XYZZ       0.9278   YYZZ    -131.0768
      XZZZ     -24.1736   YZZZ      -6.5888   ZZZZ    -320.8404
 -----------------------------------------------------------------
 Calculating analytic gradient of the SCF energy
 Gradient of SCF Energy
            1           2           3           4           5           6
    1   0.0081399   0.0060161  -0.0030355  -0.0010702  -0.0013632  -0.0053209
    2  -0.0084157   0.0069598  -0.0013637   0.0037743  -0.0018863   0.0047993
    3  -0.0039626  -0.0016129   0.0006250   0.0013756   0.0021050   0.0021607
            7           8           9          10          11          12
    1  -0.0043994   0.0015969   0.0033360  -0.0051675   0.0033148  -0.0022036
    2  -0.0031078   0.0021272  -0.0028010  -0.0031079  -0.0005283   0.0025873
    3   0.0011092   0.0004367   0.0022547  -0.0034152   0.0016214  -0.0029307
           13          14          15          16          17          18
    1  -0.0010863  -0.0012716  -0.0012996   0.0008494   0.0019661   0.0009987
    2  -0.0002663  -0.0007548   0.0011851   0.0020010  -0.0001094  -0.0010928
    3  -0.0012524   0.0006986  -0.0014355  -0.0002760   0.0028221  -0.0003235
 Max gradient component =       8.416E-03
 RMS gradient           =       3.067E-03
 Gradient time:  CPU 127.96 s  wall 127.99 s
 Geometry Optimization Parameters
   NAtoms,    NIC,     NZ,  NCons,   NDum,   NFix, NCnnct, MaxDiis
       18     129       0       0       0       0       0       0

 Cartesian Hessian Update
 Hessian Updated using BFGS Update


** GEOMETRY OPTIMIZATION IN DELOCALIZED INTERNAL COORDINATES **
   Searching for a Minimum

   Optimization Cycle:   5

                       Coordinates (Angstroms)
     ATOM                X               Y               Z
      1  C         1.8234554213   -0.9424364177    0.1546715203
      2  C         1.8821129089    0.6043171398   -0.0046343034
      3  C         0.5083095162    1.1569350019    0.4069857642
      4  C        -0.1978894782   -0.0659612950    1.0076738242
      5  O         0.6036902645   -1.2470107192    0.6752289015
      6  O         2.6535289040   -1.7426077148   -0.1247263619
      7  O         2.8036241403    1.2174684632   -0.4491338317
      8  O        -0.1739735369    1.6189195116   -0.7453616298
      9  C        -1.6347504755   -0.3507747102    0.5811925591
     10  C        -1.9002953273   -0.5717828367   -0.9234671525
     11  O        -3.0317166525   -0.6468776301   -1.3215176809
     12  O        -2.4147973565    0.7194632876    1.0911309411
     13  H        -0.2011473268    0.0118524679    2.0942514276
     14  H         0.2593731274    2.4114453024   -1.0784509555
     15  H        -1.9195657700   -1.3001283095    1.0543159385
     16  H        -1.0330084263   -0.6684081448   -1.6010566871
     17  H        -3.3426030540    0.4697639061    1.0572414029
     18  H         0.6246880290    1.9459256753    1.1540858443
   Point Group: c1    Number of degrees of freedom:    48


   Energy is   -683.747688665

 Hessian Updated using BFGS Update

 48 Hessian modes will be used to form the next step
  Hessian Eigenvalues:
     0.001728    0.004894    0.007397    0.011723    0.014097    0.015199
     0.018143    0.021089    0.041270    0.044261    0.047698    0.051980
     0.054815    0.056548    0.062834    0.074986    0.080639    0.081380
     0.121833    0.159588    0.160300    0.161232    0.174326    0.181983
     0.203169    0.210461    0.220575    0.235006    0.249665    0.250758
     0.254819    0.280212    0.319762    0.320033    0.322308    0.324195
     0.333687    0.354692    0.372304    0.436572    0.451656    0.456065
     0.489882    0.504367    0.558906    0.950993    0.952201    0.967022

 Minimum Search - Taking Simple RFO Step
 Searching for Lamda that Minimizes Along All modes
 Value Taken    Lamda =  -0.00322127
 Calculated Step too Large.  Step scaled by  0.399619
 Step Taken.  Stepsize is  0.300000

                             Maximum     Tolerance    Cnvgd?
         Gradient           0.006539      0.000300      NO
         Displacement       0.138558      0.001200      NO
         Energy change     -0.001226      0.000001      NO


 New Cartesian Coordinates Obtained by Inverse Iteration

 Displacement from previous Coordinates is:  0.369440
 ----------------------------------------------------------------
             Standard Nuclear Orientation (Angstroms)
    I     Atom           X                Y                Z
 ----------------------------------------------------------------
    1      C       1.8378184594    -0.9374316657     0.1654678880
    2      C       1.8911616581     0.6160193192     0.0197307118
    3      C       0.5005701133     1.1525727368     0.3964715549
    4      C      -0.1939308384    -0.0702494277     1.0030992166
    5      O       0.6085252756    -1.2510622888     0.6566184593
    6      O       2.6779300338    -1.7307936073    -0.1086320868
    7      O       2.8188860160     1.2390089030    -0.3975555055
    8      O      -0.1672295200     1.5737981478    -0.7810354402
    9      C      -1.6328151618    -0.3568170115     0.5892863898
   10      C      -1.9193782595    -0.5305884820    -0.9169584867
   11      O      -3.0575031106    -0.5506596110    -1.3040998721
   12      O      -2.4169342299     0.6862587430     1.1452496642
   13      H      -0.1847791759     0.0053424074     2.0909562456
   14      H       0.2713602643     2.3548981798    -1.1370338964
   15      H      -1.8990196624    -1.3263431574     1.0350565372
   16      H      -1.0642886897    -0.6732721953    -1.6008833368
   17      H      -3.3472802119     0.4588573159     1.0439495943
   18      H       0.5859419470     1.9605646713     1.1287418838
 ----------------------------------------------------------------
 Molecular Point Group                 C1    NOp =  1
 Largest Abelian Subgroup              C1    NOp =  1
 Nuclear Repulsion Energy =   734.3821840579 hartrees
 There are       45 alpha and       45 beta electrons
 Applying Cartesian multipole field
    Component          Value
    ---------          -----
     (2,0,0)        1.00000E-11
     (0,2,0)        2.00000E-11
     (0,0,2)       -3.00000E-11
 Nucleus-field energy     =     0.0000000133 hartrees
 Requested basis set is 6-311++G(d,p)
 There are 102 shells and 306 basis functions
 A cutoff of  1.0D-11 yielded   4572 shell pairs
 There are     41587 function pairs (     44728 Cartesian)
 Smallest overlap matrix eigenvalue = 3.26E-06
 Guess MOs from SCF MO coefficient file
 Reading MOs from coefficient file
 Reading MOs from coefficient file
 A restricted hybrid HF-DFT SCF calculation will be
 performed using Pulay DIIS extrapolation
 Exchange:     0.2000 Hartree-Fock + 0.0800 Slater + 0.7200 B88
 Correlation:  0.1900 VWN1RPA + 0.8100 LYP
 Using SG-1 standard quadrature grid
 SCF converges when DIIS error is below 1.0E-08
 Geometry optimization detected.  Setting ReadMinima to 0
 Setting SaveMinima to 0
 ---------------------------------------
  Cycle       Energy         DIIS Error
 ---------------------------------------
    1    -683.7327245709      9.79E-04
    2    -683.7487323685      1.11E-04
    3    -683.7486811337      1.56E-04
    4    -683.7488794345      4.21E-05
    5    -683.7488897009      2.21E-05
    6    -683.7488934891      6.65E-06
    7    -683.7488941605      2.77E-06
    8    -683.7488940460      1.13E-06
    9    -683.7488940528      2.57E-07
   10    -683.7488940402      1.35E-07
   11    -683.7488940609      3.64E-08
   12    -683.7488940597      1.54E-08
   13    -683.7488940631      5.85E-09 Convergence criterion met
 ---------------------------------------
 SCF time:  CPU 341.57 s  wall 342.40 s
 SCF   energy in the final basis set = -683.7488940631
 Total energy in the final basis set = -683.7488940631

 --------------------------------------------------------------

                    Orbital Energies (a.u.)
 --------------------------------------------------------------

 Alpha MOs
 -- Occupied --
-19.213 -19.186 -19.183 -19.162 -19.157 -19.151 -10.341 -10.318
-10.289 -10.287 -10.287 -10.272  -1.153  -1.117  -1.093  -1.086
 -1.073  -1.060  -0.837  -0.791  -0.714  -0.658  -0.628  -0.607
 -0.587  -0.553  -0.537  -0.527  -0.512  -0.506  -0.488  -0.482
 -0.458  -0.452  -0.439  -0.425  -0.421  -0.408  -0.380  -0.359
 -0.357  -0.346  -0.334  -0.285  -0.279
 -- Virtual --
 -0.125  -0.062  -0.027  -0.012  -0.009   0.005   0.015   0.021
  0.030   0.038   0.044   0.055   0.064   0.074   0.077   0.085
  0.089   0.089   0.096   0.102   0.107   0.108   0.115   0.118
  0.125   0.128   0.132   0.138   0.139   0.144   0.149   0.153
  0.162   0.165   0.177   0.187   0.194   0.206   0.213   0.221
  0.224   0.237   0.245   0.249   0.250   0.261   0.264   0.276
  0.280   0.282   0.290   0.293   0.300   0.304   0.310   0.312
  0.317   0.322   0.323   0.329   0.335   0.341   0.353   0.360
  0.364   0.373   0.377   0.387   0.397   0.409   0.412   0.424
  0.433   0.456   0.485   0.504   0.526   0.534   0.538   0.547
  0.567   0.577   0.589   0.608   0.638   0.643   0.652   0.669
  0.673   0.680   0.694   0.704   0.718   0.739   0.752   0.768
  0.780   0.824   0.852   0.865   0.885   0.895   0.923   0.932
  0.985   1.035   1.070   1.083   1.102   1.110   1.127   1.135
  1.142   1.151   1.163   1.174   1.177   1.189   1.193   1.199
  1.208   1.231   1.238   1.250   1.268   1.277   1.296   1.317
  1.356   1.386   1.409   1.438   1.458   1.474   1.485   1.498
  1.512   1.527   1.543   1.554   1.582   1.606   1.614   1.622
  1.657   1.683   1.689   1.697   1.711   1.737   1.748   1.762
  1.789   1.813   1.850   1.859   1.891   1.911   1.919   1.945
  1.967   1.984   1.995   2.032   2.048   2.068   2.096   2.133
  2.192   2.219   2.256   2.333   2.375   2.435   2.466   2.536
  2.552   2.586   2.612   2.619   2.655   2.682   2.711   2.720
  2.760   2.785   2.804   2.810   2.825   2.856   2.862   2.868
  2.877   2.915   2.938   2.956   2.964   3.028   3.065   3.083
  3.085   3.102   3.129   3.172   3.203   3.218   3.235   3.297
  3.313   3.318   3.338   3.366   3.387   3.456   3.489   3.550
  3.559   3.642   3.708   3.788   3.841   3.867   3.894   3.928
  3.981   4.045   4.067   4.073   4.123   4.193   4.328   4.996
  5.018   5.025   5.032   5.061   5.074   5.117   5.136   5.164
  5.312   5.388   5.418   5.523   5.635   5.639   5.702   5.742
  5.857  23.712  23.756  23.787  23.812  23.828  23.881  49.866
 49.886  49.913  49.937  49.968  50.051
 --------------------------------------------------------------

          Ground-State Mulliken Net Atomic Charges

     Atom                 Charge (a.u.)
  ----------------------------------------
      1 C                     0.060853
      2 C                     0.372150
      3 C                    -0.458572
      4 C                    -0.284111
      5 O                     0.008634
      6 O                    -0.255138
      7 O                    -0.224653
      8 O                    -0.193820
      9 C                    -0.156747
     10 C                     0.108981
     11 O                    -0.249539
     12 O                    -0.209820
     13 H                     0.271395
     14 H                     0.290995
     15 H                     0.225697
     16 H                     0.172163
     17 H                     0.281579
     18 H                     0.239954
  ----------------------------------------
  Sum of atomic charges =     0.000000

 -----------------------------------------------------------------
                    Cartesian Multipole Moments
 -----------------------------------------------------------------
    Charge (ESU x 10^10)
                 0.0000
    Dipole Moment (Debye)
         X      -1.4344      Y       2.2410      Z       2.4549
       Tot       3.6202
    Quadrupole Moments (Debye-Ang)
        XX     -86.1406     XY       6.0067     YY     -69.7522
        XZ      -3.0528     YZ      -1.8724     ZZ     -66.4581
    Octopole Moments (Debye-Ang^2)
       XXX     -44.5588    XXY       5.8657    XYY     -13.0195
       YYY      22.9070    XXZ      31.3430    XYZ       6.9513
       YYZ      -9.7181    XZZ      10.8045    YZZ       2.1499
       ZZZ      -8.0847
    Hexadecapole Moments (Debye-Ang^3)
      XXXX   -1723.7778   XXXY     -14.0679   XXYY    -401.8543
      XYYY      36.6869   YYYY    -487.5141   XXXZ     -88.7470
      XXYZ     -11.6375   XYYZ      -4.0775   YYYZ     -11.2915
      XXZZ    -339.1227   XYZZ       3.6679   YYZZ    -128.0301
      XZZZ     -23.2060   YZZZ      -4.1855   ZZZZ    -322.6217
 -----------------------------------------------------------------
 Calculating analytic gradient of the SCF energy
 Gradient of SCF Energy
            1           2           3           4           5           6
    1   0.0070438   0.0057227  -0.0037571  -0.0015839  -0.0011609  -0.0035419
    2  -0.0087831   0.0083657  -0.0023671   0.0049624  -0.0029122   0.0032360
    3  -0.0029058  -0.0011362  -0.0000511   0.0011189   0.0016245   0.0013696
            7           8           9          10          11          12
    1  -0.0039325   0.0006365   0.0037914  -0.0045098   0.0030081  -0.0014416
    2  -0.0028166   0.0008194  -0.0031147   0.0002064  -0.0017285   0.0032188
    3   0.0006684   0.0004931   0.0022695  -0.0038046   0.0016414  -0.0029706
           13          14          15          16          17          18
    1  -0.0010683  -0.0006046  -0.0013656   0.0009142   0.0007243   0.0011252
    2  -0.0001651   0.0000284   0.0007843   0.0015655  -0.0006989  -0.0006008
    3  -0.0005645   0.0002678  -0.0009784  -0.0002768   0.0029650   0.0002699
 Max gradient component =       8.783E-03
 RMS gradient           =       2.951E-03
 Gradient time:  CPU 126.98 s  wall 127.01 s
 Geometry Optimization Parameters
   NAtoms,    NIC,     NZ,  NCons,   NDum,   NFix, NCnnct, MaxDiis
       18     129       0       0       0       0       0       0

 Cartesian Hessian Update
 Hessian Updated using BFGS Update


** GEOMETRY OPTIMIZATION IN DELOCALIZED INTERNAL COORDINATES **
   Searching for a Minimum

   Optimization Cycle:   6

                       Coordinates (Angstroms)
     ATOM                X               Y               Z
      1  C         1.8378184594   -0.9374316657    0.1654678880
      2  C         1.8911616581    0.6160193192    0.0197307118
      3  C         0.5005701133    1.1525727368    0.3964715549
      4  C        -0.1939308384   -0.0702494277    1.0030992166
      5  O         0.6085252756   -1.2510622888    0.6566184593
      6  O         2.6779300338   -1.7307936073   -0.1086320868
      7  O         2.8188860160    1.2390089030   -0.3975555055
      8  O        -0.1672295200    1.5737981478   -0.7810354402
      9  C        -1.6328151618   -0.3568170115    0.5892863898
     10  C        -1.9193782595   -0.5305884820   -0.9169584867
     11  O        -3.0575031106   -0.5506596110   -1.3040998721
     12  O        -2.4169342299    0.6862587430    1.1452496642
     13  H        -0.1847791759    0.0053424074    2.0909562456
     14  H         0.2713602643    2.3548981798   -1.1370338964
     15  H        -1.8990196624   -1.3263431574    1.0350565372
     16  H        -1.0642886897   -0.6732721953   -1.6008833368
     17  H        -3.3472802119    0.4588573159    1.0439495943
     18  H         0.5859419470    1.9605646713    1.1287418838
   Point Group: c1    Number of degrees of freedom:    48


   Energy is   -683.748894063

 Hessian Updated using BFGS Update

 48 Hessian modes will be used to form the next step
  Hessian Eigenvalues:
     0.000599    0.005670    0.010389    0.011399    0.014110    0.015519
     0.018554    0.021270    0.042380    0.044169    0.047823    0.053193
     0.054939    0.059083    0.064711    0.075391    0.080207    0.082782
     0.121785    0.158531    0.159853    0.161198    0.177745    0.183373
     0.203170    0.209157    0.220457    0.243962    0.249707    0.250887
     0.259444    0.283404    0.316555    0.320219    0.322302    0.325653
     0.331536    0.354382    0.378588    0.441130    0.447006    0.456494
     0.489604    0.523616    0.554342    0.931028    0.951216    0.977474

 Minimum Search - Taking Simple RFO Step
 Searching for Lamda that Minimizes Along All modes
 Value Taken    Lamda =  -0.00389281
 Calculated Step too Large.  Step scaled by  0.342881
 Step Taken.  Stepsize is  0.300000

                             Maximum     Tolerance    Cnvgd?
         Gradient           0.005689      0.000300      NO
         Displacement       0.139046      0.001200      NO
         Energy change     -0.001205      0.000001      NO


 New Cartesian Coordinates Obtained by Inverse Iteration

 Displacement from previous Coordinates is:  0.317645
 ----------------------------------------------------------------
             Standard Nuclear Orientation (Angstroms)
    I     Atom           X                Y                Z
 ----------------------------------------------------------------
    1      C       1.8473883444    -0.9279313929     0.1657851941
    2      C       1.8955313095     0.6293889414     0.0396594776
    3      C       0.4938837054     1.1508304444     0.3933185293
    4      C      -0.1897168454    -0.0776860568     0.9991672315
    5      O       0.6128412323    -1.2537609311     0.6309892813
    6      O       2.6964770998    -1.7136858680    -0.1102613684
    7      O       2.8291767442     1.2637734507    -0.3489598267
    8      O      -0.1623308095     1.5428928110    -0.8019905401
    9      C      -1.6319552641    -0.3630333448     0.5978442756
   10      C      -1.9344233845    -0.5102859138    -0.9059357217
   11      O      -3.0754760926    -0.4655505957    -1.2858559868
   12      O      -2.4141146558     0.6639842353     1.1811931264
   13      H      -0.1660371687    -0.0102131955     2.0883435358
   14      H       0.2821821391     2.3139498567    -1.1743810266
   15      H      -1.8878783832    -1.3437118547     1.0289288753
   16      H      -1.0964001120    -0.7233969416    -1.5913666875
   17      H      -3.3433258996     0.4745124752     1.0054065302
   18      H       0.5532129484     1.9700268579     1.1165446216
 ----------------------------------------------------------------
 Molecular Point Group                 C1    NOp =  1
 Largest Abelian Subgroup              C1    NOp =  1
 Nuclear Repulsion Energy =   734.5693424664 hartrees
 There are       45 alpha and       45 beta electrons
 Applying Cartesian multipole field
    Component          Value
    ---------          -----
     (2,0,0)        1.00000E-11
     (0,2,0)        2.00000E-11
     (0,0,2)       -3.00000E-11
 Nucleus-field energy     =     0.0000000133 hartrees
 Requested basis set is 6-311++G(d,p)
 There are 102 shells and 306 basis functions
 A cutoff of  1.0D-11 yielded   4570 shell pairs
 There are     41561 function pairs (     44700 Cartesian)
 Smallest overlap matrix eigenvalue = 3.26E-06
 Guess MOs from SCF MO coefficient file
 Reading MOs from coefficient file
 Reading MOs from coefficient file
 A restricted hybrid HF-DFT SCF calculation will be
 performed using Pulay DIIS extrapolation
 Exchange:     0.2000 Hartree-Fock + 0.0800 Slater + 0.7200 B88
 Correlation:  0.1900 VWN1RPA + 0.8100 LYP
 Using SG-1 standard quadrature grid
 SCF converges when DIIS error is below 1.0E-08
 Geometry optimization detected.  Setting ReadMinima to 0
 Setting SaveMinima to 0
 ---------------------------------------
  Cycle       Energy         DIIS Error
 ---------------------------------------
    1    -683.7378153484      9.39E-04
    2    -683.7500406004      1.12E-04
    3    -683.7500126162      1.52E-04
    4    -683.7501946943      4.25E-05
    5    -683.7502063842      1.94E-05
    6    -683.7502099280      7.42E-06
    7    -683.7502101094      2.90E-06
    8    -683.7502101139      1.22E-06
    9    -683.7502100513      2.76E-07
   10    -683.7502100478      1.34E-07
   11    -683.7502101081      3.54E-08
   12    -683.7502100974      1.51E-08
   13    -683.7502101114      6.94E-09 Convergence criterion met
 ---------------------------------------
 SCF time:  CPU 341.77 s  wall 342.55 s
 SCF   energy in the final basis set = -683.7502101114
 Total energy in the final basis set = -683.7502101114

 --------------------------------------------------------------

                    Orbital Energies (a.u.)
 --------------------------------------------------------------

 Alpha MOs
 -- Occupied --
-19.213 -19.186 -19.184 -19.161 -19.157 -19.152 -10.341 -10.319
-10.289 -10.288 -10.287 -10.273  -1.153  -1.117  -1.094  -1.087
 -1.073  -1.060  -0.838  -0.792  -0.713  -0.659  -0.628  -0.607
 -0.588  -0.552  -0.537  -0.525  -0.512  -0.508  -0.488  -0.482
 -0.458  -0.452  -0.440  -0.425  -0.421  -0.409  -0.381  -0.359
 -0.357  -0.346  -0.332  -0.286  -0.281
 -- Virtual --
 -0.126  -0.061  -0.027  -0.011  -0.009   0.004   0.014   0.020
  0.030   0.037   0.044   0.055   0.064   0.075   0.077   0.085
  0.088   0.089   0.096   0.103   0.107   0.108   0.115   0.118
  0.126   0.128   0.131   0.138   0.138   0.145   0.149   0.152
  0.162   0.167   0.177   0.187   0.193   0.207   0.212   0.219
  0.225   0.235   0.246   0.249   0.252   0.261   0.263   0.276
  0.280   0.281   0.289   0.293   0.300   0.303   0.309   0.313
  0.316   0.323   0.324   0.329   0.335   0.340   0.351   0.360
  0.364   0.373   0.377   0.388   0.397   0.408   0.411   0.425
  0.434   0.458   0.484   0.503   0.523   0.532   0.536   0.548
  0.566   0.579   0.588   0.610   0.638   0.644   0.651   0.667
  0.672   0.681   0.690   0.702   0.718   0.738   0.752   0.768
  0.784   0.821   0.849   0.866   0.885   0.905   0.924   0.930
  0.986   1.033   1.065   1.081   1.100   1.109   1.126   1.131
  1.142   1.149   1.163   1.174   1.177   1.190   1.190   1.199
  1.211   1.231   1.244   1.251   1.272   1.274   1.295   1.315
  1.346   1.392   1.410   1.438   1.455   1.473   1.484   1.500
  1.511   1.527   1.550   1.554   1.581   1.600   1.617   1.624
  1.662   1.683   1.690   1.702   1.710   1.733   1.749   1.759
  1.786   1.812   1.841   1.861   1.887   1.910   1.918   1.943
  1.964   1.979   1.991   2.031   2.044   2.068   2.096   2.136
  2.192   2.221   2.257   2.334   2.371   2.438   2.465   2.532
  2.554   2.581   2.615   2.620   2.655   2.676   2.707   2.718
  2.759   2.786   2.804   2.811   2.824   2.856   2.863   2.870
  2.876   2.915   2.937   2.955   2.966   3.029   3.060   3.082
  3.091   3.101   3.129   3.170   3.203   3.219   3.233   3.296
  3.313   3.321   3.337   3.365   3.385   3.455   3.488   3.548
  3.557   3.640   3.707   3.786   3.845   3.866   3.892   3.930
  3.977   4.044   4.071   4.076   4.123   4.190   4.326   4.993
  5.018   5.028   5.029   5.058   5.076   5.116   5.132   5.163
  5.313   5.390   5.419   5.519   5.630   5.637   5.704   5.741
  5.856  23.711  23.755  23.785  23.811  23.826  23.878  49.866
 49.885  49.911  49.936  49.966  50.049
 --------------------------------------------------------------

          Ground-State Mulliken Net Atomic Charges

     Atom                 Charge (a.u.)
  ----------------------------------------
      1 C                     0.060602
      2 C                     0.363529
      3 C                    -0.441083
      4 C                    -0.280760
      5 O                     0.010403
      6 O                    -0.254681
      7 O                    -0.224103
      8 O                    -0.191670
      9 C                    -0.165142
     10 C                     0.098664
     11 O                    -0.249806
     12 O                    -0.205147
     13 H                     0.272633
     14 H                     0.290787
     15 H                     0.225591
     16 H                     0.169442
     17 H                     0.277917
     18 H                     0.242824
  ----------------------------------------
  Sum of atomic charges =     0.000000

 -----------------------------------------------------------------
                    Cartesian Multipole Moments
 -----------------------------------------------------------------
    Charge (ESU x 10^10)
                 0.0000
    Dipole Moment (Debye)
         X      -1.4358      Y       2.1352      Z       2.2631
       Tot       3.4267
    Quadrupole Moments (Debye-Ang)
        XX     -86.6422     XY       6.1434     YY     -69.5865
        XZ      -2.7291     YZ      -1.8875     ZZ     -66.5579
    Octopole Moments (Debye-Ang^2)
       XXX     -44.6678    XXY       4.2810    XYY     -14.2822
       YYY      20.5059    XXZ      28.8494    XYZ       5.8808
       YYZ     -10.3544    XZZ      12.0592    YZZ       1.4115
       ZZZ     -10.2968
    Hexadecapole Moments (Debye-Ang^3)
      XXXX   -1745.5043   XXXY     -10.3042   XXYY    -400.7086
      XYYY      36.8049   YYYY    -482.8759   XXXZ     -86.5801
      XXYZ      -9.8047   XYYZ      -4.1987   YYYZ      -9.7753
      XXZZ    -343.5883   XYZZ       5.8120   YYZZ    -125.5497
      XZZZ     -21.3092   YZZZ      -3.2649   ZZZZ    -322.1369
 -----------------------------------------------------------------
 Calculating analytic gradient of the SCF energy
 Gradient of SCF Energy
            1           2           3           4           5           6
    1   0.0045958   0.0041546  -0.0034899  -0.0018935  -0.0005505  -0.0014805
    2  -0.0075915   0.0080403  -0.0023742   0.0049293  -0.0034276   0.0013536
    3  -0.0011693  -0.0009996  -0.0002577   0.0010063   0.0008059   0.0004885
            7           8           9          10          11          12
    1  -0.0025611   0.0000781   0.0033563  -0.0026626   0.0019307  -0.0005333
    2  -0.0018162   0.0001637  -0.0035105   0.0029874  -0.0028067   0.0035695
    3   0.0001376   0.0004663   0.0019771  -0.0037842   0.0014659  -0.0030291
           13          14          15          16          17          18
    1  -0.0009352  -0.0001205  -0.0014629   0.0005916  -0.0001623   0.0011451
    2  -0.0001272   0.0005023   0.0004931   0.0009379  -0.0011262  -0.0001970
    3  -0.0000103  -0.0000152  -0.0004383  -0.0002106   0.0028948   0.0006718
 Max gradient component =       8.040E-03
 RMS gradient           =       2.536E-03
 Gradient time:  CPU 128.52 s  wall 128.56 s
 Geometry Optimization Parameters
   NAtoms,    NIC,     NZ,  NCons,   NDum,   NFix, NCnnct, MaxDiis
       18     129       0       0       0       0       0       0

 Cartesian Hessian Update
 Hessian Updated using BFGS Update


** GEOMETRY OPTIMIZATION IN DELOCALIZED INTERNAL COORDINATES **
   Searching for a Minimum

   Optimization Cycle:   7

                       Coordinates (Angstroms)
     ATOM                X               Y               Z
      1  C         1.8473883444   -0.9279313929    0.1657851941
      2  C         1.8955313095    0.6293889414    0.0396594776
      3  C         0.4938837054    1.1508304444    0.3933185293
      4  C        -0.1897168454   -0.0776860568    0.9991672315
      5  O         0.6128412323   -1.2537609311    0.6309892813
      6  O         2.6964770998   -1.7136858680   -0.1102613684
      7  O         2.8291767442    1.2637734507   -0.3489598267
      8  O        -0.1623308095    1.5428928110   -0.8019905401
      9  C        -1.6319552641   -0.3630333448    0.5978442756
     10  C        -1.9344233845   -0.5102859138   -0.9059357217
     11  O        -3.0754760926   -0.4655505957   -1.2858559868
     12  O        -2.4141146558    0.6639842353    1.1811931264
     13  H        -0.1660371687   -0.0102131955    2.0883435358
     14  H         0.2821821391    2.3139498567   -1.1743810266
     15  H        -1.8878783832   -1.3437118547    1.0289288753
     16  H        -1.0964001120   -0.7233969416   -1.5913666875
     17  H        -3.3433258996    0.4745124752    1.0054065302
     18  H         0.5532129484    1.9700268579    1.1165446216
   Point Group: c1    Number of degrees of freedom:    48


   Energy is   -683.750210111

 Hessian Updated using BFGS Update

 48 Hessian modes will be used to form the next step
  Hessian Eigenvalues:
     0.000207    0.005648    0.010173    0.011193    0.014260    0.015440
     0.019318    0.021665    0.042300    0.044025    0.048781    0.053525
     0.054989    0.062289    0.071620    0.075346    0.079144    0.091282
     0.121507    0.152255    0.160501    0.161184    0.173996    0.181795
     0.190662    0.203187    0.222667    0.243939    0.249629    0.251624
     0.257832    0.280678    0.296461    0.320370    0.322090    0.323520
     0.332027    0.352306    0.366356    0.429812    0.447928    0.454775
     0.489428    0.536831    0.561303    0.946040    0.951357    1.235208

 Minimum Search - Taking Simple RFO Step
 Searching for Lamda that Minimizes Along All modes
 Value Taken    Lamda =  -0.00443256
 Calculated Step too Large.  Step scaled by  0.329235
 Step Taken.  Stepsize is  0.300000

                             Maximum     Tolerance    Cnvgd?
         Gradient           0.003808      0.000300      NO
         Displacement       0.134791      0.001200      NO
         Energy change     -0.001316      0.000001      NO


 New Cartesian Coordinates Obtained by Inverse Iteration

 Displacement from previous Coordinates is:  0.310818
 ----------------------------------------------------------------
             Standard Nuclear Orientation (Angstroms)
    I     Atom           X                Y                Z
 ----------------------------------------------------------------
    1      C       1.8532491289    -0.9162740603     0.1628558201
    2      C       1.8959219691     0.6402624731     0.0568924862
    3      C       0.4868178762     1.1483524499     0.3913201975
    4      C      -0.1852362315    -0.0873171026     0.9979821426
    5      O       0.6182745214    -1.2551265606     0.6096557229
    6      O       2.7122547956    -1.6940100398    -0.1155052038
    7      O       2.8340435014     1.2854066478    -0.3077067270
    8      O      -0.1607472229     1.5120620049    -0.8189759610
    9      C      -1.6312196652    -0.3707056373     0.6078663154
   10      C      -1.9436921683    -0.4935270764    -0.8921158023
   11      O      -3.0821873888    -0.3779029098    -1.2702075941
   12      O      -2.4121124759     0.6402838625     1.2134824907
   13      H      -0.1472541194    -0.0253207770     2.0881568064
   14      H       0.2876233127     2.2743849136    -1.2064689296
   15      H      -1.8788930591    -1.3615675488     1.0248796684
   16      H      -1.1266132264    -0.7738999373    -1.5770682648
   17      H      -3.3327530960     0.4978831197     0.9575947367
   18      H       0.5215584556     1.9771191563     1.1057916165
 ----------------------------------------------------------------
 Molecular Point Group                 C1    NOp =  1
 Largest Abelian Subgroup              C1    NOp =  1
 Nuclear Repulsion Energy =   735.2577950576 hartrees
 There are       45 alpha and       45 beta electrons
 Applying Cartesian multipole field
    Component          Value
    ---------          -----
     (2,0,0)        1.00000E-11
     (0,2,0)        2.00000E-11
     (0,0,2)       -3.00000E-11
 Nucleus-field energy     =     0.0000000133 hartrees
 Requested basis set is 6-311++G(d,p)
 There are 102 shells and 306 basis functions
 A cutoff of  1.0D-11 yielded   4573 shell pairs
 There are     41597 function pairs (     44740 Cartesian)
 Smallest overlap matrix eigenvalue = 3.28E-06
 Guess MOs from SCF MO coefficient file
 Reading MOs from coefficient file
 Reading MOs from coefficient file
 A restricted hybrid HF-DFT SCF calculation will be
 performed using Pulay DIIS extrapolation
 Exchange:     0.2000 Hartree-Fock + 0.0800 Slater + 0.7200 B88
 Correlation:  0.1900 VWN1RPA + 0.8100 LYP
 Using SG-1 standard quadrature grid
 SCF converges when DIIS error is below 1.0E-08
 Geometry optimization detected.  Setting ReadMinima to 0
 Setting SaveMinima to 0
 ---------------------------------------
  Cycle       Energy         DIIS Error
 ---------------------------------------
    1    -683.7412166150      9.51E-04
    2    -683.7513921271      1.35E-04
    3    -683.7512271420      2.14E-04
    4    -683.7515930467      5.05E-05
    5    -683.7516088430      2.61E-05
    6    -683.7516151330      7.13E-06
    7    -683.7516154144      3.43E-06
    8    -683.7516154101      1.41E-06
    9    -683.7516153354      2.65E-07
   10    -683.7516153495      1.29E-07
   11    -683.7516153883      3.72E-08
   12    -683.7516153890      1.66E-08
   13    -683.7516153842      7.70E-09 Convergence criterion met
 ---------------------------------------
 SCF time:  CPU 343.31 s  wall 343.73 s
 SCF   energy in the final basis set = -683.7516153842
 Total energy in the final basis set = -683.7516153842

 --------------------------------------------------------------

                    Orbital Energies (a.u.)
 --------------------------------------------------------------

 Alpha MOs
 -- Occupied --
-19.214 -19.186 -19.186 -19.161 -19.157 -19.152 -10.341 -10.319
-10.290 -10.289 -10.287 -10.273  -1.154  -1.117  -1.094  -1.087
 -1.073  -1.059  -0.838  -0.792  -0.714  -0.660  -0.629  -0.607
 -0.588  -0.552  -0.537  -0.524  -0.513  -0.509  -0.488  -0.482
 -0.459  -0.453  -0.441  -0.425  -0.420  -0.410  -0.383  -0.359
 -0.357  -0.346  -0.331  -0.286  -0.282
 -- Virtual --
 -0.126  -0.061  -0.027  -0.010  -0.009   0.004   0.014   0.020
  0.029   0.037   0.043   0.055   0.065   0.076   0.077   0.085
  0.088   0.089   0.096   0.104   0.107   0.108   0.115   0.117
  0.126   0.127   0.131   0.137   0.137   0.146   0.148   0.150
  0.162   0.168   0.178   0.187   0.192   0.206   0.213   0.217
  0.226   0.233   0.247   0.249   0.253   0.260   0.262   0.276
  0.280   0.281   0.288   0.293   0.301   0.304   0.309   0.314
  0.316   0.322   0.326   0.330   0.334   0.339   0.349   0.360
  0.364   0.373   0.376   0.389   0.398   0.407   0.410   0.427
  0.436   0.460   0.484   0.502   0.520   0.531   0.534   0.550
  0.564   0.579   0.589   0.612   0.638   0.644   0.650   0.666
  0.669   0.682   0.687   0.702   0.720   0.737   0.753   0.767
  0.787   0.818   0.845   0.867   0.883   0.915   0.924   0.933
  0.988   1.030   1.060   1.079   1.099   1.108   1.124   1.127
  1.141   1.148   1.163   1.170   1.178   1.187   1.191   1.200
  1.215   1.230   1.250   1.252   1.270   1.276   1.294   1.315
  1.339   1.398   1.411   1.439   1.452   1.474   1.485   1.501
  1.511   1.528   1.554   1.559   1.580   1.595   1.621   1.628
  1.664   1.683   1.690   1.705   1.711   1.729   1.749   1.758
  1.784   1.809   1.833   1.864   1.885   1.907   1.919   1.942
  1.962   1.976   1.990   2.029   2.042   2.069   2.096   2.137
  2.191   2.222   2.256   2.335   2.368   2.443   2.465   2.528
  2.556   2.578   2.617   2.624   2.653   2.672   2.705   2.718
  2.758   2.788   2.804   2.813   2.825   2.855   2.864   2.871
  2.877   2.915   2.935   2.957   2.968   3.032   3.056   3.082
  3.097   3.103   3.131   3.169   3.203   3.220   3.232   3.294
  3.313   3.321   3.338   3.366   3.383   3.454   3.486   3.545
  3.556   3.638   3.706   3.785   3.848   3.865   3.891   3.933
  3.974   4.045   4.073   4.081   4.123   4.190   4.323   4.991
  5.018   5.026   5.033   5.055   5.077   5.116   5.130   5.163
  5.315   5.392   5.423   5.518   5.626   5.636   5.707   5.742
  5.857  23.713  23.754  23.783  23.811  23.826  23.873  49.867
 49.885  49.911  49.936  49.963  50.048
 --------------------------------------------------------------

          Ground-State Mulliken Net Atomic Charges

     Atom                 Charge (a.u.)
  ----------------------------------------
      1 C                     0.062571
      2 C                     0.350761
      3 C                    -0.419380
      4 C                    -0.260920
      5 O                     0.011917
      6 O                    -0.254499
      7 O                    -0.223338
      8 O                    -0.190144
      9 C                    -0.190308
     10 C                     0.087380
     11 O                    -0.250201
     12 O                    -0.200504
     13 H                     0.273610
     14 H                     0.291161
     15 H                     0.226129
     16 H                     0.167088
     17 H                     0.273984
     18 H                     0.244694
  ----------------------------------------
  Sum of atomic charges =     0.000000

 -----------------------------------------------------------------
                    Cartesian Multipole Moments
 -----------------------------------------------------------------
    Charge (ESU x 10^10)
                 0.0000
    Dipole Moment (Debye)
         X      -1.4418      Y       2.0328      Z       2.0846
       Tot       3.2491
    Quadrupole Moments (Debye-Ang)
        XX     -87.1462     XY       6.2633     YY     -69.3947
        XZ      -2.3264     YZ      -1.8686     ZZ     -66.7007
    Octopole Moments (Debye-Ang^2)
       XXX     -44.6287    XXY       2.7393    XYY     -15.5165
       YYY      18.2773    XXZ      26.2045    XYZ       4.7853
       YYZ     -10.8709    XZZ      13.3067    YZZ       0.7057
       ZZZ     -12.2997
    Hexadecapole Moments (Debye-Ang^3)
      XXXX   -1761.1901   XXXY      -5.9100   XXYY    -398.5711
      XYYY      36.9148   YYYY    -477.7192   XXXZ     -81.8049
      XXYZ      -7.7522   XYYZ      -4.1327   YYYZ      -8.2296
      XXZZ    -347.6721   XYZZ       7.9662   YYZZ    -123.2863
      XZZZ     -18.7655   YZZZ      -2.2424   ZZZZ    -322.0045
 -----------------------------------------------------------------
 Calculating analytic gradient of the SCF energy
 Gradient of SCF Energy
            1           2           3           4           5           6
    1   0.0004950   0.0016825  -0.0024458  -0.0017528   0.0005634   0.0011479
    2  -0.0047582   0.0058063  -0.0018678   0.0035130  -0.0030085  -0.0008234
    3   0.0002201  -0.0000072  -0.0008305   0.0008823   0.0000263  -0.0003034
            7           8           9          10          11          12
    1  -0.0006723  -0.0006105   0.0021650   0.0003041   0.0001889   0.0006544
    2  -0.0003731  -0.0004863  -0.0030548   0.0045026  -0.0032485   0.0034990
    3  -0.0006450   0.0003621   0.0011948  -0.0026162   0.0008696  -0.0028939
           13          14          15          16          17          18
    1  -0.0006976   0.0003676  -0.0015866   0.0000815  -0.0009441   0.0010594
    2   0.0000280   0.0009318   0.0001353   0.0006269  -0.0015481   0.0001260
    3   0.0005531  -0.0002682   0.0000961  -0.0001890   0.0024945   0.0010546
 Max gradient component =       5.806E-03
 RMS gradient           =       1.879E-03
 Gradient time:  CPU 127.79 s  wall 127.83 s
 Geometry Optimization Parameters
   NAtoms,    NIC,     NZ,  NCons,   NDum,   NFix, NCnnct, MaxDiis
       18     129       0       0       0       0       0       0

 Cartesian Hessian Update
 Hessian Updated using BFGS Update


** GEOMETRY OPTIMIZATION IN DELOCALIZED INTERNAL COORDINATES **
   Searching for a Minimum

   Optimization Cycle:   8

                       Coordinates (Angstroms)
     ATOM                X               Y               Z
      1  C         1.8532491289   -0.9162740603    0.1628558201
      2  C         1.8959219691    0.6402624731    0.0568924862
      3  C         0.4868178762    1.1483524499    0.3913201975
      4  C        -0.1852362315   -0.0873171026    0.9979821426
      5  O         0.6182745214   -1.2551265606    0.6096557229
      6  O         2.7122547956   -1.6940100398   -0.1155052038
      7  O         2.8340435014    1.2854066478   -0.3077067270
      8  O        -0.1607472229    1.5120620049   -0.8189759610
      9  C        -1.6312196652   -0.3707056373    0.6078663154
     10  C        -1.9436921683   -0.4935270764   -0.8921158023
     11  O        -3.0821873888   -0.3779029098   -1.2702075941
     12  O        -2.4121124759    0.6402838625    1.2134824907
     13  H        -0.1472541194   -0.0253207770    2.0881568064
     14  H         0.2876233127    2.2743849136   -1.2064689296
     15  H        -1.8788930591   -1.3615675488    1.0248796684
     16  H        -1.1266132264   -0.7738999373   -1.5770682648
     17  H        -3.3327530960    0.4978831197    0.9575947367
     18  H         0.5215584556    1.9771191563    1.1057916165
   Point Group: c1    Number of degrees of freedom:    48


   Energy is   -683.751615384

 Hessian Updated using BFGS Update

 48 Hessian modes will be used to form the next step
  Hessian Eigenvalues:
     0.000406    0.005593    0.009345    0.011027    0.014271    0.015241
     0.019240    0.022008    0.041597    0.044275    0.048777    0.052826
     0.055014    0.061675    0.066513    0.075724    0.079038    0.088569
     0.121135    0.145613    0.160998    0.161279    0.166550    0.180298
     0.187982    0.203285    0.223038    0.242448    0.249578    0.252212
     0.255232    0.273217    0.289054    0.320377    0.321896    0.323017
     0.332169    0.349104    0.361389    0.426828    0.449155    0.454430
     0.489381    0.532391    0.568858    0.947277    0.951339    1.408438

 Minimum Search - Taking Simple RFO Step
 Searching for Lamda that Minimizes Along All modes
 Value Taken    Lamda =  -0.00407383
 Calculated Step too Large.  Step scaled by  0.339165
 Step Taken.  Stepsize is  0.300000

                             Maximum     Tolerance    Cnvgd?
         Gradient           0.003123      0.000300      NO
         Displacement       0.134757      0.001200      NO
         Energy change     -0.001405      0.000001      NO


 New Cartesian Coordinates Obtained by Inverse Iteration

 Displacement from previous Coordinates is:  0.307924
 ----------------------------------------------------------------
             Standard Nuclear Orientation (Angstroms)
    I     Atom           X                Y                Z
 ----------------------------------------------------------------
    1      C       1.8600069408    -0.9039507830     0.1612937617
    2      C       1.8959339442     0.6511292955     0.0731350028
    3      C       0.4797102224     1.1459318437     0.3897137310
    4      C      -0.1812090004    -0.0967488048     0.9955933049
    5      O       0.6241932630    -1.2555471872     0.5891753167
    6      O       2.7272604548    -1.6734112124    -0.1212189144
    7      O       2.8379376137     1.3064890862    -0.2662348903
    8      O      -0.1582775060     1.4831952382    -0.8344301636
    9      C      -1.6306775665    -0.3795321372     0.6167384331
   10      C      -1.9543785141    -0.4819329712    -0.8787114850
   11      O      -3.0855879601    -0.2936687607    -1.2538633052
   12      O      -2.4108584597     0.6155394195     1.2428889006
   13      H      -0.1305054318    -0.0407076352     2.0862325253
   14      H       0.2928133865     2.2378053945    -1.2346953451
   15      H      -1.8691827589    -1.3797757136     1.0204497608
   16      H      -1.1629031654    -0.8262494456    -1.5634755961
   17      H      -3.3153492726     0.5286258753     0.9105123393
   18      H       0.4901087177     1.9829114760     1.0953261443
 ----------------------------------------------------------------
 Molecular Point Group                 C1    NOp =  1
 Largest Abelian Subgroup              C1    NOp =  1
 Nuclear Repulsion Energy =   735.9473508481 hartrees
 There are       45 alpha and       45 beta electrons
 Applying Cartesian multipole field
    Component          Value
    ---------          -----
     (2,0,0)        1.00000E-11
     (0,2,0)        2.00000E-11
     (0,0,2)       -3.00000E-11
 Nucleus-field energy     =     0.0000000132 hartrees
 Requested basis set is 6-311++G(d,p)
 There are 102 shells and 306 basis functions
 A cutoff of  1.0D-11 yielded   4574 shell pairs
 There are     41627 function pairs (     44770 Cartesian)
 Smallest overlap matrix eigenvalue = 3.35E-06
 Guess MOs from SCF MO coefficient file
 Reading MOs from coefficient file
 Reading MOs from coefficient file
 A restricted hybrid HF-DFT SCF calculation will be
 performed using Pulay DIIS extrapolation
 Exchange:     0.2000 Hartree-Fock + 0.0800 Slater + 0.7200 B88
 Correlation:  0.1900 VWN1RPA + 0.8100 LYP
 Using SG-1 standard quadrature grid
 SCF converges when DIIS error is below 1.0E-08
 Geometry optimization detected.  Setting ReadMinima to 0
 Setting SaveMinima to 0
 ---------------------------------------
  Cycle       Energy         DIIS Error
 ---------------------------------------
    1    -683.7437189063      9.54E-04
    2    -683.7527289373      1.30E-04
    3    -683.7526308991      1.92E-04
    4    -683.7529162875      5.19E-05
    5    -683.7529334417      2.56E-05
    6    -683.7529396739      7.05E-06
    7    -683.7529398132      3.39E-06
    8    -683.7529398612      1.32E-06
    9    -683.7529397951      2.72E-07
   10    -683.7529397967      1.38E-07
   11    -683.7529398468      3.64E-08
   12    -683.7529398477      1.62E-08
   13    -683.7529398424      7.69E-09 Convergence criterion met
 ---------------------------------------
 SCF time:  CPU 344.05 s  wall 344.56 s
 SCF   energy in the final basis set = -683.7529398424
 Total energy in the final basis set = -683.7529398424

 --------------------------------------------------------------

                    Orbital Energies (a.u.)
 --------------------------------------------------------------

 Alpha MOs
 -- Occupied --
-19.215 -19.187 -19.187 -19.160 -19.156 -19.153 -10.341 -10.319
-10.291 -10.290 -10.288 -10.273  -1.155  -1.116  -1.095  -1.088
 -1.072  -1.059  -0.839  -0.793  -0.715  -0.661  -0.630  -0.607
 -0.589  -0.552  -0.537  -0.523  -0.514  -0.511  -0.488  -0.482
 -0.460  -0.453  -0.442  -0.425  -0.420  -0.410  -0.384  -0.359
 -0.358  -0.346  -0.329  -0.287  -0.284
 -- Virtual --
 -0.127  -0.060  -0.027  -0.010  -0.009   0.003   0.014   0.020
  0.029   0.037   0.043   0.055   0.065   0.076   0.077   0.085
  0.087   0.088   0.096   0.104   0.107   0.108   0.116   0.118
  0.125   0.127   0.131   0.137   0.138   0.147   0.148   0.149
  0.162   0.170   0.179   0.187   0.190   0.205   0.214   0.215
  0.228   0.231   0.246   0.250   0.254   0.260   0.261   0.275
  0.279   0.282   0.288   0.293   0.300   0.304   0.308   0.315
  0.315   0.322   0.328   0.331   0.333   0.339   0.347   0.360
  0.363   0.373   0.376   0.390   0.399   0.408   0.410   0.430
  0.437   0.461   0.485   0.502   0.517   0.531   0.533   0.552
  0.563   0.579   0.592   0.614   0.638   0.643   0.649   0.664
  0.665   0.682   0.684   0.701   0.723   0.736   0.753   0.767
  0.791   0.813   0.843   0.865   0.881   0.923   0.926   0.937
  0.989   1.026   1.054   1.076   1.097   1.107   1.119   1.126
  1.139   1.148   1.163   1.166   1.178   1.185   1.192   1.200
  1.218   1.230   1.250   1.254   1.265   1.282   1.293   1.318
  1.335   1.401   1.415   1.440   1.449   1.473   1.486   1.500
  1.514   1.530   1.556   1.565   1.581   1.590   1.623   1.634
  1.666   1.682   1.691   1.704   1.714   1.724   1.749   1.758
  1.784   1.805   1.827   1.865   1.882   1.901   1.921   1.941
  1.958   1.972   1.988   2.026   2.042   2.070   2.096   2.137
  2.192   2.224   2.254   2.336   2.365   2.448   2.466   2.524
  2.559   2.577   2.615   2.628   2.650   2.670   2.703   2.718
  2.759   2.789   2.805   2.815   2.826   2.854   2.865   2.871
  2.879   2.913   2.933   2.961   2.969   3.035   3.055   3.080
  3.099   3.108   3.132   3.168   3.202   3.221   3.232   3.291
  3.313   3.320   3.340   3.368   3.382   3.454   3.485   3.543
  3.557   3.637   3.706   3.785   3.852   3.865   3.891   3.937
  3.972   4.047   4.075   4.086   4.123   4.190   4.320   4.990
  5.017   5.025   5.037   5.053   5.080   5.115   5.129   5.163
  5.317   5.394   5.427   5.517   5.622   5.635   5.709   5.744
  5.857  23.714  23.754  23.782  23.811  23.827  23.870  49.867
 49.884  49.911  49.937  49.960  50.046
 --------------------------------------------------------------

          Ground-State Mulliken Net Atomic Charges

     Atom                 Charge (a.u.)
  ----------------------------------------
      1 C                     0.065043
      2 C                     0.339292
      3 C                    -0.405285
      4 C                    -0.224089
      5 O                     0.011445
      6 O                    -0.254204
      7 O                    -0.222254
      8 O                    -0.189551
      9 C                    -0.224577
     10 C                     0.076595
     11 O                    -0.250060
     12 O                    -0.196739
     13 H                     0.273992
     14 H                     0.291641
     15 H                     0.227109
     16 H                     0.165432
     17 H                     0.270245
     18 H                     0.245964
  ----------------------------------------
  Sum of atomic charges =     0.000000

 -----------------------------------------------------------------
                    Cartesian Multipole Moments
 -----------------------------------------------------------------
    Charge (ESU x 10^10)
                 0.0000
    Dipole Moment (Debye)
         X      -1.4438      Y       1.9358      Z       1.9069
       Tot       3.0770
    Quadrupole Moments (Debye-Ang)
        XX     -87.6365     XY       6.3424     YY     -69.1904
        XZ      -1.8998     YZ      -1.8257     ZZ     -66.8286
    Octopole Moments (Debye-Ang^2)
       XXX     -44.2788    XXY       1.3004    XYY     -16.6727
       YYY      16.2132    XXZ      23.4244    XYZ       3.6359
       YYZ     -11.3120    XZZ      14.4013    YZZ       0.0226
       ZZZ     -14.2283
    Hexadecapole Moments (Debye-Ang^3)
      XXXX   -1776.7442   XXXY      -2.2602   XXYY    -396.5210
      XYYY      36.4569   YYYY    -473.0919   XXXZ     -76.4125
      XXYZ      -5.7067   XYYZ      -4.2623   YYYZ      -6.8732
      XXZZ    -351.2362   XYZZ       9.8608   YYZZ    -121.2911
      XZZZ     -16.3964   YZZZ      -1.3129   ZZZZ    -321.5738
 -----------------------------------------------------------------
 Calculating analytic gradient of the SCF energy
 Gradient of SCF Energy
            1           2           3           4           5           6
    1  -0.0022789  -0.0002369  -0.0015449  -0.0016469   0.0014483   0.0027278
    2  -0.0025975   0.0037946  -0.0013215   0.0023482  -0.0024485  -0.0021017
    3   0.0018721  -0.0000230  -0.0008603   0.0006637  -0.0007062  -0.0010072
            7           8           9          10          11          12
    1   0.0006215  -0.0009241   0.0011407   0.0026263  -0.0011857   0.0015567
    2   0.0005992  -0.0008053  -0.0023815   0.0047425  -0.0030801   0.0033574
    3  -0.0009372   0.0003336   0.0004967  -0.0016440   0.0004853  -0.0025657
           13          14          15          16          17          18
    1  -0.0004473   0.0006704  -0.0015931  -0.0003267  -0.0014779   0.0008706
    2   0.0000573   0.0010847  -0.0001537   0.0004312  -0.0018534   0.0003280
    3   0.0008276  -0.0004318   0.0004248  -0.0001776   0.0020343   0.0012147
 Max gradient component =       4.742E-03
 RMS gradient           =       1.704E-03
 Gradient time:  CPU 127.23 s  wall 127.26 s
 Geometry Optimization Parameters
   NAtoms,    NIC,     NZ,  NCons,   NDum,   NFix, NCnnct, MaxDiis
       18     129       0       0       0       0       0       0

 Cartesian Hessian Update
 Hessian Updated using BFGS Update


** GEOMETRY OPTIMIZATION IN DELOCALIZED INTERNAL COORDINATES **
   Searching for a Minimum

   Optimization Cycle:   9

                       Coordinates (Angstroms)
     ATOM                X               Y               Z
      1  C         1.8600069408   -0.9039507830    0.1612937617
      2  C         1.8959339442    0.6511292955    0.0731350028
      3  C         0.4797102224    1.1459318437    0.3897137310
      4  C        -0.1812090004   -0.0967488048    0.9955933049
      5  O         0.6241932630   -1.2555471872    0.5891753167
      6  O         2.7272604548   -1.6734112124   -0.1212189144
      7  O         2.8379376137    1.3064890862   -0.2662348903
      8  O        -0.1582775060    1.4831952382   -0.8344301636
      9  C        -1.6306775665   -0.3795321372    0.6167384331
     10  C        -1.9543785141   -0.4819329712   -0.8787114850
     11  O        -3.0855879601   -0.2936687607   -1.2538633052
     12  O        -2.4108584597    0.6155394195    1.2428889006
     13  H        -0.1305054318   -0.0407076352    2.0862325253
     14  H         0.2928133865    2.2378053945   -1.2346953451
     15  H        -1.8691827589   -1.3797757136    1.0204497608
     16  H        -1.1629031654   -0.8262494456   -1.5634755961
     17  H        -3.3153492726    0.5286258753    0.9105123393
     18  H         0.4901087177    1.9829114760    1.0953261443
   Point Group: c1    Number of degrees of freedom:    48


   Energy is   -683.752939842

 Hessian Updated using BFGS Update

 48 Hessian modes will be used to form the next step
  Hessian Eigenvalues:
     0.000680    0.005541    0.008321    0.011057    0.014277    0.015019
     0.018972    0.022144    0.040989    0.044201    0.048806    0.051600
     0.055029    0.058091    0.063794    0.075787    0.079176    0.086014
     0.121428    0.144531    0.161078    0.161760    0.163883    0.179974
     0.187517    0.203396    0.224219    0.241503    0.249570    0.252446
     0.254721    0.270346    0.288848    0.320408    0.321770    0.322963
     0.332207    0.347540    0.360384    0.425922    0.449690    0.454369
     0.489342    0.530469    0.573939    0.948127    0.951504    1.468354

 Minimum Search - Taking Simple RFO Step
 Searching for Lamda that Minimizes Along All modes
 Value Taken    Lamda =  -0.00372195
 Calculated Step too Large.  Step scaled by  0.352336
 Step Taken.  Stepsize is  0.300000

                             Maximum     Tolerance    Cnvgd?
         Gradient           0.003195      0.000300      NO
         Displacement       0.135020      0.001200      NO
         Energy change     -0.001324      0.000001      NO


 New Cartesian Coordinates Obtained by Inverse Iteration

 Displacement from previous Coordinates is:  0.303542
 ----------------------------------------------------------------
             Standard Nuclear Orientation (Angstroms)
    I     Atom           X                Y                Z
 ----------------------------------------------------------------
    1      C       1.8650879652    -0.8911361402     0.1564697582
    2      C       1.8954211321     0.6614524047     0.0904426491
    3      C       0.4720928636     1.1428521020     0.3876782621
    4      C      -0.1776789550    -0.1064695640     0.9935492043
    5      O       0.6299885425    -1.2553787565     0.5706765982
    6      O       2.7404914776    -1.6521533484    -0.1284690020
    7      O       2.8405923499     1.3265422422    -0.2237544776
    8      O      -0.1555630174     1.4535723131    -0.8498758498
    9      C      -1.6306847168    -0.3899442067     0.6259909778
   10      C      -1.9647932558    -0.4733277243    -0.8647154242
   11      O      -3.0840717692    -0.2159110872    -1.2382819090
   12      O      -2.4112254190     0.5886701769     1.2711251492
   13      H      -0.1152670720    -0.0549677884     2.0842789342
   14      H       0.2959787805     2.2023417709    -1.2609048630
   15      H      -1.8592487359    -1.3992935979     1.0159395175
   16      H      -1.1997469964    -0.8725742713    -1.5488948407
   17      H      -3.2900648051     0.5682605511     0.8636917832
   18      H       0.4577265386     1.9875679017     1.0834830533
 ----------------------------------------------------------------
 Molecular Point Group                 C1    NOp =  1
 Largest Abelian Subgroup              C1    NOp =  1
 Nuclear Repulsion Energy =   736.7109077371 hartrees
 There are       45 alpha and       45 beta electrons
 Applying Cartesian multipole field
    Component          Value
    ---------          -----
     (2,0,0)        1.00000E-11
     (0,2,0)        2.00000E-11
     (0,0,2)       -3.00000E-11
 Nucleus-field energy     =     0.0000000131 hartrees
 Requested basis set is 6-311++G(d,p)
 There are 102 shells and 306 basis functions
 A cutoff of  1.0D-11 yielded   4580 shell pairs
 There are     41717 function pairs (     44887 Cartesian)
 Smallest overlap matrix eigenvalue = 3.48E-06
 Guess MOs from SCF MO coefficient file
 Reading MOs from coefficient file
 Reading MOs from coefficient file
 A restricted hybrid HF-DFT SCF calculation will be
 performed using Pulay DIIS extrapolation
 Exchange:     0.2000 Hartree-Fock + 0.0800 Slater + 0.7200 B88
 Correlation:  0.1900 VWN1RPA + 0.8100 LYP
 Using SG-1 standard quadrature grid
 SCF converges when DIIS error is below 1.0E-08
 Geometry optimization detected.  Setting ReadMinima to 0
 Setting SaveMinima to 0
 ---------------------------------------
  Cycle       Energy         DIIS Error
 ---------------------------------------
    1    -683.7456359059      9.33E-04
    2    -683.7539479985      1.33E-04
    3    -683.7538686705      1.86E-04
    4    -683.7541359937      5.20E-05
    5    -683.7541526127      2.66E-05
    6    -683.7541591355      6.80E-06
    7    -683.7541593099      3.27E-06
    8    -683.7541594007      1.23E-06
    9    -683.7541593175      2.79E-07
   10    -683.7541593197      1.42E-07
   11    -683.7541593682      3.46E-08
   12    -683.7541593686      1.49E-08
   13    -683.7541593647      6.96E-09 Convergence criterion met
 ---------------------------------------
 SCF time:  CPU 344.25 s  wall 344.78 s
 SCF   energy in the final basis set = -683.7541593647
 Total energy in the final basis set = -683.7541593647

 --------------------------------------------------------------

                    Orbital Energies (a.u.)
 --------------------------------------------------------------

 Alpha MOs
 -- Occupied --
-19.215 -19.188 -19.187 -19.160 -19.156 -19.154 -10.342 -10.319
-10.291 -10.291 -10.288 -10.273  -1.156  -1.116  -1.096  -1.088
 -1.072  -1.059  -0.839  -0.794  -0.716  -0.662  -0.631  -0.607
 -0.590  -0.553  -0.537  -0.522  -0.515  -0.512  -0.489  -0.482
 -0.461  -0.453  -0.443  -0.425  -0.420  -0.409  -0.386  -0.359
 -0.358  -0.346  -0.327  -0.288  -0.286
 -- Virtual --
 -0.127  -0.060  -0.027  -0.009  -0.008   0.002   0.014   0.021
  0.028   0.037   0.042   0.055   0.066   0.076   0.078   0.084
  0.087   0.088   0.096   0.104   0.107   0.108   0.116   0.118
  0.125   0.127   0.131   0.136   0.138   0.147   0.148   0.148
  0.162   0.171   0.181   0.186   0.189   0.204   0.214   0.217
  0.228   0.230   0.246   0.250   0.254   0.259   0.262   0.275
  0.278   0.282   0.289   0.294   0.300   0.306   0.308   0.314
  0.315   0.322   0.329   0.332   0.334   0.339   0.345   0.360
  0.363   0.373   0.377   0.390   0.399   0.408   0.410   0.431
  0.439   0.461   0.489   0.504   0.514   0.531   0.532   0.553
  0.563   0.578   0.595   0.617   0.637   0.642   0.649   0.658
  0.664   0.683   0.684   0.702   0.726   0.737   0.753   0.765
  0.794   0.808   0.840   0.862   0.880   0.923   0.936   0.943
  0.991   1.022   1.048   1.073   1.096   1.106   1.114   1.127
  1.136   1.149   1.159   1.165   1.178   1.183   1.192   1.200
  1.221   1.229   1.248   1.255   1.261   1.285   1.297   1.323
  1.334   1.401   1.418   1.439   1.448   1.473   1.488   1.501
  1.516   1.535   1.557   1.570   1.583   1.587   1.625   1.640
  1.666   1.680   1.692   1.703   1.712   1.725   1.749   1.757
  1.784   1.802   1.825   1.866   1.881   1.896   1.922   1.942
  1.955   1.967   1.988   2.026   2.043   2.073   2.097   2.134
  2.193   2.228   2.251   2.336   2.364   2.451   2.467   2.522
  2.561   2.577   2.612   2.633   2.649   2.670   2.702   2.719
  2.761   2.789   2.805   2.817   2.827   2.854   2.864   2.872
  2.880   2.910   2.933   2.965   2.970   3.039   3.055   3.079
  3.101   3.113   3.134   3.168   3.201   3.221   3.233   3.288
  3.313   3.319   3.342   3.371   3.381   3.455   3.483   3.541
  3.558   3.636   3.707   3.786   3.855   3.865   3.891   3.940
  3.970   4.049   4.077   4.091   4.124   4.190   4.317   4.989
  5.016   5.026   5.040   5.052   5.082   5.114   5.130   5.164
  5.319   5.395   5.431   5.517   5.620   5.634   5.710   5.746
  5.858  23.717  23.753  23.781  23.812  23.828  23.867  49.866
 49.884  49.911  49.938  49.957  50.046
 --------------------------------------------------------------

          Ground-State Mulliken Net Atomic Charges

     Atom                 Charge (a.u.)
  ----------------------------------------
      1 C                     0.068952
      2 C                     0.328803
      3 C                    -0.396141
      4 C                    -0.174710
      5 O                     0.008871
      6 O                    -0.253647
      7 O                    -0.221173
      8 O                    -0.190514
      9 C                    -0.267290
     10 C                     0.066749
     11 O                    -0.249770
     12 O                    -0.193711
     13 H                     0.273911
     14 H                     0.292559
     15 H                     0.228414
     16 H                     0.164634
     17 H                     0.267069
     18 H                     0.246993
  ----------------------------------------
  Sum of atomic charges =     0.000000

 -----------------------------------------------------------------
                    Cartesian Multipole Moments
 -----------------------------------------------------------------
    Charge (ESU x 10^10)
                 0.0000
    Dipole Moment (Debye)
         X      -1.4402      Y       1.8634      Z       1.7261
       Tot       2.9199
    Quadrupole Moments (Debye-Ang)
        XX     -88.1419     XY       6.3315     YY     -68.9654
        XZ      -1.4547     YZ      -1.7863     ZZ     -66.9648
    Octopole Moments (Debye-Ang^2)
       XXX     -43.4918    XXY       0.1224    XYY     -17.7884
       YYY      14.4283    XXZ      20.4794    XYZ       2.4901
       YYZ     -11.7006    XZZ      15.4131    YZZ      -0.5614
       ZZZ     -16.0714
    Hexadecapole Moments (Debye-Ang^3)
      XXXX   -1791.2564   XXXY       0.1965   XXYY    -394.2390
      XYYY      35.2942   YYYY    -468.5856   XXXZ     -69.9958
      XXYZ      -3.8636   XYYZ      -4.5337   YYYZ      -5.8173
      XXZZ    -354.3857   XYZZ      11.4473   YYZZ    -119.5591
      XZZZ     -13.9658   YZZZ      -0.6243   ZZZZ    -321.3133
 -----------------------------------------------------------------
 Calculating analytic gradient of the SCF energy
 Gradient of SCF Energy
            1           2           3           4           5           6
    1  -0.0047617  -0.0015280  -0.0005929  -0.0013592   0.0021072   0.0038803
    2  -0.0005099   0.0016770  -0.0008582   0.0010751  -0.0016751  -0.0028643
    3   0.0021854   0.0007466  -0.0011858   0.0006582  -0.0010300  -0.0011755
            7           8           9          10          11          12
    1   0.0015292  -0.0012315   0.0002332   0.0042085  -0.0022715   0.0022697
    2   0.0013392  -0.0008764  -0.0015279   0.0042733  -0.0025872   0.0027143
    3  -0.0012840   0.0002492  -0.0001145  -0.0004731   0.0000094  -0.0020704
           13          14          15          16          17          18
    1  -0.0002295   0.0008449  -0.0014984  -0.0005256  -0.0017490   0.0006743
    2   0.0001032   0.0010716  -0.0004561   0.0003928  -0.0016959   0.0004044
    3   0.0009746  -0.0005282   0.0005579  -0.0001603   0.0014016   0.0012389
 Max gradient component =       4.762E-03
 RMS gradient           =       1.743E-03
 Gradient time:  CPU 128.34 s  wall 128.37 s
 Geometry Optimization Parameters
   NAtoms,    NIC,     NZ,  NCons,   NDum,   NFix, NCnnct, MaxDiis
       18     129       0       0       0       0       0       0

 Cartesian Hessian Update
 Hessian Updated using BFGS Update


** GEOMETRY OPTIMIZATION IN DELOCALIZED INTERNAL COORDINATES **
   Searching for a Minimum

   Optimization Cycle:  10

                       Coordinates (Angstroms)
     ATOM                X               Y               Z
      1  C         1.8650879652   -0.8911361402    0.1564697582
      2  C         1.8954211321    0.6614524047    0.0904426491
      3  C         0.4720928636    1.1428521020    0.3876782621
      4  C        -0.1776789550   -0.1064695640    0.9935492043
      5  O         0.6299885425   -1.2553787565    0.5706765982
      6  O         2.7404914776   -1.6521533484   -0.1284690020
      7  O         2.8405923499    1.3265422422   -0.2237544776
      8  O        -0.1555630174    1.4535723131   -0.8498758498
      9  C        -1.6306847168   -0.3899442067    0.6259909778
     10  C        -1.9647932558   -0.4733277243   -0.8647154242
     11  O        -3.0840717692   -0.2159110872   -1.2382819090
     12  O        -2.4112254190    0.5886701769    1.2711251492
     13  H        -0.1152670720   -0.0549677884    2.0842789342
     14  H         0.2959787805    2.2023417709   -1.2609048630
     15  H        -1.8592487359   -1.3992935979    1.0159395175
     16  H        -1.1997469964   -0.8725742713   -1.5488948407
     17  H        -3.2900648051    0.5682605511    0.8636917832
     18  H         0.4577265386    1.9875679017    1.0834830533
   Point Group: c1    Number of degrees of freedom:    48


   Energy is   -683.754159365

 Hessian Updated using BFGS Update

 48 Hessian modes will be used to form the next step
  Hessian Eigenvalues:
     0.001157    0.005496    0.007979    0.011092    0.014355    0.014807
     0.018970    0.022652    0.039989    0.044325    0.048833    0.050261
     0.055086    0.056207    0.063961    0.075775    0.079492    0.084956
     0.121585    0.148281    0.161199    0.162909    0.164364    0.179654
     0.187722    0.203811    0.224255    0.241027    0.249594    0.252212
     0.255363    0.269446    0.290112    0.320466    0.321696    0.322963
     0.332227    0.346540    0.359712    0.425669    0.450208    0.454314
     0.489317    0.529430    0.575427    0.948776    0.951865    1.461192

 Minimum Search - Taking Simple RFO Step
 Searching for Lamda that Minimizes Along All modes
 Value Taken    Lamda =  -0.00293866
 Calculated Step too Large.  Step scaled by  0.379099
 Step Taken.  Stepsize is  0.300000

                             Maximum     Tolerance    Cnvgd?
         Gradient           0.003603      0.000300      NO
         Displacement       0.136446      0.001200      NO
         Energy change     -0.001220      0.000001      NO


 New Cartesian Coordinates Obtained by Inverse Iteration

 Displacement from previous Coordinates is:  0.306060
 ----------------------------------------------------------------
             Standard Nuclear Orientation (Angstroms)
    I     Atom           X                Y                Z
 ----------------------------------------------------------------
    1      C       1.8731315419    -0.8795409817     0.1545574358
    2      C       1.8968461047     0.6735403937     0.1091543198
    3      C       0.4645200208     1.1405573997     0.3844206875
    4      C      -0.1749854315    -0.1136119694     0.9882887067
    5      O       0.6353398934    -1.2546251430     0.5503405513
    6      O       2.7541992538    -1.6324733032    -0.1342358394
    7      O       2.8451343471     1.3478808001    -0.1743702316
    8      O      -0.1486684042     1.4252176214    -0.8674088711
    9      C      -1.6308479283    -0.4003580945     0.6327616775
   10      C      -1.9796638547    -0.4672328040    -0.8534546141
   11      O      -3.0833640006    -0.1417412696    -1.2212288010
   12      O      -2.4134290249     0.5605581300     1.2979377836
   13      H      -0.1024771610    -0.0674598359     2.0787446448
   14      H       0.3032534629     2.1690501995    -1.2867923729
   15      H      -1.8469781923    -1.4180804920     1.0096332519
   16      H      -1.2465973048    -0.9216868557    -1.5379021681
   17      H      -3.2609066721     0.6074455286     0.8285246148
   18      H       0.4245282573     1.9926636538     1.0694587454
 ----------------------------------------------------------------
 Molecular Point Group                 C1    NOp =  1
 Largest Abelian Subgroup              C1    NOp =  1
 Nuclear Repulsion Energy =   737.1086631607 hartrees
 There are       45 alpha and       45 beta electrons
 Applying Cartesian multipole field
    Component          Value
    ---------          -----
     (2,0,0)        1.00000E-11
     (0,2,0)        2.00000E-11
     (0,0,2)       -3.00000E-11
 Nucleus-field energy     =     0.0000000131 hartrees
 Requested basis set is 6-311++G(d,p)
 There are 102 shells and 306 basis functions
 A cutoff of  1.0D-11 yielded   4576 shell pairs
 There are     41677 function pairs (     44847 Cartesian)
 Smallest overlap matrix eigenvalue = 3.65E-06
 Guess MOs from SCF MO coefficient file
 Reading MOs from coefficient file
 Reading MOs from coefficient file
 A restricted hybrid HF-DFT SCF calculation will be
 performed using Pulay DIIS extrapolation
 Exchange:     0.2000 Hartree-Fock + 0.0800 Slater + 0.7200 B88
 Correlation:  0.1900 VWN1RPA + 0.8100 LYP
 Using SG-1 standard quadrature grid
 SCF converges when DIIS error is below 1.0E-08
 Geometry optimization detected.  Setting ReadMinima to 0
 Setting SaveMinima to 0
 ---------------------------------------
  Cycle       Energy         DIIS Error
 ---------------------------------------
    1    -683.7449025522      9.39E-04
    2    -683.7549945866      1.20E-04
    3    -683.7550088048      1.41E-04
    4    -683.7551635908      4.01E-05
    5    -683.7551747449      1.48E-05
    6    -683.7551764930      7.25E-06
    7    -683.7551770896      2.51E-06
    8    -683.7551769625      5.28E-07
    9    -683.7551768862      2.54E-07
   10    -683.7551769184      1.08E-07
   11    -683.7551769368      4.53E-08
   12    -683.7551769449      1.55E-08
   13    -683.7551769427      5.49E-09 Convergence criterion met
 ---------------------------------------
 SCF time:  CPU 341.92 s  wall 342.49 s
 SCF   energy in the final basis set = -683.7551769427
 Total energy in the final basis set = -683.7551769427

 --------------------------------------------------------------

                    Orbital Energies (a.u.)
 --------------------------------------------------------------

 Alpha MOs
 -- Occupied --
-19.215 -19.188 -19.187 -19.159 -19.156 -19.155 -10.342 -10.320
-10.292 -10.291 -10.288 -10.274  -1.156  -1.116  -1.097  -1.089
 -1.073  -1.059  -0.839  -0.794  -0.717  -0.662  -0.631  -0.607
 -0.590  -0.553  -0.537  -0.520  -0.517  -0.512  -0.489  -0.482
 -0.463  -0.454  -0.443  -0.425  -0.420  -0.408  -0.387  -0.360
 -0.358  -0.347  -0.325  -0.289  -0.287
 -- Virtual --
 -0.127  -0.060  -0.027  -0.008  -0.007   0.002   0.014   0.021
  0.028   0.037   0.042   0.055   0.067   0.075   0.079   0.084
  0.087   0.087   0.096   0.104   0.107   0.108   0.117   0.119
  0.124   0.128   0.131   0.136   0.138   0.146   0.147   0.150
  0.161   0.172   0.183   0.185   0.187   0.203   0.212   0.218
  0.227   0.230   0.245   0.251   0.254   0.258   0.263   0.274
  0.277   0.282   0.289   0.294   0.299   0.307   0.308   0.313
  0.315   0.321   0.328   0.331   0.336   0.339   0.344   0.360
  0.362   0.374   0.377   0.390   0.399   0.408   0.410   0.430
  0.441   0.462   0.493   0.506   0.511   0.529   0.534   0.555
  0.564   0.577   0.598   0.619   0.635   0.639   0.649   0.652
  0.665   0.683   0.684   0.703   0.727   0.739   0.753   0.764
  0.797   0.803   0.838   0.859   0.881   0.924   0.943   0.950
  0.992   1.019   1.042   1.068   1.095   1.104   1.111   1.128
  1.133   1.149   1.155   1.165   1.176   1.182   1.192   1.199
  1.223   1.227   1.244   1.254   1.257   1.286   1.302   1.329
  1.335   1.401   1.419   1.433   1.450   1.472   1.489   1.504
  1.516   1.542   1.556   1.573   1.584   1.586   1.626   1.644
  1.666   1.676   1.691   1.700   1.707   1.730   1.749   1.756
  1.785   1.801   1.823   1.867   1.880   1.889   1.921   1.943
  1.954   1.961   1.987   2.029   2.045   2.075   2.098   2.129
  2.194   2.234   2.249   2.337   2.362   2.453   2.468   2.522
  2.562   2.578   2.608   2.636   2.649   2.671   2.701   2.718
  2.764   2.789   2.806   2.817   2.828   2.855   2.863   2.872
  2.880   2.908   2.932   2.968   2.970   3.044   3.055   3.077
  3.103   3.117   3.135   3.167   3.201   3.221   3.234   3.284
  3.315   3.319   3.343   3.375   3.381   3.455   3.482   3.540
  3.558   3.637   3.708   3.787   3.855   3.868   3.891   3.944
  3.967   4.048   4.078   4.094   4.124   4.189   4.313   4.988
  5.015   5.027   5.041   5.052   5.084   5.113   5.131   5.164
  5.321   5.395   5.433   5.516   5.620   5.633   5.711   5.747
  5.857  23.718  23.752  23.780  23.813  23.830  23.865  49.866
 49.884  49.911  49.939  49.955  50.045
 --------------------------------------------------------------

          Ground-State Mulliken Net Atomic Charges

     Atom                 Charge (a.u.)
  ----------------------------------------
      1 C                     0.073059
      2 C                     0.322743
      3 C                    -0.398187
      4 C                    -0.123473
      5 O                     0.004782
      6 O                    -0.252881
      7 O                    -0.219930
      8 O                    -0.191412
      9 C                    -0.306961
     10 C                     0.059039
     11 O                    -0.248660
     12 O                    -0.191177
     13 H                     0.272975
     14 H                     0.293241
     15 H                     0.229676
     16 H                     0.164406
     17 H                     0.264545
     18 H                     0.248214
  ----------------------------------------
  Sum of atomic charges =     0.000000

 -----------------------------------------------------------------
                    Cartesian Multipole Moments
 -----------------------------------------------------------------
    Charge (ESU x 10^10)
                 0.0000
    Dipole Moment (Debye)
         X      -1.4326      Y       1.7948      Z       1.5446
       Tot       2.7676
    Quadrupole Moments (Debye-Ang)
        XX     -88.6077     XY       6.3202     YY     -68.7442
        XZ      -1.0700     YZ      -1.7434     ZZ     -67.0635
    Octopole Moments (Debye-Ang^2)
       XXX     -42.5412    XXY      -1.1131    XYY     -18.8252
       YYY      12.7195    XXZ      17.5224    XYZ       1.2621
       YYZ     -12.0778    XZZ      16.1892    YZZ      -1.1324
       ZZZ     -17.9113
    Hexadecapole Moments (Debye-Ang^3)
      XXXX   -1808.2829   XXXY       2.1537   XXYY    -392.7393
      XYYY      33.6520   YYYY    -465.0929   XXXZ     -64.9109
      XXYZ      -2.2505   XYYZ      -5.2011   YYYZ      -5.0789
      XXZZ    -357.0204   XYZZ      12.7645   YYZZ    -118.0803
      XZZZ     -12.2101   YZZZ      -0.1530   ZZZZ    -320.8670
 -----------------------------------------------------------------
 Calculating analytic gradient of the SCF energy
 Gradient of SCF Energy
            1           2           3           4           5           6
    1  -0.0047595  -0.0017322  -0.0004233  -0.0013924   0.0021150   0.0038092
    2  -0.0003085   0.0012598  -0.0007018   0.0010582  -0.0015024  -0.0027568
    3   0.0027709   0.0002231  -0.0007738   0.0005815  -0.0013839  -0.0013215
            7           8           9          10          11          12
    1   0.0015641  -0.0012095  -0.0000187   0.0044530  -0.0023798   0.0021704
    2   0.0013502  -0.0007594  -0.0009490   0.0037608  -0.0021437   0.0022485
    3  -0.0010831   0.0002848  -0.0003887  -0.0004085   0.0000410  -0.0014065
           13          14          15          16          17          18
    1  -0.0000825   0.0009146  -0.0012955  -0.0006427  -0.0015452   0.0004550
    2   0.0000701   0.0009123  -0.0006295   0.0001395  -0.0014844   0.0004363
    3   0.0008952  -0.0005679   0.0005541  -0.0001047   0.0009603   0.0011276
 Max gradient component =       4.760E-03
 RMS gradient           =       1.666E-03
 Gradient time:  CPU 127.20 s  wall 127.23 s
 Geometry Optimization Parameters
   NAtoms,    NIC,     NZ,  NCons,   NDum,   NFix, NCnnct, MaxDiis
       18     129       0       0       0       0       0       0

 Cartesian Hessian Update
 Hessian Updated using BFGS Update


** GEOMETRY OPTIMIZATION IN DELOCALIZED INTERNAL COORDINATES **
   Searching for a Minimum

   Optimization Cycle:  11

                       Coordinates (Angstroms)
     ATOM                X               Y               Z
      1  C         1.8731315419   -0.8795409817    0.1545574358
      2  C         1.8968461047    0.6735403937    0.1091543198
      3  C         0.4645200208    1.1405573997    0.3844206875
      4  C        -0.1749854315   -0.1136119694    0.9882887067
      5  O         0.6353398934   -1.2546251430    0.5503405513
      6  O         2.7541992538   -1.6324733032   -0.1342358394
      7  O         2.8451343471    1.3478808001   -0.1743702316
      8  O        -0.1486684042    1.4252176214   -0.8674088711
      9  C        -1.6308479283   -0.4003580945    0.6327616775
     10  C        -1.9796638547   -0.4672328040   -0.8534546141
     11  O        -3.0833640006   -0.1417412696   -1.2212288010
     12  O        -2.4134290249    0.5605581300    1.2979377836
     13  H        -0.1024771610   -0.0674598359    2.0787446448
     14  H         0.3032534629    2.1690501995   -1.2867923729
     15  H        -1.8469781923   -1.4180804920    1.0096332519
     16  H        -1.2465973048   -0.9216868557   -1.5379021681
     17  H        -3.2609066721    0.6074455286    0.8285246148
     18  H         0.4245282573    1.9926636538    1.0694587454
   Point Group: c1    Number of degrees of freedom:    48


   Energy is   -683.755176943

 Hessian Updated using BFGS Update

 48 Hessian modes will be used to form the next step
  Hessian Eigenvalues:
     0.002016    0.005269    0.006943    0.011257    0.014353    0.014681
     0.018961    0.022896    0.038343    0.044322    0.048095    0.049025
     0.054982    0.055433    0.063879    0.075763    0.079428    0.084278
     0.121607    0.146371    0.161198    0.162930    0.163838    0.179452
     0.187881    0.203867    0.224292    0.241010    0.249569    0.251931
     0.255294    0.268636    0.290199    0.320532    0.321633    0.322965
     0.332233    0.345610    0.359122    0.425370    0.450175    0.454296
     0.489355    0.528863    0.573985    0.948689    0.951849    1.417087

 Minimum Search - Taking Simple RFO Step
 Searching for Lamda that Minimizes Along All modes
 Value Taken    Lamda =  -0.00239617
 Calculated Step too Large.  Step scaled by  0.436500
 Step Taken.  Stepsize is  0.300000

                             Maximum     Tolerance    Cnvgd?
         Gradient           0.003420      0.000300      NO
         Displacement       0.124407      0.001200      NO
         Energy change     -0.001018      0.000001      NO


 New Cartesian Coordinates Obtained by Inverse Iteration

 Displacement from previous Coordinates is:  0.290446
 ----------------------------------------------------------------
             Standard Nuclear Orientation (Angstroms)
    I     Atom           X                Y                Z
 ----------------------------------------------------------------
    1      C       1.8754909052    -0.8649212403     0.1457470124
    2      C       1.8951418062     0.6809572069     0.1246940306
    3      C       0.4579826915     1.1372878225     0.3813069108
    4      C      -0.1723446283    -0.1235890500     0.9861619053
    5      O       0.6410734266    -1.2521435337     0.5372842058
    6      O       2.7614302816    -1.6106584797    -0.1490695157
    7      O       2.8474100878     1.3632305429    -0.1298158552
    8      O      -0.1436966959     1.3966795231    -0.8823155365
    9      C      -1.6333708091    -0.4125982086     0.6429427388
   10      C      -1.9896259784    -0.4665986450    -0.8379049953
   11      O      -3.0705218640    -0.0734554349    -1.2103133446
   12      O      -2.4212654968     0.5316290609     1.3192659470
   13      H      -0.0906336047    -0.0783632451     2.0761851474
   14      H       0.3007755440     2.1421217981    -1.3060938838
   15      H      -1.8379823517    -1.4366654314     1.0100639724
   16      H      -1.2818370542    -0.9622995429    -1.5197864967
   17      H      -3.2230570089     0.6542036080     0.7844027338
   18      H       0.3940656564     1.9952862272     1.0556745442
 ----------------------------------------------------------------
 Molecular Point Group                 C1    NOp =  1
 Largest Abelian Subgroup              C1    NOp =  1
 Nuclear Repulsion Energy =   737.9881470163 hartrees
 There are       45 alpha and       45 beta electrons
 Applying Cartesian multipole field
    Component          Value
    ---------          -----
     (2,0,0)        1.00000E-11
     (0,2,0)        2.00000E-11
     (0,0,2)       -3.00000E-11
 Nucleus-field energy     =     0.0000000130 hartrees
 Requested basis set is 6-311++G(d,p)
 There are 102 shells and 306 basis functions
 A cutoff of  1.0D-11 yielded   4581 shell pairs
 There are     41728 function pairs (     44901 Cartesian)
 Smallest overlap matrix eigenvalue = 3.88E-06
 Guess MOs from SCF MO coefficient file
 Reading MOs from coefficient file
 Reading MOs from coefficient file
 A restricted hybrid HF-DFT SCF calculation will be
 performed using Pulay DIIS extrapolation
 Exchange:     0.2000 Hartree-Fock + 0.0800 Slater + 0.7200 B88
 Correlation:  0.1900 VWN1RPA + 0.8100 LYP
 Using SG-1 standard quadrature grid
 SCF converges when DIIS error is below 1.0E-08
 Geometry optimization detected.  Setting ReadMinima to 0
 Setting SaveMinima to 0
 ---------------------------------------
  Cycle       Energy         DIIS Error
 ---------------------------------------
    1    -683.7498033947      9.40E-04
    2    -683.7557953527      1.46E-04
    3    -683.7556866738      2.04E-04
    4    -683.7560078202      6.01E-05
    5    -683.7560309553      2.94E-05
    6    -683.7560391152      6.72E-06
    7    -683.7560390857      3.25E-06
    8    -683.7560391373      1.18E-06
    9    -683.7560390074      2.85E-07
   10    -683.7560389949      1.38E-07
   11    -683.7560390281      3.41E-08
   12    -683.7560390310      1.35E-08
   13    -683.7560390392      5.81E-09 Convergence criterion met
 ---------------------------------------
 SCF time:  CPU 344.32 s  wall 344.76 s
 SCF   energy in the final basis set = -683.7560390392
 Total energy in the final basis set = -683.7560390392

 --------------------------------------------------------------

                    Orbital Energies (a.u.)
 --------------------------------------------------------------

 Alpha MOs
 -- Occupied --
-19.216 -19.189 -19.187 -19.158 -19.157 -19.156 -10.342 -10.319
-10.293 -10.291 -10.288 -10.274  -1.158  -1.116  -1.099  -1.090
 -1.073  -1.059  -0.839  -0.796  -0.718  -0.664  -0.631  -0.607
 -0.591  -0.554  -0.538  -0.520  -0.519  -0.513  -0.490  -0.481
 -0.464  -0.454  -0.444  -0.426  -0.421  -0.406  -0.389  -0.360
 -0.358  -0.347  -0.324  -0.292  -0.288
 -- Virtual --
 -0.128  -0.061  -0.027  -0.008  -0.005   0.001   0.014   0.021
  0.028   0.037   0.042   0.055   0.068   0.075   0.079   0.083
  0.086   0.087   0.096   0.104   0.106   0.108   0.117   0.119
  0.122   0.128   0.131   0.136   0.139   0.145   0.147   0.151
  0.161   0.174   0.183   0.186   0.187   0.203   0.212   0.220
  0.225   0.231   0.244   0.251   0.254   0.259   0.264   0.274
  0.277   0.281   0.290   0.294   0.299   0.307   0.308   0.311
  0.316   0.320   0.327   0.332   0.337   0.339   0.343   0.359
  0.361   0.374   0.377   0.391   0.399   0.407   0.411   0.428
  0.443   0.462   0.498   0.508   0.511   0.528   0.535   0.556
  0.566   0.577   0.599   0.619   0.629   0.635   0.648   0.650
  0.666   0.683   0.686   0.704   0.727   0.742   0.753   0.762
  0.795   0.801   0.836   0.856   0.882   0.925   0.948   0.955
  0.993   1.015   1.037   1.065   1.094   1.104   1.110   1.128
  1.132   1.149   1.153   1.165   1.174   1.181   1.190   1.198
  1.224   1.225   1.241   1.253   1.256   1.284   1.304   1.331
  1.347   1.401   1.418   1.425   1.453   1.471   1.491   1.506
  1.516   1.549   1.557   1.574   1.584   1.591   1.626   1.645
  1.664   1.673   1.690   1.699   1.706   1.735   1.750   1.758
  1.786   1.801   1.823   1.867   1.882   1.884   1.919   1.945
  1.954   1.955   1.988   2.037   2.048   2.080   2.101   2.123
  2.196   2.240   2.245   2.337   2.361   2.454   2.470   2.522
  2.563   2.581   2.606   2.639   2.650   2.672   2.701   2.719
  2.769   2.790   2.809   2.818   2.830   2.857   2.863   2.874
  2.880   2.909   2.933   2.972   2.972   3.048   3.057   3.074
  3.105   3.121   3.136   3.167   3.200   3.219   3.237   3.281
  3.315   3.320   3.344   3.380   3.382   3.456   3.481   3.538
  3.561   3.638   3.709   3.791   3.852   3.872   3.894   3.948
  3.965   4.052   4.079   4.098   4.126   4.192   4.307   4.988
  5.016   5.028   5.040   5.054   5.087   5.113   5.132   5.165
  5.325   5.395   5.437   5.518   5.620   5.632   5.711   5.750
  5.858  23.722  23.750  23.779  23.816  23.833  23.864  49.865
 49.885  49.911  49.940  49.954  50.045
 --------------------------------------------------------------

          Ground-State Mulliken Net Atomic Charges

     Atom                 Charge (a.u.)
  ----------------------------------------
      1 C                     0.079161
      2 C                     0.318306
      3 C                    -0.402097
      4 C                    -0.073218
      5 O                     0.001705
      6 O                    -0.252217
      7 O                    -0.219414
      8 O                    -0.194518
      9 C                    -0.349668
     10 C                     0.055013
     11 O                    -0.248535
     12 O                    -0.188558
     13 H                     0.271214
     14 H                     0.294969
     15 H                     0.231005
     16 H                     0.164866
     17 H                     0.262621
     18 H                     0.249365
  ----------------------------------------
  Sum of atomic charges =     0.000000

 -----------------------------------------------------------------
                    Cartesian Multipole Moments
 -----------------------------------------------------------------
    Charge (ESU x 10^10)
                 0.0000
    Dipole Moment (Debye)
         X      -1.4227      Y       1.7505      Z       1.3918
       Tot       2.6506
    Quadrupole Moments (Debye-Ang)
        XX     -89.1208     XY       6.2260     YY     -68.4401
        XZ      -0.6258     YZ      -1.7341     ZZ     -67.2304
    Octopole Moments (Debye-Ang^2)
       XXX     -41.0941    XXY      -2.1781    XYY     -19.8199
       YYY      11.5427    XXZ      14.5734    XYZ       0.1457
       YYZ     -12.3508    XZZ      16.9657    YZZ      -1.5886
       ZZZ     -19.2898
    Hexadecapole Moments (Debye-Ang^3)
      XXXX   -1820.2261   XXXY       3.3122   XXYY    -390.1416
      XYYY      31.4742   YYYY    -460.2202   XXXZ     -56.8848
      XXYZ      -1.1435   XYYZ      -5.5023   YYYZ      -4.7468
      XXZZ    -359.3734   XYZZ      13.8177   YYZZ    -116.7671
      XZZZ      -9.8200   YZZZ       0.1573   ZZZZ    -320.9872
 -----------------------------------------------------------------
 Calculating analytic gradient of the SCF energy
 Gradient of SCF Energy
            1           2           3           4           5           6
    1  -0.0065600  -0.0030662   0.0011183  -0.0005102   0.0025009   0.0041684
    2   0.0028339  -0.0024108   0.0003149  -0.0015064   0.0001995  -0.0029388
    3   0.0024996   0.0008968  -0.0011446   0.0003427  -0.0010634  -0.0011712
            7           8           9          10          11          12
    1   0.0023822  -0.0011731  -0.0010117   0.0045832  -0.0029135   0.0025123
    2   0.0020085  -0.0005319   0.0005642   0.0019784  -0.0010129   0.0010031
    3  -0.0012834   0.0001449  -0.0008037   0.0017149  -0.0007770  -0.0007934
           13          14          15          16          17          18
    1   0.0001436   0.0007887  -0.0010714  -0.0004916  -0.0015088   0.0001087
    2   0.0000992   0.0006477  -0.0007559   0.0004879  -0.0012051   0.0002245
    3   0.0007955  -0.0004664   0.0004096  -0.0000611  -0.0001185   0.0008788
 Max gradient component =       6.560E-03
 RMS gradient           =       1.842E-03
 Gradient time:  CPU 129.89 s  wall 129.92 s
 Geometry Optimization Parameters
   NAtoms,    NIC,     NZ,  NCons,   NDum,   NFix, NCnnct, MaxDiis
       18     129       0       0       0       0       0       0

 Cartesian Hessian Update
 Hessian Updated using BFGS Update


** GEOMETRY OPTIMIZATION IN DELOCALIZED INTERNAL COORDINATES **
   Searching for a Minimum

   Optimization Cycle:  12

                       Coordinates (Angstroms)
     ATOM                X               Y               Z
      1  C         1.8754909052   -0.8649212403    0.1457470124
      2  C         1.8951418062    0.6809572069    0.1246940306
      3  C         0.4579826915    1.1372878225    0.3813069108
      4  C        -0.1723446283   -0.1235890500    0.9861619053
      5  O         0.6410734266   -1.2521435337    0.5372842058
      6  O         2.7614302816   -1.6106584797   -0.1490695157
      7  O         2.8474100878    1.3632305429   -0.1298158552
      8  O        -0.1436966959    1.3966795231   -0.8823155365
      9  C        -1.6333708091   -0.4125982086    0.6429427388
     10  C        -1.9896259784   -0.4665986450   -0.8379049953
     11  O        -3.0705218640   -0.0734554349   -1.2103133446
     12  O        -2.4212654968    0.5316290609    1.3192659470
     13  H        -0.0906336047   -0.0783632451    2.0761851474
     14  H         0.3007755440    2.1421217981   -1.3060938838
     15  H        -1.8379823517   -1.4366654314    1.0100639724
     16  H        -1.2818370542   -0.9622995429   -1.5197864967
     17  H        -3.2230570089    0.6542036080    0.7844027338
     18  H         0.3940656564    1.9952862272    1.0556745442
   Point Group: c1    Number of degrees of freedom:    48


   Energy is   -683.756039039

 Hessian Updated using BFGS Update

 48 Hessian modes will be used to form the next step
  Hessian Eigenvalues:
     0.001507    0.005703    0.008689    0.011525    0.014414    0.014746
     0.019298    0.023258    0.040449    0.044367    0.049007    0.052578
     0.054878    0.057083    0.065208    0.075749    0.080699    0.085676
     0.121837    0.159855    0.161354    0.162861    0.174977    0.182331
     0.188871    0.203970    0.224347    0.240887    0.249597    0.251725
     0.256473    0.270536    0.292829    0.320552    0.321584    0.322960
     0.332260    0.344871    0.358685    0.425701    0.450944    0.454323
     0.489572    0.528449    0.573616    0.949813    0.952241    1.383134

 Minimum Search - Taking Simple RFO Step
 Searching for Lamda that Minimizes Along All modes
 Value Taken    Lamda =  -0.00174953
 Calculated Step too Large.  Step scaled by  0.421744
 Step Taken.  Stepsize is  0.300000

                             Maximum     Tolerance    Cnvgd?
         Gradient           0.004058      0.000300      NO
         Displacement       0.134835      0.001200      NO
         Energy change     -0.000862      0.000001      NO


 New Cartesian Coordinates Obtained by Inverse Iteration

 Displacement from previous Coordinates is:  0.343362
 ----------------------------------------------------------------
             Standard Nuclear Orientation (Angstroms)
    I     Atom           X                Y                Z
 ----------------------------------------------------------------
    1      C       1.8868103975    -0.8549814240     0.1437160730
    2      C       1.9000516360     0.6977619693     0.1538364217
    3      C       0.4489607525     1.1351052378     0.3728273179
    4      C      -0.1712077946    -0.1269832374     0.9743655696
    5      O       0.6449682339    -1.2514573699     0.5102988334
    6      O       2.7779533022    -1.5919546654    -0.1508807979
    7      O       2.8540042866     1.3893012616    -0.0583532283
    8      O      -0.1261303569     1.3645409312    -0.9094410503
    9      C      -1.6334377196    -0.4237489652     0.6451281803
   10      C      -2.0120865966    -0.4622190155    -0.8319814789
   11      O      -3.0721922787    -0.0066939782    -1.1898520818
   12      O      -2.4213961070     0.5033346000     1.3453868854
   13      H      -0.0810424614    -0.0879089911     2.0637696526
   14      H       0.3189389243     2.1067534038    -1.3378466115
   15      H      -1.8224935484    -1.4545372851     1.0007474112
   16      H      -1.3469761769    -1.0109774467    -1.5165895070
   17      H      -3.1899999403     0.6930612226     0.7813308486
   18      H       0.3543103548     2.0017067300     1.0319670828
 ----------------------------------------------------------------
 Molecular Point Group                 C1    NOp =  1
 Largest Abelian Subgroup              C1    NOp =  1
 Nuclear Repulsion Energy =   737.7693658557 hartrees
 There are       45 alpha and       45 beta electrons
 Applying Cartesian multipole field
    Component          Value
    ---------          -----
     (2,0,0)        1.00000E-11
     (0,2,0)        2.00000E-11
     (0,0,2)       -3.00000E-11
 Nucleus-field energy     =     0.0000000130 hartrees
 Requested basis set is 6-311++G(d,p)
 There are 102 shells and 306 basis functions
 A cutoff of  1.0D-11 yielded   4580 shell pairs
 There are     41728 function pairs (     44904 Cartesian)
 Smallest overlap matrix eigenvalue = 4.18E-06
 Guess MOs from SCF MO coefficient file
 Reading MOs from coefficient file
 Reading MOs from coefficient file
 A restricted hybrid HF-DFT SCF calculation will be
 performed using Pulay DIIS extrapolation
 Exchange:     0.2000 Hartree-Fock + 0.0800 Slater + 0.7200 B88
 Correlation:  0.1900 VWN1RPA + 0.8100 LYP
 Using SG-1 standard quadrature grid
 SCF converges when DIIS error is below 1.0E-08
 Geometry optimization detected.  Setting ReadMinima to 0
 Setting SaveMinima to 0
 ---------------------------------------
  Cycle       Energy         DIIS Error
 ---------------------------------------
    1    -683.7399094040      1.01E-03
    2    -683.7563677324      1.31E-04
    3    -683.7562005061      2.10E-04
    4    -683.7565643165      5.63E-05
    5    -683.7565854872      2.46E-05
    6    -683.7565904263      6.18E-06
    7    -683.7565907832      2.37E-06
    8    -683.7565905952      6.55E-07
    9    -683.7565905532      2.49E-07
   10    -683.7565906099      1.14E-07
   11    -683.7565906282      4.61E-08
   12    -683.7565906319      1.70E-08
   13    -683.7565906300      4.47E-09 Convergence criterion met
 ---------------------------------------
 SCF time:  CPU 343.76 s  wall 344.20 s
 SCF   energy in the final basis set = -683.7565906300
 Total energy in the final basis set = -683.7565906300

 --------------------------------------------------------------

                    Orbital Energies (a.u.)
 --------------------------------------------------------------

 Alpha MOs
 -- Occupied --
-19.214 -19.190 -19.187 -19.158 -19.158 -19.157 -10.341 -10.319
-10.294 -10.291 -10.288 -10.273  -1.156  -1.116  -1.100  -1.090
 -1.073  -1.058  -0.839  -0.795  -0.717  -0.663  -0.630  -0.607
 -0.592  -0.554  -0.537  -0.520  -0.518  -0.512  -0.491  -0.481
 -0.466  -0.455  -0.443  -0.426  -0.422  -0.404  -0.390  -0.361
 -0.358  -0.347  -0.323  -0.294  -0.287
 -- Virtual --
 -0.127  -0.061  -0.027  -0.008  -0.004   0.001   0.014   0.021
  0.027   0.037   0.041   0.055   0.069   0.075   0.079   0.083
  0.086   0.087   0.095   0.104   0.106   0.108   0.117   0.119
  0.121   0.129   0.131   0.137   0.139   0.145   0.147   0.153
  0.161   0.175   0.181   0.186   0.188   0.201   0.210   0.221
  0.223   0.232   0.243   0.251   0.255   0.259   0.265   0.274
  0.277   0.281   0.290   0.295   0.299   0.306   0.309   0.311
  0.315   0.320   0.326   0.331   0.337   0.339   0.342   0.358
  0.361   0.375   0.378   0.390   0.398   0.407   0.411   0.427
  0.445   0.463   0.500   0.506   0.514   0.526   0.537   0.557
  0.570   0.576   0.599   0.617   0.625   0.633   0.649   0.650
  0.667   0.682   0.686   0.705   0.725   0.746   0.753   0.760
  0.791   0.804   0.834   0.854   0.884   0.926   0.952   0.961
  0.992   1.014   1.031   1.064   1.094   1.101   1.108   1.126
  1.134   1.147   1.151   1.161   1.171   1.180   1.188   1.197
  1.220   1.225   1.237   1.251   1.256   1.283   1.307   1.330
  1.357   1.403   1.416   1.424   1.454   1.473   1.490   1.502
  1.519   1.549   1.555   1.575   1.582   1.593   1.624   1.643
  1.661   1.674   1.689   1.695   1.706   1.739   1.750   1.760
  1.786   1.801   1.823   1.866   1.877   1.883   1.914   1.948
  1.949   1.955   1.989   2.041   2.050   2.084   2.105   2.117
  2.196   2.244   2.250   2.338   2.360   2.454   2.472   2.524
  2.564   2.583   2.604   2.641   2.649   2.671   2.699   2.719
  2.768   2.790   2.811   2.819   2.831   2.857   2.863   2.874
  2.877   2.911   2.931   2.970   2.972   3.051   3.056   3.072
  3.105   3.123   3.135   3.166   3.198   3.220   3.238   3.277
  3.318   3.320   3.345   3.381   3.383   3.456   3.479   3.538
  3.560   3.641   3.711   3.792   3.850   3.876   3.893   3.951
  3.961   4.047   4.077   4.098   4.125   4.185   4.304   4.989
  5.016   5.030   5.037   5.055   5.088   5.113   5.132   5.164
  5.325   5.393   5.437   5.515   5.619   5.630   5.712   5.748
  5.855  23.721  23.751  23.779  23.817  23.835  23.864  49.864
 49.886  49.910  49.942  49.954  50.045
 --------------------------------------------------------------

          Ground-State Mulliken Net Atomic Charges

     Atom                 Charge (a.u.)
  ----------------------------------------
      1 C                     0.087351
      2 C                     0.313222
      3 C                    -0.402846
      4 C                    -0.056598
      5 O                    -0.003254
      6 O                    -0.251127
      7 O                    -0.218900
      8 O                    -0.193417
      9 C                    -0.369546
     10 C                     0.053553
     11 O                    -0.246533
     12 O                    -0.187122
     13 H                     0.269058
     14 H                     0.294866
     15 H                     0.232098
     16 H                     0.165223
     17 H                     0.261782
     18 H                     0.252191
  ----------------------------------------
  Sum of atomic charges =     0.000000

 -----------------------------------------------------------------
                    Cartesian Multipole Moments
 -----------------------------------------------------------------
    Charge (ESU x 10^10)
                 0.0000
    Dipole Moment (Debye)
         X      -1.4388      Y       1.6984      Z       1.2101
       Tot       2.5335
    Quadrupole Moments (Debye-Ang)
        XX     -89.4362     XY       6.1848     YY     -68.2413
        XZ      -0.4836     YZ      -1.7210     ZZ     -67.2723
    Octopole Moments (Debye-Ang^2)
       XXX     -40.4927    XXY      -3.3738    XYY     -20.7927
       YYY       9.8471    XXZ      11.7563    XYZ      -1.3289
       YYZ     -12.7835    XZZ      17.2525    YZZ      -2.0962
       ZZZ     -21.2213
    Hexadecapole Moments (Debye-Ang^3)
      XXXX   -1839.3909   XXXY       3.8893   XXYY    -389.7849
      XYYY      28.6762   YYYY    -458.2593   XXXZ     -56.4429
      XXYZ      -0.0712   XYYZ      -7.2475   YYYZ      -4.9966
      XXZZ    -360.8750   XYZZ      14.5202   YYZZ    -115.6786
      XZZZ      -9.6752   YZZZ      -0.2385   ZZZZ    -320.8365
 -----------------------------------------------------------------
 Calculating analytic gradient of the SCF energy
 Gradient of SCF Energy
            1           2           3           4           5           6
    1  -0.0036546  -0.0009759  -0.0001032  -0.0010331   0.0013879   0.0027914
    2  -0.0001210   0.0006487  -0.0006683   0.0009592  -0.0011314  -0.0017886
    3   0.0011616   0.0011869  -0.0006766   0.0006528  -0.0011716  -0.0005970
            7           8           9          10          11          12
    1   0.0009490  -0.0011746  -0.0001311   0.0035696  -0.0017103   0.0016778
    2   0.0009905  -0.0001331   0.0003940   0.0021057  -0.0010406   0.0006904
    3  -0.0010232   0.0001876  -0.0005603  -0.0002844   0.0002559  -0.0000485
           13          14          15          16          17          18
    1   0.0000588   0.0008031  -0.0006307  -0.0007080  -0.0011926   0.0000763
    2   0.0000154   0.0004453  -0.0009008  -0.0002614  -0.0005021   0.0002981
    3   0.0005746  -0.0005137   0.0002408   0.0001007  -0.0001629   0.0006773
 Max gradient component =       3.655E-03
 RMS gradient           =       1.153E-03
 Gradient time:  CPU 127.02 s  wall 127.05 s
 Geometry Optimization Parameters
   NAtoms,    NIC,     NZ,  NCons,   NDum,   NFix, NCnnct, MaxDiis
       18     129       0       0       0       0       0       0

 Cartesian Hessian Update
 Hessian Updated using BFGS Update


** GEOMETRY OPTIMIZATION IN DELOCALIZED INTERNAL COORDINATES **
   Searching for a Minimum

   Optimization Cycle:  13

                       Coordinates (Angstroms)
     ATOM                X               Y               Z
      1  C         1.8868103975   -0.8549814240    0.1437160730
      2  C         1.9000516360    0.6977619693    0.1538364217
      3  C         0.4489607525    1.1351052378    0.3728273179
      4  C        -0.1712077946   -0.1269832374    0.9743655696
      5  O         0.6449682339   -1.2514573699    0.5102988334
      6  O         2.7779533022   -1.5919546654   -0.1508807979
      7  O         2.8540042866    1.3893012616   -0.0583532283
      8  O        -0.1261303569    1.3645409312   -0.9094410503
      9  C        -1.6334377196   -0.4237489652    0.6451281803
     10  C        -2.0120865966   -0.4622190155   -0.8319814789
     11  O        -3.0721922787   -0.0066939782   -1.1898520818
     12  O        -2.4213961070    0.5033346000    1.3453868854
     13  H        -0.0810424614   -0.0879089911    2.0637696526
     14  H         0.3189389243    2.1067534038   -1.3378466115
     15  H        -1.8224935484   -1.4545372851    1.0007474112
     16  H        -1.3469761769   -1.0109774467   -1.5165895070
     17  H        -3.1899999403    0.6930612226    0.7813308486
     18  H         0.3543103548    2.0017067300    1.0319670828
   Point Group: c1    Number of degrees of freedom:    48


   Energy is   -683.756590630

 Hessian Updated using BFGS Update

 48 Hessian modes will be used to form the next step
  Hessian Eigenvalues:
     0.002887    0.005692    0.008674    0.011917    0.014510    0.015164
     0.019389    0.023312    0.041049    0.044367    0.049117    0.053703
     0.054808    0.058641    0.065675    0.075758    0.081177    0.086034
     0.121918    0.160540    0.161410    0.162721    0.177837    0.186394
     0.202176    0.204012    0.225204    0.241341    0.249596    0.251474
     0.257201    0.272566    0.293447    0.320461    0.321479    0.322963
     0.332312    0.343898    0.358157    0.426109    0.450621    0.454583
     0.489571    0.527927    0.571490    0.950363    0.952995    1.341609

 Minimum Search - Taking Simple RFO Step
 Searching for Lamda that Minimizes Along All modes
 Value Taken    Lamda =  -0.00076151
 Calculated Step too Large.  Step scaled by  0.712470
 Step Taken.  Stepsize is  0.300000

                             Maximum     Tolerance    Cnvgd?
         Gradient           0.002707      0.000300      NO
         Displacement       0.120357      0.001200      NO
         Energy change     -0.000552      0.000001      NO


 New Cartesian Coordinates Obtained by Inverse Iteration

 Displacement from previous Coordinates is:  0.295406
 ----------------------------------------------------------------
             Standard Nuclear Orientation (Angstroms)
    I     Atom           X                Y                Z
 ----------------------------------------------------------------
    1      C       1.8929713941    -0.8411888322     0.1388442309
    2      C       1.8997966954     0.7064607782     0.1701450870
    3      C       0.4424271323     1.1319130323     0.3653274989
    4      C      -0.1698878071    -0.1348754896     0.9665297372
    5      O       0.6509198054    -1.2482625338     0.4956131929
    6      O       2.7853608959    -1.5711901541    -0.1664692231
    7      O       2.8583667645     1.4046700759     0.0048878173
    8      O      -0.1133845833     1.3329249300    -0.9303417510
    9      C      -1.6374464528    -0.4373017157     0.6519190362
   10      C      -2.0282817545    -0.4655836514    -0.8208261099
   11      O      -3.0575155548     0.0539605504    -1.1820356118
   12      O      -2.4292058594     0.4749349170     1.3640997525
   13      H      -0.0730404465    -0.0951668884     2.0551977774
   14      H       0.3163857526     2.0840381461    -1.3575305317
   15      H      -1.8124323123    -1.4709494395     1.0034352936
   16      H      -1.3916078850    -1.0486964699    -1.5043002200
   17      H      -3.1465842703     0.7399733246     0.7631170713
   18      H       0.3221933932     2.0044423978     1.0108164733
 ----------------------------------------------------------------
 Molecular Point Group                 C1    NOp =  1
 Largest Abelian Subgroup              C1    NOp =  1
 Nuclear Repulsion Energy =   738.1902119852 hartrees
 There are       45 alpha and       45 beta electrons
 Applying Cartesian multipole field
    Component          Value
    ---------          -----
     (2,0,0)        1.00000E-11
     (0,2,0)        2.00000E-11
     (0,0,2)       -3.00000E-11
 Nucleus-field energy     =     0.0000000130 hartrees
 Requested basis set is 6-311++G(d,p)
 There are 102 shells and 306 basis functions
 A cutoff of  1.0D-11 yielded   4580 shell pairs
 There are     41693 function pairs (     44861 Cartesian)
 Smallest overlap matrix eigenvalue = 4.45E-06
 Guess MOs from SCF MO coefficient file
 Reading MOs from coefficient file
 Reading MOs from coefficient file
 A restricted hybrid HF-DFT SCF calculation will be
 performed using Pulay DIIS extrapolation
 Exchange:     0.2000 Hartree-Fock + 0.0800 Slater + 0.7200 B88
 Correlation:  0.1900 VWN1RPA + 0.8100 LYP
 Using SG-1 standard quadrature grid
 SCF converges when DIIS error is below 1.0E-08
 Geometry optimization detected.  Setting ReadMinima to 0
 Setting SaveMinima to 0
 ---------------------------------------
  Cycle       Energy         DIIS Error
 ---------------------------------------
    1    -683.7479432446      9.94E-04
    2    -683.7567306011      1.30E-04
    3    -683.7567542284      1.50E-04
    4    -683.7569269532      4.83E-05
    5    -683.7569414554      2.16E-05
    6    -683.7569459478      8.50E-06
    7    -683.7569463102      3.13E-06
    8    -683.7569463191      8.92E-07
    9    -683.7569462205      3.10E-07
   10    -683.7569462530      1.35E-07
   11    -683.7569462795      3.51E-08
   12    -683.7569462780      1.22E-08
   13    -683.7569462759      3.39E-09 Convergence criterion met
 ---------------------------------------
 SCF time:  CPU 338.41 s  wall 338.87 s
 SCF   energy in the final basis set = -683.7569462759
 Total energy in the final basis set = -683.7569462759

 --------------------------------------------------------------

                    Orbital Energies (a.u.)
 --------------------------------------------------------------

 Alpha MOs
 -- Occupied --
-19.214 -19.190 -19.186 -19.159 -19.157 -19.157 -10.341 -10.319
-10.294 -10.291 -10.287 -10.274  -1.157  -1.116  -1.101  -1.091
 -1.073  -1.058  -0.839  -0.795  -0.718  -0.664  -0.630  -0.607
 -0.592  -0.555  -0.537  -0.522  -0.517  -0.512  -0.491  -0.480
 -0.467  -0.455  -0.443  -0.426  -0.422  -0.402  -0.392  -0.362
 -0.357  -0.347  -0.321  -0.296  -0.287
 -- Virtual --
 -0.127  -0.062  -0.028  -0.007  -0.003   0.000   0.015   0.021
  0.027   0.037   0.041   0.056   0.070   0.075   0.079   0.082
  0.085   0.086   0.095   0.104   0.106   0.108   0.117   0.119
  0.120   0.130   0.132   0.137   0.140   0.144   0.147   0.155
  0.160   0.176   0.180   0.186   0.191   0.201   0.210   0.221
  0.223   0.232   0.242   0.251   0.255   0.260   0.267   0.274
  0.277   0.281   0.289   0.294   0.299   0.303   0.309   0.311
  0.315   0.321   0.326   0.332   0.336   0.338   0.344   0.356
  0.361   0.375   0.379   0.389   0.398   0.406   0.411   0.426
  0.447   0.463   0.501   0.509   0.516   0.525   0.538   0.558
  0.573   0.577   0.595   0.611   0.623   0.632   0.650   0.652
  0.668   0.681   0.687   0.706   0.724   0.749   0.754   0.759
  0.789   0.806   0.833   0.850   0.882   0.925   0.955   0.962
  0.991   1.013   1.029   1.064   1.094   1.102   1.107   1.124
  1.137   1.145   1.151   1.158   1.169   1.178   1.187   1.196
  1.217   1.225   1.236   1.250   1.257   1.278   1.306   1.331
  1.367   1.406   1.413   1.423   1.455   1.473   1.491   1.499
  1.523   1.548   1.554   1.577   1.584   1.595   1.619   1.641
  1.657   1.673   1.690   1.694   1.708   1.740   1.754   1.767
  1.786   1.802   1.822   1.867   1.873   1.884   1.911   1.945
  1.949   1.956   1.992   2.050   2.053   2.091   2.109   2.110
  2.196   2.242   2.257   2.339   2.358   2.455   2.475   2.524
  2.564   2.588   2.604   2.643   2.648   2.671   2.699   2.721
  2.772   2.791   2.813   2.820   2.833   2.858   2.864   2.875
  2.877   2.917   2.932   2.970   2.974   3.050   3.057   3.071
  3.105   3.124   3.135   3.167   3.199   3.219   3.239   3.274
  3.320   3.321   3.345   3.382   3.386   3.457   3.477   3.536
  3.562   3.643   3.712   3.796   3.845   3.878   3.897   3.954
  3.960   4.048   4.076   4.100   4.126   4.187   4.297   4.990
  5.017   5.031   5.034   5.056   5.089   5.113   5.131   5.165
  5.328   5.391   5.440   5.517   5.620   5.630   5.713   5.750
  5.855  23.724  23.749  23.779  23.820  23.839  23.864  49.863
 49.887  49.910  49.943  49.955  50.044
 --------------------------------------------------------------

          Ground-State Mulliken Net Atomic Charges

     Atom                 Charge (a.u.)
  ----------------------------------------
      1 C                     0.098541
      2 C                     0.306557
      3 C                    -0.402491
      4 C                    -0.053784
      5 O                    -0.004005
      6 O                    -0.250842
      7 O                    -0.218443
      8 O                    -0.195262
      9 C                    -0.381894
     10 C                     0.056820
     11 O                    -0.245943
     12 O                    -0.185911
     13 H                     0.265833
     14 H                     0.296079
     15 H                     0.233544
     16 H                     0.165746
     17 H                     0.261119
     18 H                     0.254336
  ----------------------------------------
  Sum of atomic charges =    -0.000000

 -----------------------------------------------------------------
                    Cartesian Multipole Moments
 -----------------------------------------------------------------
    Charge (ESU x 10^10)
                -0.0000
    Dipole Moment (Debye)
         X      -1.4606      Y       1.6768      Z       1.0794
       Tot       2.4719
    Quadrupole Moments (Debye-Ang)
        XX     -89.8205     XY       6.0443     YY     -67.8986
        XZ      -0.2504     YZ      -1.7617     ZZ     -67.4463
    Octopole Moments (Debye-Ang^2)
       XXX     -39.3806    XXY      -4.4221    XYY     -21.7648
       YYY       9.0180    XXZ       9.0790    XYZ      -2.6188
       YYZ     -13.0653    XZZ      17.5923    YZZ      -2.4718
       ZZZ     -22.4163
    Hexadecapole Moments (Debye-Ang^3)
      XXXX   -1851.9024   XXXY       4.0190   XXYY    -387.9132
      XYYY      25.6363   YYYY    -453.8288   XXXZ     -52.2031
      XXYZ       0.3543   XYYZ      -8.3549   YYYZ      -5.6287
      XXZZ    -362.5510   XYZZ      14.9555   YYZZ    -114.7436
      XZZZ      -8.8340   YZZZ      -0.5581   ZZZZ    -321.9248
 -----------------------------------------------------------------
 Calculating analytic gradient of the SCF energy
 Gradient of SCF Energy
            1           2           3           4           5           6
    1  -0.0025400  -0.0014436   0.0006008  -0.0004911   0.0011044   0.0016825
    2   0.0012595  -0.0014033   0.0003804  -0.0006103   0.0001410  -0.0011019
    3   0.0022062  -0.0008021   0.0000998   0.0000203  -0.0009940  -0.0007092
            7           8           9          10          11          12
    1   0.0009851  -0.0005373  -0.0005914   0.0022812  -0.0014109   0.0012110
    2   0.0008988  -0.0001192   0.0013924   0.0001646   0.0001201  -0.0004249
    3  -0.0003147   0.0003698  -0.0003743   0.0009320  -0.0003443  -0.0000042
           13          14          15          16          17          18
    1   0.0002402   0.0005226  -0.0002126  -0.0004157  -0.0007118  -0.0002735
    2   0.0000274   0.0000837  -0.0007078  -0.0000292  -0.0000940   0.0000228
    3   0.0002499  -0.0002888   0.0000320   0.0000804  -0.0004902   0.0003314
 Max gradient component =       2.540E-03
 RMS gradient           =       8.848E-04
 Gradient time:  CPU 126.96 s  wall 126.99 s
 Geometry Optimization Parameters
   NAtoms,    NIC,     NZ,  NCons,   NDum,   NFix, NCnnct, MaxDiis
       18     129       0       0       0       0       0       0

 Cartesian Hessian Update
 Hessian Updated using BFGS Update


** GEOMETRY OPTIMIZATION IN DELOCALIZED INTERNAL COORDINATES **
   Searching for a Minimum

   Optimization Cycle:  14

                       Coordinates (Angstroms)
     ATOM                X               Y               Z
      1  C         1.8929713941   -0.8411888322    0.1388442309
      2  C         1.8997966954    0.7064607782    0.1701450870
      3  C         0.4424271323    1.1319130323    0.3653274989
      4  C        -0.1698878071   -0.1348754896    0.9665297372
      5  O         0.6509198054   -1.2482625338    0.4956131929
      6  O         2.7853608959   -1.5711901541   -0.1664692231
      7  O         2.8583667645    1.4046700759    0.0048878173
      8  O        -0.1133845833    1.3329249300   -0.9303417510
      9  C        -1.6374464528   -0.4373017157    0.6519190362
     10  C        -2.0282817545   -0.4655836514   -0.8208261099
     11  O        -3.0575155548    0.0539605504   -1.1820356118
     12  O        -2.4292058594    0.4749349170    1.3640997525
     13  H        -0.0730404465   -0.0951668884    2.0551977774
     14  H         0.3163857526    2.0840381461   -1.3575305317
     15  H        -1.8124323123   -1.4709494395    1.0034352936
     16  H        -1.3916078850   -1.0486964699   -1.5043002200
     17  H        -3.1465842703    0.7399733246    0.7631170713
     18  H         0.3221933932    2.0044423978    1.0108164733
   Point Group: c1    Number of degrees of freedom:    48


   Energy is   -683.756946276

 Hessian Updated using BFGS Update

 48 Hessian modes will be used to form the next step
  Hessian Eigenvalues:
     0.002843    0.005891    0.009247    0.011901    0.014500    0.014893
     0.019386    0.024300    0.041580    0.044430    0.048997    0.054378
     0.054669    0.059765    0.065417    0.075823    0.081712    0.086329
     0.121987    0.160610    0.161416    0.162606    0.178448    0.186402
     0.203410    0.208941    0.225614    0.241306    0.249617    0.251259
     0.257474    0.274953    0.295268    0.320019    0.321363    0.322995
     0.332378    0.343342    0.357791    0.425734    0.450415    0.455855
     0.489717    0.526846    0.569935    0.950330    0.954313    1.314379

 Minimum Search - Taking Simple RFO Step
 Searching for Lamda that Minimizes Along All modes
 Value Taken    Lamda =  -0.00019427
 Step Taken.  Stepsize is  0.219605

                             Maximum     Tolerance    Cnvgd?
         Gradient           0.001807      0.000300      NO
         Displacement       0.118318      0.001200      NO
         Energy change     -0.000356      0.000001      NO


 New Cartesian Coordinates Obtained by Inverse Iteration

 Displacement from previous Coordinates is:  0.259006
 ----------------------------------------------------------------
             Standard Nuclear Orientation (Angstroms)
    I     Atom           X                Y                Z
 ----------------------------------------------------------------
    1      C       1.8954690819    -0.8315943316     0.1260227467
    2      C       1.9032734829     0.7157359586     0.1997760187
    3      C       0.4376268820     1.1296742226     0.3532220505
    4      C      -0.1695716607    -0.1372582169     0.9564689093
    5      O       0.6520370054    -1.2460705141     0.4774351243
    6      O       2.7900143473    -1.5560428117    -0.1823079305
    7      O       2.8650150138     1.4177096764     0.0790415598
    8      O      -0.0892015127     1.3046214556    -0.9587536570
    9      C      -1.6403241498    -0.4466887978     0.6565105062
   10      C      -2.0456092129    -0.4676285842    -0.8135798342
   11      O      -3.0580521045     0.0857692323    -1.1696619982
   12      O      -2.4315301367     0.4570626908     1.3810141607
   13      H      -0.0666679657    -0.0975320437     2.0445245275
   14      H       0.3276760458     2.0654962100    -1.3806867920
   15      H      -1.8039281781    -1.4806596823     1.0083296121
   16      H      -1.4285593142    -1.0686725910    -1.4999987214
   17      H      -3.1208735274     0.7661606903     0.7688982986
   18      H       0.2922408110     2.0100204146     0.9821749398
 ----------------------------------------------------------------
 Molecular Point Group                 C1    NOp =  1
 Largest Abelian Subgroup              C1    NOp =  1
 Nuclear Repulsion Energy =   737.9962762357 hartrees
 There are       45 alpha and       45 beta electrons
 Applying Cartesian multipole field
    Component          Value
    ---------          -----
     (2,0,0)        1.00000E-11
     (0,2,0)        2.00000E-11
     (0,0,2)       -3.00000E-11
 Nucleus-field energy     =     0.0000000129 hartrees
 Requested basis set is 6-311++G(d,p)
 There are 102 shells and 306 basis functions
 A cutoff of  1.0D-11 yielded   4575 shell pairs
 There are     41687 function pairs (     44856 Cartesian)
 Smallest overlap matrix eigenvalue = 4.78E-06
 Guess MOs from SCF MO coefficient file
 Reading MOs from coefficient file
 Reading MOs from coefficient file
 A restricted hybrid HF-DFT SCF calculation will be
 performed using Pulay DIIS extrapolation
 Exchange:     0.2000 Hartree-Fock + 0.0800 Slater + 0.7200 B88
 Correlation:  0.1900 VWN1RPA + 0.8100 LYP
 Using SG-1 standard quadrature grid
 SCF converges when DIIS error is below 1.0E-08
 Geometry optimization detected.  Setting ReadMinima to 0
 Setting SaveMinima to 0
 ---------------------------------------
  Cycle       Energy         DIIS Error
 ---------------------------------------
    1    -683.7474526978      7.59E-04
    2    -683.7569025363      8.96E-05
    3    -683.7568724403      1.25E-04
    4    -683.7570014742      3.81E-05
    5    -683.7570108144      1.73E-05
    6    -683.7570134524      5.76E-06
    7    -683.7570140050      2.01E-06
    8    -683.7570139253      7.12E-07
    9    -683.7570138832      2.15E-07
   10    -683.7570139208      1.01E-07
   11    -683.7570139281      2.24E-08
   12    -683.7570139252      9.41E-09 Convergence criterion met
 ---------------------------------------
 SCF time:  CPU 317.85 s  wall 318.40 s
 SCF   energy in the final basis set = -683.7570139252
 Total energy in the final basis set = -683.7570139252

 --------------------------------------------------------------

                    Orbital Energies (a.u.)
 --------------------------------------------------------------

 Alpha MOs
 -- Occupied --
-19.213 -19.190 -19.186 -19.159 -19.157 -19.157 -10.341 -10.319
-10.295 -10.291 -10.287 -10.274  -1.156  -1.116  -1.101  -1.091
 -1.073  -1.058  -0.839  -0.795  -0.718  -0.664  -0.630  -0.606
 -0.593  -0.555  -0.536  -0.522  -0.517  -0.512  -0.492  -0.479
 -0.469  -0.455  -0.443  -0.426  -0.422  -0.401  -0.393  -0.363
 -0.357  -0.346  -0.321  -0.297  -0.287
 -- Virtual --
 -0.126  -0.062  -0.028  -0.007  -0.002  -0.000   0.014   0.022
  0.027   0.037   0.041   0.056   0.070   0.076   0.079   0.082
  0.085   0.086   0.095   0.104   0.106   0.109   0.116   0.118
  0.120   0.130   0.132   0.138   0.140   0.144   0.147   0.156
  0.160   0.175   0.181   0.186   0.192   0.199   0.209   0.220
  0.224   0.232   0.241   0.251   0.256   0.260   0.268   0.274
  0.277   0.280   0.287   0.294   0.300   0.301   0.309   0.311
  0.314   0.322   0.326   0.331   0.334   0.337   0.345   0.354
  0.360   0.375   0.379   0.388   0.397   0.405   0.410   0.426
  0.447   0.463   0.500   0.512   0.517   0.525   0.537   0.559
  0.574   0.581   0.591   0.608   0.624   0.632   0.651   0.654
  0.669   0.680   0.687   0.707   0.724   0.748   0.754   0.760
  0.785   0.809   0.831   0.850   0.885   0.927   0.954   0.961
  0.991   1.014   1.028   1.066   1.094   1.101   1.106   1.122
  1.140   1.144   1.151   1.155   1.168   1.177   1.185   1.195
  1.215   1.223   1.236   1.250   1.258   1.276   1.303   1.332
  1.370   1.406   1.416   1.427   1.456   1.476   1.491   1.498
  1.525   1.543   1.551   1.579   1.584   1.593   1.614   1.638
  1.658   1.673   1.690   1.692   1.710   1.738   1.756   1.775
  1.783   1.803   1.822   1.866   1.871   1.886   1.912   1.943
  1.949   1.955   1.994   2.051   2.055   2.096   2.106   2.115
  2.196   2.242   2.261   2.340   2.357   2.456   2.478   2.523
  2.565   2.590   2.606   2.643   2.646   2.670   2.698   2.722
  2.772   2.792   2.815   2.821   2.834   2.856   2.864   2.876
  2.876   2.920   2.931   2.970   2.974   3.047   3.058   3.071
  3.103   3.125   3.136   3.167   3.197   3.218   3.243   3.271
  3.321   3.322   3.345   3.382   3.387   3.457   3.475   3.536
  3.563   3.646   3.713   3.798   3.841   3.879   3.898   3.954
  3.960   4.047   4.074   4.100   4.124   4.183   4.294   4.992
  5.018   5.032   5.033   5.057   5.089   5.114   5.130   5.165
  5.330   5.389   5.440   5.516   5.618   5.630   5.714   5.748
  5.853  23.725  23.748  23.777  23.823  23.841  23.865  49.863
 49.889  49.909  49.944  49.955  50.044
 --------------------------------------------------------------

          Ground-State Mulliken Net Atomic Charges

     Atom                 Charge (a.u.)
  ----------------------------------------
      1 C                     0.110351
      2 C                     0.296204
      3 C                    -0.383034
      4 C                    -0.083054
      5 O                    -0.006754
      6 O                    -0.249880
      7 O                    -0.219517
      8 O                    -0.195283
      9 C                    -0.374848
     10 C                     0.057545
     11 O                    -0.244296
     12 O                    -0.186623
     13 H                     0.263415
     14 H                     0.296381
     15 H                     0.234919
     16 H                     0.167061
     17 H                     0.260416
     18 H                     0.256996
  ----------------------------------------
  Sum of atomic charges =     0.000000

 -----------------------------------------------------------------
                    Cartesian Multipole Moments
 -----------------------------------------------------------------
    Charge (ESU x 10^10)
                -0.0000
    Dipole Moment (Debye)
         X      -1.4991      Y       1.6821      Z       0.9694
       Tot       2.4528
    Quadrupole Moments (Debye-Ang)
        XX     -90.0184     XY       5.9180     YY     -67.6542
        XZ      -0.2586     YZ      -1.9183     ZZ     -67.5666
    Octopole Moments (Debye-Ang^2)
       XXX     -38.7714    XXY      -5.0934    XYY     -22.3452
       YYY       8.5115    XXZ       7.1261    XYZ      -3.7517
       YYZ     -13.4565    XZZ      17.5769    YZZ      -2.6861
       ZZZ     -23.5306
    Hexadecapole Moments (Debye-Ang^3)
      XXXX   -1863.8470   XXXY       2.2385   XXYY    -387.1663
      XYYY      22.2546   YYYY    -450.5515   XXXZ     -52.8380
      XXYZ      -0.6800   XYYZ      -9.8382   YYYZ      -7.8857
      XXZZ    -363.7584   XYZZ      14.7297   YYZZ    -114.1854
      XZZZ      -8.8718   YZZZ      -2.2655   ZZZZ    -323.3937
 -----------------------------------------------------------------
 Calculating analytic gradient of the SCF energy
 Gradient of SCF Energy
            1           2           3           4           5           6
    1  -0.0017222  -0.0002482   0.0006064   0.0001323   0.0002818   0.0010121
    2   0.0009323  -0.0008527  -0.0002834  -0.0002240  -0.0000414  -0.0004456
    3  -0.0012883   0.0023596  -0.0010341   0.0004933  -0.0001119   0.0004391
            7           8           9          10          11          12
    1   0.0002818  -0.0004748  -0.0004847   0.0006936  -0.0005164   0.0004718
    2   0.0005425   0.0004897   0.0007834  -0.0000493   0.0001352  -0.0007197
    3  -0.0008258  -0.0000209  -0.0000040   0.0003728  -0.0001701   0.0001769
           13          14          15          16          17          18
    1   0.0000441   0.0003117   0.0001147  -0.0002161  -0.0001174  -0.0001706
    2  -0.0000945  -0.0000560  -0.0003262  -0.0000929   0.0002588   0.0000438
    3   0.0000985  -0.0002508   0.0000343   0.0000387  -0.0003733   0.0000659
 Max gradient component =       2.360E-03
 RMS gradient           =       6.068E-04
 Gradient time:  CPU 127.93 s  wall 127.95 s
 Geometry Optimization Parameters
   NAtoms,    NIC,     NZ,  NCons,   NDum,   NFix, NCnnct, MaxDiis
       18     129       0       0       0       0       0       0

 Cartesian Hessian Update
 Hessian Updated using BFGS Update


** GEOMETRY OPTIMIZATION IN DELOCALIZED INTERNAL COORDINATES **
   Searching for a Minimum

   Optimization Cycle:  15

                       Coordinates (Angstroms)
     ATOM                X               Y               Z
      1  C         1.8954690819   -0.8315943316    0.1260227467
      2  C         1.9032734829    0.7157359586    0.1997760187
      3  C         0.4376268820    1.1296742226    0.3532220505
      4  C        -0.1695716607   -0.1372582169    0.9564689093
      5  O         0.6520370054   -1.2460705141    0.4774351243
      6  O         2.7900143473   -1.5560428117   -0.1823079305
      7  O         2.8650150138    1.4177096764    0.0790415598
      8  O        -0.0892015127    1.3046214556   -0.9587536570
      9  C        -1.6403241498   -0.4466887978    0.6565105062
     10  C        -2.0456092129   -0.4676285842   -0.8135798342
     11  O        -3.0580521045    0.0857692323   -1.1696619982
     12  O        -2.4315301367    0.4570626908    1.3810141607
     13  H        -0.0666679657   -0.0975320437    2.0445245275
     14  H         0.3276760458    2.0654962100   -1.3806867920
     15  H        -1.8039281781   -1.4806596823    1.0083296121
     16  H        -1.4285593142   -1.0686725910   -1.4999987214
     17  H        -3.1208735274    0.7661606903    0.7688982986
     18  H         0.2922408110    2.0100204146    0.9821749398
   Point Group: c1    Number of degrees of freedom:    48


   Energy is   -683.757013925

 Hessian Updated using BFGS Update

 48 Hessian modes will be used to form the next step
  Hessian Eigenvalues:
     0.003157    0.006009    0.009534    0.011901    0.014065    0.014737
     0.019324    0.030032    0.041597    0.044617    0.048431    0.054513
     0.055433    0.060113    0.067703    0.076373    0.083684    0.086491
     0.121879    0.160576    0.161423    0.162493    0.177896    0.186439
     0.202691    0.208009    0.225675    0.242718    0.249630    0.250950
     0.257502    0.274702    0.293303    0.319250    0.321564    0.323136
     0.332499    0.342883    0.357446    0.425201    0.448121    0.456104
     0.489449    0.525221    0.566543    0.950232    0.952920    1.275784

 Minimum Search - Taking Simple RFO Step
 Searching for Lamda that Minimizes Along All modes
 Value Taken    Lamda =  -0.00007273
 Step Taken.  Stepsize is  0.054404

                             Maximum     Tolerance    Cnvgd?
         Gradient           0.000882      0.000300      NO
         Displacement       0.025810      0.001200      NO
         Energy change     -0.000068      0.000001      NO


 New Cartesian Coordinates Obtained by Inverse Iteration

 Displacement from previous Coordinates is:  0.068181
 ----------------------------------------------------------------
             Standard Nuclear Orientation (Angstroms)
    I     Atom           X                Y                Z
 ----------------------------------------------------------------
    1      C       1.8949583510    -0.8344312635     0.1270450968
    2      C       1.9024951123     0.7138732978     0.1908532185
    3      C       0.4378686491     1.1297004971     0.3555742147
    4      C      -0.1692185814    -0.1362059876     0.9598444043
    5      O       0.6520401218    -1.2464610001     0.4838609329
    6      O       2.7843514712    -1.5607049495    -0.1901112108
    7      O       2.8657654103     1.4139988853     0.0746878804
    8      O      -0.0967020468     1.3046980617    -0.9530552322
    9      C      -1.6392276357    -0.4463763845     0.6570133245
   10      C      -2.0385194481    -0.4692559323    -0.8152946937
   11      O      -3.0477661326     0.0857649733    -1.1766441749
   12      O      -2.4327802316     0.4602319701     1.3768696241
   13      H      -0.0681396494    -0.0940589478     2.0478866846
   14      H       0.3096526468     2.0722010754    -1.3728260812
   15      H      -1.8045210560    -1.4784785036     1.0117507177
   16      H      -1.4182528622    -1.0712025248    -1.4983097391
   17      H      -3.1212487588     0.7669363633     0.7633494760
   18      H       0.2982795474     2.0098733476     0.9859350783
 ----------------------------------------------------------------
 Molecular Point Group                 C1    NOp =  1
 Largest Abelian Subgroup              C1    NOp =  1
 Nuclear Repulsion Energy =   738.2176982638 hartrees
 There are       45 alpha and       45 beta electrons
 Applying Cartesian multipole field
    Component          Value
    ---------          -----
     (2,0,0)        1.00000E-11
     (0,2,0)        2.00000E-11
     (0,0,2)       -3.00000E-11
 Nucleus-field energy     =     0.0000000129 hartrees
 Requested basis set is 6-311++G(d,p)
 There are 102 shells and 306 basis functions
 A cutoff of  1.0D-11 yielded   4577 shell pairs
 There are     41693 function pairs (     44863 Cartesian)
 Smallest overlap matrix eigenvalue = 4.70E-06
 Guess MOs from SCF MO coefficient file
 Reading MOs from coefficient file
 Reading MOs from coefficient file
 A restricted hybrid HF-DFT SCF calculation will be
 performed using Pulay DIIS extrapolation
 Exchange:     0.2000 Hartree-Fock + 0.0800 Slater + 0.7200 B88
 Correlation:  0.1900 VWN1RPA + 0.8100 LYP
 Using SG-1 standard quadrature grid
 SCF converges when DIIS error is below 1.0E-08
 Geometry optimization detected.  Setting ReadMinima to 0
 Setting SaveMinima to 0
 ---------------------------------------
  Cycle       Energy         DIIS Error
 ---------------------------------------
    1    -683.7572971823      1.82E-04
    2    -683.7570466192      2.06E-05
    3    -683.7570408973      3.60E-05
    4    -683.7570517800      6.35E-06
    5    -683.7570517035      4.16E-06
    6    -683.7570517378      8.77E-07
    7    -683.7570517880      5.51E-07
    8    -683.7570517381      1.27E-07
    9    -683.7570517591      3.24E-08
   10    -683.7570517684      1.06E-08
   11    -683.7570517671      6.35E-09 Convergence criterion met
 ---------------------------------------
 SCF time:  CPU 280.62 s  wall 281.52 s
 SCF   energy in the final basis set = -683.7570517671
 Total energy in the final basis set = -683.7570517671

 --------------------------------------------------------------

                    Orbital Energies (a.u.)
 --------------------------------------------------------------

 Alpha MOs
 -- Occupied --
-19.213 -19.190 -19.186 -19.159 -19.157 -19.157 -10.341 -10.319
-10.295 -10.291 -10.287 -10.273  -1.156  -1.116  -1.101  -1.091
 -1.074  -1.058  -0.839  -0.795  -0.718  -0.664  -0.629  -0.606
 -0.593  -0.555  -0.536  -0.522  -0.516  -0.512  -0.492  -0.479
 -0.468  -0.455  -0.443  -0.426  -0.422  -0.401  -0.392  -0.363
 -0.357  -0.346  -0.321  -0.297  -0.287
 -- Virtual --
 -0.126  -0.062  -0.028  -0.007  -0.002  -0.000   0.015   0.022
  0.027   0.037   0.041   0.056   0.070   0.075   0.079   0.082
  0.085   0.086   0.095   0.104   0.106   0.109   0.117   0.119
  0.120   0.130   0.132   0.138   0.140   0.144   0.147   0.156
  0.160   0.175   0.180   0.186   0.192   0.200   0.209   0.220
  0.223   0.232   0.241   0.251   0.256   0.260   0.268   0.274
  0.277   0.280   0.287   0.294   0.300   0.301   0.309   0.311
  0.314   0.322   0.326   0.331   0.334   0.338   0.345   0.355
  0.360   0.376   0.379   0.389   0.397   0.405   0.410   0.426
  0.447   0.463   0.501   0.512   0.517   0.525   0.537   0.559
  0.574   0.580   0.591   0.608   0.624   0.632   0.651   0.654
  0.669   0.681   0.688   0.707   0.724   0.749   0.755   0.760
  0.786   0.808   0.832   0.848   0.883   0.926   0.954   0.960
  0.990   1.013   1.029   1.066   1.094   1.102   1.107   1.123
  1.140   1.144   1.152   1.156   1.168   1.177   1.186   1.196
  1.215   1.224   1.237   1.250   1.258   1.276   1.303   1.333
  1.369   1.407   1.417   1.427   1.457   1.475   1.491   1.498
  1.526   1.544   1.551   1.578   1.585   1.594   1.615   1.637
  1.658   1.672   1.691   1.693   1.709   1.737   1.757   1.776
  1.784   1.803   1.822   1.867   1.873   1.885   1.911   1.943
  1.949   1.954   1.994   2.051   2.055   2.096   2.106   2.114
  2.196   2.241   2.261   2.340   2.356   2.456   2.480   2.523
  2.564   2.590   2.608   2.643   2.646   2.671   2.698   2.722
  2.772   2.791   2.814   2.821   2.834   2.857   2.864   2.875
  2.876   2.920   2.931   2.970   2.973   3.047   3.058   3.071
  3.104   3.124   3.136   3.167   3.198   3.217   3.242   3.271
  3.321   3.323   3.345   3.383   3.387   3.457   3.475   3.536
  3.563   3.646   3.713   3.799   3.842   3.879   3.899   3.955
  3.959   4.047   4.073   4.100   4.124   4.183   4.294   4.993
  5.018   5.033   5.033   5.057   5.090   5.115   5.130   5.165
  5.330   5.390   5.440   5.517   5.619   5.630   5.714   5.748
  5.853  23.725  23.748  23.778  23.823  23.841  23.865  49.863
 49.889  49.909  49.944  49.956  50.043
 --------------------------------------------------------------

          Ground-State Mulliken Net Atomic Charges

     Atom                 Charge (a.u.)
  ----------------------------------------
      1 C                     0.109376
      2 C                     0.297403
      3 C                    -0.388468
      4 C                    -0.079432
      5 O                    -0.005559
      6 O                    -0.250109
      7 O                    -0.218331
      8 O                    -0.197271
      9 C                    -0.372841
     10 C                     0.057610
     11 O                    -0.244799
     12 O                    -0.187113
     13 H                     0.263795
     14 H                     0.297229
     15 H                     0.235085
     16 H                     0.166730
     17 H                     0.260265
     18 H                     0.256431
  ----------------------------------------
  Sum of atomic charges =    -0.000000

 -----------------------------------------------------------------
                    Cartesian Multipole Moments
 -----------------------------------------------------------------
    Charge (ESU x 10^10)
                -0.0000
    Dipole Moment (Debye)
         X      -1.4994      Y       1.6984      Z       0.9889
       Tot       2.4719
    Quadrupole Moments (Debye-Ang)
        XX     -89.9533     XY       5.8962     YY     -67.6076
        XZ      -0.2035     YZ      -1.9289     ZZ     -67.6053
    Octopole Moments (Debye-Ang^2)
       XXX     -38.9342    XXY      -5.1186    XYY     -22.4177
       YYY       8.9396    XXZ       7.3300    XYZ      -3.6474
       YYZ     -13.4023    XZZ      17.5324    YZZ      -2.6457
       ZZZ     -23.1462
    Hexadecapole Moments (Debye-Ang^3)
      XXXX   -1857.2796   XXXY       2.7637   XXYY    -386.6543
      XYYY      22.9658   YYYY    -450.4678   XXXZ     -51.6898
      XXYZ      -0.9305   XYYZ      -9.3480   YYYZ      -8.1388
      XXZZ    -363.4715   XYZZ      14.9034   YYZZ    -114.3648
      XZZZ      -8.7653   YZZZ      -2.2495   ZZZZ    -323.8357
 -----------------------------------------------------------------
 Calculating analytic gradient of the SCF energy
 Gradient of SCF Energy
            1           2           3           4           5           6
    1  -0.0003364  -0.0002350   0.0002231  -0.0000085   0.0000923   0.0002393
    2   0.0002458  -0.0002975   0.0000808  -0.0000050  -0.0000305  -0.0001141
    3   0.0005780  -0.0003965   0.0001240  -0.0001050  -0.0004971  -0.0000554
            7           8           9          10          11          12
    1   0.0001446  -0.0003343  -0.0001548   0.0002610   0.0000061  -0.0000923
    2   0.0001830   0.0000094   0.0001798  -0.0000470   0.0001251  -0.0002963
    3  -0.0000246   0.0001871   0.0000422   0.0000611  -0.0000089   0.0000066
           13          14          15          16          17          18
    1   0.0000462   0.0002470   0.0001185  -0.0001057   0.0000610  -0.0001720
    2   0.0000704  -0.0001139  -0.0000853  -0.0000635   0.0001545   0.0000043
    3   0.0000388  -0.0000521   0.0000356  -0.0000321  -0.0000075   0.0001058
 Max gradient component =       5.780E-04
 RMS gradient           =       1.856E-04
 Gradient time:  CPU 126.41 s  wall 126.43 s
 Geometry Optimization Parameters
   NAtoms,    NIC,     NZ,  NCons,   NDum,   NFix, NCnnct, MaxDiis
       18     129       0       0       0       0       0       0

 Cartesian Hessian Update
 Hessian Updated using BFGS Update


** GEOMETRY OPTIMIZATION IN DELOCALIZED INTERNAL COORDINATES **
   Searching for a Minimum

   Optimization Cycle:  16

                       Coordinates (Angstroms)
     ATOM                X               Y               Z
      1  C         1.8949583510   -0.8344312635    0.1270450968
      2  C         1.9024951123    0.7138732978    0.1908532185
      3  C         0.4378686491    1.1297004971    0.3555742147
      4  C        -0.1692185814   -0.1362059876    0.9598444043
      5  O         0.6520401218   -1.2464610001    0.4838609329
      6  O         2.7843514712   -1.5607049495   -0.1901112108
      7  O         2.8657654103    1.4139988853    0.0746878804
      8  O        -0.0967020468    1.3046980617   -0.9530552322
      9  C        -1.6392276357   -0.4463763845    0.6570133245
     10  C        -2.0385194481   -0.4692559323   -0.8152946937
     11  O        -3.0477661326    0.0857649733   -1.1766441749
     12  O        -2.4327802316    0.4602319701    1.3768696241
     13  H        -0.0681396494   -0.0940589478    2.0478866846
     14  H         0.3096526468    2.0722010754   -1.3728260812
     15  H        -1.8045210560   -1.4784785036    1.0117507177
     16  H        -1.4182528622   -1.0712025248   -1.4983097391
     17  H        -3.1212487588    0.7669363633    0.7633494760
     18  H         0.2982795474    2.0098733476    0.9859350783
   Point Group: c1    Number of degrees of freedom:    48


   Energy is   -683.757051767

 Hessian Updated using BFGS Update

 48 Hessian modes will be used to form the next step
  Hessian Eigenvalues:
     0.003169    0.006176    0.008978    0.010053    0.012070    0.014916
     0.019474    0.033852    0.041653    0.044462    0.048451    0.054503
     0.056304    0.061538    0.069269    0.077184    0.085521    0.088946
     0.122543    0.161064    0.161928    0.162594    0.177862    0.186444
     0.202301    0.208208    0.225997    0.248847    0.249569    0.252823
     0.257957    0.274666    0.293168    0.319226    0.321601    0.322875
     0.332905    0.342895    0.357376    0.424756    0.448091    0.457312
     0.489492    0.525014    0.565739    0.950380    0.953068    1.265037

 Minimum Search - Taking Simple RFO Step
 Searching for Lamda that Minimizes Along All modes
 Value Taken    Lamda =  -0.00002536
 Step Taken.  Stepsize is  0.055645

                             Maximum     Tolerance    Cnvgd?
         Gradient           0.000378      0.000300      NO
         Displacement       0.027609      0.001200      NO
         Energy change     -0.000038      0.000001      NO


 New Cartesian Coordinates Obtained by Inverse Iteration

 Displacement from previous Coordinates is:  0.059991
 ----------------------------------------------------------------
             Standard Nuclear Orientation (Angstroms)
    I     Atom           X                Y                Z
 ----------------------------------------------------------------
    1      C       1.8932290095    -0.8364952402     0.1245029667
    2      C       1.9041214749     0.7116389673     0.1903936611
    3      C       0.4403908825     1.1305121905     0.3559972114
    4      C      -0.1689798140    -0.1344067886     0.9610846858
    5      O       0.6512559935    -1.2462381244     0.4877179908
    6      O       2.7788490215    -1.5645268289    -0.1989822152
    7      O       2.8691339704     1.4095299351     0.0754877159
    8      O      -0.0943430619     1.3080881786    -0.9521554431
    9      C      -1.6390469678    -0.4438503938     0.6571769807
   10      C      -2.0365416427    -0.4725578971    -0.8157566841
   11      O      -3.0507134589     0.0719796311    -1.1790832176
   12      O      -2.4324289290     0.4674100057     1.3720727954
   13      H      -0.0687688740    -0.0914896353     2.0491275704
   14      H       0.3040238128     2.0825612172    -1.3666610455
   15      H      -1.8067768259    -1.4737230463     1.0165853447
   16      H      -1.4091493630    -1.0686613529    -1.4974302517
   17      H      -3.1293208910     0.7596556846     0.7613653792
   18      H       0.3041005707     2.0106764752     0.9869860760
 ----------------------------------------------------------------
 Molecular Point Group                 C1    NOp =  1
 Largest Abelian Subgroup              C1    NOp =  1
 Nuclear Repulsion Energy =   738.0889455321 hartrees
 There are       45 alpha and       45 beta electrons
 Applying Cartesian multipole field
    Component          Value
    ---------          -----
     (2,0,0)        1.00000E-11
     (0,2,0)        2.00000E-11
     (0,0,2)       -3.00000E-11
 Nucleus-field energy     =     0.0000000129 hartrees
 Requested basis set is 6-311++G(d,p)
 There are 102 shells and 306 basis functions
 A cutoff of  1.0D-11 yielded   4579 shell pairs
 There are     41699 function pairs (     44869 Cartesian)
 Smallest overlap matrix eigenvalue = 4.69E-06
 Guess MOs from SCF MO coefficient file
 Reading MOs from coefficient file
 Reading MOs from coefficient file
 A restricted hybrid HF-DFT SCF calculation will be
 performed using Pulay DIIS extrapolation
 Exchange:     0.2000 Hartree-Fock + 0.0800 Slater + 0.7200 B88
 Correlation:  0.1900 VWN1RPA + 0.8100 LYP
 Using SG-1 standard quadrature grid
 SCF converges when DIIS error is below 1.0E-08
 Geometry optimization detected.  Setting ReadMinima to 0
 Setting SaveMinima to 0
 ---------------------------------------
  Cycle       Energy         DIIS Error
 ---------------------------------------
    1    -683.7571726770      1.83E-04
    2    -683.7570638574      1.92E-05
    3    -683.7570656221      1.80E-05
    4    -683.7570679139      9.01E-06
    5    -683.7570683261      2.61E-06
    6    -683.7570683545      1.16E-06
    7    -683.7570683658      2.65E-07
    8    -683.7570683390      7.36E-08
    9    -683.7570683466      4.37E-08
   10    -683.7570683473      1.70E-08
   11    -683.7570683649      5.90E-09 Convergence criterion met
 ---------------------------------------
 SCF time:  CPU 278.08 s  wall 278.48 s
 SCF   energy in the final basis set = -683.7570683649
 Total energy in the final basis set = -683.7570683649

 --------------------------------------------------------------

                    Orbital Energies (a.u.)
 --------------------------------------------------------------

 Alpha MOs
 -- Occupied --
-19.213 -19.190 -19.186 -19.159 -19.157 -19.156 -10.341 -10.319
-10.295 -10.291 -10.287 -10.273  -1.156  -1.116  -1.101  -1.091
 -1.074  -1.058  -0.838  -0.795  -0.718  -0.664  -0.629  -0.606
 -0.593  -0.555  -0.536  -0.522  -0.517  -0.512  -0.492  -0.479
 -0.468  -0.455  -0.443  -0.426  -0.422  -0.401  -0.392  -0.363
 -0.357  -0.346  -0.321  -0.297  -0.287
 -- Virtual --
 -0.125  -0.062  -0.028  -0.007  -0.002  -0.000   0.015   0.022
  0.027   0.037   0.041   0.056   0.070   0.075   0.079   0.082
  0.085   0.086   0.095   0.104   0.106   0.109   0.117   0.119
  0.120   0.130   0.132   0.138   0.140   0.144   0.147   0.156
  0.160   0.175   0.180   0.186   0.192   0.200   0.209   0.220
  0.224   0.232   0.242   0.251   0.256   0.260   0.267   0.274
  0.277   0.279   0.288   0.294   0.300   0.301   0.309   0.311
  0.314   0.322   0.326   0.331   0.334   0.337   0.345   0.355
  0.360   0.376   0.379   0.389   0.397   0.405   0.410   0.425
  0.447   0.463   0.501   0.512   0.517   0.525   0.536   0.560
  0.574   0.579   0.592   0.608   0.624   0.632   0.651   0.653
  0.669   0.681   0.688   0.707   0.724   0.749   0.755   0.760
  0.786   0.808   0.833   0.848   0.883   0.926   0.953   0.960
  0.989   1.013   1.029   1.066   1.094   1.102   1.107   1.123
  1.139   1.145   1.152   1.157   1.169   1.177   1.186   1.196
  1.215   1.223   1.237   1.250   1.258   1.276   1.302   1.334
  1.367   1.406   1.417   1.426   1.457   1.475   1.491   1.499
  1.526   1.545   1.552   1.578   1.584   1.594   1.616   1.637
  1.657   1.673   1.690   1.693   1.708   1.736   1.756   1.776
  1.783   1.802   1.822   1.866   1.873   1.885   1.911   1.944
  1.949   1.954   1.994   2.050   2.054   2.095   2.107   2.114
  2.196   2.241   2.260   2.340   2.356   2.455   2.480   2.523
  2.564   2.590   2.609   2.642   2.646   2.671   2.698   2.722
  2.772   2.791   2.814   2.820   2.833   2.857   2.864   2.875
  2.876   2.918   2.931   2.970   2.973   3.046   3.058   3.071
  3.104   3.124   3.136   3.166   3.198   3.217   3.241   3.271
  3.321   3.323   3.345   3.383   3.387   3.457   3.475   3.536
  3.563   3.646   3.713   3.798   3.843   3.879   3.899   3.955
  3.959   4.047   4.073   4.099   4.124   4.183   4.294   4.993
  5.018   5.033   5.033   5.057   5.090   5.115   5.130   5.165
  5.330   5.390   5.439   5.517   5.619   5.630   5.713   5.748
  5.853  23.724  23.748  23.778  23.823  23.841  23.865  49.863
 49.889  49.909  49.944  49.955  50.043
 --------------------------------------------------------------

          Ground-State Mulliken Net Atomic Charges

     Atom                 Charge (a.u.)
  ----------------------------------------
      1 C                     0.109541
      2 C                     0.297827
      3 C                    -0.386793
      4 C                    -0.080938
      5 O                    -0.005271
      6 O                    -0.250160
      7 O                    -0.218361
      8 O                    -0.198518
      9 C                    -0.371258
     10 C                     0.056286
     11 O                    -0.244617
     12 O                    -0.187255
     13 H                     0.264064
     14 H                     0.297703
     15 H                     0.234801
     16 H                     0.167100
     17 H                     0.259776
     18 H                     0.256074
  ----------------------------------------
  Sum of atomic charges =     0.000000

 -----------------------------------------------------------------
                    Cartesian Multipole Moments
 -----------------------------------------------------------------
    Charge (ESU x 10^10)
                -0.0000
    Dipole Moment (Debye)
         X      -1.5098      Y       1.7154      Z       1.0174
       Tot       2.5014
    Quadrupole Moments (Debye-Ang)
        XX     -89.8897     XY       5.8769     YY     -67.5818
        XZ      -0.2102     YZ      -2.0013     ZZ     -67.6269
    Octopole Moments (Debye-Ang^2)
       XXX     -39.1375    XXY      -5.0182    XYY     -22.3210
       YYY       9.4356    XXZ       7.7282    XYZ      -3.4883
       YYZ     -13.4204    XZZ      17.4179    YZZ      -2.5746
       ZZZ     -22.7918
    Hexadecapole Moments (Debye-Ang^3)
      XXXX   -1855.6658   XXXY       1.7630   XXYY    -386.9129
      XYYY      22.9563   YYYY    -450.3053   XXXZ     -52.2390
      XXYZ      -1.9164   XYYZ      -9.0054   YYYZ      -9.1471
      XXZZ    -363.5133   XYZZ      14.7143   YYZZ    -114.5190
      XZZZ      -8.9013   YZZZ      -2.8590   ZZZZ    -323.8945
 -----------------------------------------------------------------
 Calculating analytic gradient of the SCF energy
 Gradient of SCF Energy
            1           2           3           4           5           6
    1  -0.0001668  -0.0002911   0.0002098   0.0000526   0.0000952   0.0001879
    2   0.0001846  -0.0002377   0.0000925  -0.0001393   0.0001065  -0.0001148
    3   0.0005637  -0.0002825   0.0000037  -0.0001095  -0.0002654  -0.0001492
            7           8           9          10          11          12
    1   0.0001450  -0.0001441  -0.0000892   0.0000146   0.0000212  -0.0002623
    2   0.0001269   0.0001353  -0.0002129   0.0000674   0.0000070  -0.0000203
    3  -0.0000326   0.0001355   0.0000631  -0.0000119  -0.0000440  -0.0000655
           13          14          15          16          17          18
    1   0.0000506   0.0001547   0.0000429  -0.0000324   0.0001020  -0.0000904
    2  -0.0000192  -0.0000608   0.0001182   0.0000077  -0.0000448   0.0000039
    3   0.0000123  -0.0000635   0.0001026  -0.0000397   0.0000988   0.0000842
 Max gradient component =       5.637E-04
 RMS gradient           =       1.481E-04
 Gradient time:  CPU 126.64 s  wall 126.67 s
 Geometry Optimization Parameters
   NAtoms,    NIC,     NZ,  NCons,   NDum,   NFix, NCnnct, MaxDiis
       18     129       0       0       0       0       0       0

 Cartesian Hessian Update
 Hessian Updated using BFGS Update


** GEOMETRY OPTIMIZATION IN DELOCALIZED INTERNAL COORDINATES **
   Searching for a Minimum

   Optimization Cycle:  17

                       Coordinates (Angstroms)
     ATOM                X               Y               Z
      1  C         1.8932290095   -0.8364952402    0.1245029667
      2  C         1.9041214749    0.7116389673    0.1903936611
      3  C         0.4403908825    1.1305121905    0.3559972114
      4  C        -0.1689798140   -0.1344067886    0.9610846858
      5  O         0.6512559935   -1.2462381244    0.4877179908
      6  O         2.7788490215   -1.5645268289   -0.1989822152
      7  O         2.8691339704    1.4095299351    0.0754877159
      8  O        -0.0943430619    1.3080881786   -0.9521554431
      9  C        -1.6390469678   -0.4438503938    0.6571769807
     10  C        -2.0365416427   -0.4725578971   -0.8157566841
     11  O        -3.0507134589    0.0719796311   -1.1790832176
     12  O        -2.4324289290    0.4674100057    1.3720727954
     13  H        -0.0687688740   -0.0914896353    2.0491275704
     14  H         0.3040238128    2.0825612172   -1.3666610455
     15  H        -1.8067768259   -1.4737230463    1.0165853447
     16  H        -1.4091493630   -1.0686613529   -1.4974302517
     17  H        -3.1293208910    0.7596556846    0.7613653792
     18  H         0.3041005707    2.0106764752    0.9869860760
   Point Group: c1    Number of degrees of freedom:    48


   Energy is   -683.757068365

 Hessian Updated using BFGS Update

 48 Hessian modes will be used to form the next step
  Hessian Eigenvalues:
     0.003889    0.004296    0.006632    0.009840    0.012069    0.014895
     0.019481    0.033219    0.041802    0.045367    0.048473    0.055429
     0.056398    0.060919    0.069032    0.077255    0.085434    0.088297
     0.122872    0.161061    0.161353    0.162427    0.180953    0.186172
     0.202279    0.215625    0.227314    0.248844    0.250293    0.251244
     0.257901    0.274933    0.300493    0.320320    0.321961    0.322894
     0.333264    0.343058    0.357364    0.424247    0.448824    0.457067
     0.490313    0.526104    0.564966    0.950221    0.953186    1.259217

 Minimum Search - Taking Simple RFO Step
 Searching for Lamda that Minimizes Along All modes
 Value Taken    Lamda =  -0.00001688
 Step Taken.  Stepsize is  0.056456

                             Maximum     Tolerance    Cnvgd?
         Gradient           0.000226      0.000300     YES
         Displacement       0.025016      0.001200      NO
         Energy change     -0.000017      0.000001      NO


 New Cartesian Coordinates Obtained by Inverse Iteration

 Displacement from previous Coordinates is:  0.055060
 ----------------------------------------------------------------
             Standard Nuclear Orientation (Angstroms)
    I     Atom           X                Y                Z
 ----------------------------------------------------------------
    1      C       1.8910625976    -0.8374141636     0.1189785404
    2      C       1.9051351547     0.7106324956     0.1928812600
    3      C       0.4410459052     1.1300468621     0.3555651952
    4      C      -0.1683217433    -0.1334459006     0.9626623229
    5      O       0.6508595973    -1.2464296491     0.4906223350
    6      O       2.7731284738    -1.5661652746    -0.2115288671
    7      O       2.8720769418     1.4070148171     0.0872165135
    8      O      -0.0922190324     1.3034454249    -0.9537497949
    9      C      -1.6379769900    -0.4424488886     0.6578795877
   10      C      -2.0335314825    -0.4749979935    -0.8155152032
   11      O      -3.0484513830     0.0664565095    -1.1810526172
   12      O      -2.4303683286     0.4728818819     1.3691218326
   13      H      -0.0687497145    -0.0885900215     2.0506446868
   14      H       0.2909769317     2.0884005953    -1.3624994305
   15      H      -1.8077808471    -1.4710169655     1.0198235133
   16      H      -1.4031901479    -1.0705695540    -1.4949890323
   17      H      -3.1290508784     0.7605875778     0.7583026821
   18      H       0.3043898530     2.0117152247     0.9840659966
 ----------------------------------------------------------------
 Molecular Point Group                 C1    NOp =  1
 Largest Abelian Subgroup              C1    NOp =  1
 Nuclear Repulsion Energy =   738.2272054293 hartrees
 There are       45 alpha and       45 beta electrons
 Applying Cartesian multipole field
    Component          Value
    ---------          -----
     (2,0,0)        1.00000E-11
     (0,2,0)        2.00000E-11
     (0,0,2)       -3.00000E-11
 Nucleus-field energy     =     0.0000000129 hartrees
 Requested basis set is 6-311++G(d,p)
 There are 102 shells and 306 basis functions
 A cutoff of  1.0D-11 yielded   4579 shell pairs
 There are     41699 function pairs (     44869 Cartesian)
 Smallest overlap matrix eigenvalue = 4.72E-06
 Guess MOs from SCF MO coefficient file
 Reading MOs from coefficient file
 Reading MOs from coefficient file
 A restricted hybrid HF-DFT SCF calculation will be
 performed using Pulay DIIS extrapolation
 Exchange:     0.2000 Hartree-Fock + 0.0800 Slater + 0.7200 B88
 Correlation:  0.1900 VWN1RPA + 0.8100 LYP
 Using SG-1 standard quadrature grid
 SCF converges when DIIS error is below 1.0E-08
 Geometry optimization detected.  Setting ReadMinima to 0
 Setting SaveMinima to 0
 ---------------------------------------
  Cycle       Energy         DIIS Error
 ---------------------------------------
    1    -683.7561616464      1.79E-04
    2    -683.7570731473      2.05E-05
    3    -683.7570717470      2.82E-05
    4    -683.7570772582      1.10E-05
    5    -683.7570780145      3.26E-06
    6    -683.7570783235      1.20E-06
    7    -683.7570783479      5.04E-07
    8    -683.7570782364      1.89E-07
    9    -683.7570782293      3.64E-08
   10    -683.7570782300      1.62E-08
   11    -683.7570782303      5.08E-09 Convergence criterion met
 ---------------------------------------
 SCF time:  CPU 281.97 s  wall 282.22 s
 SCF   energy in the final basis set = -683.7570782303
 Total energy in the final basis set = -683.7570782303

 --------------------------------------------------------------

                    Orbital Energies (a.u.)
 --------------------------------------------------------------

 Alpha MOs
 -- Occupied --
-19.213 -19.190 -19.186 -19.159 -19.157 -19.156 -10.341 -10.319
-10.295 -10.290 -10.287 -10.273  -1.156  -1.115  -1.101  -1.091
 -1.074  -1.058  -0.838  -0.795  -0.718  -0.664  -0.629  -0.606
 -0.593  -0.555  -0.536  -0.522  -0.517  -0.512  -0.492  -0.478
 -0.468  -0.455  -0.443  -0.426  -0.422  -0.401  -0.392  -0.364
 -0.356  -0.346  -0.321  -0.296  -0.286
 -- Virtual --
 -0.125  -0.062  -0.029  -0.007  -0.002   0.000   0.015   0.022
  0.027   0.037   0.041   0.056   0.070   0.075   0.079   0.082
  0.085   0.086   0.095   0.105   0.106   0.109   0.117   0.119
  0.120   0.130   0.132   0.138   0.139   0.144   0.147   0.156
  0.160   0.175   0.180   0.186   0.192   0.199   0.209   0.220
  0.224   0.233   0.242   0.251   0.257   0.260   0.266   0.274
  0.277   0.279   0.287   0.295   0.301   0.301   0.309   0.311
  0.314   0.323   0.326   0.331   0.334   0.337   0.345   0.355
  0.360   0.376   0.379   0.389   0.397   0.405   0.409   0.425
  0.447   0.463   0.501   0.512   0.517   0.526   0.535   0.560
  0.574   0.580   0.592   0.608   0.625   0.632   0.651   0.652
  0.669   0.681   0.689   0.707   0.725   0.749   0.756   0.760
  0.785   0.809   0.833   0.848   0.883   0.926   0.952   0.960
  0.988   1.013   1.030   1.066   1.093   1.102   1.108   1.123
  1.140   1.145   1.153   1.158   1.169   1.177   1.187   1.196
  1.216   1.223   1.237   1.251   1.258   1.276   1.300   1.335
  1.366   1.406   1.418   1.427   1.458   1.476   1.492   1.499
  1.527   1.545   1.552   1.577   1.585   1.594   1.616   1.637
  1.658   1.673   1.690   1.693   1.708   1.735   1.757   1.778
  1.782   1.802   1.823   1.866   1.875   1.885   1.912   1.944
  1.949   1.954   1.994   2.050   2.054   2.095   2.108   2.116
  2.197   2.241   2.260   2.340   2.356   2.456   2.481   2.523
  2.564   2.590   2.611   2.642   2.645   2.671   2.699   2.723
  2.772   2.791   2.814   2.821   2.833   2.857   2.864   2.875
  2.877   2.918   2.931   2.970   2.973   3.046   3.059   3.071
  3.104   3.124   3.136   3.166   3.198   3.216   3.242   3.271
  3.321   3.324   3.345   3.383   3.387   3.456   3.475   3.537
  3.563   3.646   3.713   3.798   3.843   3.879   3.899   3.955
  3.959   4.047   4.072   4.099   4.124   4.183   4.295   4.993
  5.018   5.033   5.034   5.057   5.091   5.115   5.131   5.165
  5.330   5.390   5.439   5.517   5.620   5.630   5.713   5.747
  5.853  23.725  23.749  23.778  23.823  23.842  23.865  49.863
 49.889  49.909  49.944  49.955  50.043
 --------------------------------------------------------------

          Ground-State Mulliken Net Atomic Charges

     Atom                 Charge (a.u.)
  ----------------------------------------
      1 C                     0.111331
      2 C                     0.297152
      3 C                    -0.381860
      4 C                    -0.087908
      5 O                    -0.005409
      6 O                    -0.250089
      7 O                    -0.218413
      8 O                    -0.200552
      9 C                    -0.369118
     10 C                     0.056080
     11 O                    -0.244802
     12 O                    -0.187329
     13 H                     0.264313
     14 H                     0.298701
     15 H                     0.234835
     16 H                     0.167621
     17 H                     0.259302
     18 H                     0.256145
  ----------------------------------------
  Sum of atomic charges =    -0.000000

 -----------------------------------------------------------------
                    Cartesian Multipole Moments
 -----------------------------------------------------------------
    Charge (ESU x 10^10)
                -0.0000
    Dipole Moment (Debye)
         X      -1.5285      Y       1.7414      Z       1.0281
       Tot       2.5350
    Quadrupole Moments (Debye-Ang)
        XX     -89.8671     XY       5.8107     YY     -67.4991
        XZ      -0.2036     YZ      -2.0893     ZZ     -67.6760
    Octopole Moments (Debye-Ang^2)
       XXX     -39.2144    XXY      -5.0330    XYY     -22.4166
       YYY       9.9029    XXZ       7.8231    XYZ      -3.4845
       YYZ     -13.5010    XZZ      17.2614    YZZ      -2.5290
       ZZZ     -22.5588
    Hexadecapole Moments (Debye-Ang^3)
      XXXX   -1852.7416   XXXY       1.0545   XXYY    -386.5136
      XYYY      22.6920   YYYY    -449.3496   XXXZ     -52.5508
      XXYZ      -2.9951   XYYZ      -8.7932   YYYZ     -10.4994
      XXZZ    -363.4044   XYZZ      14.5993   YYZZ    -114.6083
      XZZZ      -9.0692   YZZZ      -3.7270   ZZZZ    -324.3146
 -----------------------------------------------------------------
 Calculating analytic gradient of the SCF energy
 Gradient of SCF Energy
            1           2           3           4           5           6
    1   0.0001153  -0.0000488   0.0000334   0.0001327  -0.0000805  -0.0000690
    2  -0.0000118  -0.0000541   0.0000302   0.0000365   0.0000535   0.0000547
    3  -0.0000584   0.0000514  -0.0000666  -0.0001211   0.0000040   0.0000279
            7           8           9          10          11          12
    1  -0.0000090  -0.0001122   0.0000076  -0.0001833   0.0001587  -0.0001715
    2   0.0000124   0.0000780  -0.0004276   0.0000791  -0.0000550   0.0001311
    3  -0.0000130   0.0000894   0.0000139  -0.0001269   0.0000459   0.0000104
           13          14          15          16          17          18
    1  -0.0000098   0.0000364   0.0000459   0.0000625   0.0000937  -0.0000023
    2   0.0000409  -0.0000565   0.0001436   0.0000386  -0.0000589  -0.0000347
    3  -0.0000094   0.0000127   0.0000329  -0.0000170   0.0000758   0.0000482
 Max gradient component =       4.276E-04
 RMS gradient           =       9.462E-05
 Gradient time:  CPU 126.92 s  wall 126.94 s
 Geometry Optimization Parameters
   NAtoms,    NIC,     NZ,  NCons,   NDum,   NFix, NCnnct, MaxDiis
       18     129       0       0       0       0       0       0

 Cartesian Hessian Update
 Hessian Updated using BFGS Update


** GEOMETRY OPTIMIZATION IN DELOCALIZED INTERNAL COORDINATES **
   Searching for a Minimum

   Optimization Cycle:  18

                       Coordinates (Angstroms)
     ATOM                X               Y               Z
      1  C         1.8910625976   -0.8374141636    0.1189785404
      2  C         1.9051351547    0.7106324956    0.1928812600
      3  C         0.4410459052    1.1300468621    0.3555651952
      4  C        -0.1683217433   -0.1334459006    0.9626623229
      5  O         0.6508595973   -1.2464296491    0.4906223350
      6  O         2.7731284738   -1.5661652746   -0.2115288671
      7  O         2.8720769418    1.4070148171    0.0872165135
      8  O        -0.0922190324    1.3034454249   -0.9537497949
      9  C        -1.6379769900   -0.4424488886    0.6578795877
     10  C        -2.0335314825   -0.4749979935   -0.8155152032
     11  O        -3.0484513830    0.0664565095   -1.1810526172
     12  O        -2.4303683286    0.4728818819    1.3691218326
     13  H        -0.0687497145   -0.0885900215    2.0506446868
     14  H         0.2909769317    2.0884005953   -1.3624994305
     15  H        -1.8077808471   -1.4710169655    1.0198235133
     16  H        -1.4031901479   -1.0705695540   -1.4949890323
     17  H        -3.1290508784    0.7605875778    0.7583026821
     18  H         0.3043898530    2.0117152247    0.9840659966
   Point Group: c1    Number of degrees of freedom:    48


   Energy is   -683.757078230

 Hessian Updated using BFGS Update

 48 Hessian modes will be used to form the next step
  Hessian Eigenvalues:
     0.002984    0.004336    0.006635    0.009903    0.012075    0.014968
     0.019570    0.033188    0.041799    0.045695    0.049046    0.055495
     0.056366    0.060589    0.070074    0.077297    0.085790    0.088097
     0.124073    0.161071    0.161619    0.162442    0.181255    0.186010
     0.202221    0.213978    0.227018    0.248909    0.250407    0.251091
     0.258574    0.275115    0.301504    0.319501    0.321716    0.322728
     0.333251    0.343136    0.357443    0.425275    0.448559    0.457005
     0.489763    0.525476    0.565086    0.950100    0.953149    1.268361

 Minimum Search - Taking Simple RFO Step
 Searching for Lamda that Minimizes Along All modes
 Value Taken    Lamda =  -0.00000321
 Step Taken.  Stepsize is  0.025525

                             Maximum     Tolerance    Cnvgd?
         Gradient           0.000199      0.000300     YES
         Displacement       0.012413      0.001200      NO
         Energy change     -0.000010      0.000001      NO


 New Cartesian Coordinates Obtained by Inverse Iteration

 Displacement from previous Coordinates is:  0.025874
 ----------------------------------------------------------------
             Standard Nuclear Orientation (Angstroms)
    I     Atom           X                Y                Z
 ----------------------------------------------------------------
    1      C       1.8918695028    -0.8369765437     0.1180858891
    2      C       1.9062963297     0.7111553465     0.1956270090
    3      C       0.4414156900     1.1296516171     0.3545306815
    4      C      -0.1679176190    -0.1336330617     0.9620032972
    5      O       0.6515996021    -1.2464501451     0.4898521025
    6      O       2.7732693211    -1.5652756291    -0.2148475094
    7      O       2.8737255626     1.4074991035     0.0954727236
    8      O      -0.0883580507     1.3001604751    -0.9566640916
    9      C      -1.6378209530    -0.4418946192     0.6577656014
   10      C      -2.0351357587    -0.4757102438    -0.8150466002
   11      O      -3.0498927142     0.0665258469    -1.1800230558
   12      O      -2.4292445352     0.4740391582     1.3691363702
   13      H      -0.0681809557    -0.0890334901     2.0499502317
   14      H       0.2881965311     2.0897445425    -1.3626038104
   15      H      -1.8082546626    -1.4704952217     1.0197866463
   16      H      -1.4065932513    -1.0733994497    -1.4943264515
   17      H      -3.1283628165     0.7618888608     0.7587258649
   18      H       0.3024236850     2.0123064313     0.9810046225
 ----------------------------------------------------------------
 Molecular Point Group                 C1    NOp =  1
 Largest Abelian Subgroup              C1    NOp =  1
 Nuclear Repulsion Energy =   738.1694295269 hartrees
 There are       45 alpha and       45 beta electrons
 Applying Cartesian multipole field
    Component          Value
    ---------          -----
     (2,0,0)        1.00000E-11
     (0,2,0)        2.00000E-11
     (0,0,2)       -3.00000E-11
 Nucleus-field energy     =     0.0000000129 hartrees
 Requested basis set is 6-311++G(d,p)
 There are 102 shells and 306 basis functions
 A cutoff of  1.0D-11 yielded   4579 shell pairs
 There are     41699 function pairs (     44869 Cartesian)
 Smallest overlap matrix eigenvalue = 4.75E-06
 Guess MOs from SCF MO coefficient file
 Reading MOs from coefficient file
 Reading MOs from coefficient file
 A restricted hybrid HF-DFT SCF calculation will be
 performed using Pulay DIIS extrapolation
 Exchange:     0.2000 Hartree-Fock + 0.0800 Slater + 0.7200 B88
 Correlation:  0.1900 VWN1RPA + 0.8100 LYP
 Using SG-1 standard quadrature grid
 SCF converges when DIIS error is below 1.0E-08
 Geometry optimization detected.  Setting ReadMinima to 0
 Setting SaveMinima to 0
 ---------------------------------------
  Cycle       Energy         DIIS Error
 ---------------------------------------
    1    -683.7567762528      8.17E-05
    2    -683.7570793203      8.06E-06
    3    -683.7570800296      8.36E-06
    4    -683.7570799002      4.35E-06
    5    -683.7570801404      1.50E-06
    6    -683.7570801542      5.79E-07
    7    -683.7570801301      1.66E-07
    8    -683.7570801375      6.46E-08
    9    -683.7570801266      2.50E-08
   10    -683.7570801285      6.41E-09 Convergence criterion met
 ---------------------------------------
 SCF time:  CPU 254.18 s  wall 254.43 s
 SCF   energy in the final basis set = -683.7570801285
 Total energy in the final basis set = -683.7570801285

 --------------------------------------------------------------

                    Orbital Energies (a.u.)
 --------------------------------------------------------------

 Alpha MOs
 -- Occupied --
-19.213 -19.190 -19.186 -19.159 -19.157 -19.156 -10.340 -10.318
-10.295 -10.290 -10.287 -10.273  -1.156  -1.115  -1.101  -1.091
 -1.074  -1.058  -0.838  -0.795  -0.718  -0.663  -0.629  -0.606
 -0.593  -0.555  -0.536  -0.522  -0.517  -0.512  -0.492  -0.478
 -0.468  -0.455  -0.443  -0.426  -0.422  -0.401  -0.392  -0.364
 -0.356  -0.346  -0.321  -0.296  -0.286
 -- Virtual --
 -0.125  -0.062  -0.029  -0.007  -0.002   0.000   0.015   0.022
  0.027   0.036   0.041   0.056   0.070   0.075   0.079   0.082
  0.085   0.087   0.095   0.105   0.106   0.109   0.117   0.119
  0.120   0.130   0.132   0.138   0.139   0.144   0.147   0.156
  0.160   0.174   0.180   0.187   0.192   0.199   0.209   0.220
  0.224   0.233   0.242   0.251   0.257   0.260   0.266   0.274
  0.277   0.279   0.287   0.295   0.301   0.301   0.309   0.311
  0.314   0.323   0.326   0.331   0.334   0.337   0.346   0.355
  0.360   0.376   0.379   0.389   0.397   0.405   0.409   0.424
  0.447   0.463   0.501   0.512   0.518   0.526   0.535   0.560
  0.574   0.580   0.592   0.607   0.625   0.632   0.651   0.652
  0.669   0.681   0.689   0.707   0.725   0.749   0.756   0.760
  0.785   0.809   0.833   0.847   0.883   0.926   0.952   0.960
  0.988   1.014   1.030   1.066   1.093   1.102   1.108   1.123
  1.140   1.145   1.153   1.158   1.169   1.177   1.187   1.196
  1.216   1.223   1.237   1.251   1.258   1.276   1.300   1.335
  1.365   1.406   1.419   1.428   1.458   1.476   1.492   1.499
  1.527   1.545   1.552   1.577   1.585   1.594   1.616   1.636
  1.658   1.673   1.690   1.693   1.708   1.735   1.757   1.780
  1.782   1.802   1.822   1.866   1.875   1.885   1.912   1.944
  1.949   1.954   1.994   2.050   2.054   2.094   2.107   2.116
  2.197   2.241   2.260   2.340   2.356   2.456   2.481   2.523
  2.564   2.590   2.612   2.642   2.644   2.671   2.698   2.723
  2.772   2.791   2.814   2.821   2.833   2.857   2.864   2.875
  2.877   2.918   2.931   2.970   2.973   3.045   3.059   3.071
  3.103   3.124   3.136   3.166   3.198   3.216   3.242   3.270
  3.321   3.324   3.344   3.383   3.387   3.456   3.475   3.536
  3.563   3.647   3.713   3.798   3.842   3.878   3.899   3.955
  3.958   4.047   4.072   4.099   4.124   4.182   4.295   4.994
  5.017   5.033   5.034   5.057   5.091   5.116   5.130   5.165
  5.330   5.389   5.439   5.517   5.620   5.629   5.713   5.747
  5.853  23.725  23.749  23.778  23.824  23.842  23.865  49.863
 49.890  49.908  49.944  49.955  50.043
 --------------------------------------------------------------

          Ground-State Mulliken Net Atomic Charges

     Atom                 Charge (a.u.)
  ----------------------------------------
      1 C                     0.112879
      2 C                     0.296237
      3 C                    -0.379223
      4 C                    -0.091942
      5 O                    -0.005614
      6 O                    -0.250100
      7 O                    -0.218526
      8 O                    -0.201116
      9 C                    -0.368116
     10 C                     0.056239
     11 O                    -0.244742
     12 O                    -0.187231
     13 H                     0.264181
     14 H                     0.298959
     15 H                     0.234782
     16 H                     0.167931
     17 H                     0.259071
     18 H                     0.256333
  ----------------------------------------
  Sum of atomic charges =    -0.000000

 -----------------------------------------------------------------
                    Cartesian Multipole Moments
 -----------------------------------------------------------------
    Charge (ESU x 10^10)
                -0.0000
    Dipole Moment (Debye)
         X      -1.5441      Y       1.7481      Z       1.0273
       Tot       2.5486
    Quadrupole Moments (Debye-Ang)
        XX     -89.8728     XY       5.7845     YY     -67.4582
        XZ      -0.2092     YZ      -2.1238     ZZ     -67.6972
    Octopole Moments (Debye-Ang^2)
       XXX     -39.3304    XXY      -5.0883    XYY     -22.5035
       YYY       9.9994    XXZ       7.7639    XYZ      -3.5481
       YYZ     -13.5720    XZZ      17.1704    YZZ      -2.5456
       ZZZ     -22.5789
    Hexadecapole Moments (Debye-Ang^3)
      XXXX   -1854.0439   XXXY       0.7521   XXYY    -386.6039
      XYYY      22.3732   YYYY    -448.8191   XXXZ     -53.1637
      XXYZ      -3.3353   XYYZ      -8.8757   YYYZ     -11.0160
      XXZZ    -363.5490   XYZZ      14.5158   YYZZ    -114.5827
      XZZZ      -9.2656   YZZZ      -4.0535   ZZZZ    -324.4275
 -----------------------------------------------------------------
 Calculating analytic gradient of the SCF energy
 Gradient of SCF Energy
            1           2           3           4           5           6
    1   0.0002800   0.0000988  -0.0000685   0.0000561  -0.0000705  -0.0001469
    2  -0.0001400   0.0000924  -0.0000241   0.0000446   0.0000329   0.0001250
    3  -0.0001046   0.0000576  -0.0000686  -0.0000257   0.0000696   0.0000138
            7           8           9          10          11          12
    1  -0.0000963   0.0000281   0.0000670  -0.0002243   0.0001146  -0.0001056
    2  -0.0000530   0.0001256  -0.0002076   0.0000141  -0.0000447   0.0000522
    3   0.0000067   0.0000712   0.0000352  -0.0001070   0.0000422   0.0000251
           13          14          15          16          17          18
    1  -0.0000117  -0.0000164   0.0000126   0.0000510   0.0000235   0.0000085
    2  -0.0000257  -0.0000321   0.0000757   0.0000111  -0.0000152  -0.0000311
    3  -0.0000278  -0.0000122  -0.0000145   0.0000024   0.0000328   0.0000037
 Max gradient component =       2.800E-04
 RMS gradient           =       8.447E-05
 Gradient time:  CPU 127.40 s  wall 127.42 s
 Geometry Optimization Parameters
   NAtoms,    NIC,     NZ,  NCons,   NDum,   NFix, NCnnct, MaxDiis
       18     129       0       0       0       0       0       0

 Cartesian Hessian Update
 Hessian Updated using BFGS Update


** GEOMETRY OPTIMIZATION IN DELOCALIZED INTERNAL COORDINATES **
   Searching for a Minimum

   Optimization Cycle:  19

                       Coordinates (Angstroms)
     ATOM                X               Y               Z
      1  C         1.8918695028   -0.8369765437    0.1180858891
      2  C         1.9062963297    0.7111553465    0.1956270090
      3  C         0.4414156900    1.1296516171    0.3545306815
      4  C        -0.1679176190   -0.1336330617    0.9620032972
      5  O         0.6515996021   -1.2464501451    0.4898521025
      6  O         2.7732693211   -1.5652756291   -0.2148475094
      7  O         2.8737255626    1.4074991035    0.0954727236
      8  O        -0.0883580507    1.3001604751   -0.9566640916
      9  C        -1.6378209530   -0.4418946192    0.6577656014
     10  C        -2.0351357587   -0.4757102438   -0.8150466002
     11  O        -3.0498927142    0.0665258469   -1.1800230558
     12  O        -2.4292445352    0.4740391582    1.3691363702
     13  H        -0.0681809557   -0.0890334901    2.0499502317
     14  H         0.2881965311    2.0897445425   -1.3626038104
     15  H        -1.8082546626   -1.4704952217    1.0197866463
     16  H        -1.4065932513   -1.0733994497   -1.4943264515
     17  H        -3.1283628165    0.7618888608    0.7587258649
     18  H         0.3024236850    2.0123064313    0.9810046225
   Point Group: c1    Number of degrees of freedom:    48


   Energy is   -683.757080128

 Hessian Updated using BFGS Update

 48 Hessian modes will be used to form the next step
  Hessian Eigenvalues:
     0.002827    0.004339    0.006610    0.009673    0.012006    0.014528
     0.019719    0.032845    0.041695    0.045592    0.048592    0.055466
     0.056343    0.061289    0.069945    0.077151    0.085314    0.089466
     0.124672    0.160596    0.161564    0.163439    0.170864    0.187604
     0.203709    0.213255    0.226843    0.248968    0.250441    0.255624
     0.257019    0.275091    0.312828    0.316411    0.321620    0.322835
     0.333992    0.344871    0.357425    0.424794    0.442404    0.457122
     0.489843    0.524107    0.567459    0.947601    0.951665    1.269613

 Minimum Search - Taking Simple RFO Step
 Searching for Lamda that Minimizes Along All modes
 Value Taken    Lamda =   0.00000000
 Step Taken.  Stepsize is  0.007629

                             Maximum     Tolerance    Cnvgd?
         Gradient           0.000153      0.000300     YES
         Displacement       0.003221      0.001200      NO
         Energy change     -0.000002      0.000001      NO


 New Cartesian Coordinates Obtained by Inverse Iteration

 Displacement from previous Coordinates is:  0.007683
 ----------------------------------------------------------------
             Standard Nuclear Orientation (Angstroms)
    I     Atom           X                Y                Z
 ----------------------------------------------------------------
    1      C       1.8920036302    -0.8369461457     0.1181817483
    2      C       1.9063564406     0.7111436236     0.1957234345
    3      C       0.4413917841     1.1292981896     0.3543522474
    4      C      -0.1677076668    -0.1339391611     0.9621541096
    5      O       0.6518862571    -1.2467075564     0.4899888012
    6      O       2.7737596265    -1.5651759119    -0.2141484946
    7      O       2.8737949915     1.4075847317     0.0960750758
    8      O      -0.0881781192     1.2985110913    -0.9571673021
    9      C      -1.6375090919    -0.4415841755     0.6575706953
   10      C      -2.0348662264    -0.4750989926    -0.8150917622
   11      O      -3.0494620538     0.0677157731    -1.1799211548
   12      O      -2.4284274401     0.4743522528     1.3691645044
   13      H      -0.0680423851    -0.0892262699     2.0501115598
   14      H       0.2857254156     2.0898019281    -1.3622457388
   15      H      -1.8084199463    -1.4705171013     1.0189476994
   16      H      -1.4071489942    -1.0734879987    -1.4944775846
   17      H      -3.1278972462     0.7620612801     0.7590300290
   18      H       0.3017759318     2.0123174208     0.9801816531
 ----------------------------------------------------------------
 Molecular Point Group                 C1    NOp =  1
 Largest Abelian Subgroup              C1    NOp =  1
 Nuclear Repulsion Energy =   738.2127769243 hartrees
 There are       45 alpha and       45 beta electrons
 Applying Cartesian multipole field
    Component          Value
    ---------          -----
     (2,0,0)        1.00000E-11
     (0,2,0)        2.00000E-11
     (0,0,2)       -3.00000E-11
 Nucleus-field energy     =     0.0000000128 hartrees
 Requested basis set is 6-311++G(d,p)
 There are 102 shells and 306 basis functions
 A cutoff of  1.0D-11 yielded   4579 shell pairs
 There are     41706 function pairs (     44875 Cartesian)
 Smallest overlap matrix eigenvalue = 4.75E-06
 Guess MOs from SCF MO coefficient file
 Reading MOs from coefficient file
 Reading MOs from coefficient file
 A restricted hybrid HF-DFT SCF calculation will be
 performed using Pulay DIIS extrapolation
 Exchange:     0.2000 Hartree-Fock + 0.0800 Slater + 0.7200 B88
 Correlation:  0.1900 VWN1RPA + 0.8100 LYP
 Using SG-1 standard quadrature grid
 SCF converges when DIIS error is below 1.0E-08
 Geometry optimization detected.  Setting ReadMinima to 0
 Setting SaveMinima to 0
 ---------------------------------------
  Cycle       Energy         DIIS Error
 ---------------------------------------
    1    -683.7569897284      2.06E-05
    2    -683.7570804694      3.12E-06
    3    -683.7570807565      3.94E-06
    4    -683.7570806369      1.44E-06
    5    -683.7570806599      5.02E-07
    6    -683.7570807346      1.42E-07
    7    -683.7570807062      7.42E-08
    8    -683.7570807066      2.66E-08
    9    -683.7570807030      5.93E-09 Convergence criterion met
 ---------------------------------------
 SCF time:  CPU 226.29 s  wall 226.61 s
 SCF   energy in the final basis set = -683.7570807030
 Total energy in the final basis set = -683.7570807030

 --------------------------------------------------------------

                    Orbital Energies (a.u.)
 --------------------------------------------------------------

 Alpha MOs
 -- Occupied --
-19.213 -19.190 -19.186 -19.159 -19.157 -19.156 -10.340 -10.318
-10.295 -10.290 -10.287 -10.273  -1.156  -1.115  -1.101  -1.091
 -1.074  -1.058  -0.838  -0.795  -0.718  -0.663  -0.629  -0.606
 -0.593  -0.555  -0.536  -0.522  -0.517  -0.512  -0.492  -0.478
 -0.468  -0.455  -0.443  -0.426  -0.422  -0.401  -0.392  -0.364
 -0.356  -0.346  -0.321  -0.296  -0.286
 -- Virtual --
 -0.125  -0.062  -0.029  -0.007  -0.002   0.000   0.015   0.022
  0.027   0.036   0.041   0.056   0.070   0.075   0.079   0.082
  0.085   0.087   0.095   0.105   0.106   0.109   0.117   0.119
  0.120   0.130   0.133   0.138   0.139   0.144   0.147   0.156
  0.160   0.174   0.180   0.187   0.192   0.199   0.209   0.220
  0.224   0.233   0.242   0.251   0.257   0.260   0.266   0.274
  0.277   0.279   0.287   0.295   0.301   0.301   0.309   0.311
  0.314   0.323   0.326   0.331   0.334   0.338   0.346   0.355
  0.360   0.376   0.380   0.389   0.397   0.405   0.409   0.424
  0.447   0.463   0.501   0.512   0.518   0.526   0.535   0.560
  0.574   0.580   0.592   0.607   0.625   0.632   0.651   0.652
  0.669   0.681   0.689   0.707   0.725   0.748   0.756   0.760
  0.785   0.809   0.833   0.847   0.883   0.926   0.952   0.960
  0.988   1.014   1.030   1.066   1.093   1.102   1.108   1.123
  1.140   1.145   1.153   1.158   1.169   1.177   1.188   1.196
  1.216   1.223   1.237   1.251   1.258   1.276   1.300   1.335
  1.365   1.406   1.419   1.428   1.458   1.476   1.492   1.499
  1.527   1.545   1.552   1.577   1.585   1.594   1.616   1.636
  1.658   1.673   1.690   1.693   1.708   1.735   1.757   1.780
  1.782   1.802   1.822   1.866   1.876   1.886   1.912   1.944
  1.949   1.954   1.994   2.050   2.054   2.094   2.108   2.117
  2.197   2.240   2.260   2.340   2.356   2.456   2.481   2.523
  2.564   2.590   2.612   2.642   2.644   2.671   2.699   2.723
  2.772   2.791   2.814   2.821   2.833   2.857   2.864   2.875
  2.877   2.918   2.931   2.970   2.973   3.045   3.059   3.071
  3.103   3.125   3.137   3.166   3.198   3.216   3.242   3.270
  3.321   3.324   3.345   3.383   3.387   3.456   3.475   3.536
  3.563   3.646   3.713   3.798   3.842   3.878   3.899   3.955
  3.958   4.047   4.072   4.099   4.124   4.182   4.295   4.994
  5.017   5.033   5.034   5.057   5.091   5.116   5.131   5.165
  5.330   5.389   5.439   5.517   5.620   5.630   5.713   5.747
  5.853  23.725  23.749  23.778  23.824  23.842  23.865  49.863
 49.890  49.908  49.944  49.955  50.043
 --------------------------------------------------------------

          Ground-State Mulliken Net Atomic Charges

     Atom                 Charge (a.u.)
  ----------------------------------------
      1 C                     0.113078
      2 C                     0.296304
      3 C                    -0.378603
      4 C                    -0.092938
      5 O                    -0.005629
      6 O                    -0.250147
      7 O                    -0.218593
      8 O                    -0.201424
      9 C                    -0.367841
     10 C                     0.056230
     11 O                    -0.244851
     12 O                    -0.187076
     13 H                     0.264230
     14 H                     0.299138
     15 H                     0.234748
     16 H                     0.168007
     17 H                     0.258977
     18 H                     0.256389
  ----------------------------------------
  Sum of atomic charges =    -0.000000

 -----------------------------------------------------------------
                    Cartesian Multipole Moments
 -----------------------------------------------------------------
    Charge (ESU x 10^10)
                -0.0000
    Dipole Moment (Debye)
         X      -1.5506      Y       1.7508      Z       1.0273
       Tot       2.5544
    Quadrupole Moments (Debye-Ang)
        XX     -89.8793     XY       5.7790     YY     -67.4490
        XZ      -0.2116     YZ      -2.1223     ZZ     -67.7010
    Octopole Moments (Debye-Ang^2)
       XXX     -39.4175    XXY      -5.1049    XYY     -22.5449
       YYY      10.0337    XXZ       7.7639    XYZ      -3.5416
       YYZ     -13.5940    XZZ      17.1384    YZZ      -2.5528
       ZZZ     -22.5822
    Hexadecapole Moments (Debye-Ang^3)
      XXXX   -1853.9419   XXXY       0.9512   XXYY    -386.6021
      XYYY      22.4268   YYYY    -448.6050   XXXZ     -53.3595
      XXYZ      -3.2869   XYYZ      -8.8889   YYYZ     -11.0102
      XXZZ    -363.5024   XYZZ      14.5310   YYZZ    -114.5661
      XZZZ      -9.3373   YZZZ      -4.0132   ZZZZ    -324.4520
 -----------------------------------------------------------------
 Calculating analytic gradient of the SCF energy
 Gradient of SCF Energy
            1           2           3           4           5           6
    1   0.0001343   0.0000869  -0.0000546   0.0000154  -0.0000318  -0.0000833
    2  -0.0000516   0.0000446  -0.0000067   0.0000121  -0.0000057   0.0000793
    3  -0.0001239   0.0000514  -0.0000547   0.0000023   0.0000579   0.0000247
            7           8           9          10          11          12
    1  -0.0000639  -0.0000026   0.0000477  -0.0000954   0.0000484  -0.0000075
    2  -0.0000195   0.0000555   0.0000075  -0.0000371  -0.0000066  -0.0000104
    3   0.0000064   0.0000517  -0.0000050  -0.0000214   0.0000118   0.0000162
           13          14          15          16          17          18
    1  -0.0000111  -0.0000139   0.0000008   0.0000241   0.0000074  -0.0000009
    2  -0.0000144  -0.0000134  -0.0000056   0.0000065  -0.0000187  -0.0000159
    3  -0.0000180   0.0000093  -0.0000243  -0.0000037   0.0000116   0.0000076
 Max gradient component =       1.343E-04
 RMS gradient           =       4.359E-05
 Gradient time:  CPU 129.04 s  wall 129.05 s
 Geometry Optimization Parameters
   NAtoms,    NIC,     NZ,  NCons,   NDum,   NFix, NCnnct, MaxDiis
       18     129       0       0       0       0       0       0

 Cartesian Hessian Update
 Hessian Updated using BFGS Update


** GEOMETRY OPTIMIZATION IN DELOCALIZED INTERNAL COORDINATES **
   Searching for a Minimum

   Optimization Cycle:  20

                       Coordinates (Angstroms)
     ATOM                X               Y               Z
      1  C         1.8920036302   -0.8369461457    0.1181817483
      2  C         1.9063564406    0.7111436236    0.1957234345
      3  C         0.4413917841    1.1292981896    0.3543522474
      4  C        -0.1677076668   -0.1339391611    0.9621541096
      5  O         0.6518862571   -1.2467075564    0.4899888012
      6  O         2.7737596265   -1.5651759119   -0.2141484946
      7  O         2.8737949915    1.4075847317    0.0960750758
      8  O        -0.0881781192    1.2985110913   -0.9571673021
      9  C        -1.6375090919   -0.4415841755    0.6575706953
     10  C        -2.0348662264   -0.4750989926   -0.8150917622
     11  O        -3.0494620538    0.0677157731   -1.1799211548
     12  O        -2.4284274401    0.4743522528    1.3691645044
     13  H        -0.0680423851   -0.0892262699    2.0501115598
     14  H         0.2857254156    2.0898019281   -1.3622457388
     15  H        -1.8084199463   -1.4705171013    1.0189476994
     16  H        -1.4071489942   -1.0734879987   -1.4944775846
     17  H        -3.1278972462    0.7620612801    0.7590300290
     18  H         0.3017759318    2.0123174208    0.9801816531
   Point Group: c1    Number of degrees of freedom:    48


   Energy is   -683.757080703

 Hessian Updated using BFGS Update

 48 Hessian modes will be used to form the next step
  Hessian Eigenvalues:
     0.002796    0.004363    0.006684    0.008885    0.012249    0.013030
     0.018611    0.034509    0.041796    0.046503    0.048579    0.055161
     0.055888    0.061219    0.069730    0.076831    0.085275    0.087833
     0.124586    0.158937    0.161244    0.163329    0.171102    0.187710
     0.203668    0.220387    0.226731    0.249193    0.250476    0.254267
     0.255693    0.275074    0.313355    0.317101    0.321948    0.322750
     0.336094    0.340207    0.356611    0.424356    0.440071    0.460855
     0.489952    0.523455    0.562081    0.946399    0.951739    1.200959

 Minimum Search - Taking Simple RFO Step
 Searching for Lamda that Minimizes Along All modes
 Value Taken    Lamda =   0.00000000
 Step Taken.  Stepsize is  0.004091

                             Maximum     Tolerance    Cnvgd?
         Gradient           0.000104      0.000300     YES
         Displacement       0.001553      0.001200      NO
         Energy change     -0.000001      0.000001     YES

 Final energy is   -683.75708070301391     


 ******************************
 **  OPTIMIZATION CONVERGED  **
 ******************************

                       Coordinates (Angstroms)
     ATOM                X               Y               Z
      1  C         1.8920036302   -0.8369461457    0.1181817483
      2  C         1.9063564406    0.7111436236    0.1957234345
      3  C         0.4413917841    1.1292981896    0.3543522474
      4  C        -0.1677076668   -0.1339391611    0.9621541096
      5  O         0.6518862571   -1.2467075564    0.4899888012
      6  O         2.7737596265   -1.5651759119   -0.2141484946
      7  O         2.8737949915    1.4075847317    0.0960750758
      8  O        -0.0881781192    1.2985110913   -0.9571673021
      9  C        -1.6375090919   -0.4415841755    0.6575706953
     10  C        -2.0348662264   -0.4750989926   -0.8150917622
     11  O        -3.0494620538    0.0677157731   -1.1799211548
     12  O        -2.4284274401    0.4743522528    1.3691645044
     13  H        -0.0680423851   -0.0892262699    2.0501115598
     14  H         0.2857254156    2.0898019281   -1.3622457388
     15  H        -1.8084199463   -1.4705171013    1.0189476994
     16  H        -1.4071489942   -1.0734879987   -1.4944775846
     17  H        -3.1278972462    0.7620612801    0.7590300290
     18  H         0.3017759318    2.0123174208    0.9801816531

Z-matrix Print:
$molecule
0 1
O 
C  1 1.357953
O  2 1.190905 1 124.614207
C  1 1.460455 2 111.783516 3 174.605460 0
H  4 1.093428 1 107.559010 2 -94.203529 0
C  4 1.528461 1 106.112243 2 22.336532 0
H  6 1.091274 4 112.937139 1 -149.916652 0
O  6 1.424486 4 108.430109 1 84.569335 0
H  8 0.964382 6 109.880512 4 -179.787886 0
C  6 1.531711 4 101.343783 1 -27.854852 0
O  10 1.196201 6 128.550273 4 -158.621511 0
C  4 1.532231 1 108.728002 2 150.185312 0
H  12 1.103860 4 105.699877 1 48.479617 0
O  12 1.403872 4 107.979187 1 167.092268 0
H  14 0.971750 12 106.286416 4 137.142939 0
C  12 1.525697 4 116.494786 1 -67.388742 0
H  16 1.101664 12 117.308918 4 49.201628 0
O  16 1.207126 12 120.049623 4 -135.512162 0
$end


 --------------------------------------------------------------

                    Orbital Energies (a.u.)
 --------------------------------------------------------------

 Alpha MOs
 -- Occupied --
-19.213 -19.190 -19.186 -19.159 -19.157 -19.156 -10.340 -10.318
-10.295 -10.290 -10.287 -10.273  -1.156  -1.115  -1.101  -1.091
 -1.074  -1.058  -0.838  -0.795  -0.718  -0.663  -0.629  -0.606
 -0.593  -0.555  -0.536  -0.522  -0.517  -0.512  -0.492  -0.478
 -0.468  -0.455  -0.443  -0.426  -0.422  -0.401  -0.392  -0.364
 -0.356  -0.346  -0.321  -0.296  -0.286
 -- Virtual --
 -0.125  -0.062  -0.029  -0.007  -0.002   0.000   0.015   0.022
  0.027   0.036   0.041   0.056   0.070   0.075   0.079   0.082
  0.085   0.087   0.095   0.105   0.106   0.109   0.117   0.119
  0.120   0.130   0.133   0.138   0.139   0.144   0.147   0.156
  0.160   0.174   0.180   0.187   0.192   0.199   0.209   0.220
  0.224   0.233   0.242   0.251   0.257   0.260   0.266   0.274
  0.277   0.279   0.287   0.295   0.301   0.301   0.309   0.311
  0.314   0.323   0.326   0.331   0.334   0.338   0.346   0.355
  0.360   0.376   0.380   0.389   0.397   0.405   0.409   0.424
  0.447   0.463   0.501   0.512   0.518   0.526   0.535   0.560
  0.574   0.580   0.592   0.607   0.625   0.632   0.651   0.652
  0.669   0.681   0.689   0.707   0.725   0.748   0.756   0.760
  0.785   0.809   0.833   0.847   0.883   0.926   0.952   0.960
  0.988   1.014   1.030   1.066   1.093   1.102   1.108   1.123
  1.140   1.145   1.153   1.158   1.169   1.177   1.188   1.196
  1.216   1.223   1.237   1.251   1.258   1.276   1.300   1.335
  1.365   1.406   1.419   1.428   1.458   1.476   1.492   1.499
  1.527   1.545   1.552   1.577   1.585   1.594   1.616   1.636
  1.658   1.673   1.690   1.693   1.708   1.735   1.757   1.780
  1.782   1.802   1.822   1.866   1.876   1.886   1.912   1.944
  1.949   1.954   1.994   2.050   2.054   2.094   2.108   2.117
  2.197   2.240   2.260   2.340   2.356   2.456   2.481   2.523
  2.564   2.590   2.612   2.642   2.644   2.671   2.699   2.723
  2.772   2.791   2.814   2.821   2.833   2.857   2.864   2.875
  2.877   2.918   2.931   2.970   2.973   3.045   3.059   3.071
  3.103   3.125   3.137   3.166   3.198   3.216   3.242   3.270
  3.321   3.324   3.345   3.383   3.387   3.456   3.475   3.536
  3.563   3.646   3.713   3.798   3.842   3.878   3.899   3.955
  3.958   4.047   4.072   4.099   4.124   4.182   4.295   4.994
  5.017   5.033   5.034   5.057   5.091   5.116   5.131   5.165
  5.330   5.389   5.439   5.517   5.620   5.630   5.713   5.747
  5.853  23.725  23.749  23.778  23.824  23.842  23.865  49.863
 49.890  49.908  49.944  49.955  50.043
 --------------------------------------------------------------

          Ground-State Mulliken Net Atomic Charges

     Atom                 Charge (a.u.)
  ----------------------------------------
      1 C                     0.113078
      2 C                     0.296304
      3 C                    -0.378603
      4 C                    -0.092938
      5 O                    -0.005629
      6 O                    -0.250147
      7 O                    -0.218593
      8 O                    -0.201424
      9 C                    -0.367841
     10 C                     0.056230
     11 O                    -0.244851
     12 O                    -0.187076
     13 H                     0.264230
     14 H                     0.299138
     15 H                     0.234748
     16 H                     0.168007
     17 H                     0.258977
     18 H                     0.256389
  ----------------------------------------
  Sum of atomic charges =    -0.000000

 -----------------------------------------------------------------
                    Cartesian Multipole Moments
 -----------------------------------------------------------------
    Charge (ESU x 10^10)
                -0.0000
    Dipole Moment (Debye)
         X      -1.5506      Y       1.7508      Z       1.0273
       Tot       2.5544
    Quadrupole Moments (Debye-Ang)
        XX     -89.8793     XY       5.7790     YY     -67.4490
        XZ      -0.2116     YZ      -2.1223     ZZ     -67.7010
    Octopole Moments (Debye-Ang^2)
       XXX     -39.4175    XXY      -5.1049    XYY     -22.5449
       YYY      10.0337    XXZ       7.7639    XYZ      -3.5416
       YYZ     -13.5940    XZZ      17.1384    YZZ      -2.5528
       ZZZ     -22.5822
    Hexadecapole Moments (Debye-Ang^3)
      XXXX   -1853.9419   XXXY       0.9512   XXYY    -386.6021
      XYYY      22.4268   YYYY    -448.6050   XXXZ     -53.3595
      XXYZ      -3.2869   XYYZ      -8.8889   YYYZ     -11.0102
      XXZZ    -363.5024   XYZZ      14.5310   YYZZ    -114.5661
      XZZZ      -9.3373   YZZZ      -4.0132   ZZZZ    -324.4520
 -----------------------------------------------------------------
Archival summary:
1\1\pikachu\OPT\ProcedureUnspecified\BasisUnspecified\666\taweetha\TueAug1510:16:332017TueAug1510:16:332017\0\\#,OPT,ProcedureUnspecified,BasisUnspecified,\\0,1\O\C,1,1.35795\O,2,1.19091,1,124.614\C,1,1.46045,2,111.784,3,174.605,0\H,4,1.09343,1,107.559,2,-94.2035,0\C,4,1.52846,1,106.112,2,22.3365,0\H,6,1.09127,4,112.937,1,-149.917,0\O,6,1.42449,4,108.43,1,84.5693,0\H,8,0.964382,6,109.881,4,-179.788,0\C,6,1.53171,4,101.344,1,-27.8549,0\O,10,1.1962,6,128.55,4,-158.622,0\C,4,1.53223,1,108.728,2,150.185,0\H,12,1.10386,4,105.7,1,48.4796,0\O,12,1.40387,4,107.979,1,167.092,0\H,14,0.97175,12,106.286,4,137.143,0\C,12,1.5257,4,116.495,1,-67.3887,0\H,16,1.10166,12,117.309,4,49.2016,0\O,16,1.20713,12,120.05,4,-135.512,0\\\@

 Total job time:  9121.32s(wall), 9109.52s(cpu) 
 Tue Aug 15 10:16:33 2017

        *************************************************************
        *                                                           *
        *  Thank you very much for using Q-Chem.  Have a nice day.  *
        *                                                           *
        *************************************************************


 
User input: 2 of 3 
 
pikachu 127.0.1
Q-Chem Developer Version! Running on 127.0.1.*
                  Welcome to Q-Chem
     A Quantum Leap Into The Future Of Chemistry


 Q-Chem 4.4, Q-Chem, Inc., Pleasanton, CA (2016)

 Y. Shao,  Z. Gan,  E. Epifanovsky,  A. T. B. Gilbert,  M. Wormit,  
 J. Kussmann,  A. W. Lange,  A. Behn,  J. Deng,  X. Feng,  D. Ghosh,  
 M. Goldey,  P. R. Horn,  L. D. Jacobson,  I. Kaliman,  F. Rob,  
 R. Z. Khaliullin,  T. Kus,  A. Landau,  J. Liu,  E. I. Proynov,  Y. M. Rhee,  
 R. M. Richard,  M. A. Rohrdanz,  R. P. Steele,  E. J. Sundstrom,  
 H. L. Woodcock III,  P. M. Zimmerman,  D. Zuev,  B. Albrecht,  E. Alguire,  
 B. Austin,  S. A. Baeppler,  G. J. O. Beran,  Y. A. Bernard,  
 E. J. Berquist,  K. Brandhorst,  K. B. Bravaya,  S. T. Brown,  D. Casanova,  
 C.-M. Chang,  Y. Chen,  S. H. Chien,  K. D. Closser,  M. P. Coons,  
 D. L. Crittenden,  S. Dasgupta,  M. Diedenhofen,  R. A. DiStasio Jr.,  
 H. Do,  A. D. Dutoi,  R. G. Edgar,  P.-T. Fang,  S. Fatehi,  Q. Feng,  
 L. Fusti-Molnar,  A. Ghysels,  A. Golubeva-Zadorozhnaya,  J. Gomes,  
 A. Gunina,  M. W. D. Hanson-Heine,  P. H. P. Harbach,  A. W. Hauser,  
 J. E. Herr,  E. G. Hohenstein,  Z. C. Holden,  K. Hui,  T.-C. Jagau,  H. Ji,  
 B. Kaduk,  K. Khistyaev,  Jaehoon Kim,  Jihan Kim,  R. A. King,  
 P. Klunzinger,  K. Koh,  D. Kosenkov,  T. Kowalczyk,  C. M. Krauter,  
 A. Kunitsa,  K. U. Lao,  A. Laurent,  K. V. Lawler,  J. Lee,  D. Lefrancois,  
 S. Lehtola,  S. V. Levchenko,  C. Y. Lin,  Y.-S. Lin,  F. Liu,  E. Livshits,  
 R. C. Lochan,  A. Luenser,  P. Manohar,  S. F. Manzer,  S.-P. Mao,  Y. Mao,  
 N. Mardirossian,  A. V. Marenich,  L. A. Martinez-Martinez,  S. A. Maurer,  
 N. J. Mayhall,  J.-M. Mewes,  A. F. Morrison,  K. Nanda,  T. S. Nguyen-Beck,  
 C. M. Oana,  R. Olivares-Amaya,  D. P. O'Neill,  J. A. Parkhill,  
 T. M. Perrine,  R. Peverati,  P. A. Pieniazek,  F. Plasser,  A. Prociuk,  
 D. R. Rehn,  E. Rosta,  N. J. Russ,  N. Sergueev,  S. M. Sharada,  
 S. Sharma,  D. W. Small,  A. Sodt,  T. Stauch,  T. Stein,  D. Stuck,  
 Y.-C. Su,  A. J. W. Thom,  T. Tsuchimochi,  L. Vogt,  O. Vydrov,  T. Wang,  
 M. A. Watson,  J. Wenzel,  A. White,  C. F. Williams,  V. Vanovschi,  
 K. Yao,  S. Yeganeh,  S. R. Yost,  Z.-Q. You,  I. Y. Zhang,  X. Zhang,  
 Y. Zhao,  B. R. Brooks,  G. K. L. Chan,  D. M. Chipman,  C. J. Cramer,  
 W. A. Goddard III,  M. S. Gordon,  W. J. Hehre,  A. Klamt,  
 H. F. Schaefer III,  M. W. Schmidt,  C. D. Sherrill,  D. G. Truhlar,  
 A. Warshel,  X. Xu,  A. Aspuru-Guzik,  R. Baer,  A. T. Bell,  N. A. Besley,  
 J.-D. Chai,  A. Dreuw,  B. D. Dunietz,  T. R. Furlani,  S. R. Gwaltney,  
 C.-P. Hsu,  Y. Jung,  J. Kong,  D. S. Lambrecht,  W. Liang,  C. Ochsenfeld,  
 V. A. Rassolov,  L. V. Slipchenko,  J. E. Subotnik,  T. Van Voorhis,  
 J. M. Herbert,  A. I. Krylov,  P. M. W. Gill,  M. Head-Gordon

 Contributors to earlier versions of Q-Chem not listed above: 
 R. D. Adamson,  J. Baker,  E. F. C. Byrd,  A. K. Chakraborty,  C.-L. Cheng,  
 H. Dachsel,  R. J. Doerksen,  G. Hawkins,  A. Heyden,  S. Hirata,  
 G. Kedziora,  F. J. Keil,  C. Kelley,  P. P. Korambath,  W. Kurlancheek,  
 A. M. Lee,  M. S. Lee,  D. Liotard,  I. Lotan,  P. E. Maslen,  N. Nair,  
 D. Neuhauser,  R. Olson,  B. Peters,  J. Ritchie,  N. E. Schultz,  
 N. Shenvi,  A. C. Simmonett,  K. S. Thanthiriwatte,  Q. Wu,  W. Zhang

 Please cite Q-Chem as follows:
 Y. Shao et al., Mol. Phys. 113, 184-215 (2015)
 DOI: 10.1080/00268976.2014.952696

 Q-Chem 4.4.2 for Intel X86 EM64T Linux

 Parts of Q-Chem use Armadillo 5.200.1 (Boston Tea Smuggler).
 http://arma.sourceforge.net/

 Q-Chem begins on Tue Aug 15 10:16:33 2017  


Host: 0

     Scratch files written to /scratch/taweetham/qchem24945//
The previous job contains 0 fragments, simply inherited here

Checking the input file for inconsistencies... 	...done.

--------------------------------------------------------------
User input:
--------------------------------------------------------------

$molecule
read
$end

$rem
   BASIS  =  6-311++G**
   JOB_TYPE  =  frequency
   METHOD  =  B3LYP
   SCF_GUESS = read
$end

--------------------------------------------------------------
 ----------------------------------------------------------------
             Standard Nuclear Orientation (Angstroms)
    I     Atom           X                Y                Z
 ----------------------------------------------------------------
    1      C       1.8853667409    -0.8440318116    -0.1310984545
    2      C       1.8659103966     0.6787202227     0.1581217780
    3      C       0.3961717106     1.0324624184     0.4048451858
    4      C      -0.1679621178    -0.3176790023     0.8465068402
    5      O       0.6648800533    -1.3333696741     0.2080131776
    6      O       2.7749974734    -1.4964317644    -0.5796372834
    7      O       2.8141600722     1.4075092982     0.1339061125
    8      O      -0.1702700137     1.3655271399    -0.8590268336
    9      C      -1.6375174136    -0.6193968666     0.5348879974
   10      C      -2.0712285901    -0.4615452997    -0.9193224920
   11      O      -3.1070243746     0.0991442879    -1.1837224310
   12      O      -2.4310787182     0.1693755775     1.3828004993
   13      H      -0.0417864196    -0.4196485346     1.9278327541
   14      H       0.1748537670     2.2143855440    -1.1596305057
   15      H      -1.7753861700    -1.6922463693     0.7550992037
   16      H      -1.4472919560    -0.9445790911    -1.6881169085
   17      H      -3.1522634995     0.5193244102     0.8335037690
   18      H       0.2521139774     1.8175471544     1.1490006270
 ----------------------------------------------------------------
 Molecular Point Group                 C1    NOp =  1
 Largest Abelian Subgroup              C1    NOp =  1
 Nuclear Repulsion Energy =   738.2127769243 hartrees
 There are       45 alpha and       45 beta electrons
 Requested basis set is 6-311++G(d,p)
 There are 102 shells and 306 basis functions

 Total QAlloc Memory Limit   2000 MB
 Mega-Array Size        61 MB
 MEM_STATIC part        62 MB
 A cutoff of  1.0D-11 yielded   4579 shell pairs
 There are     41706 function pairs (     44875 Cartesian)

 -------------------------------------------------------
 OpenMP Integral Computing Module                       
 Release: version 1.0, May 2013, Q-Chem Inc. Pittsburgh 
 -------------------------------------------------------
 Integral Job Info:
 Integral job number is                      11
 Integral operator is                         1
 short-range coefficients                     0
 long-range coefficients              100000000
 Omega coefficients                           0
 if combine SR and LR in K                    0
 Integral screening is                        0
 Integral computing path is                   2
 max size of driver memory is            800000
 size of driver memory is                593474
 size of scratch memory is              2260544
 max col of scratch BK array               1296
 max len of scratch array in speh3          155
 max len of scratch index in speh4           18
 max int batch size is                      520
 min int batch size is                       52
 fixed nKL is                                52
 max L of basis functions is                  2
 order of int derivative is                   0
 number of shells is                        102
 number of basis is                         318
 number of cartesian basis is               318
 number of contracted shell pairs          4579
 number of primitive shell pairs          11474
 maxK2 (contraction) of shell pair           36
 max number of K2 of shell pair               1
 max number of CS2 of shell pair            703
 max number of PS2 of shell pair           2190
 mem total for path MDJ                   91304
 -------------------------------------------------------
 Smallest overlap matrix eigenvalue = 4.75E-06
 Guess MOs from SCF MO coefficient file
 Reading MOs from coefficient file
 Reading MOs from coefficient file
 A restricted hybrid HF-DFT SCF calculation will be
 performed using Pulay DIIS extrapolation
 Exchange:     0.2000 Hartree-Fock + 0.0800 Slater + 0.7200 B88
 Correlation:  0.1900 VWN1RPA + 0.8100 LYP
 Using SG-1 standard quadrature grid
 SCF converges when DIIS error is below 1.0E-08
 ---------------------------------------
  Cycle       Energy         DIIS Error
 ---------------------------------------
    1    -683.6922761695      3.52E-03
    2    -683.7531231394      5.96E-04
    3    -683.7482241222      1.01E-03
    4    -683.7568058117      1.66E-04
    5    -683.7569903768      7.79E-05
    6    -683.7570378470      2.38E-05
    7    -683.7570424223      8.34E-06
    8    -683.7570430223      4.60E-06
    9    -683.7570429627      1.19E-06
   10    -683.7570430774      4.97E-07
   11    -683.7570430833      2.29E-07
   12    -683.7570430728      1.01E-07
   13    -683.7570430828      3.11E-08
   14    -683.7570430866      1.27E-08
   15    -683.7570430848      3.38E-09 Convergence criterion met
 ---------------------------------------
 SCF time:  CPU 395.75 s  wall 396.12 s
 SCF   energy in the final basis set = -683.7570430848
 Total energy in the final basis set = -683.7570430848

 --------------------------------------------------------------

                    Orbital Energies (a.u.)
 --------------------------------------------------------------

 Alpha MOs
 -- Occupied --
-19.213 -19.190 -19.186 -19.159 -19.157 -19.156 -10.340 -10.318
-10.295 -10.290 -10.287 -10.273  -1.156  -1.115  -1.101  -1.091
 -1.074  -1.058  -0.838  -0.795  -0.718  -0.663  -0.629  -0.606
 -0.593  -0.555  -0.536  -0.522  -0.517  -0.512  -0.492  -0.478
 -0.468  -0.455  -0.443  -0.426  -0.422  -0.401  -0.392  -0.364
 -0.356  -0.346  -0.321  -0.296  -0.286
 -- Virtual --
 -0.125  -0.062  -0.029  -0.007  -0.002   0.000   0.015   0.022
  0.027   0.036   0.041   0.056   0.070   0.075   0.079   0.082
  0.085   0.087   0.095   0.104   0.106   0.109   0.117   0.119
  0.120   0.130   0.132   0.138   0.139   0.144   0.147   0.156
  0.160   0.174   0.180   0.187   0.192   0.199   0.209   0.220
  0.223   0.233   0.242   0.251   0.257   0.260   0.266   0.274
  0.277   0.279   0.287   0.295   0.301   0.301   0.309   0.311
  0.314   0.323   0.326   0.331   0.334   0.337   0.345   0.355
  0.360   0.376   0.380   0.389   0.397   0.405   0.409   0.424
  0.447   0.463   0.501   0.512   0.518   0.526   0.535   0.560
  0.574   0.580   0.592   0.607   0.625   0.632   0.651   0.651
  0.669   0.681   0.689   0.707   0.724   0.749   0.756   0.760
  0.785   0.809   0.833   0.847   0.883   0.926   0.952   0.960
  0.988   1.014   1.030   1.066   1.093   1.102   1.108   1.123
  1.140   1.145   1.153   1.158   1.169   1.177   1.188   1.196
  1.216   1.223   1.237   1.251   1.258   1.276   1.300   1.335
  1.365   1.406   1.419   1.428   1.458   1.476   1.492   1.499
  1.527   1.545   1.552   1.577   1.585   1.594   1.616   1.636
  1.658   1.673   1.690   1.693   1.708   1.735   1.757   1.780
  1.782   1.802   1.823   1.866   1.876   1.886   1.912   1.944
  1.949   1.954   1.994   2.050   2.054   2.094   2.108   2.117
  2.197   2.240   2.260   2.340   2.356   2.456   2.481   2.523
  2.564   2.590   2.612   2.642   2.644   2.671   2.699   2.723
  2.772   2.791   2.814   2.821   2.833   2.857   2.864   2.875
  2.877   2.918   2.931   2.970   2.973   3.045   3.059   3.071
  3.103   3.125   3.137   3.166   3.198   3.216   3.242   3.270
  3.321   3.324   3.345   3.383   3.387   3.456   3.475   3.536
  3.563   3.646   3.713   3.798   3.842   3.878   3.899   3.955
  3.958   4.047   4.072   4.099   4.124   4.182   4.295   4.994
  5.017   5.033   5.034   5.057   5.091   5.116   5.131   5.165
  5.330   5.389   5.439   5.517   5.620   5.629   5.713   5.747
  5.853  23.725  23.749  23.778  23.824  23.842  23.865  49.863
 49.890  49.908  49.944  49.955  50.043
 --------------------------------------------------------------

          Ground-State Mulliken Net Atomic Charges

     Atom                 Charge (a.u.)
  ----------------------------------------
      1 C                     0.113155
      2 C                     0.293812
      3 C                    -0.376711
      4 C                    -0.093574
      5 O                    -0.005575
      6 O                    -0.249859
      7 O                    -0.218112
      8 O                    -0.201234
      9 C                    -0.368744
     10 C                     0.057099
     11 O                    -0.244793
     12 O                    -0.187120
     13 H                     0.264309
     14 H                     0.299230
     15 H                     0.234913
     16 H                     0.167764
     17 H                     0.259042
     18 H                     0.256398
  ----------------------------------------
  Sum of atomic charges =    -0.000000

 -----------------------------------------------------------------
                    Cartesian Multipole Moments
 -----------------------------------------------------------------
    Charge (ESU x 10^10)
                -0.0000
    Dipole Moment (Debye)
         X      -1.5637      Y       1.5528      Z       1.2918
       Tot       2.5544
    Quadrupole Moments (Debye-Ang)
        XX     -90.0429     XY       5.1278     YY     -66.7433
        XZ       1.2218     YZ      -2.3099     ZZ     -68.5470
    Octopole Moments (Debye-Ang^2)
       XXX     -30.8597    XXY      -2.2726    XYY     -20.4319
       YYY      23.2661    XXZ      17.1361    XYZ      -8.6755
       YYZ      -4.7560    XZZ      16.3027    YZZ       1.7414
       ZZZ      -5.9066
    Hexadecapole Moments (Debye-Ang^3)
      XXXX   -1853.8528   XXXY      -8.5329   XXYY    -384.8779
      XYYY       9.2847   YYYY    -440.6349   XXXZ     -33.3435
      XXYZ      -6.4539   XYYZ      -0.1521   YYYZ     -25.6198
      XXZZ    -366.4475   XYZZ       7.3026   YYZZ    -115.7292
      XZZZ       9.5270   YZZZ      -6.8022   ZZZZ    -322.2833
 -----------------------------------------------------------------
 Calculating MO derivatives via CPSCF
   1         3          54      0.227742    0.036028
   2         3          54      0.028724    0.003813
   3         3          54      0.002340    0.000313
   4        14          43      0.000161    0.000025
   5        55           2      0.000003    0.000001
   6        57           0      0.000000    0.000000    Roots Converged
 Calculating analytic Hessian of the SCF energy
 Polarizability Matrix (a.u.)
            1           2           3
    1-107.2997496   3.6666150   2.5157469
    2   3.6666150 -81.0729687  -2.7139641
    3   2.5157469  -2.7139641 -72.5509691

 Direct stationary perturbation theory relativistic correction:

 rels  =       0.233326090903
 relv  =      -1.141299500473
 rel2e =       0.516258471736
 E_rel =      -0.391714937834

 Hessian of the SCF Energy
            1           2           3           4           5           6
    1   0.7469290  -0.2397368  -0.2502744  -0.0666527  -0.0057508  -0.0076818
    2  -0.2397368   0.6330392   0.1794091   0.0339134  -0.1201094  -0.0076603
    3  -0.2502744   0.1794091   0.2793072  -0.0073835   0.0018808  -0.0981218
    4  -0.0666527   0.0339134  -0.0073835   0.8105336   0.2995467  -0.0623932
    5  -0.0057508  -0.1201094   0.0018808   0.2995467   0.6107387   0.0213409
    6  -0.0076818  -0.0076603  -0.0981218  -0.0623932   0.0213409   0.2093369
    7  -0.0095616   0.0105022   0.0025641  -0.1237447   0.0368266   0.0349279
    8   0.0274531  -0.0083475  -0.0055278   0.0289447  -0.1020555  -0.0133762
    9   0.0166396  -0.0098385   0.0261273   0.0174849  -0.0194918  -0.0717133
   10  -0.0502173   0.0245562   0.0198759  -0.0195712  -0.0394129   0.0114600
   11   0.0391903   0.0186997  -0.0055969  -0.0347281   0.0048639   0.0045808
   12   0.0181817  -0.0027748  -0.0175163   0.0059050   0.0067761   0.0020735
   13  -0.1595892  -0.0989450   0.0244733  -0.0345647  -0.0053906   0.0141586
   14  -0.0504239  -0.1578543  -0.0065390  -0.0349070  -0.0132196   0.0053321
   15   0.0332738   0.0100651  -0.0491899   0.0140099  -0.0049129   0.0184072
   16  -0.4518122   0.2945702   0.1992338  -0.0096589   0.0140711   0.0116268
   17   0.2832850  -0.3321798  -0.1578440   0.0375464  -0.0152220  -0.0198829
   18   0.1954725  -0.1598291  -0.1600394   0.0197562  -0.0135803   0.0141646
   19  -0.0072224  -0.0250639   0.0031990  -0.5413256  -0.3366361   0.0204618
   20  -0.0371953  -0.0233017  -0.0037850  -0.3380939  -0.3525655   0.0002896
   21  -0.0021827  -0.0050779   0.0191465   0.0244378   0.0023815  -0.0572165
   22  -0.0017664  -0.0042669   0.0098055  -0.0191826   0.0072355  -0.0390579
   23  -0.0040534  -0.0000395  -0.0031667   0.0038076  -0.0005655   0.0105953
   24   0.0000288  -0.0004980   0.0010751  -0.0115444   0.0093819  -0.0154296
   25  -0.0030603  -0.0006038  -0.0002374  -0.0006666  -0.0004733  -0.0004174
   26  -0.0011020  -0.0058280   0.0007307   0.0013346  -0.0071126   0.0009899
   27   0.0024394  -0.0028773  -0.0009117   0.0011720   0.0007884  -0.0008703
   28  -0.0034770  -0.0001645   0.0007769  -0.0013252   0.0000104  -0.0002977
   29   0.0027352   0.0014448  -0.0010367  -0.0004153   0.0006186   0.0012355
   30  -0.0037128  -0.0007880   0.0028435  -0.0021665   0.0013122  -0.0000881
   31   0.0038114   0.0004143  -0.0011293   0.0013783   0.0001244  -0.0000081
   32  -0.0024434  -0.0008031   0.0008572  -0.0003491  -0.0002839  -0.0005152
   33   0.0019363   0.0004539  -0.0012539   0.0009845  -0.0002666  -0.0000271
   34   0.0050606   0.0035538  -0.0019617   0.0008888   0.0017936   0.0002623
   35  -0.0031304  -0.0013453   0.0007490   0.0008999   0.0001279  -0.0001479
   36  -0.0007746   0.0002301   0.0000547  -0.0002418  -0.0000115   0.0001287
   37   0.0048205   0.0015032   0.0021574   0.0003261   0.0007800   0.0003778
   38  -0.0055250  -0.0020136  -0.0007871   0.0008957  -0.0006375  -0.0004448
   39  -0.0032482  -0.0017608  -0.0005562  -0.0001182  -0.0002909  -0.0007210
   40   0.0011484   0.0007065  -0.0000040   0.0033850   0.0037875  -0.0020970
   41  -0.0004539  -0.0010325   0.0006454   0.0015977  -0.0007518  -0.0004256
   42  -0.0004692   0.0004845  -0.0001469  -0.0005779   0.0008977   0.0010963
   43  -0.0012105  -0.0005746   0.0003439   0.0007656  -0.0023655   0.0003959
   44  -0.0009513   0.0001377   0.0002402   0.0008669  -0.0005661  -0.0001912
   45   0.0001648  -0.0000834  -0.0001240   0.0001748  -0.0004969   0.0001433
   46  -0.0003507  -0.0001072  -0.0000503  -0.0000889  -0.0001676  -0.0000121
   47  -0.0001682   0.0000477   0.0000381   0.0000046  -0.0002019  -0.0001194
   48  -0.0011266  -0.0000381   0.0000136   0.0000802  -0.0004216  -0.0000928
   49  -0.0001429   0.0006110   0.0001056  -0.0006346   0.0000606  -0.0000444
   50   0.0004706   0.0004586  -0.0001178   0.0000257   0.0000513   0.0000416
   51  -0.0004960  -0.0006789   0.0004399   0.0000886  -0.0001434  -0.0001576
   52  -0.0067068  -0.0008681  -0.0014949   0.0001381   0.0259606   0.0183384
   53  -0.0022001  -0.0009731  -0.0001494  -0.0008905  -0.0031093  -0.0016422
   54   0.0018293   0.0012621  -0.0011476   0.0003316  -0.0051435  -0.0009124
            7           8           9          10          11          12
    1  -0.0095616   0.0274531   0.0166396  -0.0502173   0.0391903   0.0181817
    2   0.0105022  -0.0083475  -0.0098385   0.0245562   0.0186997  -0.0027748
    3   0.0025641  -0.0055278   0.0261273   0.0198759  -0.0055969  -0.0175163
    4  -0.1237447   0.0289447   0.0174849  -0.0195712  -0.0347281   0.0059050
    5   0.0368266  -0.1020555  -0.0194918  -0.0394129   0.0048639   0.0067761
    6   0.0349279  -0.0133762  -0.0717133   0.0114600   0.0045808   0.0020735
    7   0.4147728  -0.0247152  -0.0183862  -0.0941960  -0.0275669   0.0078056
    8  -0.0247152   0.5904051   0.0927654  -0.0303897  -0.1462288   0.0108704
    9  -0.0183862   0.0927654   0.4866879   0.0139947   0.0264148  -0.0832909
   10  -0.0941960  -0.0303897   0.0139947   0.4926352   0.0549895   0.0179939
   11  -0.0275669  -0.1462288   0.0264148   0.0549895   0.4183949  -0.0384421
   12   0.0078056   0.0108704  -0.0832909   0.0179939  -0.0384421   0.5898195
   13   0.0057356   0.0034678  -0.0016822  -0.0852061   0.0148284   0.0249966
   14   0.0157368  -0.0422612  -0.0226593   0.0053874  -0.1272416  -0.0257022
   15  -0.0049048  -0.0022420  -0.0030081   0.0172167  -0.0302896  -0.0833562
   16   0.0019005   0.0015928   0.0003307   0.0050191  -0.0185035  -0.0026411
   17  -0.0027441  -0.0094636  -0.0033927  -0.0063279   0.0007733   0.0003774
   18  -0.0012266  -0.0031287  -0.0059091   0.0001700   0.0052149   0.0079699
   19  -0.0413978  -0.0352703   0.0069669  -0.0088164   0.0111241  -0.0006877
   20  -0.0122545   0.0150049   0.0033231   0.0073793  -0.0012834  -0.0026911
   21   0.0013675   0.0048896   0.0138695   0.0007903  -0.0009558  -0.0007712
   22  -0.0867115  -0.0088744  -0.0656013   0.0083740  -0.0032684   0.0132261
   23   0.0085435  -0.0915121   0.0466769   0.0146576  -0.0134911   0.0399290
   24  -0.0664265   0.0057105  -0.1829070  -0.0039124   0.0123048  -0.0245817
   25  -0.0090661  -0.0103148   0.0016858  -0.1519700  -0.0295122  -0.0390816
   26  -0.0311879  -0.0032840  -0.0043025  -0.0387806  -0.0749710  -0.0072511
   27   0.0073068   0.0033323   0.0017692  -0.0304277  -0.0061823  -0.0858865
   28   0.0017952  -0.0001532  -0.0012341  -0.0110692   0.0049011  -0.0331074
   29  -0.0018061   0.0017608  -0.0032145   0.0021700   0.0009790  -0.0078877
   30   0.0021106  -0.0039316   0.0029463  -0.0163800   0.0032899   0.0062080
   31  -0.0014867   0.0011702  -0.0003016   0.0046861   0.0003382  -0.0009024
   32   0.0007724  -0.0014799   0.0011285  -0.0039326  -0.0007002   0.0040184
   33  -0.0004680   0.0018880  -0.0015362   0.0037617   0.0002741  -0.0087293
   34   0.0016569   0.0002425  -0.0009414  -0.0231597   0.0268850   0.0261649
   35   0.0013583  -0.0011579   0.0008414   0.0096708  -0.0009967  -0.0040598
   36  -0.0010514   0.0000843  -0.0005116   0.0071241   0.0011528   0.0001432
   37   0.0029405  -0.0019058   0.0096623  -0.0536038  -0.0003347  -0.0383528
   38   0.0052800  -0.0006547   0.0268420  -0.0010620  -0.0528408   0.0366785
   39  -0.0023144   0.0009712  -0.0075721  -0.0345137   0.0336456  -0.3014624
   40   0.0017439   0.0179023  -0.0088691  -0.0017349   0.0001950  -0.0024026
   41  -0.0036684  -0.0051765  -0.0028293   0.0006154   0.0008114   0.0018073
   42   0.0129830   0.0350891  -0.0131123  -0.0030264   0.0007497  -0.0072165
   43  -0.0056315   0.0014053  -0.0015503  -0.0122642  -0.0334096   0.0082339
   44  -0.0007618   0.0009315  -0.0011558  -0.0053994  -0.0111314   0.0035475
   45  -0.0019792   0.0004917  -0.0007273  -0.0047202  -0.0084651   0.0037429
   46  -0.0002978  -0.0000991  -0.0001053   0.0001085  -0.0005305   0.0022644
   47  -0.0005228   0.0002467  -0.0005794   0.0002535  -0.0006029   0.0017181
   48  -0.0003584   0.0004161  -0.0007150   0.0013729  -0.0008277  -0.0016514
   49  -0.0003380   0.0000673  -0.0001664  -0.0019234   0.0036856   0.0021410
   50  -0.0004196   0.0005560  -0.0004349  -0.0010621  -0.0011391  -0.0005139
   51   0.0002266  -0.0002757   0.0008922   0.0008073  -0.0023479  -0.0033047
   52  -0.0581138   0.0294764   0.0320731   0.0029094  -0.0082835  -0.0097374
   53   0.0266275  -0.1972835  -0.1300938   0.0066877  -0.0138953  -0.0163999
   54   0.0278234  -0.1280265  -0.1612896  -0.0015871   0.0054799   0.0078103
           13          14          15          16          17          18
    1  -0.1595892  -0.0504239   0.0332738  -0.4518122   0.2832850   0.1954725
    2  -0.0989450  -0.1578543   0.0100651   0.2945702  -0.3321798  -0.1598291
    3   0.0244733  -0.0065390  -0.0491899   0.1992338  -0.1578440  -0.1600394
    4  -0.0345647  -0.0349070   0.0140099  -0.0096589   0.0375464   0.0197562
    5  -0.0053906  -0.0132196  -0.0049129   0.0140711  -0.0152220  -0.0135803
    6   0.0141586   0.0053321   0.0184072   0.0116268  -0.0198829   0.0141646
    7   0.0057356   0.0157368  -0.0049048   0.0019005  -0.0027441  -0.0012266
    8   0.0034678  -0.0422612  -0.0022420   0.0015928  -0.0094636  -0.0031287
    9  -0.0016822  -0.0226593  -0.0030081   0.0003307  -0.0033927  -0.0059091
   10  -0.0852061   0.0053874   0.0172167   0.0050191  -0.0063279   0.0001700
   11   0.0148284  -0.1272416  -0.0302896  -0.0185035   0.0007733   0.0052149
   12   0.0249966  -0.0257022  -0.0833562  -0.0026411   0.0003774   0.0079699
   13   0.3883795   0.0333405  -0.1273934  -0.0897169   0.0146429   0.0393057
   14   0.0333405   0.3223820   0.0550142   0.0259259   0.0330986  -0.0044119
   15  -0.1273934   0.0550142   0.1282742   0.0411914   0.0004848  -0.0049821
   16  -0.0897169   0.0259259   0.0411914   0.5420178  -0.3281603  -0.2499278
   17   0.0146429   0.0330986   0.0004848  -0.3281603   0.3223248   0.1759349
   18   0.0393057  -0.0044119  -0.0049821  -0.2499278   0.1759349   0.1507451
   19   0.0064923  -0.0015226  -0.0036759   0.0062588  -0.0037592  -0.0038669
   20  -0.0095084  -0.0141798   0.0020921   0.0019480   0.0007245   0.0015835
   21  -0.0037515  -0.0019858  -0.0012700  -0.0017853   0.0023203  -0.0018266
   22   0.0018425   0.0020173  -0.0022009   0.0003333   0.0022905  -0.0015264
   23   0.0014114   0.0009825   0.0008561   0.0009704  -0.0002665   0.0004258
   24  -0.0021210   0.0011374   0.0021005  -0.0018874   0.0027249   0.0014409
   25  -0.0169747   0.0059958   0.0035290   0.0016666  -0.0003884  -0.0006689
   26   0.0322038   0.0008642  -0.0006097   0.0027229   0.0005502  -0.0016338
   27   0.0213854   0.0015437   0.0025211   0.0009130   0.0006407  -0.0005175
   28   0.0039725   0.0004553   0.0011195   0.0013708  -0.0005374  -0.0004648
   29  -0.0018185  -0.0008342   0.0003085  -0.0009089  -0.0002893   0.0002164
   30   0.0029418  -0.0004236  -0.0049887   0.0021779  -0.0009465  -0.0015088
   31  -0.0029733  -0.0006290  -0.0000341  -0.0015867   0.0006025   0.0005993
   32   0.0016055   0.0006368  -0.0002368   0.0009054  -0.0000390  -0.0003111
   33  -0.0017713   0.0000955   0.0024284  -0.0011102   0.0004646   0.0007095
   34  -0.0151477  -0.0030410   0.0011636  -0.0033557   0.0003860   0.0016445
   35   0.0033956   0.0025571  -0.0007062   0.0011951   0.0002479  -0.0003559
   36  -0.0030656   0.0006209   0.0022370  -0.0001565   0.0000095   0.0001365
   37  -0.0046604   0.0049819   0.0269311  -0.0023704   0.0006418  -0.0004616
   38   0.0096692  -0.0026439  -0.0303844   0.0025462  -0.0004851   0.0000868
   39   0.0092819  -0.0068548  -0.0117045   0.0013869  -0.0000678  -0.0001057
   40  -0.0004891  -0.0003648   0.0001020  -0.0003563  -0.0002164   0.0000040
   41   0.0001058   0.0006831  -0.0003347  -0.0000147   0.0005736  -0.0000026
   42   0.0000831  -0.0003513   0.0005171   0.0002817  -0.0004622  -0.0002067
   43   0.0029569   0.0004064  -0.0007408   0.0004415   0.0002202  -0.0001281
   44   0.0013000   0.0014299  -0.0001362   0.0002066  -0.0000041  -0.0000272
   45   0.0006179   0.0002866  -0.0001692  -0.0000475   0.0000348   0.0000122
   46  -0.0001581   0.0001761  -0.0002023   0.0001085  -0.0000123   0.0000166
   47   0.0003830  -0.0000344   0.0002056   0.0000232  -0.0000499   0.0000086
   48   0.0003192   0.0007116   0.0016306   0.0001894  -0.0000228   0.0000150
   49  -0.0011414  -0.0005530  -0.0001261   0.0000043  -0.0002933  -0.0000298
   50  -0.0009079   0.0001632   0.0003357  -0.0002543  -0.0000715   0.0000901
   51   0.0030973   0.0001146  -0.0006775   0.0005097  -0.0000015  -0.0003453
   52   0.0012424  -0.0029819   0.0007412  -0.0002641   0.0028240   0.0013322
   53   0.0002164  -0.0045285   0.0004905   0.0011638  -0.0002220  -0.0002804
   54  -0.0008758   0.0040714   0.0012302  -0.0002855  -0.0003714   0.0002474
           19          20          21          22          23          24
    1  -0.0072224  -0.0371953  -0.0021827  -0.0017664  -0.0040534   0.0000288
    2  -0.0250639  -0.0233017  -0.0050779  -0.0042669  -0.0000395  -0.0004980
    3   0.0031990  -0.0037850   0.0191465   0.0098055  -0.0031667   0.0010751
    4  -0.5413256  -0.3380939   0.0244378  -0.0191826   0.0038076  -0.0115444
    5  -0.3366361  -0.3525655   0.0023815   0.0072355  -0.0005655   0.0093819
    6   0.0204618   0.0002896  -0.0572165  -0.0390579   0.0105953  -0.0154296
    7  -0.0413978  -0.0122545   0.0013675  -0.0867115   0.0085435  -0.0664265
    8  -0.0352703   0.0150049   0.0048896  -0.0088744  -0.0915121   0.0057105
    9   0.0069669   0.0033231   0.0138695  -0.0656013   0.0466769  -0.1829070
   10  -0.0088164   0.0073793   0.0007903   0.0083740   0.0146576  -0.0039124
   11   0.0111241  -0.0012834  -0.0009558  -0.0032684  -0.0134911   0.0123048
   12  -0.0006877  -0.0026911  -0.0007712   0.0132261   0.0399290  -0.0245817
   13   0.0064923  -0.0095084  -0.0037515   0.0018425   0.0014114  -0.0021210
   14  -0.0015226  -0.0141798  -0.0019858   0.0020173   0.0009825   0.0011374
   15  -0.0036759   0.0020921  -0.0012700  -0.0022009   0.0008561   0.0021005
   16   0.0062588   0.0019480  -0.0017853   0.0003333   0.0009704  -0.0018874
   17  -0.0037592   0.0007245   0.0023203   0.0022905  -0.0002665   0.0027249
   18  -0.0038669   0.0015835  -0.0018266  -0.0015264   0.0004258   0.0014409
   19   0.5863842   0.3928880  -0.0221577  -0.0011682   0.0020771  -0.0021317
   20   0.3928880   0.3712863  -0.0006809   0.0004124   0.0020224  -0.0017141
   21  -0.0221577  -0.0006809   0.0236671   0.0045688  -0.0014750   0.0040286
   22  -0.0011682   0.0004124   0.0045688   0.1846594   0.1678069   0.0588296
   23   0.0020771   0.0020224  -0.0014750   0.1678069   0.4992402  -0.1883750
   24  -0.0021317  -0.0017141   0.0040286   0.0588296  -0.1883750   0.3178985
   25   0.0010396   0.0006247   0.0002958  -0.0007357   0.0023473  -0.0022695
   26  -0.0031014   0.0010002  -0.0001506   0.0013057   0.0008751  -0.0016218
   27   0.0002254  -0.0002321   0.0001441   0.0013190  -0.0013627   0.0022664
   28   0.0013078   0.0007425   0.0000428  -0.0041389   0.0013240  -0.0014742
   29   0.0001281  -0.0004811  -0.0003172   0.0014876  -0.0021411  -0.0000624
   30   0.0019440   0.0005054  -0.0001140  -0.0024130   0.0005403  -0.0047143
   31  -0.0012607  -0.0007748   0.0000377  -0.0001953  -0.0031702   0.0010874
   32   0.0003910   0.0004769   0.0001203  -0.0035163   0.0016872  -0.0013946
   33  -0.0008103  -0.0002992   0.0000836   0.0009917  -0.0007629   0.0026482
   34  -0.0006914  -0.0011712  -0.0001163   0.0005763  -0.0005848   0.0009666
   35   0.0000520   0.0003843   0.0002272  -0.0016192   0.0013854   0.0000356
   36   0.0002349   0.0001320   0.0000508   0.0006302   0.0000331   0.0003792
   37  -0.0002969  -0.0005226  -0.0000734  -0.0008818  -0.0019330   0.0005240
   38  -0.0006809   0.0002818   0.0000812  -0.0035454  -0.0062115   0.0030652
   39   0.0003554   0.0004618   0.0001976   0.0007829   0.0014459   0.0007391
   40  -0.0007307  -0.0020549   0.0010539  -0.0849362  -0.1815064   0.0483963
   41  -0.0006133  -0.0004258   0.0002280  -0.1583573  -0.4028679   0.1475916
   42   0.0002468  -0.0005255  -0.0003785   0.0246117   0.1077671  -0.0715062
   43  -0.0011273   0.0004812  -0.0000528   0.0006179   0.0006731  -0.0002202
   44  -0.0004532   0.0001921   0.0001395   0.0002019   0.0004265   0.0000359
   45  -0.0003542  -0.0000158  -0.0000150   0.0006305   0.0004297   0.0001507
   46   0.0000229   0.0000718  -0.0000020  -0.0004238  -0.0012197  -0.0004965
   47  -0.0000666   0.0000336   0.0000396  -0.0005149  -0.0011332   0.0003419
   48  -0.0000678   0.0001859   0.0000482   0.0004006   0.0008209   0.0006253
   49   0.0003715   0.0000697  -0.0000284   0.0006114  -0.0003478  -0.0002358
   50  -0.0000713  -0.0001142  -0.0000253   0.0006879  -0.0006681   0.0001692
   51  -0.0000158   0.0000817   0.0000245  -0.0008707  -0.0000851  -0.0005018
   52   0.0021603  -0.0030420  -0.0024446   0.0031255  -0.0108035  -0.0171129
   53   0.0005785   0.0009444   0.0002412   0.0005171   0.0122772   0.0111670
   54   0.0001341   0.0012886   0.0003311  -0.0041265  -0.0142926  -0.0337118
           25          26          27          28          29          30
    1  -0.0030603  -0.0011020   0.0024394  -0.0034770   0.0027352  -0.0037128
    2  -0.0006038  -0.0058280  -0.0028773  -0.0001645   0.0014448  -0.0007880
    3  -0.0002374   0.0007307  -0.0009117   0.0007769  -0.0010367   0.0028435
    4  -0.0006666   0.0013346   0.0011720  -0.0013252  -0.0004153  -0.0021665
    5  -0.0004733  -0.0071126   0.0007884   0.0000104   0.0006186   0.0013122
    6  -0.0004174   0.0009899  -0.0008703  -0.0002977   0.0012355  -0.0000881
    7  -0.0090661  -0.0311879   0.0073068   0.0017952  -0.0018061   0.0021106
    8  -0.0103148  -0.0032840   0.0033323  -0.0001532   0.0017608  -0.0039316
    9   0.0016858  -0.0043025   0.0017692  -0.0012341  -0.0032145   0.0029463
   10  -0.1519700  -0.0387806  -0.0304277  -0.0110692   0.0021700  -0.0163800
   11  -0.0295122  -0.0749710  -0.0061823   0.0049011   0.0009790   0.0032899
   12  -0.0390816  -0.0072511  -0.0858865  -0.0331074  -0.0078877   0.0062080
   13  -0.0169747   0.0322038   0.0213854   0.0039725  -0.0018185   0.0029418
   14   0.0059958   0.0008642   0.0015437   0.0004553  -0.0008342  -0.0004236
   15   0.0035290  -0.0006097   0.0025211   0.0011195   0.0003085  -0.0049887
   16   0.0016666   0.0027229   0.0009130   0.0013708  -0.0009089   0.0021779
   17  -0.0003884   0.0005502   0.0006407  -0.0005374  -0.0002893  -0.0009465
   18  -0.0006689  -0.0016338  -0.0005175  -0.0004648   0.0002164  -0.0015088
   19   0.0010396  -0.0031014   0.0002254   0.0013078   0.0001281   0.0019440
   20   0.0006247   0.0010002  -0.0002321   0.0007425  -0.0004811   0.0005054
   21   0.0002958  -0.0001506   0.0001441   0.0000428  -0.0003172  -0.0001140
   22  -0.0007357   0.0013057   0.0013190  -0.0041389   0.0014876  -0.0024130
   23   0.0023473   0.0008751  -0.0013627   0.0013240  -0.0021411   0.0005403
   24  -0.0022695  -0.0016218   0.0022664  -0.0014742  -0.0000624  -0.0047143
   25   0.4864655  -0.0299365   0.0141510  -0.0776377  -0.0057779   0.0082285
   26  -0.0299365   0.5362268   0.0038302  -0.0075912  -0.0793972  -0.0110320
   27   0.0141510   0.0038302   0.4633368  -0.0093829  -0.0007553  -0.1565928
   28  -0.0776377  -0.0075912  -0.0093829   0.7828067  -0.3387657   0.0302477
   29  -0.0057779  -0.0793972  -0.0007553  -0.3387657   0.4026798   0.0279238
   30   0.0082285  -0.0110320  -0.1565928   0.0302477   0.0279238   0.5301851
   31  -0.0268244   0.0294874  -0.0296679  -0.5724867   0.2803487  -0.1159785
   32   0.0284549   0.0072507   0.0134672   0.2813818  -0.2179151   0.0570396
   33  -0.0424765   0.0166373  -0.0175418  -0.1166760   0.0575499  -0.1307070
   34  -0.1298991   0.0629040   0.0600733  -0.0079995   0.0055975   0.0032927
   35   0.0538022  -0.1191369  -0.0682257   0.0090346  -0.0054308  -0.0068693
   36   0.0170203  -0.0400521  -0.1401218   0.0244914  -0.0280078  -0.0422974
   37  -0.0098130   0.0012243  -0.0350934  -0.0043263  -0.0020749   0.0051691
   38  -0.0044468   0.0019369  -0.0088747  -0.0009214  -0.0004500   0.0008526
   39  -0.0039299   0.0007769  -0.0090337   0.0002434  -0.0009461   0.0014935
   40   0.0003149  -0.0007441  -0.0002444   0.0018009   0.0009134   0.0004716
   41   0.0002882   0.0005410  -0.0000446  -0.0006496  -0.0003945  -0.0005449
   42  -0.0005479  -0.0006192   0.0000098   0.0017546   0.0006618  -0.0001438
   43  -0.0478789  -0.0337597   0.0064388   0.0018729   0.0086540  -0.0039914
   44  -0.0374436  -0.2574283   0.0555457   0.0001951  -0.0068445   0.0058030
   45   0.0092497   0.0669423  -0.0645517   0.0047150   0.0327725  -0.0045734
   46   0.0105497   0.0020084  -0.0036267  -0.1156834   0.0490083   0.0888403
   47   0.0042206   0.0138861   0.0011228   0.0477410  -0.0953204  -0.0725649
   48   0.0140920  -0.0150386  -0.0101339   0.0869538  -0.0708081  -0.1952098
   49  -0.0259835   0.0135871  -0.0065332   0.0028392   0.0005440  -0.0006840
   50   0.0223845  -0.0148824   0.0086282   0.0028046   0.0022487  -0.0003756
   51   0.0215594  -0.0076362   0.0162511   0.0119499  -0.0079930  -0.0021288
   52   0.0004738  -0.0005748  -0.0004480   0.0003778  -0.0000195  -0.0000981
   53   0.0007792  -0.0010912  -0.0003445   0.0001925  -0.0002334   0.0002097
   54  -0.0001825   0.0000404  -0.0001367   0.0003422   0.0003603  -0.0006093
           31          32          33          34          35          36
    1   0.0038114  -0.0024434   0.0019363   0.0050606  -0.0031304  -0.0007746
    2   0.0004143  -0.0008031   0.0004539   0.0035538  -0.0013453   0.0002301
    3  -0.0011293   0.0008572  -0.0012539  -0.0019617   0.0007490   0.0000547
    4   0.0013783  -0.0003491   0.0009845   0.0008888   0.0008999  -0.0002418
    5   0.0001244  -0.0002839  -0.0002666   0.0017936   0.0001279  -0.0000115
    6  -0.0000081  -0.0005152  -0.0000271   0.0002623  -0.0001479   0.0001287
    7  -0.0014867   0.0007724  -0.0004680   0.0016569   0.0013583  -0.0010514
    8   0.0011702  -0.0014799   0.0018880   0.0002425  -0.0011579   0.0000843
    9  -0.0003016   0.0011285  -0.0015362  -0.0009414   0.0008414  -0.0005116
   10   0.0046861  -0.0039326   0.0037617  -0.0231597   0.0096708   0.0071241
   11   0.0003382  -0.0007002   0.0002741   0.0268850  -0.0009967   0.0011528
   12  -0.0009024   0.0040184  -0.0087293   0.0261649  -0.0040598   0.0001432
   13  -0.0029733   0.0016055  -0.0017713  -0.0151477   0.0033956  -0.0030656
   14  -0.0006290   0.0006368   0.0000955  -0.0030410   0.0025571   0.0006209
   15  -0.0000341  -0.0002368   0.0024284   0.0011636  -0.0007062   0.0022370
   16  -0.0015867   0.0009054  -0.0011102  -0.0033557   0.0011951  -0.0001565
   17   0.0006025  -0.0000390   0.0004646   0.0003860   0.0002479   0.0000095
   18   0.0005993  -0.0003111   0.0007095   0.0016445  -0.0003559   0.0001365
   19  -0.0012607   0.0003910  -0.0008103  -0.0006914   0.0000520   0.0002349
   20  -0.0007748   0.0004769  -0.0002992  -0.0011712   0.0003843   0.0001320
   21   0.0000377   0.0001203   0.0000836  -0.0001163   0.0002272   0.0000508
   22  -0.0001953  -0.0035163   0.0009917   0.0005763  -0.0016192   0.0006302
   23  -0.0031702   0.0016872  -0.0007629  -0.0005848   0.0013854   0.0000331
   24   0.0010874  -0.0013946   0.0026482   0.0009666   0.0000356   0.0003792
   25  -0.0268244   0.0284549  -0.0424765  -0.1298991   0.0538022   0.0170203
   26   0.0294874   0.0072507   0.0166373   0.0629040  -0.1191369  -0.0400521
   27  -0.0296679   0.0134672  -0.0175418   0.0600733  -0.0682257  -0.1401218
   28  -0.5724867   0.2813818  -0.1166760  -0.0079995   0.0090346   0.0244914
   29   0.2803487  -0.2179151   0.0575499   0.0055975  -0.0054308  -0.0280078
   30  -0.1159785   0.0570396  -0.1307070   0.0032927  -0.0068693  -0.0422974
   31   0.6269061  -0.3277207   0.1526169   0.0064047  -0.0025852   0.0053681
   32  -0.3277207   0.2084030  -0.0753388  -0.0055487   0.0045698  -0.0030925
   33   0.1526169  -0.0753388   0.1311929  -0.0119150   0.0070637  -0.0014541
   34   0.0064047  -0.0055487  -0.0119150   0.4231536  -0.2292634   0.1217341
   35  -0.0025852   0.0045698   0.0070637  -0.2292634   0.2073092   0.0072980
   36   0.0053681  -0.0030925  -0.0014541   0.1217341   0.0072980   0.3717251
   37  -0.0018611   0.0020146  -0.0028858   0.0026202  -0.0008431   0.0007336
   38  -0.0005517   0.0005635  -0.0005931   0.0010176  -0.0004319   0.0005973
   39  -0.0004183   0.0004213   0.0000288   0.0009034  -0.0000941   0.0016480
   40  -0.0009962   0.0003182  -0.0002265  -0.0000458   0.0004647   0.0001260
   41   0.0005719  -0.0002100   0.0002257   0.0001301  -0.0000350  -0.0000533
   42  -0.0007121   0.0002582  -0.0001444  -0.0000897  -0.0003436   0.0001077
   43  -0.0009914  -0.0010889  -0.0004960  -0.0004565   0.0262987   0.0008893
   44  -0.0016292   0.0011644   0.0003596   0.0133984  -0.0199517  -0.0083655
   45  -0.0043696  -0.0029168  -0.0027812   0.0063732  -0.0278191   0.0022831
   46  -0.0291446   0.0296897   0.0184154   0.0021024  -0.0010550  -0.0032823
   47   0.0267938  -0.0001293  -0.0100012   0.0008960   0.0013462   0.0011583
   48  -0.0016708   0.0016094   0.0208676  -0.0003687   0.0002493  -0.0057978
   49  -0.0031157  -0.0010770   0.0000259  -0.2612618   0.1317619  -0.1701661
   50  -0.0026344  -0.0033763   0.0022421   0.1229128  -0.0703375   0.0678624
   51  -0.0044212   0.0049919   0.0059631  -0.2077068   0.0919466  -0.1887317
   52  -0.0002636   0.0001429   0.0001033  -0.0004461   0.0005625   0.0003864
   53  -0.0001560   0.0001846   0.0000073  -0.0001083   0.0008960   0.0004040
   54  -0.0000956  -0.0001063   0.0002531   0.0005210   0.0002106   0.0000207
           37          38          39          40          41          42
    1   0.0048205  -0.0055250  -0.0032482   0.0011484  -0.0004539  -0.0004692
    2   0.0015032  -0.0020136  -0.0017608   0.0007065  -0.0010325   0.0004845
    3   0.0021574  -0.0007871  -0.0005562  -0.0000040   0.0006454  -0.0001469
    4   0.0003261   0.0008957  -0.0001182   0.0033850   0.0015977  -0.0005779
    5   0.0007800  -0.0006375  -0.0002909   0.0037875  -0.0007518   0.0008977
    6   0.0003778  -0.0004448  -0.0007210  -0.0020970  -0.0004256   0.0010963
    7   0.0029405   0.0052800  -0.0023144   0.0017439  -0.0036684   0.0129830
    8  -0.0019058  -0.0006547   0.0009712   0.0179023  -0.0051765   0.0350891
    9   0.0096623   0.0268420  -0.0075721  -0.0088691  -0.0028293  -0.0131123
   10  -0.0536038  -0.0010620  -0.0345137  -0.0017349   0.0006154  -0.0030264
   11  -0.0003347  -0.0528408   0.0336456   0.0001950   0.0008114   0.0007497
   12  -0.0383528   0.0366785  -0.3014624  -0.0024026   0.0018073  -0.0072165
   13  -0.0046604   0.0096692   0.0092819  -0.0004891   0.0001058   0.0000831
   14   0.0049819  -0.0026439  -0.0068548  -0.0003648   0.0006831  -0.0003513
   15   0.0269311  -0.0303844  -0.0117045   0.0001020  -0.0003347   0.0005171
   16  -0.0023704   0.0025462   0.0013869  -0.0003563  -0.0000147   0.0002817
   17   0.0006418  -0.0004851  -0.0000678  -0.0002164   0.0005736  -0.0004622
   18  -0.0004616   0.0000868  -0.0001057   0.0000040  -0.0000026  -0.0002067
   19  -0.0002969  -0.0006809   0.0003554  -0.0007307  -0.0006133   0.0002468
   20  -0.0005226   0.0002818   0.0004618  -0.0020549  -0.0004258  -0.0005255
   21  -0.0000734   0.0000812   0.0001976   0.0010539   0.0002280  -0.0003785
   22  -0.0008818  -0.0035454   0.0007829  -0.0849362  -0.1583573   0.0246117
   23  -0.0019330  -0.0062115   0.0014459  -0.1815064  -0.4028679   0.1077671
   24   0.0005240   0.0030652   0.0007391   0.0483963   0.1475916  -0.0715062
   25  -0.0098130  -0.0044468  -0.0039299   0.0003149   0.0002882  -0.0005479
   26   0.0012243   0.0019369   0.0007769  -0.0007441   0.0005410  -0.0006192
   27  -0.0350934  -0.0088747  -0.0090337  -0.0002444  -0.0000446   0.0000098
   28  -0.0043263  -0.0009214   0.0002434   0.0018009  -0.0006496   0.0017546
   29  -0.0020749  -0.0004500  -0.0009461   0.0009134  -0.0003945   0.0006618
   30   0.0051691   0.0008526   0.0014935   0.0004716  -0.0005449  -0.0001438
   31  -0.0018611  -0.0005517  -0.0004183  -0.0009962   0.0005719  -0.0007121
   32   0.0020146   0.0005635   0.0004213   0.0003182  -0.0002100   0.0002582
   33  -0.0028858  -0.0005931   0.0000288  -0.0002265   0.0002257  -0.0001444
   34   0.0026202   0.0010176   0.0009034  -0.0000458   0.0001301  -0.0000897
   35  -0.0008431  -0.0004319  -0.0000941   0.0004647  -0.0000350  -0.0003436
   36   0.0007336   0.0005973   0.0016480   0.0001260  -0.0000533   0.0001077
   37   0.0633203  -0.0045427   0.0315243   0.0004471   0.0000348   0.0005855
   38  -0.0045427   0.0626628  -0.0280816   0.0005066  -0.0002861   0.0017237
   39   0.0315243  -0.0280816   0.3258371  -0.0000842  -0.0001887  -0.0001460
   40   0.0004471   0.0005066  -0.0000842   0.0800535   0.1610116  -0.0361747
   41   0.0000348  -0.0002861  -0.0001887   0.1610116   0.4070173  -0.1449725
   42   0.0005855   0.0017237  -0.0001460  -0.0361747  -0.1449725   0.0903496
   43   0.0017662   0.0003680   0.0000208  -0.0000379   0.0000734  -0.0000573
   44   0.0003045   0.0006507  -0.0001779   0.0000896   0.0000115  -0.0000322
   45   0.0004203  -0.0004720   0.0006897   0.0002000   0.0000161   0.0001139
   46   0.0005403   0.0000342   0.0000620  -0.0000800  -0.0001270  -0.0001135
   47   0.0002957   0.0000629   0.0001292  -0.0000933  -0.0000597  -0.0001422
   48  -0.0003991  -0.0000455  -0.0000461   0.0001909   0.0001303   0.0003245
   49   0.0002791  -0.0000220  -0.0000827  -0.0000716  -0.0000696   0.0001824
   50   0.0000262  -0.0000047   0.0002445  -0.0002533   0.0000970   0.0001235
   51  -0.0002843  -0.0002711  -0.0002088  -0.0000518   0.0000158  -0.0000699
   52   0.0007534   0.0009803   0.0001485   0.0005849  -0.0004751   0.0010398
   53   0.0003499   0.0005014   0.0003667  -0.0006622   0.0015050  -0.0003067
   54  -0.0005351   0.0000269   0.0009227  -0.0003905  -0.0012640   0.0005524
           43          44          45          46          47          48
    1  -0.0012105  -0.0009513   0.0001648  -0.0003507  -0.0001682  -0.0011266
    2  -0.0005746   0.0001377  -0.0000834  -0.0001072   0.0000477  -0.0000381
    3   0.0003439   0.0002402  -0.0001240  -0.0000503   0.0000381   0.0000136
    4   0.0007656   0.0008669   0.0001748  -0.0000889   0.0000046   0.0000802
    5  -0.0023655  -0.0005661  -0.0004969  -0.0001676  -0.0002019  -0.0004216
    6   0.0003959  -0.0001912   0.0001433  -0.0000121  -0.0001194  -0.0000928
    7  -0.0056315  -0.0007618  -0.0019792  -0.0002978  -0.0005228  -0.0003584
    8   0.0014053   0.0009315   0.0004917  -0.0000991   0.0002467   0.0004161
    9  -0.0015503  -0.0011558  -0.0007273  -0.0001053  -0.0005794  -0.0007150
   10  -0.0122642  -0.0053994  -0.0047202   0.0001085   0.0002535   0.0013729
   11  -0.0334096  -0.0111314  -0.0084651  -0.0005305  -0.0006029  -0.0008277
   12   0.0082339   0.0035475   0.0037429   0.0022644   0.0017181  -0.0016514
   13   0.0029569   0.0013000   0.0006179  -0.0001581   0.0003830   0.0003192
   14   0.0004064   0.0014299   0.0002866   0.0001761  -0.0000344   0.0007116
   15  -0.0007408  -0.0001362  -0.0001692  -0.0002023   0.0002056   0.0016306
   16   0.0004415   0.0002066  -0.0000475   0.0001085   0.0000232   0.0001894
   17   0.0002202  -0.0000041   0.0000348  -0.0000123  -0.0000499  -0.0000228
   18  -0.0001281  -0.0000272   0.0000122   0.0000166   0.0000086   0.0000150
   19  -0.0011273  -0.0004532  -0.0003542   0.0000229  -0.0000666  -0.0000678
   20   0.0004812   0.0001921  -0.0000158   0.0000718   0.0000336   0.0001859
   21  -0.0000528   0.0001395  -0.0000150  -0.0000020   0.0000396   0.0000482
   22   0.0006179   0.0002019   0.0006305  -0.0004238  -0.0005149   0.0004006
   23   0.0006731   0.0004265   0.0004297  -0.0012197  -0.0011332   0.0008209
   24  -0.0002202   0.0000359   0.0001507  -0.0004965   0.0003419   0.0006253
   25  -0.0478789  -0.0374436   0.0092497   0.0105497   0.0042206   0.0140920
   26  -0.0337597  -0.2574283   0.0669423   0.0020084   0.0138861  -0.0150386
   27   0.0064388   0.0555457  -0.0645517  -0.0036267   0.0011228  -0.0101339
   28   0.0018729   0.0001951   0.0047150  -0.1156834   0.0477410   0.0869538
   29   0.0086540  -0.0068445   0.0327725   0.0490083  -0.0953204  -0.0708081
   30  -0.0039914   0.0058030  -0.0045734   0.0888403  -0.0725649  -0.1952098
   31  -0.0009914  -0.0016292  -0.0043696  -0.0291446   0.0267938  -0.0016708
   32  -0.0010889   0.0011644  -0.0029168   0.0296897  -0.0001293   0.0016094
   33  -0.0004960   0.0003596  -0.0027812   0.0184154  -0.0100012   0.0208676
   34  -0.0004565   0.0133984   0.0063732   0.0021024   0.0008960  -0.0003687
   35   0.0262987  -0.0199517  -0.0278191  -0.0010550   0.0013462   0.0002493
   36   0.0008893  -0.0083655   0.0022831  -0.0032823   0.0011583  -0.0057978
   37   0.0017662   0.0003045   0.0004203   0.0005403   0.0002957  -0.0003991
   38   0.0003680   0.0006507  -0.0004720   0.0000342   0.0000629  -0.0000455
   39   0.0000208  -0.0001779   0.0006897   0.0000620   0.0001292  -0.0000461
   40  -0.0000379   0.0000896   0.0002000  -0.0000800  -0.0000933   0.0001909
   41   0.0000734   0.0000115   0.0000161  -0.0001270  -0.0000597   0.0001303
   42  -0.0000573  -0.0000322   0.0001139  -0.0001135  -0.0001422   0.0003245
   43   0.0617274   0.0314118  -0.0096492  -0.0004205  -0.0011691  -0.0001037
   44   0.0314118   0.2931053  -0.0552657   0.0005615   0.0003067   0.0013710
   45  -0.0096492  -0.0552657   0.0676169  -0.0006977  -0.0036849   0.0000753
   46  -0.0004205   0.0005615  -0.0006977   0.1344134  -0.0789292  -0.0988200
   47  -0.0011691   0.0003067  -0.0036849  -0.0789292   0.0814713   0.0813649
   48  -0.0001037   0.0013710   0.0000753  -0.0988200   0.0813649   0.1894138
   49   0.0000327  -0.0018410  -0.0007776  -0.0011534   0.0008592  -0.0007837
   50   0.0025853  -0.0023707  -0.0017420   0.0006956   0.0001486   0.0002833
   51   0.0005955  -0.0018122  -0.0019522  -0.0021228   0.0009095   0.0004989
   52  -0.0001627  -0.0000569   0.0000490  -0.0000447  -0.0000063   0.0000997
   53  -0.0002099  -0.0000596  -0.0000121   0.0000020  -0.0000184   0.0000598
   54   0.0000718   0.0001216   0.0000658  -0.0000671   0.0000555   0.0001342
           49          50          51          52          53          54
    1  -0.0001429   0.0004706  -0.0004960  -0.0067068  -0.0022001   0.0018293
    2   0.0006110   0.0004586  -0.0006789  -0.0008681  -0.0009731   0.0012621
    3   0.0001056  -0.0001178   0.0004399  -0.0014949  -0.0001494  -0.0011476
    4  -0.0006346   0.0000257   0.0000886   0.0001381  -0.0008905   0.0003316
    5   0.0000606   0.0000513  -0.0001434   0.0259606  -0.0031093  -0.0051435
    6  -0.0000444   0.0000416  -0.0001576   0.0183384  -0.0016422  -0.0009124
    7  -0.0003380  -0.0004196   0.0002266  -0.0581138   0.0266275   0.0278234
    8   0.0000673   0.0005560  -0.0002757   0.0294764  -0.1972835  -0.1280265
    9  -0.0001664  -0.0004349   0.0008922   0.0320731  -0.1300938  -0.1612896
   10  -0.0019234  -0.0010621   0.0008073   0.0029094   0.0066877  -0.0015871
   11   0.0036856  -0.0011391  -0.0023479  -0.0082835  -0.0138953   0.0054799
   12   0.0021410  -0.0005139  -0.0033047  -0.0097374  -0.0163999   0.0078103
   13  -0.0011414  -0.0009079   0.0030973   0.0012424   0.0002164  -0.0008758
   14  -0.0005530   0.0001632   0.0001146  -0.0029819  -0.0045285   0.0040714
   15  -0.0001261   0.0003357  -0.0006775   0.0007412   0.0004905   0.0012302
   16   0.0000043  -0.0002543   0.0005097  -0.0002641   0.0011638  -0.0002855
   17  -0.0002933  -0.0000715  -0.0000015   0.0028240  -0.0002220  -0.0003714
   18  -0.0000298   0.0000901  -0.0003453   0.0013322  -0.0002804   0.0002474
   19   0.0003715  -0.0000713  -0.0000158   0.0021603   0.0005785   0.0001341
   20   0.0000697  -0.0001142   0.0000817  -0.0030420   0.0009444   0.0012886
   21  -0.0000284  -0.0000253   0.0000245  -0.0024446   0.0002412   0.0003311
   22   0.0006114   0.0006879  -0.0008707   0.0031255   0.0005171  -0.0041265
   23  -0.0003478  -0.0006681  -0.0000851  -0.0108035   0.0122772  -0.0142926
   24  -0.0002358   0.0001692  -0.0005018  -0.0171129   0.0111670  -0.0337118
   25  -0.0259835   0.0223845   0.0215594   0.0004738   0.0007792  -0.0001825
   26   0.0135871  -0.0148824  -0.0076362  -0.0005748  -0.0010912   0.0000404
   27  -0.0065332   0.0086282   0.0162511  -0.0004480  -0.0003445  -0.0001367
   28   0.0028392   0.0028046   0.0119499   0.0003778   0.0001925   0.0003422
   29   0.0005440   0.0022487  -0.0079930  -0.0000195  -0.0002334   0.0003603
   30  -0.0006840  -0.0003756  -0.0021288  -0.0000981   0.0002097  -0.0006093
   31  -0.0031157  -0.0026344  -0.0044212  -0.0002636  -0.0001560  -0.0000956
   32  -0.0010770  -0.0033763   0.0049919   0.0001429   0.0001846  -0.0001063
   33   0.0000259   0.0022421   0.0059631   0.0001033   0.0000073   0.0002531
   34  -0.2612618   0.1229128  -0.2077068  -0.0004461  -0.0001083   0.0005210
   35   0.1317619  -0.0703375   0.0919466   0.0005625   0.0008960   0.0002106
   36  -0.1701661   0.0678624  -0.1887317   0.0003864   0.0004040   0.0000207
   37   0.0002791   0.0000262  -0.0002843   0.0007534   0.0003499  -0.0005351
   38  -0.0000220  -0.0000047  -0.0002711   0.0009803   0.0005014   0.0000269
   39  -0.0000827   0.0002445  -0.0002088   0.0001485   0.0003667   0.0009227
   40  -0.0000716  -0.0002533  -0.0000518   0.0005849  -0.0006622  -0.0003905
   41  -0.0000696   0.0000970   0.0000158  -0.0004751   0.0015050  -0.0012640
   42   0.0001824   0.0001235  -0.0000699   0.0010398  -0.0003067   0.0005524
   43   0.0000327   0.0025853   0.0005955  -0.0001627  -0.0002099   0.0000718
   44  -0.0018410  -0.0023707  -0.0018122  -0.0000569  -0.0000596   0.0001216
   45  -0.0007776  -0.0017420  -0.0019522   0.0000490  -0.0000121   0.0000658
   46  -0.0011534   0.0006956  -0.0021228  -0.0000447   0.0000020  -0.0000671
   47   0.0008592   0.0001486   0.0009095  -0.0000063  -0.0000184   0.0000555
   48  -0.0007837   0.0002833   0.0004989   0.0000997   0.0000598   0.0001342
   49   0.2917441  -0.1468766   0.1772279  -0.0001159  -0.0001662  -0.0000247
   50  -0.1468766   0.0892299  -0.0768224  -0.0001137   0.0000110   0.0000114
   51   0.1772279  -0.0768224   0.1741835  -0.0000928   0.0000071  -0.0001749
   52  -0.0001159  -0.0001137  -0.0000928   0.0543521  -0.0327217  -0.0228830
   53  -0.0001662   0.0000110   0.0000071  -0.0327217   0.2050947   0.1362757
   54  -0.0000247   0.0000114  -0.0001749  -0.0228830   0.1362757   0.1864142
 Gradient time:  CPU 6567.73 s  wall 6568.98 s
 **********************************************************************
 **                                                                  **
 **                       VIBRATIONAL ANALYSIS                       **
 **                       --------------------                       **
 **                                                                  **
 **        VIBRATIONAL FREQUENCIES (CM**-1) AND NORMAL MODES         **
 **     FORCE CONSTANTS (mDYN/ANGSTROM) AND REDUCED MASSES (AMU)     **
 **                  INFRARED INTENSITIES (KM/MOL)                   **
 **                                                                  **
 **********************************************************************


 Mode:                 1                      2                      3
 Frequency:        51.89                  62.53                 111.19
 Force Cnst:      0.0126                 0.0228                 0.0763
 Red. Mass:       7.9324                 9.8810                10.4787
 IR Active:          YES                    YES                    YES
 IR Intens:        5.815                  0.453                  0.242
 Raman Active:       YES                    YES                    YES
               X      Y      Z        X      Y      Z        X      Y      Z
 C         -0.066 -0.015 -0.056   -0.050  0.061 -0.124   -0.067  0.034 -0.008
 C         -0.013 -0.025 -0.021    0.015  0.020  0.120   -0.048  0.031 -0.012
 C          0.031  0.005  0.193   -0.011  0.025 -0.058   -0.049  0.001 -0.028
 C          0.006 -0.011  0.124    0.013  0.040 -0.001   -0.016  0.045  0.161
 O         -0.029 -0.011  0.075   -0.038  0.048 -0.081    0.054 -0.015  0.347
 O         -0.128 -0.015 -0.179   -0.115  0.098 -0.305   -0.179  0.065 -0.274
 O         -0.010 -0.032 -0.163    0.076 -0.049  0.463   -0.057  0.042 -0.029
 O         -0.106  0.179  0.304    0.106 -0.162 -0.164   -0.002 -0.266 -0.127
 C          0.010  0.041  0.058   -0.009  0.058  0.101    0.018 -0.062  0.052
 C          0.161 -0.141 -0.005   -0.032 -0.181  0.084    0.173  0.073  0.015
 O          0.176 -0.204 -0.190   -0.025 -0.202  0.009    0.312  0.288 -0.068
 O         -0.023  0.192 -0.118    0.056  0.251 -0.017   -0.132 -0.199  0.035
 H         -0.001 -0.074  0.118    0.102  0.053 -0.009   -0.097  0.199  0.183
 H         -0.015  0.145  0.310    0.006 -0.129 -0.184   -0.087 -0.276 -0.253
 H         -0.073  0.076  0.184   -0.063  0.104  0.292    0.096 -0.087 -0.041
 H          0.264 -0.212  0.121   -0.054 -0.322  0.156    0.158 -0.014  0.059
 H          0.045  0.156 -0.229    0.051  0.177 -0.058   -0.001 -0.064 -0.055
 H          0.157 -0.068  0.296   -0.122  0.097 -0.159   -0.108  0.132 -0.180
 TransDip   0.032 -0.013  0.069   -0.022 -0.000  0.002    0.004  0.015 -0.001

 Mode:                 4                      5                      6
 Frequency:       122.23                 184.67                 211.32
 Force Cnst:      0.0524                 0.1545                 0.0935
 Red. Mass:       5.9526                 7.6912                 3.5544
 IR Active:          YES                    YES                    YES
 IR Intens:        6.997                  0.641                 15.027
 Raman Active:       YES                    YES                    YES
               X      Y      Z        X      Y      Z        X      Y      Z
 C          0.036 -0.000 -0.007   -0.068  0.008 -0.055   -0.016  0.024  0.032
 C         -0.083  0.001  0.009   -0.011  0.014 -0.051    0.006  0.005  0.124
 C         -0.095 -0.124  0.031   -0.017  0.095 -0.091    0.021 -0.031  0.132
 C          0.008 -0.173 -0.020   -0.008  0.094 -0.052   -0.037 -0.036  0.017
 O          0.023 -0.084 -0.137   -0.166  0.112 -0.287   -0.047  0.014 -0.078
 O          0.127  0.068  0.077   -0.031 -0.077  0.144   -0.019  0.064 -0.028
 O         -0.150  0.087 -0.020    0.041 -0.052  0.033   -0.059  0.084 -0.156
 O         -0.133 -0.173  0.034   -0.014  0.152 -0.070    0.279 -0.048  0.005
 C         -0.029 -0.039  0.043   -0.021 -0.066  0.181   -0.055 -0.015  0.020
 C         -0.020 -0.074  0.035    0.087 -0.195  0.152   -0.056 -0.056  0.018
 O          0.150  0.214 -0.012    0.291  0.070 -0.050   -0.021  0.001  0.001
 O          0.151  0.225 -0.026   -0.133 -0.155  0.144   -0.063 -0.001 -0.001
 H          0.070 -0.246 -0.034    0.230  0.065 -0.079   -0.030 -0.121  0.010
 H         -0.251 -0.120  0.049    0.104  0.095 -0.095    0.787 -0.317 -0.180
 H         -0.227  0.016  0.172    0.145 -0.064  0.268   -0.062 -0.009  0.044
 H         -0.170 -0.340  0.079    0.066 -0.457  0.296   -0.084 -0.118  0.035
 H          0.262  0.381 -0.074    0.063  0.077  0.034   -0.017  0.048 -0.031
 H         -0.166 -0.149  0.042    0.033  0.088 -0.071   -0.087 -0.020  0.100
 TransDip  -0.053 -0.065  0.010    0.025 -0.007 -0.001    0.056 -0.103  0.041

 Mode:                 7                      8                      9
 Frequency:       238.06                 283.07                 290.46
 Force Cnst:      0.1244                 0.0657                 0.2632
 Red. Mass:       3.7270                 1.3915                 5.2944
 IR Active:          YES                    YES                    YES
 IR Intens:       12.023                 81.611                 31.369
 Raman Active:       YES                    YES                    YES
               X      Y      Z        X      Y      Z        X      Y      Z
 C          0.040 -0.012  0.020   -0.010 -0.012 -0.005   -0.031 -0.057  0.025
 C          0.007 -0.015 -0.024   -0.029 -0.011 -0.018   -0.092 -0.013  0.018
 C          0.004  0.015 -0.059   -0.013  0.006 -0.023   -0.070 -0.040 -0.063
 C         -0.017  0.006 -0.061    0.006  0.003 -0.009   -0.040 -0.048 -0.067
 O          0.095 -0.049  0.161    0.001 -0.011  0.008   -0.007 -0.082  0.082
 O          0.028  0.018 -0.052   -0.000 -0.007  0.004   -0.080 -0.086 -0.023
 O          0.017 -0.023  0.039   -0.032 -0.004  0.041   -0.196  0.116  0.031
 O          0.003  0.200 -0.004   -0.094  0.033  0.022    0.177  0.179 -0.126
 C         -0.031 -0.088 -0.028    0.020  0.013 -0.012   -0.004 -0.039 -0.003
 C         -0.181 -0.221  0.004    0.029  0.040 -0.014    0.044  0.028 -0.003
 O         -0.008  0.122  0.051    0.004 -0.020 -0.032    0.039 -0.047 -0.118
 O         -0.004 -0.016 -0.074    0.067 -0.001  0.046    0.225  0.018  0.175
 H         -0.109  0.120 -0.040    0.003  0.019 -0.008   -0.064  0.067 -0.052
 H          0.338  0.048 -0.052    0.702 -0.465 -0.484   -0.153  0.499  0.401
 H          0.011 -0.062  0.112    0.009  0.007 -0.045   -0.065 -0.039 -0.038
 H         -0.448 -0.553 -0.009    0.078  0.089 -0.007    0.178  0.105  0.049
 H          0.184  0.230 -0.169    0.029  0.012  0.108    0.005 -0.067  0.426
 H          0.054 -0.043  0.015    0.023  0.004 -0.010   -0.108 -0.099 -0.011
 TransDip  -0.007 -0.088 -0.067    0.218 -0.131 -0.138   -0.117  0.019  0.134

 Mode:                10                     11                     12
 Frequency:       319.24                 341.52                 371.00
 Force Cnst:      0.5169                 0.4868                 0.5948
 Red. Mass:       8.6085                 7.0839                 7.3348
 IR Active:          YES                    YES                    YES
 IR Intens:       22.240                  3.186                 10.351
 Raman Active:       YES                    YES                    YES
               X      Y      Z        X      Y      Z        X      Y      Z
 C          0.013 -0.072 -0.033   -0.104  0.012  0.016   -0.162  0.096  0.109
 C         -0.005  0.045 -0.010   -0.162 -0.091 -0.010   -0.033  0.063  0.122
 C          0.006 -0.005 -0.010   -0.108 -0.015 -0.066   -0.064  0.115  0.088
 C          0.056  0.016  0.014   -0.036 -0.051 -0.007   -0.022  0.051 -0.001
 O         -0.024  0.048 -0.056   -0.047 -0.133  0.019   -0.137  0.125 -0.016
 O         -0.147 -0.320  0.004    0.097  0.287  0.028   -0.213  0.069  0.077
 O         -0.178  0.273  0.095   -0.045 -0.255 -0.042    0.110 -0.133 -0.087
 O          0.011  0.040  0.000    0.067  0.147 -0.122   -0.018 -0.070  0.022
 C          0.139 -0.061 -0.030    0.024 -0.065  0.052    0.158 -0.101 -0.166
 C          0.145 -0.001  0.004    0.198  0.089  0.058   -0.015 -0.130 -0.127
 O          0.054  0.005  0.353    0.081 -0.046  0.239    0.028  0.041  0.069
 O         -0.018  0.018 -0.299   -0.032  0.069 -0.140    0.362 -0.066 -0.071
 H          0.108  0.018  0.010    0.065  0.048 -0.009   -0.132  0.011  0.011
 H          0.196 -0.057 -0.063    0.216  0.144  0.038   -0.172 -0.025 -0.027
 H          0.141 -0.053  0.013   -0.061 -0.050  0.064    0.211 -0.114 -0.168
 H          0.032  0.196 -0.197    0.331  0.469 -0.062   -0.271 -0.317 -0.220
 H          0.051 -0.174 -0.533   -0.078 -0.196 -0.261    0.086 -0.279  0.165
 H          0.048  0.000 -0.007   -0.157 -0.059 -0.031   -0.197  0.129  0.044
 TransDip   0.102 -0.042 -0.103   -0.027 -0.044 -0.025   -0.102 -0.006  0.013

 Mode:                13                     14                     15
 Frequency:       463.69                 494.58                 546.14
 Force Cnst:      1.2548                 0.1638                 0.7868
 Red. Mass:       9.9054                 1.1368                 4.4772
 IR Active:          YES                    YES                    YES
 IR Intens:       19.585                102.409                  2.034
 Raman Active:       YES                    YES                    YES
               X      Y      Z        X      Y      Z        X      Y      Z
 C          0.203 -0.139  0.534   -0.024  0.005 -0.004    0.000  0.132 -0.078
 C          0.174 -0.062  0.412   -0.017  0.001 -0.003    0.076  0.187 -0.024
 C         -0.052 -0.008 -0.166    0.000  0.004  0.008   -0.120 -0.031  0.021
 C         -0.020 -0.007 -0.110    0.011  0.001  0.001   -0.072 -0.184 -0.056
 O         -0.023 -0.021 -0.126   -0.009 -0.001  0.004    0.081  0.020  0.038
 O         -0.063  0.014 -0.228   -0.016  0.009  0.013   -0.099 -0.080  0.053
 O          0.072  0.058 -0.125   -0.012 -0.009  0.000    0.226  0.028 -0.019
 O         -0.201  0.081 -0.082    0.012 -0.007 -0.007   -0.012  0.031 -0.038
 C         -0.039 -0.025  0.030    0.027  0.021 -0.020   -0.160 -0.212  0.054
 C          0.045  0.037  0.032    0.018  0.021 -0.015    0.022  0.040  0.035
 O          0.019 -0.021  0.022   -0.019 -0.035  0.011    0.004 -0.010  0.002
 O         -0.035  0.014  0.013   -0.002 -0.054  0.018    0.006  0.052 -0.004
 H          0.044  0.076 -0.108   -0.002 -0.003  0.002   -0.096 -0.141 -0.046
 H         -0.155  0.041 -0.140   -0.042  0.025  0.025    0.171 -0.041 -0.038
 H         -0.066 -0.010  0.059    0.007  0.025 -0.038   -0.327 -0.167  0.131
 H          0.167  0.200  0.031    0.036  0.068 -0.028    0.297  0.471 -0.009
 H          0.121  0.207 -0.072    0.566  0.788 -0.194    0.078  0.152 -0.034
 H         -0.146 -0.047 -0.136   -0.007  0.008  0.001   -0.374 -0.123  0.068
 TransDip   0.103 -0.013  0.097    0.169  0.263 -0.086   -0.020  0.034 -0.023

 Mode:                16                     17                     18
 Frequency:       622.88                 670.48                 702.86
 Force Cnst:      2.3107                 1.0014                 1.4262
 Red. Mass:      10.1084                 3.7809                 4.9000
 IR Active:          YES                    YES                    YES
 IR Intens:       11.205                 10.707                  8.471
 Raman Active:       YES                    YES                    YES
               X      Y      Z        X      Y      Z        X      Y      Z
 C          0.258  0.027 -0.077    0.026  0.008 -0.075   -0.012  0.015  0.073
 C         -0.148 -0.189  0.110   -0.096  0.125  0.144   -0.061  0.021 -0.014
 C         -0.225  0.088  0.121   -0.201  0.071  0.083    0.005  0.031 -0.018
 C         -0.126  0.164  0.076    0.117 -0.045 -0.026    0.235 -0.062  0.215
 O          0.197  0.423 -0.017    0.113 -0.100 -0.013    0.017 -0.016 -0.057
 O          0.169 -0.186 -0.095   -0.005 -0.100  0.002   -0.066  0.008  0.013
 O         -0.177 -0.242 -0.041    0.030 -0.068 -0.041   -0.031 -0.034  0.005
 O          0.025 -0.020 -0.019   -0.013  0.029 -0.058    0.002  0.048 -0.060
 C         -0.083 -0.165  0.029    0.118  0.214 -0.035    0.144 -0.148  0.225
 C         -0.009  0.006 -0.015    0.016  0.017  0.013   -0.140  0.080  0.039
 O         -0.011  0.007 -0.012    0.002 -0.012  0.005   -0.132  0.060 -0.187
 O          0.052  0.029 -0.008   -0.075 -0.014  0.029    0.029 -0.022 -0.107
 H         -0.148  0.103  0.072    0.172 -0.076 -0.036    0.532 -0.029  0.192
 H         -0.000  0.012  0.044    0.061  0.021 -0.001    0.064  0.051  0.013
 H         -0.077 -0.132  0.135    0.097  0.177 -0.191    0.152 -0.138  0.268
 H          0.162  0.320 -0.070   -0.221 -0.422  0.093   -0.068  0.246  0.003
 H          0.107  0.140 -0.007   -0.089 -0.092 -0.008    0.140 -0.151 -0.344
 H         -0.121  0.229 -0.013   -0.618 -0.037  0.114    0.016  0.071 -0.060
 TransDip  -0.087  0.042  0.047   -0.006  0.096  0.042    0.071 -0.021  0.056

 Mode:                19                     20                     21
 Frequency:       728.32                 770.79                 821.64
 Force Cnst:      1.8769                 1.7355                 1.7771
 Red. Mass:       6.0056                 4.9578                 4.4678
 IR Active:          YES                    YES                    YES
 IR Intens:       12.717                  6.736                 42.842
 Raman Active:       YES                    YES                    YES
               X      Y      Z        X      Y      Z        X      Y      Z
 C         -0.079 -0.239 -0.184    0.046 -0.080 -0.005   -0.026 -0.014 -0.131
 C          0.051  0.077  0.155    0.068  0.030 -0.063    0.115 -0.070  0.090
 C         -0.044  0.281  0.100   -0.092 -0.065  0.017   -0.067 -0.178 -0.031
 C         -0.076  0.190 -0.003   -0.066 -0.082  0.391   -0.077 -0.001  0.039
 O         -0.124 -0.208  0.031   -0.130  0.033 -0.023   -0.111  0.094  0.064
 O          0.200 -0.035 -0.036    0.110 -0.010 -0.044    0.075  0.013  0.007
 O          0.053  0.086 -0.025    0.085  0.055  0.009    0.043  0.051 -0.019
 O         -0.007 -0.026  0.014   -0.036  0.085 -0.135   -0.044  0.030 -0.045
 C         -0.030 -0.147  0.059   -0.009  0.018 -0.025    0.034  0.075 -0.011
 C         -0.038 -0.012 -0.002    0.055 -0.028 -0.230   -0.029  0.114  0.298
 O         -0.019  0.021 -0.033    0.001 -0.009  0.059   -0.020 -0.016 -0.069
 O          0.062 -0.002 -0.035   -0.005  0.015  0.068    0.099 -0.086 -0.148
 H         -0.018  0.197 -0.014   -0.002 -0.181  0.377   -0.215  0.070  0.067
 H         -0.223 -0.034 -0.253    0.195  0.094  0.144    0.149  0.033  0.179
 H          0.125 -0.116  0.250   -0.276  0.019 -0.180    0.089 -0.024 -0.328
 H          0.170  0.377 -0.071   -0.261 -0.319 -0.309   -0.044 -0.288  0.545
 H          0.100  0.051 -0.049   -0.022  0.084  0.137    0.112 -0.054 -0.144
 H         -0.195  0.338  0.019   -0.051  0.078 -0.131   -0.163 -0.210 -0.024
 TransDip  -0.082  0.073 -0.032    0.003 -0.082  0.015    0.120 -0.057  0.162

 Mode:                22                     23                     24
 Frequency:       840.74                 882.93                1003.47
 Force Cnst:      2.5987                 1.2161                 1.4753
 Red. Mass:       6.2401                 2.6476                 2.4866
 IR Active:          YES                    YES                    YES
 IR Intens:       18.242                 13.243                 44.012
 Raman Active:       YES                    YES                    YES
               X      Y      Z        X      Y      Z        X      Y      Z
 C         -0.144  0.108 -0.286   -0.028  0.067 -0.064    0.033 -0.009 -0.001
 C          0.140 -0.181  0.345    0.007 -0.060  0.116   -0.035  0.030  0.010
 C          0.069 -0.185 -0.103    0.146  0.147  0.024    0.085 -0.015  0.127
 C          0.083  0.044 -0.025   -0.025 -0.094  0.096    0.072 -0.096 -0.013
 O          0.045  0.044  0.059    0.096 -0.049 -0.034   -0.078  0.047  0.044
 O         -0.037  0.029  0.100   -0.045 -0.006  0.035    0.030 -0.008 -0.015
 O         -0.035  0.035 -0.061   -0.047 -0.007 -0.017   -0.010 -0.013  0.000
 O         -0.086  0.035 -0.038   -0.038  0.040 -0.082   -0.056  0.026 -0.120
 C          0.070 -0.029  0.072   -0.094 -0.014 -0.060    0.029  0.097 -0.075
 C          0.002 -0.065 -0.215    0.021  0.037  0.071   -0.089 -0.152  0.049
 O         -0.007  0.022  0.017    0.009 -0.019  0.012    0.026  0.036 -0.001
 O         -0.064  0.051  0.088    0.019 -0.011 -0.026   -0.009 -0.010 -0.000
 H          0.244  0.225 -0.022   -0.084 -0.322  0.077   -0.241 -0.312  0.008
 H          0.024  0.038  0.089   -0.194  0.033 -0.288   -0.001  0.040 -0.038
 H          0.125  0.038  0.337   -0.304 -0.046 -0.286    0.229  0.128  0.203
 H         -0.021  0.224 -0.419   -0.047 -0.228  0.182    0.411  0.644 -0.035
 H         -0.032 -0.027 -0.007   -0.034  0.034  0.077   -0.058  0.006  0.083
 H         -0.023 -0.239 -0.077    0.444  0.363 -0.148    0.054 -0.008  0.103
 TransDip   0.048 -0.064 -0.111   -0.059  0.051  0.087    0.177 -0.074  0.091

 Mode:                25                     26                     27
 Frequency:      1008.31                1049.36                1081.17
 Force Cnst:      2.8475                 3.0878                 1.9143
 Red. Mass:       4.7536                 4.7594                 2.7795
 IR Active:          YES                    YES                    YES
 IR Intens:       93.215                 42.085                 57.855
 Raman Active:       YES                    YES                    YES
               X      Y      Z        X      Y      Z        X      Y      Z
 C         -0.043  0.059  0.040   -0.123 -0.129  0.061   -0.134 -0.137  0.018
 C          0.087 -0.079 -0.071    0.154 -0.174 -0.140    0.073 -0.077 -0.038
 C         -0.106 -0.089  0.060   -0.010  0.036  0.313   -0.070  0.050 -0.042
 C         -0.190  0.227  0.154   -0.011  0.006 -0.150    0.192  0.021  0.048
 O          0.216 -0.168 -0.150    0.072  0.074  0.017    0.065  0.069 -0.002
 O         -0.096  0.018  0.036   -0.025  0.061  0.012   -0.012  0.045  0.014
 O          0.028  0.029  0.009   -0.004  0.055  0.027   -0.007  0.028  0.008
 O         -0.024 -0.004 -0.042   -0.063  0.024 -0.171    0.016 -0.009  0.036
 C          0.029  0.085 -0.034    0.073 -0.077  0.065   -0.145  0.026 -0.102
 C         -0.065 -0.091  0.044    0.053  0.102 -0.030   -0.033 -0.070  0.037
 O          0.013  0.026 -0.008   -0.018 -0.020 -0.012    0.023  0.006  0.021
 O          0.035 -0.022 -0.027   -0.038  0.041  0.046    0.013 -0.023 -0.038
 H         -0.248 -0.051  0.117   -0.014 -0.320 -0.183    0.477  0.029  0.012
 H          0.219  0.028  0.317   -0.064  0.038 -0.154    0.047 -0.002  0.100
 H          0.397  0.082  0.176    0.080 -0.069  0.062   -0.380  0.023 -0.220
 H          0.286  0.418  0.021   -0.297 -0.366 -0.026    0.229  0.199  0.080
 H         -0.002  0.028  0.061    0.074 -0.127 -0.232   -0.155  0.165  0.328
 H          0.055  0.081 -0.086   -0.202 -0.083  0.392   -0.389 -0.046 -0.000
 TransDip  -0.205  0.112  0.203   -0.013 -0.201  0.049   -0.202 -0.057  0.124

 Mode:                28                     29                     30
 Frequency:      1129.32                1156.75                1192.03
 Force Cnst:      2.8439                 3.1672                 2.0626
 Red. Mass:       3.7847                 4.0173                 2.4637
 IR Active:          YES                    YES                    YES
 IR Intens:       90.583                 13.497                181.191
 Raman Active:       YES                    YES                    YES
               X      Y      Z        X      Y      Z        X      Y      Z
 C         -0.043 -0.033 -0.013    0.037  0.059 -0.007    0.148  0.184 -0.010
 C          0.088 -0.105 -0.021    0.102 -0.138 -0.043    0.088 -0.135 -0.055
 C         -0.138  0.129 -0.147   -0.126  0.112 -0.038   -0.042  0.031  0.062
 C         -0.043 -0.147  0.020   -0.092 -0.149 -0.055    0.049  0.022  0.038
 O          0.002  0.040  0.009   -0.019  0.006  0.038   -0.100 -0.088 -0.001
 O         -0.001  0.021  0.009   -0.007  0.005  0.004   -0.026 -0.013  0.006
 O          0.002  0.033  0.003   -0.006  0.028  0.006   -0.029  0.004  0.008
 O          0.056 -0.006  0.103    0.047  0.005  0.057    0.019  0.022 -0.007
 C          0.233 -0.062 -0.116   -0.035  0.239  0.218    0.012 -0.041 -0.062
 C         -0.048 -0.047  0.079    0.001 -0.038 -0.095   -0.016 -0.025  0.024
 O          0.004  0.013 -0.026   -0.006  0.013  0.005    0.003  0.005  0.000
 O         -0.095  0.101  0.109    0.091 -0.136 -0.086   -0.016  0.024  0.011
 H         -0.350 -0.353  0.033    0.121 -0.238 -0.086    0.137  0.492  0.083
 H         -0.033 -0.026 -0.031   -0.181 -0.027 -0.270   -0.280 -0.023 -0.463
 H          0.180 -0.089 -0.283   -0.291  0.324  0.503   -0.062 -0.075 -0.255
 H          0.055  0.239 -0.016    0.044  0.107 -0.149    0.065  0.066  0.033
 H          0.097 -0.142 -0.325    0.064 -0.130 -0.050   -0.037  0.070  0.075
 H         -0.036  0.312 -0.315    0.010  0.209 -0.105   -0.279 -0.231  0.296
 TransDip   0.155 -0.150 -0.215   -0.034  0.047 -0.102    0.400  0.052 -0.153

 Mode:                31                     32                     33
 Frequency:      1209.10                1254.79                1277.82
 Force Cnst:      1.3403                 1.1505                 1.3190
 Red. Mass:       1.5561                 1.2402                 1.3711
 IR Active:          YES                    YES                    YES
 IR Intens:      129.093                 17.758                 16.519
 Raman Active:       YES                    YES                    YES
               X      Y      Z        X      Y      Z        X      Y      Z
 C          0.060  0.068 -0.008    0.022  0.025 -0.003   -0.025 -0.026 -0.002
 C          0.031 -0.044 -0.006    0.020 -0.034 -0.014   -0.004  0.016  0.018
 C         -0.083  0.029  0.061    0.041  0.034 -0.034   -0.136 -0.044  0.000
 C          0.083  0.011 -0.072    0.040 -0.012  0.024    0.027 -0.015  0.006
 O         -0.064 -0.039  0.028   -0.015 -0.009 -0.002    0.006  0.012  0.005
 O         -0.008 -0.003  0.002   -0.006 -0.001  0.002    0.002  0.006  0.002
 O          0.005  0.008  0.001   -0.020 -0.004  0.003    0.027  0.012 -0.004
 O         -0.036 -0.035 -0.022   -0.002  0.003  0.018    0.034  0.013  0.001
 C         -0.024 -0.026 -0.014   -0.024 -0.036 -0.044    0.014 -0.022 -0.055
 C          0.009  0.014  0.001    0.034  0.062  0.010    0.010  0.029  0.021
 O          0.002 -0.005  0.003   -0.006 -0.011  0.001   -0.001 -0.006 -0.002
 O         -0.007  0.006 -0.002   -0.009 -0.005 -0.028   -0.018  0.004 -0.022
 H          0.152  0.016 -0.083   -0.298 -0.205  0.045    0.110 -0.021 -0.008
 H          0.378  0.025  0.599    0.043  0.004  0.070   -0.204 -0.017 -0.339
 H         -0.020 -0.026 -0.026    0.333  0.055  0.539    0.223  0.035  0.295
 H         -0.028 -0.044  0.005   -0.135 -0.154  0.009   -0.075 -0.048  0.002
 H         -0.036  0.048  0.071   -0.153  0.200  0.328   -0.157  0.196  0.319
 H          0.372  0.438 -0.279   -0.448  0.037 -0.138    0.665 -0.076  0.198
 TransDip   0.354 -0.018  0.081    0.056  0.029  0.119   -0.115  0.058  0.020

 Mode:                34                     35                     36
 Frequency:      1310.51                1356.05                1373.04
 Force Cnst:      1.1911                 1.5354                 1.4270
 Red. Mass:       1.1771                 1.4172                 1.2847
 IR Active:          YES                    YES                    YES
 IR Intens:        5.042                 14.554                 53.681
 Raman Active:       YES                    YES                    YES
               X      Y      Z        X      Y      Z        X      Y      Z
 C          0.015  0.020  0.001    0.023  0.033  0.004   -0.020 -0.029  0.004
 C          0.003 -0.006 -0.000   -0.008  0.008  0.001   -0.003  0.003 -0.006
 C         -0.005 -0.005 -0.019    0.041 -0.000 -0.016    0.024 -0.014  0.042
 C         -0.019  0.011  0.000   -0.100  0.061 -0.006   -0.036 -0.081 -0.018
 O         -0.014 -0.001  0.027   -0.019 -0.008  0.031    0.025  0.016 -0.016
 O          0.003 -0.004 -0.003    0.008 -0.012 -0.007    0.000  0.005  0.001
 O         -0.002 -0.001 -0.000   -0.002 -0.005 -0.000    0.002  0.002  0.001
 O          0.008  0.006  0.009   -0.007 -0.005 -0.004   -0.003  0.008  0.003
 C         -0.084  0.009  0.047    0.095 -0.023 -0.030    0.009  0.023  0.066
 C          0.002 -0.011 -0.039   -0.015  0.002  0.066   -0.012 -0.007  0.041
 O         -0.005  0.004  0.011    0.026 -0.014 -0.018    0.038 -0.020 -0.013
 O          0.011  0.023 -0.005   -0.015 -0.004 -0.015   -0.008  0.006 -0.035
 H          0.335 -0.435 -0.089    0.559 -0.476 -0.147   -0.023  0.453  0.041
 H         -0.049 -0.003 -0.077    0.036 -0.001  0.054   -0.029  0.004 -0.036
 H          0.672 -0.199 -0.386   -0.336  0.058  0.040    0.248 -0.100 -0.302
 H          0.118 -0.046  0.071   -0.289  0.171 -0.250   -0.381  0.219 -0.391
 H          0.017  0.040 -0.009   -0.114  0.134  0.228   -0.152  0.206  0.308
 H         -0.058 -0.010 -0.026   -0.103 -0.094  0.057   -0.080  0.209 -0.219
 TransDip  -0.028  0.038 -0.054   -0.054  0.088  0.065   -0.176  0.050  0.146

 Mode:                37                     38                     39
 Frequency:      1381.23                1403.97                1439.11
 Force Cnst:      1.4850                 1.8841                 1.8418
 Red. Mass:       1.3211                 1.6223                 1.5094
 IR Active:          YES                    YES                    YES
 IR Intens:        4.387                 14.450                 14.243
 Raman Active:       YES                    YES                    YES
               X      Y      Z        X      Y      Z        X      Y      Z
 C          0.006  0.012 -0.007   -0.011 -0.009 -0.001    0.003  0.002 -0.001
 C          0.011 -0.016  0.010    0.003 -0.014  0.004   -0.001  0.008 -0.001
 C         -0.027  0.089 -0.069    0.043  0.115 -0.033   -0.015 -0.044  0.006
 C          0.059  0.025  0.013   -0.109 -0.102  0.007    0.046  0.065 -0.037
 O         -0.005 -0.010 -0.005    0.017  0.017 -0.004   -0.006 -0.008  0.000
 O         -0.002 -0.001  0.002    0.005 -0.002 -0.002   -0.002  0.001  0.001
 O         -0.004  0.001 -0.001   -0.003  0.004 -0.000    0.000 -0.002  0.000
 O         -0.008 -0.033 -0.017   -0.024 -0.038 -0.023    0.008  0.012  0.009
 C         -0.044  0.015  0.058    0.081 -0.006  0.015    0.101 -0.030  0.123
 C          0.004 -0.002  0.023   -0.008 -0.004 -0.047   -0.012 -0.021 -0.057
 O          0.027 -0.017 -0.008   -0.030  0.021  0.012   -0.022  0.018  0.011
 O          0.009 -0.003 -0.007   -0.018  0.005 -0.027   -0.021  0.001 -0.048
 H         -0.414 -0.191  0.048    0.233  0.333  0.015   -0.427 -0.276 -0.016
 H          0.143 -0.002  0.226    0.214  0.006  0.347   -0.072 -0.002 -0.113
 H          0.021 -0.055 -0.203    0.143 -0.024  0.010   -0.309 -0.086 -0.354
 H         -0.301  0.147 -0.312    0.356 -0.150  0.323    0.281 -0.086  0.194
 H          0.008  0.002 -0.009   -0.144  0.187  0.291   -0.222  0.268  0.432
 H          0.178 -0.393  0.502    0.058 -0.241  0.372   -0.017  0.065 -0.120
 TransDip   0.004  0.044  0.051   -0.040  0.009  0.115   -0.042  0.094  0.063

 Mode:                40                     41                     42
 Frequency:      1784.34                1858.08                1867.96
 Force Cnst:     19.1098                26.0663                26.8001
 Red. Mass:      10.1871                12.8145                13.0362
 IR Active:          YES                    YES                    YES
 IR Intens:      197.225                181.192                323.561
 Raman Active:       YES                    YES                    YES
               X      Y      Z        X      Y      Z        X      Y      Z
 C          0.013 -0.018 -0.008    0.009 -0.044 -0.019    0.602 -0.481 -0.306
 C          0.008  0.011 -0.000    0.656  0.487 -0.027   -0.067  0.008  0.019
 C          0.004 -0.003  0.004   -0.041 -0.017 -0.003    0.000  0.011 -0.004
 C         -0.015  0.003 -0.008   -0.029 -0.022  0.005   -0.049  0.020  0.014
 O          0.005  0.002 -0.001   -0.011 -0.009  0.004   -0.001  0.026  0.008
 O         -0.011  0.010  0.006   -0.023  0.028  0.015   -0.397  0.303  0.201
 O         -0.006 -0.005  0.000   -0.429 -0.327  0.014    0.027  0.011 -0.003
 O         -0.004  0.001 -0.003   -0.002  0.001 -0.002   -0.000 -0.002  0.001
 C         -0.020  0.013 -0.009    0.003  0.002 -0.000    0.004 -0.000  0.002
 C          0.597 -0.325  0.198   -0.013  0.006 -0.005   -0.021  0.011 -0.009
 O         -0.421  0.230 -0.113    0.009 -0.005  0.003    0.015 -0.008  0.004
 O         -0.001  0.002  0.008    0.001  0.000 -0.001    0.003 -0.001 -0.001
 H          0.029  0.012 -0.023    0.036  0.018  0.005    0.071 -0.065 -0.002
 H          0.020 -0.000  0.017    0.033 -0.016  0.013    0.001 -0.004 -0.000
 H         -0.022 -0.024 -0.084    0.011  0.001  0.010   -0.007  0.007  0.003
 H         -0.018 -0.048 -0.476   -0.002  0.002  0.008   -0.006  0.005  0.011
 H         -0.055  0.060  0.086    0.000 -0.002  0.003    0.006 -0.003 -0.002
 H          0.005  0.005 -0.004    0.166  0.027  0.025   -0.023 -0.021  0.034
 TransDip   0.392 -0.130  0.177    0.378  0.208  0.005    0.473 -0.257 -0.206

 Mode:                43                     44                     45
 Frequency:      2954.57                2999.87                3066.84
 Force Cnst:      5.5548                 5.7766                 6.0191
 Red. Mass:       1.0800                 1.0895                 1.0862
 IR Active:          YES                    YES                    YES
 IR Intens:       15.900                 43.892                  7.053
 Raman Active:       YES                    YES                    YES
               X      Y      Z        X      Y      Z        X      Y      Z
 C         -0.000  0.000  0.000   -0.000  0.000  0.000   -0.001 -0.000  0.000
 C          0.000 -0.000 -0.000    0.000 -0.000 -0.000    0.000  0.000 -0.000
 C          0.000  0.001 -0.000   -0.000  0.001  0.000   -0.003  0.012  0.010
 C         -0.001 -0.002 -0.002    0.000 -0.000 -0.001   -0.011  0.010 -0.081
 O         -0.000  0.000 -0.000    0.000  0.000  0.000    0.001 -0.001  0.000
 O          0.000 -0.000 -0.000    0.000 -0.000 -0.000    0.000 -0.000 -0.000
 O         -0.000  0.000  0.000   -0.000  0.000  0.000    0.000  0.000  0.000
 O         -0.000  0.000  0.000    0.000  0.000  0.000   -0.000 -0.001  0.001
 C         -0.012 -0.077  0.019   -0.001 -0.010  0.004    0.000  0.003 -0.002
 C         -0.005  0.003  0.009    0.047 -0.037 -0.061    0.001 -0.000  0.000
 O         -0.001  0.000 -0.000   -0.001  0.001  0.000   -0.000  0.000  0.000
 O          0.001 -0.000 -0.002    0.000  0.000  0.001   -0.000  0.000  0.000
 H          0.004 -0.002  0.033   -0.003 -0.000  0.000    0.118 -0.104  0.964
 H          0.000 -0.000 -0.000    0.000  0.000  0.001    0.002  0.000  0.002
 H          0.131  0.953 -0.227    0.014  0.116 -0.034   -0.006 -0.030  0.008
 H          0.071 -0.054 -0.081   -0.553  0.424  0.702   -0.001  0.001  0.001
 H          0.007 -0.009  0.008   -0.011  0.006  0.002    0.001  0.000  0.001
 H          0.000 -0.001 -0.001    0.001 -0.005 -0.004    0.030 -0.139 -0.132
 TransDip  -0.010 -0.121 -0.040    0.117 -0.108 -0.140    0.014 -0.000 -0.084

 Mode:                46                     47                     48
 Frequency:      3093.94                3680.86                3818.03
 Force Cnst:      6.1334                 8.5036                 9.1639
 Red. Mass:       1.0875                 1.0653                 1.0670
 IR Active:          YES                    YES                    YES
 IR Intens:       13.394                 99.535                 75.711
 Raman Active:       YES                    YES                    YES
               X      Y      Z        X      Y      Z        X      Y      Z
 C         -0.001  0.000 -0.000   -0.000 -0.000  0.000    0.000 -0.000  0.000
 C         -0.002 -0.001  0.000   -0.000 -0.000 -0.000    0.001  0.000 -0.000
 C          0.012 -0.062 -0.054   -0.000 -0.000  0.000   -0.001 -0.001 -0.001
 C         -0.001  0.003 -0.016    0.000  0.000 -0.000   -0.000  0.000  0.000
 O          0.000  0.001  0.000    0.000 -0.000 -0.000   -0.000  0.000 -0.000
 O          0.000 -0.000 -0.000    0.000 -0.000 -0.000   -0.000  0.000  0.000
 O          0.001  0.000 -0.000    0.000  0.000 -0.000   -0.000 -0.000  0.000
 O          0.000  0.001 -0.000   -0.000 -0.000 -0.000   -0.021 -0.055  0.021
 C          0.000  0.000 -0.000   -0.002  0.002  0.000    0.000  0.000 -0.000
 C          0.001 -0.000 -0.000    0.002 -0.001 -0.000   -0.000 -0.000 -0.000
 O         -0.000  0.000  0.000   -0.001  0.001  0.000    0.000 -0.000  0.000
 O         -0.000  0.000  0.000   -0.047  0.023 -0.033    0.000 -0.000  0.000
 H          0.021 -0.024  0.191   -0.000 -0.000 -0.002    0.000 -0.000 -0.001
 H         -0.005  0.000 -0.004    0.001  0.002 -0.001    0.349  0.879 -0.318
 H         -0.002 -0.004  0.001   -0.001 -0.011 -0.003    0.000  0.000  0.000
 H         -0.004  0.003  0.005   -0.009  0.005  0.004   -0.000  0.000  0.000
 H          0.001 -0.000  0.001    0.757 -0.378  0.529   -0.002  0.001 -0.001
 H         -0.137  0.711  0.656   -0.000 -0.001 -0.001   -0.001  0.002 -0.002
 TransDip  -0.015 -0.049 -0.105    0.235 -0.091  0.197    0.027  0.240 -0.139

 STANDARD THERMODYNAMIC QUANTITIES AT   298.15 K  AND     1.00 ATM

   This Molecule has  0 Imaginary Frequencies
   Zero point vibrational energy:       78.459 kcal/mol

   Atom    1 Element C  Has Mass   12.00000
   Atom    2 Element C  Has Mass   12.00000
   Atom    3 Element C  Has Mass   12.00000
   Atom    4 Element C  Has Mass   12.00000
   Atom    5 Element O  Has Mass   15.99491
   Atom    6 Element O  Has Mass   15.99491
   Atom    7 Element O  Has Mass   15.99491
   Atom    8 Element O  Has Mass   15.99491
   Atom    9 Element C  Has Mass   12.00000
   Atom   10 Element C  Has Mass   12.00000
   Atom   11 Element O  Has Mass   15.99491
   Atom   12 Element O  Has Mass   15.99491
   Atom   13 Element H  Has Mass    1.00783
   Atom   14 Element H  Has Mass    1.00783
   Atom   15 Element H  Has Mass    1.00783
   Atom   16 Element H  Has Mass    1.00783
   Atom   17 Element H  Has Mass    1.00783
   Atom   18 Element H  Has Mass    1.00783
   Molecular Mass:   174.016440 amu
   Principal axes and moments of inertia in amu*Bohr^2:
                             1           2           3
    Eigenvalues --     1001.49410  2850.44731  3092.36983
          X               0.99997     0.00675    -0.00273
          Y              -0.00677     0.99995    -0.00783
          Z               0.00268     0.00784     0.99997
   Rotational Symmetry Number is   1
   The Molecule is an Asymmetric Top
   Translational Enthalpy:        0.889 kcal/mol
   Rotational Enthalpy:           0.889 kcal/mol
   Vibrational Enthalpy:         83.721 kcal/mol
   gas constant (RT):             0.592 kcal/mol
   Translational Entropy:        41.369  cal/mol.K
   Rotational Entropy:           30.557  cal/mol.K
   Vibrational Entropy:          32.909  cal/mol.K

   Total Enthalpy:               86.091 kcal/mol
   Total Entropy:               104.836  cal/mol.K

 ======================================================================

 STANDARD THERMODYNAMIC QUANTITIES FOR ANHARMONIC VIBRATION -- TOSH

   Zero point vibrational energy: ************ kcal/mol

   Vibrational Enthalpy:       Infinity kcal/mol
   Vibrational Entropy:             NaN  cal/mol.K

   Total Enthalpy:             Infinity kcal/mol
   Total Entropy:                   NaN  cal/mol.K

 ======================================================================

 STANDARD THERMODYNAMIC QUANTITIES FOR ANHARMONIC VIBRATION -- VPT2

   Zero point vibrational energy: ************ kcal/mol

   Vibrational Enthalpy:       Infinity kcal/mol
   Vibrational Entropy:             NaN  cal/mol.K

   Total Enthalpy:             Infinity kcal/mol
   Total Entropy:                   NaN  cal/mol.K

 ======================================================================

Archival summary:
1\1\pikachu\FREQ\ProcedureUnspecified\BasisUnspecified\666\taweetha\TueAug1512:12:392017TueAug1512:12:392017\0\\#,FREQ,ProcedureUnspecified,BasisUnspecified,\\0,1\O\C,1,1.35795\O,2,1.19091,1,124.614\C,1,1.46045,2,111.784,3,174.605,0\H,4,1.09343,1,107.559,2,-94.2035,0\C,4,1.52846,1,106.112,2,22.3365,0\H,6,1.09127,4,112.937,1,-149.917,0\O,6,1.42449,4,108.43,1,84.5693,0\H,8,0.964382,6,109.881,4,-179.788,0\C,6,1.53171,4,101.344,1,-27.8549,0\O,10,1.1962,6,128.55,4,-158.622,0\C,4,1.53223,1,108.728,2,150.185,0\H,12,1.10386,4,105.7,1,48.4796,0\O,12,1.40387,4,107.979,1,167.092,0\H,14,0.97175,12,106.286,4,137.143,0\C,12,1.5257,4,116.495,1,-67.3887,0\H,16,1.10166,12,117.309,4,49.2016,0\O,16,1.20713,12,120.05,4,-135.512,0\\\@

 Total job time:  6965.85s(wall), 6964.18s(cpu) 
 Tue Aug 15 12:12:39 2017

        *************************************************************
        *                                                           *
        *  Thank you very much for using Q-Chem.  Have a nice day.  *
        *                                                           *
        *************************************************************


 
User input: 3 of 3 
 
pikachu 127.0.1
Q-Chem Developer Version! Running on 127.0.1.*
                  Welcome to Q-Chem
     A Quantum Leap Into The Future Of Chemistry


 Q-Chem 4.4, Q-Chem, Inc., Pleasanton, CA (2016)

 Y. Shao,  Z. Gan,  E. Epifanovsky,  A. T. B. Gilbert,  M. Wormit,  
 J. Kussmann,  A. W. Lange,  A. Behn,  J. Deng,  X. Feng,  D. Ghosh,  
 M. Goldey,  P. R. Horn,  L. D. Jacobson,  I. Kaliman,  F. Rob,  
 R. Z. Khaliullin,  T. Kus,  A. Landau,  J. Liu,  E. I. Proynov,  Y. M. Rhee,  
 R. M. Richard,  M. A. Rohrdanz,  R. P. Steele,  E. J. Sundstrom,  
 H. L. Woodcock III,  P. M. Zimmerman,  D. Zuev,  B. Albrecht,  E. Alguire,  
 B. Austin,  S. A. Baeppler,  G. J. O. Beran,  Y. A. Bernard,  
 E. J. Berquist,  K. Brandhorst,  K. B. Bravaya,  S. T. Brown,  D. Casanova,  
 C.-M. Chang,  Y. Chen,  S. H. Chien,  K. D. Closser,  M. P. Coons,  
 D. L. Crittenden,  S. Dasgupta,  M. Diedenhofen,  R. A. DiStasio Jr.,  
 H. Do,  A. D. Dutoi,  R. G. Edgar,  P.-T. Fang,  S. Fatehi,  Q. Feng,  
 L. Fusti-Molnar,  A. Ghysels,  A. Golubeva-Zadorozhnaya,  J. Gomes,  
 A. Gunina,  M. W. D. Hanson-Heine,  P. H. P. Harbach,  A. W. Hauser,  
 J. E. Herr,  E. G. Hohenstein,  Z. C. Holden,  K. Hui,  T.-C. Jagau,  H. Ji,  
 B. Kaduk,  K. Khistyaev,  Jaehoon Kim,  Jihan Kim,  R. A. King,  
 P. Klunzinger,  K. Koh,  D. Kosenkov,  T. Kowalczyk,  C. M. Krauter,  
 A. Kunitsa,  K. U. Lao,  A. Laurent,  K. V. Lawler,  J. Lee,  D. Lefrancois,  
 S. Lehtola,  S. V. Levchenko,  C. Y. Lin,  Y.-S. Lin,  F. Liu,  E. Livshits,  
 R. C. Lochan,  A. Luenser,  P. Manohar,  S. F. Manzer,  S.-P. Mao,  Y. Mao,  
 N. Mardirossian,  A. V. Marenich,  L. A. Martinez-Martinez,  S. A. Maurer,  
 N. J. Mayhall,  J.-M. Mewes,  A. F. Morrison,  K. Nanda,  T. S. Nguyen-Beck,  
 C. M. Oana,  R. Olivares-Amaya,  D. P. O'Neill,  J. A. Parkhill,  
 T. M. Perrine,  R. Peverati,  P. A. Pieniazek,  F. Plasser,  A. Prociuk,  
 D. R. Rehn,  E. Rosta,  N. J. Russ,  N. Sergueev,  S. M. Sharada,  
 S. Sharma,  D. W. Small,  A. Sodt,  T. Stauch,  T. Stein,  D. Stuck,  
 Y.-C. Su,  A. J. W. Thom,  T. Tsuchimochi,  L. Vogt,  O. Vydrov,  T. Wang,  
 M. A. Watson,  J. Wenzel,  A. White,  C. F. Williams,  V. Vanovschi,  
 K. Yao,  S. Yeganeh,  S. R. Yost,  Z.-Q. You,  I. Y. Zhang,  X. Zhang,  
 Y. Zhao,  B. R. Brooks,  G. K. L. Chan,  D. M. Chipman,  C. J. Cramer,  
 W. A. Goddard III,  M. S. Gordon,  W. J. Hehre,  A. Klamt,  
 H. F. Schaefer III,  M. W. Schmidt,  C. D. Sherrill,  D. G. Truhlar,  
 A. Warshel,  X. Xu,  A. Aspuru-Guzik,  R. Baer,  A. T. Bell,  N. A. Besley,  
 J.-D. Chai,  A. Dreuw,  B. D. Dunietz,  T. R. Furlani,  S. R. Gwaltney,  
 C.-P. Hsu,  Y. Jung,  J. Kong,  D. S. Lambrecht,  W. Liang,  C. Ochsenfeld,  
 V. A. Rassolov,  L. V. Slipchenko,  J. E. Subotnik,  T. Van Voorhis,  
 J. M. Herbert,  A. I. Krylov,  P. M. W. Gill,  M. Head-Gordon

 Contributors to earlier versions of Q-Chem not listed above: 
 R. D. Adamson,  J. Baker,  E. F. C. Byrd,  A. K. Chakraborty,  C.-L. Cheng,  
 H. Dachsel,  R. J. Doerksen,  G. Hawkins,  A. Heyden,  S. Hirata,  
 G. Kedziora,  F. J. Keil,  C. Kelley,  P. P. Korambath,  W. Kurlancheek,  
 A. M. Lee,  M. S. Lee,  D. Liotard,  I. Lotan,  P. E. Maslen,  N. Nair,  
 D. Neuhauser,  R. Olson,  B. Peters,  J. Ritchie,  N. E. Schultz,  
 N. Shenvi,  A. C. Simmonett,  K. S. Thanthiriwatte,  Q. Wu,  W. Zhang

 Please cite Q-Chem as follows:
 Y. Shao et al., Mol. Phys. 113, 184-215 (2015)
 DOI: 10.1080/00268976.2014.952696

 Q-Chem 4.4.2 for Intel X86 EM64T Linux

 Parts of Q-Chem use Armadillo 5.200.1 (Boston Tea Smuggler).
 http://arma.sourceforge.net/

 Q-Chem begins on Tue Aug 15 12:12:39 2017  


Host: 0

     Scratch files written to /scratch/taweetham/qchem24945//
The previous job contains 0 fragments, simply inherited here

Checking the input file for inconsistencies... 	...done.

--------------------------------------------------------------
User input:
--------------------------------------------------------------

$molecule
read
$end

$rem
   BASIS  =  6-311++G**
   METHOD  =  B3LYP
   SCF_GUESS = read
   SOLVENT_METHOD = SMD
$end


--------------------------------------------------------------
 ----------------------------------------------------------------
             Standard Nuclear Orientation (Angstroms)
    I     Atom           X                Y                Z
 ----------------------------------------------------------------
    1      C       1.8920036302    -0.8369461457     0.1181817483
    2      C       1.9063564406     0.7111436236     0.1957234345
    3      C       0.4413917841     1.1292981896     0.3543522474
    4      C      -0.1677076668    -0.1339391611     0.9621541096
    5      O       0.6518862571    -1.2467075564     0.4899888012
    6      O       2.7737596265    -1.5651759119    -0.2141484946
    7      O       2.8737949915     1.4075847317     0.0960750758
    8      O      -0.0881781192     1.2985110913    -0.9571673021
    9      C      -1.6375090919    -0.4415841755     0.6575706953
   10      C      -2.0348662264    -0.4750989926    -0.8150917622
   11      O      -3.0494620538     0.0677157731    -1.1799211548
   12      O      -2.4284274401     0.4743522528     1.3691645044
   13      H      -0.0680423851    -0.0892262699     2.0501115598
   14      H       0.2857254156     2.0898019281    -1.3622457388
   15      H      -1.8084199463    -1.4705171013     1.0189476994
   16      H      -1.4071489942    -1.0734879987    -1.4944775846
   17      H      -3.1278972462     0.7620612801     0.7590300290
   18      H       0.3017759318     2.0123174208     0.9801816531
 ----------------------------------------------------------------
 Nuclear Repulsion Energy =   738.2127769243 hartrees
 There are       45 alpha and       45 beta electrons
 Requested basis set is 6-311++G(d,p)
 There are 102 shells and 306 basis functions

 Total QAlloc Memory Limit   2000 MB
 Mega-Array Size        61 MB
 MEM_STATIC part        62 MB
 A cutoff of  1.0D-08 yielded   4281 shell pairs
 There are     39081 function pairs (     41955 Cartesian)

 -------------------------------------------------------
 OpenMP Integral Computing Module                       
 Release: version 1.0, May 2013, Q-Chem Inc. Pittsburgh 
 -------------------------------------------------------
 Integral Job Info:
 Integral job number is                      11
 Integral operator is                         1
 short-range coefficients                     0
 long-range coefficients              100000000
 Omega coefficients                           0
 if combine SR and LR in K                    0
 Integral screening is                        0
 Integral computing path is                   2
 max size of driver memory is            800000
 size of driver memory is                593474
 size of scratch memory is              2260544
 max col of scratch BK array               1296
 max len of scratch array in speh3          155
 max len of scratch index in speh4           18
 max int batch size is                      520
 min int batch size is                       52
 fixed nKL is                                52
 max L of basis functions is                  2
 order of int derivative is                   0
 number of shells is                        102
 number of basis is                         318
 number of cartesian basis is               318
 number of contracted shell pairs          4281
 number of primitive shell pairs          10530
 maxK2 (contraction) of shell pair           36
 max number of K2 of shell pair               1
 max number of CS2 of shell pair            672
 max number of PS2 of shell pair           2058
 mem total for path MDJ                   89432
 -------------------------------------------------------
 Smallest overlap matrix eigenvalue = 4.75E-06

 Q-Chem warning in module /home/taweetham/qchem/stvman/mkSTV.C, line 278:

 Overlap eigenvalue is smaller than square root of threshold


 Scale SEOQF with 1.000000e-01/1.000000e-01/1.000000e-01

 Standard Electronic Orientation quadrupole field applied
 Nucleus-field energy     =     0.0000000128 hartrees
 Guess MOs from SCF MO coefficient file
 Reading MOs from coefficient file
 Reading MOs from coefficient file
 A restricted hybrid HF-DFT SCF calculation will be
 performed using Pulay DIIS extrapolation
 Exchange:     0.2000 Hartree-Fock + 0.0800 Slater + 0.7200 B88
 Correlation:  0.1900 VWN1RPA + 0.8100 LYP
 Using SG-1 standard quadrature grid
 SCF converges when DIIS error is below 1.0E-05
 Inaccurate integrated density:
   Number of electrons =    90
   Numerical integral  =    89.846529769818
   Relative error      =    -0.1705224780 %
 ---------------------------------------
  Cycle       Energy         DIIS Error
 ---------------------------------------
    1    -683.6479117608      3.53E-03
    2    -683.7513550058      6.85E-04
    3    -683.7430367792      1.22E-03
    4    -683.7562690576      2.83E-04
    5    -683.7568589868      6.31E-05
    6    -683.7568779753      3.39E-05
    7    -683.7568901486      1.16E-05
    8    -683.7568920224      5.21E-06 Convergence criterion met
 ---------------------------------------
 SCF time:  CPU 178.16 s  wall 178.38 s

 Citation of the SMD model:
 Marenich, A.V.; Cramer, C.J.; Truhlar, D.G.
 J. Phys. Chem. B 2009, 113, 6378-6396.
 iSolventCode=           1
 Solvent: water                                                           

 vradii
            1           2           3           4           5           6
    1   1.8500000   1.8500000   1.8500000   1.8500000   1.5200000   1.5200000
            7           8           9          10          11          12
    1   1.5200000   1.5200000   1.8500000   1.8500000   1.5200000   1.5200000
           13          14          15          16          17          18
    1   1.2000000   1.2000000   1.2000000   1.2000000   1.2000000   1.2000000
Changing PCM_TESSEL_METHOD to VTN
Changing PCM_VDW_RADII to SMD_RADIUS
 Discretize the solute cavity surface with Lebedev spheres
	Using 302 Lebedev grid points for each H atom
	Using 302 Lebedev grid points for other atoms
	Atomic van der Waals radii will be scaled by 1.20
 Removing interior tesserae...
 Keep 1841 surface tesserae and discard 3595 interior tesserae
 Molecular Surface Area = 169.006 Angst**2
Using SCRF singleton
 A restricted hybrid HF-DFT SCF calculation will be
 performed using Pulay DIIS extrapolation
 Polarizable Continuum solvation model will be applied
 Exchange:     0.2000 Hartree-Fock + 0.0800 Slater + 0.7200 B88
 Correlation:  0.1900 VWN1RPA + 0.8100 LYP
 Using SG-1 standard quadrature grid
 SCF converges when DIIS error is below 1.0E-05

 Citation of the SMD model:
 Marenich, A.V.; Cramer, C.J.; Truhlar, D.G.
 J. Phys. Chem. B 2009, 113, 6378-6396.
 iSolventCode=           1
 Solvent: water                                                           

 vradii
            1           2           3           4           5           6
    1   1.8500000   1.8500000   1.8500000   1.8500000   1.5200000   1.5200000
            7           8           9          10          11          12
    1   1.5200000   1.5200000   1.8500000   1.8500000   1.5200000   1.5200000
           13          14          15          16          17          18
    1   1.2000000   1.2000000   1.2000000   1.2000000   1.2000000   1.2000000
 ---------------------------------------
  Cycle       Energy         DIIS Error
 ---------------------------------------
    1    -683.7570804980      1.55E-06
 Time req'd to invert C: 7.98 s (CPU) 7.98 s (wall)
    2    -683.7903942621      4.93E-04
    3    -683.7903890679      4.93E-04
    4    -683.7903860526      4.93E-04
    5    -683.7903865587      4.93E-04
    6    -683.7903777225      4.93E-04
    7    -683.7903884204      4.93E-04
    8    -683.7903828954      4.93E-04
    9    -683.7903794892      4.93E-04
   10    -683.7903714830      4.93E-04
   11    -683.7903727075      4.93E-04
   12    -683.7903756397      4.93E-04
   13    -683.7903713950      4.93E-04
   14    -683.7903742788      4.93E-04
   15    -683.7903743957      4.93E-04
   16    -683.7903987109      4.93E-04
   17    -683.7932249898      6.78E-04
   18    -683.7969400489      1.73E-04
   19    -683.7971569279      6.61E-05
   20    -683.7971972857      3.64E-05
   21    -683.7972081385      8.65E-06 Convergence criterion met
 ---------------------------------------
 SCF time:  CPU 356.55 s  wall 356.88 s
(0)  E-EN(g) gas-phase elect-nuc energy                 -683.757080498 a.u.
(3)  G-ENP(liq) elect-nuc-pol free energy of system     -683.797208139 a.u.
(4)  G-CDS(liq) cavity-dispersion-solvent structure 
     free energy                                                6.8200 kcal/mol
(6)  G-S(liq) free energy of system                     -683.786339816 a.u.
(9)  DeltaG-S(liq) free energy of  solvation
     (9) = (6) - (0)                                          -18.3605 kcal/mol
 SCF   energy in the final basis set = -683.7863398161
 Total energy in the final basis set = -683.7863398161

 --------------------------------------------------------------

                    Orbital Energies (a.u.)
 --------------------------------------------------------------

 Alpha MOs
 -- Occupied --
-19.202 -19.175 -19.158 -19.157 -19.149 -19.145 -10.339 -10.308
-10.282 -10.264 -10.259 -10.252  -1.147  -1.104  -1.090  -1.077
 -1.055  -1.046  -0.814  -0.775  -0.700  -0.643  -0.613  -0.584
 -0.567  -0.539  -0.523  -0.508  -0.507  -0.493  -0.487  -0.470
 -0.453  -0.442  -0.427  -0.413  -0.409  -0.390  -0.380  -0.353
 -0.343  -0.334  -0.308  -0.285  -0.277
 -- Virtual --
 -0.112  -0.046  -0.004   0.010   0.016   0.019   0.026   0.038
  0.043   0.047   0.051   0.062   0.077   0.090   0.093   0.097
  0.099   0.101   0.105   0.116   0.125   0.127   0.129   0.134
  0.140   0.144   0.149   0.152   0.153   0.157   0.163   0.170
  0.176   0.192   0.199   0.206   0.208   0.217   0.219   0.236
  0.236   0.250   0.254   0.260   0.266   0.272   0.277   0.284
  0.286   0.294   0.296   0.298   0.307   0.308   0.315   0.317
  0.324   0.327   0.335   0.339   0.346   0.348   0.354   0.365
  0.366   0.385   0.393   0.398   0.401   0.423   0.426   0.434
  0.457   0.478   0.528   0.535   0.537   0.549   0.562   0.583
  0.594   0.601   0.614   0.627   0.648   0.655   0.668   0.674
  0.691   0.700   0.708   0.730   0.744   0.771   0.777   0.784
  0.799   0.831   0.844   0.862   0.899   0.948   0.969   0.979
  1.009   1.035   1.045   1.080   1.104   1.110   1.122   1.132
  1.143   1.149   1.156   1.163   1.167   1.186   1.197   1.202
  1.214   1.231   1.244   1.260   1.273   1.294   1.316   1.354
  1.385   1.432   1.441   1.448   1.482   1.496   1.510   1.516
  1.549   1.566   1.574   1.597   1.607   1.618   1.637   1.662
  1.678   1.694   1.706   1.716   1.725   1.754   1.776   1.801
  1.803   1.819   1.846   1.885   1.899   1.907   1.934   1.967
  1.977   1.983   2.023   2.069   2.082   2.115   2.130   2.146
  2.224   2.267   2.287   2.362   2.382   2.480   2.508   2.547
  2.579   2.616   2.637   2.666   2.673   2.692   2.720   2.742
  2.788   2.803   2.828   2.834   2.851   2.871   2.876   2.881
  2.887   2.939   2.953   2.985   2.994   3.061   3.076   3.096
  3.117   3.141   3.154   3.183   3.215   3.238   3.259   3.292
  3.330   3.337   3.355   3.385   3.406   3.465   3.489   3.545
  3.563   3.654   3.718   3.820   3.857   3.892   3.922   3.970
  3.986   4.058   4.081   4.117   4.142   4.198   4.318   5.004
  5.032   5.040   5.044   5.062   5.103   5.119   5.137   5.168
  5.342   5.416   5.451   5.522   5.640   5.652   5.722   5.755
  5.856  23.750  23.773  23.797  23.835  23.853  23.878  49.875
 49.916  49.920  49.956  49.966  50.046
 --------------------------------------------------------------

          Ground-State Mulliken Net Atomic Charges

     Atom                 Charge (a.u.)
  ----------------------------------------
      1 C                     0.170065
      2 C                     0.384525
      3 C                    -0.422371
      4 C                    -0.031055
      5 O                    -0.049964
      6 O                    -0.372252
      7 O                    -0.312834
      8 O                    -0.252197
      9 C                    -0.330723
     10 C                     0.049577
     11 O                    -0.336789
     12 O                    -0.278296
     13 H                     0.325309
     14 H                     0.348237
     15 H                     0.283703
     16 H                     0.221446
     17 H                     0.299262
     18 H                     0.304356
  ----------------------------------------
  Sum of atomic charges =    -0.000000

 -----------------------------------------------------------------
                    Cartesian Multipole Moments
 -----------------------------------------------------------------
    Charge (ESU x 10^10)
                -0.0000
    Dipole Moment (Debye)
         X      -2.0717      Y       2.1367      Z       1.7454
       Tot       3.4502
    Quadrupole Moments (Debye-Ang)
        XX     -97.9259     XY       8.0597     YY     -67.3563
        XZ      -0.5088     YZ      -2.3598     ZZ     -67.5968
    Octopole Moments (Debye-Ang^2)
       XXX     -48.3012    XXY      -4.8357    XYY     -28.3053
       YYY      14.4261    XXZ      12.7375    XYZ      -4.2453
       YYZ     -13.3875    XZZ      20.7681    YZZ      -2.6293
       ZZZ     -20.3487
    Hexadecapole Moments (Debye-Ang^3)
      XXXX   -1970.0140   XXXY      11.9063   XXYY    -404.6956
      XYYY      32.4409   YYYY    -447.5129   XXXZ     -62.8458
      XXYZ      -5.3423   XYYZ      -8.4899   YYYZ     -12.8337
      XXZZ    -377.7079   XYZZ      18.2677   YYZZ    -112.3473
      XZZZ      -9.6440   YZZZ      -4.7938   ZZZZ    -324.3846
 -----------------------------------------------------------------
Archival summary:
1\1\pikachu\SP\ProcedureUnspecified\BasisUnspecified\666\taweetha\TueAug1512:21:352017TueAug1512:21:352017\0\\#,ProcedureUnspecified,BasisUnspecified,\\0,1\O\C,1,1.35795\O,2,1.19091,1,124.614\C,1,1.46045,2,111.784,3,174.605,0\H,4,1.09343,1,107.559,2,-94.2035,0\C,4,1.52846,1,106.112,2,22.3365,0\H,6,1.09127,4,112.937,1,-149.917,0\O,6,1.42449,4,108.43,1,84.5693,0\H,8,0.964382,6,109.881,4,-179.788,0\C,6,1.53171,4,101.344,1,-27.8549,0\O,10,1.1962,6,128.55,4,-158.622,0\C,4,1.53223,1,108.728,2,150.185,0\H,12,1.10386,4,105.7,1,48.4796,0\O,12,1.40387,4,107.979,1,167.092,0\H,14,0.97175,12,106.286,4,137.143,0\C,12,1.5257,4,116.495,1,-67.3887,0\H,16,1.10166,12,117.309,4,49.2016,0\O,16,1.20713,12,120.05,4,-135.512,0\\\@

 Total job time:  535.73s(wall), 535.18s(cpu) 
 Tue Aug 15 12:21:35 2017

        *************************************************************
        *                                                           *
        *  Thank you very much for using Q-Chem.  Have a nice day.  *
        *                                                           *
        *************************************************************
