# Supplementary material for: A DFT investigation of the blue bottle experiment: E∘half-cell analysis of autoxidation catalysed by redox indicators
Source: R Soc Open Sci. 2017 Nov 8;4(11):170708. doi: 10.1098/rsos.170708 (PMC5717635; doi:10.1098/rsos.170708)
Supplement: output.zip [file rsos170708supp2.zip › B3LYP_6-311++Gdp_reducing_agents/C6H6O6_o2_glucuronolactone.out]

pikachu 127.0.1
Q-Chem Developer Version! Running on 127.0.1.*
                  Welcome to Q-Chem
     A Quantum Leap Into The Future Of Chemistry


 Q-Chem 4.4, Q-Chem, Inc., Pleasanton, CA (2016)

 Y. Shao,  Z. Gan,  E. Epifanovsky,  A. T. B. Gilbert,  M. Wormit,  
 J. Kussmann,  A. W. Lange,  A. Behn,  J. Deng,  X. Feng,  D. Ghosh,  
 M. Goldey,  P. R. Horn,  L. D. Jacobson,  I. Kaliman,  F. Rob,  
 R. Z. Khaliullin,  T. Kus,  A. Landau,  J. Liu,  E. I. Proynov,  Y. M. Rhee,  
 R. M. Richard,  M. A. Rohrdanz,  R. P. Steele,  E. J. Sundstrom,  
 H. L. Woodcock III,  P. M. Zimmerman,  D. Zuev,  B. Albrecht,  E. Alguire,  
 B. Austin,  S. A. Baeppler,  G. J. O. Beran,  Y. A. Bernard,  
 E. J. Berquist,  K. Brandhorst,  K. B. Bravaya,  S. T. Brown,  D. Casanova,  
 C.-M. Chang,  Y. Chen,  S. H. Chien,  K. D. Closser,  M. P. Coons,  
 D. L. Crittenden,  S. Dasgupta,  M. Diedenhofen,  R. A. DiStasio Jr.,  
 H. Do,  A. D. Dutoi,  R. G. Edgar,  P.-T. Fang,  S. Fatehi,  Q. Feng,  
 L. Fusti-Molnar,  A. Ghysels,  A. Golubeva-Zadorozhnaya,  J. Gomes,  
 A. Gunina,  M. W. D. Hanson-Heine,  P. H. P. Harbach,  A. W. Hauser,  
 J. E. Herr,  E. G. Hohenstein,  Z. C. Holden,  K. Hui,  T.-C. Jagau,  H. Ji,  
 B. Kaduk,  K. Khistyaev,  Jaehoon Kim,  Jihan Kim,  R. A. King,  
 P. Klunzinger,  K. Koh,  D. Kosenkov,  T. Kowalczyk,  C. M. Krauter,  
 A. Kunitsa,  K. U. Lao,  A. Laurent,  K. V. Lawler,  J. Lee,  D. Lefrancois,  
 S. Lehtola,  S. V. Levchenko,  C. Y. Lin,  Y.-S. Lin,  F. Liu,  E. Livshits,  
 R. C. Lochan,  A. Luenser,  P. Manohar,  S. F. Manzer,  S.-P. Mao,  Y. Mao,  
 N. Mardirossian,  A. V. Marenich,  L. A. Martinez-Martinez,  S. A. Maurer,  
 N. J. Mayhall,  J.-M. Mewes,  A. F. Morrison,  K. Nanda,  T. S. Nguyen-Beck,  
 C. M. Oana,  R. Olivares-Amaya,  D. P. O'Neill,  J. A. Parkhill,  
 T. M. Perrine,  R. Peverati,  P. A. Pieniazek,  F. Plasser,  A. Prociuk,  
 D. R. Rehn,  E. Rosta,  N. J. Russ,  N. Sergueev,  S. M. Sharada,  
 S. Sharma,  D. W. Small,  A. Sodt,  T. Stauch,  T. Stein,  D. Stuck,  
 Y.-C. Su,  A. J. W. Thom,  T. Tsuchimochi,  L. Vogt,  O. Vydrov,  T. Wang,  
 M. A. Watson,  J. Wenzel,  A. White,  C. F. Williams,  V. Vanovschi,  
 K. Yao,  S. Yeganeh,  S. R. Yost,  Z.-Q. You,  I. Y. Zhang,  X. Zhang,  
 Y. Zhao,  B. R. Brooks,  G. K. L. Chan,  D. M. Chipman,  C. J. Cramer,  
 W. A. Goddard III,  M. S. Gordon,  W. J. Hehre,  A. Klamt,  
 H. F. Schaefer III,  M. W. Schmidt,  C. D. Sherrill,  D. G. Truhlar,  
 A. Warshel,  X. Xu,  A. Aspuru-Guzik,  R. Baer,  A. T. Bell,  N. A. Besley,  
 J.-D. Chai,  A. Dreuw,  B. D. Dunietz,  T. R. Furlani,  S. R. Gwaltney,  
 C.-P. Hsu,  Y. Jung,  J. Kong,  D. S. Lambrecht,  W. Liang,  C. Ochsenfeld,  
 V. A. Rassolov,  L. V. Slipchenko,  J. E. Subotnik,  T. Van Voorhis,  
 J. M. Herbert,  A. I. Krylov,  P. M. W. Gill,  M. Head-Gordon

 Contributors to earlier versions of Q-Chem not listed above: 
 R. D. Adamson,  J. Baker,  E. F. C. Byrd,  A. K. Chakraborty,  C.-L. Cheng,  
 H. Dachsel,  R. J. Doerksen,  G. Hawkins,  A. Heyden,  S. Hirata,  
 G. Kedziora,  F. J. Keil,  C. Kelley,  P. P. Korambath,  W. Kurlancheek,  
 A. M. Lee,  M. S. Lee,  D. Liotard,  I. Lotan,  P. E. Maslen,  N. Nair,  
 D. Neuhauser,  R. Olson,  B. Peters,  J. Ritchie,  N. E. Schultz,  
 N. Shenvi,  A. C. Simmonett,  K. S. Thanthiriwatte,  Q. Wu,  W. Zhang

 Please cite Q-Chem as follows:
 Y. Shao et al., Mol. Phys. 113, 184-215 (2015)
 DOI: 10.1080/00268976.2014.952696

 Q-Chem 4.4.2 for Intel X86 EM64T Linux

 Parts of Q-Chem use Armadillo 5.200.1 (Boston Tea Smuggler).
 http://arma.sourceforge.net/

 Q-Chem begins on Tue Aug 15 07:45:48 2017  


Host: 0

     Scratch files written to /scratch/taweetham/qchem24994//

Checking the input file for inconsistencies... 	...done.

--------------------------------------------------------------
User input:
--------------------------------------------------------------
$molecule
0 1
  C   -3.4163559    1.1979485    0.6915865
  C   -3.1973368   -0.2681211    0.8079730
  C   -1.6652360   -0.2848852    0.5991986
  C   -1.2542957    1.0736756    1.2124349
  O   -2.2904530    1.9065344    0.8604120
  O   -4.5176442    1.7223268    0.6489321
  O   -3.8801242   -0.9898825   -0.1809897
  O   -1.3937459   -0.2637536   -0.7815337
  C    0.0976730    1.6213136    0.8164925
  C    0.3937494    2.0108524   -0.5785329
  O    1.4942788    2.4475406   -0.8761272
  O    0.9529342    1.7757099    1.6757565
  H   -1.2857416    0.9504117    2.3211684
  H   -3.7132002   -1.9482029    0.0154275
  H   -1.4179109   -1.2051239   -1.0964585
  H   -0.3681170    1.9299202   -1.3454634
  H   -1.1399601   -1.1527600    1.0609699
  H   -3.5219431   -0.5652050    1.8308097
$end

$rem
   job_type optimization
   BASIS  =  6-311++G**
   METHOD  =  B3LYP
$end

--------------------------------------------------------------
 ----------------------------------------------------------------
             Standard Nuclear Orientation (Angstroms)
    I     Atom           X                Y                Z
 ----------------------------------------------------------------
    1      C       1.6007798256    -0.9291623792    -0.3035756657
    2      C       1.9618995827     0.2529734595     0.5228761693
    3      C       0.5424012142     0.8346645262     0.7174539973
    4      C      -0.3209106583    -0.4480291477     0.7146814803
    5      O       0.3007173953    -1.2462662909    -0.2167646423
    6      O       2.4161944820    -1.6589840001    -0.8440266429
    7      O       2.8143038242     1.1367340720    -0.1535553223
    8      O       0.2104728109     1.6112484423    -0.4082973338
    9      C      -1.7984988487    -0.2768337290     0.4464979663
   10      C      -2.2939074056     0.2189193096    -0.8551536247
   11      O      -3.4919250659     0.3528360876    -1.0481403959
   12      O      -2.6014121871    -0.5866436058     1.3142494115
   13      H      -0.1862503286    -0.9302572165     1.7120758321
   14      H       3.0347952066     1.8545507647     0.4952467069
   15      H       0.5738751154     2.5216719840    -0.2501601829
   16      H      -1.6002650575     0.4502541832    -1.6554768678
   17      H       0.4116674119     1.4508235176     1.6370250622
   18      H       2.4287853187    -0.1336331107     1.4568869176
 ----------------------------------------------------------------
 Molecular Point Group                 C1    NOp =  1
 Largest Abelian Subgroup              C1    NOp =  1
 Nuclear Repulsion Energy =   737.4403974980 hartrees
 There are       45 alpha and       45 beta electrons
 Requested basis set is 6-311++G(d,p)
 There are 102 shells and 306 basis functions

 Total QAlloc Memory Limit   2000 MB
 Mega-Array Size        61 MB
 MEM_STATIC part        62 MB
 A cutoff of  1.0D-11 yielded   4552 shell pairs
 There are     41350 function pairs (     44488 Cartesian)

 -------------------------------------------------------
 OpenMP Integral Computing Module                       
 Release: version 1.0, May 2013, Q-Chem Inc. Pittsburgh 
 -------------------------------------------------------
 Integral Job Info:
 Integral job number is                      11
 Integral operator is                         1
 short-range coefficients                     0
 long-range coefficients              100000000
 Omega coefficients                           0
 if combine SR and LR in K                    0
 Integral screening is                        0
 Integral computing path is                   2
 max size of driver memory is            800000
 size of driver memory is                593474
 size of scratch memory is              2260544
 max col of scratch BK array               1296
 max len of scratch array in speh3          155
 max len of scratch index in speh4           18
 max int batch size is                      520
 min int batch size is                       52
 fixed nKL is                                52
 max L of basis functions is                  2
 order of int derivative is                   0
 number of shells is                        102
 number of basis is                         318
 number of cartesian basis is               318
 number of contracted shell pairs          4552
 number of primitive shell pairs          11466
 maxK2 (contraction) of shell pair           36
 max number of K2 of shell pair               1
 max number of CS2 of shell pair            691
 max number of PS2 of shell pair           2196
 mem total for path MDJ                   91512
 -------------------------------------------------------
 Smallest overlap matrix eigenvalue = 5.67E-06

 Scale SEOQF with 1.000000e-01/1.000000e-01/1.000000e-01

 Standard Electronic Orientation quadrupole field applied
 Nucleus-field energy     =     0.0000000141 hartrees
 Guess from superposition of atomic densities
 Warning:  Energy on first SCF cycle will be non-variational
 A restricted hybrid HF-DFT SCF calculation will be
 performed using Pulay DIIS extrapolation
 Exchange:     0.2000 Hartree-Fock + 0.0800 Slater + 0.7200 B88
 Correlation:  0.1900 VWN1RPA + 0.8100 LYP
 Using SG-1 standard quadrature grid
 SCF converges when DIIS error is below 1.0E-08
 ---------------------------------------
  Cycle       Energy         DIIS Error
 ---------------------------------------
    1    -686.2527490000      3.78E-02
    2    -683.4445258005      5.62E-03
    3    -682.4296480502      1.22E-02
    4    -683.6888500519      1.91E-03
    5    -683.7186796364      7.60E-04
    6    -683.7229859109      2.14E-04
    7    -683.7233990499      7.14E-05
    8    -683.7234327068      3.52E-05
    9    -683.7234424089      7.02E-06
   10    -683.7234432927      2.13E-06
   11    -683.7234433366      7.83E-07
   12    -683.7234434176      2.91E-07
   13    -683.7234433930      1.24E-07
   14    -683.7234433817      4.06E-08
   15    -683.7234433821      1.09E-08
   16    -683.7234433840      3.69E-09 Convergence criterion met
 ---------------------------------------
 SCF time:  CPU 421.37 s  wall 421.92 s
 SCF   energy in the final basis set = -683.7234433840
 Total energy in the final basis set = -683.7234433840

 --------------------------------------------------------------

                    Orbital Energies (a.u.)
 --------------------------------------------------------------

 Alpha MOs
 -- Occupied --
-19.215 -19.183 -19.183 -19.171 -19.161 -19.139 -10.334 -10.307
-10.289 -10.288 -10.288 -10.284  -1.176  -1.104  -1.097  -1.077
 -1.069  -1.054  -0.835  -0.807  -0.723  -0.680  -0.621  -0.610
 -0.591  -0.566  -0.550  -0.531  -0.519  -0.512  -0.482  -0.471
 -0.458  -0.457  -0.443  -0.425  -0.405  -0.400  -0.385  -0.354
 -0.346  -0.330  -0.321  -0.300  -0.284
 -- Virtual --
 -0.137  -0.068  -0.039  -0.020  -0.011  -0.004   0.006   0.021
  0.028   0.036   0.044   0.052   0.062   0.071   0.075   0.077
  0.083   0.089   0.099   0.102   0.104   0.112   0.113   0.118
  0.123   0.128   0.134   0.137   0.141   0.144   0.149   0.160
  0.161   0.175   0.181   0.186   0.193   0.205   0.210   0.221
  0.233   0.236   0.246   0.249   0.264   0.267   0.272   0.277
  0.283   0.286   0.291   0.294   0.302   0.303   0.306   0.313
  0.316   0.323   0.333   0.336   0.345   0.345   0.352   0.362
  0.373   0.378   0.386   0.393   0.400   0.406   0.416   0.418
  0.430   0.457   0.483   0.490   0.503   0.523   0.546   0.554
  0.562   0.572   0.593   0.604   0.622   0.631   0.635   0.640
  0.656   0.673   0.685   0.711   0.720   0.738   0.759   0.778
  0.811   0.817   0.838   0.858   0.895   0.903   0.948   0.983
  0.998   1.025   1.048   1.086   1.093   1.097   1.102   1.133
  1.144   1.148   1.155   1.166   1.176   1.190   1.196   1.204
  1.214   1.226   1.240   1.255   1.261   1.274   1.281   1.303
  1.341   1.376   1.386   1.416   1.435   1.460   1.505   1.507
  1.529   1.531   1.560   1.564   1.589   1.602   1.609   1.637
  1.640   1.665   1.689   1.698   1.727   1.750   1.756   1.782
  1.795   1.814   1.846   1.858   1.873   1.888   1.906   1.936
  1.963   1.982   1.992   2.030   2.039   2.061   2.102   2.134
  2.179   2.192   2.204   2.271   2.367   2.432   2.473   2.509
  2.595   2.609   2.619   2.645   2.667   2.713   2.729   2.747
  2.759   2.802   2.828   2.837   2.839   2.856   2.874   2.897
  2.904   2.926   2.946   3.001   3.016   3.055   3.070   3.080
  3.097   3.123   3.156   3.184   3.197   3.224   3.257   3.263
  3.285   3.323   3.346   3.350   3.377   3.419   3.460   3.535
  3.625   3.654   3.667   3.769   3.818   3.884   3.886   3.952
  3.983   4.052   4.111   4.137   4.183   4.221   4.270   4.993
  4.998   5.030   5.048   5.068   5.081   5.134   5.154   5.220
  5.358   5.386   5.422   5.543   5.594   5.601   5.650   5.777
  5.868  23.742  23.756  23.785  23.806  23.845  23.879  49.863
 49.883  49.910  49.922  49.978  50.017
 --------------------------------------------------------------

          Ground-State Mulliken Net Atomic Charges

     Atom                 Charge (a.u.)
  ----------------------------------------
      1 C                     0.241129
      2 C                    -0.270077
      3 C                    -0.225734
      4 C                    -0.341620
      5 O                     0.020350
      6 O                    -0.276308
      7 O                    -0.236900
      8 O                    -0.148480
      9 C                     0.181657
     10 C                    -0.007094
     11 O                    -0.175114
     12 O                    -0.186262
     13 H                     0.259550
     14 H                     0.260766
     15 H                     0.268627
     16 H                     0.197366
     17 H                     0.222871
     18 H                     0.215273
  ----------------------------------------
  Sum of atomic charges =     0.000000

 -----------------------------------------------------------------
                    Cartesian Multipole Moments
 -----------------------------------------------------------------
    Charge (ESU x 10^10)
                 0.0000
    Dipole Moment (Debye)
         X       3.2431      Y       4.5651      Z       3.9543
       Tot       6.8552
    Quadrupole Moments (Debye-Ang)
        XX     -91.6139     XY       9.4800     YY     -63.8047
        XZ      11.1616     YZ       1.6294     ZZ     -68.7539
    Octopole Moments (Debye-Ang^2)
       XXX      58.4470    XXY      23.1836    XYY       4.5973
       YYY      40.1008    XXZ      25.3621    XYZ      -5.1261
       YYZ      10.1319    XZZ      11.2156    YZZ       4.1267
       ZZZ      -2.9852
    Hexadecapole Moments (Debye-Ang^3)
      XXXX   -2043.4925   XXXY      83.0066   XXYY    -349.7253
      XYYY      67.3979   YYYY    -396.3090   XXXZ      44.0514
      XXYZ      21.8719   XYYZ      23.6603   YYYZ      -6.1616
      XXZZ    -370.5084   XYZZ       4.9676   YYZZ    -129.0115
      XZZZ      10.8463   YZZZ       0.9766   ZZZZ    -308.9536
 -----------------------------------------------------------------
 Calculating analytic gradient of the SCF energy
 Gradient of SCF Energy
            1           2           3           4           5           6
    1  -0.0618795   0.0137303   0.0053037  -0.0050449  -0.0023651   0.0285586
    2   0.0566602  -0.0156143  -0.0176230  -0.0224909   0.0233564  -0.0224876
    3   0.0276900  -0.0121825  -0.0254231  -0.0425198   0.0315591  -0.0061617
            7           8           9          10          11          12
    1  -0.0098326  -0.0016690   0.0129862   0.0397909  -0.0202227  -0.0148804
    2  -0.0182828  -0.0313771   0.0189682  -0.0102995   0.0014992  -0.0074220
    3  -0.0195388  -0.0024237  -0.0414934   0.0327900  -0.0056184   0.0110559
           13          14          15          16          17          18
    1   0.0099115   0.0000492   0.0096854  -0.0108589  -0.0008387   0.0075760
    2  -0.0061644   0.0186078   0.0254587  -0.0006290   0.0116525  -0.0038124
    3   0.0078630   0.0185505   0.0111948   0.0035596   0.0056855   0.0054132
 Max gradient component =       6.188E-02
 RMS gradient           =       2.127E-02
 Gradient time:  CPU 127.03 s  wall 127.05 s
 Geometry Optimization Parameters
   NAtoms,    NIC,     NZ,  NCons,   NDum,   NFix, NCnnct, MaxDiis
       18     129       0       0       0       0       0       0


** GEOMETRY OPTIMIZATION IN DELOCALIZED INTERNAL COORDINATES **
   Searching for a Minimum

   Optimization Cycle:   1

                       Coordinates (Angstroms)
     ATOM                X               Y               Z
      1  C         1.6007798256   -0.9291623792   -0.3035756657
      2  C         1.9618995827    0.2529734595    0.5228761693
      3  C         0.5424012142    0.8346645262    0.7174539973
      4  C        -0.3209106583   -0.4480291477    0.7146814803
      5  O         0.3007173953   -1.2462662909   -0.2167646423
      6  O         2.4161944820   -1.6589840001   -0.8440266429
      7  O         2.8143038242    1.1367340720   -0.1535553223
      8  O         0.2104728109    1.6112484423   -0.4082973338
      9  C        -1.7984988487   -0.2768337290    0.4464979663
     10  C        -2.2939074056    0.2189193096   -0.8551536247
     11  O        -3.4919250659    0.3528360876   -1.0481403959
     12  O        -2.6014121871   -0.5866436058    1.3142494115
     13  H        -0.1862503286   -0.9302572165    1.7120758321
     14  H         3.0347952066    1.8545507647    0.4952467069
     15  H         0.5738751154    2.5216719840   -0.2501601829
     16  H        -1.6002650575    0.4502541832   -1.6554768678
     17  H         0.4116674119    1.4508235176    1.6370250622
     18  H         2.4287853187   -0.1336331107    1.4568869176
   Point Group: c1    Number of degrees of freedom:    48


   Energy is   -683.723443384


 Attempting to Generate Delocalized Internal Coordinates

 48 Hessian modes will be used to form the next step
  Hessian Eigenvalues:
     0.006136    0.007663    0.009443    0.012044    0.012060    0.014160
     0.014634    0.014676    0.015401    0.037806    0.043471    0.047912
     0.053834    0.059974    0.063563    0.064549    0.078215    0.088662
     0.104674    0.130247    0.160000    0.160000    0.160000    0.161494
     0.199863    0.220005    0.224021    0.245887    0.249908    0.250000
     0.267372    0.270667    0.312047    0.319722    0.321168    0.322350
     0.323894    0.347600    0.355089    0.444272    0.453152    0.470914
     0.489505    0.490532    0.535166    0.944381    0.950168    0.951607

 Minimum Search - Taking Simple RFO Step
 Searching for Lamda that Minimizes Along All modes
 Value Taken    Lamda =  -0.03032523
 Calculated Step too Large.  Step scaled by  0.701308
 Step Taken.  Stepsize is  0.300000

                             Maximum     Tolerance    Cnvgd?
         Gradient           0.047656      0.000300      NO
         Displacement       0.095746      0.001200      NO
         Energy change     *********      0.000001      NO


 New Cartesian Coordinates Obtained by Inverse Iteration

 Displacement from previous Coordinates is:  0.421289
 ----------------------------------------------------------------
             Standard Nuclear Orientation (Angstroms)
    I     Atom           X                Y                Z
 ----------------------------------------------------------------
    1      C       1.6227654945    -0.9539461592    -0.3266869496
    2      C       1.9483619713     0.2590992129     0.5208517265
    3      C       0.5276449714     0.8532241344     0.7516354220
    4      C      -0.3124375760    -0.4405770145     0.7445930330
    5      O       0.3090160219    -1.2524868633    -0.2272059915
    6      O       2.4111066741    -1.6513075479    -0.9178598566
    7      O       2.8298604773     1.1270894306    -0.1470410607
    8      O       0.1371749520     1.6264236671    -0.3695851211
    9      C      -1.7967891296    -0.2726830900     0.4721404090
   10      C      -2.2738020542     0.2043627346    -0.8797809428
   11      O      -3.4560513247     0.3745737960    -1.0906968602
   12      O      -2.5968147707    -0.5422202635     1.3455526803
   13      H      -0.2015270121    -0.9164105290     1.7351080952
   14      H       3.0944338945     1.8228317670     0.4813896321
   15      H       0.4861446627     2.5291564300    -0.2746812104
   16      H      -1.5378146156     0.3991561441    -1.6645902075
   17      H       0.4081322937     1.4368997914     1.6795953282
   18      H       2.4033177051    -0.1283187739     1.4491047396
 ----------------------------------------------------------------
 Molecular Point Group                 C1    NOp =  1
 Largest Abelian Subgroup              C1    NOp =  1
 Nuclear Repulsion Energy =   734.4546957722 hartrees
 There are       45 alpha and       45 beta electrons
 Applying Cartesian multipole field
    Component          Value
    ---------          -----
     (2,0,0)        1.00000E-11
     (0,2,0)        2.00000E-11
     (0,0,2)       -3.00000E-11
 Nucleus-field energy     =     0.0000000137 hartrees
 Requested basis set is 6-311++G(d,p)
 There are 102 shells and 306 basis functions
 A cutoff of  1.0D-11 yielded   4544 shell pairs
 There are     41274 function pairs (     44405 Cartesian)
 Smallest overlap matrix eigenvalue = 5.77E-06
 Guess MOs from SCF MO coefficient file
 Reading MOs from coefficient file
 Reading MOs from coefficient file
 A restricted hybrid HF-DFT SCF calculation will be
 performed using Pulay DIIS extrapolation
 Exchange:     0.2000 Hartree-Fock + 0.0800 Slater + 0.7200 B88
 Correlation:  0.1900 VWN1RPA + 0.8100 LYP
 Using SG-1 standard quadrature grid
 SCF converges when DIIS error is below 1.0E-08
 Geometry optimization detected.  Setting ReadMinima to 0
 Setting SaveMinima to 0
 ---------------------------------------
  Cycle       Energy         DIIS Error
 ---------------------------------------
    1    -683.7326499520      1.60E-03
    2    -683.7373712826      3.79E-04
    3    -683.7341972934      7.28E-04
    4    -683.7387188697      1.02E-04
    5    -683.7387939892      4.46E-05
    6    -683.7388097614      1.16E-05
    7    -683.7388105550      6.91E-06
    8    -683.7388108748      2.22E-06
    9    -683.7388109945      5.99E-07
   10    -683.7388110357      1.28E-07
   11    -683.7388110672      5.74E-08
   12    -683.7388110628      3.66E-08
   13    -683.7388110589      1.14E-08
   14    -683.7388110601      5.12E-09 Convergence criterion met
 ---------------------------------------
 SCF time:  CPU 362.81 s  wall 363.36 s
 SCF   energy in the final basis set = -683.7388110601
 Total energy in the final basis set = -683.7388110601

 --------------------------------------------------------------

                    Orbital Energies (a.u.)
 --------------------------------------------------------------

 Alpha MOs
 -- Occupied --
-19.211 -19.182 -19.180 -19.170 -19.159 -19.142 -10.334 -10.307
-10.290 -10.288 -10.288 -10.285  -1.162  -1.105  -1.094  -1.078
 -1.073  -1.059  -0.835  -0.800  -0.715  -0.678  -0.619  -0.608
 -0.588  -0.562  -0.549  -0.527  -0.516  -0.509  -0.482  -0.471
 -0.461  -0.455  -0.438  -0.428  -0.406  -0.400  -0.385  -0.357
 -0.346  -0.332  -0.323  -0.303  -0.279
 -- Virtual --
 -0.131  -0.062  -0.034  -0.019  -0.010  -0.005   0.005   0.023
  0.028   0.036   0.044   0.052   0.061   0.072   0.076   0.078
  0.085   0.088   0.099   0.103   0.104   0.110   0.113   0.118
  0.124   0.128   0.134   0.137   0.143   0.144   0.149   0.155
  0.159   0.175   0.182   0.185   0.191   0.201   0.211   0.219
  0.233   0.235   0.244   0.247   0.263   0.264   0.270   0.273
  0.282   0.287   0.290   0.294   0.299   0.303   0.308   0.311
  0.315   0.322   0.333   0.335   0.343   0.345   0.352   0.359
  0.372   0.377   0.387   0.392   0.396   0.405   0.417   0.418
  0.429   0.464   0.485   0.491   0.507   0.524   0.547   0.555
  0.564   0.572   0.596   0.604   0.626   0.635   0.636   0.641
  0.659   0.678   0.684   0.715   0.723   0.740   0.760   0.776
  0.803   0.821   0.838   0.863   0.894   0.899   0.952   0.977
  1.002   1.029   1.048   1.080   1.095   1.101   1.107   1.137
  1.145   1.150   1.155   1.169   1.180   1.189   1.195   1.206
  1.219   1.220   1.242   1.254   1.264   1.280   1.288   1.308
  1.348   1.370   1.386   1.424   1.437   1.457   1.499   1.504
  1.529   1.533   1.557   1.567   1.585   1.596   1.604   1.629
  1.640   1.654   1.682   1.697   1.724   1.743   1.755   1.786
  1.790   1.813   1.844   1.852   1.874   1.889   1.908   1.944
  1.961   1.993   1.995   2.025   2.042   2.058   2.100   2.142
  2.177   2.188   2.217   2.248   2.377   2.443   2.468   2.519
  2.591   2.601   2.622   2.647   2.670   2.701   2.719   2.736
  2.755   2.793   2.817   2.826   2.833   2.844   2.868   2.885
  2.897   2.919   2.928   2.984   3.001   3.038   3.070   3.081
  3.095   3.121   3.141   3.188   3.195   3.219   3.258   3.269
  3.286   3.310   3.350   3.352   3.373   3.407   3.475   3.543
  3.632   3.642   3.675   3.792   3.834   3.871   3.882   3.943
  3.982   4.050   4.099   4.121   4.161   4.209   4.248   4.995
  5.006   5.030   5.049   5.063   5.085   5.115   5.152   5.213
  5.356   5.378   5.409   5.553   5.601   5.608   5.661   5.772
  5.857  23.736  23.753  23.765  23.803  23.839  23.865  49.862
 49.887  49.912  49.932  49.983  50.016
 --------------------------------------------------------------

          Ground-State Mulliken Net Atomic Charges

     Atom                 Charge (a.u.)
  ----------------------------------------
      1 C                     0.231031
      2 C                    -0.254557
      3 C                    -0.212196
      4 C                    -0.355471
      5 O                     0.005602
      6 O                    -0.272287
      7 O                    -0.237514
      8 O                    -0.174485
      9 C                     0.190126
     10 C                     0.010775
     11 O                    -0.177118
     12 O                    -0.190345
     13 H                     0.262556
     14 H                     0.263596
     15 H                     0.273650
     16 H                     0.198029
     17 H                     0.229518
     18 H                     0.209090
  ----------------------------------------
  Sum of atomic charges =     0.000000

 -----------------------------------------------------------------
                    Cartesian Multipole Moments
 -----------------------------------------------------------------
    Charge (ESU x 10^10)
                 0.0000
    Dipole Moment (Debye)
         X       3.3926      Y       4.4085      Z       4.0575
       Tot       6.8853
    Quadrupole Moments (Debye-Ang)
        XX     -90.9087     XY       9.4946     YY     -63.6325
        XZ      11.0786     YZ       1.3399     ZZ     -68.8141
    Octopole Moments (Debye-Ang^2)
       XXX      59.7780    XXY      21.3845    XYY       4.7555
       YYY      38.5679    XXZ      26.0598    XYZ      -5.3369
       YYZ       9.9710    XZZ      11.4240    YZZ       4.2731
       ZZZ      -2.0497
    Hexadecapole Moments (Debye-Ang^3)
      XXXX   -2012.3158   XXXY      93.3375   XXYY    -345.7634
      XYYY      68.8467   YYYY    -395.4257   XXXZ      48.6340
      XXYZ      20.1323   XYYZ      24.0002   YYYZ     -12.2732
      XXZZ    -374.8846   XYZZ       8.2971   YYZZ    -131.2212
      XZZZ      13.5489   YZZZ      -3.1951   ZZZZ    -324.0456
 -----------------------------------------------------------------
 Calculating analytic gradient of the SCF energy
 Gradient of SCF Energy
            1           2           3           4           5           6
    1  -0.0337483   0.0068255  -0.0009713  -0.0054470   0.0040234   0.0175332
    2   0.0254225  -0.0113815  -0.0039392  -0.0124695   0.0128042  -0.0152313
    3   0.0152997  -0.0042983  -0.0050303  -0.0216279   0.0121343  -0.0060436
            7           8           9          10          11          12
    1  -0.0022106   0.0005249   0.0087379   0.0234537  -0.0132609  -0.0090155
    2  -0.0071528  -0.0124570   0.0114793  -0.0069601   0.0020638  -0.0057130
    3  -0.0077634  -0.0031394  -0.0228247   0.0206681  -0.0048473   0.0083883
           13          14          15          16          17          18
    1   0.0048559  -0.0010249   0.0018558  -0.0055878  -0.0014203   0.0048763
    2  -0.0009202   0.0086740   0.0101601   0.0013877   0.0063092  -0.0020762
    3   0.0051112   0.0071918   0.0042433   0.0001921   0.0022698   0.0000763
 Max gradient component =       3.375E-02
 RMS gradient           =       1.110E-02
 Gradient time:  CPU 128.25 s  wall 128.29 s
 Geometry Optimization Parameters
   NAtoms,    NIC,     NZ,  NCons,   NDum,   NFix, NCnnct, MaxDiis
       18     129       0       0       0       0       0       0

 Cartesian Hessian Update
 Hessian Updated using BFGS Update


** GEOMETRY OPTIMIZATION IN DELOCALIZED INTERNAL COORDINATES **
   Searching for a Minimum

   Optimization Cycle:   2

                       Coordinates (Angstroms)
     ATOM                X               Y               Z
      1  C         1.6227654945   -0.9539461592   -0.3266869496
      2  C         1.9483619713    0.2590992129    0.5208517265
      3  C         0.5276449714    0.8532241344    0.7516354220
      4  C        -0.3124375760   -0.4405770145    0.7445930330
      5  O         0.3090160219   -1.2524868633   -0.2272059915
      6  O         2.4111066741   -1.6513075479   -0.9178598566
      7  O         2.8298604773    1.1270894306   -0.1470410607
      8  O         0.1371749520    1.6264236671   -0.3695851211
      9  C        -1.7967891296   -0.2726830900    0.4721404090
     10  C        -2.2738020542    0.2043627346   -0.8797809428
     11  O        -3.4560513247    0.3745737960   -1.0906968602
     12  O        -2.5968147707   -0.5422202635    1.3455526803
     13  H        -0.2015270121   -0.9164105290    1.7351080952
     14  H         3.0944338945    1.8228317670    0.4813896321
     15  H         0.4861446627    2.5291564300   -0.2746812104
     16  H        -1.5378146156    0.3991561441   -1.6645902075
     17  H         0.4081322937    1.4368997914    1.6795953282
     18  H         2.4033177051   -0.1283187739    1.4491047396
   Point Group: c1    Number of degrees of freedom:    48


   Energy is   -683.738811060

 Hessian Updated using BFGS Update

 47 Hessian modes will be used to form the next step
  Hessian Eigenvalues:
     0.006148    0.007524    0.009459    0.012013    0.012112    0.014055
     0.014618    0.014986    0.015348    0.038375    0.043612    0.048910
     0.054147    0.059969    0.063985    0.068026    0.078326    0.088287
     0.104198    0.130493    0.156022    0.161091    0.162111    0.202351
     0.219902    0.227921    0.243664    0.248417    0.250556    0.262060
     0.276104    0.306661    0.316231    0.320555    0.322483    0.325032
     0.336476    0.355414    0.445698    0.451214    0.456317    0.486991
     0.490431    0.536815    0.903581    0.945824    0.950585

 Minimum Search - Taking Simple RFO Step
 Searching for Lamda that Minimizes Along All modes
 Value Taken    Lamda =  -0.01204508
 Calculated Step too Large.  Step scaled by  0.608437
 Step Taken.  Stepsize is  0.300000

                             Maximum     Tolerance    Cnvgd?
         Gradient           0.020746      0.000300      NO
         Displacement       0.105439      0.001200      NO
         Energy change     -0.015368      0.000001      NO


 New Cartesian Coordinates Obtained by Inverse Iteration

 Displacement from previous Coordinates is:  0.536682
 ----------------------------------------------------------------
             Standard Nuclear Orientation (Angstroms)
    I     Atom           X                Y                Z
 ----------------------------------------------------------------
    1      C       1.6102738025    -0.9374509704    -0.3621865686
    2      C       1.9363553053     0.2705124034     0.5176154344
    3      C       0.5292478512     0.8665739663     0.7812629601
    4      C      -0.3145791692    -0.4228636519     0.7683956102
    5      O       0.2906214069    -1.2408387191    -0.2338192391
    6      O       2.3708632792    -1.5980312778    -1.0052637918
    7      O       2.8325169017     1.1301714416    -0.1425713716
    8      O       0.1176688020     1.6712378659    -0.3128038914
    9      C      -1.8038770614    -0.2515870057     0.4899431163
   10      C      -2.2691316519     0.1506294099    -0.9139469840
   11      O      -3.4395050401     0.3336354113    -1.1380648425
   12      O      -2.6044295885    -0.4451970647     1.3733380753
   13      H      -0.2153403388    -0.9110692063     1.7456079879
   14      H       3.1522317356     1.7870028397     0.4874151414
   15      H       0.5005021323     2.5519598531    -0.2383806995
   16      H      -1.5084463457     0.2383726961    -1.7005092401
   17      H       0.4379665118     1.4146974290     1.7252125705
   18      H       2.3797841029    -0.1328885534     1.4405985980
 ----------------------------------------------------------------
 Molecular Point Group                 C1    NOp =  1
 Largest Abelian Subgroup              C1    NOp =  1
 Nuclear Repulsion Energy =   733.4542679016 hartrees
 There are       45 alpha and       45 beta electrons
 Applying Cartesian multipole field
    Component          Value
    ---------          -----
     (2,0,0)        1.00000E-11
     (0,2,0)        2.00000E-11
     (0,0,2)       -3.00000E-11
 Nucleus-field energy     =     0.0000000131 hartrees
 Requested basis set is 6-311++G(d,p)
 There are 102 shells and 306 basis functions
 A cutoff of  1.0D-11 yielded   4542 shell pairs
 There are     41282 function pairs (     44413 Cartesian)
 Smallest overlap matrix eigenvalue = 5.99E-06
 Guess MOs from SCF MO coefficient file
 Reading MOs from coefficient file
 Reading MOs from coefficient file
 A restricted hybrid HF-DFT SCF calculation will be
 performed using Pulay DIIS extrapolation
 Exchange:     0.2000 Hartree-Fock + 0.0800 Slater + 0.7200 B88
 Correlation:  0.1900 VWN1RPA + 0.8100 LYP
 Using SG-1 standard quadrature grid
 SCF converges when DIIS error is below 1.0E-08
 Geometry optimization detected.  Setting ReadMinima to 0
 Setting SaveMinima to 0
 ---------------------------------------
  Cycle       Energy         DIIS Error
 ---------------------------------------
    1    -683.7370895139      1.45E-03
    2    -683.7435651836      2.64E-04
    3    -683.7419781302      5.22E-04
    4    -683.7443252079      7.48E-05
    5    -683.7443648508      3.47E-05
    6    -683.7443745774      1.14E-05
    7    -683.7443756816      6.22E-06
    8    -683.7443759910      2.21E-06
    9    -683.7443760740      6.05E-07
   10    -683.7443761132      2.05E-07
   11    -683.7443761367      8.54E-08
   12    -683.7443761326      4.90E-08
   13    -683.7443761268      1.61E-08
   14    -683.7443761316      7.29E-09 Convergence criterion met
 ---------------------------------------
 SCF time:  CPU 368.47 s  wall 368.92 s
 SCF   energy in the final basis set = -683.7443761316
 Total energy in the final basis set = -683.7443761316

 --------------------------------------------------------------

                    Orbital Energies (a.u.)
 --------------------------------------------------------------

 Alpha MOs
 -- Occupied --
-19.208 -19.179 -19.179 -19.169 -19.159 -19.143 -10.333 -10.306
-10.289 -10.289 -10.287 -10.285  -1.155  -1.106  -1.093  -1.079
 -1.076  -1.062  -0.835  -0.796  -0.709  -0.675  -0.616  -0.608
 -0.586  -0.561  -0.548  -0.526  -0.514  -0.507  -0.482  -0.471
 -0.462  -0.455  -0.437  -0.430  -0.407  -0.401  -0.386  -0.357
 -0.347  -0.333  -0.324  -0.304  -0.276
 -- Virtual --
 -0.126  -0.060  -0.031  -0.019  -0.008  -0.004   0.006   0.024
  0.028   0.036   0.045   0.052   0.062   0.072   0.077   0.078
  0.085   0.088   0.099   0.103   0.105   0.110   0.113   0.118
  0.125   0.127   0.133   0.137   0.143   0.144   0.149   0.152
  0.160   0.175   0.184   0.186   0.194   0.199   0.213   0.218
  0.232   0.235   0.244   0.247   0.262   0.263   0.266   0.275
  0.283   0.287   0.289   0.295   0.298   0.303   0.308   0.309
  0.314   0.322   0.332   0.334   0.343   0.347   0.353   0.358
  0.370   0.377   0.385   0.388   0.396   0.403   0.415   0.422
  0.430   0.469   0.487   0.495   0.508   0.521   0.550   0.557
  0.566   0.572   0.597   0.606   0.631   0.638   0.640   0.640
  0.662   0.682   0.686   0.716   0.727   0.739   0.760   0.778
  0.800   0.822   0.839   0.866   0.895   0.897   0.956   0.979
  1.008   1.029   1.043   1.076   1.099   1.102   1.116   1.138
  1.147   1.148   1.163   1.172   1.183   1.187   1.198   1.208
  1.218   1.227   1.240   1.252   1.260   1.285   1.291   1.314
  1.352   1.369   1.387   1.423   1.440   1.450   1.494   1.499
  1.528   1.534   1.556   1.568   1.583   1.594   1.601   1.627
  1.636   1.656   1.685   1.693   1.715   1.737   1.755   1.786
  1.792   1.810   1.848   1.853   1.882   1.902   1.907   1.943
  1.966   1.997   1.999   2.017   2.045   2.062   2.101   2.150
  2.177   2.192   2.227   2.243   2.383   2.447   2.469   2.525
  2.586   2.590   2.622   2.646   2.678   2.704   2.717   2.734
  2.754   2.787   2.813   2.823   2.827   2.844   2.868   2.878
  2.893   2.913   2.923   2.977   2.994   3.033   3.075   3.085
  3.092   3.121   3.134   3.186   3.202   3.222   3.261   3.276
  3.293   3.306   3.351   3.359   3.377   3.405   3.488   3.552
  3.634   3.643   3.691   3.806   3.833   3.859   3.881   3.947
  3.982   4.051   4.089   4.112   4.151   4.208   4.239   4.996
  5.009   5.032   5.048   5.063   5.088   5.105   5.152   5.212
  5.358   5.373   5.410   5.552   5.607   5.624   5.676   5.771
  5.851  23.735  23.754  23.765  23.804  23.848  23.870  49.864
 49.891  49.913  49.942  49.988  50.021
 --------------------------------------------------------------

          Ground-State Mulliken Net Atomic Charges

     Atom                 Charge (a.u.)
  ----------------------------------------
      1 C                     0.221360
      2 C                    -0.264492
      3 C                    -0.188419
      4 C                    -0.344676
      5 O                    -0.009421
      6 O                    -0.266648
      7 O                    -0.241305
      8 O                    -0.180913
      9 C                     0.178942
     10 C                     0.024073
     11 O                    -0.176374
     12 O                    -0.192662
     13 H                     0.264893
     14 H                     0.265931
     15 H                     0.273995
     16 H                     0.198640
     17 H                     0.232477
     18 H                     0.204597
  ----------------------------------------
  Sum of atomic charges =     0.000000

 -----------------------------------------------------------------
                    Cartesian Multipole Moments
 -----------------------------------------------------------------
    Charge (ESU x 10^10)
                 0.0000
    Dipole Moment (Debye)
         X       3.6337      Y       4.0420      Z       4.1462
       Tot       6.8361
    Quadrupole Moments (Debye-Ang)
        XX     -89.6095     XY       9.6339     YY     -63.5143
        XZ      11.2863     YZ       1.1139     ZZ     -69.0113
    Octopole Moments (Debye-Ang^2)
       XXX      64.4736    XXY      19.1740    XYY       6.0006
       YYY      33.8593    XXZ      27.0406    XYZ      -4.5882
       YYZ      10.5652    XZZ      12.1823    YZZ       3.4075
       ZZZ      -0.8093
    Hexadecapole Moments (Debye-Ang^3)
      XXXX   -1976.2489   XXXY      89.6703   XXYY    -336.8930
      XYYY      61.0936   YYYY    -385.8338   XXXZ      52.3756
      XXYZ      16.0223   XYYZ      23.9114   YYYZ     -19.8202
      XXZZ    -379.6246   XYZZ       8.7546   YYZZ    -132.5507
      XZZZ      15.8663   YZZZ     -11.5791   ZZZZ    -341.7195
 -----------------------------------------------------------------
 Calculating analytic gradient of the SCF energy
 Gradient of SCF Energy
            1           2           3           4           5           6
    1  -0.0153373   0.0028578  -0.0012924  -0.0029679   0.0028605   0.0062168
    2   0.0099112  -0.0057202  -0.0018824  -0.0072224   0.0064221  -0.0062072
    3   0.0051047  -0.0001816   0.0014332  -0.0086304   0.0039973  -0.0005424
            7           8           9          10          11          12
    1   0.0013144   0.0046475   0.0031199   0.0109091  -0.0065333  -0.0037356
    2  -0.0017075  -0.0012582   0.0035094   0.0003093  -0.0001912  -0.0032078
    3  -0.0020994  -0.0027199  -0.0113106   0.0108138  -0.0023833   0.0035999
           13          14          15          16          17          18
    1   0.0024965  -0.0022970  -0.0016683  -0.0029035  -0.0003477   0.0026604
    2   0.0009112   0.0027821   0.0022901  -0.0005099   0.0026687  -0.0008973
    3   0.0017922   0.0009372   0.0020821  -0.0003002  -0.0005977  -0.0009949
 Max gradient component =       1.534E-02
 RMS gradient           =       4.829E-03
 Gradient time:  CPU 126.41 s  wall 126.45 s
 Geometry Optimization Parameters
   NAtoms,    NIC,     NZ,  NCons,   NDum,   NFix, NCnnct, MaxDiis
       18     129       0       0       0       0       0       0

 Cartesian Hessian Update
 Hessian Updated using BFGS Update


** GEOMETRY OPTIMIZATION IN DELOCALIZED INTERNAL COORDINATES **
   Searching for a Minimum

   Optimization Cycle:   3

                       Coordinates (Angstroms)
     ATOM                X               Y               Z
      1  C         1.6102738025   -0.9374509704   -0.3621865686
      2  C         1.9363553053    0.2705124034    0.5176154344
      3  C         0.5292478512    0.8665739663    0.7812629601
      4  C        -0.3145791692   -0.4228636519    0.7683956102
      5  O         0.2906214069   -1.2408387191   -0.2338192391
      6  O         2.3708632792   -1.5980312778   -1.0052637918
      7  O         2.8325169017    1.1301714416   -0.1425713716
      8  O         0.1176688020    1.6712378659   -0.3128038914
      9  C        -1.8038770614   -0.2515870057    0.4899431163
     10  C        -2.2691316519    0.1506294099   -0.9139469840
     11  O        -3.4395050401    0.3336354113   -1.1380648425
     12  O        -2.6044295885   -0.4451970647    1.3733380753
     13  H        -0.2153403388   -0.9110692063    1.7456079879
     14  H         3.1522317356    1.7870028397    0.4874151414
     15  H         0.5005021323    2.5519598531   -0.2383806995
     16  H        -1.5084463457    0.2383726961   -1.7005092401
     17  H         0.4379665118    1.4146974290    1.7252125705
     18  H         2.3797841029   -0.1328885534    1.4405985980
   Point Group: c1    Number of degrees of freedom:    48


   Energy is   -683.744376132

 Hessian Updated using BFGS Update

 48 Hessian modes will be used to form the next step
  Hessian Eigenvalues:
     0.006169    0.008027    0.009446    0.011370    0.012206    0.014281
     0.014443    0.015043    0.015241    0.038129    0.043753    0.048548
     0.054048    0.060108    0.063963    0.068047    0.078318    0.088759
     0.105885    0.129517    0.152087    0.160002    0.161799    0.167562
     0.201456    0.220471    0.227093    0.229974    0.247805    0.250749
     0.260198    0.280145    0.312362    0.317899    0.320724    0.322817
     0.325289    0.334200    0.355281    0.443216    0.449991    0.458579
     0.490297    0.505761    0.541001    0.905412    0.946119    0.953774

 Minimum Search - Taking Simple RFO Step
 Searching for Lamda that Minimizes Along All modes
 Value Taken    Lamda =  -0.00666249
 Calculated Step too Large.  Step scaled by  0.551755
 Step Taken.  Stepsize is  0.300000

                             Maximum     Tolerance    Cnvgd?
         Gradient           0.009209      0.000300      NO
         Displacement       0.114206      0.001200      NO
         Energy change     -0.005565      0.000001      NO


 New Cartesian Coordinates Obtained by Inverse Iteration

 Displacement from previous Coordinates is:  0.410893
 ----------------------------------------------------------------
             Standard Nuclear Orientation (Angstroms)
    I     Atom           X                Y                Z
 ----------------------------------------------------------------
    1      C       1.6004266551    -0.9275776943    -0.3833807420
    2      C       1.9208643106     0.2820811632     0.5092488304
    3      C       0.5187695639     0.8625675364     0.7994976568
    4      C      -0.3145626953    -0.4281944751     0.8010339136
    5      O       0.2823425436    -1.2523131867    -0.2168881764
    6      O       2.3404762431    -1.5465187614    -1.0781189434
    7      O       2.8122842810     1.1452084491    -0.1510134631
    8      O       0.0608646392     1.6613360765    -0.2797939336
    9      C      -1.8024405902    -0.2487115897     0.5076087880
   10      C      -2.2346851338     0.1053477013    -0.9350598176
   11      O      -3.3807388393     0.3704548303    -1.1753332068
   12      O      -2.6139560087    -0.3706743821     1.3878805324
   13      H      -0.2220108864    -0.9208430248     1.7732015200
   14      H       3.1836518023     1.7641064853     0.4848564750
   15      H       0.4750629145     2.5278772283    -0.2517365307
   16      H      -1.4368959365     0.1786498719    -1.6898242117
   17      H       0.4471036328     1.3965560493     1.7508018039
   18      H       2.3661661396    -0.1244854106     1.4288623707
 ----------------------------------------------------------------
 Molecular Point Group                 C1    NOp =  1
 Largest Abelian Subgroup              C1    NOp =  1
 Nuclear Repulsion Energy =   734.7110146545 hartrees
 There are       45 alpha and       45 beta electrons
 Applying Cartesian multipole field
    Component          Value
    ---------          -----
     (2,0,0)        1.00000E-11
     (0,2,0)        2.00000E-11
     (0,0,2)       -3.00000E-11
 Nucleus-field energy     =     0.0000000124 hartrees
 Requested basis set is 6-311++G(d,p)
 There are 102 shells and 306 basis functions
 A cutoff of  1.0D-11 yielded   4551 shell pairs
 There are     41395 function pairs (     44536 Cartesian)
 Smallest overlap matrix eigenvalue = 6.18E-06
 Guess MOs from SCF MO coefficient file
 Reading MOs from coefficient file
 Reading MOs from coefficient file
 A restricted hybrid HF-DFT SCF calculation will be
 performed using Pulay DIIS extrapolation
 Exchange:     0.2000 Hartree-Fock + 0.0800 Slater + 0.7200 B88
 Correlation:  0.1900 VWN1RPA + 0.8100 LYP
 Using SG-1 standard quadrature grid
 SCF converges when DIIS error is below 1.0E-08
 Geometry optimization detected.  Setting ReadMinima to 0
 Setting SaveMinima to 0
 ---------------------------------------
  Cycle       Energy         DIIS Error
 ---------------------------------------
    1    -683.7264167694      1.56E-03
    2    -683.7462736964      2.19E-04
    3    -683.7453925361      4.10E-04
    4    -683.7468385498      7.03E-05
    5    -683.7468726844      2.96E-05
    6    -683.7468787518      1.23E-05
    7    -683.7468803240      5.46E-06
    8    -683.7468804492      2.35E-06
    9    -683.7468804830      4.05E-07
   10    -683.7468804950      2.03E-07
   11    -683.7468804947      6.58E-08
   12    -683.7468804991      3.46E-08
   13    -683.7468804951      1.49E-08
   14    -683.7468804971      7.05E-09 Convergence criterion met
 ---------------------------------------
 SCF time:  CPU 364.64 s  wall 365.18 s
 SCF   energy in the final basis set = -683.7468804971
 Total energy in the final basis set = -683.7468804971

 --------------------------------------------------------------

                    Orbital Energies (a.u.)
 --------------------------------------------------------------

 Alpha MOs
 -- Occupied --
-19.206 -19.179 -19.179 -19.168 -19.157 -19.145 -10.333 -10.304
-10.288 -10.287 -10.286 -10.286  -1.150  -1.106  -1.093  -1.081
 -1.077  -1.064  -0.836  -0.794  -0.706  -0.673  -0.614  -0.608
 -0.584  -0.559  -0.548  -0.526  -0.512  -0.506  -0.482  -0.470
 -0.463  -0.453  -0.436  -0.431  -0.408  -0.401  -0.386  -0.357
 -0.348  -0.333  -0.327  -0.305  -0.273
 -- Virtual --
 -0.121  -0.058  -0.029  -0.019  -0.008  -0.004   0.006   0.026
  0.028   0.037   0.045   0.052   0.061   0.072   0.078   0.079
  0.085   0.088   0.099   0.103   0.106   0.108   0.112   0.118
  0.125   0.127   0.132   0.137   0.143   0.145   0.149   0.150
  0.161   0.175   0.184   0.188   0.195   0.199   0.215   0.218
  0.231   0.236   0.244   0.248   0.260   0.262   0.264   0.275
  0.283   0.285   0.288   0.296   0.298   0.303   0.306   0.309
  0.314   0.322   0.330   0.334   0.342   0.348   0.356   0.361
  0.372   0.378   0.382   0.387   0.396   0.403   0.416   0.430
  0.432   0.472   0.491   0.498   0.509   0.518   0.551   0.558
  0.567   0.573   0.599   0.606   0.633   0.641   0.646   0.647
  0.665   0.683   0.687   0.719   0.731   0.743   0.760   0.777
  0.802   0.823   0.838   0.870   0.893   0.896   0.962   0.980
  1.007   1.028   1.040   1.071   1.099   1.109   1.124   1.140
  1.146   1.148   1.169   1.174   1.186   1.188   1.200   1.209
  1.218   1.229   1.238   1.253   1.264   1.282   1.297   1.321
  1.361   1.372   1.390   1.422   1.443   1.444   1.488   1.500
  1.528   1.537   1.558   1.568   1.585   1.593   1.604   1.621
  1.635   1.653   1.681   1.693   1.712   1.733   1.758   1.782
  1.800   1.812   1.847   1.860   1.883   1.897   1.920   1.945
  1.974   2.000   2.001   2.022   2.043   2.062   2.102   2.156
  2.174   2.199   2.232   2.245   2.389   2.448   2.473   2.525
  2.583   2.588   2.620   2.648   2.681   2.699   2.723   2.736
  2.758   2.787   2.810   2.818   2.825   2.847   2.868   2.875
  2.891   2.908   2.923   2.974   2.990   3.029   3.075   3.083
  3.098   3.120   3.130   3.185   3.205   3.223   3.265   3.284
  3.299   3.310   3.352   3.364   3.380   3.403   3.499   3.553
  3.629   3.654   3.702   3.813   3.829   3.853   3.883   3.944
  3.980   4.054   4.083   4.107   4.145   4.209   4.234   4.997
  5.015   5.033   5.052   5.064   5.092   5.097   5.150   5.212
  5.361   5.367   5.409   5.545   5.614   5.634   5.681   5.770
  5.848  23.733  23.756  23.768  23.808  23.852  23.879  49.866
 49.892  49.913  49.953  49.994  50.022
 --------------------------------------------------------------

          Ground-State Mulliken Net Atomic Charges

     Atom                 Charge (a.u.)
  ----------------------------------------
      1 C                     0.203352
      2 C                    -0.262477
      3 C                    -0.160680
      4 C                    -0.342387
      5 O                    -0.016274
      6 O                    -0.261441
      7 O                    -0.242969
      8 O                    -0.179432
      9 C                     0.148335
     10 C                     0.041344
     11 O                    -0.177758
     12 O                    -0.194114
     13 H                     0.265986
     14 H                     0.267794
     15 H                     0.274077
     16 H                     0.199469
     17 H                     0.235498
     18 H                     0.201677
  ----------------------------------------
  Sum of atomic charges =     0.000000

 -----------------------------------------------------------------
                    Cartesian Multipole Moments
 -----------------------------------------------------------------
    Charge (ESU x 10^10)
                 0.0000
    Dipole Moment (Debye)
         X       3.9100      Y       3.6849      Z       4.2135
       Tot       6.8279
    Quadrupole Moments (Debye-Ang)
        XX     -88.4253     XY      10.0119     YY     -63.5865
        XZ      11.3647     YZ       0.8191     ZZ     -69.2494
    Octopole Moments (Debye-Ang^2)
       XXX      67.7443    XXY      15.9794    XYY       6.8239
       YYY      29.9768    XXZ      27.6913    XYZ      -4.4925
       YYZ      10.4354    XZZ      12.6251    YZZ       2.6574
       ZZZ       0.4698
    Hexadecapole Moments (Debye-Ang^3)
      XXXX   -1916.7333   XXXY      95.2927   XXYY    -328.7753
      XYYY      57.9283   YYYY    -380.9713   XXXZ      59.8392
      XXYZ      15.3678   XYYZ      23.8547   YYYZ     -23.6265
      XXZZ    -379.8757   XYZZ      11.2866   YYZZ    -133.2460
      XZZZ      19.9269   YZZZ     -15.3868   ZZZZ    -356.2472
 -----------------------------------------------------------------
 Calculating analytic gradient of the SCF energy
 Gradient of SCF Energy
            1           2           3           4           5           6
    1  -0.0034764   0.0001408  -0.0006995  -0.0015739   0.0003610   0.0005159
    2   0.0007786  -0.0016032  -0.0007136  -0.0024983   0.0037128  -0.0009754
    3  -0.0000030   0.0012021   0.0021775  -0.0018753  -0.0004905   0.0021363
            7           8           9          10          11          12
    1   0.0025266   0.0035280   0.0010856   0.0008128  -0.0002463  -0.0008006
    2  -0.0011733   0.0000985   0.0030452  -0.0070574   0.0026556  -0.0018699
    3   0.0000408  -0.0029540  -0.0031441   0.0028821   0.0000514   0.0003739
           13          14          15          16          17          18
    1   0.0013581  -0.0024672  -0.0028451   0.0000741   0.0000836   0.0016226
    2   0.0013983   0.0011417  -0.0001056   0.0029629   0.0006500  -0.0004468
    3   0.0005267  -0.0009284   0.0017918   0.0003939  -0.0010686  -0.0011127
 Max gradient component =       7.057E-03
 RMS gradient           =       1.983E-03
 Gradient time:  CPU 127.50 s  wall 127.53 s
 Geometry Optimization Parameters
   NAtoms,    NIC,     NZ,  NCons,   NDum,   NFix, NCnnct, MaxDiis
       18     129       0       0       0       0       0       0

 Cartesian Hessian Update
 Hessian Updated using BFGS Update


** GEOMETRY OPTIMIZATION IN DELOCALIZED INTERNAL COORDINATES **
   Searching for a Minimum

   Optimization Cycle:   4

                       Coordinates (Angstroms)
     ATOM                X               Y               Z
      1  C         1.6004266551   -0.9275776943   -0.3833807420
      2  C         1.9208643106    0.2820811632    0.5092488304
      3  C         0.5187695639    0.8625675364    0.7994976568
      4  C        -0.3145626953   -0.4281944751    0.8010339136
      5  O         0.2823425436   -1.2523131867   -0.2168881764
      6  O         2.3404762431   -1.5465187614   -1.0781189434
      7  O         2.8122842810    1.1452084491   -0.1510134631
      8  O         0.0608646392    1.6613360765   -0.2797939336
      9  C        -1.8024405902   -0.2487115897    0.5076087880
     10  C        -2.2346851338    0.1053477013   -0.9350598176
     11  O        -3.3807388393    0.3704548303   -1.1753332068
     12  O        -2.6139560087   -0.3706743821    1.3878805324
     13  H        -0.2220108864   -0.9208430248    1.7732015200
     14  H         3.1836518023    1.7641064853    0.4848564750
     15  H         0.4750629145    2.5278772283   -0.2517365307
     16  H        -1.4368959365    0.1786498719   -1.6898242117
     17  H         0.4471036328    1.3965560493    1.7508018039
     18  H         2.3661661396   -0.1244854106    1.4288623707
   Point Group: c1    Number of degrees of freedom:    48


   Energy is   -683.746880497

 Hessian Updated using BFGS Update

 48 Hessian modes will be used to form the next step
  Hessian Eigenvalues:
     0.005921    0.006339    0.009294    0.009672    0.012205    0.014345
     0.014878    0.015228    0.027878    0.040984    0.044928    0.049712
     0.054171    0.060818    0.063961    0.070164    0.078246    0.088639
     0.105898    0.133638    0.157179    0.160006    0.161960    0.168713
     0.201542    0.220408    0.227457    0.236613    0.248823    0.250881
     0.260337    0.281625    0.311020    0.317558    0.320569    0.322614
     0.325681    0.333296    0.355998    0.442834    0.450354    0.458877
     0.490320    0.511463    0.541499    0.922292    0.947062    0.955394

 Minimum Search - Taking Simple RFO Step
 Searching for Lamda that Minimizes Along All modes
 Value Taken    Lamda =  -0.00533842
 Calculated Step too Large.  Step scaled by  0.462901
 Step Taken.  Stepsize is  0.300000

                             Maximum     Tolerance    Cnvgd?
         Gradient           0.003263      0.000300      NO
         Displacement       0.109812      0.001200      NO
         Energy change     -0.002504      0.000001      NO


 New Cartesian Coordinates Obtained by Inverse Iteration

 Displacement from previous Coordinates is:  0.472239
 ----------------------------------------------------------------
             Standard Nuclear Orientation (Angstroms)
    I     Atom           X                Y                Z
 ----------------------------------------------------------------
    1      C       1.5833901400    -0.9033684390    -0.4156573435
    2      C       1.9105736446     0.2914469755     0.5026662367
    3      C       0.5173880418     0.8666701598     0.8234796532
    4      C      -0.3166260895    -0.4199490340     0.8229445027
    5      O       0.2686358437    -1.2446417428    -0.2128532435
    6      O       2.2994174212    -1.4843126923    -1.1613545441
    7      O       2.8028815511     1.1630190494    -0.1432990268
    8      O       0.0277695449     1.6757644549    -0.2328549352
    9      C      -1.8022638537    -0.2190357706     0.5223119555
   10      C      -2.2126896441     0.0868497025    -0.9494662153
   11      O      -3.3546614765     0.3224529466    -1.2224526091
   12      O      -2.6185120660    -0.2737809264     1.4013223837
   13      H      -0.2326111164    -0.9258094059     1.7875806699
   14      H       3.2289947859     1.7278428208     0.5076057973
   15      H       0.4860548929     2.5200483352    -0.2470763231
   16      H      -1.4074069166     0.0458233267    -1.7013155503
   17      H       0.4668418709     1.3804823257     1.7870639848
   18      H       2.3555460613    -0.1346352190     1.4131974725
 ----------------------------------------------------------------
 Molecular Point Group                 C1    NOp =  1
 Largest Abelian Subgroup              C1    NOp =  1
 Nuclear Repulsion Energy =   735.2478206491 hartrees
 There are       45 alpha and       45 beta electrons
 Applying Cartesian multipole field
    Component          Value
    ---------          -----
     (2,0,0)        1.00000E-11
     (0,2,0)        2.00000E-11
     (0,0,2)       -3.00000E-11
 Nucleus-field energy     =     0.0000000117 hartrees
 Requested basis set is 6-311++G(d,p)
 There are 102 shells and 306 basis functions
 A cutoff of  1.0D-11 yielded   4554 shell pairs
 There are     41450 function pairs (     44588 Cartesian)
 Smallest overlap matrix eigenvalue = 6.34E-06
 Guess MOs from SCF MO coefficient file
 Reading MOs from coefficient file
 Reading MOs from coefficient file
 A restricted hybrid HF-DFT SCF calculation will be
 performed using Pulay DIIS extrapolation
 Exchange:     0.2000 Hartree-Fock + 0.0800 Slater + 0.7200 B88
 Correlation:  0.1900 VWN1RPA + 0.8100 LYP
 Using SG-1 standard quadrature grid
 SCF converges when DIIS error is below 1.0E-08
 Geometry optimization detected.  Setting ReadMinima to 0
 Setting SaveMinima to 0
 ---------------------------------------
  Cycle       Energy         DIIS Error
 ---------------------------------------
    1    -683.7316470572      1.34E-03
    2    -683.7481230475      1.66E-04
    3    -683.7478084745      2.77E-04
    4    -683.7484654697      6.66E-05
    5    -683.7484970889      2.65E-05
    6    -683.7485024564      1.05E-05
    7    -683.7485037689      4.10E-06
    8    -683.7485038072      1.74E-06
    9    -683.7485036856      5.74E-07
   10    -683.7485037121      2.24E-07
   11    -683.7485037607      6.73E-08
   12    -683.7485037633      3.14E-08
   13    -683.7485037589      9.93E-09 Convergence criterion met
 ---------------------------------------
 SCF time:  CPU 347.70 s  wall 348.07 s
 SCF   energy in the final basis set = -683.7485037589
 Total energy in the final basis set = -683.7485037589

 --------------------------------------------------------------

                    Orbital Energies (a.u.)
 --------------------------------------------------------------

 Alpha MOs
 -- Occupied --
-19.205 -19.181 -19.179 -19.167 -19.156 -19.146 -10.334 -10.303
-10.288 -10.286 -10.286 -10.285  -1.148  -1.106  -1.093  -1.081
 -1.078  -1.065  -0.836  -0.793  -0.703  -0.671  -0.614  -0.608
 -0.583  -0.558  -0.548  -0.526  -0.510  -0.504  -0.482  -0.470
 -0.463  -0.453  -0.436  -0.431  -0.408  -0.400  -0.387  -0.357
 -0.349  -0.333  -0.329  -0.306  -0.270
 -- Virtual --
 -0.118  -0.057  -0.028  -0.019  -0.008  -0.002   0.006   0.025
  0.027   0.037   0.045   0.052   0.061   0.072   0.078   0.079
  0.085   0.088   0.098   0.103   0.107   0.108   0.111   0.117
  0.125   0.127   0.132   0.136   0.142   0.145   0.148   0.151
  0.162   0.174   0.185   0.190   0.196   0.200   0.215   0.217
  0.232   0.236   0.243   0.250   0.258   0.262   0.262   0.275
  0.283   0.285   0.290   0.296   0.297   0.302   0.305   0.311
  0.315   0.321   0.328   0.335   0.341   0.351   0.355   0.364
  0.373   0.377   0.378   0.385   0.398   0.405   0.414   0.431
  0.440   0.471   0.493   0.499   0.510   0.515   0.555   0.560
  0.568   0.572   0.599   0.605   0.635   0.642   0.646   0.651
  0.668   0.683   0.687   0.721   0.734   0.747   0.758   0.781
  0.801   0.827   0.835   0.871   0.890   0.901   0.962   0.980
  1.008   1.024   1.038   1.068   1.098   1.111   1.128   1.138
  1.144   1.150   1.170   1.178   1.184   1.192   1.200   1.212
  1.216   1.230   1.236   1.253   1.268   1.288   1.292   1.334
  1.361   1.376   1.395   1.422   1.439   1.446   1.484   1.501
  1.525   1.536   1.557   1.568   1.585   1.591   1.606   1.619
  1.631   1.657   1.686   1.693   1.712   1.724   1.761   1.782
  1.800   1.812   1.852   1.858   1.883   1.893   1.933   1.950
  1.976   1.995   2.006   2.025   2.042   2.064   2.105   2.159
  2.169   2.203   2.231   2.252   2.392   2.449   2.475   2.525
  2.573   2.586   2.620   2.648   2.680   2.713   2.720   2.739
  2.757   2.785   2.810   2.817   2.826   2.850   2.865   2.875
  2.892   2.905   2.922   2.969   2.990   3.035   3.072   3.081
  3.103   3.116   3.128   3.182   3.207   3.223   3.267   3.291
  3.300   3.310   3.354   3.368   3.383   3.401   3.506   3.552
  3.625   3.661   3.707   3.810   3.832   3.850   3.886   3.940
  3.980   4.054   4.079   4.102   4.138   4.208   4.231   4.998
  5.017   5.034   5.049   5.064   5.090   5.095   5.148   5.212
  5.361   5.363   5.409   5.537   5.618   5.640   5.682   5.773
  5.847  23.731  23.758  23.768  23.812  23.853  23.884  49.868
 49.892  49.911  49.957  50.001  50.021
 --------------------------------------------------------------

          Ground-State Mulliken Net Atomic Charges

     Atom                 Charge (a.u.)
  ----------------------------------------
      1 C                     0.187114
      2 C                    -0.269202
      3 C                    -0.127950
      4 C                    -0.348159
      5 O                    -0.022389
      6 O                    -0.256316
      7 O                    -0.242950
      8 O                    -0.177743
      9 C                     0.131147
     10 C                     0.046908
     11 O                    -0.178889
     12 O                    -0.194867
     13 H                     0.266865
     14 H                     0.269112
     15 H                     0.274743
     16 H                     0.203984
     17 H                     0.238386
     18 H                     0.200206
  ----------------------------------------
  Sum of atomic charges =     0.000000

 -----------------------------------------------------------------
                    Cartesian Multipole Moments
 -----------------------------------------------------------------
    Charge (ESU x 10^10)
                 0.0000
    Dipole Moment (Debye)
         X       4.1890      Y       3.3754      Z       4.3005
       Tot       6.8874
    Quadrupole Moments (Debye-Ang)
        XX     -87.2825     XY       9.9308     YY     -63.7249
        XZ      11.4461     YZ       0.4179     ZZ     -69.5331
    Octopole Moments (Debye-Ang^2)
       XXX      72.7799    XXY      13.7970    XYY       7.3547
       YYY      24.6593    XXZ      29.2634    XYZ      -3.4704
       YYZ      10.3372    XZZ      13.3419    YZZ       1.7977
       ZZZ       2.1017
    Hexadecapole Moments (Debye-Ang^3)
      XXXX   -1872.8999   XXXY      91.0193   XXYY    -321.1126
      XYYY      50.4237   YYYY    -374.1251   XXXZ      63.1376
      XXYZ      11.4342   XYYZ      23.8729   YYYZ     -30.4569
      XXZZ    -382.5808   XYZZ      12.0845   YYZZ    -133.7372
      XZZZ      21.8071   YZZZ     -23.0102   ZZZZ    -372.8780
 -----------------------------------------------------------------
 Calculating analytic gradient of the SCF energy
 Gradient of SCF Energy
            1           2           3           4           5           6
    1   0.0039381  -0.0018546  -0.0000023  -0.0000615  -0.0020579  -0.0021315
    2  -0.0038532   0.0010898  -0.0000718   0.0017671   0.0016561   0.0013457
    3  -0.0037294   0.0018186   0.0022034   0.0018997  -0.0029216   0.0033112
            7           8           9          10          11          12
    1   0.0029243   0.0024280  -0.0014910  -0.0019584   0.0021293   0.0010169
    2  -0.0020514  -0.0001506  -0.0027108   0.0052601  -0.0016764  -0.0007161
    3   0.0007485  -0.0028774   0.0017663   0.0002488   0.0003815  -0.0012711
           13          14          15          16          17          18
    1   0.0004534  -0.0022255  -0.0031743   0.0007547   0.0003131   0.0009991
    2   0.0014636   0.0010106  -0.0004025  -0.0014642  -0.0003495  -0.0001466
    3   0.0000454  -0.0011835   0.0017712  -0.0005087  -0.0007468  -0.0009560
 Max gradient component =       5.260E-03
 RMS gradient           =       1.962E-03
 Gradient time:  CPU 127.78 s  wall 127.82 s
 Geometry Optimization Parameters
   NAtoms,    NIC,     NZ,  NCons,   NDum,   NFix, NCnnct, MaxDiis
       18     129       0       0       0       0       0       0

 Cartesian Hessian Update
 Hessian Updated using BFGS Update


** GEOMETRY OPTIMIZATION IN DELOCALIZED INTERNAL COORDINATES **
   Searching for a Minimum

   Optimization Cycle:   5

                       Coordinates (Angstroms)
     ATOM                X               Y               Z
      1  C         1.5833901400   -0.9033684390   -0.4156573435
      2  C         1.9105736446    0.2914469755    0.5026662367
      3  C         0.5173880418    0.8666701598    0.8234796532
      4  C        -0.3166260895   -0.4199490340    0.8229445027
      5  O         0.2686358437   -1.2446417428   -0.2128532435
      6  O         2.2994174212   -1.4843126923   -1.1613545441
      7  O         2.8028815511    1.1630190494   -0.1432990268
      8  O         0.0277695449    1.6757644549   -0.2328549352
      9  C        -1.8022638537   -0.2190357706    0.5223119555
     10  C        -2.2126896441    0.0868497025   -0.9494662153
     11  O        -3.3546614765    0.3224529466   -1.2224526091
     12  O        -2.6185120660   -0.2737809264    1.4013223837
     13  H        -0.2326111164   -0.9258094059    1.7875806699
     14  H         3.2289947859    1.7278428208    0.5076057973
     15  H         0.4860548929    2.5200483352   -0.2470763231
     16  H        -1.4074069166    0.0458233267   -1.7013155503
     17  H         0.4668418709    1.3804823257    1.7870639848
     18  H         2.3555460613   -0.1346352190    1.4131974725
   Point Group: c1    Number of degrees of freedom:    48


   Energy is   -683.748503759

 Hessian Updated using BFGS Update

 48 Hessian modes will be used to form the next step
  Hessian Eigenvalues:
     0.005469    0.006292    0.009373    0.010116    0.012204    0.014339
     0.015183    0.015592    0.039374    0.044661    0.049171    0.054114
     0.060116    0.063214    0.065947    0.070489    0.078234    0.088868
     0.105851    0.135580    0.158910    0.160022    0.162109    0.168922
     0.201659    0.220470    0.227945    0.244486    0.250678    0.253367
     0.263130    0.282284    0.310947    0.319617    0.321816    0.322837
     0.328479    0.332762    0.356386    0.443991    0.452249    0.462222
     0.490445    0.513705    0.540888    0.933263    0.947920    0.956008

 Minimum Search - Taking Simple RFO Step
 Searching for Lamda that Minimizes Along All modes
 Value Taken    Lamda =  -0.00283237
 Calculated Step too Large.  Step scaled by  0.547626
 Step Taken.  Stepsize is  0.300000

                             Maximum     Tolerance    Cnvgd?
         Gradient           0.003074      0.000300      NO
         Displacement       0.124081      0.001200      NO
         Energy change     -0.001623      0.000001      NO


 New Cartesian Coordinates Obtained by Inverse Iteration

 Displacement from previous Coordinates is:  0.438097
 ----------------------------------------------------------------
             Standard Nuclear Orientation (Angstroms)
    I     Atom           X                Y                Z
 ----------------------------------------------------------------
    1      C       1.5686462407    -0.8706353074    -0.4450628632
    2      C       1.9048233403     0.3012855304     0.5010361631
    3      C       0.5185063109     0.8752762762     0.8413322422
    4      C      -0.3204545004    -0.4094092467     0.8288579535
    5      O       0.2628352838    -1.2351356189    -0.2124911460
    6      O       2.2687243498    -1.4215903106    -1.2278390081
    7      O       2.8000344420     1.1869467642    -0.1207399898
    8      O       0.0255777037     1.7053762864    -0.1960103349
    9      C      -1.8055169615    -0.1932242587     0.5261088523
   10      C      -2.2234801646     0.0248089882    -0.9650607832
   11      O      -3.3618550261     0.2686192333    -1.2436651266
   12      O      -2.6173740917    -0.1916470689     1.4099679192
   13      H      -0.2451758985    -0.9253436311     1.7887325252
   14      H       3.2774521578     1.6868764640     0.5478187162
   15      H       0.5443117160     2.5131342432    -0.2533963521
   16      H      -1.4204433934    -0.0629724101    -1.7152520789
   17      H       0.4816212219     1.3719315840     1.8152729373
   18      H       2.3444899047    -0.1494306505     1.4022332392
 ----------------------------------------------------------------
 Molecular Point Group                 C1    NOp =  1
 Largest Abelian Subgroup              C1    NOp =  1
 Nuclear Repulsion Energy =   734.7092808651 hartrees
 There are       45 alpha and       45 beta electrons
 Applying Cartesian multipole field
    Component          Value
    ---------          -----
     (2,0,0)        1.00000E-11
     (0,2,0)        2.00000E-11
     (0,0,2)       -3.00000E-11
 Nucleus-field energy     =     0.0000000113 hartrees
 Requested basis set is 6-311++G(d,p)
 There are 102 shells and 306 basis functions
 A cutoff of  1.0D-11 yielded   4551 shell pairs
 There are     41444 function pairs (     44579 Cartesian)
 Smallest overlap matrix eigenvalue = 6.62E-06
 Guess MOs from SCF MO coefficient file
 Reading MOs from coefficient file
 Reading MOs from coefficient file
 A restricted hybrid HF-DFT SCF calculation will be
 performed using Pulay DIIS extrapolation
 Exchange:     0.2000 Hartree-Fock + 0.0800 Slater + 0.7200 B88
 Correlation:  0.1900 VWN1RPA + 0.8100 LYP
 Using SG-1 standard quadrature grid
 SCF converges when DIIS error is below 1.0E-08
 Geometry optimization detected.  Setting ReadMinima to 0
 Setting SaveMinima to 0
 ---------------------------------------
  Cycle       Energy         DIIS Error
 ---------------------------------------
    1    -683.7400585478      1.09E-03
    2    -683.7495813146      1.24E-04
    3    -683.7496452403      1.24E-04
    4    -683.7497584966      6.07E-05
    5    -683.7497859804      2.04E-05
    6    -683.7497890545      8.54E-06
    7    -683.7497900683      3.41E-06
    8    -683.7497901319      8.57E-07
    9    -683.7497901119      4.90E-07
   10    -683.7497901356      1.30E-07
   11    -683.7497901625      3.33E-08
   12    -683.7497901563      2.21E-08
   13    -683.7497901553      1.12E-08
   14    -683.7497901563      1.95E-09 Convergence criterion met
 ---------------------------------------
 SCF time:  CPU 357.80 s  wall 358.34 s
 SCF   energy in the final basis set = -683.7497901563
 Total energy in the final basis set = -683.7497901563

 --------------------------------------------------------------

                    Orbital Energies (a.u.)
 --------------------------------------------------------------

 Alpha MOs
 -- Occupied --
-19.205 -19.182 -19.177 -19.166 -19.157 -19.147 -10.334 -10.303
-10.287 -10.287 -10.287 -10.286  -1.146  -1.106  -1.093  -1.081
 -1.078  -1.064  -0.836  -0.793  -0.702  -0.669  -0.614  -0.606
 -0.583  -0.559  -0.549  -0.526  -0.509  -0.503  -0.483  -0.470
 -0.463  -0.453  -0.435  -0.431  -0.408  -0.400  -0.389  -0.356
 -0.349  -0.333  -0.331  -0.306  -0.269
 -- Virtual --
 -0.117  -0.057  -0.027  -0.018  -0.007  -0.002   0.006   0.025
  0.027   0.037   0.046   0.052   0.061   0.072   0.078   0.080
  0.085   0.089   0.097   0.103   0.107   0.108   0.111   0.117
  0.124   0.128   0.131   0.136   0.141   0.145   0.147   0.152
  0.163   0.173   0.185   0.191   0.198   0.204   0.214   0.215
  0.231   0.235   0.243   0.251   0.256   0.261   0.262   0.273
  0.282   0.285   0.290   0.295   0.297   0.301   0.305   0.312
  0.315   0.321   0.327   0.334   0.339   0.351   0.355   0.366
  0.372   0.376   0.377   0.381   0.400   0.406   0.413   0.433
  0.447   0.465   0.495   0.500   0.507   0.514   0.555   0.560
  0.568   0.576   0.599   0.604   0.634   0.641   0.648   0.655
  0.668   0.680   0.688   0.722   0.735   0.743   0.758   0.784
  0.802   0.827   0.831   0.872   0.888   0.902   0.963   0.982
  1.003   1.021   1.047   1.063   1.096   1.109   1.131   1.138
  1.143   1.149   1.170   1.179   1.181   1.194   1.199   1.210
  1.218   1.229   1.235   1.252   1.261   1.282   1.291   1.348
  1.356   1.380   1.401   1.422   1.439   1.449   1.480   1.499
  1.522   1.536   1.559   1.567   1.581   1.590   1.609   1.619
  1.629   1.656   1.681   1.694   1.712   1.721   1.765   1.778
  1.801   1.809   1.851   1.858   1.881   1.889   1.936   1.955
  1.971   1.988   2.008   2.025   2.041   2.066   2.106   2.158
  2.164   2.203   2.229   2.255   2.392   2.449   2.477   2.523
  2.560   2.586   2.613   2.650   2.681   2.704   2.720   2.740
  2.756   2.785   2.808   2.816   2.827   2.849   2.863   2.877
  2.889   2.903   2.925   2.966   2.992   3.035   3.067   3.079
  3.103   3.113   3.127   3.176   3.209   3.222   3.267   3.289
  3.300   3.312   3.360   3.368   3.382   3.398   3.505   3.549
  3.622   3.662   3.708   3.801   3.835   3.850   3.889   3.937
  3.979   4.053   4.077   4.100   4.133   4.205   4.227   5.000
  5.015   5.034   5.045   5.064   5.087   5.095   5.147   5.213
  5.356   5.365   5.407   5.529   5.619   5.643   5.682   5.772
  5.845  23.729  23.755  23.767  23.810  23.852  23.883  49.870
 49.891  49.908  49.956  50.004  50.019
 --------------------------------------------------------------

          Ground-State Mulliken Net Atomic Charges

     Atom                 Charge (a.u.)
  ----------------------------------------
      1 C                     0.178949
      2 C                    -0.279881
      3 C                    -0.103729
      4 C                    -0.346746
      5 O                    -0.025813
      6 O                    -0.252963
      7 O                    -0.243587
      8 O                    -0.171895
      9 C                     0.111775
     10 C                     0.048050
     11 O                    -0.176671
     12 O                    -0.193354
     13 H                     0.266897
     14 H                     0.270443
     15 H                     0.273188
     16 H                     0.204252
     17 H                     0.240472
     18 H                     0.200612
  ----------------------------------------
  Sum of atomic charges =     0.000000

 -----------------------------------------------------------------
                    Cartesian Multipole Moments
 -----------------------------------------------------------------
    Charge (ESU x 10^10)
                 0.0000
    Dipole Moment (Debye)
         X       4.3870      Y       2.9996      Z       4.3102
       Tot       6.8426
    Quadrupole Moments (Debye-Ang)
        XX     -86.2177     XY       9.9952     YY     -64.1723
        XZ      11.6871     YZ       0.0488     ZZ     -69.6575
    Octopole Moments (Debye-Ang^2)
       XXX      77.8791    XXY      11.8714    XYY       7.8486
       YYY      19.1910    XXZ      30.5897    XYZ      -2.5272
       YYZ      10.0204    XZZ      13.8198    YZZ       1.1174
       ZZZ       3.2439
    Hexadecapole Moments (Debye-Ang^3)
      XXXX   -1851.5589   XXXY      83.6343   XXYY    -317.8632
      XYYY      40.8456   YYYY    -372.2475   XXXZ      65.4651
      XXYZ       7.9390   XYYZ      23.2144   YYYZ     -37.4603
      XXZZ    -385.0177   XYZZ      11.6297   YYZZ    -133.7832
      XZZZ      22.6614   YZZZ     -30.9673   ZZZZ    -384.6896
 -----------------------------------------------------------------
 Calculating analytic gradient of the SCF energy
 Gradient of SCF Energy
            1           2           3           4           5           6
    1   0.0050562  -0.0021870  -0.0001365   0.0004440  -0.0026805  -0.0019720
    2  -0.0033236   0.0021466   0.0000311   0.0016469  -0.0005886   0.0010676
    3  -0.0048807   0.0018040   0.0020416   0.0032768  -0.0033906   0.0028421
            7           8           9          10          11          12
    1   0.0026827   0.0029388  -0.0014502  -0.0032049   0.0022523   0.0010708
    2  -0.0027341   0.0003711   0.0002641   0.0018096  -0.0006190  -0.0014965
    3   0.0004848  -0.0025779   0.0042132  -0.0028194   0.0006824  -0.0015530
           13          14          15          16          17          18
    1   0.0000774  -0.0017437  -0.0031329   0.0008205   0.0006281   0.0005368
    2   0.0010518   0.0012529   0.0004436  -0.0009326  -0.0003810  -0.0000100
    3  -0.0000136  -0.0006764   0.0015538  -0.0001214  -0.0003627  -0.0005030
 Max gradient component =       5.056E-03
 RMS gradient           =       2.054E-03
 Gradient time:  CPU 127.04 s  wall 127.07 s
 Geometry Optimization Parameters
   NAtoms,    NIC,     NZ,  NCons,   NDum,   NFix, NCnnct, MaxDiis
       18     129       0       0       0       0       0       0

 Cartesian Hessian Update
 Hessian Updated using BFGS Update


** GEOMETRY OPTIMIZATION IN DELOCALIZED INTERNAL COORDINATES **
   Searching for a Minimum

   Optimization Cycle:   6

                       Coordinates (Angstroms)
     ATOM                X               Y               Z
      1  C         1.5686462407   -0.8706353074   -0.4450628632
      2  C         1.9048233403    0.3012855304    0.5010361631
      3  C         0.5185063109    0.8752762762    0.8413322422
      4  C        -0.3204545004   -0.4094092467    0.8288579535
      5  O         0.2628352838   -1.2351356189   -0.2124911460
      6  O         2.2687243498   -1.4215903106   -1.2278390081
      7  O         2.8000344420    1.1869467642   -0.1207399898
      8  O         0.0255777037    1.7053762864   -0.1960103349
      9  C        -1.8055169615   -0.1932242587    0.5261088523
     10  C        -2.2234801646    0.0248089882   -0.9650607832
     11  O        -3.3618550261    0.2686192333   -1.2436651266
     12  O        -2.6173740917   -0.1916470689    1.4099679192
     13  H        -0.2451758985   -0.9253436311    1.7887325252
     14  H         3.2774521578    1.6868764640    0.5478187162
     15  H         0.5443117160    2.5131342432   -0.2533963521
     16  H        -1.4204433934   -0.0629724101   -1.7152520789
     17  H         0.4816212219    1.3719315840    1.8152729373
     18  H         2.3444899047   -0.1494306505    1.4022332392
   Point Group: c1    Number of degrees of freedom:    48


   Energy is   -683.749790156

 Hessian Updated using BFGS Update

 48 Hessian modes will be used to form the next step
  Hessian Eigenvalues:
     0.002769    0.006210    0.009195    0.011731    0.013248    0.015173
     0.015468    0.017551    0.040194    0.045134    0.049145    0.054115
     0.060781    0.064474    0.069074    0.070865    0.078133    0.089226
     0.107451    0.132839    0.158306    0.160155    0.162264    0.172938
     0.202202    0.220501    0.228193    0.244165    0.250384    0.251050
     0.262255    0.283745    0.315109    0.319875    0.322360    0.324034
     0.331031    0.339070    0.356117    0.444017    0.453210    0.469382
     0.490551    0.510222    0.540952    0.925490    0.946833    0.954143

 Minimum Search - Taking Simple RFO Step
 Searching for Lamda that Minimizes Along All modes
 Value Taken    Lamda =  -0.00309763
 Calculated Step too Large.  Step scaled by  0.432808
 Step Taken.  Stepsize is  0.300000

                             Maximum     Tolerance    Cnvgd?
         Gradient           0.003332      0.000300      NO
         Displacement       0.143801      0.001200      NO
         Energy change     -0.001286      0.000001      NO


 New Cartesian Coordinates Obtained by Inverse Iteration

 Displacement from previous Coordinates is:  0.298028
 ----------------------------------------------------------------
             Standard Nuclear Orientation (Angstroms)
    I     Atom           X                Y                Z
 ----------------------------------------------------------------
    1      C       1.5632333120    -0.8473252032    -0.4578225436
    2      C       1.8979729545     0.3123084776     0.5021875885
    3      C       0.5116507584     0.8727395329     0.8545640533
    4      C      -0.3224019190    -0.4158370381     0.8364903188
    5      O       0.2703231337    -1.2421940082    -0.2010740122
    6      O       2.2517929495    -1.3657639853    -1.2734205596
    7      O       2.7816384115     1.2202156599    -0.1040946519
    8      O       0.0129134286     1.7068790132    -0.1748602364
    9      C      -1.8060823355    -0.1920861678     0.5269470709
   10      C      -2.2250261465     0.0000423163    -0.9701280289
   11      O      -3.3599047299     0.2593334100    -1.2498226910
   12      O      -2.6125258441    -0.1294635859     1.4134239170
   13      H      -0.2548532901    -0.9361592746     1.7945702595
   14      H       3.3077474491     1.6601095620     0.5701723382
   15      H       0.5915315206     2.4669091994    -0.2943635775
   16      H      -1.4244373757    -0.1078889984    -1.7197014457
   17      H       0.4794706123     1.3631309475     1.8324416657
   18      H       2.3396797462    -0.1500829905     1.3963334002
 ----------------------------------------------------------------
 Molecular Point Group                 C1    NOp =  1
 Largest Abelian Subgroup              C1    NOp =  1
 Nuclear Repulsion Energy =   735.1093542129 hartrees
 There are       45 alpha and       45 beta electrons
 Applying Cartesian multipole field
    Component          Value
    ---------          -----
     (2,0,0)        1.00000E-11
     (0,2,0)        2.00000E-11
     (0,0,2)       -3.00000E-11
 Nucleus-field energy     =     0.0000000110 hartrees
 Requested basis set is 6-311++G(d,p)
 There are 102 shells and 306 basis functions
 A cutoff of  1.0D-11 yielded   4551 shell pairs
 There are     41429 function pairs (     44558 Cartesian)
 Smallest overlap matrix eigenvalue = 6.87E-06
 Guess MOs from SCF MO coefficient file
 Reading MOs from coefficient file
 Reading MOs from coefficient file
 A restricted hybrid HF-DFT SCF calculation will be
 performed using Pulay DIIS extrapolation
 Exchange:     0.2000 Hartree-Fock + 0.0800 Slater + 0.7200 B88
 Correlation:  0.1900 VWN1RPA + 0.8100 LYP
 Using SG-1 standard quadrature grid
 SCF converges when DIIS error is below 1.0E-08
 Geometry optimization detected.  Setting ReadMinima to 0
 Setting SaveMinima to 0
 ---------------------------------------
  Cycle       Energy         DIIS Error
 ---------------------------------------
    1    -683.7412692699      1.01E-03
    2    -683.7507632211      1.27E-04
    3    -683.7507799884      1.41E-04
    4    -683.7509378202      5.10E-05
    5    -683.7509557245      1.96E-05
    6    -683.7509588876      6.94E-06
    7    -683.7509595451      2.26E-06
    8    -683.7509595016      5.23E-07
    9    -683.7509594491      2.79E-07
   10    -683.7509594603      1.02E-07
   11    -683.7509594773      3.04E-08
   12    -683.7509594816      1.05E-08
   13    -683.7509594774      2.56E-09 Convergence criterion met
 ---------------------------------------
 SCF time:  CPU 335.42 s  wall 336.02 s
 SCF   energy in the final basis set = -683.7509594774
 Total energy in the final basis set = -683.7509594774

 --------------------------------------------------------------

                    Orbital Energies (a.u.)
 --------------------------------------------------------------

 Alpha MOs
 -- Occupied --
-19.205 -19.184 -19.176 -19.166 -19.157 -19.147 -10.334 -10.303
-10.288 -10.287 -10.286 -10.286  -1.146  -1.106  -1.094  -1.081
 -1.078  -1.064  -0.836  -0.793  -0.702  -0.669  -0.615  -0.606
 -0.583  -0.560  -0.551  -0.526  -0.508  -0.501  -0.482  -0.470
 -0.463  -0.453  -0.435  -0.431  -0.407  -0.400  -0.391  -0.356
 -0.348  -0.334  -0.333  -0.306  -0.269
 -- Virtual --
 -0.117  -0.057  -0.026  -0.018  -0.007  -0.001   0.006   0.026
  0.027   0.037   0.046   0.052   0.062   0.072   0.078   0.080
  0.086   0.089   0.097   0.103   0.107   0.107   0.111   0.117
  0.124   0.128   0.131   0.135   0.141   0.145   0.147   0.153
  0.164   0.172   0.184   0.191   0.198   0.206   0.213   0.214
  0.231   0.234   0.242   0.253   0.256   0.260   0.262   0.272
  0.281   0.285   0.290   0.294   0.297   0.302   0.304   0.312
  0.315   0.319   0.326   0.334   0.339   0.350   0.354   0.365
  0.373   0.375   0.377   0.379   0.399   0.408   0.416   0.433
  0.449   0.463   0.497   0.500   0.505   0.515   0.556   0.559
  0.565   0.583   0.600   0.603   0.633   0.641   0.649   0.659
  0.668   0.678   0.687   0.721   0.729   0.739   0.762   0.783
  0.806   0.827   0.829   0.874   0.884   0.903   0.965   0.982
  1.002   1.017   1.047   1.060   1.095   1.107   1.130   1.141
  1.145   1.147   1.165   1.172   1.181   1.194   1.199   1.209
  1.218   1.228   1.233   1.253   1.265   1.275   1.292   1.350
  1.357   1.381   1.406   1.422   1.444   1.458   1.477   1.498
  1.520   1.534   1.559   1.565   1.579   1.591   1.613   1.618
  1.629   1.653   1.674   1.695   1.715   1.724   1.766   1.779
  1.801   1.807   1.850   1.858   1.878   1.886   1.937   1.959
  1.970   1.987   2.010   2.026   2.041   2.066   2.108   2.156
  2.158   2.203   2.230   2.259   2.393   2.450   2.478   2.520
  2.553   2.587   2.605   2.652   2.683   2.698   2.722   2.742
  2.755   2.787   2.806   2.817   2.829   2.850   2.861   2.878
  2.890   2.902   2.928   2.965   2.997   3.036   3.060   3.079
  3.101   3.115   3.126   3.170   3.210   3.221   3.269   3.287
  3.302   3.312   3.365   3.370   3.382   3.396   3.503   3.546
  3.621   3.663   3.708   3.794   3.837   3.851   3.893   3.933
  3.979   4.052   4.077   4.098   4.132   4.204   4.225   4.999
  5.014   5.034   5.043   5.066   5.085   5.095   5.146   5.213
  5.352   5.369   5.405   5.522   5.621   5.644   5.682   5.772
  5.846  23.729  23.753  23.766  23.809  23.850  23.882  49.871
 49.891  49.905  49.955  50.007  50.018
 --------------------------------------------------------------

          Ground-State Mulliken Net Atomic Charges

     Atom                 Charge (a.u.)
  ----------------------------------------
      1 C                     0.164663
      2 C                    -0.279039
      3 C                    -0.115236
      4 C                    -0.301304
      5 O                    -0.032170
      6 O                    -0.250679
      7 O                    -0.243027
      8 O                    -0.170624
      9 C                     0.086784
     10 C                     0.046975
     11 O                    -0.174947
     12 O                    -0.191401
     13 H                     0.267347
     14 H                     0.272249
     15 H                     0.272853
     16 H                     0.203337
     17 H                     0.243328
     18 H                     0.200891
  ----------------------------------------
  Sum of atomic charges =     0.000000

 -----------------------------------------------------------------
                    Cartesian Multipole Moments
 -----------------------------------------------------------------
    Charge (ESU x 10^10)
                 0.0000
    Dipole Moment (Debye)
         X       4.5745      Y       2.6350      Z       4.2695
       Tot       6.7895
    Quadrupole Moments (Debye-Ang)
        XX     -85.1859     XY      10.1628     YY     -64.8391
        XZ      11.8179     YZ      -0.3661     ZZ     -69.7006
    Octopole Moments (Debye-Ang^2)
       XXX      82.1488    XXY       9.8808    XYY       8.0466
       YYY      13.8685    XXZ      31.2737    XYZ      -2.1295
       YYZ       9.1931    XZZ      13.9545    YZZ       0.5435
       ZZZ       3.6551
    Hexadecapole Moments (Debye-Ang^3)
      XXXX   -1825.1974   XXXY      82.6153   XXYY    -315.4386
      XYYY      35.0413   YYYY    -375.7947   XXXZ      68.1822
      XXYZ       6.4151   XYYZ      22.2039   YYYZ     -41.0589
      XXZZ    -385.1286   XYZZ      12.1980   YYZZ    -133.3419
      XZZZ      24.1041   YZZZ     -34.5999   ZZZZ    -391.7380
 -----------------------------------------------------------------
 Calculating analytic gradient of the SCF energy
 Gradient of SCF Energy
            1           2           3           4           5           6
    1   0.0053905  -0.0019925  -0.0000727   0.0008168  -0.0028429  -0.0017583
    2  -0.0025507   0.0031015   0.0003094   0.0029751  -0.0018900   0.0008766
    3  -0.0033905   0.0008077   0.0014912   0.0034765  -0.0030236   0.0016364
            7           8           9          10          11          12
    1   0.0024446   0.0026193  -0.0016878  -0.0027976   0.0016249   0.0010149
    2  -0.0027044  -0.0004587  -0.0020702   0.0015598  -0.0001323  -0.0002701
    3   0.0003294  -0.0020379   0.0045021  -0.0037476   0.0006156  -0.0014038
           13          14          15          16          17          18
    1  -0.0001407  -0.0014081  -0.0028078   0.0006454   0.0008816   0.0000705
    2   0.0005402   0.0011371   0.0008275  -0.0006285  -0.0003591  -0.0002631
    3  -0.0001747  -0.0002779   0.0013866   0.0000818  -0.0000712  -0.0002000
 Max gradient component =       5.390E-03
 RMS gradient           =       1.977E-03
 Gradient time:  CPU 128.26 s  wall 128.30 s
 Geometry Optimization Parameters
   NAtoms,    NIC,     NZ,  NCons,   NDum,   NFix, NCnnct, MaxDiis
       18     129       0       0       0       0       0       0

 Cartesian Hessian Update
 Hessian Updated using BFGS Update


** GEOMETRY OPTIMIZATION IN DELOCALIZED INTERNAL COORDINATES **
   Searching for a Minimum

   Optimization Cycle:   7

                       Coordinates (Angstroms)
     ATOM                X               Y               Z
      1  C         1.5632333120   -0.8473252032   -0.4578225436
      2  C         1.8979729545    0.3123084776    0.5021875885
      3  C         0.5116507584    0.8727395329    0.8545640533
      4  C        -0.3224019190   -0.4158370381    0.8364903188
      5  O         0.2703231337   -1.2421940082   -0.2010740122
      6  O         2.2517929495   -1.3657639853   -1.2734205596
      7  O         2.7816384115    1.2202156599   -0.1040946519
      8  O         0.0129134286    1.7068790132   -0.1748602364
      9  C        -1.8060823355   -0.1920861678    0.5269470709
     10  C        -2.2250261465    0.0000423163   -0.9701280289
     11  O        -3.3599047299    0.2593334100   -1.2498226910
     12  O        -2.6125258441   -0.1294635859    1.4134239170
     13  H        -0.2548532901   -0.9361592746    1.7945702595
     14  H         3.3077474491    1.6601095620    0.5701723382
     15  H         0.5915315206    2.4669091994   -0.2943635775
     16  H        -1.4244373757   -0.1078889984   -1.7197014457
     17  H         0.4794706123    1.3631309475    1.8324416657
     18  H         2.3396797462   -0.1500829905    1.3963334002
   Point Group: c1    Number of degrees of freedom:    48


   Energy is   -683.750959477

 Hessian Updated using BFGS Update

 48 Hessian modes will be used to form the next step
  Hessian Eigenvalues:
     0.002415    0.006201    0.009496    0.012447    0.014285    0.015177
     0.017188    0.019935    0.040337    0.044642    0.049178    0.054140
     0.061407    0.064311    0.069299    0.071164    0.078273    0.089151
     0.107416    0.128210    0.157390    0.160280    0.162775    0.172778
     0.202105    0.220501    0.228463    0.239674    0.249106    0.250825
     0.261398    0.283619    0.315858    0.319847    0.322138    0.323876
     0.327669    0.338658    0.356747    0.444734    0.451881    0.462463
     0.490158    0.506737    0.542170    0.920122    0.947382    0.953822

 Minimum Search - Taking Simple RFO Step
 Searching for Lamda that Minimizes Along All modes
 Value Taken    Lamda =  -0.00275825
 Calculated Step too Large.  Step scaled by  0.434212
 Step Taken.  Stepsize is  0.300000

                             Maximum     Tolerance    Cnvgd?
         Gradient           0.003310      0.000300      NO
         Displacement       0.158902      0.001200      NO
         Energy change     -0.001169      0.000001      NO


 New Cartesian Coordinates Obtained by Inverse Iteration

 Displacement from previous Coordinates is:  0.295986
 ----------------------------------------------------------------
             Standard Nuclear Orientation (Angstroms)
    I     Atom           X                Y                Z
 ----------------------------------------------------------------
    1      C       1.5551394161    -0.8218375170    -0.4683266654
    2      C       1.8924170620     0.3217689395     0.5062137173
    3      C       0.5068822045     0.8722722641     0.8700733506
    4      C      -0.3264306478    -0.4167725517     0.8415103091
    5      O       0.2745713681    -1.2397512293    -0.1936055550
    6      O       2.2334376380    -1.3127247877    -1.3106321659
    7      O       2.7612950376     1.2541432468    -0.0853068473
    8      O       0.0102515259     1.7139792003    -0.1524699958
    9      C      -1.8059565234    -0.1762728362     0.5263356574
   10      C      -2.2293031615    -0.0203382189    -0.9729838154
   11      O      -3.3675662728     0.2236121464    -1.2546690524
   12      O      -2.6103659204    -0.0894068492     1.4131186242
   13      H      -0.2685663505    -0.9435559874     1.7968332813
   14      H       3.3389485774     1.6309838866     0.5848030419
   15      H       0.6522423181     2.4082742973    -0.3386240865
   16      H      -1.4304664626    -0.1332724190    -1.7231026584
   17      H       0.4768218697     1.3561409762     1.8515798654
   18      H       2.3393709572    -0.1523756939     1.3910958604
 ----------------------------------------------------------------
 Molecular Point Group                 C1    NOp =  1
 Largest Abelian Subgroup              C1    NOp =  1
 Nuclear Repulsion Energy =   735.6864556338 hartrees
 There are       45 alpha and       45 beta electrons
 Applying Cartesian multipole field
    Component          Value
    ---------          -----
     (2,0,0)        1.00000E-11
     (0,2,0)        2.00000E-11
     (0,0,2)       -3.00000E-11
 Nucleus-field energy     =     0.0000000107 hartrees
 Requested basis set is 6-311++G(d,p)
 There are 102 shells and 306 basis functions
 A cutoff of  1.0D-11 yielded   4557 shell pairs
 There are     41502 function pairs (     44636 Cartesian)
 Smallest overlap matrix eigenvalue = 7.09E-06
 Guess MOs from SCF MO coefficient file
 Reading MOs from coefficient file
 Reading MOs from coefficient file
 A restricted hybrid HF-DFT SCF calculation will be
 performed using Pulay DIIS extrapolation
 Exchange:     0.2000 Hartree-Fock + 0.0800 Slater + 0.7200 B88
 Correlation:  0.1900 VWN1RPA + 0.8100 LYP
 Using SG-1 standard quadrature grid
 SCF converges when DIIS error is below 1.0E-08
 Geometry optimization detected.  Setting ReadMinima to 0
 Setting SaveMinima to 0
 ---------------------------------------
  Cycle       Energy         DIIS Error
 ---------------------------------------
    1    -683.7498687230      8.25E-04
    2    -683.7518612950      1.19E-04
    3    -683.7518539864      1.33E-04
    4    -683.7519760408      5.61E-05
    5    -683.7519980940      2.15E-05
    6    -683.7520020488      4.84E-06
    7    -683.7520023240      2.23E-06
    8    -683.7520023593      7.35E-07
    9    -683.7520022692      2.43E-07
   10    -683.7520023106      7.14E-08
   11    -683.7520023255      3.67E-08
   12    -683.7520023301      1.23E-08
   13    -683.7520023261      7.00E-09 Convergence criterion met
 ---------------------------------------
 SCF time:  CPU 337.20 s  wall 337.63 s
 SCF   energy in the final basis set = -683.7520023261
 Total energy in the final basis set = -683.7520023261

 --------------------------------------------------------------

                    Orbital Energies (a.u.)
 --------------------------------------------------------------

 Alpha MOs
 -- Occupied --
-19.205 -19.186 -19.175 -19.165 -19.157 -19.148 -10.335 -10.303
-10.289 -10.287 -10.286 -10.285  -1.147  -1.106  -1.096  -1.081
 -1.078  -1.064  -0.836  -0.794  -0.702  -0.669  -0.617  -0.605
 -0.583  -0.562  -0.552  -0.527  -0.508  -0.499  -0.482  -0.471
 -0.463  -0.453  -0.435  -0.431  -0.407  -0.400  -0.393  -0.356
 -0.347  -0.336  -0.332  -0.307  -0.269
 -- Virtual --
 -0.117  -0.057  -0.026  -0.017  -0.006  -0.000   0.006   0.026
  0.026   0.038   0.046   0.052   0.062   0.072   0.077   0.080
  0.086   0.090   0.097   0.103   0.107   0.107   0.111   0.117
  0.123   0.128   0.131   0.135   0.140   0.146   0.147   0.154
  0.165   0.171   0.184   0.191   0.199   0.207   0.213   0.214
  0.229   0.235   0.242   0.253   0.258   0.259   0.264   0.272
  0.279   0.285   0.290   0.293   0.297   0.304   0.304   0.312
  0.316   0.318   0.327   0.334   0.339   0.349   0.355   0.363
  0.371   0.375   0.375   0.377   0.398   0.409   0.420   0.435
  0.443   0.465   0.496   0.503   0.504   0.515   0.557   0.560
  0.564   0.588   0.600   0.604   0.633   0.641   0.649   0.663
  0.668   0.676   0.685   0.712   0.723   0.738   0.765   0.784
  0.805   0.823   0.830   0.877   0.882   0.902   0.964   0.980
  1.003   1.013   1.053   1.056   1.094   1.100   1.126   1.135
  1.147   1.151   1.157   1.169   1.181   1.192   1.200   1.207
  1.217   1.225   1.235   1.253   1.267   1.272   1.295   1.341
  1.363   1.380   1.408   1.422   1.448   1.470   1.480   1.498
  1.521   1.532   1.559   1.561   1.580   1.590   1.613   1.623
  1.631   1.657   1.665   1.696   1.713   1.730   1.767   1.782
  1.801   1.803   1.848   1.860   1.876   1.886   1.939   1.961
  1.972   1.986   2.011   2.026   2.044   2.066   2.111   2.147
  2.158   2.203   2.232   2.262   2.392   2.451   2.476   2.518
  2.553   2.587   2.600   2.655   2.683   2.692   2.726   2.743
  2.754   2.790   2.807   2.819   2.831   2.849   2.860   2.880
  2.890   2.903   2.931   2.964   3.003   3.037   3.053   3.080
  3.096   3.118   3.125   3.165   3.213   3.222   3.267   3.286
  3.306   3.312   3.366   3.374   3.382   3.396   3.501   3.544
  3.621   3.662   3.708   3.791   3.837   3.852   3.897   3.931
  3.979   4.053   4.079   4.098   4.134   4.203   4.225   4.999
  5.013   5.035   5.042   5.067   5.082   5.094   5.146   5.214
  5.347   5.373   5.405   5.518   5.621   5.644   5.682   5.772
  5.847  23.730  23.754  23.765  23.809  23.848  23.882  49.872
 49.890  49.903  49.955  50.009  50.018
 --------------------------------------------------------------

          Ground-State Mulliken Net Atomic Charges

     Atom                 Charge (a.u.)
  ----------------------------------------
      1 C                     0.149206
      2 C                    -0.278448
      3 C                    -0.141119
      4 C                    -0.229240
      5 O                    -0.040245
      6 O                    -0.249058
      7 O                    -0.241833
      8 O                    -0.176768
      9 C                     0.057021
     10 C                     0.047906
     11 O                    -0.174132
     12 O                    -0.191317
     13 H                     0.268112
     14 H                     0.275105
     15 H                     0.273719
     16 H                     0.203647
     17 H                     0.245816
     18 H                     0.201628
  ----------------------------------------
  Sum of atomic charges =     0.000000

 -----------------------------------------------------------------
                    Cartesian Multipole Moments
 -----------------------------------------------------------------
    Charge (ESU x 10^10)
                 0.0000
    Dipole Moment (Debye)
         X       4.7869      Y       2.3202      Z       4.2108
       Tot       6.7844
    Quadrupole Moments (Debye-Ang)
        XX     -84.1730     XY       9.9982     YY     -65.6821
        XZ      11.8326     YZ      -0.8032     ZZ     -69.7008
    Octopole Moments (Debye-Ang^2)
       XXX      87.6041    XXY       9.0238    XYY       8.0902
       YYY       8.0277    XXZ      31.8263    XYZ      -1.8088
       YYZ       8.2055    XZZ      14.1845    YZZ       0.2053
       ZZZ       3.9253
    Hexadecapole Moments (Debye-Ang^3)
      XXXX   -1803.1621   XXXY      76.8386   XXYY    -313.3896
      XYYY      26.9117   YYYY    -381.1050   XXXZ      68.8017
      XXYZ       4.2278   XYYZ      20.8094   YYYZ     -44.6434
      XXZZ    -385.4734   XYZZ      11.1946   YYZZ    -132.6621
      XZZZ      24.4414   YZZZ     -38.2236   ZZZZ    -397.4314
 -----------------------------------------------------------------
 Calculating analytic gradient of the SCF energy
 Gradient of SCF Energy
            1           2           3           4           5           6
    1   0.0044513  -0.0014464  -0.0003803   0.0002942  -0.0018756  -0.0012580
    2  -0.0013860   0.0027748   0.0009763   0.0021021  -0.0020753   0.0006038
    3  -0.0016610  -0.0004130   0.0008068   0.0026470  -0.0021353   0.0005061
            7           8           9          10          11          12
    1   0.0019459   0.0021322  -0.0007901  -0.0021469   0.0010329   0.0006491
    2  -0.0022987  -0.0014540   0.0005879  -0.0000072   0.0002670  -0.0008172
    3   0.0003102  -0.0014466   0.0041253  -0.0038078   0.0005666  -0.0010184
           13          14          15          16          17          18
    1  -0.0001506  -0.0012158  -0.0022983   0.0003910   0.0009019  -0.0002365
    2   0.0002223   0.0009456   0.0007185  -0.0003259  -0.0003144  -0.0005195
    3  -0.0001363   0.0000896   0.0013195   0.0001757   0.0001007  -0.0000293
 Max gradient component =       4.451E-03
 RMS gradient           =       1.566E-03
 Gradient time:  CPU 129.45 s  wall 129.49 s
 Geometry Optimization Parameters
   NAtoms,    NIC,     NZ,  NCons,   NDum,   NFix, NCnnct, MaxDiis
       18     129       0       0       0       0       0       0

 Cartesian Hessian Update
 Hessian Updated using BFGS Update


** GEOMETRY OPTIMIZATION IN DELOCALIZED INTERNAL COORDINATES **
   Searching for a Minimum

   Optimization Cycle:   8

                       Coordinates (Angstroms)
     ATOM                X               Y               Z
      1  C         1.5551394161   -0.8218375170   -0.4683266654
      2  C         1.8924170620    0.3217689395    0.5062137173
      3  C         0.5068822045    0.8722722641    0.8700733506
      4  C        -0.3264306478   -0.4167725517    0.8415103091
      5  O         0.2745713681   -1.2397512293   -0.1936055550
      6  O         2.2334376380   -1.3127247877   -1.3106321659
      7  O         2.7612950376    1.2541432468   -0.0853068473
      8  O         0.0102515259    1.7139792003   -0.1524699958
      9  C        -1.8059565234   -0.1762728362    0.5263356574
     10  C        -2.2293031615   -0.0203382189   -0.9729838154
     11  O        -3.3675662728    0.2236121464   -1.2546690524
     12  O        -2.6103659204   -0.0894068492    1.4131186242
     13  H        -0.2685663505   -0.9435559874    1.7968332813
     14  H         3.3389485774    1.6309838866    0.5848030419
     15  H         0.6522423181    2.4082742973   -0.3386240865
     16  H        -1.4304664626   -0.1332724190   -1.7231026584
     17  H         0.4768218697    1.3561409762    1.8515798654
     18  H         2.3393709572   -0.1523756939    1.3910958604
   Point Group: c1    Number of degrees of freedom:    48


   Energy is   -683.752002326

 Hessian Updated using BFGS Update

 48 Hessian modes will be used to form the next step
  Hessian Eigenvalues:
     0.002612    0.006382    0.009577    0.012460    0.014466    0.015278
     0.017924    0.021581    0.040230    0.044079    0.049295    0.054163
     0.061494    0.063677    0.069795    0.071505    0.078488    0.089213
     0.107518    0.125038    0.155763    0.160225    0.161924    0.177831
     0.201954    0.220599    0.228413    0.232662    0.249477    0.250875
     0.260872    0.283550    0.315779    0.319061    0.321124    0.323189
     0.325349    0.336527    0.356925    0.443829    0.450116    0.461201
     0.489895    0.505117    0.542068    0.920167    0.947700    0.954328

 Minimum Search - Taking Simple RFO Step
 Searching for Lamda that Minimizes Along All modes
 Value Taken    Lamda =  -0.00210259
 Calculated Step too Large.  Step scaled by  0.476416
 Step Taken.  Stepsize is  0.300000

                             Maximum     Tolerance    Cnvgd?
         Gradient           0.003024      0.000300      NO
         Displacement       0.165725      0.001200      NO
         Energy change     -0.001043      0.000001      NO


 New Cartesian Coordinates Obtained by Inverse Iteration

 Displacement from previous Coordinates is:  0.258246
 ----------------------------------------------------------------
             Standard Nuclear Orientation (Angstroms)
    I     Atom           X                Y                Z
 ----------------------------------------------------------------
    1      C       1.5482249423    -0.8016796572    -0.4724414735
    2      C       1.8858184265     0.3309448316     0.5114383518
    3      C       0.4995606506     0.8694862730     0.8864287962
    4      C      -0.3314944713    -0.4223430019     0.8450500633
    5      O       0.2801331271    -1.2405055683    -0.1851584769
    6      O       2.2232396225    -1.2742192595    -1.3294351287
    7      O       2.7324541123     1.2881345346    -0.0752631587
    8      O       0.0100688199     1.7263558806    -0.1269603033
    9      C      -1.8073606345    -0.1741266462     0.5226713668
   10      C      -2.2303699353    -0.0315272864    -0.9747114999
   11      O      -3.3713694854     0.1997160640    -1.2589461571
   12      O      -2.6088792513    -0.0566492204     1.4094838186
   13      H      -0.2825298133    -0.9542315691     1.7982850367
   14      H       3.3648870014     1.6084986728     0.5745430495
   15      H       0.7078261241     2.3451360042    -0.3772499507
   16      H      -1.4315681833    -0.1373250394    -1.7254310348
   17      H       0.4687120439     1.3453651188     1.8720558826
   18      H       2.3453695395    -0.1461632643     1.3874836835
 ----------------------------------------------------------------
 Molecular Point Group                 C1    NOp =  1
 Largest Abelian Subgroup              C1    NOp =  1
 Nuclear Repulsion Energy =   736.2536613834 hartrees
 There are       45 alpha and       45 beta electrons
 Applying Cartesian multipole field
    Component          Value
    ---------          -----
     (2,0,0)        1.00000E-11
     (0,2,0)        2.00000E-11
     (0,0,2)       -3.00000E-11
 Nucleus-field energy     =     0.0000000106 hartrees
 Requested basis set is 6-311++G(d,p)
 There are 102 shells and 306 basis functions
 A cutoff of  1.0D-11 yielded   4560 shell pairs
 There are     41546 function pairs (     44688 Cartesian)
 Smallest overlap matrix eigenvalue = 7.22E-06
 Guess MOs from SCF MO coefficient file
 Reading MOs from coefficient file
 Reading MOs from coefficient file
 A restricted hybrid HF-DFT SCF calculation will be
 performed using Pulay DIIS extrapolation
 Exchange:     0.2000 Hartree-Fock + 0.0800 Slater + 0.7200 B88
 Correlation:  0.1900 VWN1RPA + 0.8100 LYP
 Using SG-1 standard quadrature grid
 SCF converges when DIIS error is below 1.0E-08
 Geometry optimization detected.  Setting ReadMinima to 0
 Setting SaveMinima to 0
 ---------------------------------------
  Cycle       Energy         DIIS Error
 ---------------------------------------
    1    -683.7500633951      7.48E-04
    2    -683.7526506973      1.28E-04
    3    -683.7525892470      1.61E-04
    4    -683.7527827059      5.20E-05
    5    -683.7527997188      2.56E-05
    6    -683.7528055787      3.98E-06
    7    -683.7528058247      2.35E-06
    8    -683.7528057131      6.50E-07
    9    -683.7528056377      2.03E-07
   10    -683.7528056536      4.14E-08
   11    -683.7528056584      2.61E-08
   12    -683.7528056601      9.48E-09 Convergence criterion met
 ---------------------------------------
 SCF time:  CPU 316.38 s  wall 316.76 s
 SCF   energy in the final basis set = -683.7528056601
 Total energy in the final basis set = -683.7528056601

 --------------------------------------------------------------

                    Orbital Energies (a.u.)
 --------------------------------------------------------------

 Alpha MOs
 -- Occupied --
-19.206 -19.188 -19.173 -19.165 -19.157 -19.148 -10.335 -10.303
-10.290 -10.287 -10.286 -10.285  -1.148  -1.105  -1.098  -1.081
 -1.077  -1.064  -0.835  -0.795  -0.703  -0.669  -0.618  -0.604
 -0.584  -0.565  -0.554  -0.528  -0.507  -0.497  -0.482  -0.471
 -0.463  -0.454  -0.435  -0.431  -0.407  -0.399  -0.396  -0.357
 -0.345  -0.338  -0.331  -0.307  -0.270
 -- Virtual --
 -0.118  -0.057  -0.026  -0.017  -0.004  -0.000   0.006   0.026
  0.027   0.038   0.046   0.052   0.062   0.072   0.077   0.081
  0.086   0.090   0.097   0.103   0.106   0.107   0.111   0.117
  0.122   0.128   0.130   0.134   0.140   0.146   0.147   0.154
  0.165   0.171   0.184   0.192   0.199   0.206   0.212   0.215
  0.227   0.235   0.241   0.253   0.258   0.258   0.267   0.271
  0.279   0.284   0.290   0.293   0.297   0.303   0.305   0.311
  0.316   0.318   0.327   0.335   0.339   0.346   0.355   0.358
  0.369   0.374   0.375   0.377   0.396   0.409   0.421   0.437
  0.439   0.468   0.494   0.504   0.507   0.515   0.558   0.561
  0.562   0.590   0.600   0.604   0.632   0.639   0.648   0.662
  0.668   0.677   0.683   0.697   0.722   0.736   0.767   0.783
  0.805   0.822   0.832   0.874   0.883   0.902   0.964   0.976
  1.007   1.011   1.049   1.057   1.092   1.094   1.122   1.128
  1.147   1.152   1.159   1.170   1.181   1.191   1.201   1.206
  1.216   1.223   1.235   1.253   1.269   1.270   1.296   1.335
  1.365   1.379   1.408   1.424   1.452   1.472   1.493   1.501
  1.521   1.529   1.555   1.560   1.582   1.590   1.613   1.626
  1.635   1.659   1.660   1.696   1.711   1.735   1.765   1.783
  1.797   1.803   1.844   1.860   1.874   1.886   1.939   1.961
  1.975   1.989   2.014   2.026   2.045   2.064   2.113   2.140
  2.157   2.201   2.232   2.262   2.392   2.451   2.475   2.515
  2.557   2.584   2.598   2.656   2.677   2.698   2.729   2.743
  2.754   2.791   2.809   2.821   2.833   2.847   2.859   2.883
  2.890   2.904   2.932   2.965   3.008   3.039   3.044   3.081
  3.089   3.119   3.125   3.161   3.215   3.224   3.264   3.286
  3.307   3.310   3.366   3.375   3.380   3.397   3.500   3.541
  3.622   3.661   3.707   3.791   3.836   3.853   3.899   3.931
  3.979   4.054   4.081   4.097   4.136   4.200   4.226   5.000
  5.011   5.037   5.042   5.067   5.081   5.093   5.146   5.215
  5.344   5.376   5.406   5.515   5.619   5.642   5.683   5.772
  5.849  23.732  23.754  23.763  23.809  23.847  23.880  49.873
 49.890  49.901  49.954  50.010  50.018
 --------------------------------------------------------------

          Ground-State Mulliken Net Atomic Charges

     Atom                 Charge (a.u.)
  ----------------------------------------
      1 C                     0.135900
      2 C                    -0.278188
      3 C                    -0.177729
      4 C                    -0.155218
      5 O                    -0.048228
      6 O                    -0.249078
      7 O                    -0.240926
      8 O                    -0.188290
      9 C                     0.042817
     10 C                     0.046444
     11 O                    -0.173857
     12 O                    -0.191478
     13 H                     0.268960
     14 H                     0.278582
     15 H                     0.275465
     16 H                     0.204484
     17 H                     0.247353
     18 H                     0.202987
  ----------------------------------------
  Sum of atomic charges =     0.000000

 -----------------------------------------------------------------
                    Cartesian Multipole Moments
 -----------------------------------------------------------------
    Charge (ESU x 10^10)
                 0.0000
    Dipole Moment (Debye)
         X       4.9781      Y       2.0021      Z       4.1272
       Tot       6.7693
    Quadrupole Moments (Debye-Ang)
        XX     -83.1251     XY       9.9349     YY     -66.6496
        XZ      11.7203     YZ      -1.2163     ZZ     -69.6663
    Octopole Moments (Debye-Ang^2)
       XXX      92.8904    XXY       8.6060    XYY       7.9232
       YYY       2.5704    XXZ      31.8708    XYZ      -1.7636
       YYZ       7.2644    XZZ      14.3008    YZZ      -0.1960
       ZZZ       3.8436
    Hexadecapole Moments (Debye-Ang^3)
      XXXX   -1778.6644   XXXY      74.2522   XXYY    -311.9199
      XYYY      20.4922   YYYY    -389.9973   XXXZ      68.0564
      XXYZ       2.0235   XYYZ      19.2235   YYYZ     -47.0558
      XXZZ    -385.3339   XYZZ      10.2229   YYZZ    -132.3609
      XZZZ      24.1695   YZZZ     -40.4919   ZZZZ    -400.4975
 -----------------------------------------------------------------
 Calculating analytic gradient of the SCF energy
 Gradient of SCF Energy
            1           2           3           4           5           6
    1   0.0024567  -0.0008536  -0.0004116   0.0001117  -0.0008538  -0.0005440
    2   0.0005292   0.0017863   0.0008544   0.0015315  -0.0018440   0.0000623
    3  -0.0004430  -0.0011415   0.0003334   0.0015867  -0.0007666  -0.0002897
            7           8           9          10          11          12
    1   0.0010958   0.0012483  -0.0003237  -0.0009426   0.0002736   0.0002807
    2  -0.0016394  -0.0015916  -0.0002333  -0.0002810   0.0005021  -0.0002182
    3   0.0000789  -0.0007286   0.0025122  -0.0026753   0.0003361  -0.0004417
           13          14          15          16          17          18
    1  -0.0002479  -0.0006830  -0.0011182   0.0000384   0.0008104  -0.0003371
    2  -0.0000612   0.0007374   0.0006410  -0.0001724  -0.0000045  -0.0005988
    3  -0.0001294   0.0005172   0.0007183   0.0001843   0.0002283   0.0001206
 Max gradient component =       2.675E-03
 RMS gradient           =       9.756E-04
 Gradient time:  CPU 127.08 s  wall 127.12 s
 Geometry Optimization Parameters
   NAtoms,    NIC,     NZ,  NCons,   NDum,   NFix, NCnnct, MaxDiis
       18     129       0       0       0       0       0       0

 Cartesian Hessian Update
 Hessian Updated using BFGS Update


** GEOMETRY OPTIMIZATION IN DELOCALIZED INTERNAL COORDINATES **
   Searching for a Minimum

   Optimization Cycle:   9

                       Coordinates (Angstroms)
     ATOM                X               Y               Z
      1  C         1.5482249423   -0.8016796572   -0.4724414735
      2  C         1.8858184265    0.3309448316    0.5114383518
      3  C         0.4995606506    0.8694862730    0.8864287962
      4  C        -0.3314944713   -0.4223430019    0.8450500633
      5  O         0.2801331271   -1.2405055683   -0.1851584769
      6  O         2.2232396225   -1.2742192595   -1.3294351287
      7  O         2.7324541123    1.2881345346   -0.0752631587
      8  O         0.0100688199    1.7263558806   -0.1269603033
      9  C        -1.8073606345   -0.1741266462    0.5226713668
     10  C        -2.2303699353   -0.0315272864   -0.9747114999
     11  O        -3.3713694854    0.1997160640   -1.2589461571
     12  O        -2.6088792513   -0.0566492204    1.4094838186
     13  H        -0.2825298133   -0.9542315691    1.7982850367
     14  H         3.3648870014    1.6084986728    0.5745430495
     15  H         0.7078261241    2.3451360042   -0.3772499507
     16  H        -1.4315681833   -0.1373250394   -1.7254310348
     17  H         0.4687120439    1.3453651188    1.8720558826
     18  H         2.3453695395   -0.1461632643    1.3874836835
   Point Group: c1    Number of degrees of freedom:    48


   Energy is   -683.752805660

 Hessian Updated using BFGS Update

 48 Hessian modes will be used to form the next step
  Hessian Eigenvalues:
     0.003532    0.007072    0.009570    0.012601    0.014944    0.015549
     0.017608    0.022016    0.040168    0.043795    0.049312    0.054173
     0.061299    0.063667    0.069857    0.071264    0.078533    0.089186
     0.107518    0.124690    0.154887    0.160059    0.161605    0.177783
     0.202223    0.220329    0.228238    0.230451    0.250175    0.251019
     0.260337    0.283930    0.315851    0.316876    0.320729    0.322955
     0.324944    0.335224    0.356904    0.440608    0.450068    0.461846
     0.489605    0.505483    0.542177    0.922145    0.947872    0.954652

 Minimum Search - Taking Simple RFO Step
 Searching for Lamda that Minimizes Along All modes
 Value Taken    Lamda =  -0.00091036
 Calculated Step too Large.  Step scaled by  0.712365
 Step Taken.  Stepsize is  0.300000

                             Maximum     Tolerance    Cnvgd?
         Gradient           0.002124      0.000300      NO
         Displacement       0.159555      0.001200      NO
         Energy change     -0.000803      0.000001      NO


 New Cartesian Coordinates Obtained by Inverse Iteration

 Displacement from previous Coordinates is:  0.262068
 ----------------------------------------------------------------
             Standard Nuclear Orientation (Angstroms)
    I     Atom           X                Y                Z
 ----------------------------------------------------------------
    1      C       1.5434355796    -0.7964880456    -0.4630589300
    2      C       1.8809624552     0.3381400631     0.5170464887
    3      C       0.4943919745     0.8643049065     0.9084006387
    4      C      -0.3392685630    -0.4262508056     0.8487758327
    5      O       0.2803540826    -1.2406155288    -0.1758392313
    6      O       2.2157340253    -1.2557804813    -1.3306488859
    7      O       2.6953352788     1.3156931756    -0.0850279581
    8      O       0.0101521829     1.7468971917    -0.0861196906
    9      C      -1.8091286143    -0.1644465883     0.5152104094
   10      C      -2.2246818165    -0.0333889319    -0.9806016983
   11      O      -3.3706077266     0.1621134544    -1.2742399000
   12      O      -2.6142926580    -0.0360879304     1.3981370748
   13      H      -0.3025547874    -0.9651354024     1.7989625940
   14      H       3.3879562600     1.5905382209     0.5225863009
   15      H       0.7477083757     2.2937388553    -0.3906648148
   16      H      -1.4194726101    -0.1144648198    -1.7273806156
   17      H       0.4630885605     1.3248186585     1.9011475443
   18      H       2.3636106362    -0.1287191249     1.3851577065
 ----------------------------------------------------------------
 Molecular Point Group                 C1    NOp =  1
 Largest Abelian Subgroup              C1    NOp =  1
 Nuclear Repulsion Energy =   736.7471931306 hartrees
 There are       45 alpha and       45 beta electrons
 Applying Cartesian multipole field
    Component          Value
    ---------          -----
     (2,0,0)        1.00000E-11
     (0,2,0)        2.00000E-11
     (0,0,2)       -3.00000E-11
 Nucleus-field energy     =     0.0000000105 hartrees
 Requested basis set is 6-311++G(d,p)
 There are 102 shells and 306 basis functions
 A cutoff of  1.0D-11 yielded   4564 shell pairs
 There are     41573 function pairs (     44717 Cartesian)
 Smallest overlap matrix eigenvalue = 7.14E-06
 Guess MOs from SCF MO coefficient file
 Reading MOs from coefficient file
 Reading MOs from coefficient file
 A restricted hybrid HF-DFT SCF calculation will be
 performed using Pulay DIIS extrapolation
 Exchange:     0.2000 Hartree-Fock + 0.0800 Slater + 0.7200 B88
 Correlation:  0.1900 VWN1RPA + 0.8100 LYP
 Using SG-1 standard quadrature grid
 SCF converges when DIIS error is below 1.0E-08
 Geometry optimization detected.  Setting ReadMinima to 0
 Setting SaveMinima to 0
 ---------------------------------------
  Cycle       Energy         DIIS Error
 ---------------------------------------
    1    -683.7516252082      7.55E-04
    2    -683.7530733101      1.31E-04
    3    -683.7529891598      1.73E-04
    4    -683.7532142208      5.18E-05
    5    -683.7532303483      2.76E-05
    6    -683.7532371714      4.04E-06
    7    -683.7532372456      2.17E-06
    8    -683.7532373252      7.84E-07
    9    -683.7532373033      2.44E-07
   10    -683.7532372899      4.80E-08
   11    -683.7532373004      2.78E-08
   12    -683.7532372980      9.91E-09 Convergence criterion met
 ---------------------------------------
 SCF time:  CPU 318.26 s  wall 318.68 s
 SCF   energy in the final basis set = -683.7532372980
 Total energy in the final basis set = -683.7532372980

 --------------------------------------------------------------

                    Orbital Energies (a.u.)
 --------------------------------------------------------------

 Alpha MOs
 -- Occupied --
-19.207 -19.190 -19.171 -19.165 -19.158 -19.149 -10.336 -10.303
-10.291 -10.287 -10.285 -10.284  -1.150  -1.105  -1.099  -1.080
 -1.077  -1.064  -0.835  -0.796  -0.704  -0.669  -0.620  -0.603
 -0.584  -0.568  -0.555  -0.529  -0.507  -0.495  -0.482  -0.472
 -0.464  -0.454  -0.436  -0.431  -0.408  -0.399  -0.397  -0.358
 -0.345  -0.338  -0.330  -0.308  -0.270
 -- Virtual --
 -0.118  -0.058  -0.026  -0.016  -0.003   0.001   0.007   0.025
  0.028   0.039   0.045   0.052   0.061   0.072   0.077   0.081
  0.086   0.090   0.098   0.103   0.106   0.107   0.111   0.117
  0.122   0.127   0.129   0.134   0.140   0.146   0.148   0.155
  0.164   0.171   0.185   0.192   0.199   0.205   0.213   0.217
  0.227   0.236   0.240   0.254   0.257   0.258   0.270   0.272
  0.279   0.284   0.289   0.294   0.298   0.302   0.305   0.310
  0.315   0.318   0.327   0.336   0.338   0.344   0.353   0.358
  0.368   0.373   0.375   0.378   0.395   0.409   0.421   0.436
  0.440   0.470   0.493   0.504   0.509   0.516   0.558   0.559
  0.564   0.589   0.600   0.604   0.630   0.636   0.647   0.659
  0.666   0.676   0.684   0.687   0.722   0.735   0.766   0.782
  0.802   0.820   0.834   0.872   0.882   0.899   0.964   0.971
  1.007   1.015   1.046   1.061   1.088   1.091   1.118   1.125
  1.147   1.151   1.161   1.173   1.181   1.191   1.200   1.207
  1.215   1.222   1.237   1.254   1.269   1.271   1.296   1.334
  1.363   1.379   1.408   1.427   1.453   1.471   1.500   1.508
  1.519   1.527   1.552   1.560   1.585   1.592   1.613   1.626
  1.642   1.658   1.665   1.696   1.708   1.740   1.763   1.782
  1.794   1.807   1.841   1.860   1.876   1.884   1.937   1.961
  1.976   1.992   2.018   2.026   2.046   2.062   2.114   2.134
  2.155   2.200   2.233   2.260   2.392   2.452   2.474   2.511
  2.562   2.580   2.599   2.654   2.673   2.708   2.730   2.743
  2.755   2.791   2.814   2.825   2.834   2.845   2.859   2.885
  2.891   2.902   2.930   2.968   3.011   3.033   3.043   3.077
  3.088   3.119   3.126   3.162   3.214   3.228   3.259   3.286
  3.307   3.309   3.365   3.370   3.379   3.398   3.499   3.540
  3.623   3.661   3.705   3.793   3.837   3.855   3.897   3.929
  3.980   4.055   4.084   4.094   4.141   4.200   4.228   5.000
  5.012   5.038   5.042   5.065   5.082   5.093   5.146   5.216
  5.342   5.378   5.407   5.515   5.616   5.639   5.685   5.773
  5.851  23.734  23.755  23.761  23.810  23.846  23.880  49.872
 49.888  49.900  49.954  50.010  50.018
 --------------------------------------------------------------

          Ground-State Mulliken Net Atomic Charges

     Atom                 Charge (a.u.)
  ----------------------------------------
      1 C                     0.119451
      2 C                    -0.269246
      3 C                    -0.222840
      4 C                    -0.087538
      5 O                    -0.051335
      6 O                    -0.249513
      7 O                    -0.239811
      8 O                    -0.200183
      9 C                     0.031753
     10 C                     0.049395
     11 O                    -0.174496
     12 O                    -0.192569
     13 H                     0.270382
     14 H                     0.281975
     15 H                     0.276780
     16 H                     0.206399
     17 H                     0.246971
     18 H                     0.204426
  ----------------------------------------
  Sum of atomic charges =     0.000000

 -----------------------------------------------------------------
                    Cartesian Multipole Moments
 -----------------------------------------------------------------
    Charge (ESU x 10^10)
                 0.0000
    Dipole Moment (Debye)
         X       5.1874      Y       1.7805      Z       4.0415
       Tot       6.8127
    Quadrupole Moments (Debye-Ang)
        XX     -82.0803     XY       9.7446     YY     -67.5546
        XZ      11.4101     YZ      -1.6519     ZZ     -69.6862
    Octopole Moments (Debye-Ang^2)
       XXX      98.7849    XXY       9.4974    XYY       7.7275
       YYY      -1.6922    XXZ      31.4171    XYZ      -1.8465
       YYZ       6.3754    XZZ      14.3241    YZZ      -0.5133
       ZZZ       3.6734
    Hexadecapole Moments (Debye-Ang^3)
      XXXX   -1752.1392   XXXY      72.3410   XXYY    -310.4280
      XYYY      15.5531   YYYY    -400.1218   XXXZ      63.5880
      XXYZ      -1.4147   XYYZ      17.5026   YYYZ     -49.3849
      XXZZ    -385.9244   XYZZ       8.4993   YYZZ    -132.8253
      XZZZ      22.0685   YZZZ     -42.4453   ZZZZ    -401.9866
 -----------------------------------------------------------------
 Calculating analytic gradient of the SCF energy
 Gradient of SCF Energy
            1           2           3           4           5           6
    1   0.0016163  -0.0006082  -0.0001392  -0.0004656  -0.0001503  -0.0004328
    2   0.0000375   0.0014585   0.0001053   0.0007214  -0.0008032   0.0004148
    3   0.0021314  -0.0018828   0.0001256  -0.0000558   0.0002133  -0.0013158
            7           8           9          10          11          12
    1   0.0004413   0.0003175   0.0004733   0.0000444  -0.0002385  -0.0001754
    2  -0.0007704  -0.0010506   0.0008560  -0.0006769   0.0005187  -0.0004006
    3   0.0000037   0.0001559   0.0006408  -0.0011171   0.0001251   0.0001019
           13          14          15          16          17          18
    1  -0.0000787  -0.0003539  -0.0000303  -0.0002294   0.0003823  -0.0003728
    2  -0.0003379   0.0004278   0.0001834  -0.0001485   0.0002352  -0.0007706
    3  -0.0000657   0.0005183   0.0000528   0.0001506   0.0001787   0.0000392
 Max gradient component =       2.131E-03
 RMS gradient           =       6.698E-04
 Gradient time:  CPU 128.52 s  wall 128.56 s
 Geometry Optimization Parameters
   NAtoms,    NIC,     NZ,  NCons,   NDum,   NFix, NCnnct, MaxDiis
       18     129       0       0       0       0       0       0

 Cartesian Hessian Update
 Hessian Updated using BFGS Update


** GEOMETRY OPTIMIZATION IN DELOCALIZED INTERNAL COORDINATES **
   Searching for a Minimum

   Optimization Cycle:  10

                       Coordinates (Angstroms)
     ATOM                X               Y               Z
      1  C         1.5434355796   -0.7964880456   -0.4630589300
      2  C         1.8809624552    0.3381400631    0.5170464887
      3  C         0.4943919745    0.8643049065    0.9084006387
      4  C        -0.3392685630   -0.4262508056    0.8487758327
      5  O         0.2803540826   -1.2406155288   -0.1758392313
      6  O         2.2157340253   -1.2557804813   -1.3306488859
      7  O         2.6953352788    1.3156931756   -0.0850279581
      8  O         0.0101521829    1.7468971917   -0.0861196906
      9  C        -1.8091286143   -0.1644465883    0.5152104094
     10  C        -2.2246818165   -0.0333889319   -0.9806016983
     11  O        -3.3706077266    0.1621134544   -1.2742399000
     12  O        -2.6142926580   -0.0360879304    1.3981370748
     13  H        -0.3025547874   -0.9651354024    1.7989625940
     14  H         3.3879562600    1.5905382209    0.5225863009
     15  H         0.7477083757    2.2937388553   -0.3906648148
     16  H        -1.4194726101   -0.1144648198   -1.7273806156
     17  H         0.4630885605    1.3248186585    1.9011475443
     18  H         2.3636106362   -0.1287191249    1.3851577065
   Point Group: c1    Number of degrees of freedom:    48


   Energy is   -683.753237298

 Hessian Updated using BFGS Update

 48 Hessian modes will be used to form the next step
  Hessian Eigenvalues:
     0.003431    0.007103    0.009594    0.012693    0.015317    0.016138
     0.018105    0.022192    0.040059    0.044684    0.049380    0.054270
     0.060621    0.063879    0.069825    0.070939    0.078444    0.089355
     0.107550    0.128384    0.154618    0.159773    0.161633    0.177434
     0.202362    0.219918    0.228089    0.230903    0.250439    0.251490
     0.259862    0.284175    0.315974    0.317273    0.320960    0.323056
     0.324906    0.333707    0.356624    0.439028    0.450445    0.463054
     0.489661    0.505808    0.541715    0.923390    0.947772    0.954627

 Minimum Search - Taking Simple RFO Step
 Searching for Lamda that Minimizes Along All modes
 Value Taken    Lamda =  -0.00036363
 Step Taken.  Stepsize is  0.262732

                             Maximum     Tolerance    Cnvgd?
         Gradient           0.001110      0.000300      NO
         Displacement       0.118626      0.001200      NO
         Energy change     -0.000432      0.000001      NO


 New Cartesian Coordinates Obtained by Inverse Iteration

 Displacement from previous Coordinates is:  0.241450
 ----------------------------------------------------------------
             Standard Nuclear Orientation (Angstroms)
    I     Atom           X                Y                Z
 ----------------------------------------------------------------
    1      C       1.5374448120    -0.7921629740    -0.4603351760
    2      C       1.8754072123     0.3436252374     0.5198849583
    3      C       0.4877754421     0.8617542866     0.9229886291
    4      C      -0.3444860099    -0.4304650498     0.8512484602
    5      O       0.2795703752    -1.2412622057    -0.1711734939
    6      O       2.2239757599    -1.2674541281    -1.3083051588
    7      O       2.6658095230     1.3331207872    -0.0977868962
    8      O       0.0032724081     1.7666725866    -0.0531371186
    9      C      -1.8112197205    -0.1649233235     0.5102435477
   10      C      -2.2160090485    -0.0271950248    -0.9841825532
   11      O      -3.3659031330     0.1234291143    -1.2893591296
   12      O      -2.6191827941    -0.0282577582     1.3897234460
   13      H      -0.3139990905    -0.9720167910     1.7999804183
   14      H       3.4112679764     1.5663298690     0.4620233784
   15      H       0.7579511163     2.2694664619    -0.3918876690
   16      H      -1.4004775005    -0.0615833790    -1.7239035330
   17      H       0.4551067829     1.3059040924     1.9224518475
   18      H       2.3764185245    -0.1101149342     1.3833689082
 ----------------------------------------------------------------
 Molecular Point Group                 C1    NOp =  1
 Largest Abelian Subgroup              C1    NOp =  1
 Nuclear Repulsion Energy =   736.9108470498 hartrees
 There are       45 alpha and       45 beta electrons
 Applying Cartesian multipole field
    Component          Value
    ---------          -----
     (2,0,0)        1.00000E-11
     (0,2,0)        2.00000E-11
     (0,0,2)       -3.00000E-11
 Nucleus-field energy     =     0.0000000105 hartrees
 Requested basis set is 6-311++G(d,p)
 There are 102 shells and 306 basis functions
 A cutoff of  1.0D-11 yielded   4566 shell pairs
 There are     41607 function pairs (     44753 Cartesian)
 Smallest overlap matrix eigenvalue = 7.03E-06
 Guess MOs from SCF MO coefficient file
 Reading MOs from coefficient file
 Reading MOs from coefficient file
 A restricted hybrid HF-DFT SCF calculation will be
 performed using Pulay DIIS extrapolation
 Exchange:     0.2000 Hartree-Fock + 0.0800 Slater + 0.7200 B88
 Correlation:  0.1900 VWN1RPA + 0.8100 LYP
 Using SG-1 standard quadrature grid
 SCF converges when DIIS error is below 1.0E-08
 Geometry optimization detected.  Setting ReadMinima to 0
 Setting SaveMinima to 0
 ---------------------------------------
  Cycle       Energy         DIIS Error
 ---------------------------------------
    1    -683.7486446534      7.31E-04
    2    -683.7533188735      1.04E-04
    3    -683.7533107186      1.26E-04
    4    -683.7534268318      4.42E-05
    5    -683.7534399640      2.02E-05
    6    -683.7534439608      5.08E-06
    7    -683.7534440963      2.16E-06
    8    -683.7534441650      9.17E-07
    9    -683.7534441501      3.07E-07
   10    -683.7534441516      9.84E-08
   11    -683.7534441753      4.86E-08
   12    -683.7534441705      1.89E-08
   13    -683.7534441692      8.38E-09 Convergence criterion met
 ---------------------------------------
 SCF time:  CPU 339.50 s  wall 340.04 s
 SCF   energy in the final basis set = -683.7534441692
 Total energy in the final basis set = -683.7534441692

 --------------------------------------------------------------

                    Orbital Energies (a.u.)
 --------------------------------------------------------------

 Alpha MOs
 -- Occupied --
-19.208 -19.191 -19.170 -19.165 -19.158 -19.149 -10.336 -10.303
-10.292 -10.288 -10.285 -10.284  -1.151  -1.105  -1.100  -1.080
 -1.077  -1.064  -0.835  -0.797  -0.705  -0.669  -0.621  -0.603
 -0.584  -0.569  -0.555  -0.529  -0.506  -0.494  -0.481  -0.472
 -0.465  -0.455  -0.436  -0.431  -0.409  -0.399  -0.397  -0.360
 -0.346  -0.338  -0.329  -0.308  -0.271
 -- Virtual --
 -0.119  -0.059  -0.026  -0.016  -0.002   0.001   0.007   0.025
  0.029   0.039   0.046   0.052   0.061   0.071   0.077   0.082
  0.086   0.090   0.099   0.102   0.105   0.107   0.112   0.117
  0.122   0.127   0.129   0.133   0.140   0.147   0.149   0.154
  0.164   0.171   0.185   0.193   0.198   0.204   0.214   0.218
  0.226   0.236   0.240   0.254   0.257   0.259   0.271   0.272
  0.279   0.284   0.288   0.294   0.299   0.300   0.306   0.310
  0.315   0.318   0.328   0.334   0.339   0.344   0.352   0.359
  0.368   0.373   0.375   0.378   0.396   0.408   0.420   0.434
  0.437   0.471   0.491   0.504   0.511   0.518   0.555   0.559
  0.566   0.588   0.600   0.602   0.628   0.635   0.645   0.656
  0.663   0.674   0.681   0.688   0.723   0.732   0.766   0.781
  0.801   0.818   0.836   0.870   0.883   0.896   0.967   0.969
  1.010   1.020   1.047   1.061   1.085   1.091   1.115   1.122
  1.147   1.151   1.162   1.175   1.180   1.192   1.198   1.208
  1.213   1.220   1.240   1.254   1.270   1.272   1.294   1.334
  1.360   1.380   1.404   1.428   1.455   1.472   1.503   1.508
  1.517   1.527   1.551   1.560   1.585   1.595   1.613   1.625
  1.646   1.659   1.666   1.695   1.705   1.745   1.760   1.776
  1.796   1.811   1.839   1.862   1.877   1.883   1.936   1.963
  1.978   1.997   2.021   2.028   2.043   2.059   2.116   2.136
  2.155   2.199   2.235   2.256   2.391   2.450   2.473   2.508
  2.563   2.577   2.603   2.653   2.671   2.712   2.727   2.746
  2.756   2.790   2.817   2.827   2.835   2.843   2.858   2.888
  2.891   2.897   2.931   2.970   3.011   3.024   3.047   3.071
  3.093   3.117   3.128   3.162   3.211   3.231   3.256   3.288
  3.307   3.309   3.364   3.365   3.378   3.400   3.499   3.539
  3.623   3.661   3.705   3.796   3.839   3.856   3.896   3.928
  3.981   4.056   4.084   4.091   4.143   4.199   4.231   4.999
  5.014   5.036   5.043   5.059   5.085   5.093   5.145   5.216
  5.341   5.378   5.408   5.517   5.613   5.637   5.687   5.773
  5.852  23.736  23.755  23.760  23.811  23.845  23.881  49.872
 49.888  49.899  49.954  50.009  50.020
 --------------------------------------------------------------

          Ground-State Mulliken Net Atomic Charges

     Atom                 Charge (a.u.)
  ----------------------------------------
      1 C                     0.114153
      2 C                    -0.266832
      3 C                    -0.255668
      4 C                    -0.043953
      5 O                    -0.053698
      6 O                    -0.252237
      7 O                    -0.239782
      8 O                    -0.209127
      9 C                     0.024622
     10 C                     0.055250
     11 O                    -0.175665
     12 O                    -0.192318
     13 H                     0.271773
     14 H                     0.284301
     15 H                     0.277354
     16 H                     0.208412
     17 H                     0.246315
     18 H                     0.207099
  ----------------------------------------
  Sum of atomic charges =     0.000000

 -----------------------------------------------------------------
                    Cartesian Multipole Moments
 -----------------------------------------------------------------
    Charge (ESU x 10^10)
                 0.0000
    Dipole Moment (Debye)
         X       5.3103      Y       1.7005      Z       3.9358
       Tot       6.8250
    Quadrupole Moments (Debye-Ang)
        XX     -81.4061     XY       9.5469     YY     -68.3168
        XZ      11.0094     YZ      -2.0589     ZZ     -69.6311
    Octopole Moments (Debye-Ang^2)
       XXX     103.0441    XXY      11.0228    XYY       6.9706
       YYY      -3.7876    XXZ      30.6848    XYZ      -2.0451
       YYZ       5.6697    XZZ      14.4861    YZZ      -0.6439
       ZZZ       3.3188
    Hexadecapole Moments (Debye-Ang^3)
      XXXX   -1730.6253   XXXY      71.3994   XXYY    -311.3400
      XYYY      12.8669   YYYY    -409.6578   XXXZ      58.8754
      XXYZ      -5.0872   XYYZ      16.2087   YYYZ     -51.4540
      XXZZ    -386.2440   XYZZ       6.9355   YYZZ    -133.5758
      XZZZ      19.9367   YZZZ     -43.5474   ZZZZ    -400.8861
 -----------------------------------------------------------------
 Calculating analytic gradient of the SCF energy
 Gradient of SCF Energy
            1           2           3           4           5           6
    1  -0.0012582   0.0005084  -0.0001723  -0.0000452   0.0009820   0.0002780
    2   0.0030941  -0.0006947  -0.0003253  -0.0000631  -0.0006730  -0.0006543
    3  -0.0015420  -0.0000090  -0.0000705  -0.0001590   0.0014498   0.0001948
            7           8           9          10          11          12
    1   0.0004327  -0.0004401   0.0002674   0.0004965  -0.0002780  -0.0000847
    2  -0.0007670   0.0003684  -0.0000592  -0.0001475   0.0003432   0.0000270
    3  -0.0001465   0.0002310  -0.0007421   0.0002846   0.0000154   0.0002844
           13          14          15          16          17          18
    1  -0.0001924  -0.0004440   0.0003423  -0.0001848  -0.0000319  -0.0001756
    2  -0.0001547   0.0003374  -0.0003473  -0.0002056   0.0000487  -0.0001270
    3  -0.0000259   0.0003068  -0.0003058  -0.0000240  -0.0000155   0.0002736
 Max gradient component =       3.094E-03
 RMS gradient           =       6.375E-04
 Gradient time:  CPU 127.51 s  wall 127.54 s
 Geometry Optimization Parameters
   NAtoms,    NIC,     NZ,  NCons,   NDum,   NFix, NCnnct, MaxDiis
       18     129       0       0       0       0       0       0

 Cartesian Hessian Update
 Hessian Updated using BFGS Update


** GEOMETRY OPTIMIZATION IN DELOCALIZED INTERNAL COORDINATES **
   Searching for a Minimum

   Optimization Cycle:  11

                       Coordinates (Angstroms)
     ATOM                X               Y               Z
      1  C         1.5374448120   -0.7921629740   -0.4603351760
      2  C         1.8754072123    0.3436252374    0.5198849583
      3  C         0.4877754421    0.8617542866    0.9229886291
      4  C        -0.3444860099   -0.4304650498    0.8512484602
      5  O         0.2795703752   -1.2412622057   -0.1711734939
      6  O         2.2239757599   -1.2674541281   -1.3083051588
      7  O         2.6658095230    1.3331207872   -0.0977868962
      8  O         0.0032724081    1.7666725866   -0.0531371186
      9  C        -1.8112197205   -0.1649233235    0.5102435477
     10  C        -2.2160090485   -0.0271950248   -0.9841825532
     11  O        -3.3659031330    0.1234291143   -1.2893591296
     12  O        -2.6191827941   -0.0282577582    1.3897234460
     13  H        -0.3139990905   -0.9720167910    1.7999804183
     14  H         3.4112679764    1.5663298690    0.4620233784
     15  H         0.7579511163    2.2694664619   -0.3918876690
     16  H        -1.4004775005   -0.0615833790   -1.7239035330
     17  H         0.4551067829    1.3059040924    1.9224518475
     18  H         2.3764185245   -0.1101149342    1.3833689082
   Point Group: c1    Number of degrees of freedom:    48


   Energy is   -683.753444169

 Hessian Updated using BFGS Update

 48 Hessian modes will be used to form the next step
  Hessian Eigenvalues:
     0.001938    0.007537    0.009623    0.012528    0.013802    0.016104
     0.021633    0.026303    0.042677    0.045471    0.049446    0.054378
     0.063594    0.063978    0.069739    0.073934    0.078355    0.089362
     0.108885    0.128383    0.155911    0.159702    0.161928    0.175939
     0.202292    0.219700    0.228279    0.233150    0.249515    0.250938
     0.259899    0.284323    0.315966    0.318597    0.321233    0.323772
     0.325534    0.331483    0.356422    0.440380    0.451142    0.462510
     0.489937    0.505782    0.541099    0.922377    0.947705    0.954632

 Minimum Search - Taking Simple RFO Step
 Searching for Lamda that Minimizes Along All modes
 Value Taken    Lamda =  -0.00031892
 Step Taken.  Stepsize is  0.294450

                             Maximum     Tolerance    Cnvgd?
         Gradient           0.001072      0.000300      NO
         Displacement       0.099458      0.001200      NO
         Energy change     -0.000207      0.000001      NO


 New Cartesian Coordinates Obtained by Inverse Iteration

 Displacement from previous Coordinates is:  0.348000
 ----------------------------------------------------------------
             Standard Nuclear Orientation (Angstroms)
    I     Atom           X                Y                Z
 ----------------------------------------------------------------
    1      C       1.5391824380    -0.8104918015    -0.4355124097
    2      C       1.8721541271     0.3476586373     0.5230815745
    3      C       0.4841656218     0.8559748657     0.9417049317
    4      C      -0.3526312693    -0.4340825029     0.8529795099
    5      O       0.2734456906    -1.2429474510    -0.1666040955
    6      O       2.2338222627    -1.2933253031    -1.2732525657
    7      O       2.6261863480     1.3451795720    -0.1297222902
    8      O       0.0002077119     1.7877904719    -0.0101902142
    9      C      -1.8152684466    -0.1611779295     0.5016422865
   10      C      -2.2049019812    -0.0148565193    -0.9926159497
   11      O      -3.3567282776     0.0723125580    -1.3157918666
   12      O      -2.6314262942    -0.0290706164     1.3746132493
   13      H      -0.3315622475    -0.9815484298     1.7986729412
   14      H       3.4263228106     1.5456551610     0.3636922404
   15      H       0.7633505499     2.2689034003    -0.3635708801
   16      H      -1.3777888165     0.0156990315    -1.7198066875
   17      H       0.4526069886     1.2807149503     1.9494325690
   18      H       2.4015854190    -0.0775212277     1.3830905221
 ----------------------------------------------------------------
 Molecular Point Group                 C1    NOp =  1
 Largest Abelian Subgroup              C1    NOp =  1
 Nuclear Repulsion Energy =   736.8384401155 hartrees
 There are       45 alpha and       45 beta electrons
 Applying Cartesian multipole field
    Component          Value
    ---------          -----
     (2,0,0)        1.00000E-11
     (0,2,0)        2.00000E-11
     (0,0,2)       -3.00000E-11
 Nucleus-field energy     =     0.0000000106 hartrees
 Requested basis set is 6-311++G(d,p)
 There are 102 shells and 306 basis functions
 A cutoff of  1.0D-11 yielded   4563 shell pairs
 There are     41572 function pairs (     44714 Cartesian)
 Smallest overlap matrix eigenvalue = 6.67E-06
 Guess MOs from SCF MO coefficient file
 Reading MOs from coefficient file
 Reading MOs from coefficient file
 A restricted hybrid HF-DFT SCF calculation will be
 performed using Pulay DIIS extrapolation
 Exchange:     0.2000 Hartree-Fock + 0.0800 Slater + 0.7200 B88
 Correlation:  0.1900 VWN1RPA + 0.8100 LYP
 Using SG-1 standard quadrature grid
 SCF converges when DIIS error is below 1.0E-08
 Geometry optimization detected.  Setting ReadMinima to 0
 Setting SaveMinima to 0
 ---------------------------------------
  Cycle       Energy         DIIS Error
 ---------------------------------------
    1    -683.7458184879      9.18E-04
    2    -683.7534396056      1.29E-04
    3    -683.7534223400      1.60E-04
    4    -683.7536156261      5.59E-05
    5    -683.7536377858      2.33E-05
    6    -683.7536425481      7.06E-06
    7    -683.7536427468      3.19E-06
    8    -683.7536428833      1.25E-06
    9    -683.7536428753      3.78E-07
   10    -683.7536428580      1.36E-07
   11    -683.7536428851      5.25E-08
   12    -683.7536428840      2.21E-08
   13    -683.7536428834      7.15E-09 Convergence criterion met
 ---------------------------------------
 SCF time:  CPU 344.04 s  wall 344.39 s
 SCF   energy in the final basis set = -683.7536428834
 Total energy in the final basis set = -683.7536428834

 --------------------------------------------------------------

                    Orbital Energies (a.u.)
 --------------------------------------------------------------

 Alpha MOs
 -- Occupied --
-19.209 -19.191 -19.169 -19.165 -19.158 -19.149 -10.336 -10.303
-10.293 -10.288 -10.285 -10.284  -1.152  -1.105  -1.100  -1.080
 -1.076  -1.063  -0.834  -0.797  -0.705  -0.670  -0.622  -0.602
 -0.585  -0.570  -0.555  -0.529  -0.506  -0.493  -0.481  -0.472
 -0.466  -0.454  -0.436  -0.431  -0.410  -0.399  -0.395  -0.361
 -0.347  -0.338  -0.328  -0.307  -0.271
 -- Virtual --
 -0.119  -0.059  -0.027  -0.016  -0.002   0.001   0.007   0.024
  0.029   0.039   0.045   0.051   0.060   0.071   0.077   0.082
  0.085   0.090   0.100   0.101   0.105   0.107   0.112   0.117
  0.123   0.127   0.129   0.133   0.140   0.147   0.150   0.154
  0.164   0.171   0.185   0.194   0.197   0.202   0.215   0.218
  0.227   0.235   0.240   0.253   0.258   0.260   0.270   0.273
  0.280   0.286   0.289   0.294   0.297   0.301   0.306   0.310
  0.314   0.318   0.327   0.332   0.339   0.345   0.352   0.360
  0.369   0.373   0.375   0.379   0.398   0.408   0.421   0.431
  0.435   0.473   0.489   0.502   0.514   0.520   0.552   0.559
  0.566   0.587   0.599   0.600   0.626   0.634   0.644   0.653
  0.659   0.672   0.678   0.690   0.722   0.730   0.765   0.781
  0.795   0.815   0.839   0.867   0.882   0.890   0.964   0.969
  1.010   1.023   1.048   1.064   1.085   1.093   1.113   1.121
  1.148   1.152   1.164   1.175   1.179   1.194   1.198   1.209
  1.213   1.220   1.243   1.254   1.271   1.276   1.293   1.334
  1.354   1.383   1.404   1.430   1.455   1.472   1.500   1.511
  1.518   1.527   1.552   1.559   1.582   1.595   1.611   1.625
  1.650   1.662   1.669   1.692   1.699   1.746   1.760   1.772
  1.797   1.815   1.837   1.863   1.879   1.882   1.932   1.966
  1.976   2.000   2.023   2.029   2.040   2.056   2.113   2.136
  2.153   2.199   2.236   2.252   2.390   2.449   2.472   2.504
  2.562   2.579   2.606   2.653   2.669   2.712   2.722   2.748
  2.757   2.788   2.818   2.828   2.836   2.841   2.857   2.884
  2.890   2.893   2.931   2.973   3.011   3.017   3.049   3.069
  3.098   3.114   3.130   3.166   3.202   3.235   3.256   3.288
  3.309   3.310   3.354   3.363   3.377   3.401   3.499   3.538
  3.622   3.661   3.702   3.797   3.840   3.858   3.894   3.928
  3.984   4.056   4.082   4.088   4.145   4.203   4.232   4.999
  5.016   5.034   5.043   5.055   5.089   5.095   5.143   5.215
  5.340   5.377   5.409   5.520   5.610   5.635   5.689   5.772
  5.853  23.735  23.755  23.759  23.812  23.844  23.882  49.871
 49.887  49.898  49.953  50.008  50.019
 --------------------------------------------------------------

          Ground-State Mulliken Net Atomic Charges

     Atom                 Charge (a.u.)
  ----------------------------------------
      1 C                     0.099493
      2 C                    -0.238592
      3 C                    -0.306626
      4 C                    -0.002670
      5 O                    -0.049318
      6 O                    -0.254493
      7 O                    -0.241310
      8 O                    -0.214700
      9 C                     0.012489
     10 C                     0.065180
     11 O                    -0.176970
     12 O                    -0.191728
     13 H                     0.272996
     14 H                     0.286491
     15 H                     0.277588
     16 H                     0.210704
     17 H                     0.243844
     18 H                     0.207622
  ----------------------------------------
  Sum of atomic charges =    -0.000000

 -----------------------------------------------------------------
                    Cartesian Multipole Moments
 -----------------------------------------------------------------
    Charge (ESU x 10^10)
                -0.0000
    Dipole Moment (Debye)
         X       5.4519      Y       1.7186      Z       3.8514
       Tot       6.8928
    Quadrupole Moments (Debye-Ang)
        XX     -80.7160     XY       9.2877     YY     -68.8381
        XZ      10.4422     YZ      -2.4880     ZZ     -69.7003
    Octopole Moments (Debye-Ang^2)
       XXX     107.4021    XXY      13.6434    XYY       6.5131
       YYY      -4.1832    XXZ      29.3126    XYZ      -2.3122
       YYZ       5.0321    XZZ      14.5739    YZZ      -0.6031
       ZZZ       2.9573
    Hexadecapole Moments (Debye-Ang^3)
      XXXX   -1709.6801   XXXY      70.5137   XXYY    -312.3712
      XYYY      11.9952   YYYY    -418.9082   XXXZ      49.8564
      XXYZ      -9.9970   XYYZ      14.6760   YYYZ     -53.4067
      XXZZ    -387.3122   XYZZ       4.9240   YYZZ    -135.0048
      XZZZ      16.1325   YZZZ     -44.2697   ZZZZ    -399.1089
 -----------------------------------------------------------------
 Calculating analytic gradient of the SCF energy
 Gradient of SCF Energy
            1           2           3           4           5           6
    1  -0.0011463   0.0003859   0.0001337  -0.0000088   0.0007280   0.0000830
    2   0.0004713   0.0001799  -0.0013157  -0.0006838   0.0003936   0.0001743
    3   0.0007096  -0.0000071   0.0002443  -0.0010410   0.0013873  -0.0005118
            7           8           9          10          11          12
    1  -0.0001597  -0.0005030   0.0004005   0.0008641  -0.0003999  -0.0003075
    2  -0.0008822   0.0012579   0.0001106   0.0000544   0.0001624  -0.0000118
    3  -0.0007479   0.0004762  -0.0018831   0.0016218  -0.0002348   0.0004771
           13          14          15          16          17          18
    1  -0.0000385   0.0000064   0.0007833  -0.0002570  -0.0005015  -0.0000625
    2  -0.0003261   0.0007755  -0.0001908  -0.0002129   0.0002106  -0.0001672
    3  -0.0000552   0.0004424  -0.0006229  -0.0001326  -0.0001265   0.0000042
 Max gradient component =       1.883E-03
 RMS gradient           =       6.382E-04
 Gradient time:  CPU 128.09 s  wall 128.13 s
 Geometry Optimization Parameters
   NAtoms,    NIC,     NZ,  NCons,   NDum,   NFix, NCnnct, MaxDiis
       18     129       0       0       0       0       0       0

 Cartesian Hessian Update
 Hessian Updated using BFGS Update


** GEOMETRY OPTIMIZATION IN DELOCALIZED INTERNAL COORDINATES **
   Searching for a Minimum

   Optimization Cycle:  12

                       Coordinates (Angstroms)
     ATOM                X               Y               Z
      1  C         1.5391824380   -0.8104918015   -0.4355124097
      2  C         1.8721541271    0.3476586373    0.5230815745
      3  C         0.4841656218    0.8559748657    0.9417049317
      4  C        -0.3526312693   -0.4340825029    0.8529795099
      5  O         0.2734456906   -1.2429474510   -0.1666040955
      6  O         2.2338222627   -1.2933253031   -1.2732525657
      7  O         2.6261863480    1.3451795720   -0.1297222902
      8  O         0.0002077119    1.7877904719   -0.0101902142
      9  C        -1.8152684466   -0.1611779295    0.5016422865
     10  C        -2.2049019812   -0.0148565193   -0.9926159497
     11  O        -3.3567282776    0.0723125580   -1.3157918666
     12  O        -2.6314262942   -0.0290706164    1.3746132493
     13  H        -0.3315622475   -0.9815484298    1.7986729412
     14  H         3.4263228106    1.5456551610    0.3636922404
     15  H         0.7633505499    2.2689034003   -0.3635708801
     16  H        -1.3777888165    0.0156990315   -1.7198066875
     17  H         0.4526069886    1.2807149503    1.9494325690
     18  H         2.4015854190   -0.0775212277    1.3830905221
   Point Group: c1    Number of degrees of freedom:    48


   Energy is   -683.753642883

 Hessian Updated using BFGS Update

 48 Hessian modes will be used to form the next step
  Hessian Eigenvalues:
     0.001557    0.007969    0.009637    0.010093    0.013045    0.016933
     0.022526    0.028408    0.041176    0.048549    0.049445    0.056344
     0.063084    0.064133    0.069855    0.072532    0.078525    0.089362
     0.107848    0.133811    0.155570    0.160578    0.162370    0.175673
     0.202425    0.220226    0.228268    0.233970    0.247627    0.250706
     0.260182    0.285035    0.316128    0.318737    0.321193    0.323143
     0.325467    0.333648    0.356475    0.443404    0.450850    0.462141
     0.489784    0.507160    0.541100    0.921934    0.947760    0.954692

 Minimum Search - Taking Simple RFO Step
 Searching for Lamda that Minimizes Along All modes
 Value Taken    Lamda =  -0.00023981
 Step Taken.  Stepsize is  0.245186

                             Maximum     Tolerance    Cnvgd?
         Gradient           0.001159      0.000300      NO
         Displacement       0.081024      0.001200      NO
         Energy change     -0.000199      0.000001      NO


 New Cartesian Coordinates Obtained by Inverse Iteration

 Displacement from previous Coordinates is:  0.285677
 ----------------------------------------------------------------
             Standard Nuclear Orientation (Angstroms)
    I     Atom           X                Y                Z
 ----------------------------------------------------------------
    1      C       1.5402171319    -0.8172541782    -0.4240151506
    2      C       1.8695138737     0.3523849009     0.5258699799
    3      C       0.4818325730     0.8593773819     0.9497846942
    4      C      -0.3569116116    -0.4292740503     0.8524809218
    5      O       0.2655735848    -1.2333740405    -0.1739295253
    6      O       2.2462931843    -1.3154518676    -1.2425029695
    7      O       2.6119470025     1.3523739854    -0.1385640066
    8      O      -0.0074783159     1.7995444536     0.0097458502
    9      C      -1.8198921629    -0.1576152844     0.4996857354
   10      C      -2.2015726481    -0.0082672656    -0.9971181343
   11      O      -3.3519437878     0.0066963503    -1.3350237690
   12      O      -2.6420710792    -0.0398671891     1.3684202460
   13      H      -0.3354716651    -0.9817252366     1.7948725445
   14      H       3.4550626273     1.4984329144     0.2981258022
   15      H       0.7526816696     2.2856637607    -0.3416643492
   16      H      -1.3677503578     0.0909282142    -1.7110584445
   17      H       0.4527450263     1.2723209521     1.9622666735
   18      H       2.4099475905    -0.0600269342     1.3844667668
 ----------------------------------------------------------------
 Molecular Point Group                 C1    NOp =  1
 Largest Abelian Subgroup              C1    NOp =  1
 Nuclear Repulsion Energy =   736.4873985937 hartrees
 There are       45 alpha and       45 beta electrons
 Applying Cartesian multipole field
    Component          Value
    ---------          -----
     (2,0,0)        1.00000E-11
     (0,2,0)        2.00000E-11
     (0,0,2)       -3.00000E-11
 Nucleus-field energy     =     0.0000000107 hartrees
 Requested basis set is 6-311++G(d,p)
 There are 102 shells and 306 basis functions
 A cutoff of  1.0D-11 yielded   4561 shell pairs
 There are     41529 function pairs (     44668 Cartesian)
 Smallest overlap matrix eigenvalue = 6.39E-06
 Guess MOs from SCF MO coefficient file
 Reading MOs from coefficient file
 Reading MOs from coefficient file
 A restricted hybrid HF-DFT SCF calculation will be
 performed using Pulay DIIS extrapolation
 Exchange:     0.2000 Hartree-Fock + 0.0800 Slater + 0.7200 B88
 Correlation:  0.1900 VWN1RPA + 0.8100 LYP
 Using SG-1 standard quadrature grid
 SCF converges when DIIS error is below 1.0E-08
 Geometry optimization detected.  Setting ReadMinima to 0
 Setting SaveMinima to 0
 ---------------------------------------
  Cycle       Energy         DIIS Error
 ---------------------------------------
    1    -683.7461118287      8.99E-04
    2    -683.7536712491      1.05E-04
    3    -683.7537121474      1.17E-04
    4    -683.7538099397      5.44E-05
    5    -683.7538339003      1.34E-05
    6    -683.7538351589      5.96E-06
    7    -683.7538354006      3.06E-06
    8    -683.7538355466      9.74E-07
    9    -683.7538355127      3.50E-07
   10    -683.7538355251      1.27E-07
   11    -683.7538355466      4.44E-08
   12    -683.7538355427      2.83E-08
   13    -683.7538355429      8.92E-09 Convergence criterion met
 ---------------------------------------
 SCF time:  CPU 340.16 s  wall 340.68 s
 SCF   energy in the final basis set = -683.7538355429
 Total energy in the final basis set = -683.7538355429

 --------------------------------------------------------------

                    Orbital Energies (a.u.)
 --------------------------------------------------------------

 Alpha MOs
 -- Occupied --
-19.209 -19.191 -19.169 -19.165 -19.158 -19.149 -10.336 -10.303
-10.293 -10.288 -10.285 -10.284  -1.152  -1.105  -1.100  -1.080
 -1.077  -1.063  -0.834  -0.797  -0.705  -0.669  -0.623  -0.602
 -0.585  -0.571  -0.555  -0.528  -0.506  -0.493  -0.481  -0.472
 -0.467  -0.454  -0.435  -0.431  -0.411  -0.400  -0.394  -0.363
 -0.347  -0.338  -0.329  -0.307  -0.271
 -- Virtual --
 -0.118  -0.059  -0.028  -0.016  -0.002   0.001   0.007   0.023
  0.030   0.040   0.045   0.051   0.060   0.071   0.077   0.083
  0.085   0.090   0.100   0.101   0.105   0.107   0.112   0.117
  0.123   0.126   0.130   0.133   0.140   0.147   0.151   0.153
  0.164   0.171   0.185   0.194   0.197   0.202   0.217   0.218
  0.227   0.235   0.241   0.252   0.259   0.260   0.269   0.274
  0.280   0.286   0.290   0.294   0.296   0.302   0.306   0.311
  0.314   0.317   0.327   0.331   0.338   0.347   0.352   0.360
  0.370   0.372   0.376   0.380   0.400   0.408   0.421   0.427
  0.434   0.474   0.488   0.500   0.516   0.523   0.549   0.558
  0.566   0.586   0.598   0.599   0.624   0.634   0.644   0.651
  0.657   0.670   0.677   0.691   0.721   0.729   0.764   0.781
  0.789   0.810   0.841   0.865   0.880   0.888   0.962   0.970
  1.014   1.024   1.049   1.068   1.087   1.096   1.112   1.119
  1.148   1.154   1.167   1.175   1.179   1.192   1.199   1.209
  1.212   1.220   1.247   1.252   1.269   1.284   1.293   1.332
  1.350   1.384   1.403   1.431   1.456   1.473   1.499   1.513
  1.517   1.527   1.553   1.557   1.579   1.594   1.609   1.624
  1.650   1.661   1.668   1.689   1.693   1.742   1.761   1.771
  1.801   1.818   1.836   1.864   1.878   1.885   1.932   1.968
  1.974   2.001   2.025   2.031   2.036   2.051   2.110   2.140
  2.153   2.200   2.236   2.248   2.389   2.447   2.469   2.501
  2.558   2.583   2.611   2.655   2.668   2.707   2.719   2.749
  2.757   2.787   2.818   2.826   2.837   2.840   2.857   2.878
  2.887   2.893   2.932   2.972   3.009   3.014   3.050   3.069
  3.101   3.112   3.131   3.168   3.198   3.237   3.257   3.290
  3.309   3.312   3.348   3.361   3.377   3.402   3.501   3.538
  3.619   3.662   3.702   3.798   3.839   3.858   3.895   3.929
  3.985   4.055   4.078   4.087   4.144   4.204   4.231   4.998
  5.018   5.033   5.042   5.053   5.090   5.097   5.142   5.213
  5.341   5.376   5.408   5.523   5.610   5.633   5.691   5.770
  5.852  23.734  23.754  23.758  23.813  23.843  23.884  49.870
 49.887  49.898  49.951  50.008  50.018
 --------------------------------------------------------------

          Ground-State Mulliken Net Atomic Charges

     Atom                 Charge (a.u.)
  ----------------------------------------
      1 C                     0.102956
      2 C                    -0.223193
      3 C                    -0.333308
      4 C                     0.014421
      5 O                    -0.046822
      6 O                    -0.258254
      7 O                    -0.242363
      8 O                    -0.216485
      9 C                    -0.000690
     10 C                     0.073175
     11 O                    -0.177955
     12 O                    -0.190866
     13 H                     0.273163
     14 H                     0.287612
     15 H                     0.277351
     16 H                     0.211211
     17 H                     0.242495
     18 H                     0.207551
  ----------------------------------------
  Sum of atomic charges =    -0.000000

 -----------------------------------------------------------------
                    Cartesian Multipole Moments
 -----------------------------------------------------------------
    Charge (ESU x 10^10)
                -0.0000
    Dipole Moment (Debye)
         X       5.5184      Y       1.8082      Z       3.7772
       Tot       6.9274
    Quadrupole Moments (Debye-Ang)
        XX     -80.3364     XY       8.6716     YY     -69.1905
        XZ       9.9561     YZ      -2.8549     ZZ     -69.7340
    Octopole Moments (Debye-Ang^2)
       XXX     110.6056    XXY      15.6767    XYY       5.4493
       YYY      -3.9757    XXZ      28.1222    XYZ      -2.4317
       YYZ       4.5393    XZZ      14.8870    YZZ      -0.3139
       ZZZ       2.6794
    Hexadecapole Moments (Debye-Ang^3)
      XXXX   -1698.0600   XXXY      63.3191   XXYY    -316.6976
      XYYY       8.0723   YYYY    -423.3293   XXXZ      42.8743
      XXYZ     -14.7693   XYYZ      13.2555   YYYZ     -55.6577
      XXZZ    -388.6931   XYZZ       2.3978   YYZZ    -135.7312
      XZZZ      13.1576   YZZZ     -45.5557   ZZZZ    -397.8161
 -----------------------------------------------------------------
 Calculating analytic gradient of the SCF energy
 Gradient of SCF Energy
            1           2           3           4           5           6
    1  -0.0005014   0.0001840   0.0001074   0.0001587   0.0005153  -0.0002626
    2  -0.0008541   0.0005372  -0.0005479  -0.0009332   0.0006408   0.0005300
    3  -0.0005588   0.0010744   0.0004047  -0.0006198   0.0007489   0.0003078
            7           8           9          10          11          12
    1   0.0005624  -0.0007622   0.0000323   0.0000303   0.0001246  -0.0000646
    2  -0.0009494   0.0012528   0.0007492   0.0002575  -0.0000340  -0.0003757
    3  -0.0010238   0.0005364  -0.0011451   0.0013310  -0.0001890   0.0000902
           13          14          15          16          17          18
    1   0.0000138  -0.0002647   0.0004383   0.0000314  -0.0005775   0.0002347
    2  -0.0000299   0.0006487  -0.0005213  -0.0002647  -0.0000711  -0.0000348
    3  -0.0001315   0.0003848  -0.0004910  -0.0001973  -0.0001384  -0.0003836
 Max gradient component =       1.331E-03
 RMS gradient           =       5.588E-04
 Gradient time:  CPU 126.07 s  wall 126.09 s
 Geometry Optimization Parameters
   NAtoms,    NIC,     NZ,  NCons,   NDum,   NFix, NCnnct, MaxDiis
       18     129       0       0       0       0       0       0

 Cartesian Hessian Update
 Hessian Updated using BFGS Update


** GEOMETRY OPTIMIZATION IN DELOCALIZED INTERNAL COORDINATES **
   Searching for a Minimum

   Optimization Cycle:  13

                       Coordinates (Angstroms)
     ATOM                X               Y               Z
      1  C         1.5402171319   -0.8172541782   -0.4240151506
      2  C         1.8695138737    0.3523849009    0.5258699799
      3  C         0.4818325730    0.8593773819    0.9497846942
      4  C        -0.3569116116   -0.4292740503    0.8524809218
      5  O         0.2655735848   -1.2333740405   -0.1739295253
      6  O         2.2462931843   -1.3154518676   -1.2425029695
      7  O         2.6119470025    1.3523739854   -0.1385640066
      8  O        -0.0074783159    1.7995444536    0.0097458502
      9  C        -1.8198921629   -0.1576152844    0.4996857354
     10  C        -2.2015726481   -0.0082672656   -0.9971181343
     11  O        -3.3519437878    0.0066963503   -1.3350237690
     12  O        -2.6420710792   -0.0398671891    1.3684202460
     13  H        -0.3354716651   -0.9817252366    1.7948725445
     14  H         3.4550626273    1.4984329144    0.2981258022
     15  H         0.7526816696    2.2856637607   -0.3416643492
     16  H        -1.3677503578    0.0909282142   -1.7110584445
     17  H         0.4527450263    1.2723209521    1.9622666735
     18  H         2.4099475905   -0.0600269342    1.3844667668
   Point Group: c1    Number of degrees of freedom:    48


   Energy is   -683.753835543

 Hessian Updated using BFGS Update

 48 Hessian modes will be used to form the next step
  Hessian Eigenvalues:
     0.000829    0.005950    0.008415    0.009735    0.012976    0.017106
     0.023885    0.028409    0.041007    0.047837    0.049472    0.055411
     0.062846    0.064317    0.070219    0.073358    0.080163    0.089413
     0.105586    0.142185    0.154326    0.159862    0.163041    0.176568
     0.202605    0.220153    0.227913    0.230282    0.250369    0.251216
     0.260060    0.293194    0.316307    0.317894    0.320763    0.323235
     0.325310    0.337702    0.357888    0.439313    0.450830    0.463088
     0.489625    0.508088    0.544161    0.930140    0.948352    0.957747

 Minimum Search - Taking Simple RFO Step
 Searching for Lamda that Minimizes Along All modes
 Value Taken    Lamda =  -0.00045454
 Calculated Step too Large.  Step scaled by  0.616766
 Step Taken.  Stepsize is  0.300000

                             Maximum     Tolerance    Cnvgd?
         Gradient           0.000771      0.000300      NO
         Displacement       0.113087      0.001200      NO
         Energy change     -0.000193      0.000001      NO


 New Cartesian Coordinates Obtained by Inverse Iteration

 Displacement from previous Coordinates is:  0.321729
 ----------------------------------------------------------------
             Standard Nuclear Orientation (Angstroms)
    I     Atom           X                Y                Z
 ----------------------------------------------------------------
    1      C       1.5432995367    -0.8220395670    -0.4131533751
    2      C       1.8670140637     0.3562418055     0.5313228637
    3      C       0.4798206267     0.8649180400     0.9524746475
    4      C      -0.3601516583    -0.4226132585     0.8476200321
    5      O       0.2581193820    -1.2197185789    -0.1882635780
    6      O       2.2628583438    -1.3368478356    -1.2094683000
    7      O       2.6017754918     1.3628655201    -0.1334313147
    8      O      -0.0081710131     1.8091230341     0.0173159439
    9      C      -1.8255223858    -0.1581524973     0.4981954735
   10      C      -2.2049685076    -0.0071434753    -1.0005571600
   11      O      -3.3495270410    -0.0743120125    -1.3505434608
   12      O      -2.6497655172    -0.0485571461     1.3654929349
   13      H      -0.3343953120    -0.9803900263     1.7866800874
   14      H       3.4874005864     1.4357130592     0.2304860941
   15      H       0.7466428885     2.3176994542    -0.3112137058
   16      H      -1.3734441513     0.1743870125    -1.7012178533
   17      H       0.4510584766     1.2701559522     1.9680869530
   18      H       2.4106788256    -0.0464626133     1.3920165828
 ----------------------------------------------------------------
 Molecular Point Group                 C1    NOp =  1
 Largest Abelian Subgroup              C1    NOp =  1
 Nuclear Repulsion Energy =   736.0162547875 hartrees
 There are       45 alpha and       45 beta electrons
 Applying Cartesian multipole field
    Component          Value
    ---------          -----
     (2,0,0)        1.00000E-11
     (0,2,0)        2.00000E-11
     (0,0,2)       -3.00000E-11
 Nucleus-field energy     =     0.0000000108 hartrees
 Requested basis set is 6-311++G(d,p)
 There are 102 shells and 306 basis functions
 A cutoff of  1.0D-11 yielded   4561 shell pairs
 There are     41526 function pairs (     44661 Cartesian)
 Smallest overlap matrix eigenvalue = 6.08E-06
 Guess MOs from SCF MO coefficient file
 Reading MOs from coefficient file
 Reading MOs from coefficient file
 A restricted hybrid HF-DFT SCF calculation will be
 performed using Pulay DIIS extrapolation
 Exchange:     0.2000 Hartree-Fock + 0.0800 Slater + 0.7200 B88
 Correlation:  0.1900 VWN1RPA + 0.8100 LYP
 Using SG-1 standard quadrature grid
 SCF converges when DIIS error is below 1.0E-08
 Geometry optimization detected.  Setting ReadMinima to 0
 Setting SaveMinima to 0
 ---------------------------------------
  Cycle       Energy         DIIS Error
 ---------------------------------------
    1    -683.7434547063      1.02E-03
    2    -683.7538652188      1.35E-04
    3    -683.7538918128      1.58E-04
    4    -683.7540778716      6.42E-05
    5    -683.7541095968      2.02E-05
    6    -683.7541126106      8.04E-06
    7    -683.7541131178      3.59E-06
    8    -683.7541133175      1.49E-06
    9    -683.7541132372      3.77E-07
   10    -683.7541132177      1.44E-07
   11    -683.7541132398      4.95E-08
   12    -683.7541132504      3.13E-08
   13    -683.7541132474      1.08E-08
   14    -683.7541132465      4.13E-09 Convergence criterion met
 ---------------------------------------
 SCF time:  CPU 355.67 s  wall 356.07 s
 SCF   energy in the final basis set = -683.7541132465
 Total energy in the final basis set = -683.7541132465

 --------------------------------------------------------------

                    Orbital Energies (a.u.)
 --------------------------------------------------------------

 Alpha MOs
 -- Occupied --
-19.209 -19.190 -19.169 -19.165 -19.158 -19.149 -10.336 -10.303
-10.292 -10.288 -10.285 -10.284  -1.152  -1.105  -1.099  -1.080
 -1.077  -1.064  -0.834  -0.796  -0.704  -0.668  -0.624  -0.601
 -0.586  -0.572  -0.554  -0.527  -0.506  -0.493  -0.481  -0.472
 -0.468  -0.454  -0.435  -0.430  -0.412  -0.400  -0.392  -0.364
 -0.346  -0.339  -0.329  -0.306  -0.270
 -- Virtual --
 -0.117  -0.058  -0.028  -0.015  -0.004   0.000   0.007   0.023
  0.030   0.041   0.045   0.051   0.060   0.070   0.077   0.083
  0.084   0.090   0.100   0.101   0.105   0.106   0.112   0.117
  0.122   0.126   0.130   0.133   0.140   0.147   0.151   0.153
  0.164   0.171   0.185   0.194   0.197   0.202   0.217   0.219
  0.228   0.236   0.241   0.252   0.259   0.261   0.268   0.276
  0.279   0.287   0.291   0.294   0.296   0.302   0.307   0.310
  0.314   0.316   0.327   0.330   0.335   0.348   0.353   0.360
  0.371   0.372   0.377   0.382   0.402   0.408   0.419   0.424
  0.435   0.473   0.486   0.498   0.518   0.528   0.544   0.556
  0.565   0.586   0.595   0.599   0.622   0.634   0.643   0.650
  0.657   0.669   0.675   0.693   0.719   0.728   0.764   0.780
  0.784   0.805   0.844   0.861   0.877   0.886   0.960   0.971
  1.019   1.025   1.052   1.071   1.090   1.100   1.113   1.118
  1.146   1.156   1.170   1.173   1.178   1.190   1.200   1.209
  1.212   1.220   1.249   1.250   1.267   1.293   1.295   1.329
  1.345   1.382   1.402   1.431   1.458   1.475   1.498   1.513
  1.519   1.529   1.553   1.556   1.577   1.592   1.606   1.624
  1.646   1.659   1.668   1.685   1.690   1.735   1.760   1.772
  1.806   1.820   1.835   1.864   1.880   1.889   1.929   1.967
  1.975   1.998   2.024   2.027   2.042   2.046   2.108   2.146
  2.152   2.201   2.236   2.245   2.386   2.446   2.466   2.498
  2.552   2.588   2.616   2.657   2.667   2.698   2.719   2.750
  2.758   2.786   2.814   2.824   2.836   2.840   2.857   2.871
  2.884   2.892   2.934   2.969   3.004   3.015   3.049   3.072
  3.100   3.113   3.133   3.170   3.195   3.238   3.261   3.293
  3.310   3.316   3.341   3.358   3.377   3.403   3.501   3.538
  3.614   3.663   3.701   3.801   3.838   3.857   3.899   3.931
  3.987   4.054   4.074   4.085   4.142   4.207   4.230   4.997
  5.019   5.033   5.040   5.051   5.090   5.099   5.142   5.210
  5.341   5.377   5.407   5.524   5.611   5.633   5.692   5.765
  5.851  23.733  23.754  23.757  23.813  23.843  23.884  49.869
 49.887  49.898  49.948  50.005  50.018
 --------------------------------------------------------------

          Ground-State Mulliken Net Atomic Charges

     Atom                 Charge (a.u.)
  ----------------------------------------
      1 C                     0.120170
      2 C                    -0.212318
      3 C                    -0.347842
      4 C                     0.011037
      5 O                    -0.043172
      6 O                    -0.264344
      7 O                    -0.244991
      8 O                    -0.214949
      9 C                    -0.011522
     10 C                     0.078990
     11 O                    -0.178796
     12 O                    -0.188714
     13 H                     0.272311
     14 H                     0.288654
     15 H                     0.277210
     16 H                     0.209884
     17 H                     0.241482
     18 H                     0.206911
  ----------------------------------------
  Sum of atomic charges =    -0.000000

 -----------------------------------------------------------------
                    Cartesian Multipole Moments
 -----------------------------------------------------------------
    Charge (ESU x 10^10)
                -0.0000
    Dipole Moment (Debye)
         X       5.5427      Y       1.9118      Z       3.6936
       Tot       6.9296
    Quadrupole Moments (Debye-Ang)
        XX     -79.9823     XY       7.8831     YY     -69.4757
        XZ       9.3954     YZ      -3.2398     ZZ     -69.7836
    Octopole Moments (Debye-Ang^2)
       XXX     113.2306    XXY      17.6014    XYY       4.1024
       YYY      -3.1924    XXZ      26.4460    XYZ      -2.5321
       YYZ       4.1746    XZZ      15.1829    YZZ       0.0664
       ZZZ       2.3086
    Hexadecapole Moments (Debye-Ang^3)
      XXXX   -1689.0893   XXXY      52.2612   XXYY    -323.2975
      XYYY       2.5819   YYYY    -426.3115   XXXZ      34.1908
      XXYZ     -20.7326   XYYZ      11.3866   YYYZ     -58.1308
      XXZZ    -390.1104   XYZZ      -0.6787   YYZZ    -136.3760
      XZZZ       9.9186   YZZZ     -47.4344   ZZZZ    -395.9046
 -----------------------------------------------------------------
 Calculating analytic gradient of the SCF energy
 Gradient of SCF Energy
            1           2           3           4           5           6
    1  -0.0002534  -0.0002232   0.0001459   0.0006186   0.0001235  -0.0003046
    2  -0.0018145   0.0006464   0.0001572  -0.0008504   0.0007231   0.0005401
    3  -0.0012224   0.0018480   0.0004703  -0.0000618  -0.0001634   0.0007618
            7           8           9          10          11          12
    1   0.0010918  -0.0001808  -0.0005663  -0.0004792   0.0005376   0.0001703
    2  -0.0009693   0.0011320   0.0003202   0.0003537  -0.0000346  -0.0003647
    3  -0.0014689   0.0004955  -0.0000771   0.0004987  -0.0000260  -0.0002376
           13          14          15          16          17          18
    1  -0.0000310  -0.0007086  -0.0000090   0.0001384  -0.0004637   0.0003939
    2   0.0001924   0.0008558  -0.0004805  -0.0002268  -0.0002634   0.0000835
    3  -0.0001184   0.0006489  -0.0003956  -0.0001819  -0.0000929  -0.0006772
 Max gradient component =       1.848E-03
 RMS gradient           =       6.404E-04
 Gradient time:  CPU 126.54 s  wall 126.56 s
 Geometry Optimization Parameters
   NAtoms,    NIC,     NZ,  NCons,   NDum,   NFix, NCnnct, MaxDiis
       18     129       0       0       0       0       0       0

 Cartesian Hessian Update
 Hessian Updated using BFGS Update
**WARNING** Hereditary positive definiteness endangered


** GEOMETRY OPTIMIZATION IN DELOCALIZED INTERNAL COORDINATES **
   Searching for a Minimum

   Optimization Cycle:  14

                       Coordinates (Angstroms)
     ATOM                X               Y               Z
      1  C         1.5432995367   -0.8220395670   -0.4131533751
      2  C         1.8670140637    0.3562418055    0.5313228637
      3  C         0.4798206267    0.8649180400    0.9524746475
      4  C        -0.3601516583   -0.4226132585    0.8476200321
      5  O         0.2581193820   -1.2197185789   -0.1882635780
      6  O         2.2628583438   -1.3368478356   -1.2094683000
      7  O         2.6017754918    1.3628655201   -0.1334313147
      8  O        -0.0081710131    1.8091230341    0.0173159439
      9  C        -1.8255223858   -0.1581524973    0.4981954735
     10  C        -2.2049685076   -0.0071434753   -1.0005571600
     11  O        -3.3495270410   -0.0743120125   -1.3505434608
     12  O        -2.6497655172   -0.0485571461    1.3654929349
     13  H        -0.3343953120   -0.9803900263    1.7866800874
     14  H         3.4874005864    1.4357130592    0.2304860941
     15  H         0.7466428885    2.3176994542   -0.3112137058
     16  H        -1.3734441513    0.1743870125   -1.7012178533
     17  H         0.4510584766    1.2701559522    1.9680869530
     18  H         2.4106788256   -0.0464626133    1.3920165828
   Point Group: c1    Number of degrees of freedom:    48


   Energy is   -683.754113247

 Hessian Updated using BFGS Update
**WARNING** Hereditary positive definiteness endangered

 48 Hessian modes will be used to form the next step
  Hessian Eigenvalues:
    -3.814286    0.000000    0.004964    0.009392    0.011158    0.012992
     0.023697    0.027693    0.030058    0.046079    0.049441    0.050624
     0.062107    0.064097    0.066325    0.069894    0.076408    0.080297
     0.091218    0.110569    0.145002    0.157386    0.162962    0.165438
     0.187127    0.204965    0.221441    0.228956    0.240577    0.250737
     0.259785    0.283983    0.296876    0.316558    0.320096    0.322114
     0.324610    0.331135    0.357397    0.427961    0.447181    0.457023
     0.489546    0.495594    0.531056    0.886605    0.947475    0.956215
**WARNING** Magnitude of eigenvalue   2 too small.  Replaced by     0.000100
**WARNING** Hessian does not have the Desired Local Structure

 Minimum Search - Taking Simple RFO Step
 Searching for Lamda that Minimizes Along All modes
 Value Taken    Lamda =  -3.81428668
 Calculated Step too Large.  Step scaled by  0.000092
 Step Taken.  Stepsize is  0.300000

                             Maximum     Tolerance    Cnvgd?
         Gradient           0.001112      0.000300      NO
         Displacement       0.110678      0.001200      NO
         Energy change     -0.000278      0.000001      NO


 New Cartesian Coordinates Obtained by Inverse Iteration

 Displacement from previous Coordinates is:  0.442542
 ----------------------------------------------------------------
             Standard Nuclear Orientation (Angstroms)
    I     Atom           X                Y                Z
 ----------------------------------------------------------------
    1      C       1.5669391657    -0.7737773511    -0.3670846015
    2      C       1.8725594188     0.3616295969     0.5374375249
    3      C       0.4545270160     0.8361375817     0.9289359796
    4      C      -0.3602960532    -0.4471513421     0.8205318621
    5      O       0.3033540224    -1.2077647409    -0.1526820125
    6      O       2.2964234736    -1.2917898532    -1.1878518745
    7      O       2.5927566716     1.3557999545    -0.1212366497
    8      O      -0.0224007390     1.7718880128    -0.0366192051
    9      C      -1.7934757178    -0.1541925617     0.4536462093
   10      C      -2.2224899853     0.0119787451    -0.9756550458
   11      O      -3.4118058175    -0.0308344324    -1.2850105824
   12      O      -2.6130402833    -0.0400537928     1.3628554787
   13      H      -0.3504826389    -1.0138440305     1.7639969786
   14      H       3.5161838475     1.4349290921     0.2236257165
   15      H       0.7996832236     2.2566813401    -0.3247266257
   16      H      -1.4309648473     0.1846985602    -1.7169179644
   17      H       0.3904881970     1.2580026863     1.9386714682
   18      H       2.4147636818    -0.0374705982     1.4199262092
 ----------------------------------------------------------------
 Molecular Point Group                 C1    NOp =  1
 Largest Abelian Subgroup              C1    NOp =  1
 Nuclear Repulsion Energy =   740.1459184002 hartrees
 There are       45 alpha and       45 beta electrons
 Applying Cartesian multipole field
    Component          Value
    ---------          -----
     (2,0,0)        1.00000E-11
     (0,2,0)        2.00000E-11
     (0,0,2)       -3.00000E-11
 Nucleus-field energy     =     0.0000000111 hartrees
 Requested basis set is 6-311++G(d,p)
 There are 102 shells and 306 basis functions
 A cutoff of  1.0D-11 yielded   4565 shell pairs
 There are     41515 function pairs (     44653 Cartesian)
 Smallest overlap matrix eigenvalue = 5.66E-06
 Guess MOs from SCF MO coefficient file
 Reading MOs from coefficient file
 Reading MOs from coefficient file
 A restricted hybrid HF-DFT SCF calculation will be
 performed using Pulay DIIS extrapolation
 Exchange:     0.2000 Hartree-Fock + 0.0800 Slater + 0.7200 B88
 Correlation:  0.1900 VWN1RPA + 0.8100 LYP
 Using SG-1 standard quadrature grid
 SCF converges when DIIS error is below 1.0E-08
 Geometry optimization detected.  Setting ReadMinima to 0
 Setting SaveMinima to 0
 Inaccurate integrated density:
   Number of electrons =    90
   Numerical integral  =    89.908401309411
   Relative error      =    -0.1017763229 %
 ---------------------------------------
  Cycle       Energy         DIIS Error
 ---------------------------------------
    1    -683.7264292995      2.27E-03
    2    -683.7408120944      5.82E-04
    3    -683.7323541887      1.16E-03
    4    -683.7438465483      1.60E-04
    5    -683.7440455805      5.89E-05
    6    -683.7440732318      1.89E-05
    7    -683.7440759207      7.55E-06
    8    -683.7440766371      3.26E-06
    9    -683.7440767770      5.54E-07
   10    -683.7440767199      2.31E-07
   11    -683.7440767524      1.44E-07
   12    -683.7440767641      4.61E-08
   13    -683.7440767620      1.36E-08
   14    -683.7440767590      6.80E-09 Convergence criterion met
 ---------------------------------------
 SCF time:  CPU 369.62 s  wall 370.16 s
 SCF   energy in the final basis set = -683.7440767590
 Total energy in the final basis set = -683.7440767590

 --------------------------------------------------------------

                    Orbital Energies (a.u.)
 --------------------------------------------------------------

 Alpha MOs
 -- Occupied --
-19.211 -19.197 -19.172 -19.164 -19.160 -19.146 -10.336 -10.304
-10.294 -10.291 -10.285 -10.284  -1.165  -1.104  -1.094  -1.072
 -1.062  -1.057  -0.836  -0.810  -0.720  -0.675  -0.630  -0.606
 -0.592  -0.573  -0.557  -0.532  -0.509  -0.491  -0.477  -0.471
 -0.464  -0.450  -0.435  -0.428  -0.413  -0.395  -0.390  -0.362
 -0.344  -0.336  -0.323  -0.306  -0.279
 -- Virtual --
 -0.129  -0.066  -0.030  -0.019  -0.006  -0.002   0.007   0.023
  0.029   0.042   0.045   0.051   0.059   0.069   0.076   0.083
  0.086   0.092   0.098   0.101   0.105   0.109   0.114   0.117
  0.120   0.126   0.130   0.134   0.140   0.147   0.153   0.155
  0.166   0.170   0.189   0.193   0.197   0.204   0.218   0.221
  0.228   0.235   0.243   0.254   0.258   0.261   0.273   0.277
  0.278   0.287   0.292   0.295   0.298   0.304   0.309   0.312
  0.316   0.320   0.329   0.331   0.335   0.348   0.358   0.363
  0.371   0.374   0.381   0.388   0.400   0.410   0.418   0.422
  0.434   0.469   0.478   0.498   0.517   0.521   0.534   0.553
  0.562   0.584   0.589   0.595   0.615   0.629   0.640   0.650
  0.655   0.666   0.670   0.696   0.717   0.730   0.762   0.778
  0.787   0.809   0.838   0.855   0.870   0.878   0.958   0.969
  1.011   1.022   1.049   1.072   1.089   1.093   1.112   1.123
  1.145   1.155   1.166   1.172   1.183   1.192   1.203   1.211
  1.215   1.224   1.248   1.255   1.270   1.284   1.292   1.327
  1.342   1.387   1.401   1.432   1.458   1.477   1.495   1.517
  1.528   1.538   1.554   1.560   1.585   1.593   1.615   1.630
  1.658   1.666   1.675   1.689   1.700   1.744   1.767   1.784
  1.800   1.828   1.848   1.872   1.878   1.889   1.925   1.963
  1.977   1.999   2.008   2.024   2.032   2.055   2.116   2.136
  2.152   2.206   2.246   2.268   2.377   2.443   2.465   2.499
  2.558   2.590   2.620   2.661   2.670   2.707   2.728   2.757
  2.765   2.798   2.833   2.837   2.844   2.850   2.871   2.883
  2.891   2.914   2.950   2.995   2.998   3.029   3.054   3.081
  3.107   3.115   3.137   3.178   3.197   3.234   3.257   3.286
  3.302   3.313   3.330   3.355   3.366   3.405   3.445   3.531
  3.613   3.632   3.675   3.787   3.818   3.871   3.897   3.937
  4.001   4.074   4.113   4.117   4.175   4.235   4.260   4.996
  5.013   5.038   5.041   5.054   5.083   5.092   5.144   5.210
  5.342   5.392   5.405   5.516   5.578   5.628   5.676   5.764
  5.871  23.741  23.758  23.775  23.804  23.847  23.858  49.866
 49.880  49.894  49.930  49.991  50.009
 --------------------------------------------------------------

          Ground-State Mulliken Net Atomic Charges

     Atom                 Charge (a.u.)
  ----------------------------------------
      1 C                     0.136369
      2 C                    -0.217882
      3 C                    -0.349669
      4 C                    -0.023685
      5 O                    -0.025995
      6 O                    -0.275912
      7 O                    -0.239440
      8 O                    -0.201462
      9 C                    -0.047954
     10 C                     0.096751
     11 O                    -0.179638
     12 O                    -0.184922
     13 H                     0.272003
     14 H                     0.295997
     15 H                     0.276805
     16 H                     0.213322
     17 H                     0.248450
     18 H                     0.206863
  ----------------------------------------
  Sum of atomic charges =     0.000000

 -----------------------------------------------------------------
                    Cartesian Multipole Moments
 -----------------------------------------------------------------
    Charge (ESU x 10^10)
                 0.0000
    Dipole Moment (Debye)
         X       5.7661      Y       1.8813      Z       3.6423
       Tot       7.0748
    Quadrupole Moments (Debye-Ang)
        XX     -80.1534     XY       8.7899     YY     -69.6399
        XZ       9.9214     YZ      -3.1815     ZZ     -69.9504
    Octopole Moments (Debye-Ang^2)
       XXX     118.6767    XXY      18.5990    XYY       4.1783
       YYY      -5.7082    XXZ      26.4640    XYZ      -3.3779
       YYZ       4.2474    XZZ      14.4674    YZZ      -0.7383
       ZZZ       0.7046
    Hexadecapole Moments (Debye-Ang^3)
      XXXX   -1708.9768   XXXY      67.1002   XXYY    -322.2391
      XYYY       6.8425   YYYY    -416.4136   XXXZ      33.9664
      XXYZ     -18.8546   XYYZ      10.3139   YYYZ     -50.8812
      XXZZ    -389.4559   XYZZ       0.8371   YYZZ    -131.8543
      XZZZ      10.7640   YZZZ     -41.5398   ZZZZ    -381.9533
 -----------------------------------------------------------------
 Calculating analytic gradient of the SCF energy
 Gradient of SCF Energy
            1           2           3           4           5           6
    1  -0.0206484   0.0007377  -0.0021042  -0.0011448  -0.0022815   0.0169602
    2   0.0376115  -0.0040857  -0.0159334  -0.0039682   0.0183597  -0.0140103
    3   0.0407813  -0.0240580  -0.0095163  -0.0157683   0.0203603  -0.0210410
            7           8           9          10          11          12
    1  -0.0285026  -0.0277370   0.0310898   0.0399938  -0.0396354  -0.0209194
    2  -0.0149217  -0.0068477   0.0026459  -0.0004225  -0.0011803   0.0013349
    3  -0.0057043   0.0027784  -0.0435203   0.0262642  -0.0099587   0.0232564
           13          14          15          16          17          18
    1   0.0027064   0.0245877   0.0228021  -0.0000698  -0.0013148   0.0054800
    2  -0.0050342   0.0033929   0.0070094  -0.0000241  -0.0005824  -0.0033435
    3   0.0020391   0.0091424  -0.0033264   0.0015692   0.0015904   0.0051116
 Max gradient component =       4.352E-02
 RMS gradient           =       1.800E-02
 Gradient time:  CPU 127.14 s  wall 127.16 s
 Geometry Optimization Parameters
   NAtoms,    NIC,     NZ,  NCons,   NDum,   NFix, NCnnct, MaxDiis
       18     129       0       0       0       0       0       0

 Cartesian Hessian Update
 Hessian Updated using BFGS Update


** GEOMETRY OPTIMIZATION IN DELOCALIZED INTERNAL COORDINATES **
   Searching for a Minimum

   Optimization Cycle:  15

                       Coordinates (Angstroms)
     ATOM                X               Y               Z
      1  C         1.5669391657   -0.7737773511   -0.3670846015
      2  C         1.8725594188    0.3616295969    0.5374375249
      3  C         0.4545270160    0.8361375817    0.9289359796
      4  C        -0.3602960532   -0.4471513421    0.8205318621
      5  O         0.3033540224   -1.2077647409   -0.1526820125
      6  O         2.2964234736   -1.2917898532   -1.1878518745
      7  O         2.5927566716    1.3557999545   -0.1212366497
      8  O        -0.0224007390    1.7718880128   -0.0366192051
      9  C        -1.7934757178   -0.1541925617    0.4536462093
     10  C        -2.2224899853    0.0119787451   -0.9756550458
     11  O        -3.4118058175   -0.0308344324   -1.2850105824
     12  O        -2.6130402833   -0.0400537928    1.3628554787
     13  H        -0.3504826389   -1.0138440305    1.7639969786
     14  H         3.5161838475    1.4349290921    0.2236257165
     15  H         0.7996832236    2.2566813401   -0.3247266257
     16  H        -1.4309648473    0.1846985602   -1.7169179644
     17  H         0.3904881970    1.2580026863    1.9386714682
     18  H         2.4147636818   -0.0374705982    1.4199262092
   Point Group: c1    Number of degrees of freedom:    48


   Energy is   -683.744076759

 Hessian Updated using BFGS Update

 48 Hessian modes will be used to form the next step
  Hessian Eigenvalues:
     0.000000    0.004963    0.009391    0.011149    0.012992    0.023640
     0.027345    0.029512    0.045520    0.049315    0.049441    0.061246
     0.063896    0.064856    0.069861    0.074975    0.079315    0.090370
     0.108108    0.138595    0.156268    0.159792    0.164841    0.175564
     0.204517    0.220509    0.228309    0.232344    0.241861    0.251120
     0.259942    0.295938    0.309902    0.316573    0.320114    0.322251
     0.324643    0.332139    0.357503    0.442083    0.447309    0.465711
     0.489741    0.520535    0.541539    0.942842    0.955634    0.994868
**WARNING** Magnitude of eigenvalue   1 too small.  Replaced by     0.000100

 Minimum Search - Taking Simple RFO Step
 Searching for Lamda that Minimizes Along All modes
 Value Taken    Lamda =  -0.01895246
 Step Taken.  Stepsize is  0.266586

                             Maximum     Tolerance    Cnvgd?
         Gradient           0.040262      0.000300      NO
         Displacement       0.086205      0.001200      NO
         Energy change      0.010036      0.000001      NO


 New Cartesian Coordinates Obtained by Inverse Iteration

 Displacement from previous Coordinates is:  0.399635
 ----------------------------------------------------------------
             Standard Nuclear Orientation (Angstroms)
    I     Atom           X                Y                Z
 ----------------------------------------------------------------
    1      C       1.5470699439    -0.8127119375    -0.4110951042
    2      C       1.8674645641     0.3575366144     0.5340135347
    3      C       0.4778211648     0.8630773614     0.9494109294
    4      C      -0.3599799640    -0.4232359212     0.8439357343
    5      O       0.2640362522    -1.2181922407    -0.1863131666
    6      O       2.2665282812    -1.3254060102    -1.2121261172
    7      O       2.6018792172     1.3688216219    -0.1186302461
    8      O      -0.0082843505     1.8026384927     0.0077825868
    9      C      -1.8224384297    -0.1566573270     0.4940692212
   10      C      -2.2098416943    -0.0095229337    -0.9990692043
   11      O      -3.3584896924    -0.0833643512    -1.3430229578
   12      O      -2.6445508153    -0.0425521441     1.3662345517
   13      H      -0.3355520023    -0.9813021790     1.7838113787
   14      H       3.5002424482     1.4173147286     0.2237060998
   15      H       0.7500936867     2.3174559397    -0.3095441301
   16      H      -1.3842218130     0.1774040040    -1.7044650110
   17      H       0.4462140785     1.2724633493     1.9637487106
   18      H       2.4047317604    -0.0489002002     1.3993960555
 ----------------------------------------------------------------
 Molecular Point Group                 C1    NOp =  1
 Largest Abelian Subgroup              C1    NOp =  1
 Nuclear Repulsion Energy =   736.3706651960 hartrees
 There are       45 alpha and       45 beta electrons
 Applying Cartesian multipole field
    Component          Value
    ---------          -----
     (2,0,0)        1.00000E-11
     (0,2,0)        2.00000E-11
     (0,0,2)       -3.00000E-11
 Nucleus-field energy     =     0.0000000109 hartrees
 Requested basis set is 6-311++G(d,p)
 There are 102 shells and 306 basis functions
 A cutoff of  1.0D-11 yielded   4562 shell pairs
 There are     41529 function pairs (     44664 Cartesian)
 Smallest overlap matrix eigenvalue = 6.01E-06
 Guess MOs from SCF MO coefficient file
 Reading MOs from coefficient file
 Reading MOs from coefficient file
 A restricted hybrid HF-DFT SCF calculation will be
 performed using Pulay DIIS extrapolation
 Exchange:     0.2000 Hartree-Fock + 0.0800 Slater + 0.7200 B88
 Correlation:  0.1900 VWN1RPA + 0.8100 LYP
 Using SG-1 standard quadrature grid
 SCF converges when DIIS error is below 1.0E-08
 Geometry optimization detected.  Setting ReadMinima to 0
 Setting SaveMinima to 0
 ---------------------------------------
  Cycle       Energy         DIIS Error
 ---------------------------------------
    1    -683.7758777362      2.10E-03
    2    -683.7510802093      5.69E-04
    3    -683.7434025698      1.12E-03
    4    -683.7540684671      1.26E-04
    5    -683.7541821144      5.38E-05
    6    -683.7542061545      1.68E-05
    7    -683.7542079430      6.15E-06
    8    -683.7542080237      2.39E-06
    9    -683.7542080979      5.28E-07
   10    -683.7542081963      1.96E-07
   11    -683.7542081536      1.20E-07
   12    -683.7542081343      4.15E-08
   13    -683.7542081404      9.93E-09 Convergence criterion met
 ---------------------------------------
 SCF time:  CPU 347.65 s  wall 348.02 s
 SCF   energy in the final basis set = -683.7542081404
 Total energy in the final basis set = -683.7542081404

 --------------------------------------------------------------

                    Orbital Energies (a.u.)
 --------------------------------------------------------------

 Alpha MOs
 -- Occupied --
-19.209 -19.191 -19.169 -19.165 -19.158 -19.149 -10.336 -10.303
-10.292 -10.288 -10.285 -10.284  -1.153  -1.104  -1.100  -1.079
 -1.076  -1.063  -0.835  -0.797  -0.705  -0.669  -0.625  -0.601
 -0.586  -0.572  -0.554  -0.527  -0.507  -0.492  -0.481  -0.472
 -0.468  -0.453  -0.435  -0.430  -0.413  -0.400  -0.392  -0.364
 -0.346  -0.338  -0.329  -0.306  -0.271
 -- Virtual --
 -0.118  -0.059  -0.028  -0.016  -0.004  -0.000   0.007   0.023
  0.030   0.041   0.045   0.051   0.060   0.070   0.077   0.084
  0.084   0.090   0.100   0.101   0.105   0.106   0.112   0.117
  0.122   0.126   0.130   0.133   0.140   0.147   0.151   0.153
  0.164   0.171   0.185   0.195   0.197   0.203   0.217   0.220
  0.227   0.236   0.241   0.252   0.258   0.261   0.269   0.276
  0.279   0.287   0.291   0.294   0.296   0.302   0.308   0.310
  0.314   0.316   0.327   0.330   0.335   0.348   0.354   0.360
  0.371   0.372   0.377   0.383   0.402   0.408   0.420   0.424
  0.435   0.472   0.485   0.498   0.519   0.528   0.541   0.556
  0.565   0.586   0.593   0.599   0.622   0.633   0.642   0.651
  0.657   0.669   0.674   0.693   0.719   0.728   0.764   0.781
  0.784   0.805   0.843   0.859   0.876   0.885   0.959   0.970
  1.019   1.025   1.053   1.071   1.090   1.099   1.112   1.119
  1.145   1.156   1.170   1.173   1.179   1.190   1.201   1.209
  1.212   1.221   1.249   1.250   1.267   1.293   1.296   1.328
  1.344   1.383   1.400   1.429   1.459   1.476   1.497   1.514
  1.520   1.531   1.553   1.556   1.578   1.591   1.608   1.625
  1.645   1.660   1.668   1.686   1.691   1.735   1.761   1.774
  1.805   1.821   1.836   1.866   1.881   1.888   1.929   1.969
  1.974   1.997   2.021   2.025   2.042   2.045   2.110   2.148
  2.152   2.202   2.237   2.248   2.384   2.446   2.465   2.497
  2.551   2.589   2.618   2.658   2.668   2.698   2.721   2.751
  2.759   2.788   2.815   2.825   2.837   2.841   2.859   2.874
  2.885   2.893   2.936   2.971   3.003   3.016   3.050   3.072
  3.101   3.114   3.133   3.172   3.195   3.238   3.262   3.294
  3.308   3.316   3.343   3.355   3.375   3.403   3.496   3.538
  3.614   3.660   3.698   3.802   3.837   3.858   3.900   3.932
  3.989   4.056   4.078   4.087   4.145   4.212   4.232   4.997
  5.019   5.034   5.040   5.051   5.089   5.099   5.142   5.209
  5.342   5.380   5.406   5.523   5.609   5.633   5.691   5.764
  5.851  23.735  23.755  23.758  23.812  23.842  23.881  49.869
 49.887  49.898  49.946  50.003  50.017
 --------------------------------------------------------------

          Ground-State Mulliken Net Atomic Charges

     Atom                 Charge (a.u.)
  ----------------------------------------
      1 C                     0.128345
      2 C                    -0.214262
      3 C                    -0.344614
      4 C                     0.002009
      5 O                    -0.042751
      6 O                    -0.266406
      7 O                    -0.244472
      8 O                    -0.211865
      9 C                    -0.016107
     10 C                     0.080156
     11 O                    -0.178819
     12 O                    -0.188153
     13 H                     0.271927
     14 H                     0.289435
     15 H                     0.276863
     16 H                     0.209727
     17 H                     0.242256
     18 H                     0.206731
  ----------------------------------------
  Sum of atomic charges =    -0.000000

 -----------------------------------------------------------------
                    Cartesian Multipole Moments
 -----------------------------------------------------------------
    Charge (ESU x 10^10)
                -0.0000
    Dipole Moment (Debye)
         X       5.5679      Y       1.8970      Z       3.6646
       Tot       6.9303
    Quadrupole Moments (Debye-Ang)
        XX     -79.8938     XY       7.7636     YY     -69.5339
        XZ       9.3559     YZ      -3.3119     ZZ     -69.8187
    Octopole Moments (Debye-Ang^2)
       XXX     114.4382    XXY      17.3946    XYY       3.7199
       YYY      -3.6056    XXZ      26.0746    XYZ      -2.6769
       YYZ       4.0756    XZZ      15.0340    YZZ      -0.0148
       ZZZ       2.1236
    Hexadecapole Moments (Debye-Ang^3)
      XXXX   -1689.2600   XXXY      50.5290   XXYY    -324.6911
      XYYY       0.7023   YYYY    -424.3297   XXXZ      32.4621
      XXYZ     -21.9006   XYYZ      10.6802   YYYZ     -58.0955
      XXZZ    -390.4808   XYZZ      -1.0402   YYZZ    -135.9071
      XZZZ       9.7259   YZZZ     -47.6878   ZZZZ    -394.9346
 -----------------------------------------------------------------
 Calculating analytic gradient of the SCF energy
 Gradient of SCF Energy
            1           2           3           4           5           6
    1  -0.0016303  -0.0000744   0.0000909  -0.0000195  -0.0001181   0.0012170
    2   0.0023699   0.0004666  -0.0012110  -0.0004101   0.0012712  -0.0011181
    3   0.0026121  -0.0009232  -0.0003449  -0.0014396   0.0011877  -0.0013732
            7           8           9          10          11          12
    1  -0.0019367  -0.0024651   0.0026364   0.0031442  -0.0031614  -0.0019370
    2  -0.0021096  -0.0001846   0.0004206   0.0003784  -0.0002090  -0.0001610
    3  -0.0018201   0.0009813  -0.0035631   0.0022310  -0.0009947   0.0020907
           13          14          15          16          17          18
    1   0.0002126   0.0015657   0.0020439   0.0000367  -0.0003550   0.0007500
    2  -0.0002242   0.0010841   0.0003420  -0.0001620  -0.0002238  -0.0003193
    3   0.0001761   0.0015965  -0.0008522   0.0000507   0.0002037   0.0001813
 Max gradient component =       3.563E-03
 RMS gradient           =       1.444E-03
 Gradient time:  CPU 126.54 s  wall 126.56 s
 Geometry Optimization Parameters
   NAtoms,    NIC,     NZ,  NCons,   NDum,   NFix, NCnnct, MaxDiis
       18     129       0       0       0       0       0       0

 Cartesian Hessian Update
 Hessian Updated using BFGS Update


** GEOMETRY OPTIMIZATION IN DELOCALIZED INTERNAL COORDINATES **
   Searching for a Minimum

   Optimization Cycle:  16

                       Coordinates (Angstroms)
     ATOM                X               Y               Z
      1  C         1.5470699439   -0.8127119375   -0.4110951042
      2  C         1.8674645641    0.3575366144    0.5340135347
      3  C         0.4778211648    0.8630773614    0.9494109294
      4  C        -0.3599799640   -0.4232359212    0.8439357343
      5  O         0.2640362522   -1.2181922407   -0.1863131666
      6  O         2.2665282812   -1.3254060102   -1.2121261172
      7  O         2.6018792172    1.3688216219   -0.1186302461
      8  O        -0.0082843505    1.8026384927    0.0077825868
      9  C        -1.8224384297   -0.1566573270    0.4940692212
     10  C        -2.2098416943   -0.0095229337   -0.9990692043
     11  O        -3.3584896924   -0.0833643512   -1.3430229578
     12  O        -2.6445508153   -0.0425521441    1.3662345517
     13  H        -0.3355520023   -0.9813021790    1.7838113787
     14  H         3.5002424482    1.4173147286    0.2237060998
     15  H         0.7500936867    2.3174559397   -0.3095441301
     16  H        -1.3842218130    0.1774040040   -1.7044650110
     17  H         0.4462140785    1.2724633493    1.9637487106
     18  H         2.4047317604   -0.0489002002    1.3993960555
   Point Group: c1    Number of degrees of freedom:    48


   Energy is   -683.754208140

 Hessian Updated using BFGS Update

 48 Hessian modes will be used to form the next step
  Hessian Eigenvalues:
     0.000000    0.004960    0.009391    0.011146    0.012992    0.023641
     0.027361    0.029546    0.045579    0.049406    0.049452    0.061389
     0.063941    0.064962    0.069852    0.075163    0.079347    0.090433
     0.108443    0.139384    0.156519    0.159960    0.164870    0.175854
     0.204574    0.220547    0.228384    0.233861    0.241859    0.251213
     0.259986    0.295864    0.308925    0.316565    0.320117    0.322227
     0.324679    0.332389    0.357467    0.441432    0.447287    0.465316
     0.489768    0.517351    0.538289    0.940510    0.955171    0.977736
**WARNING** Magnitude of eigenvalue   1 too small.  Replaced by     0.000100

 Minimum Search - Taking Simple RFO Step
 Searching for Lamda that Minimizes Along All modes
 Value Taken    Lamda =  -0.00116923
 Calculated Step too Large.  Step scaled by  0.346197
 Step Taken.  Stepsize is  0.300000

                             Maximum     Tolerance    Cnvgd?
         Gradient           0.002694      0.000300      NO
         Displacement       0.114353      0.001200      NO
         Energy change     -0.010131      0.000001      NO


 New Cartesian Coordinates Obtained by Inverse Iteration

 Displacement from previous Coordinates is:  0.313438
 ----------------------------------------------------------------
             Standard Nuclear Orientation (Angstroms)
    I     Atom           X                Y                Z
 ----------------------------------------------------------------
    1      C       1.5504572452    -0.8145842039    -0.4017488425
    2      C       1.8659716520     0.3602052721     0.5412206004
    3      C       0.4765676109     0.8701667713     0.9493374667
    4      C      -0.3619592591    -0.4150758332     0.8386475906
    5      O       0.2575033340    -1.2020124584    -0.2018171997
    6      O       2.2816530277    -1.3417457228    -1.1828798705
    7      O       2.6000798049     1.3769720938    -0.1042814387
    8      O      -0.0071448673     1.8094435865     0.0077878871
    9      C      -1.8271860367    -0.1578160819     0.4931690924
   10      C      -2.2140834078    -0.0109275020    -1.0017076672
   11      O      -3.3515239031    -0.1617633722    -1.3570102597
   12      O      -2.6507870713    -0.0517197639     1.3645182001
   13      H      -0.3315297721    -0.9782444118     1.7753053906
   14      H       3.5261204777     1.3509250494     0.1564080486
   15      H       0.7415613694     2.3553429941    -0.2766457801
   16      H      -1.3977981687     0.2524166596    -1.6937489741
   17      H       0.4441985099     1.2753980955     1.9653662738
   18      H       2.4006220900    -0.0421143054     1.4099223475
 ----------------------------------------------------------------
 Molecular Point Group                 C1    NOp =  1
 Largest Abelian Subgroup              C1    NOp =  1
 Nuclear Repulsion Energy =   735.9699211873 hartrees
 There are       45 alpha and       45 beta electrons
 Applying Cartesian multipole field
    Component          Value
    ---------          -----
     (2,0,0)        1.00000E-11
     (0,2,0)        2.00000E-11
     (0,0,2)       -3.00000E-11
 Nucleus-field energy     =     0.0000000110 hartrees
 Requested basis set is 6-311++G(d,p)
 There are 102 shells and 306 basis functions
 A cutoff of  1.0D-11 yielded   4563 shell pairs
 There are     41524 function pairs (     44659 Cartesian)
 Smallest overlap matrix eigenvalue = 5.73E-06
 Guess MOs from SCF MO coefficient file
 Reading MOs from coefficient file
 Reading MOs from coefficient file
 A restricted hybrid HF-DFT SCF calculation will be
 performed using Pulay DIIS extrapolation
 Exchange:     0.2000 Hartree-Fock + 0.0800 Slater + 0.7200 B88
 Correlation:  0.1900 VWN1RPA + 0.8100 LYP
 Using SG-1 standard quadrature grid
 SCF converges when DIIS error is below 1.0E-08
 Geometry optimization detected.  Setting ReadMinima to 0
 Setting SaveMinima to 0
 ---------------------------------------
  Cycle       Energy         DIIS Error
 ---------------------------------------
    1    -683.7440088706      9.69E-04
    2    -683.7543428996      1.38E-04
    3    -683.7543516709      1.65E-04
    4    -683.7545548489      6.01E-05
    5    -683.7545812777      2.30E-05
    6    -683.7545852945      7.81E-06
    7    -683.7545856482      3.39E-06
    8    -683.7545858455      1.52E-06
    9    -683.7545857978      3.55E-07
   10    -683.7545857894      1.33E-07
   11    -683.7545858289      4.63E-08
   12    -683.7545858279      2.95E-08
   13    -683.7545858058      1.03E-08
   14    -683.7545858029      3.75E-09 Convergence criterion met
 ---------------------------------------
 SCF time:  CPU 353.39 s  wall 353.71 s
 SCF   energy in the final basis set = -683.7545858029
 Total energy in the final basis set = -683.7545858029

 --------------------------------------------------------------

                    Orbital Energies (a.u.)
 --------------------------------------------------------------

 Alpha MOs
 -- Occupied --
-19.209 -19.189 -19.170 -19.165 -19.158 -19.149 -10.336 -10.303
-10.292 -10.288 -10.286 -10.285  -1.152  -1.105  -1.099  -1.080
 -1.076  -1.063  -0.835  -0.797  -0.705  -0.668  -0.626  -0.599
 -0.587  -0.572  -0.554  -0.525  -0.507  -0.492  -0.481  -0.472
 -0.468  -0.453  -0.435  -0.430  -0.414  -0.400  -0.391  -0.364
 -0.346  -0.339  -0.330  -0.305  -0.271
 -- Virtual --
 -0.117  -0.058  -0.029  -0.016  -0.006  -0.001   0.008   0.023
  0.030   0.041   0.045   0.051   0.061   0.070   0.077   0.083
  0.085   0.091   0.100   0.101   0.106   0.106   0.112   0.117
  0.122   0.127   0.131   0.134   0.140   0.147   0.151   0.153
  0.164   0.170   0.185   0.195   0.198   0.202   0.216   0.222
  0.228   0.237   0.241   0.252   0.257   0.262   0.269   0.278
  0.280   0.287   0.291   0.294   0.297   0.301   0.308   0.310
  0.314   0.315   0.326   0.329   0.332   0.349   0.355   0.360
  0.370   0.373   0.377   0.387   0.403   0.410   0.416   0.427
  0.436   0.471   0.482   0.495   0.522   0.532   0.536   0.555
  0.564   0.585   0.593   0.599   0.620   0.634   0.641   0.652
  0.659   0.669   0.673   0.695   0.716   0.727   0.763   0.778
  0.781   0.801   0.844   0.855   0.872   0.884   0.957   0.970
  1.024   1.025   1.056   1.074   1.093   1.103   1.115   1.119
  1.143   1.157   1.171   1.173   1.178   1.189   1.201   1.208
  1.213   1.222   1.247   1.252   1.266   1.295   1.304   1.327
  1.339   1.381   1.396   1.428   1.461   1.477   1.497   1.513
  1.523   1.535   1.551   1.557   1.575   1.590   1.605   1.625
  1.640   1.657   1.668   1.684   1.690   1.728   1.759   1.774
  1.808   1.823   1.836   1.866   1.885   1.891   1.926   1.964
  1.976   1.993   2.013   2.024   2.042   2.051   2.109   2.151
  2.154   2.204   2.237   2.246   2.381   2.445   2.461   2.500
  2.546   2.594   2.621   2.659   2.667   2.690   2.722   2.750
  2.761   2.788   2.810   2.822   2.836   2.842   2.858   2.869
  2.883   2.893   2.938   2.968   2.999   3.021   3.049   3.076
  3.098   3.116   3.136   3.176   3.193   3.240   3.266   3.295
  3.310   3.321   3.338   3.352   3.374   3.403   3.496   3.538
  3.609   3.660   3.696   3.808   3.836   3.856   3.903   3.935
  3.989   4.054   4.074   4.086   4.142   4.215   4.230   4.997
  5.020   5.036   5.039   5.050   5.089   5.101   5.141   5.205
  5.342   5.381   5.405   5.525   5.610   5.633   5.691   5.759
  5.850  23.734  23.754  23.758  23.811  23.842  23.881  49.868
 49.888  49.898  49.943  49.999  50.017
 --------------------------------------------------------------

          Ground-State Mulliken Net Atomic Charges

     Atom                 Charge (a.u.)
  ----------------------------------------
      1 C                     0.155340
      2 C                    -0.216030
      3 C                    -0.336476
      4 C                    -0.023834
      5 O                    -0.037891
      6 O                    -0.273324
      7 O                    -0.247989
      8 O                    -0.207572
      9 C                    -0.020129
     10 C                     0.081899
     11 O                    -0.179482
     12 O                    -0.186047
     13 H                     0.270542
     14 H                     0.290033
     15 H                     0.276575
     16 H                     0.207010
     17 H                     0.241318
     18 H                     0.206057
  ----------------------------------------
  Sum of atomic charges =    -0.000000

 -----------------------------------------------------------------
                    Cartesian Multipole Moments
 -----------------------------------------------------------------
    Charge (ESU x 10^10)
                -0.0000
    Dipole Moment (Debye)
         X       5.5399      Y       2.0030      Z       3.5784
       Tot       6.8926
    Quadrupole Moments (Debye-Ang)
        XX     -79.6993     XY       6.8934     YY     -69.6974
        XZ       8.7441     YZ      -3.6460     ZZ     -69.8765
    Octopole Moments (Debye-Ang^2)
       XXX     115.4352    XXY      18.6611    XYY       2.3871
       YYY      -2.4702    XXZ      23.9849    XYZ      -2.8149
       YYZ       3.8585    XZZ      15.2597    YZZ       0.3765
       ZZZ       1.7799
    Hexadecapole Moments (Debye-Ang^3)
      XXXX   -1682.8801   XXXY      37.2616   XXYY    -332.0594
      XYYY      -5.0254   YYYY    -425.0592   XXXZ      22.9573
      XXYZ     -27.9309   XYYZ       8.6886   YYYZ     -60.1939
      XXZZ    -391.6267   XYZZ      -4.0685   YYZZ    -136.4216
      XZZZ       6.5458   YZZZ     -49.6222   ZZZZ    -393.3615
 -----------------------------------------------------------------
 Calculating analytic gradient of the SCF energy
 Gradient of SCF Energy
            1           2           3           4           5           6
    1  -0.0013990  -0.0005924   0.0000203   0.0003870  -0.0006543   0.0013039
    2   0.0016138   0.0003066  -0.0004793  -0.0002500   0.0015721  -0.0012356
    3   0.0022472  -0.0002223  -0.0004701  -0.0007934   0.0003492  -0.0010303
            7           8           9          10          11          12
    1  -0.0013506  -0.0019860   0.0022421   0.0028293  -0.0029374  -0.0017854
    2  -0.0018279  -0.0006089  -0.0000914   0.0006569  -0.0004400  -0.0001435
    3  -0.0019463   0.0007866  -0.0025259   0.0013121  -0.0008709   0.0018129
           13          14          15          16          17          18
    1   0.0001660   0.0012882   0.0016469   0.0001139  -0.0001709   0.0008786
    2  -0.0000494   0.0011067   0.0006121  -0.0000827  -0.0004279  -0.0002316
    3   0.0002087   0.0015634  -0.0006103   0.0001478   0.0002658  -0.0002242
 Max gradient component =       2.937E-03
 RMS gradient           =       1.219E-03
 Gradient time:  CPU 126.08 s  wall 126.10 s
 Geometry Optimization Parameters
   NAtoms,    NIC,     NZ,  NCons,   NDum,   NFix, NCnnct, MaxDiis
       18     129       0       0       0       0       0       0

 Cartesian Hessian Update
 Hessian Updated using BFGS Update


** GEOMETRY OPTIMIZATION IN DELOCALIZED INTERNAL COORDINATES **
   Searching for a Minimum

   Optimization Cycle:  17

                       Coordinates (Angstroms)
     ATOM                X               Y               Z
      1  C         1.5504572452   -0.8145842039   -0.4017488425
      2  C         1.8659716520    0.3602052721    0.5412206004
      3  C         0.4765676109    0.8701667713    0.9493374667
      4  C        -0.3619592591   -0.4150758332    0.8386475906
      5  O         0.2575033340   -1.2020124584   -0.2018171997
      6  O         2.2816530277   -1.3417457228   -1.1828798705
      7  O         2.6000798049    1.3769720938   -0.1042814387
      8  O        -0.0071448673    1.8094435865    0.0077878871
      9  C        -1.8271860367   -0.1578160819    0.4931690924
     10  C        -2.2140834078   -0.0109275020   -1.0017076672
     11  O        -3.3515239031   -0.1617633722   -1.3570102597
     12  O        -2.6507870713   -0.0517197639    1.3645182001
     13  H        -0.3315297721   -0.9782444118    1.7753053906
     14  H         3.5261204777    1.3509250494    0.1564080486
     15  H         0.7415613694    2.3553429941   -0.2766457801
     16  H        -1.3977981687    0.2524166596   -1.6937489741
     17  H         0.4441985099    1.2753980955    1.9653662738
     18  H         2.4006220900   -0.0421143054    1.4099223475
   Point Group: c1    Number of degrees of freedom:    48


   Energy is   -683.754585803

 Hessian Updated using BFGS Update

 48 Hessian modes will be used to form the next step
  Hessian Eigenvalues:
     0.000002    0.001659    0.009296    0.010452    0.012957    0.021862
     0.025609    0.028991    0.045734    0.049386    0.051349    0.061708
     0.064022    0.066089    0.069714    0.075731    0.080952    0.091250
     0.110456    0.144244    0.154418    0.158224    0.164373    0.177647
     0.203875    0.209616    0.222411    0.229556    0.240563    0.251024
     0.259974    0.289459    0.298595    0.316694    0.320159    0.322515
     0.324850    0.332390    0.357249    0.433303    0.448719    0.460935
     0.489582    0.494917    0.532247    0.892264    0.949861    0.958407
**WARNING** Magnitude of eigenvalue   1 too small.  Replaced by     0.000100

 Minimum Search - Taking Simple RFO Step
 Searching for Lamda that Minimizes Along All modes
 Value Taken    Lamda =  -0.00117116
 Calculated Step too Large.  Step scaled by  0.470288
 Step Taken.  Stepsize is  0.300000

                             Maximum     Tolerance    Cnvgd?
         Gradient           0.002559      0.000300      NO
         Displacement       0.113828      0.001200      NO
         Energy change     -0.000378      0.000001      NO


 New Cartesian Coordinates Obtained by Inverse Iteration

 Displacement from previous Coordinates is:  0.277338
 ----------------------------------------------------------------
             Standard Nuclear Orientation (Angstroms)
    I     Atom           X                Y                Z
 ----------------------------------------------------------------
    1      C       1.5511881137    -0.8063043654    -0.4096350687
    2      C       1.8646985439     0.3608557567     0.5494141069
    3      C       0.4782081277     0.8834966451     0.9412544114
    4      C      -0.3596276647    -0.4029249982     0.8351342528
    5      O       0.2513381936    -1.1852460796    -0.2208517534
    6      O       2.2852823659    -1.3311875287    -1.1866792998
    7      O       2.6205270526     1.3833894002    -0.0617823135
    8      O      -0.0024613260     1.8079552781    -0.0136021542
    9      C      -1.8315948571    -0.1614258762     0.5000911018
   10      C      -2.2210927091    -0.0255157910    -1.0015538701
   11      O      -3.3481389805    -0.2194780947    -1.3590241770
   12      O      -2.6523554320    -0.0549636237     1.3702245388
   13      H      -0.3174285638    -0.9675148644     1.7696749500
   14      H       3.5546955247     1.2742037725     0.1308986395
   15      H       0.7179655646     2.4049687000    -0.2514422373
   16      H      -1.4114203260     0.2744868805    -1.6873235487
   17      H       0.4457623632     1.2970884051     1.9537723253
   18      H       2.3771766450    -0.0570167496     1.4232729617
 ----------------------------------------------------------------
 Molecular Point Group                 C1    NOp =  1
 Largest Abelian Subgroup              C1    NOp =  1
 Nuclear Repulsion Energy =   735.5198682609 hartrees
 There are       45 alpha and       45 beta electrons
 Applying Cartesian multipole field
    Component          Value
    ---------          -----
     (2,0,0)        1.00000E-11
     (0,2,0)        2.00000E-11
     (0,0,2)       -3.00000E-11
 Nucleus-field energy     =     0.0000000110 hartrees
 Requested basis set is 6-311++G(d,p)
 There are 102 shells and 306 basis functions
 A cutoff of  1.0D-11 yielded   4558 shell pairs
 There are     41470 function pairs (     44595 Cartesian)
 Smallest overlap matrix eigenvalue = 5.66E-06
 Guess MOs from SCF MO coefficient file
 Reading MOs from coefficient file
 Reading MOs from coefficient file
 A restricted hybrid HF-DFT SCF calculation will be
 performed using Pulay DIIS extrapolation
 Exchange:     0.2000 Hartree-Fock + 0.0800 Slater + 0.7200 B88
 Correlation:  0.1900 VWN1RPA + 0.8100 LYP
 Using SG-1 standard quadrature grid
 SCF converges when DIIS error is below 1.0E-08
 Geometry optimization detected.  Setting ReadMinima to 0
 Setting SaveMinima to 0
 ---------------------------------------
  Cycle       Energy         DIIS Error
 ---------------------------------------
    1    -683.7524133278      7.63E-04
    2    -683.7548034904      1.34E-04
    3    -683.7547290880      1.73E-04
    4    -683.7549528764      5.88E-05
    5    -683.7549762437      2.69E-05
    6    -683.7549815694      4.79E-06
    7    -683.7549818900      2.88E-06
    8    -683.7549819600      9.33E-07
    9    -683.7549819011      2.68E-07
   10    -683.7549819343      5.81E-08
   11    -683.7549819337      4.52E-08
   12    -683.7549819344      2.12E-08
   13    -683.7549819312      5.35E-09 Convergence criterion met
 ---------------------------------------
 SCF time:  CPU 334.85 s  wall 335.33 s
 SCF   energy in the final basis set = -683.7549819312
 Total energy in the final basis set = -683.7549819312

 --------------------------------------------------------------

                    Orbital Energies (a.u.)
 --------------------------------------------------------------

 Alpha MOs
 -- Occupied --
-19.209 -19.187 -19.171 -19.166 -19.158 -19.150 -10.336 -10.303
-10.290 -10.288 -10.286 -10.285  -1.151  -1.106  -1.097  -1.081
 -1.078  -1.064  -0.835  -0.796  -0.703  -0.667  -0.627  -0.597
 -0.589  -0.570  -0.553  -0.522  -0.508  -0.492  -0.481  -0.472
 -0.469  -0.454  -0.436  -0.429  -0.415  -0.402  -0.389  -0.363
 -0.346  -0.340  -0.331  -0.304  -0.270
 -- Virtual --
 -0.115  -0.055  -0.028  -0.015  -0.007  -0.001   0.008   0.023
  0.030   0.041   0.045   0.052   0.061   0.071   0.077   0.083
  0.085   0.091   0.100   0.101   0.105   0.107   0.112   0.117
  0.122   0.127   0.131   0.134   0.141   0.146   0.151   0.153
  0.165   0.170   0.185   0.195   0.200   0.201   0.215   0.223
  0.229   0.239   0.240   0.253   0.255   0.262   0.270   0.278
  0.280   0.287   0.291   0.293   0.298   0.300   0.308   0.310
  0.313   0.316   0.326   0.329   0.331   0.348   0.356   0.359
  0.369   0.373   0.376   0.389   0.403   0.411   0.414   0.431
  0.439   0.469   0.482   0.492   0.525   0.531   0.536   0.555
  0.564   0.585   0.593   0.603   0.619   0.635   0.642   0.654
  0.662   0.671   0.675   0.699   0.715   0.727   0.762   0.778
  0.780   0.801   0.845   0.847   0.874   0.885   0.956   0.969
  1.023   1.028   1.060   1.075   1.095   1.105   1.118   1.119
  1.141   1.159   1.170   1.173   1.176   1.188   1.200   1.207
  1.212   1.222   1.246   1.253   1.265   1.296   1.307   1.329
  1.341   1.382   1.391   1.426   1.463   1.477   1.495   1.510
  1.524   1.538   1.549   1.557   1.576   1.590   1.604   1.625
  1.636   1.654   1.667   1.683   1.692   1.723   1.756   1.771
  1.808   1.823   1.838   1.866   1.887   1.892   1.926   1.960
  1.976   1.990   2.008   2.023   2.041   2.060   2.109   2.148
  2.165   2.205   2.235   2.247   2.379   2.445   2.461   2.504
  2.540   2.597   2.622   2.656   2.667   2.683   2.719   2.748
  2.762   2.789   2.805   2.817   2.835   2.843   2.858   2.867
  2.883   2.892   2.938   2.964   2.994   3.028   3.047   3.082
  3.095   3.120   3.136   3.176   3.196   3.240   3.270   3.291
  3.314   3.325   3.338   3.354   3.376   3.404   3.501   3.539
  3.607   3.664   3.698   3.815   3.833   3.852   3.908   3.938
  3.986   4.052   4.068   4.084   4.136   4.214   4.228   4.997
  5.022   5.037   5.041   5.050   5.087   5.102   5.140   5.203
  5.340   5.381   5.406   5.524   5.617   5.639   5.692   5.756
  5.847  23.733  23.752  23.761  23.811  23.844  23.885  49.870
 49.890  49.900  49.944  49.998  50.017
 --------------------------------------------------------------

          Ground-State Mulliken Net Atomic Charges

     Atom                 Charge (a.u.)
  ----------------------------------------
      1 C                     0.183042
      2 C                    -0.230938
      3 C                    -0.293715
      4 C                    -0.072870
      5 O                    -0.037207
      6 O                    -0.277885
      7 O                    -0.250888
      8 O                    -0.200633
      9 C                    -0.015917
     10 C                     0.078764
     11 O                    -0.179970
     12 O                    -0.184901
     13 H                     0.269036
     14 H                     0.288745
     15 H                     0.276015
     16 H                     0.203995
     17 H                     0.240487
     18 H                     0.204841
  ----------------------------------------
  Sum of atomic charges =    -0.000000

 -----------------------------------------------------------------
                    Cartesian Multipole Moments
 -----------------------------------------------------------------
    Charge (ESU x 10^10)
                 0.0000
    Dipole Moment (Debye)
         X       5.4336      Y       2.0378      Z       3.5350
       Tot       6.7950
    Quadrupole Moments (Debye-Ang)
        XX     -79.7365     XY       5.8756     YY     -69.5076
        XZ       8.3145     YZ      -3.8055     ZZ     -69.9765
    Octopole Moments (Debye-Ang^2)
       XXX     115.0266    XXY      17.5838    XYY       1.0023
       YYY      -1.3092    XXZ      22.3406    XYZ      -2.9893
       YYZ       3.8578    XZZ      15.1204    YZZ       0.5791
       ZZZ       1.7326
    Hexadecapole Moments (Debye-Ang^3)
      XXXX   -1681.5908   XXXY      20.6921   XXYY    -339.3693
      XYYY     -12.9472   YYYY    -418.7276   XXXZ      17.0447
      XXYZ     -32.5760   XYYZ       6.9655   YYYZ     -62.1212
      XXZZ    -393.1280   XYZZ      -6.6615   YYZZ    -136.5987
      XZZZ       5.3940   YZZZ     -52.2067   ZZZZ    -394.4065
 -----------------------------------------------------------------
 Calculating analytic gradient of the SCF energy
 Gradient of SCF Energy
            1           2           3           4           5           6
    1   0.0013501  -0.0011967   0.0000731   0.0011087  -0.0015541  -0.0002605
    2  -0.0014998  -0.0001447   0.0015955   0.0003727   0.0005094   0.0001248
    3  -0.0011443   0.0016689  -0.0001557   0.0011131  -0.0018740   0.0010724
            7           8           9          10          11          12
    1   0.0015154   0.0012262  -0.0010769  -0.0013211   0.0011568   0.0005258
    2  -0.0009434  -0.0000901  -0.0010823   0.0002737   0.0001002  -0.0001284
    3  -0.0019307   0.0001303   0.0024196  -0.0019277   0.0006069  -0.0009267
           13          14          15          16          17          18
    1  -0.0001961  -0.0013323  -0.0011794   0.0003216   0.0003175   0.0005219
    2   0.0004962   0.0011710  -0.0002959  -0.0000032  -0.0004929   0.0000371
    3  -0.0000061   0.0014931   0.0001263   0.0001309   0.0002064  -0.0010028
 Max gradient component =       2.420E-03
 RMS gradient           =       1.020E-03
 Gradient time:  CPU 126.19 s  wall 126.21 s
 Geometry Optimization Parameters
   NAtoms,    NIC,     NZ,  NCons,   NDum,   NFix, NCnnct, MaxDiis
       18     129       0       0       0       0       0       0

 Cartesian Hessian Update
 Hessian Updated using BFGS Update


** GEOMETRY OPTIMIZATION IN DELOCALIZED INTERNAL COORDINATES **
   Searching for a Minimum

   Optimization Cycle:  18

                       Coordinates (Angstroms)
     ATOM                X               Y               Z
      1  C         1.5511881137   -0.8063043654   -0.4096350687
      2  C         1.8646985439    0.3608557567    0.5494141069
      3  C         0.4782081277    0.8834966451    0.9412544114
      4  C        -0.3596276647   -0.4029249982    0.8351342528
      5  O         0.2513381936   -1.1852460796   -0.2208517534
      6  O         2.2852823659   -1.3311875287   -1.1866792998
      7  O         2.6205270526    1.3833894002   -0.0617823135
      8  O        -0.0024613260    1.8079552781   -0.0136021542
      9  C        -1.8315948571   -0.1614258762    0.5000911018
     10  C        -2.2210927091   -0.0255157910   -1.0015538701
     11  O        -3.3481389805   -0.2194780947   -1.3590241770
     12  O        -2.6523554320   -0.0549636237    1.3702245388
     13  H        -0.3174285638   -0.9675148644    1.7696749500
     14  H         3.5546955247    1.2742037725    0.1308986395
     15  H         0.7179655646    2.4049687000   -0.2514422373
     16  H        -1.4114203260    0.2744868805   -1.6873235487
     17  H         0.4457623632    1.2970884051    1.9537723253
     18  H         2.3771766450   -0.0570167496    1.4232729617
   Point Group: c1    Number of degrees of freedom:    48


   Energy is   -683.754981931

 Hessian Updated using BFGS Update

 48 Hessian modes will be used to form the next step
  Hessian Eigenvalues:
     0.000001    0.003722    0.009269    0.010648    0.012952    0.021719
     0.025377    0.028926    0.045516    0.049375    0.050990    0.061654
     0.063991    0.065920    0.069908    0.075396    0.080765    0.091293
     0.110374    0.144668    0.157226    0.162399    0.165496    0.187183
     0.204779    0.221735    0.229026    0.240414    0.250913    0.259946
     0.272657    0.296243    0.311830    0.317675    0.320175    0.324095
     0.328213    0.332924    0.357276    0.443363    0.448745    0.463802
     0.490209    0.528500    0.532372    0.934032    0.954207    0.971589
**WARNING** Magnitude of eigenvalue   1 too small.  Replaced by     0.000100

 Minimum Search - Taking Simple RFO Step
 Searching for Lamda that Minimizes Along All modes
 Value Taken    Lamda =  -0.00108138
 Calculated Step too Large.  Step scaled by  0.331022
 Step Taken.  Stepsize is  0.300000

                             Maximum     Tolerance    Cnvgd?
         Gradient           0.002431      0.000300      NO
         Displacement       0.117876      0.001200      NO
         Energy change     -0.000396      0.000001      NO


 New Cartesian Coordinates Obtained by Inverse Iteration

 Displacement from previous Coordinates is:  0.301795
 ----------------------------------------------------------------
             Standard Nuclear Orientation (Angstroms)
    I     Atom           X                Y                Z
 ----------------------------------------------------------------
    1      C       1.5560214822    -0.8086862422    -0.3972977092
    2      C       1.8641194421     0.3620943412     0.5591385746
    3      C       0.4776841008     0.8872507572     0.9443471717
    4      C      -0.3609649162    -0.3975964817     0.8301988657
    5      O       0.2488115978    -1.1726920769    -0.2318137826
    6      O       2.3007826234    -1.3470103212    -1.1560136029
    7      O       2.6161103503     1.3915358073    -0.0445470670
    8      O       0.0015445738     1.8140598830    -0.0097363916
    9      C      -1.8337287356    -0.1607241820     0.4967117567
   10      C      -2.2218863831    -0.0239665999    -1.0051901176
   11      O      -3.3312113837    -0.2870848799    -1.3757196900
   12      O      -2.6560852161    -0.0580586058     1.3665107851
   13      H      -0.3165240554    -0.9671545533     1.7617923336
   14      H       3.5570435227     1.2199061286     0.0451339080
   15      H       0.7129692650     2.4318256369    -0.2209235561
   16      H      -1.4292522251     0.3452790872    -1.6771220242
   17      H       0.4432911149     1.2961714197     1.9587611411
   18      H       2.3739974779    -0.0502822512     1.4376122698
 ----------------------------------------------------------------
 Molecular Point Group                 C1    NOp =  1
 Largest Abelian Subgroup              C1    NOp =  1
 Nuclear Repulsion Energy =   735.3477185706 hartrees
 There are       45 alpha and       45 beta electrons
 Applying Cartesian multipole field
    Component          Value
    ---------          -----
     (2,0,0)        1.00000E-11
     (0,2,0)        2.00000E-11
     (0,0,2)       -3.00000E-11
 Nucleus-field energy     =     0.0000000111 hartrees
 Requested basis set is 6-311++G(d,p)
 There are 102 shells and 306 basis functions
 A cutoff of  1.0D-11 yielded   4556 shell pairs
 There are     41450 function pairs (     44575 Cartesian)
 Smallest overlap matrix eigenvalue = 5.54E-06
 Guess MOs from SCF MO coefficient file
 Reading MOs from coefficient file
 Reading MOs from coefficient file
 A restricted hybrid HF-DFT SCF calculation will be
 performed using Pulay DIIS extrapolation
 Exchange:     0.2000 Hartree-Fock + 0.0800 Slater + 0.7200 B88
 Correlation:  0.1900 VWN1RPA + 0.8100 LYP
 Using SG-1 standard quadrature grid
 SCF converges when DIIS error is below 1.0E-08
 Geometry optimization detected.  Setting ReadMinima to 0
 Setting SaveMinima to 0
 ---------------------------------------
  Cycle       Energy         DIIS Error
 ---------------------------------------
    1    -683.7438038993      9.15E-04
    2    -683.7550686116      1.38E-04
    3    -683.7550596332      1.68E-04
    4    -683.7552683672      5.94E-05
    5    -683.7552927632      2.54E-05
    6    -683.7552980525      7.39E-06
    7    -683.7552987439      3.42E-06
    8    -683.7552989146      1.42E-06
    9    -683.7552988616      3.12E-07
   10    -683.7552988307      1.20E-07
   11    -683.7552988517      4.11E-08
   12    -683.7552988594      2.04E-08
   13    -683.7552988631      6.90E-09 Convergence criterion met
 ---------------------------------------
 SCF time:  CPU 336.59 s  wall 336.93 s
 SCF   energy in the final basis set = -683.7552988631
 Total energy in the final basis set = -683.7552988631

 --------------------------------------------------------------

                    Orbital Energies (a.u.)
 --------------------------------------------------------------

 Alpha MOs
 -- Occupied --
-19.209 -19.186 -19.171 -19.166 -19.158 -19.151 -10.337 -10.304
-10.290 -10.288 -10.286 -10.285  -1.151  -1.106  -1.097  -1.081
 -1.078  -1.064  -0.836  -0.796  -0.703  -0.667  -0.629  -0.596
 -0.590  -0.570  -0.553  -0.521  -0.510  -0.492  -0.481  -0.473
 -0.469  -0.454  -0.436  -0.428  -0.416  -0.402  -0.389  -0.363
 -0.346  -0.341  -0.332  -0.304  -0.270
 -- Virtual --
 -0.114  -0.055  -0.029  -0.016  -0.009  -0.002   0.008   0.022
  0.030   0.041   0.045   0.052   0.062   0.071   0.077   0.082
  0.086   0.091   0.100   0.102   0.105   0.107   0.112   0.117
  0.121   0.127   0.131   0.135   0.141   0.146   0.150   0.153
  0.165   0.169   0.184   0.195   0.200   0.201   0.215   0.224
  0.232   0.238   0.241   0.253   0.254   0.264   0.270   0.278
  0.282   0.287   0.290   0.293   0.298   0.298   0.308   0.309
  0.313   0.317   0.325   0.327   0.332   0.348   0.355   0.360
  0.368   0.373   0.375   0.391   0.400   0.412   0.415   0.433
  0.441   0.466   0.480   0.491   0.523   0.529   0.536   0.556
  0.564   0.585   0.594   0.604   0.616   0.637   0.642   0.655
  0.663   0.671   0.674   0.704   0.713   0.726   0.757   0.772
  0.779   0.800   0.838   0.844   0.872   0.884   0.954   0.969
  1.022   1.031   1.063   1.075   1.096   1.108   1.119   1.124
  1.138   1.159   1.168   1.172   1.176   1.187   1.200   1.206
  1.211   1.224   1.245   1.249   1.267   1.295   1.306   1.330
  1.348   1.379   1.391   1.429   1.464   1.479   1.488   1.509
  1.525   1.541   1.554   1.558   1.574   1.588   1.601   1.624
  1.632   1.653   1.669   1.682   1.694   1.717   1.755   1.768
  1.805   1.823   1.839   1.868   1.889   1.896   1.922   1.951
  1.976   1.986   2.000   2.024   2.043   2.066   2.108   2.148
  2.168   2.207   2.237   2.247   2.374   2.442   2.459   2.511
  2.535   2.600   2.621   2.649   2.666   2.683   2.715   2.747
  2.764   2.791   2.802   2.812   2.835   2.844   2.856   2.863
  2.883   2.893   2.939   2.963   2.991   3.036   3.047   3.085
  3.091   3.124   3.137   3.175   3.197   3.240   3.272   3.290
  3.314   3.326   3.340   3.350   3.374   3.405   3.498   3.539
  3.601   3.664   3.695   3.825   3.830   3.851   3.907   3.940
  3.985   4.051   4.065   4.082   4.134   4.217   4.229   4.998
  5.024   5.035   5.043   5.048   5.085   5.105   5.139   5.198
  5.339   5.381   5.406   5.524   5.618   5.640   5.692   5.750
  5.845  23.733  23.751  23.761  23.810  23.844  23.884  49.869
 49.890  49.901  49.941  49.995  50.016
 --------------------------------------------------------------

          Ground-State Mulliken Net Atomic Charges

     Atom                 Charge (a.u.)
  ----------------------------------------
      1 C                     0.200457
      2 C                    -0.239277
      3 C                    -0.271502
      4 C                    -0.107774
      5 O                    -0.031064
      6 O                    -0.283919
      7 O                    -0.254245
      8 O                    -0.197084
      9 C                    -0.006571
     10 C                     0.075622
     11 O                    -0.180434
     12 O                    -0.183499
     13 H                     0.268137
     14 H                     0.289773
     15 H                     0.276095
     16 H                     0.199885
     17 H                     0.239566
     18 H                     0.205835
  ----------------------------------------
  Sum of atomic charges =    -0.000000

 -----------------------------------------------------------------
                    Cartesian Multipole Moments
 -----------------------------------------------------------------
    Charge (ESU x 10^10)
                -0.0000
    Dipole Moment (Debye)
         X       5.3627      Y       2.1200      Z       3.4042
       Tot       6.6964
    Quadrupole Moments (Debye-Ang)
        XX     -79.7126     XY       5.1152     YY     -69.6973
        XZ       7.5333     YZ      -4.1448     ZZ     -69.9843
    Octopole Moments (Debye-Ang^2)
       XXX     113.4221    XXY      18.3372    XYY      -0.1128
       YYY      -0.2641    XXZ      19.4082    XYZ      -3.2216
       YYZ       3.6741    XZZ      15.3380    YZZ       0.9588
       ZZZ       1.2800
    Hexadecapole Moments (Debye-Ang^3)
      XXXX   -1677.0476   XXXY       8.6320   XXYY    -345.9389
      XYYY     -16.9020   YYYY    -420.2655   XXXZ       4.8363
      XXYZ     -38.8273   XYYZ       4.7870   YYYZ     -63.8334
      XXZZ    -393.1735   XYZZ      -8.9749   YYZZ    -137.1864
      XZZZ       1.7002   YZZZ     -54.0264   ZZZZ    -393.1895
 -----------------------------------------------------------------
 Calculating analytic gradient of the SCF energy
 Gradient of SCF Energy
            1           2           3           4           5           6
    1   0.0010745  -0.0014991   0.0002475   0.0015268  -0.0021079   0.0001309
    2  -0.0015560  -0.0005412   0.0017326   0.0005239   0.0008132  -0.0004493
    3  -0.0006133   0.0015035  -0.0001121   0.0010583  -0.0023102   0.0008627
            7           8           9          10          11          12
    1   0.0009266   0.0013772  -0.0006036  -0.0003423   0.0002448  -0.0000196
    2  -0.0006279  -0.0006907  -0.0016266   0.0005375  -0.0001165   0.0000295
    3  -0.0019830  -0.0000601   0.0022936  -0.0021803   0.0003960  -0.0003870
           13          14          15          16          17          18
    1  -0.0001746  -0.0010375  -0.0010131   0.0002220   0.0005077   0.0005397
    2   0.0005795   0.0013808   0.0002675   0.0001178  -0.0005943   0.0002201
    3   0.0000876   0.0016942   0.0002391   0.0002277   0.0003022  -0.0010191
 Max gradient component =       2.310E-03
 RMS gradient           =       1.036E-03
 Gradient time:  CPU 125.01 s  wall 125.02 s
 Geometry Optimization Parameters
   NAtoms,    NIC,     NZ,  NCons,   NDum,   NFix, NCnnct, MaxDiis
       18     129       0       0       0       0       0       0

 Cartesian Hessian Update
 Hessian Updated using BFGS Update


** GEOMETRY OPTIMIZATION IN DELOCALIZED INTERNAL COORDINATES **
   Searching for a Minimum

   Optimization Cycle:  19

                       Coordinates (Angstroms)
     ATOM                X               Y               Z
      1  C         1.5560214822   -0.8086862422   -0.3972977092
      2  C         1.8641194421    0.3620943412    0.5591385746
      3  C         0.4776841008    0.8872507572    0.9443471717
      4  C        -0.3609649162   -0.3975964817    0.8301988657
      5  O         0.2488115978   -1.1726920769   -0.2318137826
      6  O         2.3007826234   -1.3470103212   -1.1560136029
      7  O         2.6161103503    1.3915358073   -0.0445470670
      8  O         0.0015445738    1.8140598830   -0.0097363916
      9  C        -1.8337287356   -0.1607241820    0.4967117567
     10  C        -2.2218863831   -0.0239665999   -1.0051901176
     11  O        -3.3312113837   -0.2870848799   -1.3757196900
     12  O        -2.6560852161   -0.0580586058    1.3665107851
     13  H        -0.3165240554   -0.9671545533    1.7617923336
     14  H         3.5570435227    1.2199061286    0.0451339080
     15  H         0.7129692650    2.4318256369   -0.2209235561
     16  H        -1.4292522251    0.3452790872   -1.6771220242
     17  H         0.4432911149    1.2961714197    1.9587611411
     18  H         2.3739974779   -0.0502822512    1.4376122698
   Point Group: c1    Number of degrees of freedom:    48


   Energy is   -683.755298863

 Hessian Updated using BFGS Update

 48 Hessian modes will be used to form the next step
  Hessian Eigenvalues:
     0.000063    0.001416    0.007615    0.010072    0.012294    0.016409
     0.024372    0.028693    0.040437    0.047923    0.049476    0.059544
     0.063610    0.064586    0.069879    0.072451    0.079737    0.089326
     0.104890    0.135307    0.154482    0.158678    0.164751    0.180169
     0.204552    0.215976    0.223707    0.229575    0.241990    0.251126
     0.261118    0.298890    0.302350    0.316576    0.320168    0.321989
     0.324793    0.332433    0.357697    0.439944    0.448894    0.463436
     0.491865    0.509254    0.533709    0.938512    0.954492    0.976805
**WARNING** Magnitude of eigenvalue   1 too small.  Replaced by     0.000100

 Minimum Search - Taking Simple RFO Step
 Searching for Lamda that Minimizes Along All modes
 Value Taken    Lamda =  -0.00210889
 Calculated Step too Large.  Step scaled by  0.339388
 Step Taken.  Stepsize is  0.300000

                             Maximum     Tolerance    Cnvgd?
         Gradient           0.001801      0.000300      NO
         Displacement       0.124074      0.001200      NO
         Energy change     -0.000317      0.000001      NO


 New Cartesian Coordinates Obtained by Inverse Iteration

 Displacement from previous Coordinates is:  0.227811
 ----------------------------------------------------------------
             Standard Nuclear Orientation (Angstroms)
    I     Atom           X                Y                Z
 ----------------------------------------------------------------
    1      C       1.5604983189    -0.7903299824    -0.4002860349
    2      C       1.8649195479     0.3644362289     0.5712298697
    3      C       0.4760284727     0.8887041781     0.9425209750
    4      C      -0.3582649340    -0.3981567095     0.8275991182
    5      O       0.2601832380    -1.1738911902    -0.2266684557
    6      O       2.3041988039    -1.3142285608    -1.1743120055
    7      O       2.6286608089     1.4036396260     0.0069836091
    8      O       0.0089483744     1.8068104723    -0.0264567188
    9      C      -1.8302149494    -0.1618960256     0.4924016809
   10      C      -2.2263628371    -0.0362147258    -1.0060034724
   11      O      -3.3455799850    -0.2843347445    -1.3686226718
   12      O      -2.6491548818    -0.0464824687     1.3684364044
   13      H      -0.3137942615    -0.9655993663     1.7615680981
   14      H       3.5646862452     1.1726692884    -0.0050325267
   15      H       0.7082860452     2.4540366729    -0.2030105080
   16      H      -1.4342870038     0.3125669431    -1.6886012849
   17      H       0.4335433009     1.3090864529     1.9518829339
   18      H       2.3504283324    -0.0659492218     1.4582138548
 ----------------------------------------------------------------
 Molecular Point Group                 C1    NOp =  1
 Largest Abelian Subgroup              C1    NOp =  1
 Nuclear Repulsion Energy =   735.1773967711 hartrees
 There are       45 alpha and       45 beta electrons
 Applying Cartesian multipole field
    Component          Value
    ---------          -----
     (2,0,0)        1.00000E-11
     (0,2,0)        2.00000E-11
     (0,0,2)       -3.00000E-11
 Nucleus-field energy     =     0.0000000110 hartrees
 Requested basis set is 6-311++G(d,p)
 There are 102 shells and 306 basis functions
 A cutoff of  1.0D-11 yielded   4558 shell pairs
 There are     41471 function pairs (     44597 Cartesian)
 Smallest overlap matrix eigenvalue = 5.79E-06
 Guess MOs from SCF MO coefficient file
 Reading MOs from coefficient file
 Reading MOs from coefficient file
 A restricted hybrid HF-DFT SCF calculation will be
 performed using Pulay DIIS extrapolation
 Exchange:     0.2000 Hartree-Fock + 0.0800 Slater + 0.7200 B88
 Correlation:  0.1900 VWN1RPA + 0.8100 LYP
 Using SG-1 standard quadrature grid
 SCF converges when DIIS error is below 1.0E-08
 Geometry optimization detected.  Setting ReadMinima to 0
 Setting SaveMinima to 0
 ---------------------------------------
  Cycle       Energy         DIIS Error
 ---------------------------------------
    1    -683.7409507555      6.98E-04
    2    -683.7557568373      1.27E-04
    3    -683.7556815342      1.64E-04
    4    -683.7558808405      5.06E-05
    5    -683.7558970439      2.53E-05
    6    -683.7559027319      4.10E-06
    7    -683.7559029637      2.42E-06
    8    -683.7559029750      8.16E-07
    9    -683.7559028654      1.55E-07
   10    -683.7559029146      4.94E-08
   11    -683.7559029258      1.95E-08
   12    -683.7559029250      1.40E-08
   13    -683.7559029243      3.92E-09 Convergence criterion met
 ---------------------------------------
 SCF time:  CPU 328.80 s  wall 329.44 s
 SCF   energy in the final basis set = -683.7559029243
 Total energy in the final basis set = -683.7559029243

 --------------------------------------------------------------

                    Orbital Energies (a.u.)
 --------------------------------------------------------------

 Alpha MOs
 -- Occupied --
-19.210 -19.186 -19.171 -19.166 -19.159 -19.151 -10.338 -10.305
-10.289 -10.289 -10.287 -10.286  -1.152  -1.104  -1.096  -1.080
 -1.077  -1.064  -0.836  -0.796  -0.704  -0.667  -0.631  -0.594
 -0.592  -0.568  -0.553  -0.520  -0.511  -0.492  -0.481  -0.473
 -0.470  -0.454  -0.437  -0.428  -0.417  -0.402  -0.388  -0.361
 -0.347  -0.340  -0.332  -0.305  -0.271
 -- Virtual --
 -0.116  -0.054  -0.029  -0.017  -0.010  -0.002   0.008   0.022
  0.029   0.041   0.045   0.052   0.062   0.071   0.077   0.082
  0.086   0.092   0.100   0.102   0.105   0.107   0.113   0.117
  0.120   0.127   0.130   0.135   0.141   0.145   0.150   0.152
  0.166   0.168   0.184   0.195   0.199   0.202   0.214   0.224
  0.233   0.236   0.241   0.252   0.254   0.262   0.270   0.278
  0.281   0.287   0.290   0.292   0.298   0.298   0.308   0.309
  0.314   0.319   0.325   0.329   0.333   0.347   0.355   0.361
  0.367   0.373   0.374   0.391   0.398   0.410   0.414   0.432
  0.439   0.462   0.479   0.490   0.517   0.526   0.536   0.558
  0.563   0.588   0.595   0.606   0.616   0.637   0.641   0.655
  0.665   0.672   0.675   0.707   0.713   0.729   0.754   0.773
  0.780   0.804   0.830   0.844   0.873   0.884   0.953   0.967
  1.019   1.030   1.064   1.076   1.095   1.108   1.120   1.122
  1.136   1.161   1.168   1.169   1.175   1.187   1.199   1.207
  1.211   1.225   1.243   1.248   1.266   1.290   1.307   1.328
  1.354   1.383   1.394   1.423   1.464   1.478   1.484   1.507
  1.523   1.540   1.557   1.561   1.575   1.589   1.602   1.624
  1.634   1.653   1.670   1.685   1.696   1.717   1.752   1.766
  1.801   1.823   1.840   1.871   1.883   1.894   1.921   1.943
  1.974   1.980   1.997   2.020   2.044   2.067   2.110   2.145
  2.174   2.205   2.236   2.250   2.370   2.442   2.459   2.517
  2.533   2.602   2.622   2.639   2.662   2.682   2.709   2.748
  2.763   2.792   2.803   2.809   2.835   2.846   2.859   2.862
  2.884   2.897   2.940   2.963   2.990   3.040   3.049   3.084
  3.093   3.124   3.135   3.168   3.201   3.238   3.272   3.287
  3.312   3.329   3.340   3.347   3.372   3.403   3.491   3.537
  3.598   3.659   3.691   3.822   3.832   3.852   3.905   3.940
  3.983   4.052   4.068   4.085   4.136   4.218   4.230   4.999
  5.023   5.033   5.043   5.049   5.083   5.103   5.138   5.197
  5.333   5.379   5.406   5.520   5.614   5.639   5.688   5.749
  5.845  23.732  23.750  23.762  23.805  23.840  23.877  49.869
 49.889  49.900  49.938  49.992  50.013
 --------------------------------------------------------------

          Ground-State Mulliken Net Atomic Charges

     Atom                 Charge (a.u.)
  ----------------------------------------
      1 C                     0.198038
      2 C                    -0.247980
      3 C                    -0.241061
      4 C                    -0.135957
      5 O                    -0.031132
      6 O                    -0.285979
      7 O                    -0.255779
      8 O                    -0.193264
      9 C                    -0.001637
     10 C                     0.074853
     11 O                    -0.181090
     12 O                    -0.183051
     13 H                     0.269003
     14 H                     0.290124
     15 H                     0.276226
     16 H                     0.199105
     17 H                     0.242018
     18 H                     0.207564
  ----------------------------------------
  Sum of atomic charges =    -0.000000

 -----------------------------------------------------------------
                    Cartesian Multipole Moments
 -----------------------------------------------------------------
    Charge (ESU x 10^10)
                -0.0000
    Dipole Moment (Debye)
         X       5.2815      Y       2.0126      Z       3.2816
       Tot       6.5356
    Quadrupole Moments (Debye-Ang)
        XX     -80.0831     XY       4.7337     YY     -69.5754
        XZ       7.0010     YZ      -4.2509     ZZ     -70.0528
    Octopole Moments (Debye-Ang^2)
       XXX     112.8370    XXY      15.8551    XYY      -1.0944
       YYY      -0.7408    XXZ      17.0823    XYZ      -4.1478
       YYZ       3.4023    XZZ      14.8089    YZZ       0.5863
       ZZZ       0.9034
    Hexadecapole Moments (Debye-Ang^3)
      XXXX   -1687.6353   XXXY       1.0148   XXYY    -349.6971
      XYYY     -21.1384   YYYY    -413.6787   XXXZ      -5.3725
      XXYZ     -42.4169   XYYZ       2.7366   YYYZ     -64.0651
      XXZZ    -394.9546   XYZZ      -9.3846   YYZZ    -136.9418
      XZZZ       0.5543   YZZZ     -55.0665   ZZZZ    -394.5382
 -----------------------------------------------------------------
 Calculating analytic gradient of the SCF energy
 Gradient of SCF Energy
            1           2           3           4           5           6
    1  -0.0014897  -0.0012561  -0.0000629   0.0014963  -0.0022505   0.0021015
    2   0.0017308  -0.0003296   0.0000951   0.0005564   0.0003927  -0.0026047
    3   0.0023622  -0.0008533   0.0007827  -0.0001512  -0.0011720  -0.0017024
            7           8           9          10          11          12
    1  -0.0025601  -0.0002678   0.0029033   0.0046071  -0.0049575  -0.0031720
    2  -0.0002033  -0.0028552  -0.0018756   0.0013851  -0.0010872   0.0005295
    3  -0.0017209   0.0000016  -0.0019496  -0.0000290  -0.0016221   0.0033703
           13          14          15          16          17          18
    1   0.0001885   0.0022083   0.0014902  -0.0000017   0.0006725   0.0003506
    2   0.0000942   0.0012261   0.0030031   0.0001110  -0.0001178  -0.0000507
    3   0.0004847   0.0018077  -0.0002277   0.0002017   0.0002670   0.0001502
 Max gradient component =       4.957E-03
 RMS gradient           =       1.752E-03
 Gradient time:  CPU 126.36 s  wall 126.38 s
 Geometry Optimization Parameters
   NAtoms,    NIC,     NZ,  NCons,   NDum,   NFix, NCnnct, MaxDiis
       18     129       0       0       0       0       0       0

 Cartesian Hessian Update
 Hessian Updated using BFGS Update


** GEOMETRY OPTIMIZATION IN DELOCALIZED INTERNAL COORDINATES **
   Searching for a Minimum

   Optimization Cycle:  20

                       Coordinates (Angstroms)
     ATOM                X               Y               Z
      1  C         1.5604983189   -0.7903299824   -0.4002860349
      2  C         1.8649195479    0.3644362289    0.5712298697
      3  C         0.4760284727    0.8887041781    0.9425209750
      4  C        -0.3582649340   -0.3981567095    0.8275991182
      5  O         0.2601832380   -1.1738911902   -0.2266684557
      6  O         2.3041988039   -1.3142285608   -1.1743120055
      7  O         2.6286608089    1.4036396260    0.0069836091
      8  O         0.0089483744    1.8068104723   -0.0264567188
      9  C        -1.8302149494   -0.1618960256    0.4924016809
     10  C        -2.2263628371   -0.0362147258   -1.0060034724
     11  O        -3.3455799850   -0.2843347445   -1.3686226718
     12  O        -2.6491548818   -0.0464824687    1.3684364044
     13  H        -0.3137942615   -0.9655993663    1.7615680981
     14  H         3.5646862452    1.1726692884   -0.0050325267
     15  H         0.7082860452    2.4540366729   -0.2030105080
     16  H        -1.4342870038    0.3125669431   -1.6886012849
     17  H         0.4335433009    1.3090864529    1.9518829339
     18  H         2.3504283324   -0.0659492218    1.4582138548
   Point Group: c1    Number of degrees of freedom:    48


   Energy is   -683.755902924

 Hessian Updated using BFGS Update

 48 Hessian modes will be used to form the next step
  Hessian Eigenvalues:
     0.000229    0.002146    0.005377    0.009816    0.011127    0.014373
     0.024156    0.028397    0.040905    0.047798    0.049515    0.056622
     0.063286    0.064456    0.069893    0.073560    0.082168    0.089546
     0.103258    0.142720    0.152648    0.160378    0.164756    0.175463
     0.204144    0.219204    0.223373    0.229406    0.247107    0.251356
     0.260836    0.296245    0.303616    0.317130    0.320268    0.322813
     0.326075    0.332634    0.357607    0.443133    0.448829    0.463430
     0.491596    0.523843    0.576532    0.947384    0.956419    1.305620

 Minimum Search - Taking Simple RFO Step
 Searching for Lamda that Minimizes Along All modes
 Value Taken    Lamda =  -0.00165147
 Calculated Step too Large.  Step scaled by  0.390026
 Step Taken.  Stepsize is  0.300000

                             Maximum     Tolerance    Cnvgd?
         Gradient           0.004488      0.000300      NO
         Displacement       0.128435      0.001200      NO
         Energy change     -0.000604      0.000001      NO


 New Cartesian Coordinates Obtained by Inverse Iteration

 Displacement from previous Coordinates is:  0.232522
 ----------------------------------------------------------------
             Standard Nuclear Orientation (Angstroms)
    I     Atom           X                Y                Z
 ----------------------------------------------------------------
    1      C       1.5656073094    -0.7786215360    -0.3944447416
    2      C       1.8655746868     0.3663974566     0.5861419759
    3      C       0.4747508406     0.8898070918     0.9478347337
    4      C      -0.3575402807    -0.3977417575     0.8275126176
    5      O       0.2684861837    -1.1715330002    -0.2226217602
    6      O       2.3123205244    -1.2931513731    -1.1740038837
    7      O       2.6344313883     1.4116237483     0.0464888389
    8      O       0.0126913650     1.8070298594    -0.0257117469
    9      C      -1.8275554306    -0.1601015846     0.4871484702
   10      C      -2.2230498216    -0.0422130958    -1.0100913175
   11      O      -3.3405408244    -0.3018752929    -1.3743387142
   12      O      -2.6464140204    -0.0338480990     1.3634871630
   13      H      -0.3164742682    -0.9663584265     1.7613399512
   14      H       3.5464230528     1.1263980196    -0.0943080855
   15      H       0.7053731591     2.4677004106    -0.1832207405
   16      H      -1.4349573685     0.3138176695    -1.6930684959
   17      H       0.4262437616     1.3117166607     1.9561590097
   18      H       2.3373523780    -0.0741798841     1.4775395915
 ----------------------------------------------------------------
 Molecular Point Group                 C1    NOp =  1
 Largest Abelian Subgroup              C1    NOp =  1
 Nuclear Repulsion Energy =   735.3137464960 hartrees
 There are       45 alpha and       45 beta electrons
 Applying Cartesian multipole field
    Component          Value
    ---------          -----
     (2,0,0)        1.00000E-11
     (0,2,0)        2.00000E-11
     (0,0,2)       -3.00000E-11
 Nucleus-field energy     =     0.0000000110 hartrees
 Requested basis set is 6-311++G(d,p)
 There are 102 shells and 306 basis functions
 A cutoff of  1.0D-11 yielded   4558 shell pairs
 There are     41474 function pairs (     44600 Cartesian)
 Smallest overlap matrix eigenvalue = 6.16E-06
 Guess MOs from SCF MO coefficient file
 Reading MOs from coefficient file
 Reading MOs from coefficient file
 A restricted hybrid HF-DFT SCF calculation will be
 performed using Pulay DIIS extrapolation
 Exchange:     0.2000 Hartree-Fock + 0.0800 Slater + 0.7200 B88
 Correlation:  0.1900 VWN1RPA + 0.8100 LYP
 Using SG-1 standard quadrature grid
 SCF converges when DIIS error is below 1.0E-08
 Geometry optimization detected.  Setting ReadMinima to 0
 Setting SaveMinima to 0
 ---------------------------------------
  Cycle       Energy         DIIS Error
 ---------------------------------------
    1    -683.7489211177      5.84E-04
    2    -683.7563842866      1.23E-04
    3    -683.7563558388      1.38E-04
    4    -683.7564867653      5.35E-05
    5    -683.7565057920      2.39E-05
    6    -683.7565108034      3.23E-06
    7    -683.7565109456      1.93E-06
    8    -683.7565110293      4.42E-07
    9    -683.7565109209      1.16E-07
   10    -683.7565109598      2.73E-08
   11    -683.7565109624      1.29E-08
   12    -683.7565109602      4.58E-09 Convergence criterion met
 ---------------------------------------
 SCF time:  CPU 309.70 s  wall 310.21 s
 SCF   energy in the final basis set = -683.7565109602
 Total energy in the final basis set = -683.7565109602

 --------------------------------------------------------------

                    Orbital Energies (a.u.)
 --------------------------------------------------------------

 Alpha MOs
 -- Occupied --
-19.211 -19.186 -19.171 -19.167 -19.159 -19.153 -10.339 -10.306
-10.290 -10.289 -10.288 -10.286  -1.153  -1.104  -1.096  -1.080
 -1.077  -1.064  -0.837  -0.797  -0.704  -0.667  -0.634  -0.593
 -0.592  -0.567  -0.554  -0.520  -0.513  -0.493  -0.480  -0.474
 -0.470  -0.455  -0.438  -0.427  -0.418  -0.402  -0.387  -0.360
 -0.348  -0.340  -0.332  -0.306  -0.272
 -- Virtual --
 -0.116  -0.053  -0.029  -0.017  -0.011  -0.002   0.009   0.022
  0.029   0.041   0.045   0.053   0.062   0.071   0.077   0.083
  0.086   0.092   0.100   0.102   0.105   0.107   0.113   0.117
  0.119   0.127   0.130   0.136   0.140   0.145   0.149   0.152
  0.165   0.167   0.184   0.194   0.198   0.202   0.214   0.223
  0.231   0.236   0.242   0.252   0.255   0.262   0.270   0.277
  0.281   0.286   0.290   0.292   0.298   0.299   0.307   0.310
  0.314   0.321   0.325   0.329   0.336   0.346   0.354   0.361
  0.365   0.371   0.374   0.385   0.394   0.408   0.413   0.429
  0.437   0.459   0.478   0.490   0.513   0.525   0.537   0.558
  0.563   0.589   0.595   0.607   0.616   0.638   0.641   0.655
  0.666   0.671   0.674   0.706   0.709   0.732   0.753   0.772
  0.780   0.804   0.831   0.842   0.874   0.884   0.952   0.967
  1.017   1.029   1.064   1.075   1.093   1.112   1.120   1.123
  1.134   1.159   1.165   1.167   1.175   1.187   1.199   1.208
  1.211   1.222   1.240   1.248   1.266   1.285   1.308   1.326
  1.355   1.385   1.406   1.421   1.463   1.477   1.481   1.504
  1.522   1.539   1.558   1.566   1.575   1.590   1.602   1.624
  1.634   1.653   1.673   1.686   1.698   1.717   1.746   1.764
  1.795   1.823   1.839   1.874   1.877   1.895   1.919   1.936
  1.974   1.975   1.995   2.019   2.046   2.068   2.111   2.144
  2.173   2.206   2.237   2.252   2.368   2.440   2.459   2.525
  2.531   2.599   2.619   2.629   2.659   2.682   2.705   2.749
  2.761   2.792   2.803   2.808   2.836   2.847   2.858   2.862
  2.884   2.902   2.940   2.964   2.990   3.042   3.055   3.083
  3.094   3.122   3.139   3.164   3.203   3.236   3.272   3.286
  3.311   3.327   3.341   3.347   3.372   3.404   3.488   3.535
  3.595   3.657   3.689   3.815   3.839   3.853   3.900   3.940
  3.981   4.053   4.068   4.086   4.137   4.218   4.232   5.000
  5.024   5.032   5.043   5.049   5.082   5.103   5.137   5.195
  5.329   5.379   5.406   5.517   5.613   5.639   5.685   5.747
  5.845  23.732  23.749  23.762  23.802  23.839  23.875  49.869
 49.889  49.900  49.937  49.991  50.011
 --------------------------------------------------------------

          Ground-State Mulliken Net Atomic Charges

     Atom                 Charge (a.u.)
  ----------------------------------------
      1 C                     0.184815
      2 C                    -0.249255
      3 C                    -0.235459
      4 C                    -0.140762
      5 O                    -0.030260
      6 O                    -0.285421
      7 O                    -0.255632
      8 O                    -0.193600
      9 C                     0.002635
     10 C                     0.074534
     11 O                    -0.181598
     12 O                    -0.182657
     13 H                     0.269931
     14 H                     0.290516
     15 H                     0.276832
     16 H                     0.198470
     17 H                     0.245673
     18 H                     0.211237
  ----------------------------------------
  Sum of atomic charges =    -0.000000

 -----------------------------------------------------------------
                    Cartesian Multipole Moments
 -----------------------------------------------------------------
    Charge (ESU x 10^10)
                -0.0000
    Dipole Moment (Debye)
         X       5.1616      Y       1.9296      Z       3.1035
       Tot       6.3244
    Quadrupole Moments (Debye-Ang)
        XX     -80.5833     XY       4.2459     YY     -69.5974
        XZ       6.1650     YZ      -4.5087     ZZ     -70.0025
    Octopole Moments (Debye-Ang^2)
       XXX     109.3659    XXY      13.9204    XYY      -2.0190
       YYY      -1.3033    XXZ      13.8222    XYZ      -4.9258
       YYZ       2.9388    XZZ      14.6026    YZZ       0.4229
       ZZZ       0.3585
    Hexadecapole Moments (Debye-Ang^3)
      XXXX   -1697.4798   XXXY      -8.7718   XXYY    -353.3520
      XYYY     -24.4381   YYYY    -410.4180   XXXZ     -19.0282
      XXYZ     -47.4539   XYYZ       0.3892   YYYZ     -64.9237
      XXZZ    -395.0456   XYZZ      -9.9596   YYZZ    -136.8140
      XZZZ      -2.1495   YZZZ     -56.4912   ZZZZ    -395.5419
 -----------------------------------------------------------------
 Calculating analytic gradient of the SCF energy
 Gradient of SCF Energy
            1           2           3           4           5           6
    1  -0.0023516  -0.0004884   0.0001224   0.0013492  -0.0024133   0.0027644
    2   0.0029722  -0.0002338  -0.0007459   0.0005561   0.0004071  -0.0034995
    3   0.0036377  -0.0019798   0.0009183  -0.0007525  -0.0005131  -0.0026703
            7           8           9          10          11          12
    1  -0.0044467  -0.0007604   0.0040620   0.0065642  -0.0067199  -0.0041893
    2   0.0002732  -0.0032849  -0.0021555   0.0017715  -0.0014811   0.0008601
    3  -0.0009455  -0.0003311  -0.0036961   0.0008767  -0.0022909   0.0046983
           13          14          15          16          17          18
    1   0.0003146   0.0032228   0.0021775  -0.0002498   0.0008024   0.0002399
    2  -0.0001308   0.0007673   0.0039686   0.0001052   0.0000051  -0.0001550
    3   0.0006424   0.0014231  -0.0001716   0.0002459   0.0002363   0.0006721
 Max gradient component =       6.720E-03
 RMS gradient           =       2.402E-03
 Gradient time:  CPU 126.52 s  wall 126.53 s
 Geometry Optimization Parameters
   NAtoms,    NIC,     NZ,  NCons,   NDum,   NFix, NCnnct, MaxDiis
       18     129       0       0       0       0       0       0

 Cartesian Hessian Update
 Hessian Updated using BFGS Update


** GEOMETRY OPTIMIZATION IN DELOCALIZED INTERNAL COORDINATES **
   Searching for a Minimum

   Optimization Cycle:  21

                       Coordinates (Angstroms)
     ATOM                X               Y               Z
      1  C         1.5656073094   -0.7786215360   -0.3944447416
      2  C         1.8655746868    0.3663974566    0.5861419759
      3  C         0.4747508406    0.8898070918    0.9478347337
      4  C        -0.3575402807   -0.3977417575    0.8275126176
      5  O         0.2684861837   -1.1715330002   -0.2226217602
      6  O         2.3123205244   -1.2931513731   -1.1740038837
      7  O         2.6344313883    1.4116237483    0.0464888389
      8  O         0.0126913650    1.8070298594   -0.0257117469
      9  C        -1.8275554306   -0.1601015846    0.4871484702
     10  C        -2.2230498216   -0.0422130958   -1.0100913175
     11  O        -3.3405408244   -0.3018752929   -1.3743387142
     12  O        -2.6464140204   -0.0338480990    1.3634871630
     13  H        -0.3164742682   -0.9663584265    1.7613399512
     14  H         3.5464230528    1.1263980196   -0.0943080855
     15  H         0.7053731591    2.4677004106   -0.1832207405
     16  H        -1.4349573685    0.3138176695   -1.6930684959
     17  H         0.4262437616    1.3117166607    1.9561590097
     18  H         2.3373523780   -0.0741798841    1.4775395915
   Point Group: c1    Number of degrees of freedom:    48


   Energy is   -683.756510960

 Hessian Updated using BFGS Update

 48 Hessian modes will be used to form the next step
  Hessian Eigenvalues:
     0.000483    0.001547    0.002501    0.009531    0.010947    0.013966
     0.024058    0.028215    0.040687    0.047598    0.049510    0.054969
     0.063163    0.064474    0.069899    0.074322    0.082443    0.089542
     0.102315    0.149910    0.154041    0.160422    0.165054    0.172616
     0.204023    0.219909    0.223673    0.229481    0.250124    0.254175
     0.260750    0.295175    0.306931    0.317361    0.320341    0.323169
     0.328404    0.332640    0.358052    0.446622    0.453168    0.463990
     0.491484    0.523849    0.582140    0.947314    0.956287    1.332742

 Minimum Search - Taking Simple RFO Step
 Searching for Lamda that Minimizes Along All modes
 Value Taken    Lamda =  -0.00231391
 Calculated Step too Large.  Step scaled by  0.385500
 Step Taken.  Stepsize is  0.300000

                             Maximum     Tolerance    Cnvgd?
         Gradient           0.005784      0.000300      NO
         Displacement       0.103272      0.001200      NO
         Energy change     -0.000608      0.000001      NO


 New Cartesian Coordinates Obtained by Inverse Iteration

 Displacement from previous Coordinates is:  0.276202
 ----------------------------------------------------------------
             Standard Nuclear Orientation (Angstroms)
    I     Atom           X                Y                Z
 ----------------------------------------------------------------
    1      C       1.5695097439    -0.7596201596    -0.3871628401
    2      C       1.8660818761     0.3721831125     0.6030130484
    3      C       0.4702798514     0.8858199602     0.9625820725
    4      C      -0.3582510984    -0.4041940665     0.8332669234
    5      O       0.2851762658    -1.1793125656    -0.2025154788
    6      O       2.3149410649    -1.2481615613    -1.1862203801
    7      O       2.6356186419     1.4189265741     0.0756790344
    8      O       0.0099709516     1.8096629065    -0.0084586493
    9      C      -1.8218385737    -0.1544655047     0.4779681178
   10      C      -2.2131440303    -0.0481221636    -1.0162277713
   11      O      -3.3369670456    -0.2866047446    -1.3779926697
   12      O      -2.6411834462    -0.0081842148     1.3518260517
   13      H      -0.3303499581    -0.9732073852     1.7675808997
   14      H       3.5080517038     1.0954642894    -0.1899708826
   15      H       0.7200868768     2.4491395299    -0.1801304923
   16      H      -1.4203255263     0.2802748272    -1.7066742321
   17      H       0.4124236129     1.3046596638     1.9714050025
   18      H       2.3326417250    -0.0793916309     1.4938751114
 ----------------------------------------------------------------
 Molecular Point Group                 C1    NOp =  1
 Largest Abelian Subgroup              C1    NOp =  1
 Nuclear Repulsion Energy =   735.9807351016 hartrees
 There are       45 alpha and       45 beta electrons
 Applying Cartesian multipole field
    Component          Value
    ---------          -----
     (2,0,0)        1.00000E-11
     (0,2,0)        2.00000E-11
     (0,0,2)       -3.00000E-11
 Nucleus-field energy     =     0.0000000108 hartrees
 Requested basis set is 6-311++G(d,p)
 There are 102 shells and 306 basis functions
 A cutoff of  1.0D-11 yielded   4562 shell pairs
 There are     41496 function pairs (     44623 Cartesian)
 Smallest overlap matrix eigenvalue = 6.54E-06
 Guess MOs from SCF MO coefficient file
 Reading MOs from coefficient file
 Reading MOs from coefficient file
 A restricted hybrid HF-DFT SCF calculation will be
 performed using Pulay DIIS extrapolation
 Exchange:     0.2000 Hartree-Fock + 0.0800 Slater + 0.7200 B88
 Correlation:  0.1900 VWN1RPA + 0.8100 LYP
 Using SG-1 standard quadrature grid
 SCF converges when DIIS error is below 1.0E-08
 Geometry optimization detected.  Setting ReadMinima to 0
 Setting SaveMinima to 0
 ---------------------------------------
  Cycle       Energy         DIIS Error
 ---------------------------------------
    1    -683.7506676939      7.51E-04
    2    -683.7571644403      1.20E-04
    3    -683.7571283383      1.45E-04
    4    -683.7572723649      5.88E-05
    5    -683.7572976572      2.15E-05
    6    -683.7573018392      4.54E-06
    7    -683.7573022352      2.67E-06
    8    -683.7573022703      6.69E-07
    9    -683.7573021675      2.08E-07
   10    -683.7573022671      6.45E-08
   11    -683.7573022635      2.93E-08
   12    -683.7573022501      1.78E-08
   13    -683.7573022457      6.41E-09 Convergence criterion met
 ---------------------------------------
 SCF time:  CPU 335.39 s  wall 335.84 s
 SCF   energy in the final basis set = -683.7573022457
 Total energy in the final basis set = -683.7573022457

 --------------------------------------------------------------

                    Orbital Energies (a.u.)
 --------------------------------------------------------------

 Alpha MOs
 -- Occupied --
-19.212 -19.186 -19.171 -19.167 -19.160 -19.154 -10.340 -10.306
-10.291 -10.289 -10.288 -10.286  -1.155  -1.105  -1.097  -1.081
 -1.077  -1.064  -0.837  -0.798  -0.706  -0.667  -0.636  -0.595
 -0.590  -0.566  -0.555  -0.521  -0.515  -0.493  -0.480  -0.474
 -0.471  -0.456  -0.440  -0.427  -0.419  -0.402  -0.387  -0.358
 -0.350  -0.339  -0.332  -0.309  -0.273
 -- Virtual --
 -0.118  -0.052  -0.028  -0.018  -0.011  -0.001   0.009   0.022
  0.029   0.041   0.044   0.053   0.063   0.072   0.077   0.083
  0.086   0.093   0.100   0.102   0.104   0.106   0.114   0.116
  0.119   0.127   0.129   0.137   0.139   0.145   0.149   0.153
  0.163   0.167   0.184   0.194   0.197   0.202   0.215   0.221
  0.228   0.237   0.241   0.252   0.256   0.261   0.270   0.277
  0.281   0.285   0.290   0.292   0.297   0.301   0.307   0.310
  0.314   0.321   0.326   0.329   0.339   0.346   0.351   0.359
  0.364   0.368   0.375   0.377   0.393   0.407   0.414   0.425
  0.435   0.458   0.478   0.491   0.512   0.524   0.536   0.558
  0.564   0.588   0.595   0.607   0.617   0.638   0.641   0.654
  0.666   0.670   0.674   0.698   0.708   0.731   0.754   0.772
  0.780   0.802   0.834   0.841   0.877   0.883   0.950   0.964
  1.019   1.028   1.062   1.074   1.092   1.114   1.119   1.129
  1.132   1.156   1.163   1.167   1.174   1.187   1.199   1.210
  1.212   1.220   1.241   1.248   1.263   1.279   1.310   1.327
  1.352   1.386   1.411   1.419   1.460   1.474   1.483   1.504
  1.521   1.538   1.560   1.571   1.575   1.593   1.604   1.625
  1.636   1.655   1.673   1.685   1.700   1.722   1.740   1.765
  1.788   1.823   1.840   1.865   1.882   1.896   1.919   1.933
  1.972   1.974   1.993   2.018   2.049   2.066   2.113   2.144
  2.169   2.204   2.238   2.254   2.367   2.439   2.457   2.531
  2.533   2.585   2.613   2.630   2.658   2.681   2.704   2.750
  2.759   2.793   2.804   2.810   2.837   2.848   2.856   2.865
  2.884   2.907   2.941   2.966   2.992   3.044   3.060   3.082
  3.093   3.119   3.141   3.160   3.204   3.234   3.273   3.287
  3.308   3.324   3.342   3.352   3.372   3.406   3.486   3.533
  3.597   3.656   3.688   3.814   3.841   3.853   3.897   3.938
  3.979   4.054   4.072   4.090   4.140   4.216   4.232   5.001
  5.026   5.032   5.042   5.049   5.082   5.102   5.136   5.196
  5.327   5.380   5.405   5.516   5.610   5.638   5.683   5.748
  5.846  23.733  23.750  23.761  23.802  23.837  23.874  49.869
 49.889  49.899  49.936  49.992  50.010
 --------------------------------------------------------------

          Ground-State Mulliken Net Atomic Charges

     Atom                 Charge (a.u.)
  ----------------------------------------
      1 C                     0.164532
      2 C                    -0.255162
      3 C                    -0.248875
      4 C                    -0.105525
      5 O                    -0.033700
      6 O                    -0.282697
      7 O                    -0.252932
      8 O                    -0.198149
      9 C                    -0.005049
     10 C                     0.075810
     11 O                    -0.180999
     12 O                    -0.182941
     13 H                     0.271950
     14 H                     0.291254
     15 H                     0.277288
     16 H                     0.200057
     17 H                     0.250536
     18 H                     0.214602
  ----------------------------------------
  Sum of atomic charges =    -0.000000

 -----------------------------------------------------------------
                    Cartesian Multipole Moments
 -----------------------------------------------------------------
    Charge (ESU x 10^10)
                -0.0000
    Dipole Moment (Debye)
         X       5.0601      Y       1.6939      Z       2.9044
       Tot       6.0753
    Quadrupole Moments (Debye-Ang)
        XX     -81.1542     XY       4.1022     YY     -69.8054
        XZ       5.3975     YZ      -4.7700     ZZ     -69.8334
    Octopole Moments (Debye-Ang^2)
       XXX     105.2665    XXY      10.8360    XYY      -2.5415
       YYY      -4.2190    XXZ      10.9443    XYZ      -5.8057
       YYZ       2.0215    XZZ      14.2911    YZZ      -0.1351
       ZZZ      -0.2006
    Hexadecapole Moments (Debye-Ang^3)
      XXXX   -1709.3115   XXXY     -14.2560   XXYY    -353.4235
      XYYY     -26.3687   YYYY    -408.8976   XXXZ     -31.3172
      XXYZ     -50.9085   XYYZ      -1.8020   YYYZ     -65.3629
      XXZZ    -394.0086   XYZZ      -9.1792   YYZZ    -136.1290
      XZZZ      -4.1935   YZZZ     -57.1448   ZZZZ    -397.5511
 -----------------------------------------------------------------
 Calculating analytic gradient of the SCF energy
 Gradient of SCF Energy
            1           2           3           4           5           6
    1  -0.0033913   0.0012263  -0.0000248   0.0002615  -0.0013852   0.0029729
    2   0.0045851   0.0008250  -0.0023769   0.0000211   0.0006568  -0.0037424
    3   0.0047487  -0.0032679   0.0008707  -0.0018306   0.0013400  -0.0033577
            7           8           9          10          11          12
    1  -0.0062907  -0.0018749   0.0047763   0.0077901  -0.0073862  -0.0044270
    2  -0.0001532  -0.0024352  -0.0015680   0.0015390  -0.0013498   0.0010402
    3  -0.0002942  -0.0005669  -0.0060201   0.0027722  -0.0026788   0.0053147
           13          14          15          16          17          18
    1   0.0005047   0.0042278   0.0029641  -0.0007439   0.0005348   0.0002655
    2  -0.0005653   0.0000282   0.0038926   0.0000284   0.0001727  -0.0005985
    3   0.0006808   0.0008051  -0.0000877   0.0002177   0.0000828   0.0012711
 Max gradient component =       7.790E-03
 RMS gradient           =       2.908E-03
 Gradient time:  CPU 129.06 s  wall 129.10 s
 Geometry Optimization Parameters
   NAtoms,    NIC,     NZ,  NCons,   NDum,   NFix, NCnnct, MaxDiis
       18     129       0       0       0       0       0       0

 Cartesian Hessian Update
 Hessian Updated using BFGS Update


** GEOMETRY OPTIMIZATION IN DELOCALIZED INTERNAL COORDINATES **
   Searching for a Minimum

   Optimization Cycle:  22

                       Coordinates (Angstroms)
     ATOM                X               Y               Z
      1  C         1.5695097439   -0.7596201596   -0.3871628401
      2  C         1.8660818761    0.3721831125    0.6030130484
      3  C         0.4702798514    0.8858199602    0.9625820725
      4  C        -0.3582510984   -0.4041940665    0.8332669234
      5  O         0.2851762658   -1.1793125656   -0.2025154788
      6  O         2.3149410649   -1.2481615613   -1.1862203801
      7  O         2.6356186419    1.4189265741    0.0756790344
      8  O         0.0099709516    1.8096629065   -0.0084586493
      9  C        -1.8218385737   -0.1544655047    0.4779681178
     10  C        -2.2131440303   -0.0481221636   -1.0162277713
     11  O        -3.3369670456   -0.2866047446   -1.3779926697
     12  O        -2.6411834462   -0.0081842148    1.3518260517
     13  H        -0.3303499581   -0.9732073852    1.7675808997
     14  H         3.5080517038    1.0954642894   -0.1899708826
     15  H         0.7200868768    2.4491395299   -0.1801304923
     16  H        -1.4203255263    0.2802748272   -1.7066742321
     17  H         0.4124236129    1.3046596638    1.9714050025
     18  H         2.3326417250   -0.0793916309    1.4938751114
   Point Group: c1    Number of degrees of freedom:    48


   Energy is   -683.757302246

 Hessian Updated using BFGS Update

 48 Hessian modes will be used to form the next step
  Hessian Eigenvalues:
     0.000269    0.002215    0.004371    0.009419    0.010808    0.014200
     0.023993    0.028111    0.042548    0.047892    0.049561    0.056183
     0.063095    0.064506    0.069897    0.075207    0.082015    0.089908
     0.105678    0.152107    0.157118    0.163989    0.167124    0.171202
     0.204326    0.221656    0.227532    0.231535    0.250988    0.260379
     0.262783    0.296449    0.309076    0.317267    0.320319    0.323664
     0.329826    0.332775    0.358143    0.446420    0.458528    0.468473
     0.491485    0.524097    0.578619    0.946623    0.956082    1.176020

 Minimum Search - Taking Simple RFO Step
 Searching for Lamda that Minimizes Along All modes
 Value Taken    Lamda =  -0.00216795
 Calculated Step too Large.  Step scaled by  0.355638
 Step Taken.  Stepsize is  0.300000

                             Maximum     Tolerance    Cnvgd?
         Gradient           0.005804      0.000300      NO
         Displacement       0.111858      0.001200      NO
         Energy change     -0.000791      0.000001      NO


 New Cartesian Coordinates Obtained by Inverse Iteration

 Displacement from previous Coordinates is:  0.238290
 ----------------------------------------------------------------
             Standard Nuclear Orientation (Angstroms)
    I     Atom           X                Y                Z
 ----------------------------------------------------------------
    1      C       1.5726407541    -0.7447328548    -0.3833638429
    2      C       1.8671865381     0.3719471335     0.6217835068
    3      C       0.4700433036     0.8876445409     0.9704372505
    4      C      -0.3569334679    -0.4034930652     0.8367562677
    5      O       0.2933518511    -1.1764698682    -0.1974242682
    6      O       2.3181277391    -1.2123884413    -1.1948704435
    7      O       2.6510011891     1.4177061472     0.1182918218
    8      O       0.0148898230     1.8071488555    -0.0076434850
    9      C      -1.8184142186    -0.1500438534     0.4753065703
   10      C      -2.2067341259    -0.0535558854    -1.0195954674
   11      O      -3.3290752389    -0.2953810198    -1.3818624257
   12      O      -2.6383660477     0.0053460937     1.3462643539
   13      H      -0.3337264638    -0.9746579303     1.7695979214
   14      H       3.4629853688     1.0654224076    -0.2740074831
   15      H       0.7254656874     2.4455544031    -0.1773528184
   16      H      -1.4128075213     0.2708614086    -1.7108754960
   17      H       0.4042746802     1.3095735997     1.9773141038
   18      H       2.3188127853    -0.0956148044     1.5130867993
 ----------------------------------------------------------------
 Molecular Point Group                 C1    NOp =  1
 Largest Abelian Subgroup              C1    NOp =  1
 Nuclear Repulsion Energy =   736.4311232577 hartrees
 There are       45 alpha and       45 beta electrons
 Applying Cartesian multipole field
    Component          Value
    ---------          -----
     (2,0,0)        1.00000E-11
     (0,2,0)        2.00000E-11
     (0,0,2)       -3.00000E-11
 Nucleus-field energy     =     0.0000000107 hartrees
 Requested basis set is 6-311++G(d,p)
 There are 102 shells and 306 basis functions
 A cutoff of  1.0D-11 yielded   4565 shell pairs
 There are     41536 function pairs (     44666 Cartesian)
 Smallest overlap matrix eigenvalue = 6.75E-06
 Guess MOs from SCF MO coefficient file
 Reading MOs from coefficient file
 Reading MOs from coefficient file
 A restricted hybrid HF-DFT SCF calculation will be
 performed using Pulay DIIS extrapolation
 Exchange:     0.2000 Hartree-Fock + 0.0800 Slater + 0.7200 B88
 Correlation:  0.1900 VWN1RPA + 0.8100 LYP
 Using SG-1 standard quadrature grid
 SCF converges when DIIS error is below 1.0E-08
 Geometry optimization detected.  Setting ReadMinima to 0
 Setting SaveMinima to 0
 ---------------------------------------
  Cycle       Energy         DIIS Error
 ---------------------------------------
    1    -683.7540000195      6.24E-04
    2    -683.7579035763      1.17E-04
    3    -683.7579004030      1.22E-04
    4    -683.7580056560      4.30E-05
    5    -683.7580183761      1.56E-05
    6    -683.7580206262      4.03E-06
    7    -683.7580209128      7.99E-07
    8    -683.7580208813      2.75E-07
    9    -683.7580208363      2.00E-07
   10    -683.7580208619      4.01E-08
   11    -683.7580208718      1.37E-08
   12    -683.7580208696      6.37E-09 Convergence criterion met
 ---------------------------------------
 SCF time:  CPU 308.76 s  wall 309.08 s
 SCF   energy in the final basis set = -683.7580208696
 Total energy in the final basis set = -683.7580208696

 --------------------------------------------------------------

                    Orbital Energies (a.u.)
 --------------------------------------------------------------

 Alpha MOs
 -- Occupied --
-19.214 -19.185 -19.172 -19.167 -19.160 -19.156 -10.342 -10.306
-10.291 -10.289 -10.289 -10.286  -1.157  -1.105  -1.097  -1.082
 -1.078  -1.064  -0.837  -0.799  -0.706  -0.668  -0.638  -0.596
 -0.589  -0.565  -0.555  -0.521  -0.517  -0.494  -0.480  -0.475
 -0.472  -0.457  -0.442  -0.428  -0.418  -0.402  -0.388  -0.357
 -0.351  -0.339  -0.333  -0.311  -0.273
 -- Virtual --
 -0.118  -0.051  -0.028  -0.018  -0.011   0.000   0.009   0.022
  0.028   0.040   0.044   0.054   0.063   0.072   0.077   0.083
  0.087   0.093   0.100   0.102   0.104   0.105   0.114   0.116
  0.118   0.127   0.129   0.137   0.139   0.144   0.148   0.152
  0.161   0.167   0.183   0.193   0.197   0.202   0.216   0.220
  0.226   0.238   0.242   0.252   0.258   0.261   0.269   0.277
  0.281   0.284   0.290   0.292   0.296   0.302   0.305   0.310
  0.313   0.321   0.326   0.330   0.340   0.345   0.348   0.357
  0.363   0.367   0.374   0.376   0.393   0.406   0.414   0.423
  0.435   0.459   0.478   0.494   0.512   0.525   0.536   0.557
  0.565   0.586   0.594   0.609   0.618   0.638   0.641   0.655
  0.663   0.670   0.674   0.691   0.708   0.731   0.754   0.772
  0.780   0.801   0.835   0.842   0.880   0.886   0.951   0.962
  1.019   1.029   1.060   1.072   1.091   1.114   1.119   1.130
  1.138   1.154   1.161   1.167   1.174   1.186   1.199   1.209
  1.211   1.219   1.242   1.249   1.261   1.275   1.311   1.327
  1.349   1.386   1.407   1.424   1.455   1.473   1.484   1.502
  1.521   1.536   1.560   1.574   1.575   1.596   1.605   1.626
  1.638   1.655   1.672   1.687   1.700   1.723   1.737   1.765
  1.783   1.823   1.839   1.856   1.886   1.898   1.921   1.933
  1.972   1.973   1.993   2.018   2.052   2.069   2.115   2.143
  2.160   2.205   2.237   2.255   2.367   2.438   2.457   2.530
  2.533   2.569   2.609   2.631   2.657   2.681   2.704   2.752
  2.757   2.793   2.804   2.811   2.837   2.848   2.853   2.867
  2.884   2.910   2.940   2.966   2.994   3.043   3.064   3.085
  3.094   3.120   3.142   3.159   3.205   3.232   3.275   3.287
  3.306   3.322   3.342   3.356   3.374   3.408   3.486   3.531
  3.598   3.656   3.688   3.809   3.845   3.853   3.895   3.936
  3.977   4.052   4.072   4.093   4.140   4.213   4.231   5.002
  5.025   5.033   5.043   5.052   5.082   5.101   5.134   5.196
  5.324   5.380   5.405   5.513   5.611   5.640   5.681   5.748
  5.845  23.734  23.749  23.763  23.801  23.836  23.874  49.870
 49.889  49.899  49.936  49.992  50.008
 --------------------------------------------------------------

          Ground-State Mulliken Net Atomic Charges

     Atom                 Charge (a.u.)
  ----------------------------------------
      1 C                     0.153568
      2 C                    -0.268198
      3 C                    -0.238616
      4 C                    -0.095555
      5 O                    -0.036385
      6 O                    -0.278980
      7 O                    -0.252196
      8 O                    -0.200155
      9 C                    -0.007051
     10 C                     0.074487
     11 O                    -0.180640
     12 O                    -0.183241
     13 H                     0.272974
     14 H                     0.290337
     15 H                     0.277691
     16 H                     0.200751
     17 H                     0.254624
     18 H                     0.216584
  ----------------------------------------
  Sum of atomic charges =     0.000000

 -----------------------------------------------------------------
                    Cartesian Multipole Moments
 -----------------------------------------------------------------
    Charge (ESU x 10^10)
                 0.0000
    Dipole Moment (Debye)
         X       4.8876      Y       1.5779      Z       2.7287
       Tot       5.8159
    Quadrupole Moments (Debye-Ang)
        XX     -82.0381     XY       3.6568     YY     -69.7340
        XZ       4.6294     YZ      -5.0103     ZZ     -69.6856
    Octopole Moments (Debye-Ang^2)
       XXX      99.0633    XXY       8.4004    XYY      -3.0071
       YYY      -5.5123    XXZ       8.0720    XYZ      -6.4993
       YYZ       1.3496    XZZ      14.1734    YZZ      -0.2951
       ZZZ      -0.7555
    Hexadecapole Moments (Debye-Ang^3)
      XXXX   -1728.6043   XXXY     -24.8128   XXYY    -354.4488
      XYYY     -29.4340   YYYY    -404.1879   XXXZ     -42.5063
      XXYZ     -54.6741   XYYZ      -4.0349   YYYZ     -66.0248
      XXZZ    -393.2288   XYZZ      -9.3866   YYZZ    -135.3914
      XZZZ      -6.4792   YZZZ     -58.3074   ZZZZ    -399.8989
 -----------------------------------------------------------------
 Calculating analytic gradient of the SCF energy
 Gradient of SCF Energy
            1           2           3           4           5           6
    1  -0.0028821   0.0019374   0.0004388   0.0001076  -0.0013899   0.0025589
    2   0.0043391   0.0007813  -0.0021437  -0.0001975   0.0004832  -0.0034360
    3   0.0042676  -0.0034259   0.0007437  -0.0018419   0.0016004  -0.0030393
            7           8           9          10          11          12
    1  -0.0065302  -0.0015972   0.0042282   0.0069268  -0.0065013  -0.0038164
    2  -0.0000742  -0.0019090  -0.0011286   0.0012957  -0.0011863   0.0009507
    3   0.0006513  -0.0008618  -0.0056459   0.0028331  -0.0024063   0.0046464
           13          14          15          16          17          18
    1   0.0004674   0.0037177   0.0023407  -0.0007375   0.0005843   0.0001467
    2  -0.0006007  -0.0001208   0.0034711   0.0000275   0.0002181  -0.0007700
    3   0.0005791   0.0002456   0.0000099   0.0001935   0.0000289   0.0014216
 Max gradient component =       6.927E-03
 RMS gradient           =       2.666E-03
 Gradient time:  CPU 125.73 s  wall 125.75 s
 Geometry Optimization Parameters
   NAtoms,    NIC,     NZ,  NCons,   NDum,   NFix, NCnnct, MaxDiis
       18     129       0       0       0       0       0       0

 Cartesian Hessian Update
 Hessian Updated using BFGS Update


** GEOMETRY OPTIMIZATION IN DELOCALIZED INTERNAL COORDINATES **
   Searching for a Minimum

   Optimization Cycle:  23

                       Coordinates (Angstroms)
     ATOM                X               Y               Z
      1  C         1.5726407541   -0.7447328548   -0.3833638429
      2  C         1.8671865381    0.3719471335    0.6217835068
      3  C         0.4700433036    0.8876445409    0.9704372505
      4  C        -0.3569334679   -0.4034930652    0.8367562677
      5  O         0.2933518511   -1.1764698682   -0.1974242682
      6  O         2.3181277391   -1.2123884413   -1.1948704435
      7  O         2.6510011891    1.4177061472    0.1182918218
      8  O         0.0148898230    1.8071488555   -0.0076434850
      9  C        -1.8184142186   -0.1500438534    0.4753065703
     10  C        -2.2067341259   -0.0535558854   -1.0195954674
     11  O        -3.3290752389   -0.2953810198   -1.3818624257
     12  O        -2.6383660477    0.0053460937    1.3462643539
     13  H        -0.3337264638   -0.9746579303    1.7695979214
     14  H         3.4629853688    1.0654224076   -0.2740074831
     15  H         0.7254656874    2.4455544031   -0.1773528184
     16  H        -1.4128075213    0.2708614086   -1.7108754960
     17  H         0.4042746802    1.3095735997    1.9773141038
     18  H         2.3188127853   -0.0956148044    1.5130867993
   Point Group: c1    Number of degrees of freedom:    48


   Energy is   -683.758020870

 Hessian Updated using BFGS Update

 48 Hessian modes will be used to form the next step
  Hessian Eigenvalues:
     0.000989    0.002226    0.002620    0.009129    0.010644    0.014094
     0.024016    0.027941    0.042535    0.047695    0.049578    0.054514
     0.063022    0.064555    0.069888    0.075127    0.080616    0.089915
     0.108651    0.148874    0.156846    0.161668    0.164219    0.172387
     0.205838    0.221642    0.227687    0.231433    0.250988    0.254307
     0.261177    0.294629    0.307532    0.316884    0.320231    0.323593
     0.327171    0.332706    0.357302    0.444044    0.459150    0.466510
     0.491170    0.524444    0.538567    0.923475    0.953648    0.963326

 Minimum Search - Taking Simple RFO Step
 Searching for Lamda that Minimizes Along All modes
 Value Taken    Lamda =  -0.00236270
 Calculated Step too Large.  Step scaled by  0.414488
 Step Taken.  Stepsize is  0.300000

                             Maximum     Tolerance    Cnvgd?
         Gradient           0.005166      0.000300      NO
         Displacement       0.117866      0.001200      NO
         Energy change     -0.000719      0.000001      NO


 New Cartesian Coordinates Obtained by Inverse Iteration

 Displacement from previous Coordinates is:  0.287288
 ----------------------------------------------------------------
             Standard Nuclear Orientation (Angstroms)
    I     Atom           X                Y                Z
 ----------------------------------------------------------------
    1      C       1.5716918601    -0.7234891810    -0.3792288062
    2      C       1.8666722813     0.3759837716     0.6423060100
    3      C       0.4669760414     0.8889184963     0.9882004030
    4      C      -0.3577807581    -0.4047795638     0.8466675565
    5      O       0.3031735495    -1.1755302616    -0.1847687876
    6      O       2.3132286526    -1.1539034585    -1.2128649480
    7      O       2.6665432802     1.4126750257     0.1453292825
    8      O       0.0149049200     1.8091641078     0.0095195560
    9      C      -1.8150523038    -0.1433212728     0.4726117104
   10      C      -2.1935833957    -0.0592096674    -1.0248426834
   11      O      -3.3146217590    -0.2915371984    -1.3889217549
   12      O      -2.6380513883     0.0228511610     1.3354360294
   13      H      -0.3448812637    -0.9791642783     1.7767692422
   14      H       3.4026233916     1.0371990715    -0.3578522705
   15      H       0.7462214360     2.4107529491    -0.1920814057
   16      H      -1.3915596219     0.2452508772    -1.7167231836
   17      H       0.3917009957     1.3087827454     1.9950658869
   18      H       2.3145167175    -0.1057764570     1.5272210285
 ----------------------------------------------------------------
 Molecular Point Group                 C1    NOp =  1
 Largest Abelian Subgroup              C1    NOp =  1
 Nuclear Repulsion Energy =   737.3494287238 hartrees
 There are       45 alpha and       45 beta electrons
 Applying Cartesian multipole field
    Component          Value
    ---------          -----
     (2,0,0)        1.00000E-11
     (0,2,0)        2.00000E-11
     (0,0,2)       -3.00000E-11
 Nucleus-field energy     =     0.0000000104 hartrees
 Requested basis set is 6-311++G(d,p)
 There are 102 shells and 306 basis functions
 A cutoff of  1.0D-11 yielded   4572 shell pairs
 There are     41611 function pairs (     44757 Cartesian)
 Smallest overlap matrix eigenvalue = 6.85E-06
 Guess MOs from SCF MO coefficient file
 Reading MOs from coefficient file
 Reading MOs from coefficient file
 A restricted hybrid HF-DFT SCF calculation will be
 performed using Pulay DIIS extrapolation
 Exchange:     0.2000 Hartree-Fock + 0.0800 Slater + 0.7200 B88
 Correlation:  0.1900 VWN1RPA + 0.8100 LYP
 Using SG-1 standard quadrature grid
 SCF converges when DIIS error is below 1.0E-08
 Geometry optimization detected.  Setting ReadMinima to 0
 Setting SaveMinima to 0
 ---------------------------------------
  Cycle       Energy         DIIS Error
 ---------------------------------------
    1    -683.7563461872      7.64E-04
    2    -683.7586769347      1.22E-04
    3    -683.7586811655      1.30E-04
    4    -683.7587990916      5.07E-05
    5    -683.7588164013      1.98E-05
    6    -683.7588197749      4.75E-06
    7    -683.7588201174      1.69E-06
    8    -683.7588200373      6.97E-07
    9    -683.7588200726      2.66E-07
   10    -683.7588200774      5.29E-08
   11    -683.7588200642      2.99E-08
   12    -683.7588200563      1.32E-08
   13    -683.7588200567      5.60E-09 Convergence criterion met
 ---------------------------------------
 SCF time:  CPU 335.05 s  wall 335.49 s
 SCF   energy in the final basis set = -683.7588200567
 Total energy in the final basis set = -683.7588200567

 --------------------------------------------------------------

                    Orbital Energies (a.u.)
 --------------------------------------------------------------

 Alpha MOs
 -- Occupied --
-19.215 -19.185 -19.172 -19.168 -19.161 -19.158 -10.343 -10.306
-10.291 -10.290 -10.289 -10.286  -1.159  -1.107  -1.098  -1.085
 -1.080  -1.066  -0.838  -0.799  -0.707  -0.669  -0.639  -0.598
 -0.587  -0.564  -0.557  -0.522  -0.519  -0.495  -0.481  -0.476
 -0.474  -0.458  -0.445  -0.429  -0.418  -0.403  -0.389  -0.357
 -0.353  -0.338  -0.333  -0.314  -0.274
 -- Virtual --
 -0.118  -0.051  -0.027  -0.018  -0.010   0.002   0.009   0.022
  0.028   0.040   0.043   0.054   0.063   0.072   0.077   0.083
  0.087   0.093   0.100   0.101   0.104   0.105   0.114   0.116
  0.118   0.127   0.129   0.137   0.138   0.144   0.148   0.153
  0.159   0.166   0.182   0.193   0.198   0.201   0.217   0.219
  0.224   0.238   0.242   0.252   0.259   0.261   0.267   0.277
  0.282   0.283   0.289   0.292   0.295   0.302   0.305   0.311
  0.312   0.319   0.325   0.331   0.338   0.344   0.347   0.355
  0.362   0.367   0.372   0.378   0.393   0.406   0.415   0.421
  0.434   0.462   0.478   0.497   0.514   0.527   0.536   0.558
  0.565   0.586   0.592   0.609   0.619   0.639   0.640   0.655
  0.659   0.669   0.674   0.689   0.708   0.730   0.752   0.772
  0.780   0.798   0.833   0.843   0.883   0.888   0.952   0.958
  1.021   1.030   1.057   1.070   1.091   1.113   1.119   1.131
  1.146   1.153   1.159   1.167   1.174   1.186   1.197   1.209
  1.210   1.219   1.243   1.251   1.258   1.272   1.313   1.328
  1.344   1.386   1.400   1.426   1.454   1.472   1.486   1.501
  1.520   1.534   1.560   1.573   1.577   1.599   1.606   1.626
  1.640   1.656   1.669   1.686   1.700   1.717   1.743   1.768
  1.778   1.823   1.839   1.846   1.889   1.900   1.924   1.938
  1.972   1.976   1.992   2.021   2.053   2.074   2.116   2.139
  2.152   2.205   2.237   2.255   2.369   2.438   2.455   2.522
  2.535   2.564   2.604   2.636   2.659   2.679   2.707   2.751
  2.755   2.793   2.804   2.812   2.836   2.849   2.850   2.870
  2.884   2.911   2.941   2.966   2.999   3.042   3.067   3.088
  3.095   3.121   3.142   3.158   3.206   3.230   3.278   3.289
  3.303   3.322   3.345   3.360   3.375   3.410   3.490   3.529
  3.602   3.659   3.691   3.810   3.843   3.850   3.897   3.932
  3.976   4.051   4.071   4.095   4.139   4.207   4.229   5.002
  5.027   5.035   5.044   5.056   5.080   5.101   5.130   5.198
  5.326   5.382   5.404   5.513   5.613   5.641   5.680   5.750
  5.846  23.737  23.750  23.762  23.803  23.837  23.878  49.870
 49.890  49.900  49.937  49.994  50.007
 --------------------------------------------------------------

          Ground-State Mulliken Net Atomic Charges

     Atom                 Charge (a.u.)
  ----------------------------------------
      1 C                     0.140371
      2 C                    -0.287192
      3 C                    -0.230300
      4 C                    -0.064806
      5 O                    -0.042450
      6 O                    -0.275133
      7 O                    -0.249800
      8 O                    -0.205719
      9 C                    -0.010000
     10 C                     0.069371
     11 O                    -0.179177
     12 O                    -0.184532
     13 H                     0.274933
     14 H                     0.289252
     15 H                     0.277827
     16 H                     0.201761
     17 H                     0.257814
     18 H                     0.217781
  ----------------------------------------
  Sum of atomic charges =     0.000000

 -----------------------------------------------------------------
                    Cartesian Multipole Moments
 -----------------------------------------------------------------
    Charge (ESU x 10^10)
                 0.0000
    Dipole Moment (Debye)
         X       4.7162      Y       1.3345      Z       2.5695
       Tot       5.5340
    Quadrupole Moments (Debye-Ang)
        XX     -82.8970     XY       3.2564     YY     -69.8891
        XZ       3.9704     YZ      -5.2432     ZZ     -69.4426
    Octopole Moments (Debye-Ang^2)
       XXX      92.2684    XXY       5.1107    XYY      -3.2190
       YYY      -8.9820    XXZ       5.8349    XYZ      -7.0170
       YYZ       0.3327    XZZ      14.0965    YZZ      -0.6616
       ZZZ      -1.1266
    Hexadecapole Moments (Debye-Ang^3)
      XXXX   -1745.0804   XXXY     -35.3868   XXYY    -353.0521
      XYYY     -33.2261   YYYY    -401.4203   XXXZ     -50.5535
      XXYZ     -56.8836   XYYZ      -6.0285   YYYZ     -66.5537
      XXZZ    -391.5336   XYZZ      -9.3000   YYZZ    -134.2247
      XZZZ      -8.0721   YZZZ     -58.9762   ZZZZ    -403.8635
 -----------------------------------------------------------------
 Calculating analytic gradient of the SCF energy
 Gradient of SCF Energy
            1           2           3           4           5           6
    1  -0.0012336   0.0022370   0.0003022  -0.0006393  -0.0004327   0.0009333
    2   0.0028093   0.0012526  -0.0015687  -0.0006776   0.0005210  -0.0017054
    3   0.0019279  -0.0025084   0.0006086  -0.0015093   0.0018852  -0.0012616
            7           8           9          10          11          12
    1  -0.0043272  -0.0009577   0.0018671   0.0032249  -0.0026916  -0.0014349
    2  -0.0007018  -0.0003711   0.0000004   0.0004075  -0.0004030   0.0004148
    3   0.0001610  -0.0008438  -0.0035720   0.0023854  -0.0011119   0.0020053
           13          14          15          16          17          18
    1   0.0002810   0.0019860   0.0009963  -0.0006068   0.0002821   0.0002140
    2  -0.0004456  -0.0001548   0.0012806  -0.0000006   0.0002306  -0.0008884
    3   0.0002446   0.0004368   0.0002754   0.0000334  -0.0000373   0.0008807
 Max gradient component =       4.327E-03
 RMS gradient           =       1.486E-03
 Gradient time:  CPU 126.87 s  wall 126.89 s
 Geometry Optimization Parameters
   NAtoms,    NIC,     NZ,  NCons,   NDum,   NFix, NCnnct, MaxDiis
       18     129       0       0       0       0       0       0

 Cartesian Hessian Update
 Hessian Updated using BFGS Update


** GEOMETRY OPTIMIZATION IN DELOCALIZED INTERNAL COORDINATES **
   Searching for a Minimum

   Optimization Cycle:  24

                       Coordinates (Angstroms)
     ATOM                X               Y               Z
      1  C         1.5716918601   -0.7234891810   -0.3792288062
      2  C         1.8666722813    0.3759837716    0.6423060100
      3  C         0.4669760414    0.8889184963    0.9882004030
      4  C        -0.3577807581   -0.4047795638    0.8466675565
      5  O         0.3031735495   -1.1755302616   -0.1847687876
      6  O         2.3132286526   -1.1539034585   -1.2128649480
      7  O         2.6665432802    1.4126750257    0.1453292825
      8  O         0.0149049200    1.8091641078    0.0095195560
      9  C        -1.8150523038   -0.1433212728    0.4726117104
     10  C        -2.1935833957   -0.0592096674   -1.0248426834
     11  O        -3.3146217590   -0.2915371984   -1.3889217549
     12  O        -2.6380513883    0.0228511610    1.3354360294
     13  H        -0.3448812637   -0.9791642783    1.7767692422
     14  H         3.4026233916    1.0371990715   -0.3578522705
     15  H         0.7462214360    2.4107529491   -0.1920814057
     16  H        -1.3915596219    0.2452508772   -1.7167231836
     17  H         0.3917009957    1.3087827454    1.9950658869
     18  H         2.3145167175   -0.1057764570    1.5272210285
   Point Group: c1    Number of degrees of freedom:    48


   Energy is   -683.758820057

 Hessian Updated using BFGS Update

 48 Hessian modes will be used to form the next step
  Hessian Eigenvalues:
     0.001232    0.002268    0.004282    0.009167    0.010564    0.014406
     0.024151    0.027645    0.042685    0.047963    0.049582    0.055293
     0.062939    0.064517    0.069888    0.074996    0.079873    0.089969
     0.109027    0.143354    0.156569    0.159685    0.164608    0.174612
     0.205835    0.221596    0.227845    0.232296    0.246572    0.251044
     0.261207    0.296245    0.305977    0.316742    0.320200    0.323220
     0.324717    0.332713    0.357096    0.441230    0.452558    0.463686
     0.492211    0.523352    0.541156    0.931957    0.954002    0.966441

 Minimum Search - Taking Simple RFO Step
 Searching for Lamda that Minimizes Along All modes
 Value Taken    Lamda =  -0.00113499
 Calculated Step too Large.  Step scaled by  0.499813
 Step Taken.  Stepsize is  0.300000

                             Maximum     Tolerance    Cnvgd?
         Gradient           0.002009      0.000300      NO
         Displacement       0.107370      0.001200      NO
         Energy change     -0.000799      0.000001      NO


 New Cartesian Coordinates Obtained by Inverse Iteration

 Displacement from previous Coordinates is:  0.250196
 ----------------------------------------------------------------
             Standard Nuclear Orientation (Angstroms)
    I     Atom           X                Y                Z
 ----------------------------------------------------------------
    1      C       1.5733633518    -0.7151701371    -0.3724160635
    2      C       1.8675326235     0.3724307856     0.6615096352
    3      C       0.4682438966     0.8924779579     0.9962169680
    4      C      -0.3569765043    -0.4012779388     0.8498704101
    5      O       0.3055607500    -1.1689489325    -0.1856670459
    6      O       2.3173330740    -1.1269224332    -1.2131371410
    7      O       2.6881491866     1.4007045450     0.1781981739
    8      O       0.0268021883     1.8106004590     0.0118234860
    9      C      -1.8139788194    -0.1405923068     0.4723843377
   10      C      -2.1866682075    -0.0617083914    -1.0282831338
   11      O      -3.3002970992    -0.3152076007    -1.3980966592
   12      O      -2.6395225231     0.0281185355     1.3311820679
   13      H      -0.3461017260    -0.9790139051     1.7774786425
   14      H       3.3314929936     1.0243314247    -0.4394463150
   15      H       0.7646718552     2.4020013624    -0.1939718613
   16      H      -1.3853208559     0.2587160923    -1.7145447986
   17      H       0.3854878960     1.3131624728     2.0020334038
   18      H       2.3029505553    -0.1188351227     1.5467087587
 ----------------------------------------------------------------
 Molecular Point Group                 C1    NOp =  1
 Largest Abelian Subgroup              C1    NOp =  1
 Nuclear Repulsion Energy =   737.5983852082 hartrees
 There are       45 alpha and       45 beta electrons
 Applying Cartesian multipole field
    Component          Value
    ---------          -----
     (2,0,0)        1.00000E-11
     (0,2,0)        2.00000E-11
     (0,0,2)       -3.00000E-11
 Nucleus-field energy     =     0.0000000103 hartrees
 Requested basis set is 6-311++G(d,p)
 There are 102 shells and 306 basis functions
 A cutoff of  1.0D-11 yielded   4575 shell pairs
 There are     41632 function pairs (     44779 Cartesian)
 Smallest overlap matrix eigenvalue = 6.77E-06
 Guess MOs from SCF MO coefficient file
 Reading MOs from coefficient file
 Reading MOs from coefficient file
 A restricted hybrid HF-DFT SCF calculation will be
 performed using Pulay DIIS extrapolation
 Exchange:     0.2000 Hartree-Fock + 0.0800 Slater + 0.7200 B88
 Correlation:  0.1900 VWN1RPA + 0.8100 LYP
 Using SG-1 standard quadrature grid
 SCF converges when DIIS error is below 1.0E-08
 Geometry optimization detected.  Setting ReadMinima to 0
 Setting SaveMinima to 0
 ---------------------------------------
  Cycle       Energy         DIIS Error
 ---------------------------------------
    1    -683.7518487430      6.37E-04
    2    -683.7590552347      1.47E-04
    3    -683.7589735918      1.86E-04
    4    -683.7592451044      3.49E-05
    5    -683.7592519235      1.79E-05
    6    -683.7592544822      4.72E-06
    7    -683.7592548689      1.53E-06
    8    -683.7592547850      5.74E-07
    9    -683.7592547757      2.60E-07
   10    -683.7592547785      6.41E-08
   11    -683.7592547879      2.97E-08
   12    -683.7592547840      7.69E-09 Convergence criterion met
 ---------------------------------------
 SCF time:  CPU 314.36 s  wall 314.77 s
 SCF   energy in the final basis set = -683.7592547840
 Total energy in the final basis set = -683.7592547840

 --------------------------------------------------------------

                    Orbital Energies (a.u.)
 --------------------------------------------------------------

 Alpha MOs
 -- Occupied --
-19.217 -19.184 -19.172 -19.168 -19.161 -19.160 -10.345 -10.307
-10.292 -10.290 -10.288 -10.287  -1.160  -1.108  -1.097  -1.086
 -1.081  -1.066  -0.838  -0.799  -0.707  -0.669  -0.639  -0.599
 -0.586  -0.563  -0.557  -0.522  -0.520  -0.497  -0.481  -0.477
 -0.474  -0.459  -0.447  -0.431  -0.416  -0.404  -0.390  -0.358
 -0.352  -0.338  -0.334  -0.318  -0.274
 -- Virtual --
 -0.118  -0.051  -0.027  -0.019  -0.011   0.002   0.009   0.022
  0.028   0.039   0.043   0.054   0.064   0.072   0.077   0.083
  0.087   0.093   0.098   0.101   0.104   0.106   0.114   0.116
  0.118   0.127   0.129   0.137   0.138   0.144   0.149   0.152
  0.157   0.166   0.181   0.193   0.198   0.200   0.217   0.218
  0.224   0.238   0.243   0.252   0.258   0.262   0.266   0.276
  0.282   0.283   0.289   0.292   0.294   0.300   0.304   0.311
  0.312   0.318   0.324   0.331   0.336   0.344   0.348   0.354
  0.361   0.366   0.372   0.378   0.392   0.407   0.414   0.420
  0.434   0.464   0.478   0.499   0.516   0.529   0.537   0.557
  0.564   0.585   0.590   0.609   0.620   0.637   0.640   0.654
  0.655   0.669   0.674   0.689   0.707   0.729   0.750   0.770
  0.780   0.796   0.832   0.843   0.883   0.890   0.954   0.957
  1.020   1.034   1.055   1.067   1.091   1.112   1.120   1.132
  1.150   1.155   1.157   1.168   1.176   1.185   1.195   1.208
  1.209   1.218   1.241   1.251   1.258   1.270   1.316   1.328
  1.341   1.384   1.395   1.424   1.453   1.473   1.488   1.499
  1.520   1.533   1.557   1.571   1.577   1.599   1.607   1.627
  1.640   1.656   1.668   1.687   1.697   1.713   1.744   1.772
  1.775   1.822   1.837   1.841   1.888   1.902   1.925   1.942
  1.970   1.980   1.993   2.022   2.056   2.081   2.117   2.127
  2.149   2.206   2.235   2.254   2.369   2.438   2.453   2.510
  2.534   2.569   2.604   2.639   2.658   2.679   2.709   2.750
  2.753   2.793   2.803   2.813   2.835   2.846   2.848   2.870
  2.883   2.910   2.940   2.966   3.004   3.041   3.068   3.088
  3.098   3.122   3.139   3.157   3.203   3.229   3.274   3.293
  3.304   3.324   3.344   3.361   3.374   3.411   3.490   3.526
  3.600   3.660   3.692   3.807   3.843   3.849   3.898   3.931
  3.974   4.049   4.068   4.095   4.135   4.202   4.226   5.002
  5.026   5.037   5.045   5.059   5.079   5.102   5.126   5.197
  5.327   5.381   5.403   5.512   5.614   5.643   5.678   5.747
  5.846  23.738  23.748  23.763  23.803  23.836  23.878  49.871
 49.891  49.900  49.937  49.994  50.005
 --------------------------------------------------------------

          Ground-State Mulliken Net Atomic Charges

     Atom                 Charge (a.u.)
  ----------------------------------------
      1 C                     0.136988
      2 C                    -0.305775
      3 C                    -0.202805
      4 C                    -0.070692
      5 O                    -0.043513
      6 O                    -0.272932
      7 O                    -0.250945
      8 O                    -0.208220
      9 C                    -0.004949
     10 C                     0.064524
     11 O                    -0.178642
     12 O                    -0.184703
     13 H                     0.275723
     14 H                     0.288324
     15 H                     0.278117
     16 H                     0.201326
     17 H                     0.259813
     18 H                     0.218361
  ----------------------------------------
  Sum of atomic charges =     0.000000

 -----------------------------------------------------------------
                    Cartesian Multipole Moments
 -----------------------------------------------------------------
    Charge (ESU x 10^10)
                 0.0000
    Dipole Moment (Debye)
         X       4.4950      Y       1.2792      Z       2.4264
       Tot       5.2658
    Quadrupole Moments (Debye-Ang)
        XX     -84.0789     XY       2.7936     YY     -69.8143
        XZ       3.3302     YZ      -5.4931     ZZ     -69.2058
    Octopole Moments (Debye-Ang^2)
       XXX      83.7971    XXY       3.6885    XYY      -3.2761
       YYY      -9.8251    XXZ       3.6541    XYZ      -7.3982
       YYZ      -0.2541    XZZ      14.3935    YZZ      -0.4610
       ZZZ      -1.6151
    Hexadecapole Moments (Debye-Ang^3)
      XXXX   -1771.3850   XXXY     -47.2975   XXYY    -353.2906
      XYYY     -35.9606   YYYY    -398.3201   XXXZ     -58.2965
      XXYZ     -59.9603   XYYZ      -8.0013   YYYZ     -67.3046
      XXZZ    -390.1058   XYZZ      -9.8614   YYZZ    -133.5093
      XZZZ     -10.6165   YZZZ     -60.1106   ZZZZ    -406.2959
 -----------------------------------------------------------------
 Calculating analytic gradient of the SCF energy
 Gradient of SCF Energy
            1           2           3           4           5           6
    1  -0.0005462   0.0017587   0.0007702  -0.0000573  -0.0007466   0.0006531
    2   0.0018596   0.0005675  -0.0005740  -0.0007495   0.0002193  -0.0012416
    3   0.0008610  -0.0017990   0.0004907  -0.0010907   0.0013235  -0.0005828
            7           8           9          10          11          12
    1  -0.0035611  -0.0004117   0.0009673   0.0019325  -0.0016050  -0.0008274
    2  -0.0000931  -0.0001388   0.0000592   0.0002883  -0.0002948   0.0003072
    3   0.0010591  -0.0007103  -0.0021816   0.0015008  -0.0006476   0.0012270
           13          14          15          16          17          18
    1   0.0000991   0.0011792   0.0003983  -0.0003538   0.0003112   0.0000396
    2  -0.0003178  -0.0001707   0.0008687   0.0000246   0.0001598  -0.0007740
    3   0.0000955  -0.0002537   0.0000142   0.0000019  -0.0000517   0.0007436
 Max gradient component =       3.561E-03
 RMS gradient           =       1.003E-03
 Gradient time:  CPU 126.49 s  wall 126.51 s
 Geometry Optimization Parameters
   NAtoms,    NIC,     NZ,  NCons,   NDum,   NFix, NCnnct, MaxDiis
       18     129       0       0       0       0       0       0

 Cartesian Hessian Update
 Hessian Updated using BFGS Update


** GEOMETRY OPTIMIZATION IN DELOCALIZED INTERNAL COORDINATES **
   Searching for a Minimum

   Optimization Cycle:  25

                       Coordinates (Angstroms)
     ATOM                X               Y               Z
      1  C         1.5733633518   -0.7151701371   -0.3724160635
      2  C         1.8675326235    0.3724307856    0.6615096352
      3  C         0.4682438966    0.8924779579    0.9962169680
      4  C        -0.3569765043   -0.4012779388    0.8498704101
      5  O         0.3055607500   -1.1689489325   -0.1856670459
      6  O         2.3173330740   -1.1269224332   -1.2131371410
      7  O         2.6881491866    1.4007045450    0.1781981739
      8  O         0.0268021883    1.8106004590    0.0118234860
      9  C        -1.8139788194   -0.1405923068    0.4723843377
     10  C        -2.1866682075   -0.0617083914   -1.0282831338
     11  O        -3.3002970992   -0.3152076007   -1.3980966592
     12  O        -2.6395225231    0.0281185355    1.3311820679
     13  H        -0.3461017260   -0.9790139051    1.7774786425
     14  H         3.3314929936    1.0243314247   -0.4394463150
     15  H         0.7646718552    2.4020013624   -0.1939718613
     16  H        -1.3853208559    0.2587160923   -1.7145447986
     17  H         0.3854878960    1.3131624728    2.0020334038
     18  H         2.3029505553   -0.1188351227    1.5467087587
   Point Group: c1    Number of degrees of freedom:    48


   Energy is   -683.759254784

 Hessian Updated using BFGS Update

 48 Hessian modes will be used to form the next step
  Hessian Eigenvalues:
     0.002253    0.002765    0.003651    0.009036    0.010446    0.014484
     0.024176    0.027166    0.042631    0.048021    0.049574    0.054712
     0.063019    0.064473    0.069897    0.074740    0.078464    0.089966
     0.109561    0.131487    0.156580    0.159034    0.165267    0.174116
     0.206145    0.221648    0.228209    0.232381    0.242365    0.251218
     0.261378    0.296873    0.305326    0.316552    0.320195    0.321908
     0.324039    0.332723    0.356974    0.434173    0.448790    0.463656
     0.492057    0.522466    0.540618    0.927614    0.953505    0.963030

 Minimum Search - Taking Simple RFO Step
 Searching for Lamda that Minimizes Along All modes
 Value Taken    Lamda =  -0.00050983
 Calculated Step too Large.  Step scaled by  0.990164
 Step Taken.  Stepsize is  0.300000

                             Maximum     Tolerance    Cnvgd?
         Gradient           0.002161      0.000300      NO
         Displacement       0.106244      0.001200      NO
         Energy change     -0.000435      0.000001      NO


 New Cartesian Coordinates Obtained by Inverse Iteration

 Displacement from previous Coordinates is:  0.285841
 ----------------------------------------------------------------
             Standard Nuclear Orientation (Angstroms)
    I     Atom           X                Y                Z
 ----------------------------------------------------------------
    1      C       1.5681285138    -0.6944534470    -0.3706402040
    2      C       1.8659095523     0.3746713321     0.6818122798
    3      C       0.4654921593     0.8995220847     1.0098574315
    4      C      -0.3576441090    -0.3968320188     0.8607902653
    5      O       0.3093765180    -1.1630128250    -0.1789317106
    6      O       2.3025898390    -1.0572097403    -1.2396941024
    7      O       2.7227780031     1.3788823107     0.1998789655
    8      O       0.0329468736     1.8166079453     0.0232077351
    9      C      -1.8140251172    -0.1397223026     0.4749714016
   10      C      -2.1744279154    -0.0696200389    -1.0324943162
   11      O      -3.2846904845    -0.3166648946    -1.4071522319
   12      O      -2.6455793940     0.0277301166     1.3243062976
   13      H      -0.3499657051    -0.9761857513     1.7863111235
   14      H       3.2679356207     0.9955785170    -0.5004689358
   15      H       0.7904563707     2.3676891686    -0.2127232656
   16      H      -1.3620330952     0.2354364390    -1.7141664801
   17      H       0.3723950968     1.3193162242     2.0150456515
   18      H       2.2930799087    -0.1268662527     1.5619329606
 ----------------------------------------------------------------
 Molecular Point Group                 C1    NOp =  1
 Largest Abelian Subgroup              C1    NOp =  1
 Nuclear Repulsion Energy =   738.1925369985 hartrees
 There are       45 alpha and       45 beta electrons
 Applying Cartesian multipole field
    Component          Value
    ---------          -----
     (2,0,0)        1.00000E-11
     (0,2,0)        2.00000E-11
     (0,0,2)       -3.00000E-11
 Nucleus-field energy     =     0.0000000100 hartrees
 Requested basis set is 6-311++G(d,p)
 There are 102 shells and 306 basis functions
 A cutoff of  1.0D-11 yielded   4579 shell pairs
 There are     41664 function pairs (     44819 Cartesian)
 Smallest overlap matrix eigenvalue = 6.76E-06
 Guess MOs from SCF MO coefficient file
 Reading MOs from coefficient file
 Reading MOs from coefficient file
 A restricted hybrid HF-DFT SCF calculation will be
 performed using Pulay DIIS extrapolation
 Exchange:     0.2000 Hartree-Fock + 0.0800 Slater + 0.7200 B88
 Correlation:  0.1900 VWN1RPA + 0.8100 LYP
 Using SG-1 standard quadrature grid
 SCF converges when DIIS error is below 1.0E-08
 Geometry optimization detected.  Setting ReadMinima to 0
 Setting SaveMinima to 0
 ---------------------------------------
  Cycle       Energy         DIIS Error
 ---------------------------------------
    1    -683.7516776718      8.74E-04
    2    -683.7591669394      1.57E-04
    3    -683.7590465959      2.11E-04
    4    -683.7593955474      4.84E-05
    5    -683.7594074178      2.89E-05
    6    -683.7594143062      5.57E-06
    7    -683.7594148015      2.66E-06
    8    -683.7594148101      1.13E-06
    9    -683.7594147938      2.17E-07
   10    -683.7594147074      7.09E-08
   11    -683.7594146971      4.16E-08
   12    -683.7594146835      1.40E-08
   13    -683.7594146822      7.84E-09 Convergence criterion met
 ---------------------------------------
 SCF time:  CPU 337.78 s  wall 338.09 s
 SCF   energy in the final basis set = -683.7594146822
 Total energy in the final basis set = -683.7594146822

 --------------------------------------------------------------

                    Orbital Energies (a.u.)
 --------------------------------------------------------------

 Alpha MOs
 -- Occupied --
-19.218 -19.183 -19.173 -19.169 -19.162 -19.162 -10.347 -10.307
-10.292 -10.291 -10.288 -10.287  -1.162  -1.110  -1.097  -1.089
 -1.083  -1.067  -0.839  -0.800  -0.706  -0.670  -0.639  -0.601
 -0.585  -0.562  -0.559  -0.525  -0.521  -0.499  -0.482  -0.478
 -0.475  -0.460  -0.450  -0.432  -0.415  -0.406  -0.392  -0.360
 -0.352  -0.338  -0.335  -0.321  -0.274
 -- Virtual --
 -0.118  -0.051  -0.027  -0.019  -0.011   0.003   0.009   0.022
  0.028   0.039   0.042   0.054   0.064   0.073   0.077   0.082
  0.086   0.093   0.098   0.100   0.103   0.106   0.114   0.116
  0.118   0.127   0.130   0.136   0.138   0.144   0.150   0.153
  0.156   0.165   0.180   0.193   0.198   0.199   0.216   0.218
  0.224   0.238   0.243   0.253   0.256   0.261   0.266   0.276
  0.280   0.284   0.289   0.292   0.293   0.297   0.303   0.308
  0.313   0.316   0.322   0.330   0.337   0.343   0.348   0.354
  0.361   0.366   0.372   0.379   0.392   0.407   0.415   0.421
  0.434   0.469   0.478   0.502   0.518   0.527   0.542   0.556
  0.562   0.586   0.588   0.609   0.621   0.636   0.640   0.652
  0.656   0.669   0.674   0.691   0.707   0.729   0.748   0.770
  0.780   0.794   0.828   0.844   0.884   0.892   0.951   0.957
  1.021   1.034   1.052   1.064   1.091   1.111   1.120   1.136
  1.151   1.155   1.157   1.169   1.175   1.185   1.191   1.207
  1.210   1.217   1.240   1.247   1.258   1.270   1.320   1.329
  1.337   1.379   1.393   1.421   1.456   1.473   1.489   1.498
  1.519   1.531   1.557   1.568   1.576   1.600   1.607   1.627
  1.641   1.657   1.665   1.683   1.694   1.711   1.746   1.767
  1.781   1.823   1.836   1.838   1.888   1.902   1.928   1.948
  1.969   1.982   2.000   2.025   2.057   2.085   2.117   2.120
  2.149   2.204   2.232   2.253   2.372   2.440   2.454   2.503
  2.535   2.573   2.603   2.645   2.662   2.676   2.712   2.748
  2.753   2.792   2.801   2.813   2.833   2.843   2.848   2.871
  2.883   2.908   2.940   2.965   3.011   3.038   3.067   3.088
  3.099   3.122   3.140   3.154   3.198   3.228   3.267   3.298
  3.307   3.328   3.347   3.365   3.370   3.411   3.495   3.523
  3.602   3.662   3.697   3.811   3.838   3.846   3.902   3.926
  3.972   4.047   4.065   4.096   4.131   4.193   4.223   5.002
  5.027   5.039   5.046   5.064   5.075   5.101   5.122   5.198
  5.331   5.383   5.404   5.513   5.615   5.643   5.676   5.749
  5.848  23.740  23.747  23.761  23.804  23.838  23.881  49.872
 49.892  49.900  49.938  49.996  50.002
 --------------------------------------------------------------

          Ground-State Mulliken Net Atomic Charges

     Atom                 Charge (a.u.)
  ----------------------------------------
      1 C                     0.127441
      2 C                    -0.325069
      3 C                    -0.177197
      4 C                    -0.064553
      5 O                    -0.047849
      6 O                    -0.269515
      7 O                    -0.249858
      8 O                    -0.213255
      9 C                     0.003904
     10 C                     0.054124
     11 O                    -0.177117
     12 O                    -0.186069
     13 H                     0.277806
     14 H                     0.286487
     15 H                     0.278843
     16 H                     0.202481
     17 H                     0.261207
     18 H                     0.218189
  ----------------------------------------
  Sum of atomic charges =     0.000000

 -----------------------------------------------------------------
                    Cartesian Multipole Moments
 -----------------------------------------------------------------
    Charge (ESU x 10^10)
                 0.0000
    Dipole Moment (Debye)
         X       4.2716      Y       1.0595      Z       2.3515
       Tot       4.9899
    Quadrupole Moments (Debye-Ang)
        XX     -85.1360     XY       2.2147     YY     -69.8374
        XZ       2.9004     YZ      -5.5681     ZZ     -69.0104
    Octopole Moments (Debye-Ang^2)
       XXX      76.3220    XXY       0.5670    XYY      -3.1614
       YYY     -12.9380    XXZ       2.3521    XYZ      -7.6162
       YYZ      -1.0507    XZZ      14.3785    YZZ      -0.6604
       ZZZ      -1.5476
    Hexadecapole Moments (Debye-Ang^3)
      XXXX   -1792.5663   XXXY     -61.3306   XXYY    -351.1921
      XYYY     -41.3383   YYYY    -393.6599   XXXZ     -62.0460
      XXYZ     -60.2856   XYYZ      -9.5441   YYYZ     -67.0535
      XXZZ    -389.4116   XYZZ     -10.7362   YYZZ    -132.2566
      XZZZ     -11.3311   YZZZ     -60.2345   ZZZZ    -411.7704
 -----------------------------------------------------------------
 Calculating analytic gradient of the SCF energy
 Gradient of SCF Energy
            1           2           3           4           5           6
    1   0.0017193  -0.0006048  -0.0000827  -0.0002377   0.0002495  -0.0011252
    2  -0.0010325   0.0004618   0.0005107  -0.0005011   0.0001074   0.0011993
    3  -0.0019676   0.0005768   0.0001303   0.0000847   0.0004026   0.0014125
            7           8           9          10          11          12
    1   0.0012838   0.0004980  -0.0017249  -0.0024661   0.0024123   0.0015953
    2  -0.0008686   0.0006275   0.0007614  -0.0005480   0.0004774  -0.0003185
    3  -0.0011353  -0.0001225   0.0015427  -0.0004836   0.0008996  -0.0016442
           13          14          15          16          17          18
    1  -0.0001944  -0.0005633  -0.0008374   0.0001489  -0.0001248   0.0000540
    2   0.0000507   0.0005079  -0.0013585  -0.0000111   0.0000723  -0.0001381
    3  -0.0002424   0.0009271   0.0002649  -0.0000923  -0.0000803  -0.0004730
 Max gradient component =       2.466E-03
 RMS gradient           =       9.418E-04
 Gradient time:  CPU 127.43 s  wall 127.45 s
 Geometry Optimization Parameters
   NAtoms,    NIC,     NZ,  NCons,   NDum,   NFix, NCnnct, MaxDiis
       18     129       0       0       0       0       0       0

 Cartesian Hessian Update
 Hessian Updated using BFGS Update


** GEOMETRY OPTIMIZATION IN DELOCALIZED INTERNAL COORDINATES **
   Searching for a Minimum

   Optimization Cycle:  26

                       Coordinates (Angstroms)
     ATOM                X               Y               Z
      1  C         1.5681285138   -0.6944534470   -0.3706402040
      2  C         1.8659095523    0.3746713321    0.6818122798
      3  C         0.4654921593    0.8995220847    1.0098574315
      4  C        -0.3576441090   -0.3968320188    0.8607902653
      5  O         0.3093765180   -1.1630128250   -0.1789317106
      6  O         2.3025898390   -1.0572097403   -1.2396941024
      7  O         2.7227780031    1.3788823107    0.1998789655
      8  O         0.0329468736    1.8166079453    0.0232077351
      9  C        -1.8140251172   -0.1397223026    0.4749714016
     10  C        -2.1744279154   -0.0696200389   -1.0324943162
     11  O        -3.2846904845   -0.3166648946   -1.4071522319
     12  O        -2.6455793940    0.0277301166    1.3243062976
     13  H        -0.3499657051   -0.9761857513    1.7863111235
     14  H         3.2679356207    0.9955785170   -0.5004689358
     15  H         0.7904563707    2.3676891686   -0.2127232656
     16  H        -1.3620330952    0.2354364390   -1.7141664801
     17  H         0.3723950968    1.3193162242    2.0150456515
     18  H         2.2930799087   -0.1268662527    1.5619329606
   Point Group: c1    Number of degrees of freedom:    48


   Energy is   -683.759414682

 Hessian Updated using BFGS Update

 48 Hessian modes will be used to form the next step
  Hessian Eigenvalues:
     0.002271    0.002446    0.004909    0.009728    0.010682    0.014718
     0.024201    0.027027    0.042590    0.048128    0.049550    0.055371
     0.063050    0.064631    0.069905    0.075242    0.079231    0.089963
     0.111023    0.132097    0.156602    0.158833    0.166138    0.174408
     0.207650    0.221649    0.227894    0.232742    0.244225    0.251213
     0.261479    0.298993    0.305264    0.316569    0.320256    0.322100
     0.324227    0.332728    0.357182    0.439523    0.448517    0.463618
     0.491799    0.522012    0.546300    0.941966    0.954808    0.991106

 Minimum Search - Taking Simple RFO Step
 Searching for Lamda that Minimizes Along All modes
 Value Taken    Lamda =  -0.00012431
 Step Taken.  Stepsize is  0.118478

                             Maximum     Tolerance    Cnvgd?
         Gradient           0.002214      0.000300      NO
         Displacement       0.046752      0.001200      NO
         Energy change     -0.000160      0.000001      NO


 New Cartesian Coordinates Obtained by Inverse Iteration

 Displacement from previous Coordinates is:  0.148503
 ----------------------------------------------------------------
             Standard Nuclear Orientation (Angstroms)
    I     Atom           X                Y                Z
 ----------------------------------------------------------------
    1      C       1.5703711094    -0.7069980617    -0.3636717732
    2      C       1.8681138932     0.3711876055     0.6795568957
    3      C       0.4683209577     0.8988617725     1.0074357314
    4      C      -0.3578590629    -0.3948459342     0.8579618325
    5      O       0.3054476756    -1.1626794305    -0.1816336925
    6      O       2.3108408651    -1.0904635190    -1.2203265080
    7      O       2.7194709305     1.3773470768     0.1929386029
    8      O       0.0368638849     1.8199699105     0.0240853250
    9      C      -1.8143794605    -0.1409300213     0.4726809357
   10      C      -2.1732554840    -0.0657932276    -1.0345804240
   11      O      -3.2765562653    -0.3395981650    -1.4161141472
   12      O      -2.6479582104     0.0228198982     1.3228183523
   13      H      -0.3481282867    -0.9730536981     1.7847486914
   14      H       3.2498907989     1.0002802805    -0.5234324525
   15      H       0.7856129644     2.3938795090    -0.1892349763
   16      H      -1.3684626082     0.2704855898    -1.7101318655
   17      H       0.3781280797     1.3162687538     2.0140223788
   18      H       2.2962608542    -0.1218714722     1.5647199589
 ----------------------------------------------------------------
 Molecular Point Group                 C1    NOp =  1
 Largest Abelian Subgroup              C1    NOp =  1
 Nuclear Repulsion Energy =   737.7936030167 hartrees
 There are       45 alpha and       45 beta electrons
 Applying Cartesian multipole field
    Component          Value
    ---------          -----
     (2,0,0)        1.00000E-11
     (0,2,0)        2.00000E-11
     (0,0,2)       -3.00000E-11
 Nucleus-field energy     =     0.0000000101 hartrees
 Requested basis set is 6-311++G(d,p)
 There are 102 shells and 306 basis functions
 A cutoff of  1.0D-11 yielded   4576 shell pairs
 There are     41633 function pairs (     44782 Cartesian)
 Smallest overlap matrix eigenvalue = 6.64E-06
 Guess MOs from SCF MO coefficient file
 Reading MOs from coefficient file
 Reading MOs from coefficient file
 A restricted hybrid HF-DFT SCF calculation will be
 performed using Pulay DIIS extrapolation
 Exchange:     0.2000 Hartree-Fock + 0.0800 Slater + 0.7200 B88
 Correlation:  0.1900 VWN1RPA + 0.8100 LYP
 Using SG-1 standard quadrature grid
 SCF converges when DIIS error is below 1.0E-08
 Geometry optimization detected.  Setting ReadMinima to 0
 Setting SaveMinima to 0
 ---------------------------------------
  Cycle       Energy         DIIS Error
 ---------------------------------------
    1    -683.7553382527      4.52E-04
    2    -683.7594334332      4.46E-05
    3    -683.7594372204      5.68E-05
    4    -683.7594603571      2.54E-05
    5    -683.7594653644      5.82E-06
    6    -683.7594656235      2.95E-06
    7    -683.7594657724      1.50E-06
    8    -683.7594658080      2.95E-07
    9    -683.7594657582      1.47E-07
   10    -683.7594657757      5.00E-08
   11    -683.7594657787      1.52E-08
   12    -683.7594657858      4.30E-09 Convergence criterion met
 ---------------------------------------
 SCF time:  CPU 311.43 s  wall 311.84 s
 SCF   energy in the final basis set = -683.7594657858
 Total energy in the final basis set = -683.7594657858

 --------------------------------------------------------------

                    Orbital Energies (a.u.)
 --------------------------------------------------------------

 Alpha MOs
 -- Occupied --
-19.218 -19.183 -19.173 -19.169 -19.162 -19.162 -10.347 -10.308
-10.292 -10.291 -10.288 -10.287  -1.162  -1.110  -1.097  -1.088
 -1.082  -1.067  -0.839  -0.800  -0.706  -0.670  -0.639  -0.601
 -0.586  -0.561  -0.559  -0.525  -0.521  -0.498  -0.482  -0.478
 -0.475  -0.460  -0.450  -0.432  -0.414  -0.406  -0.392  -0.359
 -0.352  -0.337  -0.335  -0.321  -0.274
 -- Virtual --
 -0.118  -0.052  -0.027  -0.019  -0.012   0.003   0.010   0.022
  0.027   0.039   0.042   0.054   0.064   0.073   0.077   0.082
  0.086   0.093   0.097   0.101   0.103   0.106   0.114   0.116
  0.118   0.127   0.130   0.136   0.138   0.143   0.149   0.153
  0.156   0.165   0.181   0.193   0.197   0.200   0.216   0.219
  0.224   0.238   0.243   0.253   0.257   0.261   0.266   0.275
  0.280   0.284   0.288   0.292   0.293   0.297   0.303   0.309
  0.314   0.316   0.322   0.330   0.335   0.344   0.349   0.353
  0.361   0.366   0.372   0.378   0.391   0.408   0.413   0.421
  0.434   0.468   0.478   0.501   0.518   0.528   0.541   0.556
  0.561   0.586   0.588   0.609   0.620   0.635   0.640   0.651
  0.655   0.668   0.674   0.690   0.706   0.728   0.747   0.768
  0.779   0.794   0.830   0.844   0.882   0.891   0.953   0.958
  1.020   1.036   1.053   1.065   1.092   1.111   1.121   1.135
  1.151   1.154   1.158   1.168   1.177   1.185   1.191   1.207
  1.209   1.216   1.239   1.249   1.259   1.271   1.319   1.331
  1.338   1.379   1.391   1.419   1.454   1.475   1.490   1.498
  1.520   1.532   1.556   1.569   1.575   1.599   1.606   1.628
  1.639   1.656   1.668   1.683   1.694   1.711   1.744   1.769
  1.777   1.822   1.835   1.839   1.887   1.902   1.927   1.947
  1.969   1.982   1.998   2.023   2.058   2.084   2.116   2.118
  2.149   2.205   2.232   2.251   2.369   2.439   2.453   2.503
  2.533   2.576   2.603   2.644   2.658   2.679   2.712   2.748
  2.753   2.792   2.800   2.813   2.833   2.844   2.847   2.870
  2.882   2.907   2.939   2.964   3.011   3.038   3.067   3.087
  3.100   3.122   3.139   3.155   3.196   3.229   3.268   3.299
  3.305   3.327   3.345   3.363   3.370   3.411   3.491   3.524
  3.598   3.661   3.694   3.808   3.837   3.847   3.901   3.929
  3.973   4.048   4.064   4.094   4.130   4.195   4.223   5.002
  5.025   5.039   5.045   5.062   5.078   5.102   5.122   5.195
  5.331   5.381   5.403   5.513   5.614   5.642   5.675   5.746
  5.848  23.738  23.747  23.761  23.802  23.836  23.878  49.871
 49.892  49.899  49.937  49.994  50.002
 --------------------------------------------------------------

          Ground-State Mulliken Net Atomic Charges

     Atom                 Charge (a.u.)
  ----------------------------------------
      1 C                     0.131963
      2 C                    -0.324519
      3 C                    -0.172484
      4 C                    -0.080273
      5 O                    -0.042499
      6 O                    -0.270917
      7 O                    -0.251548
      8 O                    -0.211010
      9 C                     0.004658
     10 C                     0.057192
     11 O                    -0.177755
     12 O                    -0.185028
     13 H                     0.277147
     14 H                     0.287262
     15 H                     0.278363
     16 H                     0.201062
     17 H                     0.259856
     18 H                     0.218531
  ----------------------------------------
  Sum of atomic charges =     0.000000

 -----------------------------------------------------------------
                    Cartesian Multipole Moments
 -----------------------------------------------------------------
    Charge (ESU x 10^10)
                 0.0000
    Dipole Moment (Debye)
         X       4.2379      Y       1.2063      Z       2.3522
       Tot       4.9948
    Quadrupole Moments (Debye-Ang)
        XX     -85.3821     XY       2.2020     YY     -69.7434
        XZ       2.8281     YZ      -5.6322     ZZ     -68.9453
    Octopole Moments (Debye-Ang^2)
       XXX      74.4767    XXY       1.8895    XYY      -3.1668
       YYY     -10.8475    XXZ       2.1684    XYZ      -7.4865
       YYZ      -0.6893    XZZ      14.8315    YZZ      -0.1650
       ZZZ      -1.5930
    Hexadecapole Moments (Debye-Ang^3)
      XXXX   -1796.6169   XXXY     -62.0014   XXYY    -352.8563
      XYYY     -39.6439   YYYY    -394.9002   XXXZ     -63.1565
      XXYZ     -61.5415   XYYZ      -9.4038   YYYZ     -67.4691
      XXZZ    -388.3789   XYZZ     -10.7355   YYZZ    -132.9334
      XZZZ     -12.8306   YZZZ     -60.9504   ZZZZ    -410.2803
 -----------------------------------------------------------------
 Calculating analytic gradient of the SCF energy
 Gradient of SCF Energy
            1           2           3           4           5           6
    1   0.0003013   0.0001969   0.0003218   0.0001666  -0.0003852  -0.0000233
    2   0.0000890   0.0000076   0.0001015  -0.0003445   0.0000045  -0.0000613
    3  -0.0001762  -0.0000467   0.0000823  -0.0002189   0.0000502   0.0002057
            7           8           9          10          11          12
    1  -0.0001403   0.0000088  -0.0001617  -0.0000893   0.0000892   0.0001315
    2   0.0000569   0.0000804   0.0000072  -0.0000118  -0.0000187   0.0000652
    3   0.0001967   0.0000066   0.0000019  -0.0000151   0.0000434  -0.0000137
           13          14          15          16          17          18
    1  -0.0000254  -0.0002016  -0.0000722  -0.0000110  -0.0000270  -0.0000790
    2  -0.0000305   0.0001015  -0.0000060   0.0000264   0.0000908  -0.0001580
    3   0.0000140  -0.0001017  -0.0000282  -0.0000002  -0.0000679   0.0000677
 Max gradient component =       3.852E-04
 RMS gradient           =       1.317E-04
 Gradient time:  CPU 127.04 s  wall 127.06 s
 Geometry Optimization Parameters
   NAtoms,    NIC,     NZ,  NCons,   NDum,   NFix, NCnnct, MaxDiis
       18     129       0       0       0       0       0       0

 Cartesian Hessian Update
 Hessian Updated using BFGS Update


** GEOMETRY OPTIMIZATION IN DELOCALIZED INTERNAL COORDINATES **
   Searching for a Minimum

   Optimization Cycle:  27

                       Coordinates (Angstroms)
     ATOM                X               Y               Z
      1  C         1.5703711094   -0.7069980617   -0.3636717732
      2  C         1.8681138932    0.3711876055    0.6795568957
      3  C         0.4683209577    0.8988617725    1.0074357314
      4  C        -0.3578590629   -0.3948459342    0.8579618325
      5  O         0.3054476756   -1.1626794305   -0.1816336925
      6  O         2.3108408651   -1.0904635190   -1.2203265080
      7  O         2.7194709305    1.3773470768    0.1929386029
      8  O         0.0368638849    1.8199699105    0.0240853250
      9  C        -1.8143794605   -0.1409300213    0.4726809357
     10  C        -2.1732554840   -0.0657932276   -1.0345804240
     11  O        -3.2765562653   -0.3395981650   -1.4161141472
     12  O        -2.6479582104    0.0228198982    1.3228183523
     13  H        -0.3481282867   -0.9730536981    1.7847486914
     14  H         3.2498907989    1.0002802805   -0.5234324525
     15  H         0.7856129644    2.3938795090   -0.1892349763
     16  H        -1.3684626082    0.2704855898   -1.7101318655
     17  H         0.3781280797    1.3162687538    2.0140223788
     18  H         2.2962608542   -0.1218714722    1.5647199589
   Point Group: c1    Number of degrees of freedom:    48


   Energy is   -683.759465786

 Hessian Updated using BFGS Update

 48 Hessian modes will be used to form the next step
  Hessian Eigenvalues:
     0.002278    0.002884    0.005051    0.008997    0.010818    0.015020
     0.024121    0.027579    0.042585    0.048133    0.049419    0.055112
     0.063055    0.064750    0.069847    0.075147    0.079993    0.089957
     0.112714    0.134713    0.156571    0.159015    0.166619    0.172806
     0.210598    0.221649    0.227762    0.232724    0.243526    0.251324
     0.261304    0.301697    0.305519    0.316804    0.320251    0.322511
     0.324492    0.332719    0.357195    0.440230    0.448844    0.463678
     0.491765    0.521499    0.541006    0.932465    0.954402    0.965701

 Minimum Search - Taking Simple RFO Step
 Searching for Lamda that Minimizes Along All modes
 Value Taken    Lamda =  -0.00001759
 Step Taken.  Stepsize is  0.062778

                             Maximum     Tolerance    Cnvgd?
         Gradient           0.000361      0.000300      NO
         Displacement       0.021105      0.001200      NO
         Energy change     -0.000051      0.000001      NO


 New Cartesian Coordinates Obtained by Inverse Iteration

 Displacement from previous Coordinates is:  0.060837
 ----------------------------------------------------------------
             Standard Nuclear Orientation (Angstroms)
    I     Atom           X                Y                Z
 ----------------------------------------------------------------
    1      C       1.5686237702    -0.7060872353    -0.3662924269
    2      C       1.8671076579     0.3726600380     0.6764089743
    3      C       0.4673224742     0.8995770741     1.0056074291
    4      C      -0.3579183881    -0.3948037639     0.8591955959
    5      O       0.3052083799    -1.1642492979    -0.1795327420
    6      O       2.3062320163    -1.0884048861    -1.2258563323
    7      O       2.7178495350     1.3789537402     0.1891370780
    8      O       0.0337652358     1.8191467979     0.0216288059
    9      C      -1.8148704711    -0.1433358088     0.4739216328
   10      C      -2.1731567864    -0.0656341523    -1.0336211847
   11      O      -3.2788615926    -0.3300078119    -1.4149079985
   12      O      -2.6495654538     0.0158087799     1.3238583034
   13      H      -0.3469429110    -0.9714588448     1.7868839711
   14      H       3.2685242011     0.9949902445    -0.5079017614
   15      H       0.7801249173     2.3963943495    -0.1908841204
   16      H      -1.3656069499     0.2632122725    -1.7094423979
   17      H       0.3788169410     1.3176768577     2.0120911022
   18      H       2.2960700600    -0.1195714861     1.5615489367
 ----------------------------------------------------------------
 Molecular Point Group                 C1    NOp =  1
 Largest Abelian Subgroup              C1    NOp =  1
 Nuclear Repulsion Energy =   737.7740586068 hartrees
 There are       45 alpha and       45 beta electrons
 Applying Cartesian multipole field
    Component          Value
    ---------          -----
     (2,0,0)        1.00000E-11
     (0,2,0)        2.00000E-11
     (0,0,2)       -3.00000E-11
 Nucleus-field energy     =     0.0000000101 hartrees
 Requested basis set is 6-311++G(d,p)
 There are 102 shells and 306 basis functions
 A cutoff of  1.0D-11 yielded   4575 shell pairs
 There are     41629 function pairs (     44778 Cartesian)
 Smallest overlap matrix eigenvalue = 6.68E-06
 Guess MOs from SCF MO coefficient file
 Reading MOs from coefficient file
 Reading MOs from coefficient file
 A restricted hybrid HF-DFT SCF calculation will be
 performed using Pulay DIIS extrapolation
 Exchange:     0.2000 Hartree-Fock + 0.0800 Slater + 0.7200 B88
 Correlation:  0.1900 VWN1RPA + 0.8100 LYP
 Using SG-1 standard quadrature grid
 SCF converges when DIIS error is below 1.0E-08
 Geometry optimization detected.  Setting ReadMinima to 0
 Setting SaveMinima to 0
 ---------------------------------------
  Cycle       Energy         DIIS Error
 ---------------------------------------
    1    -683.7593126459      1.61E-04
    2    -683.7594661318      2.30E-05
    3    -683.7594670836      2.35E-05
    4    -683.7594707846      1.13E-05
    5    -683.7594718634      3.81E-06
    6    -683.7594719362      1.13E-06
    7    -683.7594719896      4.21E-07
    8    -683.7594719219      1.50E-07
    9    -683.7594719080      5.79E-08
   10    -683.7594719158      1.86E-08
   11    -683.7594719157      7.45E-09 Convergence criterion met
 ---------------------------------------
 SCF time:  CPU 280.66 s  wall 281.13 s
 SCF   energy in the final basis set = -683.7594719157
 Total energy in the final basis set = -683.7594719157

 --------------------------------------------------------------

                    Orbital Energies (a.u.)
 --------------------------------------------------------------

 Alpha MOs
 -- Occupied --
-19.218 -19.183 -19.173 -19.169 -19.162 -19.162 -10.346 -10.308
-10.292 -10.291 -10.288 -10.287  -1.162  -1.110  -1.096  -1.088
 -1.082  -1.067  -0.839  -0.800  -0.706  -0.670  -0.639  -0.600
 -0.586  -0.561  -0.558  -0.524  -0.521  -0.498  -0.482  -0.478
 -0.475  -0.460  -0.450  -0.432  -0.415  -0.406  -0.392  -0.359
 -0.352  -0.337  -0.335  -0.320  -0.274
 -- Virtual --
 -0.118  -0.051  -0.027  -0.019  -0.012   0.003   0.009   0.022
  0.028   0.039   0.042   0.054   0.064   0.073   0.077   0.082
  0.086   0.093   0.098   0.101   0.103   0.106   0.114   0.116
  0.118   0.127   0.130   0.137   0.138   0.143   0.149   0.152
  0.156   0.165   0.181   0.193   0.197   0.200   0.216   0.219
  0.224   0.238   0.243   0.253   0.257   0.261   0.266   0.275
  0.280   0.284   0.289   0.292   0.293   0.297   0.303   0.309
  0.313   0.316   0.322   0.330   0.335   0.344   0.349   0.354
  0.361   0.366   0.372   0.378   0.392   0.408   0.414   0.421
  0.434   0.467   0.478   0.501   0.518   0.528   0.540   0.556
  0.561   0.586   0.588   0.609   0.620   0.635   0.639   0.651
  0.655   0.669   0.674   0.690   0.706   0.729   0.748   0.768
  0.779   0.794   0.830   0.844   0.883   0.891   0.953   0.957
  1.020   1.035   1.053   1.065   1.092   1.111   1.121   1.135
  1.151   1.155   1.158   1.169   1.176   1.185   1.192   1.207
  1.209   1.217   1.239   1.249   1.259   1.270   1.318   1.329
  1.339   1.380   1.392   1.420   1.454   1.474   1.489   1.497
  1.519   1.532   1.557   1.569   1.575   1.600   1.606   1.627
  1.640   1.656   1.667   1.683   1.695   1.712   1.744   1.769
  1.777   1.822   1.836   1.839   1.887   1.902   1.926   1.947
  1.969   1.982   1.997   2.023   2.057   2.084   2.117   2.118
  2.148   2.205   2.232   2.252   2.370   2.439   2.453   2.504
  2.533   2.574   2.603   2.643   2.658   2.678   2.711   2.748
  2.753   2.792   2.800   2.813   2.833   2.844   2.847   2.870
  2.882   2.907   2.939   2.964   3.009   3.038   3.067   3.088
  3.100   3.122   3.138   3.155   3.197   3.229   3.268   3.298
  3.305   3.326   3.345   3.364   3.370   3.410   3.492   3.524
  3.599   3.660   3.694   3.808   3.837   3.847   3.901   3.929
  3.973   4.048   4.065   4.095   4.131   4.196   4.222   5.002
  5.025   5.038   5.045   5.063   5.077   5.102   5.123   5.196
  5.330   5.382   5.403   5.513   5.614   5.642   5.676   5.747
  5.848  23.737  23.747  23.761  23.803  23.836  23.878  49.871
 49.892  49.899  49.937  49.994  50.002
 --------------------------------------------------------------

          Ground-State Mulliken Net Atomic Charges

     Atom                 Charge (a.u.)
  ----------------------------------------
      1 C                     0.131511
      2 C                    -0.320036
      3 C                    -0.179072
      4 C                    -0.077394
      5 O                    -0.042916
      6 O                    -0.270968
      7 O                    -0.250982
      8 O                    -0.210490
      9 C                     0.002455
     10 C                     0.058357
     11 O                    -0.177821
     12 O                    -0.185057
     13 H                     0.277181
     14 H                     0.286996
     15 H                     0.278344
     16 H                     0.201936
     17 H                     0.259630
     18 H                     0.218325
  ----------------------------------------
  Sum of atomic charges =     0.000000

 -----------------------------------------------------------------
                    Cartesian Multipole Moments
 -----------------------------------------------------------------
    Charge (ESU x 10^10)
                 0.0000
    Dipole Moment (Debye)
         X       4.2802      Y       1.2014      Z       2.3849
       Tot       5.0450
    Quadrupole Moments (Debye-Ang)
        XX     -85.1593     XY       2.2196     YY     -69.7252
        XZ       2.9144     YZ      -5.5391     ZZ     -69.0220
    Octopole Moments (Debye-Ang^2)
       XXX      76.3356    XXY       1.7848    XYY      -3.1935
       YYY     -10.8059    XXZ       2.4433    XYZ      -7.4944
       YYZ      -0.6042    XZZ      14.7236    YZZ      -0.2444
       ZZZ      -1.3981
    Hexadecapole Moments (Debye-Ang^3)
      XXXX   -1790.9397   XXXY     -60.9339   XXYY    -352.6936
      XYYY     -39.8035   YYYY    -394.3965   XXXZ     -62.1510
      XXYZ     -60.5965   XYYZ      -9.0265   YYYZ     -66.9383
      XXZZ    -388.9670   XYZZ     -10.7919   YYZZ    -133.0006
      XZZZ     -12.0746   YZZZ     -60.3775   ZZZZ    -410.5784
 -----------------------------------------------------------------
 Calculating analytic gradient of the SCF energy
 Gradient of SCF Energy
            1           2           3           4           5           6
    1   0.0003302  -0.0000359  -0.0000191   0.0000505  -0.0001837  -0.0001572
    2  -0.0000221   0.0001439  -0.0000722  -0.0001894  -0.0000072  -0.0000030
    3  -0.0001372   0.0000024   0.0001636  -0.0000961   0.0000957   0.0000074
            7           8           9          10          11          12
    1  -0.0000231   0.0000688  -0.0000184  -0.0000726   0.0000292   0.0000441
    2  -0.0000393   0.0000416   0.0000493  -0.0000260  -0.0000185   0.0000271
    3  -0.0000453  -0.0001051   0.0000024   0.0000163   0.0000011   0.0000095
           13          14          15          16          17          18
    1  -0.0000032   0.0000370  -0.0000671   0.0000126   0.0000080  -0.0000000
    2  -0.0000466   0.0000341   0.0000742   0.0000216   0.0000173   0.0000153
    3  -0.0000092   0.0001041   0.0000400  -0.0000020  -0.0000253  -0.0000224
 Max gradient component =       3.302E-04
 RMS gradient           =       8.191E-05
 Gradient time:  CPU 126.68 s  wall 126.70 s
 Geometry Optimization Parameters
   NAtoms,    NIC,     NZ,  NCons,   NDum,   NFix, NCnnct, MaxDiis
       18     129       0       0       0       0       0       0

 Cartesian Hessian Update
 Hessian Updated using BFGS Update


** GEOMETRY OPTIMIZATION IN DELOCALIZED INTERNAL COORDINATES **
   Searching for a Minimum

   Optimization Cycle:  28

                       Coordinates (Angstroms)
     ATOM                X               Y               Z
      1  C         1.5686237702   -0.7060872353   -0.3662924269
      2  C         1.8671076579    0.3726600380    0.6764089743
      3  C         0.4673224742    0.8995770741    1.0056074291
      4  C        -0.3579183881   -0.3948037639    0.8591955959
      5  O         0.3052083799   -1.1642492979   -0.1795327420
      6  O         2.3062320163   -1.0884048861   -1.2258563323
      7  O         2.7178495350    1.3789537402    0.1891370780
      8  O         0.0337652358    1.8191467979    0.0216288059
      9  C        -1.8148704711   -0.1433358088    0.4739216328
     10  C        -2.1731567864   -0.0656341523   -1.0336211847
     11  O        -3.2788615926   -0.3300078119   -1.4149079985
     12  O        -2.6495654538    0.0158087799    1.3238583034
     13  H        -0.3469429110   -0.9714588448    1.7868839711
     14  H         3.2685242011    0.9949902445   -0.5079017614
     15  H         0.7801249173    2.3963943495   -0.1908841204
     16  H        -1.3656069499    0.2632122725   -1.7094423979
     17  H         0.3788169410    1.3176768577    2.0120911022
     18  H         2.2960700600   -0.1195714861    1.5615489367
   Point Group: c1    Number of degrees of freedom:    48


   Energy is   -683.759471916

 Hessian Updated using BFGS Update

 48 Hessian modes will be used to form the next step
  Hessian Eigenvalues:
     0.002261    0.003920    0.005141    0.008698    0.010658    0.015539
     0.024096    0.027661    0.042577    0.048139    0.049059    0.055442
     0.063072    0.064597    0.069741    0.075156    0.079961    0.089932
     0.114316    0.131020    0.156533    0.159627    0.165980    0.172663
     0.208219    0.221637    0.227596    0.232912    0.244279    0.250973
     0.261594    0.299886    0.304143    0.316629    0.320339    0.322402
     0.324192    0.334172    0.357344    0.439080    0.448864    0.463629
     0.491802    0.517616    0.540780    0.931685    0.954468    0.964243

 Minimum Search - Taking Simple RFO Step
 Searching for Lamda that Minimizes Along All modes
 Value Taken    Lamda =  -0.00000397
 Step Taken.  Stepsize is  0.024732

                             Maximum     Tolerance    Cnvgd?
         Gradient           0.000185      0.000300     YES
         Displacement       0.012996      0.001200      NO
         Energy change     -0.000006      0.000001      NO


 New Cartesian Coordinates Obtained by Inverse Iteration

 Displacement from previous Coordinates is:  0.031161
 ----------------------------------------------------------------
             Standard Nuclear Orientation (Angstroms)
    I     Atom           X                Y                Z
 ----------------------------------------------------------------
    1      C       1.5681732613    -0.7063388181    -0.3646305541
    2      C       1.8669494771     0.3729682028     0.6770925720
    3      C       0.4670964938     0.8993660859     1.0075097551
    4      C      -0.3582700096    -0.3949778526     0.8606777774
    5      O       0.3055399095    -1.1651116272    -0.1772827607
    6      O       2.3059685325    -1.0875704527    -1.2246389981
    7      O       2.7166645509     1.3788097894     0.1866192555
    8      O       0.0333574561     1.8201528968     0.0248881062
    9      C      -1.8147509968    -0.1436603509     0.4735481984
   10      C      -2.1706662129    -0.0642537914    -1.0343821654
   11      O      -3.2756725544    -0.3285390131    -1.4177206650
   12      O      -2.6509305130     0.0139222953     1.3223052630
   13      H      -0.3483061540    -0.9713311570     1.7885090532
   14      H       3.2605522993     0.9952336144    -0.5160424250
   15      H       0.7825799554     2.3918938156    -0.1926436453
   16      H      -1.3622852465     0.2658451888    -1.7085963979
   17      H       0.3788970210     1.3161974810     2.0145671702
   18      H       2.2978253658    -0.1177394402     1.5620633259
 ----------------------------------------------------------------
 Molecular Point Group                 C1    NOp =  1
 Largest Abelian Subgroup              C1    NOp =  1
 Nuclear Repulsion Energy =   737.8477306683 hartrees
 There are       45 alpha and       45 beta electrons
 Applying Cartesian multipole field
    Component          Value
    ---------          -----
     (2,0,0)        1.00000E-11
     (0,2,0)        2.00000E-11
     (0,0,2)       -3.00000E-11
 Nucleus-field energy     =     0.0000000100 hartrees
 Requested basis set is 6-311++G(d,p)
 There are 102 shells and 306 basis functions
 A cutoff of  1.0D-11 yielded   4576 shell pairs
 There are     41644 function pairs (     44796 Cartesian)
 Smallest overlap matrix eigenvalue = 6.66E-06
 Guess MOs from SCF MO coefficient file
 Reading MOs from coefficient file
 Reading MOs from coefficient file
 A restricted hybrid HF-DFT SCF calculation will be
 performed using Pulay DIIS extrapolation
 Exchange:     0.2000 Hartree-Fock + 0.0800 Slater + 0.7200 B88
 Correlation:  0.1900 VWN1RPA + 0.8100 LYP
 Using SG-1 standard quadrature grid
 SCF converges when DIIS error is below 1.0E-08
 Geometry optimization detected.  Setting ReadMinima to 0
 Setting SaveMinima to 0
 ---------------------------------------
  Cycle       Energy         DIIS Error
 ---------------------------------------
    1    -683.7593265646      6.54E-05
    2    -683.7594733447      9.79E-06
    3    -683.7594738409      8.38E-06
    4    -683.7594740455      5.47E-06
    5    -683.7594742139      1.28E-06
    6    -683.7594742886      4.47E-07
    7    -683.7594742770      1.80E-07
    8    -683.7594742877      5.16E-08
    9    -683.7594742771      1.73E-08
   10    -683.7594742775      3.45E-09 Convergence criterion met
 ---------------------------------------
 SCF time:  CPU 253.22 s  wall 253.49 s
 SCF   energy in the final basis set = -683.7594742775
 Total energy in the final basis set = -683.7594742775

 --------------------------------------------------------------

                    Orbital Energies (a.u.)
 --------------------------------------------------------------

 Alpha MOs
 -- Occupied --
-19.218 -19.183 -19.173 -19.169 -19.162 -19.162 -10.347 -10.308
-10.292 -10.291 -10.288 -10.287  -1.162  -1.110  -1.097  -1.088
 -1.082  -1.067  -0.839  -0.800  -0.706  -0.670  -0.639  -0.600
 -0.586  -0.561  -0.558  -0.524  -0.521  -0.498  -0.482  -0.478
 -0.475  -0.460  -0.450  -0.432  -0.415  -0.406  -0.392  -0.359
 -0.352  -0.337  -0.335  -0.321  -0.274
 -- Virtual --
 -0.118  -0.052  -0.027  -0.019  -0.012   0.003   0.009   0.022
  0.028   0.039   0.042   0.054   0.064   0.073   0.077   0.082
  0.086   0.093   0.098   0.101   0.103   0.106   0.114   0.116
  0.118   0.127   0.130   0.137   0.138   0.143   0.150   0.152
  0.156   0.165   0.181   0.193   0.197   0.200   0.216   0.219
  0.224   0.238   0.243   0.253   0.257   0.261   0.266   0.275
  0.280   0.284   0.288   0.292   0.293   0.297   0.303   0.309
  0.313   0.316   0.322   0.330   0.335   0.344   0.349   0.354
  0.361   0.366   0.372   0.378   0.392   0.408   0.414   0.420
  0.434   0.468   0.478   0.501   0.518   0.528   0.541   0.556
  0.561   0.587   0.588   0.609   0.620   0.635   0.639   0.651
  0.655   0.668   0.674   0.690   0.706   0.728   0.748   0.768
  0.779   0.794   0.829   0.844   0.883   0.890   0.953   0.957
  1.021   1.035   1.053   1.065   1.092   1.111   1.121   1.135
  1.151   1.155   1.158   1.169   1.176   1.185   1.192   1.207
  1.209   1.216   1.239   1.249   1.259   1.270   1.319   1.330
  1.338   1.379   1.391   1.420   1.454   1.474   1.490   1.498
  1.519   1.532   1.557   1.569   1.575   1.600   1.606   1.627
  1.640   1.656   1.667   1.682   1.695   1.711   1.744   1.769
  1.777   1.822   1.836   1.839   1.887   1.902   1.926   1.947
  1.970   1.982   1.997   2.023   2.057   2.083   2.117   2.118
  2.148   2.204   2.232   2.252   2.370   2.439   2.453   2.504
  2.534   2.574   2.603   2.644   2.658   2.678   2.711   2.748
  2.753   2.792   2.800   2.813   2.833   2.844   2.847   2.870
  2.882   2.907   2.939   2.964   3.010   3.038   3.067   3.088
  3.100   3.122   3.138   3.155   3.197   3.229   3.268   3.298
  3.305   3.326   3.345   3.364   3.370   3.410   3.492   3.524
  3.599   3.660   3.694   3.809   3.837   3.847   3.901   3.928
  3.974   4.048   4.065   4.095   4.131   4.196   4.222   5.002
  5.025   5.038   5.045   5.063   5.077   5.102   5.123   5.196
  5.330   5.382   5.403   5.513   5.613   5.642   5.676   5.747
  5.848  23.738  23.747  23.761  23.803  23.836  23.878  49.871
 49.892  49.899  49.937  49.994  50.002
 --------------------------------------------------------------

          Ground-State Mulliken Net Atomic Charges

     Atom                 Charge (a.u.)
  ----------------------------------------
      1 C                     0.130310
      2 C                    -0.320823
      3 C                    -0.179286
      4 C                    -0.074974
      5 O                    -0.042795
      6 O                    -0.270876
      7 O                    -0.250994
      8 O                    -0.211556
      9 C                     0.002858
     10 C                     0.058021
     11 O                    -0.177745
     12 O                    -0.185086
     13 H                     0.277318
     14 H                     0.287049
     15 H                     0.278496
     16 H                     0.202018
     17 H                     0.259572
     18 H                     0.218493
  ----------------------------------------
  Sum of atomic charges =     0.000000

 -----------------------------------------------------------------
                    Cartesian Multipole Moments
 -----------------------------------------------------------------
    Charge (ESU x 10^10)
                -0.0000
    Dipole Moment (Debye)
         X       4.2726      Y       1.1903      Z       2.3784
       Tot       5.0328
    Quadrupole Moments (Debye-Ang)
        XX     -85.2197     XY       2.2093     YY     -69.7758
        XZ       2.8794     YZ      -5.5544     ZZ     -68.9832
    Octopole Moments (Debye-Ang^2)
       XXX      75.8124    XXY       1.7126    XYY      -3.2092
       YYY     -11.0416    XXZ       2.4082    XYZ      -7.5230
       YYZ      -0.6788    XZZ      14.8276    YZZ      -0.2118
       ZZZ      -1.3931
    Hexadecapole Moments (Debye-Ang^3)
      XXXX   -1791.1660   XXXY     -61.2013   XXYY    -352.4531
      XYYY     -39.8166   YYYY    -395.0765   XXXZ     -62.2322
      XXYZ     -60.4883   XYYZ      -9.0691   YYYZ     -66.8608
      XXZZ    -388.5666   XYZZ     -10.7012   YYZZ    -132.9783
      XZZZ     -12.2930   YZZZ     -60.2155   ZZZZ    -410.7909
 -----------------------------------------------------------------
 Calculating analytic gradient of the SCF energy
 Gradient of SCF Energy
            1           2           3           4           5           6
    1   0.0001620  -0.0000523   0.0000073   0.0000311  -0.0000548  -0.0000810
    2  -0.0000188   0.0000624  -0.0000415  -0.0001485   0.0000351   0.0000489
    3  -0.0001321   0.0000296   0.0001237  -0.0001150   0.0001134   0.0000420
            7           8           9          10          11          12
    1   0.0000297   0.0000096  -0.0000147  -0.0000561   0.0000402   0.0000367
    2  -0.0000581   0.0000732   0.0000527  -0.0000358  -0.0000121   0.0000175
    3  -0.0000681  -0.0000446  -0.0000335   0.0000509   0.0000056   0.0000017
           13          14          15          16          17          18
    1  -0.0000031  -0.0000070  -0.0000399   0.0000076  -0.0000083  -0.0000071
    2  -0.0000152   0.0000433  -0.0000267   0.0000290  -0.0000215   0.0000161
    3  -0.0000146   0.0000506   0.0000050  -0.0000047   0.0000024  -0.0000121
 Max gradient component =       1.620E-04
 RMS gradient           =       5.657E-05
 Gradient time:  CPU 126.03 s  wall 126.05 s
 Geometry Optimization Parameters
   NAtoms,    NIC,     NZ,  NCons,   NDum,   NFix, NCnnct, MaxDiis
       18     129       0       0       0       0       0       0

 Cartesian Hessian Update
 Hessian Updated using BFGS Update


** GEOMETRY OPTIMIZATION IN DELOCALIZED INTERNAL COORDINATES **
   Searching for a Minimum

   Optimization Cycle:  29

                       Coordinates (Angstroms)
     ATOM                X               Y               Z
      1  C         1.5681732613   -0.7063388181   -0.3646305541
      2  C         1.8669494771    0.3729682028    0.6770925720
      3  C         0.4670964938    0.8993660859    1.0075097551
      4  C        -0.3582700096   -0.3949778526    0.8606777774
      5  O         0.3055399095   -1.1651116272   -0.1772827607
      6  O         2.3059685325   -1.0875704527   -1.2246389981
      7  O         2.7166645509    1.3788097894    0.1866192555
      8  O         0.0333574561    1.8201528968    0.0248881062
      9  C        -1.8147509968   -0.1436603509    0.4735481984
     10  C        -2.1706662129   -0.0642537914   -1.0343821654
     11  O        -3.2756725544   -0.3285390131   -1.4177206650
     12  O        -2.6509305130    0.0139222953    1.3223052630
     13  H        -0.3483061540   -0.9713311570    1.7885090532
     14  H         3.2605522993    0.9952336144   -0.5160424250
     15  H         0.7825799554    2.3918938156   -0.1926436453
     16  H        -1.3622852465    0.2658451888   -1.7085963979
     17  H         0.3788970210    1.3161974810    2.0145671702
     18  H         2.2978253658   -0.1177394402    1.5620633259
   Point Group: c1    Number of degrees of freedom:    48


   Energy is   -683.759474278

 Hessian Updated using BFGS Update

 48 Hessian modes will be used to form the next step
  Hessian Eigenvalues:
     0.002439    0.004060    0.004886    0.008644    0.010562    0.014713
     0.024106    0.027490    0.042555    0.048128    0.048852    0.055189
     0.063231    0.064589    0.069589    0.075360    0.080159    0.090281
     0.112236    0.129560    0.155816    0.158376    0.165485    0.173108
     0.208069    0.221687    0.227352    0.233092    0.242539    0.251005
     0.261771    0.300313    0.304708    0.316635    0.320056    0.322389
     0.324041    0.330817    0.357077    0.435391    0.448967    0.463234
     0.491818    0.512844    0.540437    0.931211    0.954081    0.962062

 Minimum Search - Taking Simple RFO Step
 Searching for Lamda that Minimizes Along All modes
 Value Taken    Lamda =  -0.00000105
 Step Taken.  Stepsize is  0.014302

                             Maximum     Tolerance    Cnvgd?
         Gradient           0.000083      0.000300     YES
         Displacement       0.005450      0.001200      NO
         Energy change     -0.000002      0.000001      NO


 New Cartesian Coordinates Obtained by Inverse Iteration

 Displacement from previous Coordinates is:  0.013227
 ----------------------------------------------------------------
             Standard Nuclear Orientation (Angstroms)
    I     Atom           X                Y                Z
 ----------------------------------------------------------------
    1      C       1.5680018898    -0.7062608993    -0.3643026968
    2      C       1.8670039928     0.3728014071     0.6774558355
    3      C       0.4671263783     0.8998553019     1.0070284830
    4      C      -0.3581904266    -0.3945917220     0.8612512349
    5      O       0.3056119851    -1.1652308594    -0.1766956979
    6      O       2.3057450716    -1.0869940606    -1.2246808985
    7      O       2.7177892566     1.3780177200     0.1874707035
    8      O       0.0337715038     1.8196926555     0.0235837461
    9      C      -1.8149024202    -0.1448844736     0.4738782602
   10      C      -2.1700663907    -0.0637084054    -1.0343178360
   11      O      -3.2753208219    -0.3260869033    -1.4182829507
   12      O      -2.6518841402     0.0101419145     1.3223174838
   13      H      -0.3476867001    -0.9704267564     1.7893934569
   14      H       3.2582405326     0.9947763743    -0.5181228356
   15      H       0.7825485961     2.3925630993    -0.1925792201
   16      H      -1.3610183666     0.2659118816    -1.7078992936
   17      H       0.3788901755     1.3176038399     2.0137201703
   18      H       2.2970625198    -0.1183132471     1.5626249203
 ----------------------------------------------------------------
 Molecular Point Group                 C1    NOp =  1
 Largest Abelian Subgroup              C1    NOp =  1
 Nuclear Repulsion Energy =   737.8455205024 hartrees
 There are       45 alpha and       45 beta electrons
 Applying Cartesian multipole field
    Component          Value
    ---------          -----
     (2,0,0)        1.00000E-11
     (0,2,0)        2.00000E-11
     (0,0,2)       -3.00000E-11
 Nucleus-field energy     =     0.0000000100 hartrees
 Requested basis set is 6-311++G(d,p)
 There are 102 shells and 306 basis functions
 A cutoff of  1.0D-11 yielded   4576 shell pairs
 There are     41644 function pairs (     44796 Cartesian)
 Smallest overlap matrix eigenvalue = 6.66E-06
 Guess MOs from SCF MO coefficient file
 Reading MOs from coefficient file
 Reading MOs from coefficient file
 A restricted hybrid HF-DFT SCF calculation will be
 performed using Pulay DIIS extrapolation
 Exchange:     0.2000 Hartree-Fock + 0.0800 Slater + 0.7200 B88
 Correlation:  0.1900 VWN1RPA + 0.8100 LYP
 Using SG-1 standard quadrature grid
 SCF converges when DIIS error is below 1.0E-08
 Geometry optimization detected.  Setting ReadMinima to 0
 Setting SaveMinima to 0
 ---------------------------------------
  Cycle       Energy         DIIS Error
 ---------------------------------------
    1    -683.7591697828      4.41E-05
    2    -683.7594744475      5.09E-06
    3    -683.7594744643      6.37E-06
    4    -683.7594746122      1.75E-06
    5    -683.7594745849      8.73E-07
    6    -683.7594745667      2.68E-07
    7    -683.7594746136      9.54E-08
    8    -683.7594746030      3.95E-08
    9    -683.7594746041      1.19E-08
   10    -683.7594746038      2.27E-09 Convergence criterion met
 ---------------------------------------
 SCF time:  CPU 246.16 s  wall 246.60 s
 SCF   energy in the final basis set = -683.7594746038
 Total energy in the final basis set = -683.7594746038

 --------------------------------------------------------------

                    Orbital Energies (a.u.)
 --------------------------------------------------------------

 Alpha MOs
 -- Occupied --
-19.218 -19.183 -19.173 -19.169 -19.162 -19.162 -10.347 -10.308
-10.292 -10.291 -10.288 -10.287  -1.162  -1.110  -1.097  -1.088
 -1.082  -1.067  -0.839  -0.800  -0.706  -0.670  -0.639  -0.601
 -0.586  -0.561  -0.558  -0.524  -0.521  -0.498  -0.482  -0.478
 -0.475  -0.460  -0.450  -0.432  -0.415  -0.406  -0.392  -0.359
 -0.352  -0.337  -0.335  -0.321  -0.274
 -- Virtual --
 -0.118  -0.052  -0.027  -0.019  -0.012   0.003   0.010   0.022
  0.028   0.039   0.042   0.054   0.064   0.073   0.077   0.082
  0.086   0.093   0.098   0.101   0.103   0.106   0.114   0.116
  0.118   0.127   0.130   0.137   0.138   0.143   0.150   0.152
  0.156   0.165   0.181   0.193   0.197   0.200   0.216   0.219
  0.224   0.238   0.243   0.253   0.257   0.261   0.266   0.275
  0.280   0.284   0.288   0.292   0.293   0.297   0.303   0.309
  0.314   0.316   0.322   0.330   0.335   0.344   0.349   0.354
  0.361   0.366   0.372   0.378   0.392   0.408   0.414   0.420
  0.434   0.468   0.478   0.501   0.518   0.528   0.541   0.556
  0.561   0.586   0.588   0.609   0.620   0.635   0.639   0.651
  0.655   0.669   0.674   0.690   0.706   0.728   0.748   0.768
  0.779   0.794   0.829   0.845   0.883   0.890   0.953   0.958
  1.020   1.035   1.053   1.065   1.092   1.111   1.120   1.135
  1.151   1.155   1.158   1.169   1.176   1.185   1.192   1.207
  1.209   1.216   1.239   1.249   1.259   1.270   1.318   1.330
  1.338   1.379   1.391   1.420   1.454   1.474   1.489   1.498
  1.519   1.532   1.557   1.569   1.575   1.600   1.606   1.628
  1.640   1.655   1.667   1.682   1.695   1.711   1.744   1.768
  1.777   1.823   1.836   1.839   1.887   1.902   1.926   1.947
  1.970   1.982   1.997   2.023   2.057   2.083   2.117   2.118
  2.148   2.204   2.232   2.252   2.371   2.439   2.453   2.504
  2.534   2.575   2.603   2.644   2.658   2.678   2.712   2.748
  2.753   2.792   2.800   2.813   2.833   2.844   2.847   2.871
  2.882   2.907   2.939   2.964   3.010   3.038   3.067   3.088
  3.100   3.122   3.139   3.155   3.197   3.229   3.268   3.298
  3.305   3.326   3.345   3.364   3.370   3.410   3.492   3.524
  3.599   3.660   3.694   3.808   3.836   3.847   3.901   3.929
  3.973   4.048   4.065   4.095   4.131   4.196   4.222   5.002
  5.025   5.038   5.045   5.063   5.077   5.101   5.122   5.196
  5.330   5.381   5.403   5.513   5.613   5.642   5.675   5.747
  5.848  23.737  23.747  23.761  23.803  23.836  23.878  49.871
 49.892  49.899  49.937  49.995  50.002
 --------------------------------------------------------------

          Ground-State Mulliken Net Atomic Charges

     Atom                 Charge (a.u.)
  ----------------------------------------
      1 C                     0.130304
      2 C                    -0.321523
      3 C                    -0.177381
      4 C                    -0.076634
      5 O                    -0.042696
      6 O                    -0.270844
      7 O                    -0.251081
      8 O                    -0.211473
      9 C                     0.002773
     10 C                     0.058307
     11 O                    -0.177754
     12 O                    -0.184994
     13 H                     0.277304
     14 H                     0.287054
     15 H                     0.278507
     16 H                     0.202180
     17 H                     0.259480
     18 H                     0.218472
  ----------------------------------------
  Sum of atomic charges =     0.000000

 -----------------------------------------------------------------
                    Cartesian Multipole Moments
 -----------------------------------------------------------------
    Charge (ESU x 10^10)
                 0.0000
    Dipole Moment (Debye)
         X       4.2645      Y       1.1949      Z       2.3790
       Tot       5.0273
    Quadrupole Moments (Debye-Ang)
        XX     -85.2760     XY       2.1977     YY     -69.7520
        XZ       2.8631     YZ      -5.5374     ZZ     -68.9811
    Octopole Moments (Debye-Ang^2)
       XXX      75.5788    XXY       1.6614    XYY      -3.2210
       YYY     -10.9633    XXZ       2.3697    XYZ      -7.5819
       YYZ      -0.6797    XZZ      14.8479    YZZ      -0.1950
       ZZZ      -1.3917
    Hexadecapole Moments (Debye-Ang^3)
      XXXX   -1792.3733   XXXY     -61.4920   XXYY    -352.4059
      XYYY     -39.8572   YYYY    -394.7310   XXXZ     -62.3647
      XXYZ     -60.3163   XYYZ      -9.0829   YYYZ     -66.6215
      XXZZ    -388.5951   XYZZ     -10.7157   YYZZ    -132.9363
      XZZZ     -12.3410   YZZZ     -59.9867   ZZZZ    -410.8832
 -----------------------------------------------------------------
 Calculating analytic gradient of the SCF energy
 Gradient of SCF Energy
            1           2           3           4           5           6
    1   0.0000452  -0.0000284   0.0000095   0.0000276  -0.0000192  -0.0000129
    2   0.0000061   0.0000007   0.0000347  -0.0000737   0.0000102   0.0000380
    3  -0.0000625   0.0000280   0.0000170  -0.0000474   0.0000505  -0.0000002
            7           8           9          10          11          12
    1   0.0000375  -0.0000017  -0.0000029  -0.0000133   0.0000047   0.0000034
    2   0.0000249  -0.0000015   0.0000102  -0.0000308  -0.0000131   0.0000108
    3  -0.0000066  -0.0000019  -0.0000055   0.0000191  -0.0000074   0.0000103
           13          14          15          16          17          18
    1  -0.0000035  -0.0000204  -0.0000188   0.0000017   0.0000005  -0.0000091
    2  -0.0000135   0.0000064  -0.0000166   0.0000307  -0.0000088  -0.0000146
    3  -0.0000086   0.0000015   0.0000206   0.0000012  -0.0000025  -0.0000055
 Max gradient component =       7.371E-05
 RMS gradient           =       2.340E-05
 Gradient time:  CPU 127.20 s  wall 127.22 s
 Geometry Optimization Parameters
   NAtoms,    NIC,     NZ,  NCons,   NDum,   NFix, NCnnct, MaxDiis
       18     129       0       0       0       0       0       0

 Cartesian Hessian Update
 Hessian Updated using BFGS Update


** GEOMETRY OPTIMIZATION IN DELOCALIZED INTERNAL COORDINATES **
   Searching for a Minimum

   Optimization Cycle:  30

                       Coordinates (Angstroms)
     ATOM                X               Y               Z
      1  C         1.5680018898   -0.7062608993   -0.3643026968
      2  C         1.8670039928    0.3728014071    0.6774558355
      3  C         0.4671263783    0.8998553019    1.0070284830
      4  C        -0.3581904266   -0.3945917220    0.8612512349
      5  O         0.3056119851   -1.1652308594   -0.1766956979
      6  O         2.3057450716   -1.0869940606   -1.2246808985
      7  O         2.7177892566    1.3780177200    0.1874707035
      8  O         0.0337715038    1.8196926555    0.0235837461
      9  C        -1.8149024202   -0.1448844736    0.4738782602
     10  C        -2.1700663907   -0.0637084054   -1.0343178360
     11  O        -3.2753208219   -0.3260869033   -1.4182829507
     12  O        -2.6518841402    0.0101419145    1.3223174838
     13  H        -0.3476867001   -0.9704267564    1.7893934569
     14  H         3.2582405326    0.9947763743   -0.5181228356
     15  H         0.7825485961    2.3925630993   -0.1925792201
     16  H        -1.3610183666    0.2659118816   -1.7078992936
     17  H         0.3788901755    1.3176038399    2.0137201703
     18  H         2.2970625198   -0.1183132471    1.5626249203
   Point Group: c1    Number of degrees of freedom:    48


   Energy is   -683.759474604

 Hessian Updated using BFGS Update

 48 Hessian modes will be used to form the next step
  Hessian Eigenvalues:
     0.002786    0.004107    0.004851    0.007180    0.010693    0.013014
     0.024087    0.027496    0.042200    0.048164    0.048639    0.055835
     0.063248    0.064659    0.069909    0.075279    0.080084    0.090298
     0.111000    0.131312    0.155947    0.161095    0.165393    0.170393
     0.208068    0.221331    0.226914    0.233197    0.244132    0.250892
     0.261850    0.300312    0.304719    0.316539    0.319949    0.322600
     0.323998    0.329727    0.356505    0.435437    0.448036    0.464518
     0.491990    0.508438    0.540437    0.932084    0.952999    0.960152

 Minimum Search - Taking Simple RFO Step
 Searching for Lamda that Minimizes Along All modes
 Value Taken    Lamda =   0.00000000
 Step Taken.  Stepsize is  0.010312

                             Maximum     Tolerance    Cnvgd?
         Gradient           0.000033      0.000300     YES
         Displacement       0.004478      0.001200      NO
         Energy change     -0.000000      0.000001     YES

 Final energy is   -683.75947460380439     


 ******************************
 **  OPTIMIZATION CONVERGED  **
 ******************************

                       Coordinates (Angstroms)
     ATOM                X               Y               Z
      1  C         1.5680018898   -0.7062608993   -0.3643026968
      2  C         1.8670039928    0.3728014071    0.6774558355
      3  C         0.4671263783    0.8998553019    1.0070284830
      4  C        -0.3581904266   -0.3945917220    0.8612512349
      5  O         0.3056119851   -1.1652308594   -0.1766956979
      6  O         2.3057450716   -1.0869940606   -1.2246808985
      7  O         2.7177892566    1.3780177200    0.1874707035
      8  O         0.0337715038    1.8196926555    0.0235837461
      9  C        -1.8149024202   -0.1448844736    0.4738782602
     10  C        -2.1700663907   -0.0637084054   -1.0343178360
     11  O        -3.2753208219   -0.3260869033   -1.4182829507
     12  O        -2.6518841402    0.0101419145    1.3223174838
     13  H        -0.3476867001   -0.9704267564    1.7893934569
     14  H         3.2582405326    0.9947763743   -0.5181228356
     15  H         0.7825485961    2.3925630993   -0.1925792201
     16  H        -1.3610183666    0.2659118816   -1.7078992936
     17  H         0.3788901755    1.3176038399    2.0137201703
     18  H         2.2970625198   -0.1183132471    1.5626249203

Z-matrix Print:
$molecule
0 1
O 
C  1 1.356274
O  2 1.195606 1 124.479458
C  1 1.453221 2 110.151453 3 -174.033046 0
H  4 1.092311 1 108.840955 2 -101.407420 0
C  4 1.527881 1 109.943062 2 140.356314 0
O  6 1.201841 4 120.402735 1 152.340410 0
C  2 1.529392 1 109.057148 3 179.116905 0
H  8 1.099849 2 108.035103 1 90.027291 0
O  8 1.405127 2 112.680455 1 -146.591652 0
H  10 0.967897 8 108.001304 2 -26.409735 0
C  8 1.531686 2 102.161327 1 -25.670725 0
H  12 1.093493 8 113.784324 2 152.839435 0
O  12 1.414589 8 110.741148 2 -80.602962 0
H  14 0.967251 12 107.658199 8 -42.288492 0
C  6 1.551575 4 118.244888 1 -29.127482 0
H  16 1.103141 6 116.185867 4 -26.988394 0
O  16 1.199108 6 120.716987 4 154.311946 0
$end


 --------------------------------------------------------------

                    Orbital Energies (a.u.)
 --------------------------------------------------------------

 Alpha MOs
 -- Occupied --
-19.218 -19.183 -19.173 -19.169 -19.162 -19.162 -10.347 -10.308
-10.292 -10.291 -10.288 -10.287  -1.162  -1.110  -1.097  -1.088
 -1.082  -1.067  -0.839  -0.800  -0.706  -0.670  -0.639  -0.601
 -0.586  -0.561  -0.558  -0.524  -0.521  -0.498  -0.482  -0.478
 -0.475  -0.460  -0.450  -0.432  -0.415  -0.406  -0.392  -0.359
 -0.352  -0.337  -0.335  -0.321  -0.274
 -- Virtual --
 -0.118  -0.052  -0.027  -0.019  -0.012   0.003   0.010   0.022
  0.028   0.039   0.042   0.054   0.064   0.073   0.077   0.082
  0.086   0.093   0.098   0.101   0.103   0.106   0.114   0.116
  0.118   0.127   0.130   0.137   0.138   0.143   0.150   0.152
  0.156   0.165   0.181   0.193   0.197   0.200   0.216   0.219
  0.224   0.238   0.243   0.253   0.257   0.261   0.266   0.275
  0.280   0.284   0.288   0.292   0.293   0.297   0.303   0.309
  0.314   0.316   0.322   0.330   0.335   0.344   0.349   0.354
  0.361   0.366   0.372   0.378   0.392   0.408   0.414   0.420
  0.434   0.468   0.478   0.501   0.518   0.528   0.541   0.556
  0.561   0.586   0.588   0.609   0.620   0.635   0.639   0.651
  0.655   0.669   0.674   0.690   0.706   0.728   0.748   0.768
  0.779   0.794   0.829   0.845   0.883   0.890   0.953   0.958
  1.020   1.035   1.053   1.065   1.092   1.111   1.120   1.135
  1.151   1.155   1.158   1.169   1.176   1.185   1.192   1.207
  1.209   1.216   1.239   1.249   1.259   1.270   1.318   1.330
  1.338   1.379   1.391   1.420   1.454   1.474   1.489   1.498
  1.519   1.532   1.557   1.569   1.575   1.600   1.606   1.628
  1.640   1.655   1.667   1.682   1.695   1.711   1.744   1.768
  1.777   1.823   1.836   1.839   1.887   1.902   1.926   1.947
  1.970   1.982   1.997   2.023   2.057   2.083   2.117   2.118
  2.148   2.204   2.232   2.252   2.371   2.439   2.453   2.504
  2.534   2.575   2.603   2.644   2.658   2.678   2.712   2.748
  2.753   2.792   2.800   2.813   2.833   2.844   2.847   2.871
  2.882   2.907   2.939   2.964   3.010   3.038   3.067   3.088
  3.100   3.122   3.139   3.155   3.197   3.229   3.268   3.298
  3.305   3.326   3.345   3.364   3.370   3.410   3.492   3.524
  3.599   3.660   3.694   3.808   3.836   3.847   3.901   3.929
  3.973   4.048   4.065   4.095   4.131   4.196   4.222   5.002
  5.025   5.038   5.045   5.063   5.077   5.101   5.122   5.196
  5.330   5.381   5.403   5.513   5.613   5.642   5.675   5.747
  5.848  23.737  23.747  23.761  23.803  23.836  23.878  49.871
 49.892  49.899  49.937  49.995  50.002
 --------------------------------------------------------------

          Ground-State Mulliken Net Atomic Charges

     Atom                 Charge (a.u.)
  ----------------------------------------
      1 C                     0.130304
      2 C                    -0.321523
      3 C                    -0.177381
      4 C                    -0.076634
      5 O                    -0.042696
      6 O                    -0.270844
      7 O                    -0.251081
      8 O                    -0.211473
      9 C                     0.002773
     10 C                     0.058307
     11 O                    -0.177754
     12 O                    -0.184994
     13 H                     0.277304
     14 H                     0.287054
     15 H                     0.278507
     16 H                     0.202180
     17 H                     0.259480
     18 H                     0.218472
  ----------------------------------------
  Sum of atomic charges =     0.000000

 -----------------------------------------------------------------
                    Cartesian Multipole Moments
 -----------------------------------------------------------------
    Charge (ESU x 10^10)
                 0.0000
    Dipole Moment (Debye)
         X       4.2645      Y       1.1949      Z       2.3790
       Tot       5.0273
    Quadrupole Moments (Debye-Ang)
        XX     -85.2760     XY       2.1977     YY     -69.7520
        XZ       2.8631     YZ      -5.5374     ZZ     -68.9811
    Octopole Moments (Debye-Ang^2)
       XXX      75.5788    XXY       1.6614    XYY      -3.2210
       YYY     -10.9633    XXZ       2.3697    XYZ      -7.5819
       YYZ      -0.6797    XZZ      14.8479    YZZ      -0.1950
       ZZZ      -1.3917
    Hexadecapole Moments (Debye-Ang^3)
      XXXX   -1792.3733   XXXY     -61.4920   XXYY    -352.4059
      XYYY     -39.8572   YYYY    -394.7310   XXXZ     -62.3647
      XXYZ     -60.3163   XYYZ      -9.0829   YYYZ     -66.6215
      XXZZ    -388.5951   XYZZ     -10.7157   YYZZ    -132.9363
      XZZZ     -12.3410   YZZZ     -59.9867   ZZZZ    -410.8832
 -----------------------------------------------------------------
Archival summary:
1\1\pikachu\OPT\ProcedureUnspecified\BasisUnspecified\666\taweetha\TueAug1511:36:472017TueAug1511:36:472017\0\\#,OPT,ProcedureUnspecified,BasisUnspecified,\\0,1\O\C,1,1.35627\O,2,1.19561,1,124.479\C,1,1.45322,2,110.151,3,-174.033,0\H,4,1.09231,1,108.841,2,-101.407,0\C,4,1.52788,1,109.943,2,140.356,0\O,6,1.20184,4,120.403,1,152.34,0\C,2,1.52939,1,109.057,3,179.117,0\H,8,1.09985,2,108.035,1,90.0273,0\O,8,1.40513,2,112.68,1,-146.592,0\H,10,0.967897,8,108.001,2,-26.4097,0\C,8,1.53169,2,102.161,1,-25.6707,0\H,12,1.09349,8,113.784,2,152.839,0\O,12,1.41459,8,110.741,2,-80.603,0\H,14,0.967251,12,107.658,8,-42.2885,0\C,6,1.55158,4,118.245,1,-29.1275,0\H,16,1.10314,6,116.186,4,-26.9884,0\O,16,1.19911,6,120.717,4,154.312,0\\\@

 Total job time:  13858.98s(wall), 13843.90s(cpu) 
 Tue Aug 15 11:36:47 2017

        *************************************************************
        *                                                           *
        *  Thank you very much for using Q-Chem.  Have a nice day.  *
        *                                                           *
        *************************************************************


 
User input: 2 of 3 
 
pikachu 127.0.1
Q-Chem Developer Version! Running on 127.0.1.*
                  Welcome to Q-Chem
     A Quantum Leap Into The Future Of Chemistry


 Q-Chem 4.4, Q-Chem, Inc., Pleasanton, CA (2016)

 Y. Shao,  Z. Gan,  E. Epifanovsky,  A. T. B. Gilbert,  M. Wormit,  
 J. Kussmann,  A. W. Lange,  A. Behn,  J. Deng,  X. Feng,  D. Ghosh,  
 M. Goldey,  P. R. Horn,  L. D. Jacobson,  I. Kaliman,  F. Rob,  
 R. Z. Khaliullin,  T. Kus,  A. Landau,  J. Liu,  E. I. Proynov,  Y. M. Rhee,  
 R. M. Richard,  M. A. Rohrdanz,  R. P. Steele,  E. J. Sundstrom,  
 H. L. Woodcock III,  P. M. Zimmerman,  D. Zuev,  B. Albrecht,  E. Alguire,  
 B. Austin,  S. A. Baeppler,  G. J. O. Beran,  Y. A. Bernard,  
 E. J. Berquist,  K. Brandhorst,  K. B. Bravaya,  S. T. Brown,  D. Casanova,  
 C.-M. Chang,  Y. Chen,  S. H. Chien,  K. D. Closser,  M. P. Coons,  
 D. L. Crittenden,  S. Dasgupta,  M. Diedenhofen,  R. A. DiStasio Jr.,  
 H. Do,  A. D. Dutoi,  R. G. Edgar,  P.-T. Fang,  S. Fatehi,  Q. Feng,  
 L. Fusti-Molnar,  A. Ghysels,  A. Golubeva-Zadorozhnaya,  J. Gomes,  
 A. Gunina,  M. W. D. Hanson-Heine,  P. H. P. Harbach,  A. W. Hauser,  
 J. E. Herr,  E. G. Hohenstein,  Z. C. Holden,  K. Hui,  T.-C. Jagau,  H. Ji,  
 B. Kaduk,  K. Khistyaev,  Jaehoon Kim,  Jihan Kim,  R. A. King,  
 P. Klunzinger,  K. Koh,  D. Kosenkov,  T. Kowalczyk,  C. M. Krauter,  
 A. Kunitsa,  K. U. Lao,  A. Laurent,  K. V. Lawler,  J. Lee,  D. Lefrancois,  
 S. Lehtola,  S. V. Levchenko,  C. Y. Lin,  Y.-S. Lin,  F. Liu,  E. Livshits,  
 R. C. Lochan,  A. Luenser,  P. Manohar,  S. F. Manzer,  S.-P. Mao,  Y. Mao,  
 N. Mardirossian,  A. V. Marenich,  L. A. Martinez-Martinez,  S. A. Maurer,  
 N. J. Mayhall,  J.-M. Mewes,  A. F. Morrison,  K. Nanda,  T. S. Nguyen-Beck,  
 C. M. Oana,  R. Olivares-Amaya,  D. P. O'Neill,  J. A. Parkhill,  
 T. M. Perrine,  R. Peverati,  P. A. Pieniazek,  F. Plasser,  A. Prociuk,  
 D. R. Rehn,  E. Rosta,  N. J. Russ,  N. Sergueev,  S. M. Sharada,  
 S. Sharma,  D. W. Small,  A. Sodt,  T. Stauch,  T. Stein,  D. Stuck,  
 Y.-C. Su,  A. J. W. Thom,  T. Tsuchimochi,  L. Vogt,  O. Vydrov,  T. Wang,  
 M. A. Watson,  J. Wenzel,  A. White,  C. F. Williams,  V. Vanovschi,  
 K. Yao,  S. Yeganeh,  S. R. Yost,  Z.-Q. You,  I. Y. Zhang,  X. Zhang,  
 Y. Zhao,  B. R. Brooks,  G. K. L. Chan,  D. M. Chipman,  C. J. Cramer,  
 W. A. Goddard III,  M. S. Gordon,  W. J. Hehre,  A. Klamt,  
 H. F. Schaefer III,  M. W. Schmidt,  C. D. Sherrill,  D. G. Truhlar,  
 A. Warshel,  X. Xu,  A. Aspuru-Guzik,  R. Baer,  A. T. Bell,  N. A. Besley,  
 J.-D. Chai,  A. Dreuw,  B. D. Dunietz,  T. R. Furlani,  S. R. Gwaltney,  
 C.-P. Hsu,  Y. Jung,  J. Kong,  D. S. Lambrecht,  W. Liang,  C. Ochsenfeld,  
 V. A. Rassolov,  L. V. Slipchenko,  J. E. Subotnik,  T. Van Voorhis,  
 J. M. Herbert,  A. I. Krylov,  P. M. W. Gill,  M. Head-Gordon

 Contributors to earlier versions of Q-Chem not listed above: 
 R. D. Adamson,  J. Baker,  E. F. C. Byrd,  A. K. Chakraborty,  C.-L. Cheng,  
 H. Dachsel,  R. J. Doerksen,  G. Hawkins,  A. Heyden,  S. Hirata,  
 G. Kedziora,  F. J. Keil,  C. Kelley,  P. P. Korambath,  W. Kurlancheek,  
 A. M. Lee,  M. S. Lee,  D. Liotard,  I. Lotan,  P. E. Maslen,  N. Nair,  
 D. Neuhauser,  R. Olson,  B. Peters,  J. Ritchie,  N. E. Schultz,  
 N. Shenvi,  A. C. Simmonett,  K. S. Thanthiriwatte,  Q. Wu,  W. Zhang

 Please cite Q-Chem as follows:
 Y. Shao et al., Mol. Phys. 113, 184-215 (2015)
 DOI: 10.1080/00268976.2014.952696

 Q-Chem 4.4.2 for Intel X86 EM64T Linux

 Parts of Q-Chem use Armadillo 5.200.1 (Boston Tea Smuggler).
 http://arma.sourceforge.net/

 Q-Chem begins on Tue Aug 15 11:36:47 2017  


Host: 0

     Scratch files written to /scratch/taweetham/qchem24994//
The previous job contains 0 fragments, simply inherited here

Checking the input file for inconsistencies... 	...done.

--------------------------------------------------------------
User input:
--------------------------------------------------------------

$molecule
read
$end

$rem
   BASIS  =  6-311++G**
   JOB_TYPE  =  frequency
   METHOD  =  B3LYP
   SCF_GUESS = read
$end

--------------------------------------------------------------
 ----------------------------------------------------------------
             Standard Nuclear Orientation (Angstroms)
    I     Atom           X                Y                Z
 ----------------------------------------------------------------
    1      C       1.4936225205    -0.9944831860     0.3341500494
    2      C       1.9312470287     0.4708458577     0.3524295962
    3      C       0.6004111556     1.2073328399     0.1720852661
    4      C      -0.3480938512     0.2558917794     0.9291124072
    5      O       0.2013607260    -1.0757797549     0.7377939572
    6      O       2.1599498983    -1.9308807140     0.0045428781
    7      O       2.8543748910     0.7733078603    -0.6628203815
    8      O       0.2197510103     1.2277811324    -1.1901703912
    9      C      -1.7880598101     0.3035272064     0.4205357001
   10      C      -2.1893580179    -0.6470974167    -0.7381959508
   11      O      -3.3278313029    -0.9970767963    -0.8769477314
   12      O      -2.5748379627     1.0791608966     0.8936035748
   13      H      -0.3577152942     0.4833909275     1.9974269044
   14      H       3.3298951613    -0.0394873442    -0.8865795856
   15      H       1.0107258393     1.4190462468    -1.7129997927
   16      H      -1.3782249140    -0.9518845949    -1.4209023904
   17      H       0.5891387095     2.2105944446     0.6069032812
   18      H       2.3454282633     0.6901368443     1.3474339264
 ----------------------------------------------------------------
 Molecular Point Group                 C1    NOp =  1
 Largest Abelian Subgroup              C1    NOp =  1
 Nuclear Repulsion Energy =   737.8455205024 hartrees
 There are       45 alpha and       45 beta electrons
 Requested basis set is 6-311++G(d,p)
 There are 102 shells and 306 basis functions

 Total QAlloc Memory Limit   2000 MB
 Mega-Array Size        61 MB
 MEM_STATIC part        62 MB
 A cutoff of  1.0D-11 yielded   4576 shell pairs
 There are     41644 function pairs (     44796 Cartesian)

 -------------------------------------------------------
 OpenMP Integral Computing Module                       
 Release: version 1.0, May 2013, Q-Chem Inc. Pittsburgh 
 -------------------------------------------------------
 Integral Job Info:
 Integral job number is                      11
 Integral operator is                         1
 short-range coefficients                     0
 long-range coefficients              100000000
 Omega coefficients                           0
 if combine SR and LR in K                    0
 Integral screening is                        0
 Integral computing path is                   2
 max size of driver memory is            800000
 size of driver memory is                593474
 size of scratch memory is              2260544
 max col of scratch BK array               1296
 max len of scratch array in speh3          155
 max len of scratch index in speh4           18
 max int batch size is                      520
 min int batch size is                       52
 fixed nKL is                                52
 max L of basis functions is                  2
 order of int derivative is                   0
 number of shells is                        102
 number of basis is                         318
 number of cartesian basis is               318
 number of contracted shell pairs          4576
 number of primitive shell pairs          11488
 maxK2 (contraction) of shell pair           36
 max number of K2 of shell pair               1
 max number of CS2 of shell pair            699
 max number of PS2 of shell pair           2196
 mem total for path MDJ                   92552
 -------------------------------------------------------
 Smallest overlap matrix eigenvalue = 6.66E-06
 Guess MOs from SCF MO coefficient file
 Reading MOs from coefficient file
 Reading MOs from coefficient file
 A restricted hybrid HF-DFT SCF calculation will be
 performed using Pulay DIIS extrapolation
 Exchange:     0.2000 Hartree-Fock + 0.0800 Slater + 0.7200 B88
 Correlation:  0.1900 VWN1RPA + 0.8100 LYP
 Using SG-1 standard quadrature grid
 SCF converges when DIIS error is below 1.0E-08
 Inaccurate integrated density:
   Number of electrons =    90
   Numerical integral  =    87.533532833629
   Relative error      =    -2.7405190737 %
 ---------------------------------------
  Cycle       Energy         DIIS Error
 ---------------------------------------
    1    -680.4576479212      1.90E-02
    2    -679.5685736433      1.59E-02
    3    -668.7262705729      2.71E-02
    4    -682.7661976468      1.02E-02
    5    -683.3577331266      6.08E-03
    6    -683.7325630473      1.61E-03
    7    -683.7323400671      1.76E-03
    8    -683.7585806863      2.82E-04
    9    -683.7591474274      1.72E-04
   10    -683.7594011691      6.44E-05
   11    -683.7594352558      2.36E-05
   12    -683.7594396411      1.02E-05
   13    -683.7594404276      2.83E-06
   14    -683.7594403660      8.21E-07
   15    -683.7594404891      2.87E-07
   16    -683.7594404983      8.05E-08
   17    -683.7594404927      2.02E-08
   18    -683.7594404910      7.44E-09 Convergence criterion met
 ---------------------------------------
 SCF time:  CPU 517.16 s  wall 517.84 s
 SCF   energy in the final basis set = -683.7594404910
 Total energy in the final basis set = -683.7594404910

 --------------------------------------------------------------

                    Orbital Energies (a.u.)
 --------------------------------------------------------------

 Alpha MOs
 -- Occupied --
-19.218 -19.183 -19.173 -19.169 -19.162 -19.162 -10.347 -10.308
-10.292 -10.291 -10.288 -10.287  -1.162  -1.110  -1.097  -1.088
 -1.082  -1.067  -0.839  -0.800  -0.706  -0.670  -0.639  -0.601
 -0.586  -0.561  -0.558  -0.524  -0.521  -0.498  -0.482  -0.478
 -0.475  -0.460  -0.450  -0.432  -0.415  -0.406  -0.392  -0.359
 -0.352  -0.337  -0.335  -0.321  -0.274
 -- Virtual --
 -0.118  -0.051  -0.027  -0.019  -0.012   0.003   0.010   0.022
  0.028   0.039   0.042   0.054   0.064   0.073   0.077   0.082
  0.086   0.093   0.098   0.101   0.103   0.106   0.114   0.116
  0.118   0.127   0.130   0.137   0.138   0.143   0.150   0.152
  0.156   0.165   0.181   0.193   0.197   0.200   0.216   0.219
  0.224   0.238   0.243   0.253   0.257   0.261   0.266   0.275
  0.280   0.285   0.288   0.292   0.293   0.297   0.303   0.309
  0.313   0.316   0.322   0.330   0.335   0.344   0.349   0.354
  0.361   0.366   0.372   0.378   0.392   0.408   0.414   0.420
  0.434   0.468   0.478   0.501   0.518   0.527   0.541   0.556
  0.561   0.587   0.588   0.609   0.620   0.635   0.639   0.651
  0.655   0.669   0.674   0.690   0.706   0.728   0.748   0.768
  0.779   0.794   0.829   0.845   0.883   0.890   0.953   0.958
  1.020   1.035   1.053   1.065   1.092   1.111   1.120   1.135
  1.151   1.155   1.158   1.169   1.176   1.185   1.192   1.207
  1.209   1.216   1.239   1.249   1.259   1.270   1.318   1.330
  1.338   1.379   1.391   1.420   1.454   1.474   1.489   1.498
  1.519   1.532   1.557   1.569   1.575   1.600   1.606   1.628
  1.640   1.656   1.667   1.682   1.695   1.711   1.744   1.768
  1.777   1.823   1.836   1.839   1.887   1.902   1.926   1.947
  1.970   1.982   1.997   2.023   2.057   2.083   2.117   2.118
[truncated: 99,122 more chars]
